# Supplementary material for: Role and mechanism of NCAPD3 in promoting malignant behaviors in gastric cancer
Source: Front Pharmacol. 2024 Apr 22;15:1341039. doi: 10.3389/fphar.2024.1341039 (PMC11070777; doi:10.3389/fphar.2024.1341039)
Supplement: Supplementary file 1 [file DataSheet3.ZIP]

Archive with 27 entries (24 files):
- raw data of figure 3c_1/
- raw data of figure 3c_1/A02.fcs
- raw data of figure 3c_1/A03.fcs
- raw data of figure 3c_1/A04.fcs
- raw data of figure 3c_1/B01.fcs
- raw data of figure 3c_1/B02.fcs
- raw data of figure 3c_1/B04.fcs
- raw data of figure 3c_1/原始图片.ppt
- raw data of figure 3c_1/原始数据.xls
- raw data of figure 3c_2/
- raw data of figure 3c_2/A01.fcs
- raw data of figure 3c_2/A03.fcs
- raw data of figure 3c_2/A05.fcs
- raw data of figure 3c_2/B02.fcs
- raw data of figure 3c_2/B04.fcs
- raw data of figure 3c_2/B05.fcs
- raw data of figure 3c_2/原始图片.ppt
- raw data of figure 3c_2/原始数据.xls
- raw data of figure 3c_3/
- raw data of figure 3c_3/B01.fcs
- raw data of figure 3c_3/B03.fcs
- raw data of figure 3c_3/B04.fcs
- raw data of figure 3c_3/C01.fcs
- raw data of figure 3c_3/C03.fcs
- raw data of figure 3c_3/C04.fcs
- raw data of figure 3c_3/原始图片.ppt
- raw data of figure 3c_3/原始数据.xls
