# Supplementary material for: Role and mechanism of NCAPD3 in promoting malignant behaviors in gastric cancer
Source: Front Pharmacol. 2024 Apr 22;15:1341039. doi: 10.3389/fphar.2024.1341039 (PMC11070777; doi:10.3389/fphar.2024.1341039)
Supplement: Supplementary file 1 [file DataSheet3.ZIP › raw data of figure 3c_1/原始数据.xls]

## Sheet: Batch Analysis Statistics
Plot 2: A02: Gated on P3	Count	Events / μL	% of This Plot	% of All	Mean APC-A	Mean FITC-A	CV APC-A	CV FITC-A	Median APC-A	Median FITC-A
This Plot	7534	628	1	0.492065	1934.4	9.60979e+06	1.10947	0.456297
Q1-UL	7297	608	0.968543	0.476585	1716.22	9.46497e+06	0.992287	0.455995
Q1-UR	235	20	0.0311919	0.0153484	8607.58	1.41883e+07	0.355406	0.278538
Q1-LL	1	0	0.000132732	6.53125e-05	2823	11898	0	0
Q1-LR	1	0	0.000132732	6.53125e-05	24892	3146	0	0
Plot 3: A02: Gated on P3	Count	Events / μL	% of This Plot	% of All	Mean APC-A	CV APC-A	Median APC-A
This Plot	7534	628	1	0.492065	1934.4	1.10947
M1 (6,585.0 / 16,332,249.0)	236	20	0.0313247	0.0154138	8676.58	0.372355
Plot 2: A03: Gated on P3	Count	Events / μL	% of This Plot	% of All	Mean APC-A	Mean FITC-A	CV APC-A	CV FITC-A	Median APC-A	Median FITC-A
This Plot	7541	628	1	0.49576	2008.33	9.68659e+06	1.13278	0.451435
Q1-UL	7288	607	0.96645	0.479127	1761.3	9.56737e+06	0.980339	0.449917
Q1-UR	250	21	0.0331521	0.0164355	8993.44	1.32781e+07	0.41431	0.354857
Q1-LL	0	0	0	0	0	0	0	0
Q1-LR	3	0	0.000397825	0.000197226	20032	12171.7	0.4202	0.450283
Plot 3: A03: Gated on P3	Count	Events / μL	% of This Plot	% of All	Mean APC-A	CV APC-A	Median APC-A
This Plot	7541	628	1	0.49576	2008.33	1.13278
M1 (6,585.0 / 16,332,249.0)	253	21	0.0335499	0.0166327	9124.33	0.438208
Plot 2: A04: Gated on P3	Count	Events / μL	% of This Plot	% of All	Mean APC-A	Mean FITC-A	CV APC-A	CV FITC-A	Median APC-A	Median FITC-A
This Plot	7527	627	1	0.498576	1959.96	9.64805e+06	1.073	0.461284
Q1-UL	7257	605	0.964129	0.480692	1730.62	9.49052e+06	0.994422	0.462865
Q1-UR	269	22	0.035738	0.0178181	8074.29	1.39334e+07	0.235842	0.271007
Q1-LL	0	0	0	0	0	0	0	0
Q1-LR	1	0	0.000132855	6.62383e-05	21535	21704	0	0
Plot 3: A04: Gated on P3	Count	Events / μL	% of This Plot	% of All	Mean APC-A	CV APC-A	Median APC-A
This Plot	7527	627	1	0.498576	1959.96	1.073
M1 (6,585.0 / 16,332,249.0)	270	23	0.0358709	0.0178843	8124.14	0.25469
Plot 2: B01: Gated on P3	Count	Events / μL	% of This Plot	% of All	Mean APC-A	Mean FITC-A	CV APC-A	CV FITC-A	Median APC-A	Median FITC-A
This Plot	5302	408	1	0.383841	2261.45	1.27736e+07	1.22846	0.364933
Q1-UL	4955	381	0.934553	0.35872	1795.91	1.25802e+07	1.0257	0.370822
Q1-UR	343	26	0.0646926	0.0248317	8833.01	1.5717e+07	0.51874	0.205278
Q1-LL	1	0	0.000188608	7.23956e-05	0	21206	0	0
Q1-LR	3	0	0.000565824	0.000217187	20592.7	7213	0.0667058	0.132646
Plot 3: B01: Gated on P3	Count	Events / μL	% of This Plot	% of All	Mean APC-A	CV APC-A	Median APC-A
This Plot	5302	408	1	0.383841	2261.45	1.22846
M1 (6,585.0 / 16,332,249.0)	345	27	0.0650698	0.0249765	8941.79	0.525334
Plot 2: B02: Gated on P3	Count	Events / μL	% of This Plot	% of All	Mean APC-A	Mean FITC-A	CV APC-A	CV FITC-A	Median APC-A	Median FITC-A
This Plot	5248	404	1	0.380731	2325.85	1.2715e+07	1.19833	0.369442
Q1-UL	4887	376	0.931212	0.354541	1818.17	1.25144e+07	0.996966	0.375584
Q1-UR	357	27	0.0680259	0.0258996	9045.57	1.56032e+07	0.437861	0.215028
Q1-LL	0	0	0	0	0	0	0	0
Q1-LR	4	0	0.000762195	0.000290192	22847.8	7316.75	0.146766	0.76249
Plot 3: B02: Gated on P3	Count	Events / μL	% of This Plot	% of All	Mean APC-A	CV APC-A	Median APC-A
This Plot	5248	404	1	0.380731	2325.85	1.19833
M1 (6,585.0 / 16,332,249.0)	361	28	0.0687881	0.0261898	9198.5	0.4577
Plot 2: B04: Gated on P3	Count	Events / μL	% of This Plot	% of All	Mean APC-A	Mean FITC-A	CV APC-A	CV FITC-A	Median APC-A	Median FITC-A
This Plot	5227	402	1	0.379318	2271.58	1.28071e+07	1.11881	0.367051
Q1-UL	4884	376	0.934379	0.354427	1811.48	1.26125e+07	0.993232	0.373457
Q1-UR	338	26	0.0646642	0.0245283	8705.02	1.58083e+07	0.244328	0.19161
Q1-LL	1	0	0.000191314	7.25689e-05	352	15283	0	0
Q1-LR	4	0	0.000765257	0.000290276	20915	7908.5	0.0514969	0.551115
Plot 3: B04: Gated on P3	Count	Events / μL	% of This Plot	% of All	Mean APC-A	CV APC-A	Median APC-A
This Plot	5227	402	1	0.379318	2271.58	1.11881
M1 (6,585.0 / 16,332,249.0)	341	26	0.0652382	0.024746	8854.47	0.281454
