# Supplementary material for: Role and mechanism of NCAPD3 in promoting malignant behaviors in gastric cancer
Source: Front Pharmacol. 2024 Apr 22;15:1341039. doi: 10.3389/fphar.2024.1341039 (PMC11070777; doi:10.3389/fphar.2024.1341039)
Supplement: Supplementary file 1 [file DataSheet3.ZIP › raw data of figure 3c_2/原始数据.xls]

## Sheet: Batch Analysis Statistics
Plot 2: A01: Gated on R1	Count	Events / μL	% of This Plot	% of All	Mean APC-A	Mean FITC-A	CV APC-A	CV FITC-A	Median APC-A	Median FITC-A
This Plot	11470	3823	1	0.529548	2040.99	460759	1.07094	1.59759
Q1-UL	10718	3573	0.934438	0.494829	1814.61	452684	0.964587	1.52874
Q1-UR	274	91	0.0238884	0.01265	10355	1.57449e+06	0.200967	0.971778
Q1-LL	474	158	0.0413252	0.0218837	2283.62	3403.66	0.626194	0.652657
Q1-LR	4	1	0.000348736	0.000184672	10378.8	6072.5	0.167582	0.334527
Plot 3: A01: Gated on R1	Count	Events / μL	% of This Plot	% of All	Mean APC-A	CV APC-A	Median APC-A
This Plot	11470	3823	1	0.529548	2040.99	1.07094
M1 (8,210.0 / 13,303,070.0)	276	92	0.0240628	0.0127424	10370.9	0.200162
Plot 2: A03: Gated on R1	Count	Events / μL	% of This Plot	% of All	Mean APC-A	Mean FITC-A	CV APC-A	CV FITC-A	Median APC-A	Median FITC-A
This Plot	11284	3761	1	0.530937	2101.14	459773	1.04893	1.58782
Q1-UL	10555	3518	0.935395	0.496636	1889.31	453308	0.962626	1.52491
Q1-UR	250	83	0.0221553	0.011763	10398.1	1.60683e+06	0.201856	0.915699
Q1-LL	474	158	0.0420064	0.0223027	2372.96	3541.23	0.568445	0.631332
Q1-LR	5	2	0.000443105	0.000235261	8656.2	5065.6	0.0588696	0.297894
Plot 3: A03: Gated on R1	Count	Events / μL	% of This Plot	% of All	Mean APC-A	CV APC-A	Median APC-A
This Plot	11284	3761	1	0.530937	2101.14	1.04893
M1 (8,210.0 / 13,303,070.0)	250	83	0.0221553	0.011763	10407.2	0.200978
Plot 2: A05: Gated on R1	Count	Events / μL	% of This Plot	% of All	Mean APC-A	Mean FITC-A	CV APC-A	CV FITC-A	Median APC-A	Median FITC-A
This Plot	11365	3788	1	0.531273	2105.77	451676	1.0652	1.54681
Q1-UL	10610	3537	0.933568	0.49598	1880.98	442494	0.966146	1.43489
Q1-UR	258	86	0.0227013	0.0120606	10522.8	1.69267e+06	0.263296	1.02202
Q1-LL	493	164	0.0433788	0.023046	2467.08	3441.61	0.560753	0.627535
Q1-LR	4	1	0.000351958	0.000186986	10923.2	5463.5	0.235813	0.445494
Plot 3: A05: Gated on R1	Count	Events / μL	% of This Plot	% of All	Mean APC-A	CV APC-A	Median APC-A
This Plot	11365	3788	1	0.531273	2105.77	1.0652
M1 (8,210.0 / 13,303,070.0)	261	87	0.0229652	0.0122008	10537.8	0.262833
Plot 2: B02: Gated on R1	Count	Events / μL	% of This Plot	% of All	Mean APC-A	Mean FITC-A	CV APC-A	CV FITC-A	Median APC-A	Median FITC-A
This Plot	10000	476	1	0.233945	3208.14	719500	1.1648	1.49143
Q1-UL	8888	423	0.8888	0.207931	2338.44	701104	0.887898	1.36301
Q1-UR	655	31	0.0655	0.0153234	12622.5	1.46862e+06	0.390917	1.40627
Q1-LL	317	15	0.0317	0.00741607	3519.34	3333.89	0.615976	0.664354
Q1-LR	140	7	0.014	0.00327524	13671.9	4191.94	0.378671	0.470975
Plot 3: B02: Gated on R1	Count	Events / μL	% of This Plot	% of All	Mean APC-A	CV APC-A	Median APC-A
This Plot	10000	476	1	0.233945	3208.14	1.1648
M1 (8,210.0 / 13,303,070.0)	790	38	0.079	0.0184817	12836.4	0.389226
Plot 2: B04: Gated on R1	Count	Events / μL	% of This Plot	% of All	Mean APC-A	Mean FITC-A	CV APC-A	CV FITC-A	Median APC-A	Median FITC-A
This Plot	10000	500	1	0.229674	3225.25	696065	1.25236	1.51081
Q1-UL	8902	445	0.8902	0.204456	2295.13	676290	0.888655	1.40491
Q1-UR	630	32	0.063	0.0144695	13302.7	1.48992e+06	0.477913	1.30944
Q1-LL	316	16	0.0316	0.00725769	3703.14	3211.42	0.58625	0.65481
Q1-LR	152	8	0.0152	0.00349104	14936.8	4291.59	0.439931	0.438617
Plot 3: B04: Gated on R1	Count	Events / μL	% of This Plot	% of All	Mean APC-A	CV APC-A	Median APC-A
This Plot	10000	500	1	0.229674	3225.25	1.25236
M1 (8,210.0 / 13,303,070.0)	776	39	0.0776	0.0178227	13662.2	0.471318
Plot 2: B05: Gated on R1	Count	Events / μL	% of This Plot	% of All	Mean APC-A	Mean FITC-A	CV APC-A	CV FITC-A	Median APC-A	Median FITC-A
This Plot	10000	476	1	0.229006	3304.29	707687	1.31344	1.53319
Q1-UL	8877	423	0.8877	0.203289	2331.8	686491	0.881035	1.38118
Q1-UR	645	31	0.0645	0.0147709	13557	1.52103e+06	0.556654	1.44703
Q1-LL	328	16	0.0328	0.00751139	3545.07	3550.05	0.593916	0.640107
Q1-LR	150	7	0.015	0.00343509	16243.1	4351.78	0.536109	0.428213
Plot 3: B05: Gated on R1	Count	Events / μL	% of This Plot	% of All	Mean APC-A	CV APC-A	Median APC-A
This Plot	10000	476	1	0.229006	3304.29	1.31344
M1 (8,210.0 / 13,303,070.0)	790	38	0.079	0.0180915	14101	0.557449
