# Supplementary material for: Role and mechanism of NCAPD3 in promoting malignant behaviors in gastric cancer
Source: Front Pharmacol. 2024 Apr 22;15:1341039. doi: 10.3389/fphar.2024.1341039 (PMC11070777; doi:10.3389/fphar.2024.1341039)
Supplement: Supplementary file 1 [file DataSheet3.ZIP › raw data of figure 3c_3/原始数据.xls]

## Sheet: Batch Analysis Statistics
Plot 2: B01: Gated on P2	Count	Events / μL	% of This Plot	% of All	Mean APC-A	Mean FITC-A	CV APC-A	CV FITC-A	Median APC-A	Median FITC-A
This Plot	7838	871	1	0.557151	1335.7	4.23827e+06	1.16516	0.625038
Q1-UL	7559	840	0.964404	0.537319	1173.8	4.11472e+06	0.975023	0.615487
Q1-UR	279	31	0.0355958	0.0198322	5722.27	7.5856e+06	0.620436	0.452039
Q1-LL	0	0	0	0	0	0	0	0
Q1-LR	0	0	0	0	0	0	0	0
Plot 3: B01: Gated on P2	Count	Events / μL	% of This Plot	% of All	Mean APC-A	CV APC-A	Median APC-A
This Plot	7838	871	1	0.557151	1335.7	1.16516
M1 (4,530.0 / 16,777,215.0)	277	31	0.0353406	0.0196901	5730.9	0.621479
Plot 2: B03: Gated on P2	Count	Events / μL	% of This Plot	% of All	Mean APC-A	Mean FITC-A	CV APC-A	CV FITC-A	Median APC-A	Median FITC-A
This Plot	7665	852	1	0.572271	1359.27	4.22608e+06	1.07634	0.627922
Q1-UL	7392	821	0.964384	0.551889	1195.12	4.10983e+06	0.973807	0.621855
Q1-UR	273	30	0.0356164	0.0203823	5804.06	7.37374e+06	0.295306	0.441157
Q1-LL	0	0	0	0	0	0	0	0
Q1-LR	0	0	0	0	0	0	0	0
Plot 3: B03: Gated on P2	Count	Events / μL	% of This Plot	% of All	Mean APC-A	CV APC-A	Median APC-A
This Plot	7665	852	1	0.572271	1359.27	1.07634
M1 (4,530.0 / 16,777,215.0)	269	30	0.0350946	0.0200836	5823.05	0.295298
Plot 2: B04: Gated on P2	Count	Events / μL	% of This Plot	% of All	Mean APC-A	Mean FITC-A	CV APC-A	CV FITC-A	Median APC-A	Median FITC-A
This Plot	7587	843	1	0.578807	1365.25	4.1738e+06	1.05427	0.624623
Q1-UL	7315	813	0.964149	0.558056	1203.51	4.06663e+06	0.967714	0.623687
Q1-UR	272	30	0.0358508	0.0207507	5714.89	7.05611e+06	0.227149	0.400007
Q1-LL	0	0	0	0	0	0	0	0
Q1-LR	0	0	0	0	0	0	0	0
Plot 3: B04: Gated on P2	Count	Events / μL	% of This Plot	% of All	Mean APC-A	CV APC-A	Median APC-A
This Plot	7587	843	1	0.578807	1365.25	1.05427
M1 (4,530.0 / 16,777,215.0)	265	29	0.0349282	0.0202167	5746.25	0.226331
Plot 2: C01: Gated on P2	Count	Events / μL	% of This Plot	% of All	Mean APC-A	Mean FITC-A	CV APC-A	CV FITC-A	Median APC-A	Median FITC-A
This Plot	6072	506	1	0.375348	1917.68	8.01926e+06	1.03561	0.443646
Q1-UL	5456	455	0.898551	0.337269	1450.02	7.7671e+06	0.933914	0.448178
Q1-UR	616	51	0.101449	0.0380788	6059.81	1.02526e+07	0.31049	0.336262
Q1-LL	0	0	0	0	0	0	0	0
Q1-LR	0	0	0	0	0	0	0	0
Plot 3: C01: Gated on P2	Count	Events / μL	% of This Plot	% of All	Mean APC-A	CV APC-A	Median APC-A
This Plot	6072	506	1	0.375348	1917.68	1.03561
M1 (4,530.0 / 16,777,215.0)	613	51	0.100955	0.0378933	6067.33	0.310356
Plot 2: C03: Gated on P2	Count	Events / μL	% of This Plot	% of All	Mean APC-A	Mean FITC-A	CV APC-A	CV FITC-A	Median APC-A	Median FITC-A
This Plot	6214	478	1	0.38111	2064.14	8.05805e+06	2.53144	0.441251
Q1-UL	5534	426	0.89057	0.339405	1497.22	7.7926e+06	0.912449	0.444028
Q1-UR	680	52	0.10943	0.041705	6677.8	1.02184e+07	2.17221	0.35086
Q1-LL	0	0	0	0	0	0	0	0
Q1-LR	0	0	0	0	0	0	0	0
Plot 3: C03: Gated on P2	Count	Events / μL	% of This Plot	% of All	Mean APC-A	CV APC-A	Median APC-A
This Plot	6214	478	1	0.38111	2064.14	2.53144
M1 (4,530.0 / 16,777,215.0)	676	52	0.108787	0.0414597	6690.54	2.17434
Plot 2: C04: Gated on P2	Count	Events / μL	% of This Plot	% of All	Mean APC-A	Mean FITC-A	CV APC-A	CV FITC-A	Median APC-A	Median FITC-A
This Plot	6176	475	1	0.377022	1906.32	8.09004e+06	1.00711	0.436602
Q1-UL	5537	426	0.896535	0.338014	1441.36	7.8263e+06	0.931276	0.440475
Q1-UR	639	49	0.103465	0.0390086	5935.23	1.03753e+07	0.232638	0.330825
Q1-LL	0	0	0	0	0	0	0	0
Q1-LR	0	0	0	0	0	0	0	0
Plot 3: C04: Gated on P2	Count	Events / μL	% of This Plot	% of All	Mean APC-A	CV APC-A	Median APC-A
This Plot	6176	475	1	0.377022	1906.32	1.00711
M1 (4,530.0 / 16,777,215.0)	636	49	0.102979	0.0388255	5941.86	0.232356
