# Supplementary material for: Role and mechanism of NCAPD3 in promoting malignant behaviors in gastric cancer
Source: Front Pharmacol. 2024 Apr 22;15:1341039. doi: 10.3389/fphar.2024.1341039 (PMC11070777; doi:10.3389/fphar.2024.1341039)
Supplement: Supplementary file 2 [file DataSheet11.ZIP]

Archive with 4 entries (4 files):
- data analysis of 6 mice per group.xls
- mice and tumor_6 mice per group.JPG
- mice_6 mice per group.JPG
- tumor_6 mice per group.JPG
