# Supplementary material for: Role and mechanism of NCAPD3 in promoting malignant behaviors in gastric cancer
Source: Front Pharmacol. 2024 Apr 22;15:1341039. doi: 10.3389/fphar.2024.1341039 (PMC11070777; doi:10.3389/fphar.2024.1341039)
Supplement: Supplementary file 2 [file DataSheet11.ZIP › data analysis of 6 mice per group.xls]

## Sheet: 实验动物信息
实验动物信息
动物品系	BALB/c裸鼠
动物周龄	4 weeks
动物性别	雌性 ♀
提供厂家	江苏集萃药康生物技术有限公司
许可证号码	SCXK(苏)2018-0008
细胞接种信息及实验参数
细胞名	MGC-803
细胞注射量/只	4000000
细胞注射部位	右侧皮腋下
细胞注射日期	2019-06-03
动物处死日期	2019-08-10
实验周期总天数	68
备注：
鉴于个体差异影响，本套分析为去除每组最大最小各2只（2#、5#、6#、10#、16#、17#、18#、20#），保留每组6只的数据分析，供参考。

## Sheet: 成瘤实验数据分析
一、原始数据（6月3日注射细胞，7月3日开始收集数据（裸鼠称重、测量瘤体长短径），之后每周收集1-2次）
实验分组	日期	2019.07.03				2019.07.09				2019.07.15				2019.07.23				2019.07.27				2019.08.01				2019.08.03				2019.08.07				2019.08.10处死当日
	号码	体重（g）	L（mm)	W（mm)	肿瘤体积（mm3）	体重（g）	L（mm)	W（mm)	肿瘤体积（mm3）	体重（g）	L（mm)	W（mm)	肿瘤体积（mm3）	体重（g）	L（mm)	W（mm)	肿瘤体积（mm3）	体重（g）	L（mm)	W（mm)	肿瘤体积（mm3）	体重（g）	L（mm)	W（mm)	肿瘤体积（mm3）	体重（g）	L（mm)	W（mm)	肿瘤体积（mm3）	体重（g）	L（mm)	W（mm)	肿瘤体积（mm3）	体重（g）	L（mm)	W（mm)	肿瘤体积（mm3）	肿瘤重量（g）
MGC-803	#1	21.5	5.06	4.35	50.108	22.2	5.46	4.89	68.3264	23.7	6.55	5.16	91.2681	23.8	7.19	6.34	151.247	24.5	7.68	6.75	183.125	25.9	8.11	7.01	208.562	25.7	9.56	8.41	353.857	25.3	10.04	9.17	441.826	26.5	11	9.5	519.539	0.46
	#3	22	4.68	3.57	31.2148	22.3	5.67	4.67	64.7135	23.6	6.25	5.18	87.7643	23.9	7.29	5.53	116.669	23.2	7.84	6.12	153.673	24	8.03	6.86	197.762	23.1	9.06	7.34	255.446	16.7	9.36	8.35	341.529	15	9.5	8.61	368.56	0.347
	#4	18.8	4.95	3.7	35.4639	19	5.52	4.54	59.5428	20	5.97	5.73	102.58	20.4	6.43	5.85	115.16	21.6	6.94	6.04	132.499	21.3	7.37	6.37	156.504	21	7.58	6.94	191.059	19.5	7.98	7.38	227.454	17.2	8.72	7.7	270.568	0.233
NC	#7	22.3	4.94	4.93	62.8346	22.6	6.03	5.31	88.9784	23.9	6.97	6.06	133.954	24.1	7.59	6.75	180.979	24.8	8.13	7.01	209.076	25.3	8.86	7.26	244.391	25.1	9.13	7.6	275.979	24.5	9.38	7.74	294.078	25.6	10.04	7.81	320.49	0.283
	#8	22.2	5.88	4.43	60.3897	23.7	6.24	5.36	93.8194	24.5	7.68	5.85	137.547	25.1	8.29	6.37	176.04	26.4	8.87	7.65	271.659	27	9.17	7.91	300.262	26.2	9.76	8.24	346.803	25.6	10.17	9.48	478.317	27	11.15	9.66	544.512	0.495
	#9	24.4	6.76	5.53	108.187	24.5	7.19	6.16	142.78	26	8.17	6.58	185.12	27.2	8.51	6.98	216.98	28.2	8.91	7.94	293.966	28.7	9.36	8.86	384.522	28.4	11.05	9.86	562.205	27.9	12.31	10.51	711.61	28.3	11.89	11.44	814.352	0.854
MGC-803	#11	19.4	0	0	0	19.7	2.24	2.03	4.83079	20.6	2.42	2.13	5.74583	21.3	3.47	2.77	13.9337	21.1	3.83	3.05	18.6456	21.4	4.35	3.98	36.0607	21	4.07	3.93	32.8971	21	5.02	3.84	38.7387	21.2	5.24	3.92	42.1388	0.026
	#12	21.2	3.24	2.57	11.1993	21.5	4.97	4.66	56.4816	21.4	7.62	5.06	102.102	22.7	7.1	5.58	115.692	22.6	9.94	6.14	196.111	23.8	8.91	8.57	342.466	23.7	11.35	7.54	337.689	22.7	11.22	8.13	388.108	23.5	12.08	9.23	538.578	0.403
	#13	22.6	5.55	3.83	42.6058	22.7	6.67	4.79	80.0894	23.4	7.84	5.44	121.421	24.1	8.17	5.97	152.387	24.3	8.63	6.92	216.273	24.5	8.62	6.98	219.784	24.5	10.87	8.22	384.372	24.3	9.72	7.75	305.526	25.1	10.54	8.53	401.344	0.334
KD	#14	23.3	0	0	0	22.6	0	0	0	23.2	0	0	0	24.7	0	0	0	24.9	0	0	0	24.6	0	0	0	23.4	0	0	0	24	0	0	0	24.8	0	0	0	0
	#15	21.8	0	0	0	22.3	0	0	0	22.7	0	0	0	23.5	0	0	0	23.6	0	0	0	24.7	0	0	0	24.3	0	0	0	23.4	0	0	0	24.3	0	0	0	0
	#19	20.9	0	0	0	21.4	2.22	1.98	4.55472	22.7	2.35	2.22	6.06111	22.7	2.74	2.69	10.3761	22.9	3.4	2.44	10.5934	23.8	3.75	3.58	25.1522	22.8	4.66	2.9	20.5097	22	4.99	3.72	36.1381	22.4	5.84	3.63	40.2721	0.033
说明：
瘤体体积=π/6​×L×W×W，即=3.14/6​×L​×W×W。其中L代表长径, W代表短径。
二、数据处理
AVERAGE_肿瘤体积（mm3）					STDEV_肿瘤体积（mm3）
测量时间点	组别				测量时间点	组别
	NC	KD				NC	KD
1	58.033	8.96751			1	27.6963	17.0774
2	86.3602	24.3261			2	30.8503	34.9228
3	123.039	39.2216			3	37.0294	56.5819
4	159.512	48.7316			4	39.768	67.3199
5	207.333	73.6037			5	64.3612	103.139
6	248.667	103.911			6	82.2568	143.344
7	330.891	129.245			7	128.489	180.584
8	415.802	128.085			8	171.986	172.247
9	473.004	170.389			9	199.473	236.79
AVERAGE_肿瘤重量（g）					STDEV_肿瘤重量（g）
AVERAGE_肿瘤重量（g）	组别				STDEV_肿瘤重量（g）	组别
	NC	KD				NC	KD
	0.445333	0.132667				0.223963	0.18446
T-TEST_肿瘤重量			P VALUE
NC	VS	KD	0.0247505
三、成瘤曲线
四、结论(供参考）
相比NC组，KD组瘤体重量减小（P<0.05）
五、备注
1. TTest分析简要说明： t 检验是用t分布理论来推论差异发生的概率，从而比较两个平均数的差异是否显著。 本报告中使用Excel TTest函数进行t检验分析，具体为： 将需要进行分析的两组先进行F检验（即方差齐性检验），如果F检验值>0.05，则按等方差双样本检验得到 TTest值，如果F检验值<0.05，则按异方差双样本检验得到TTest值。 TTest值<0.05，表明两个实验组统计学有显著性差异，TTest值>0.05，表明两个实验组统计学无显著性差异。 2. 数据判断标准（仅供参考）： A. 实验组与对照组相比，P>0.05，判断为阴性结果； B. 实验组与对照组相比，P<0.05，且测定值差异>50%，判断为强阳性结果； C. 实验组与对照组相比，P<0.05，且测定值差异为20%~50%，判断为阳性结果； D. 实验组与对照组相比，P<0.05，但测定值差异<20%，…
