# Supplementary material for: Role and mechanism of NCAPD3 in promoting malignant behaviors in gastric cancer
Source: Front Pharmacol. 2024 Apr 22;15:1341039. doi: 10.3389/fphar.2024.1341039 (PMC11070777; doi:10.3389/fphar.2024.1341039)
Supplement: Supplementary file 6 [file DataSheet4.ZIP › Diffall.xlsx]

## Sheet: diffall.anno
ProbeSet ID	FDR	P-value	Fold Change	logFC	absolute FC	Regulation	Entrez Gene	Gene Symbol	Gene Title	Gene Ontology Biological Process	Gene Ontology Cellular Component	Gene Ontology Molecular Function	Pathway	Alignments
11716364_s_at	2.06354e-20	4.17763e-25	6.2883	2.65267	6.2883	up	440	ASNS	asparagine synthetase (glutamine-hydrolyzing)	0001889 // liver development // inferred from electronic annotation /// 0006520 // cellular amino acid metabolic process // inferred from electronic annotation /// 0006529 // asparagine biosynthetic process // inferred by curator /// 0006529 // asparagine biosynthetic process // inferred from direct assay /// 0006541 // glutamine metabolic process // not recorded /// 0008152 // metabolic process …	0005829 // cytosol // not recorded /// 0005829 // cytosol // traceable author statement	0000166 // nucleotide binding // inferred from electronic annotation /// 0004066 // asparagine synthase (glutamine-hydrolyzing) activity // not recorded /// 0004066 // asparagine synthase (glutamine-hydrolyzing) activity // inferred from direct assay /// 0005515 // protein binding // inferred from physical interaction /// 0005524 // ATP binding // inferred from electronic annotation /// 0016874 /…	ASPARAGINE-BIOSYNTHESIS // HumanCyc	chr7:97481439-97501789 (-) // 95.94 // q21.3
11744763_x_at	6.64049e-20	2.68873e-24	5.149	2.36429	5.149	up	440	ASNS	asparagine synthetase (glutamine-hydrolyzing)	0001889 // liver development // inferred from electronic annotation /// 0006520 // cellular amino acid metabolic process // inferred from electronic annotation /// 0006529 // asparagine biosynthetic process // inferred by curator /// 0006529 // asparagine biosynthetic process // inferred from direct assay /// 0006541 // glutamine metabolic process // not recorded /// 0008152 // metabolic process …	0005829 // cytosol // not recorded /// 0005829 // cytosol // traceable author statement	0000166 // nucleotide binding // inferred from electronic annotation /// 0004066 // asparagine synthase (glutamine-hydrolyzing) activity // not recorded /// 0004066 // asparagine synthase (glutamine-hydrolyzing) activity // inferred from direct assay /// 0005515 // protein binding // inferred from physical interaction /// 0005524 // ATP binding // inferred from electronic annotation /// 0016874 /…	ASPARAGINE-BIOSYNTHESIS // HumanCyc	chr7:97481437-97501788 (-) // 94.75 // q21.3
11718347_a_at	1.1134e-19	6.76223e-24	3.7981	1.92528	3.7981	up	6286	S100P	S100 calcium binding protein P	0010033 // response to organic substance // inferred from expression pattern /// 0043542 // endothelial cell migration // inferred from mutant phenotype	0005634 // nucleus // inferred from direct assay /// 0005737 // cytoplasm // traceable author statement /// 0005886 // plasma membrane // inferred from electronic annotation /// 0016020 // membrane // inferred from electronic annotation /// 0031528 // microvillus membrane // inferred from electronic annotation /// 0042995 // cell projection // inferred from electronic annotation /// 0070062 // ex…	0000287 // magnesium ion binding // traceable author statement /// 0005509 // calcium ion binding // inferred from electronic annotation /// 0005515 // protein binding // inferred from physical interaction /// 0046872 // metal ion binding // inferred from electronic annotation /// 0048306 // calcium-dependent protein binding // inferred from physical interaction /// 0050786 // RAGE receptor bindi…	---	chr4:6695565-6699262 (+) // 94.11 // p16.1
11741479_a_at	3.49597e-19	2.83103e-23	5.30457	2.40724	5.30457	up	29968	PSAT1	phosphoserine aminotransferase 1	0006564 // L-serine biosynthetic process // non-traceable author statement /// 0006564 // L-serine biosynthetic process // traceable author statement /// 0008152 // metabolic process // inferred from electronic annotation /// 0008615 // pyridoxine biosynthetic process // non-traceable author statement /// 0008652 // cellular amino acid biosynthetic process // traceable author statement /// 003464…	0005737 // cytoplasm // inferred from direct assay /// 0005829 // cytosol // traceable author statement /// 0070062 // extracellular exosome // inferred from direct assay	0003824 // catalytic activity // inferred from electronic annotation /// 0004648 // O-phospho-L-serine:2-oxoglutarate aminotransferase activity // not recorded /// 0004648 // O-phospho-L-serine:2-oxoglutarate aminotransferase activity // non-traceable author statement /// 0004648 // O-phospho-L-serine:2-oxoglutarate aminotransferase activity // traceable author statement /// 0008483 // transamina…	CYSTEINE-SYN2-PWY // HumanCyc /// SERSYN-PWY // HumanCyc	chr9:80912058-80945007 (+) // 98.22 // q21.2
11743972_a_at	4.48192e-19	5.80014e-23	4.52771	2.17878	4.52771	up	54541	DDIT4	DNA damage inducible transcript 4	0001666 // response to hypoxia // inferred from direct assay /// 0001764 // neuron migration // inferred from sequence or structural similarity /// 0006367 // transcription initiation from RNA polymerase II promoter // traceable author statement /// 0006915 // apoptotic process // inferred from electronic annotation /// 0007420 // brain development // inferred from sequence or structural similari…	0005622 // intracellular // inferred from direct assay /// 0005737 // cytoplasm // inferred from direct assay /// 0005739 // mitochondrion // inferred from electronic annotation /// 0005829 // cytosol // traceable author statement	0071889 // 14-3-3 protein binding // inferred from electronic annotation	---	chr10:74033162-74035794 (+) // 97.11 // q22.1
11747348_a_at	4.48192e-19	5.80053e-23	4.84811	2.27742	4.84811	up	29968	PSAT1	phosphoserine aminotransferase 1	0006564 // L-serine biosynthetic process // non-traceable author statement /// 0006564 // L-serine biosynthetic process // traceable author statement /// 0008152 // metabolic process // inferred from electronic annotation /// 0008615 // pyridoxine biosynthetic process // non-traceable author statement /// 0008652 // cellular amino acid biosynthetic process // traceable author statement /// 003464…	0005737 // cytoplasm // inferred from direct assay /// 0005829 // cytosol // traceable author statement /// 0070062 // extracellular exosome // inferred from direct assay	0003824 // catalytic activity // inferred from electronic annotation /// 0004648 // O-phospho-L-serine:2-oxoglutarate aminotransferase activity // not recorded /// 0004648 // O-phospho-L-serine:2-oxoglutarate aminotransferase activity // non-traceable author statement /// 0004648 // O-phospho-L-serine:2-oxoglutarate aminotransferase activity // traceable author statement /// 0008483 // transamina…	CYSTEINE-SYN2-PWY // HumanCyc /// SERSYN-PWY // HumanCyc	chr9:80912121-80944000 (+) // 95.94 // q21.2
11738801_x_at	4.48192e-19	7.43865e-23	7.68144	2.94138	7.68144	up	4622	MYH4	myosin, heavy chain 4, skeletal muscle	0006936 // muscle contraction // inferred from direct assay /// 0014823 // response to activity // inferred from electronic annotation /// 0030048 // actin filament-based movement // non-traceable author statement /// 0030049 // muscle filament sliding // non-traceable author statement /// 0046034 // ATP metabolic process // non-traceable author statement /// 0061024 // membrane organization // t…	0005737 // cytoplasm // inferred from electronic annotation /// 0005859 // muscle myosin complex // non-traceable author statement /// 0016459 // myosin complex // inferred from electronic annotation /// 0030016 // myofibril // inferred from direct assay /// 0030017 // sarcomere // non-traceable author statement /// 0032982 // myosin filament // inferred from electronic annotation	0000146 // microfilament motor activity // non-traceable author statement /// 0000166 // nucleotide binding // inferred from electronic annotation /// 0003725 // double-stranded RNA binding // inferred from direct assay /// 0003774 // motor activity // inferred from electronic annotation /// 0003779 // actin binding // inferred from electronic annotation /// 0005515 // protein binding // inferred…	---	chr17:10346606-10372876 (-) // 100.0 // p13.1
11716365_x_at	4.48192e-19	8.6605e-23	4.79408	2.26125	4.79408	up	440	ASNS	asparagine synthetase (glutamine-hydrolyzing)	0001889 // liver development // inferred from electronic annotation /// 0006520 // cellular amino acid metabolic process // inferred from electronic annotation /// 0006529 // asparagine biosynthetic process // inferred by curator /// 0006529 // asparagine biosynthetic process // inferred from direct assay /// 0006541 // glutamine metabolic process // not recorded /// 0008152 // metabolic process …	0005829 // cytosol // not recorded /// 0005829 // cytosol // traceable author statement	0000166 // nucleotide binding // inferred from electronic annotation /// 0004066 // asparagine synthase (glutamine-hydrolyzing) activity // not recorded /// 0004066 // asparagine synthase (glutamine-hydrolyzing) activity // inferred from direct assay /// 0005515 // protein binding // inferred from physical interaction /// 0005524 // ATP binding // inferred from electronic annotation /// 0016874 /…	ASPARAGINE-BIOSYNTHESIS // HumanCyc	chr7:97481439-97501789 (-) // 95.94 // q21.3
11753649_s_at	4.48192e-19	9.68592e-23	-4.68078	-2.22675	4.68078	down	6428	SRSF3	serine/arginine-rich splicing factor 3	0000398 // mRNA splicing, via spliceosome // traceable author statement /// 0006366 // transcription from RNA polymerase II promoter // traceable author statement /// 0006369 // termination of RNA polymerase II transcription // traceable author statement /// 0006397 // mRNA processing // inferred from electronic annotation /// 0006406 // mRNA export from nucleus // traceable author statement /// …	0005634 // nucleus // inferred from electronic annotation /// 0005654 // nucleoplasm // traceable author statement /// 0005737 // cytoplasm // inferred from electronic annotation	0000166 // nucleotide binding // inferred from electronic annotation /// 0003676 // nucleic acid binding // inferred from electronic annotation /// 0003723 // RNA binding // traceable author statement /// 0005515 // protein binding // inferred from physical interaction /// 0044822 // poly(A) RNA binding // inferred from direct assay	---	chr11:18686596-18687130 (+) // 95.45 // p15.1 /// chr6:36564539-36569798 (+) // 99.05 // p21.31
11759749_at	4.48192e-19	1.00074e-22	13.5463	3.75983	13.5463	up	51274	KLF3	Kruppel-like factor 3 (basic)	0006351 // transcription, DNA-templated // inferred from electronic annotation /// 0006355 // regulation of transcription, DNA-templated // inferred from electronic annotation /// 0007275 // multicellular organismal development // traceable author statement /// 1901653 // cellular response to peptide // inferred from electronic annotation	0005634 // nucleus // inferred from electronic annotation	0003676 // nucleic acid binding // inferred from electronic annotation /// 0003677 // DNA binding // inferred from electronic annotation /// 0003700 // transcription factor activity, sequence-specific DNA binding // non-traceable author statement /// 0005515 // protein binding // inferred from physical interaction /// 0046872 // metal ion binding // inferred from electronic annotation	---	chr4:38665820-38692814 (+) // 94.78 // p14
11748793_a_at	4.48192e-19	1.07711e-22	5.86738	2.55272	5.86738	up	440	ASNS	asparagine synthetase (glutamine-hydrolyzing)	0001889 // liver development // inferred from electronic annotation /// 0006520 // cellular amino acid metabolic process // inferred from electronic annotation /// 0006529 // asparagine biosynthetic process // inferred by curator /// 0006529 // asparagine biosynthetic process // inferred from direct assay /// 0006541 // glutamine metabolic process // not recorded /// 0008152 // metabolic process …	0005829 // cytosol // not recorded /// 0005829 // cytosol // traceable author statement	0000166 // nucleotide binding // inferred from electronic annotation /// 0004066 // asparagine synthase (glutamine-hydrolyzing) activity // not recorded /// 0004066 // asparagine synthase (glutamine-hydrolyzing) activity // inferred from direct assay /// 0005515 // protein binding // inferred from physical interaction /// 0005524 // ATP binding // inferred from electronic annotation /// 0016874 /…	ASPARAGINE-BIOSYNTHESIS // HumanCyc	chr7:97481515-97501764 (-) // 99.51 // q21.3
11747349_s_at	4.48192e-19	1.08884e-22	5.21148	2.38169	5.21148	up	29968	PSAT1	phosphoserine aminotransferase 1	0006564 // L-serine biosynthetic process // non-traceable author statement /// 0006564 // L-serine biosynthetic process // traceable author statement /// 0008152 // metabolic process // inferred from electronic annotation /// 0008615 // pyridoxine biosynthetic process // non-traceable author statement /// 0008652 // cellular amino acid biosynthetic process // traceable author statement /// 003464…	0005737 // cytoplasm // inferred from direct assay /// 0005829 // cytosol // traceable author statement /// 0070062 // extracellular exosome // inferred from direct assay	0003824 // catalytic activity // inferred from electronic annotation /// 0004648 // O-phospho-L-serine:2-oxoglutarate aminotransferase activity // not recorded /// 0004648 // O-phospho-L-serine:2-oxoglutarate aminotransferase activity // non-traceable author statement /// 0004648 // O-phospho-L-serine:2-oxoglutarate aminotransferase activity // traceable author statement /// 0008483 // transamina…	CYSTEINE-SYN2-PWY // HumanCyc /// SERSYN-PWY // HumanCyc	chr9:80912121-80944000 (+) // 95.94 // q21.2
11749257_a_at	6.06681e-19	1.59669e-22	4.53945	2.18252	4.53945	up	9709	HERPUD1	homocysteine-inducible, endoplasmic reticulum stress-inducible, ubiquitin-like domain member 1	0006511 // ubiquitin-dependent protein catabolic process // inferred from electronic annotation /// 0006874 // cellular calcium ion homeostasis // inferred from electronic annotation /// 0006986 // response to unfolded protein // inferred from expression pattern /// 0030968 // endoplasmic reticulum unfolded protein response // traceable author statement /// 0030970 // retrograde protein transport…	0005783 // endoplasmic reticulum // inferred from direct assay /// 0005789 // endoplasmic reticulum membrane // inferred from direct assay /// 0005789 // endoplasmic reticulum membrane // traceable author statement /// 0016020 // membrane // inferred from direct assay /// 0016021 // integral component of membrane // inferred from electronic annotation /// 0034704 // calcium channel complex // inf…	0005515 // protein binding // inferred from physical interaction /// 0044325 // ion channel binding // inferred from physical interaction	Circadian_Exercise // GenMAPP	chr16:56966058-56977793 (+) // 92.15 // q13
11715514_a_at	7.14197e-19	2.02424e-22	4.71638	2.23768	4.71638	up	9709	HERPUD1	homocysteine-inducible, endoplasmic reticulum stress-inducible, ubiquitin-like domain member 1	0006511 // ubiquitin-dependent protein catabolic process // inferred from electronic annotation /// 0006874 // cellular calcium ion homeostasis // inferred from electronic annotation /// 0006986 // response to unfolded protein // inferred from expression pattern /// 0030968 // endoplasmic reticulum unfolded protein response // traceable author statement /// 0030970 // retrograde protein transport…	0005783 // endoplasmic reticulum // inferred from direct assay /// 0005789 // endoplasmic reticulum membrane // inferred from direct assay /// 0005789 // endoplasmic reticulum membrane // traceable author statement /// 0016020 // membrane // inferred from direct assay /// 0016021 // integral component of membrane // inferred from electronic annotation /// 0034704 // calcium channel complex // inf…	0005515 // protein binding // inferred from physical interaction /// 0044325 // ion channel binding // inferred from physical interaction	Circadian_Exercise // GenMAPP	chr16:56965671-56977793 (+) // 98.21 // q13
11756230_a_at	8.71833e-19	2.64754e-22	2.91423	1.54312	2.91423	up	2317	FLNB	filamin B, beta	0003334 // keratinocyte development // inferred from electronic annotation /// 0003382 // epithelial cell morphogenesis // inferred from electronic annotation /// 0007016 // cytoskeletal anchoring at plasma membrane // traceable author statement /// 0007165 // signal transduction // traceable author statement /// 0007275 // multicellular organismal development // inferred from electronic annotati…	0001725 // stress fiber // inferred from electronic annotation /// 0005737 // cytoplasm // inferred from direct assay /// 0005829 // cytosol // traceable author statement /// 0005856 // cytoskeleton // inferred from electronic annotation /// 0005886 // plasma membrane // inferred from direct assay /// 0005903 // brush border // inferred from electronic annotation /// 0005925 // focal adhesion // …	0003779 // actin binding // non-traceable author statement /// 0005515 // protein binding // inferred from physical interaction /// 0042802 // identical protein binding // inferred from physical interaction /// 0044822 // poly(A) RNA binding // inferred from direct assay	---	chr3:58064055-58156501 (+) // 99.54 // p14.3
11725933_at	9.09715e-19	2.94674e-22	2.52689	1.33736	2.52689	up	3309	HSPA5	heat shock protein family A (Hsp70) member 5	0002576 // platelet degranulation // traceable author statement /// 0006983 // ER overload response // inferred from electronic annotation /// 0006987 // activation of signaling protein activity involved in unfolded protein response // inferred from electronic annotation /// 0007596 // blood coagulation // traceable author statement /// 0021589 // cerebellum structural organization // inferred fr…	0005634 // nucleus // inferred from direct assay /// 0005634 // nucleus // inferred from mutant phenotype /// 0005737 // cytoplasm // inferred from electronic annotation /// 0005739 // mitochondrion // inferred from electronic annotation /// 0005783 // endoplasmic reticulum // inferred from direct assay /// 0005783 // endoplasmic reticulum // inferred from mutant phenotype /// 0005783 // endoplas…	0000166 // nucleotide binding // inferred from electronic annotation /// 0001948 // glycoprotein binding // inferred from physical interaction /// 0005509 // calcium ion binding // traceable author statement /// 0005515 // protein binding // inferred from physical interaction /// 0005524 // ATP binding // inferred from electronic annotation /// 0016887 // ATPase activity // inferred from direct a…	---	chr9:127997128-128003771 (-) // 89.6 // q33.3
11720474_a_at	2.29857e-18	7.91088e-22	-6.96778	-2.8007	6.96778	down	6421 /// 654780	SFPQ /// SFPQ	splicing factor proline/glutamine-rich /// splicing factor proline/glutamine-rich	0000122 // negative regulation of transcription from RNA polymerase II promoter // inferred from direct assay /// 0000122 // negative regulation of transcription from RNA polymerase II promoter // inferred from genetic interaction /// 0000122 // negative regulation of transcription from RNA polymerase II promoter // inferred from mutant phenotype /// 0000380 // alternative mRNA splicing, via spli…	0000785 // chromatin // inferred from direct assay /// 0005634 // nucleus // inferred from direct assay /// 0005654 // nucleoplasm // inferred from direct assay /// 0005737 // cytoplasm // inferred from electronic annotation /// 0016363 // nuclear matrix // inferred from direct assay /// 0042382 // paraspeckles // inferred from direct assay /// 0090575 // RNA polymerase II transcription factor co…	0000166 // nucleotide binding // inferred from electronic annotation /// 0000976 // transcription regulatory region sequence-specific DNA binding // not recorded /// 0000976 // transcription regulatory region sequence-specific DNA binding // inferred from sequence or structural similarity /// 0000980 // RNA polymerase II distal enhancer sequence-specific DNA binding // inferred from sequence or s…	---	chr1:35647906-35658982 (-) // 83.81 // p34.3
11725934_x_at	2.32456e-18	8.4709e-22	2.38793	1.25576	2.38793	up	3309	HSPA5	heat shock protein family A (Hsp70) member 5	0002576 // platelet degranulation // traceable author statement /// 0006983 // ER overload response // inferred from electronic annotation /// 0006987 // activation of signaling protein activity involved in unfolded protein response // inferred from electronic annotation /// 0007596 // blood coagulation // traceable author statement /// 0021589 // cerebellum structural organization // inferred fr…	0005634 // nucleus // inferred from direct assay /// 0005634 // nucleus // inferred from mutant phenotype /// 0005737 // cytoplasm // inferred from electronic annotation /// 0005739 // mitochondrion // inferred from electronic annotation /// 0005783 // endoplasmic reticulum // inferred from direct assay /// 0005783 // endoplasmic reticulum // inferred from mutant phenotype /// 0005783 // endoplas…	0000166 // nucleotide binding // inferred from electronic annotation /// 0001948 // glycoprotein binding // inferred from physical interaction /// 0005509 // calcium ion binding // traceable author statement /// 0005515 // protein binding // inferred from physical interaction /// 0005524 // ATP binding // inferred from electronic annotation /// 0016887 // ATPase activity // inferred from direct a…	---	chr9:127997128-128003771 (-) // 89.6 // q33.3
11753650_x_at	3.32671e-18	1.31308e-21	-4.80369	-2.26414	4.80369	down	6428	SRSF3	serine/arginine-rich splicing factor 3	0000398 // mRNA splicing, via spliceosome // traceable author statement /// 0006366 // transcription from RNA polymerase II promoter // traceable author statement /// 0006369 // termination of RNA polymerase II transcription // traceable author statement /// 0006397 // mRNA processing // inferred from electronic annotation /// 0006406 // mRNA export from nucleus // traceable author statement /// …	0005634 // nucleus // inferred from electronic annotation /// 0005654 // nucleoplasm // traceable author statement /// 0005737 // cytoplasm // inferred from electronic annotation	0000166 // nucleotide binding // inferred from electronic annotation /// 0003676 // nucleic acid binding // inferred from electronic annotation /// 0003723 // RNA binding // traceable author statement /// 0005515 // protein binding // inferred from physical interaction /// 0044822 // poly(A) RNA binding // inferred from direct assay	---	chr11:18686596-18687130 (+) // 95.45 // p15.1 /// chr6:36564539-36569798 (+) // 99.05 // p21.31
11727320_at	3.32671e-18	1.34698e-21	2.82702	1.49928	2.82702	up	147920	IGFL2	IGF like family member 2	---	0005576 // extracellular region // inferred from electronic annotation	---	---	chr19:46651038-46664556 (+) // 84.66 // q13.32
11723243_at	4.48055e-18	1.90488e-21	-3.60793	-1.85117	3.60793	down	1021	CDK6	cyclin-dependent kinase 6	0000082 // G1/S transition of mitotic cell cycle // traceable author statement /// 0000278 // mitotic cell cycle // traceable author statement /// 0001954 // positive regulation of cell-matrix adhesion // inferred from direct assay /// 0002244 // hematopoietic progenitor cell differentiation // inferred from electronic annotation /// 0003323 // type B pancreatic cell development // inferred from …	0000307 // cyclin-dependent protein kinase holoenzyme complex // inferred from direct assay /// 0001726 // ruffle // inferred from direct assay /// 0005634 // nucleus // inferred from direct assay /// 0005654 // nucleoplasm // inferred from direct assay /// 0005737 // cytoplasm // inferred from direct assay /// 0005813 // centrosome // inferred from direct assay /// 0005815 // microtubule organiz…	0000166 // nucleotide binding // inferred from electronic annotation /// 0004672 // protein kinase activity // inferred from electronic annotation /// 0004674 // protein serine/threonine kinase activity // inferred from electronic annotation /// 0004693 // cyclin-dependent protein serine/threonine kinase activity // inferred from direct assay /// 0005515 // protein binding // inferred from physic…	---	chr7:92234234-92465908 (-) // 97.26 // q21.2
11756105_a_at	4.65425e-18	2.07295e-21	-10.6878	-3.4179	10.6878	down	659	BMPR2	bone morphogenetic protein receptor type II	0001707 // mesoderm formation // inferred from sequence or structural similarity /// 0001893 // maternal placenta development // inferred from electronic annotation /// 0001935 // endothelial cell proliferation // inferred from mutant phenotype /// 0001938 // positive regulation of endothelial cell proliferation // inferred from mutant phenotype /// 0001946 // lymphangiogenesis // inferred from s…	0005615 // extracellular space // inferred from direct assay /// 0005737 // cytoplasm // inferred from electronic annotation /// 0005886 // plasma membrane // inferred from direct assay /// 0005886 // plasma membrane // traceable author statement /// 0005887 // integral component of plasma membrane // inferred from direct assay /// 0005901 // caveola // inferred from mutant phenotype /// 0009925 …	0000166 // nucleotide binding // inferred from electronic annotation /// 0004672 // protein kinase activity // inferred from electronic annotation /// 0004674 // protein serine/threonine kinase activity // inferred from electronic annotation /// 0004675 // transmembrane receptor protein serine/threonine kinase activity // inferred from electronic annotation /// 0004702 // receptor signaling prote…	---	chr2:203429462-203432470 (+) // 81.94 // q33.2
11719487_a_at	7.68604e-18	3.57888e-21	3.12672	1.64465	3.12672	up	3914	LAMB3	laminin subunit beta 3	0007155 // cell adhesion // inferred from electronic annotation /// 0008544 // epidermis development // traceable author statement /// 0022617 // extracellular matrix disassembly // traceable author statement /// 0030198 // extracellular matrix organization // traceable author statement /// 0031581 // hemidesmosome assembly // traceable author statement /// 0034329 // cell junction assembly // tr…	0005576 // extracellular region // traceable author statement /// 0005578 // proteinaceous extracellular matrix // inferred from electronic annotation /// 0005604 // basement membrane // inferred from electronic annotation /// 0005610 // laminin-5 complex // inferred from electronic annotation	0005198 // structural molecule activity // non-traceable author statement /// 0005515 // protein binding // inferred from physical interaction /// 0032403 // protein complex binding // inferred from electronic annotation	---	chr1:209788214-209824679 (-) // 95.46 // q32.2
11717497_at	8.58504e-18	4.17129e-21	2.54812	1.34943	2.54812	up	55186	SLC25A36	solute carrier family 25 (pyrimidine nucleotide carrier), member 36	0000002 // mitochondrial genome maintenance // inferred from direct assay /// 0006810 // transport // inferred from electronic annotation /// 0006864 // pyrimidine nucleotide transport // inferred from direct assay /// 0007005 // mitochondrion organization // inferred from direct assay /// 0051881 // regulation of mitochondrial membrane potential // inferred from direct assay /// 0055085 // trans…	0005739 // mitochondrion // inferred from direct assay /// 0005743 // mitochondrial inner membrane // inferred from electronic annotation /// 0016020 // membrane // inferred from electronic annotation /// 0016021 // integral component of membrane // inferred from electronic annotation	0015218 // pyrimidine nucleotide transmembrane transporter activity // inferred from direct assay	---	chr3:140660653-140698783 (+) // 98.31 // q23
11749983_a_at	9.70985e-18	4.91439e-21	3.37052	1.75297	3.37052	up	5268	SERPINB5	serpin peptidase inhibitor, clade B (ovalbumin), member 5	0002009 // morphogenesis of an epithelium // inferred from electronic annotation /// 0006928 // movement of cell or subcellular component // traceable author statement /// 0010951 // negative regulation of endopeptidase activity // not recorded /// 0030198 // extracellular matrix organization // inferred from electronic annotation /// 0050678 // regulation of epithelial cell proliferation // infe…	0005576 // extracellular region // inferred from electronic annotation /// 0005615 // extracellular space // not recorded /// 0005737 // cytoplasm // inferred from direct assay /// 0070062 // extracellular exosome // inferred from direct assay	0004867 // serine-type endopeptidase inhibitor activity // not recorded /// 0005515 // protein binding // inferred from physical interaction	---	chr18:61144194-61171020 (+) // 92.92 // q21.33
11757888_s_at	1.07898e-17	6.01333e-21	-4.73259	-2.24263	4.73259	down	54919	DNAAF5	dynein, axonemal, assembly factor 5	0003341 // cilium movement // inferred from mutant phenotype /// 0030030 // cell projection organization // inferred from electronic annotation /// 0036158 // outer dynein arm assembly // inferred from mutant phenotype /// 0036159 // inner dynein arm assembly // inferred from mutant phenotype	0005737 // cytoplasm // inferred from direct assay /// 0031514 // motile cilium // inferred from direct assay	0005488 // binding // inferred from electronic annotation /// 0005515 // protein binding // inferred from electronic annotation /// 0045505 // dynein intermediate chain binding // inferred from physical interaction	---	chr7:825716-826112 (+) // 98.01 // p22.3
11726006_at	1.07898e-17	6.02939e-21	5.23125	2.38716	5.23125	up	7779	SLC30A1	solute carrier family 30 (zinc transporter), member 1	0001701 // in utero embryonic development // inferred from electronic annotation /// 0006810 // transport // inferred from electronic annotation /// 0006811 // ion transport // inferred from electronic annotation /// 0006812 // cation transport // inferred from electronic annotation /// 0006829 // zinc II ion transport // inferred from sequence or structural similarity /// 0006874 // cellular cal…	0005737 // cytoplasm // inferred from direct assay /// 0005783 // endoplasmic reticulum // inferred from direct assay /// 0005794 // Golgi apparatus // inferred from direct assay /// 0005886 // plasma membrane // inferred from direct assay /// 0005886 // plasma membrane // traceable author statement /// 0016020 // membrane // inferred from electronic annotation /// 0016021 // integral component o…	0005385 // zinc ion transmembrane transporter activity // not recorded /// 0005515 // protein binding // inferred from physical interaction /// 0008324 // cation transmembrane transporter activity // inferred from electronic annotation /// 0019855 // calcium channel inhibitor activity // not recorded /// 0019855 // calcium channel inhibitor activity // inferred from sequence or structural similar…	---	chr1:211744909-211752099 (-) // 98.55 // q32.3
11745870_a_at	1.07898e-17	6.11627e-21	2.76028	1.46482	2.76028	up	10797	MTHFD2	methylenetetrahydrofolate dehydrogenase (NADP+ dependent) 2, methenyltetrahydrofolate cyclohydrolase	0006730 // one-carbon metabolic process // not recorded /// 0008152 // metabolic process // inferred from electronic annotation /// 0009396 // folic acid-containing compound biosynthetic process // inferred from electronic annotation /// 0046653 // tetrahydrofolate metabolic process // inferred from direct assay /// 0055114 // oxidation-reduction process // inferred from electronic annotation	0005615 // extracellular space // inferred from direct assay /// 0005739 // mitochondrion // not recorded /// 0005739 // mitochondrion // inferred from sequence or structural similarity /// 0005829 // cytosol // not recorded	0000287 // magnesium ion binding // inferred from direct assay /// 0003824 // catalytic activity // inferred from electronic annotation /// 0004329 // formate-tetrahydrofolate ligase activity // not recorded /// 0004477 // methenyltetrahydrofolate cyclohydrolase activity // not recorded /// 0004477 // methenyltetrahydrofolate cyclohydrolase activity // inferred from sequence or structural similar…	CODH-PWY // HumanCyc /// GLYCCAT-PWY // HumanCyc /// Nucleotide_Metabolism // GenMAPP /// PWY-2201 // HumanCyc /// PWY-5030 // HumanCyc	chr2:74425743-74441918 (+) // 93.38 // p13.1
11754337_s_at	1.18147e-17	6.93647e-21	5.2325	2.3875	5.2325	up	10397	NDRG1	N-myc downstream regulated 1	0008285 // negative regulation of cell proliferation // inferred from electronic annotation /// 0010038 // response to metal ion // traceable author statement /// 0030330 // DNA damage response, signal transduction by p53 class mediator // inferred from expression pattern /// 0032287 // peripheral nervous system myelin maintenance // inferred from electronic annotation /// 0042127 // regulation o…	0005634 // nucleus // inferred from direct assay /// 0005737 // cytoplasm // inferred from direct assay /// 0005813 // centrosome // inferred from direct assay /// 0005815 // microtubule organizing center // inferred from electronic annotation /// 0005829 // cytosol // inferred from electronic annotation /// 0005856 // cytoskeleton // inferred from electronic annotation /// 0005874 // microtubule…	0005515 // protein binding // inferred from physical interaction /// 0008017 // microtubule binding // inferred from direct assay /// 0017137 // Rab GTPase binding // inferred from direct assay /// 0043015 // gamma-tubulin binding // inferred from direct assay /// 0045296 // cadherin binding // inferred from direct assay	---	chr8:134249420-134250626 (-) // 89.41 // q24.22
AFFX-HUMRGE/M10098_3_at	1.23595e-17	7.50651e-21	-1.81851	-0.862753	1.81851	down	---	---	---	---	---	---	---	---
11724528_a_at	1.41249e-17	8.86471e-21	3.59474	1.84589	3.59474	up	9245	GCNT3	glucosaminyl (N-acetyl) transferase 3, mucin type	0002426 // immunoglobulin production in mucosal tissue // inferred from electronic annotation /// 0005975 // carbohydrate metabolic process // non-traceable author statement /// 0006486 // protein glycosylation // inferred from electronic annotation /// 0006493 // protein O-linked glycosylation // traceable author statement /// 0008152 // metabolic process // inferred from electronic annotation /…	0000139 // Golgi membrane // traceable author statement /// 0005794 // Golgi apparatus // inferred from electronic annotation /// 0016020 // membrane // traceable author statement /// 0016021 // integral component of membrane // inferred from electronic annotation /// 0070062 // extracellular exosome // inferred from direct assay	0003829 // beta-1,3-galactosyl-O-glycosyl-glycoprotein beta-1,6-N-acetylglucosaminyltransferase activity // inferred from electronic annotation /// 0008109 // N-acetyllactosaminide beta-1,6-N-acetylglucosaminyltransferase activity // inferred from electronic annotation /// 0008375 // acetylglucosaminyltransferase activity // inferred from electronic annotation /// 0016740 // transferase activity …	---	chr15:59903981-59912261 (+) // 99.78 // q22.2
11755128_s_at	1.7036e-17	1.10366e-20	-3.69665	-1.88622	3.69665	down	6428	SRSF3	serine/arginine-rich splicing factor 3	0000398 // mRNA splicing, via spliceosome // traceable author statement /// 0006366 // transcription from RNA polymerase II promoter // traceable author statement /// 0006369 // termination of RNA polymerase II transcription // traceable author statement /// 0006397 // mRNA processing // inferred from electronic annotation /// 0006406 // mRNA export from nucleus // traceable author statement /// …	0005634 // nucleus // inferred from electronic annotation /// 0005654 // nucleoplasm // traceable author statement /// 0005737 // cytoplasm // inferred from electronic annotation	0000166 // nucleotide binding // inferred from electronic annotation /// 0003676 // nucleic acid binding // inferred from electronic annotation /// 0003723 // RNA binding // traceable author statement /// 0005515 // protein binding // inferred from physical interaction /// 0044822 // poly(A) RNA binding // inferred from direct assay	---	chr6:36567119-36570553 (+) // 98.15 // p21.31
11734495_a_at	1.77917e-17	1.26118e-20	4.49845	2.16943	4.49845	up	2887	GRB10	growth factor receptor bound protein 10	0007165 // signal transduction // inferred from electronic annotation /// 0008286 // insulin receptor signaling pathway // inferred from sequence or structural similarity /// 0008286 // insulin receptor signaling pathway // traceable author statement /// 0030178 // negative regulation of Wnt signaling pathway // inferred from direct assay /// 0030949 // positive regulation of vascular endothelial…	0005737 // cytoplasm // traceable author statement /// 0005829 // cytosol // traceable author statement /// 0005886 // plasma membrane // traceable author statement	0005070 // SH3/SH2 adaptor activity // inferred from electronic annotation /// 0005158 // insulin receptor binding // inferred from sequence or structural similarity /// 0005515 // protein binding // inferred from physical interaction	---	chr7:50657759-50861138 (-) // 98.29 // p12.1
11719069_s_at	1.77917e-17	1.26891e-20	6.04341	2.59536	6.04341	up	6782	HSPA13	heat shock protein family A (Hsp70) member 13	---	0005783 // endoplasmic reticulum // inferred from electronic annotation /// 0043231 // intracellular membrane-bounded organelle // traceable author statement /// 0070062 // extracellular exosome // inferred from direct assay	0000166 // nucleotide binding // inferred from electronic annotation /// 0005515 // protein binding // inferred from physical interaction /// 0005524 // ATP binding // inferred from electronic annotation	---	chr21:15743435-15755648 (-) // 98.8 // q11.2
11746772_a_at	1.77917e-17	1.27384e-20	2.99193	1.58108	2.99193	up	83998	REG4	regenerating family member 4	---	0005576 // extracellular region // inferred from electronic annotation /// 0005737 // cytoplasm // inferred from direct assay	0005509 // calcium ion binding // inferred from direct assay /// 0008201 // heparin binding // inferred from direct assay /// 0030246 // carbohydrate binding // inferred from electronic annotation /// 2001065 // mannan binding // inferred from direct assay	---	chr1:120336640-120354203 (-) // 99.8 // p12
11725103_s_at	1.77917e-17	1.29669e-20	3.55063	1.82808	3.55063	up	1956	EGFR	epidermal growth factor receptor	0000165 // MAPK cascade // traceable author statement /// 0000186 // activation of MAPKK activity // traceable author statement /// 0000902 // cell morphogenesis // inferred from electronic annotation /// 0001503 // ossification // non-traceable author statement /// 0001889 // liver development // inferred from electronic annotation /// 0001892 // embryonic placenta development // inferred from e…	0000139 // Golgi membrane // inferred from electronic annotation /// 0005576 // extracellular region // inferred from electronic annotation /// 0005615 // extracellular space // non-traceable author statement /// 0005622 // intracellular // inferred from electronic annotation /// 0005634 // nucleus // inferred from direct assay /// 0005737 // cytoplasm // inferred from direct assay /// 0005768 //…	0000166 // nucleotide binding // inferred from electronic annotation /// 0001948 // glycoprotein binding // inferred from electronic annotation /// 0003682 // chromatin binding // inferred from direct assay /// 0003690 // double-stranded DNA binding // non-traceable author statement /// 0004672 // protein kinase activity // inferred from electronic annotation /// 0004709 // MAP kinase kinase kina…	---	chr7:55086713-55275325 (+) // 94.55 // p11.2
11741924_a_at	1.79181e-17	1.34218e-20	4.50565	2.17174	4.50565	up	2887	GRB10	growth factor receptor bound protein 10	0007165 // signal transduction // inferred from electronic annotation /// 0008286 // insulin receptor signaling pathway // inferred from sequence or structural similarity /// 0008286 // insulin receptor signaling pathway // traceable author statement /// 0030178 // negative regulation of Wnt signaling pathway // inferred from direct assay /// 0030949 // positive regulation of vascular endothelial…	0005737 // cytoplasm // traceable author statement /// 0005829 // cytosol // traceable author statement /// 0005886 // plasma membrane // traceable author statement	0005070 // SH3/SH2 adaptor activity // inferred from electronic annotation /// 0005158 // insulin receptor binding // inferred from sequence or structural similarity /// 0005515 // protein binding // inferred from physical interaction	---	chr7:50657759-50823681 (-) // 99.75 // p12.1
11758347_s_at	1.91105e-17	1.49481e-20	5.46226	2.4495	5.46226	up	1649	DDIT3	DNA damage inducible transcript 3	0000122 // negative regulation of transcription from RNA polymerase II promoter // inferred from direct assay /// 0000122 // negative regulation of transcription from RNA polymerase II promoter // inferred from genetic interaction /// 0000398 // mRNA splicing, via spliceosome // traceable author statement /// 0001955 // blood vessel maturation // inferred from electronic annotation /// 0006351 //…	0005634 // nucleus // inferred from direct assay /// 0005654 // nucleoplasm // traceable author statement /// 0005737 // cytoplasm // inferred from electronic annotation /// 0005770 // late endosome // inferred from electronic annotation /// 0005829 // cytosol // traceable author statement /// 0005844 // polysome // inferred from electronic annotation /// 0030425 // dendrite // inferred from elec…	0000166 // nucleotide binding // inferred from electronic annotation /// 0000976 // transcription regulatory region sequence-specific DNA binding // inferred from direct assay /// 0000978 // RNA polymerase II core promoter proximal region sequence-specific DNA binding // inferred from direct assay /// 0001077 // transcriptional activator activity, RNA polymerase II core promoter proximal region s…	mRNA_processing_Reactome // GenMAPP	chr12:57910507-57911538 (-) // 78.53 // q13.3
11717416_a_at	1.91105e-17	1.53221e-20	3.83884	1.94067	3.83884	up	58480	RHOU	ras homolog family member U	0000082 // G1/S transition of mitotic cell cycle // inferred from electronic annotation /// 0006886 // intracellular protein transport // inferred from electronic annotation /// 0006913 // nucleocytoplasmic transport // inferred from electronic annotation /// 0007010 // cytoskeleton organization // inferred from mutant phenotype /// 0007165 // signal transduction // inferred from electronic annot…	0000139 // Golgi membrane // inferred from electronic annotation /// 0002102 // podosome // inferred from electronic annotation /// 0005622 // intracellular // inferred from electronic annotation /// 0005794 // Golgi apparatus // inferred from electronic annotation /// 0005829 // cytosol // traceable author statement /// 0005886 // plasma membrane // traceable author statement /// 0005925 // foca…	0000166 // nucleotide binding // inferred from electronic annotation /// 0003924 // GTPase activity // inferred from electronic annotation /// 0005515 // protein binding // inferred from physical interaction /// 0005525 // GTP binding // inferred from electronic annotation /// 0046872 // metal ion binding // inferred from electronic annotation	---	chr1:228870823-228882416 (+) // 91.44 // q42.13
11717498_a_at	1.91105e-17	1.56727e-20	2.81686	1.49409	2.81686	up	55186	SLC25A36	solute carrier family 25 (pyrimidine nucleotide carrier), member 36	0000002 // mitochondrial genome maintenance // inferred from direct assay /// 0006810 // transport // inferred from electronic annotation /// 0006864 // pyrimidine nucleotide transport // inferred from direct assay /// 0007005 // mitochondrion organization // inferred from direct assay /// 0051881 // regulation of mitochondrial membrane potential // inferred from direct assay /// 0055085 // trans…	0005739 // mitochondrion // inferred from direct assay /// 0005743 // mitochondrial inner membrane // inferred from electronic annotation /// 0016020 // membrane // inferred from electronic annotation /// 0016021 // integral component of membrane // inferred from electronic annotation	0015218 // pyrimidine nucleotide transmembrane transporter activity // inferred from direct assay	---	chr3:140660653-140698783 (+) // 98.31 // q23
11742991_a_at	1.91105e-17	1.58625e-20	3.3617	1.74919	3.3617	up	29968	PSAT1	phosphoserine aminotransferase 1	0006564 // L-serine biosynthetic process // non-traceable author statement /// 0006564 // L-serine biosynthetic process // traceable author statement /// 0008152 // metabolic process // inferred from electronic annotation /// 0008615 // pyridoxine biosynthetic process // non-traceable author statement /// 0008652 // cellular amino acid biosynthetic process // traceable author statement /// 003464…	0005737 // cytoplasm // inferred from direct assay /// 0005829 // cytosol // traceable author statement /// 0070062 // extracellular exosome // inferred from direct assay	0003824 // catalytic activity // inferred from electronic annotation /// 0004648 // O-phospho-L-serine:2-oxoglutarate aminotransferase activity // not recorded /// 0004648 // O-phospho-L-serine:2-oxoglutarate aminotransferase activity // non-traceable author statement /// 0004648 // O-phospho-L-serine:2-oxoglutarate aminotransferase activity // traceable author statement /// 0008483 // transamina…	CYSTEINE-SYN2-PWY // HumanCyc /// SERSYN-PWY // HumanCyc	chr9:80911990-80945009 (+) // 96.2 // q21.2
11725932_a_at	2.03151e-17	1.72737e-20	2.2333	1.15918	2.2333	up	3309	HSPA5	heat shock protein family A (Hsp70) member 5	0002576 // platelet degranulation // traceable author statement /// 0006983 // ER overload response // inferred from electronic annotation /// 0006987 // activation of signaling protein activity involved in unfolded protein response // inferred from electronic annotation /// 0007596 // blood coagulation // traceable author statement /// 0021589 // cerebellum structural organization // inferred fr…	0005634 // nucleus // inferred from direct assay /// 0005634 // nucleus // inferred from mutant phenotype /// 0005737 // cytoplasm // inferred from electronic annotation /// 0005739 // mitochondrion // inferred from electronic annotation /// 0005783 // endoplasmic reticulum // inferred from direct assay /// 0005783 // endoplasmic reticulum // inferred from mutant phenotype /// 0005783 // endoplas…	0000166 // nucleotide binding // inferred from electronic annotation /// 0001948 // glycoprotein binding // inferred from physical interaction /// 0005509 // calcium ion binding // traceable author statement /// 0005515 // protein binding // inferred from physical interaction /// 0005524 // ATP binding // inferred from electronic annotation /// 0016887 // ATPase activity // inferred from direct a…	---	chr9:127997128-128003771 (-) // 89.6 // q33.3
11720475_x_at	2.19523e-17	1.91102e-20	-6.41484	-2.68141	6.41484	down	6421 /// 654780	SFPQ /// SFPQ	splicing factor proline/glutamine-rich /// splicing factor proline/glutamine-rich	0000122 // negative regulation of transcription from RNA polymerase II promoter // inferred from direct assay /// 0000122 // negative regulation of transcription from RNA polymerase II promoter // inferred from genetic interaction /// 0000122 // negative regulation of transcription from RNA polymerase II promoter // inferred from mutant phenotype /// 0000380 // alternative mRNA splicing, via spli…	0000785 // chromatin // inferred from direct assay /// 0005634 // nucleus // inferred from direct assay /// 0005654 // nucleoplasm // inferred from direct assay /// 0005737 // cytoplasm // inferred from electronic annotation /// 0016363 // nuclear matrix // inferred from direct assay /// 0042382 // paraspeckles // inferred from direct assay /// 0090575 // RNA polymerase II transcription factor co…	0000166 // nucleotide binding // inferred from electronic annotation /// 0000976 // transcription regulatory region sequence-specific DNA binding // not recorded /// 0000976 // transcription regulatory region sequence-specific DNA binding // inferred from sequence or structural similarity /// 0000980 // RNA polymerase II distal enhancer sequence-specific DNA binding // inferred from sequence or s…	---	chr1:35647906-35658982 (-) // 83.81 // p34.3
11718101_at	2.44589e-17	2.17874e-20	3.17411	1.66635	3.17411	up	966	CD59	CD59 molecule, complement regulatory protein	0001775 // cell activation // not recorded /// 0001971 // negative regulation of activation of membrane attack complex // inferred from electronic annotation /// 0006888 // ER to Golgi vesicle-mediated transport // traceable author statement /// 0007166 // cell surface receptor signaling pathway // traceable author statement /// 0007596 // blood coagulation // traceable author statement /// 00182…	0000139 // Golgi membrane // traceable author statement /// 0005576 // extracellular region // not recorded /// 0005615 // extracellular space // inferred from direct assay /// 0005789 // endoplasmic reticulum membrane // traceable author statement /// 0005886 // plasma membrane // traceable author statement /// 0005925 // focal adhesion // inferred from direct assay /// 0009986 // cell surface /…	0001848 // complement binding // not recorded /// 0005515 // protein binding // inferred from physical interaction	---	chr11:33724555-33744276 (-) // 84.95 // p13
11716819_a_at	2.46527e-17	2.24592e-20	-3.36331	-1.74988	3.36331	down	8454	CUL1	cullin 1	0000082 // G1/S transition of mitotic cell cycle // traceable author statement /// 0000086 // G2/M transition of mitotic cell cycle // traceable author statement /// 0000278 // mitotic cell cycle // traceable author statement /// 0002223 // stimulatory C-type lectin receptor signaling pathway // traceable author statement /// 0002224 // toll-like receptor signaling pathway // traceable author sta…	0005654 // nucleoplasm // traceable author statement /// 0005829 // cytosol // traceable author statement /// 0019005 // SCF ubiquitin ligase complex // inferred from direct assay /// 0019005 // SCF ubiquitin ligase complex // inferred from sequence or structural similarity /// 0031461 // cullin-RING ubiquitin ligase complex // inferred from direct assay /// 1990452 // Parkin-FBXW7-Cul1 ubiquitin…	0005515 // protein binding // inferred from physical interaction /// 0031625 // ubiquitin protein ligase binding // not recorded /// 0061630 // ubiquitin protein ligase activity // not recorded	---	chr7:148395858-148498202 (+) // 97.21 // q36.1
11750014_x_at	2.57927e-17	2.4022e-20	-3.3386	-1.73924	3.3386	down	6742	SSBP1	single-stranded DNA binding protein 1, mitochondrial	0006260 // DNA replication // inferred from electronic annotation /// 0006996 // organelle organization // traceable author statement /// 0007005 // mitochondrion organization // traceable author statement /// 0051096 // positive regulation of helicase activity // inferred from direct assay /// 0070584 // mitochondrion morphogenesis // inferred from electronic annotation	0005634 // nucleus // inferred from direct assay /// 0005739 // mitochondrion // inferred from direct assay /// 0005759 // mitochondrial matrix // traceable author statement /// 0042645 // mitochondrial nucleoid // inferred from direct assay /// 0070062 // extracellular exosome // inferred from direct assay	0003677 // DNA binding // inferred from electronic annotation /// 0003682 // chromatin binding // inferred from direct assay /// 0003697 // single-stranded DNA binding // inferred from electronic annotation /// 0005515 // protein binding // inferred from physical interaction /// 0044822 // poly(A) RNA binding // inferred from direct assay	---	chr7:141438406-141450257 (+) // 83.24 // q34
11744958_x_at	2.57927e-17	2.45421e-20	-4.91927	-2.29844	4.91927	down	11052	CPSF6	cleavage and polyadenylation specific factor 6	0006378 // mRNA polyadenylation // inferred from mutant phenotype /// 0006397 // mRNA processing // inferred from direct assay /// 0051262 // protein tetramerization // inferred from direct assay	0005634 // nucleus // inferred from direct assay /// 0005654 // nucleoplasm // inferred from direct assay /// 0005849 // mRNA cleavage factor complex // inferred from direct assay /// 0016020 // membrane // inferred from direct assay /// 0030529 // ribonucleoprotein complex // inferred from direct assay /// 0042382 // paraspeckles // inferred from direct assay	0000166 // nucleotide binding // inferred from electronic annotation /// 0003676 // nucleic acid binding // inferred from electronic annotation /// 0003723 // RNA binding // inferred from direct assay /// 0003729 // mRNA binding // inferred from direct assay /// 0005515 // protein binding // inferred from physical interaction /// 0044822 // poly(A) RNA binding // inferred from direct assay	---	chr12:69633379-69663719 (+) // 92.28 // q15
11741510_a_at	2.93809e-17	2.85511e-20	4.56685	2.1912	4.56685	up	9709	HERPUD1	homocysteine-inducible, endoplasmic reticulum stress-inducible, ubiquitin-like domain member 1	0006511 // ubiquitin-dependent protein catabolic process // inferred from electronic annotation /// 0006874 // cellular calcium ion homeostasis // inferred from electronic annotation /// 0006986 // response to unfolded protein // inferred from expression pattern /// 0030968 // endoplasmic reticulum unfolded protein response // traceable author statement /// 0030970 // retrograde protein transport…	0005783 // endoplasmic reticulum // inferred from direct assay /// 0005789 // endoplasmic reticulum membrane // inferred from direct assay /// 0005789 // endoplasmic reticulum membrane // traceable author statement /// 0016020 // membrane // inferred from direct assay /// 0016021 // integral component of membrane // inferred from electronic annotation /// 0034704 // calcium channel complex // inf…	0005515 // protein binding // inferred from physical interaction /// 0044325 // ion channel binding // inferred from physical interaction	Circadian_Exercise // GenMAPP	chr16:56965747-56977793 (+) // 94.65 // q13
11745892_a_at	3.1259e-17	3.10091e-20	2.21787	1.14918	2.21787	up	10797	MTHFD2	methylenetetrahydrofolate dehydrogenase (NADP+ dependent) 2, methenyltetrahydrofolate cyclohydrolase	0006730 // one-carbon metabolic process // not recorded /// 0008152 // metabolic process // inferred from electronic annotation /// 0009396 // folic acid-containing compound biosynthetic process // inferred from electronic annotation /// 0046653 // tetrahydrofolate metabolic process // inferred from direct assay /// 0055114 // oxidation-reduction process // inferred from electronic annotation	0005615 // extracellular space // inferred from direct assay /// 0005739 // mitochondrion // not recorded /// 0005739 // mitochondrion // inferred from sequence or structural similarity /// 0005829 // cytosol // not recorded	0000287 // magnesium ion binding // inferred from direct assay /// 0003824 // catalytic activity // inferred from electronic annotation /// 0004329 // formate-tetrahydrofolate ligase activity // not recorded /// 0004477 // methenyltetrahydrofolate cyclohydrolase activity // not recorded /// 0004477 // methenyltetrahydrofolate cyclohydrolase activity // inferred from sequence or structural similar…	CODH-PWY // HumanCyc /// GLYCCAT-PWY // HumanCyc /// Nucleotide_Metabolism // GenMAPP /// PWY-2201 // HumanCyc /// PWY-5030 // HumanCyc	chr2:74425725-74442412 (+) // 93.17 // p13.1
11741582_a_at	3.26867e-17	3.30871e-20	2.26993	1.18265	2.26993	up	6520	SLC3A2	solute carrier family 3 (amino acid transporter heavy chain), member 2	0005975 // carbohydrate metabolic process // inferred from electronic annotation /// 0006810 // transport // inferred from electronic annotation /// 0006811 // ion transport // traceable author statement /// 0006816 // calcium ion transport // non-traceable author statement /// 0006865 // amino acid transport // traceable author statement /// 0007596 // blood coagulation // traceable author state…	0005634 // nucleus // inferred from direct assay /// 0005654 // nucleoplasm // inferred from direct assay /// 0005737 // cytoplasm // inferred from direct assay /// 0005886 // plasma membrane // inferred from direct assay /// 0005886 // plasma membrane // traceable author statement /// 0009986 // cell surface // inferred from direct assay /// 0016020 // membrane // inferred from direct assay /// …	0003725 // double-stranded RNA binding // inferred from direct assay /// 0003824 // catalytic activity // inferred from electronic annotation /// 0005432 // calcium:sodium antiporter activity // traceable author statement /// 0005515 // protein binding // inferred from physical interaction /// 0015175 // neutral amino acid transmembrane transporter activity // inferred from sequence or structural…	---	chr11:62623517-62656324 (+) // 98.03 // q12.3
11748775_a_at	3.31368e-17	3.42135e-20	3.40952	1.76957	3.40952	up	7378	UPP1	uridine phosphorylase 1	0006139 // nucleobase-containing compound metabolic process // traceable author statement /// 0006206 // pyrimidine nucleobase metabolic process // traceable author statement /// 0006218 // uridine catabolic process // inferred from electronic annotation /// 0006220 // pyrimidine nucleotide metabolic process // inferred from electronic annotation /// 0009116 // nucleoside metabolic process // inf…	0005737 // cytoplasm // inferred from electronic annotation /// 0005829 // cytosol // traceable author statement	0003824 // catalytic activity // inferred from electronic annotation /// 0004850 // uridine phosphorylase activity // inferred from electronic annotation /// 0016740 // transferase activity // inferred from electronic annotation /// 0016757 // transferase activity, transferring glycosyl groups // inferred from electronic annotation /// 0016763 // transferase activity, transferring pentosyl groups…	DRIBOPMET-PWY // HumanCyc /// PWY0-1295 // HumanCyc /// PWY0-163 // HumanCyc	chr7:48128240-48148329 (+) // 98.82 // p12.3
11752620_s_at	3.44135e-17	3.67805e-20	2.96785	1.56942	2.96785	up	51646	YPEL5	yippee like 5	---	---	---	---	chr2:30370381-30382416 (+) // 92.44 // p23.1
11756160_x_at	3.44135e-17	3.76147e-20	2.94156	1.55658	2.94156	up	8727	CTNNAL1	catenin alpha-like 1	0007155 // cell adhesion // inferred from electronic annotation /// 0007266 // Rho protein signal transduction // inferred from direct assay	0005622 // intracellular // inferred from electronic annotation /// 0005737 // cytoplasm // inferred from electronic annotation /// 0005829 // cytosol // inferred from direct assay /// 0005856 // cytoskeleton // inferred from electronic annotation /// 0005886 // plasma membrane // inferred from electronic annotation /// 0016020 // membrane // inferred from electronic annotation	0005515 // protein binding // inferred from physical interaction /// 0045296 // cadherin binding // inferred from electronic annotation /// 0051015 // actin filament binding // inferred from electronic annotation	---	chr9:111704854-111741763 (-) // 95.56 // q31.3
11723241_at	3.44135e-17	3.82815e-20	-3.88153	-1.95663	3.88153	down	1021	CDK6	cyclin-dependent kinase 6	0000082 // G1/S transition of mitotic cell cycle // traceable author statement /// 0000278 // mitotic cell cycle // traceable author statement /// 0001954 // positive regulation of cell-matrix adhesion // inferred from direct assay /// 0002244 // hematopoietic progenitor cell differentiation // inferred from electronic annotation /// 0003323 // type B pancreatic cell development // inferred from …	0000307 // cyclin-dependent protein kinase holoenzyme complex // inferred from direct assay /// 0001726 // ruffle // inferred from direct assay /// 0005634 // nucleus // inferred from direct assay /// 0005654 // nucleoplasm // inferred from direct assay /// 0005737 // cytoplasm // inferred from direct assay /// 0005813 // centrosome // inferred from direct assay /// 0005815 // microtubule organiz…	0000166 // nucleotide binding // inferred from electronic annotation /// 0004672 // protein kinase activity // inferred from electronic annotation /// 0004674 // protein serine/threonine kinase activity // inferred from electronic annotation /// 0004693 // cyclin-dependent protein serine/threonine kinase activity // inferred from direct assay /// 0005515 // protein binding // inferred from physic…	---	chr7:92234234-92465908 (-) // 97.26 // q21.2
11741149_x_at	3.44135e-17	3.83185e-20	2.28256	1.19065	2.28256	up	6520	SLC3A2	solute carrier family 3 (amino acid transporter heavy chain), member 2	0005975 // carbohydrate metabolic process // inferred from electronic annotation /// 0006810 // transport // inferred from electronic annotation /// 0006811 // ion transport // traceable author statement /// 0006816 // calcium ion transport // non-traceable author statement /// 0006865 // amino acid transport // traceable author statement /// 0007596 // blood coagulation // traceable author state…	0005634 // nucleus // inferred from direct assay /// 0005654 // nucleoplasm // inferred from direct assay /// 0005737 // cytoplasm // inferred from direct assay /// 0005886 // plasma membrane // inferred from direct assay /// 0005886 // plasma membrane // traceable author statement /// 0009986 // cell surface // inferred from direct assay /// 0016020 // membrane // inferred from direct assay /// …	0003725 // double-stranded RNA binding // inferred from direct assay /// 0003824 // catalytic activity // inferred from electronic annotation /// 0005432 // calcium:sodium antiporter activity // traceable author statement /// 0005515 // protein binding // inferred from physical interaction /// 0015175 // neutral amino acid transmembrane transporter activity // inferred from sequence or structural…	---	chr11:62623517-62656352 (+) // 91.95 // q12.3
11744675_a_at	3.78101e-17	4.2866e-20	-3.62952	-1.85978	3.62952	down	23272	FAM208A	family with sequence similarity 208 member A	0006351 // transcription, DNA-templated // inferred from electronic annotation /// 0006355 // regulation of transcription, DNA-templated // inferred from electronic annotation	0005634 // nucleus // inferred from electronic annotation /// 0005694 // chromosome // inferred from electronic annotation	0044822 // poly(A) RNA binding // inferred from direct assay	---	chr3:56656887-56717133 (-) // 98.73 // p14.3
11733071_a_at	4.34261e-17	5.01122e-20	2.34881	1.23193	2.34881	up	6520	SLC3A2	solute carrier family 3 (amino acid transporter heavy chain), member 2	0005975 // carbohydrate metabolic process // inferred from electronic annotation /// 0006810 // transport // inferred from electronic annotation /// 0006811 // ion transport // traceable author statement /// 0006816 // calcium ion transport // non-traceable author statement /// 0006865 // amino acid transport // traceable author statement /// 0007596 // blood coagulation // traceable author state…	0005634 // nucleus // inferred from direct assay /// 0005654 // nucleoplasm // inferred from direct assay /// 0005737 // cytoplasm // inferred from direct assay /// 0005886 // plasma membrane // inferred from direct assay /// 0005886 // plasma membrane // traceable author statement /// 0009986 // cell surface // inferred from direct assay /// 0016020 // membrane // inferred from direct assay /// …	0003725 // double-stranded RNA binding // inferred from direct assay /// 0003824 // catalytic activity // inferred from electronic annotation /// 0005432 // calcium:sodium antiporter activity // traceable author statement /// 0005515 // protein binding // inferred from physical interaction /// 0015175 // neutral amino acid transmembrane transporter activity // inferred from sequence or structural…	---	chr11:62648286-62656352 (+) // 97.27 // q12.3
11729899_a_at	4.45225e-17	5.22787e-20	2.44969	1.2926	2.44969	up	725	C4BPB	complement component 4 binding protein, beta	0002376 // immune system process // inferred from electronic annotation /// 0006958 // complement activation, classical pathway // inferred from electronic annotation /// 0007596 // blood coagulation // traceable author statement /// 0030449 // regulation of complement activation // traceable author statement /// 0045087 // innate immune response // traceable author statement /// 0045732 // posit…	0005576 // extracellular region // non-traceable author statement /// 0005615 // extracellular space // inferred from direct assay /// 0005886 // plasma membrane // traceable author statement /// 0044216 // other organism cell // inferred from direct assay	0005515 // protein binding // inferred from physical interaction	---	chr1:207262582-207273338 (+) // 95.1 // q32.2
11720223_at	4.45607e-17	5.32257e-20	2.96853	1.56975	2.96853	up	2673	GFPT1	glutamine--fructose-6-phosphate transaminase 1	0005975 // carbohydrate metabolic process // inferred from electronic annotation /// 0006002 // fructose 6-phosphate metabolic process // traceable author statement /// 0006047 // UDP-N-acetylglucosamine metabolic process // not recorded /// 0006048 // UDP-N-acetylglucosamine biosynthetic process // inferred from electronic annotation /// 0006048 // UDP-N-acetylglucosamine biosynthetic process //…	0005829 // cytosol // traceable author statement /// 0070062 // extracellular exosome // inferred from direct assay	0004360 // glutamine-fructose-6-phosphate transaminase (isomerizing) activity // inferred from electronic annotation /// 0008483 // transaminase activity // inferred from electronic annotation /// 0016740 // transferase activity // inferred from electronic annotation /// 0030246 // carbohydrate binding // inferred from electronic annotation	UDPNACETYLGALSYN-PWY // HumanCyc	chr2:69546911-69614382 (-) // 88.36 // p13.3
11730912_at	4.53114e-17	5.50396e-20	-2.59292	-1.37458	2.59292	down	4869	NPM1	nucleophosmin (nucleolar phosphoprotein B23, numatrin)	0006281 // DNA repair // inferred from direct assay /// 0006334 // nucleosome assembly // inferred from direct assay /// 0006334 // nucleosome assembly // traceable author statement /// 0006886 // intracellular protein transport // traceable author statement /// 0006913 // nucleocytoplasmic transport // inferred from direct assay /// 0006913 // nucleocytoplasmic transport // traceable author stat…	0005634 // nucleus // inferred from direct assay /// 0005634 // nucleus // inferred from sequence or structural similarity /// 0005654 // nucleoplasm // inferred from direct assay /// 0005654 // nucleoplasm // traceable author statement /// 0005730 // nucleolus // inferred from direct assay /// 0005737 // cytoplasm // inferred from direct assay /// 0005737 // cytoplasm // inferred from sequence o…	0003676 // nucleic acid binding // inferred from electronic annotation /// 0003713 // transcription coactivator activity // inferred from direct assay /// 0003723 // RNA binding // inferred from direct assay /// 0004860 // protein kinase inhibitor activity // inferred from direct assay /// 0005515 // protein binding // inferred from physical interaction /// 0019901 // protein kinase binding // in…	Nuclear_Receptors // GenMAPP	chr5:170814797-170834129 (+) // 83.12 // q35.1
11744279_a_at	4.5476e-17	5.61602e-20	3.00739	1.58851	3.00739	up	83998	REG4	regenerating family member 4	---	0005576 // extracellular region // inferred from electronic annotation /// 0005737 // cytoplasm // inferred from direct assay	0005509 // calcium ion binding // inferred from direct assay /// 0008201 // heparin binding // inferred from direct assay /// 0030246 // carbohydrate binding // inferred from electronic annotation /// 2001065 // mannan binding // inferred from direct assay	---	chr1:120336640-120354277 (-) // 97.46 // p12
11745893_s_at	4.59917e-17	5.77283e-20	2.0784	1.05547	2.0784	up	10797	MTHFD2	methylenetetrahydrofolate dehydrogenase (NADP+ dependent) 2, methenyltetrahydrofolate cyclohydrolase	0006730 // one-carbon metabolic process // not recorded /// 0008152 // metabolic process // inferred from electronic annotation /// 0009396 // folic acid-containing compound biosynthetic process // inferred from electronic annotation /// 0046653 // tetrahydrofolate metabolic process // inferred from direct assay /// 0055114 // oxidation-reduction process // inferred from electronic annotation	0005615 // extracellular space // inferred from direct assay /// 0005739 // mitochondrion // not recorded /// 0005739 // mitochondrion // inferred from sequence or structural similarity /// 0005829 // cytosol // not recorded	0000287 // magnesium ion binding // inferred from direct assay /// 0003824 // catalytic activity // inferred from electronic annotation /// 0004329 // formate-tetrahydrofolate ligase activity // not recorded /// 0004477 // methenyltetrahydrofolate cyclohydrolase activity // not recorded /// 0004477 // methenyltetrahydrofolate cyclohydrolase activity // inferred from sequence or structural similar…	CODH-PWY // HumanCyc /// GLYCCAT-PWY // HumanCyc /// Nucleotide_Metabolism // GenMAPP /// PWY-2201 // HumanCyc /// PWY-5030 // HumanCyc	chr2:74425725-74442412 (+) // 93.17 // p13.1
11723244_at	4.87525e-17	6.23786e-20	-3.92299	-1.97195	3.92299	down	1021	CDK6	cyclin-dependent kinase 6	0000082 // G1/S transition of mitotic cell cycle // traceable author statement /// 0000278 // mitotic cell cycle // traceable author statement /// 0001954 // positive regulation of cell-matrix adhesion // inferred from direct assay /// 0002244 // hematopoietic progenitor cell differentiation // inferred from electronic annotation /// 0003323 // type B pancreatic cell development // inferred from …	0000307 // cyclin-dependent protein kinase holoenzyme complex // inferred from direct assay /// 0001726 // ruffle // inferred from direct assay /// 0005634 // nucleus // inferred from direct assay /// 0005654 // nucleoplasm // inferred from direct assay /// 0005737 // cytoplasm // inferred from direct assay /// 0005813 // centrosome // inferred from direct assay /// 0005815 // microtubule organiz…	0000166 // nucleotide binding // inferred from electronic annotation /// 0004672 // protein kinase activity // inferred from electronic annotation /// 0004674 // protein serine/threonine kinase activity // inferred from electronic annotation /// 0004693 // cyclin-dependent protein serine/threonine kinase activity // inferred from direct assay /// 0005515 // protein binding // inferred from physic…	---	chr7:92234234-92465908 (-) // 97.26 // q21.2
11749934_s_at	4.87525e-17	6.31675e-20	-2.58809	-1.37189	2.58809	down	3323	HSP90AA4P	heat shock protein 90kDa alpha family class A member 4, pseudogene	0006457 // protein folding // inferred from electronic annotation /// 0006950 // response to stress // inferred from electronic annotation	0005737 // cytoplasm // inferred from electronic annotation	0000166 // nucleotide binding // inferred from electronic annotation /// 0005524 // ATP binding // inferred from electronic annotation /// 0051082 // unfolded protein binding // inferred from electronic annotation	---	chr4:190394300-190396344 (+) // 95.31 // q35.2
11742278_a_at	5.17348e-17	6.80791e-20	7.73869	2.95209	7.73869	up	1491	CTH	cystathionine gamma-lyase	0000096 // sulfur amino acid metabolic process // traceable author statement /// 0000098 // sulfur amino acid catabolic process // traceable author statement /// 0006534 // cysteine metabolic process // traceable author statement /// 0008652 // cellular amino acid biosynthetic process // inferred from electronic annotation /// 0018272 // protein-pyridoxal-5-phosphate linkage via peptidyl-N6-pyrid…	0005634 // nucleus // inferred from direct assay /// 0005654 // nucleoplasm // inferred from direct assay /// 0005737 // cytoplasm // inferred from direct assay /// 0005829 // cytosol // traceable author statement /// 0070062 // extracellular exosome // inferred from direct assay	0003824 // catalytic activity // inferred from electronic annotation /// 0004123 // cystathionine gamma-lyase activity // inferred from direct assay /// 0004123 // cystathionine gamma-lyase activity // traceable author statement /// 0005515 // protein binding // inferred from physical interaction /// 0005516 // calmodulin binding // inferred from electronic annotation /// 0016829 // lyase activit…	HOMOCYSDEGR-PWY // HumanCyc /// LCYSDEG-PWY // HumanCyc	chr1:70876954-70905252 (+) // 99.11 // p31.1
11715659_s_at	5.35794e-17	7.15911e-20	2.09308	1.06563	2.09308	up	54206	ERRFI1	ERBB receptor feedback inhibitor 1	0006950 // response to stress // traceable author statement /// 0007175 // negative regulation of epidermal growth factor-activated receptor activity // inferred from direct assay /// 0007175 // negative regulation of epidermal growth factor-activated receptor activity // inferred from sequence or structural similarity /// 0031953 // negative regulation of protein autophosphorylation // inferred …	0005634 // nucleus // inferred from electronic annotation /// 0005737 // cytoplasm // inferred from direct assay /// 0005737 // cytoplasm // inferred from sequence or structural similarity /// 0005829 // cytosol // inferred from electronic annotation /// 0005886 // plasma membrane // inferred from electronic annotation /// 0016020 // membrane // inferred from electronic annotation /// 0031234 // …	0005096 // GTPase activator activity // traceable author statement /// 0005515 // protein binding // inferred from physical interaction /// 0017124 // SH3 domain binding // inferred from electronic annotation /// 0019900 // kinase binding // inferred from electronic annotation /// 0019901 // protein kinase binding // inferred from physical interaction /// 0031267 // small GTPase binding // inferr…	---	chr1:8071778-8086419 (-) // 98.46 // p36.23
11728760_a_at	6.08827e-17	8.34185e-20	-3.33362	-1.73709	3.33362	down	6742	SSBP1	single-stranded DNA binding protein 1, mitochondrial	0006260 // DNA replication // inferred from electronic annotation /// 0006996 // organelle organization // traceable author statement /// 0007005 // mitochondrion organization // traceable author statement /// 0051096 // positive regulation of helicase activity // inferred from direct assay /// 0070584 // mitochondrion morphogenesis // inferred from electronic annotation	0005634 // nucleus // inferred from direct assay /// 0005739 // mitochondrion // inferred from direct assay /// 0005759 // mitochondrial matrix // traceable author statement /// 0042645 // mitochondrial nucleoid // inferred from direct assay /// 0070062 // extracellular exosome // inferred from direct assay	0003677 // DNA binding // inferred from electronic annotation /// 0003682 // chromatin binding // inferred from direct assay /// 0003697 // single-stranded DNA binding // inferred from electronic annotation /// 0005515 // protein binding // inferred from physical interaction /// 0044822 // poly(A) RNA binding // inferred from direct assay	---	chr7:141438127-141450264 (+) // 96.47 // q34
11725291_at	6.08827e-17	8.38146e-20	3.1304	1.64635	3.1304	up	2523	FUT1	fucosyltransferase 1 (H blood group)	0005975 // carbohydrate metabolic process // traceable author statement /// 0006486 // protein glycosylation // inferred from electronic annotation /// 0006486 // protein glycosylation // traceable author statement /// 0036065 // fucosylation // not recorded /// 0042355 // L-fucose catabolic process // non-traceable author statement	0005794 // Golgi apparatus // traceable author statement /// 0005887 // integral component of plasma membrane // traceable author statement /// 0016020 // membrane // traceable author statement /// 0016021 // integral component of membrane // inferred from electronic annotation /// 0032580 // Golgi cisterna membrane // inferred from electronic annotation	0008107 // galactoside 2-alpha-L-fucosyltransferase activity // traceable author statement /// 0008417 // fucosyltransferase activity // traceable author statement /// 0016740 // transferase activity // inferred from electronic annotation /// 0016757 // transferase activity, transferring glycosyl groups // inferred from electronic annotation	---	chr19:49251267-49256824 (-) // 78.14 // q13.33
11719230_at	6.17746e-17	8.67261e-20	3.46059	1.79102	3.46059	up	5097	PCDH1	protocadherin 1	0007155 // cell adhesion // inferred from electronic annotation /// 0007156 // homophilic cell adhesion via plasma membrane adhesion molecules // inferred from electronic annotation /// 0007267 // cell-cell signaling // traceable author statement /// 0007399 // nervous system development // traceable author statement	0005886 // plasma membrane // traceable author statement /// 0005887 // integral component of plasma membrane // traceable author statement /// 0005911 // cell-cell junction // traceable author statement /// 0016020 // membrane // inferred from electronic annotation /// 0016021 // integral component of membrane // inferred from electronic annotation /// 0030054 // cell junction // inferred from e…	0005509 // calcium ion binding // inferred from electronic annotation	---	chr5:141242216-141257975 (-) // 95.88 // q31.3
11746697_a_at	6.17746e-17	8.75437e-20	2.3051	1.20483	2.3051	up	6520	SLC3A2	solute carrier family 3 (amino acid transporter heavy chain), member 2	0005975 // carbohydrate metabolic process // inferred from electronic annotation /// 0006810 // transport // inferred from electronic annotation /// 0006811 // ion transport // traceable author statement /// 0006816 // calcium ion transport // non-traceable author statement /// 0006865 // amino acid transport // traceable author statement /// 0007596 // blood coagulation // traceable author state…	0005634 // nucleus // inferred from direct assay /// 0005654 // nucleoplasm // inferred from direct assay /// 0005737 // cytoplasm // inferred from direct assay /// 0005886 // plasma membrane // inferred from direct assay /// 0005886 // plasma membrane // traceable author statement /// 0009986 // cell surface // inferred from direct assay /// 0016020 // membrane // inferred from direct assay /// …	0003725 // double-stranded RNA binding // inferred from direct assay /// 0003824 // catalytic activity // inferred from electronic annotation /// 0005432 // calcium:sodium antiporter activity // traceable author statement /// 0005515 // protein binding // inferred from physical interaction /// 0015175 // neutral amino acid transmembrane transporter activity // inferred from sequence or structural…	---	chr11:62648371-62656299 (+) // 95.22 // q12.3
11716033_at	6.52753e-17	9.38262e-20	3.09335	1.62917	3.09335	up	6590	SLPI	secretory leukocyte peptidase inhibitor	0002376 // immune system process // inferred from electronic annotation /// 0006955 // immune response // inferred from sequence or structural similarity /// 0010466 // negative regulation of peptidase activity // inferred from electronic annotation /// 0010951 // negative regulation of endopeptidase activity // inferred from electronic annotation /// 0019731 // antibacterial humoral response // …	0005576 // extracellular region // inferred from electronic annotation /// 0005615 // extracellular space // inferred from direct assay /// 0031012 // extracellular matrix // inferred from direct assay /// 0070062 // extracellular exosome // inferred from direct assay	0004866 // endopeptidase inhibitor activity // traceable author statement /// 0004867 // serine-type endopeptidase inhibitor activity // inferred from direct assay /// 0005515 // protein binding // inferred from physical interaction /// 0019899 // enzyme binding // inferred from physical interaction /// 0030414 // peptidase inhibitor activity // inferred from electronic annotation	---	chr20:43880877-43920205 (-) // 75.77 // q13.12
11720494_a_at	6.66188e-17	9.7106e-20	2.85676	1.51438	2.85676	up	8727	CTNNAL1	catenin alpha-like 1	0007155 // cell adhesion // inferred from electronic annotation /// 0007266 // Rho protein signal transduction // inferred from direct assay	0005622 // intracellular // inferred from electronic annotation /// 0005737 // cytoplasm // inferred from electronic annotation /// 0005829 // cytosol // inferred from direct assay /// 0005856 // cytoskeleton // inferred from electronic annotation /// 0005886 // plasma membrane // inferred from electronic annotation /// 0016020 // membrane // inferred from electronic annotation	0005515 // protein binding // inferred from physical interaction /// 0045296 // cadherin binding // inferred from electronic annotation /// 0051015 // actin filament binding // inferred from electronic annotation	---	chr9:111704848-111775874 (-) // 98.89 // q31.3
11717499_at	8.38141e-17	1.23867e-19	2.71811	1.4426	2.71811	up	55186	SLC25A36	solute carrier family 25 (pyrimidine nucleotide carrier), member 36	0000002 // mitochondrial genome maintenance // inferred from direct assay /// 0006810 // transport // inferred from electronic annotation /// 0006864 // pyrimidine nucleotide transport // inferred from direct assay /// 0007005 // mitochondrion organization // inferred from direct assay /// 0051881 // regulation of mitochondrial membrane potential // inferred from direct assay /// 0055085 // trans…	0005739 // mitochondrion // inferred from direct assay /// 0005743 // mitochondrial inner membrane // inferred from electronic annotation /// 0016020 // membrane // inferred from electronic annotation /// 0016021 // integral component of membrane // inferred from electronic annotation	0015218 // pyrimidine nucleotide transmembrane transporter activity // inferred from direct assay	---	chr3:140660653-140698783 (+) // 98.31 // q23
11746180_a_at	8.47706e-17	1.26997e-19	2.16229	1.11256	2.16229	up	1604	CD55	CD55 molecule, decay accelerating factor for complement (Cromer blood group)	0002376 // immune system process // inferred from electronic annotation /// 0006958 // complement activation, classical pathway // inferred from electronic annotation /// 0007204 // positive regulation of cytosolic calcium ion concentration // inferred from direct assay /// 0016032 // viral process // inferred from electronic annotation /// 0030449 // regulation of complement activation // tracea…	0005576 // extracellular region // traceable author statement /// 0005829 // cytosol // inferred from direct assay /// 0005886 // plasma membrane // inferred from direct assay /// 0005886 // plasma membrane // traceable author statement /// 0005887 // integral component of plasma membrane // traceable author statement /// 0009986 // cell surface // inferred from direct assay /// 0016020 // membra…	0001618 // virus receptor activity // inferred from direct assay /// 0005515 // protein binding // inferred from physical interaction /// 0008289 // lipid binding // inferred from direct assay	Complement_Activation_Classical // GenMAPP	chr1:207495077-207533846 (+) // 96.56 // q32.2
11724732_s_at	8.73074e-17	1.33092e-19	-2.65646	-1.40951	2.65646	down	203068	TUBB	tubulin, beta class I	0000086 // G2/M transition of mitotic cell cycle // traceable author statement /// 0000278 // mitotic cell cycle // traceable author statement /// 0006928 // movement of cell or subcellular component // traceable author statement /// 0006996 // organelle organization // traceable author statement /// 0007017 // microtubule-based process // traceable author statement /// 0008152 // metabolic proce…	0005634 // nucleus // inferred from direct assay /// 0005641 // nuclear envelope lumen // inferred from direct assay /// 0005737 // cytoplasm // inferred from electronic annotation /// 0005829 // cytosol // traceable author statement /// 0005856 // cytoskeleton // traceable author statement /// 0005874 // microtubule // inferred from direct assay /// 0005874 // microtubule // traceable author sta…	0000166 // nucleotide binding // inferred from electronic annotation /// 0003924 // GTPase activity // inferred from electronic annotation /// 0005198 // structural molecule activity // traceable author statement /// 0005200 // structural constituent of cytoskeleton // inferred from electronic annotation /// 0005515 // protein binding // inferred from physical interaction /// 0005525 // GTP bindi…	---	chr6:30688051-30693193 (+) // 94.86 // p21.33
11744003_x_at	8.73074e-17	1.34333e-19	2.34432	1.22917	2.34432	up	10797	MTHFD2	methylenetetrahydrofolate dehydrogenase (NADP+ dependent) 2, methenyltetrahydrofolate cyclohydrolase	0006730 // one-carbon metabolic process // not recorded /// 0008152 // metabolic process // inferred from electronic annotation /// 0009396 // folic acid-containing compound biosynthetic process // inferred from electronic annotation /// 0046653 // tetrahydrofolate metabolic process // inferred from direct assay /// 0055114 // oxidation-reduction process // inferred from electronic annotation	0005615 // extracellular space // inferred from direct assay /// 0005739 // mitochondrion // not recorded /// 0005739 // mitochondrion // inferred from sequence or structural similarity /// 0005829 // cytosol // not recorded	0000287 // magnesium ion binding // inferred from direct assay /// 0003824 // catalytic activity // inferred from electronic annotation /// 0004329 // formate-tetrahydrofolate ligase activity // not recorded /// 0004477 // methenyltetrahydrofolate cyclohydrolase activity // not recorded /// 0004477 // methenyltetrahydrofolate cyclohydrolase activity // inferred from sequence or structural similar…	CODH-PWY // HumanCyc /// GLYCCAT-PWY // HumanCyc /// Nucleotide_Metabolism // GenMAPP /// PWY-2201 // HumanCyc /// PWY-5030 // HumanCyc	chr2:74425688-74442780 (+) // 91.95 // p13.1
11722757_at	9.67511e-17	1.50822e-19	-3.73277	-1.90025	3.73277	down	1080	CFTR	cystic fibrosis transmembrane conductance regulator	0006695 // cholesterol biosynthetic process // inferred from electronic annotation /// 0006810 // transport // traceable author statement /// 0006811 // ion transport // inferred from electronic annotation /// 0006821 // chloride transport // inferred from electronic annotation /// 0006833 // water transport // inferred from electronic annotation /// 0006904 // vesicle docking involved in exocyto…	0005737 // cytoplasm // inferred from direct assay /// 0005765 // lysosomal membrane // traceable author statement /// 0005768 // endosome // inferred from electronic annotation /// 0005769 // early endosome // inferred from direct assay /// 0005829 // cytosol // inferred from direct assay /// 0005886 // plasma membrane // inferred from direct assay /// 0005886 // plasma membrane // traceable aut…	0000166 // nucleotide binding // inferred from electronic annotation /// 0005224 // ATP-binding and phosphorylation-dependent chloride channel activity // traceable author statement /// 0005254 // chloride channel activity // inferred from direct assay /// 0005254 // chloride channel activity // inferred from mutant phenotype /// 0005260 // channel-conductance-controlling ATPase activity // non-t…	---	chr7:117120016-117308849 (+) // 99.25 // q31.2
11729155_at	1.06064e-16	1.67486e-19	2.71835	1.44273	2.71835	up	4680	CEACAM6	carcinoembryonic antigen-related cell adhesion molecule 6 (non-specific cross reacting antigen)	0007165 // signal transduction // traceable author statement /// 0007267 // cell-cell signaling // traceable author statement /// 0007596 // blood coagulation // traceable author statement /// 0050900 // leukocyte migration // traceable author statement	0005615 // extracellular space // inferred from direct assay /// 0005886 // plasma membrane // traceable author statement /// 0005887 // integral component of plasma membrane // traceable author statement /// 0016020 // membrane // inferred from electronic annotation /// 0031225 // anchored component of membrane // inferred from electronic annotation	0005515 // protein binding // inferred from physical interaction	---	chr19:42254884-42275774 (+) // 51.02 // q13.2
11741211_x_at	1.15438e-16	1.84626e-19	-2.04529	-1.0323	2.04529	down	3312	HSPA8	heat shock protein family A (Hsp70) member 8	0000398 // mRNA splicing, via spliceosome // traceable author statement /// 0006351 // transcription, DNA-templated // inferred from electronic annotation /// 0006355 // regulation of transcription, DNA-templated // inferred from electronic annotation /// 0006397 // mRNA processing // inferred from electronic annotation /// 0006457 // protein folding // non-traceable author statement /// 0006622 …	0000151 // ubiquitin ligase complex // inferred from direct assay /// 0000974 // Prp19 complex // inferred from direct assay /// 0005615 // extracellular space // inferred from direct assay /// 0005622 // intracellular // non-traceable author statement /// 0005622 // intracellular // traceable author statement /// 0005634 // nucleus // inferred from direct assay /// 0005654 // nucleoplasm // trac…	0000166 // nucleotide binding // inferred from electronic annotation /// 0001664 // G-protein coupled receptor binding // inferred from physical interaction /// 0005515 // protein binding // inferred from physical interaction /// 0005524 // ATP binding // inferred from direct assay /// 0016887 // ATPase activity // inferred from direct assay /// 0019899 // enzyme binding // inferred from physical…	Circadian_Exercise // GenMAPP	chr11:122928200-122932844 (-) // 99.06 // q24.1
11748909_a_at	1.19894e-16	1.96608e-19	3.52599	1.81803	3.52599	up	665	BNIP3L	BCL2/adenovirus E1B 19kDa interacting protein 3-like	0006915 // apoptotic process // inferred from electronic annotation /// 0016032 // viral process // inferred from electronic annotation /// 0035694 // mitochondrial protein catabolic process // inferred from mutant phenotype /// 0043065 // positive regulation of apoptotic process // inferred from direct assay /// 0043066 // negative regulation of apoptotic process // inferred from direct assay //…	0005634 // nucleus // inferred from electronic annotation /// 0005635 // nuclear envelope // inferred from direct assay /// 0005739 // mitochondrion // inferred from direct assay /// 0005740 // mitochondrial envelope // inferred from electronic annotation /// 0005741 // mitochondrial outer membrane // inferred from mutant phenotype /// 0005783 // endoplasmic reticulum // inferred from direct assa…	0005515 // protein binding // inferred from physical interaction /// 0005521 // lamin binding // inferred from direct assay /// 0005521 // lamin binding // inferred from physical interaction /// 0042802 // identical protein binding // inferred from physical interaction /// 0042803 // protein homodimerization activity // inferred from direct assay /// 0046982 // protein heterodimerization activity…	Apoptosis // GenMAPP	chr8:26248755-26268182 (+) // 87.35 // p21.2
11753422_a_at	1.19894e-16	1.96608e-19	3.52599	1.81803	3.52599	up	665	BNIP3L	BCL2/adenovirus E1B 19kDa interacting protein 3-like	0006915 // apoptotic process // inferred from electronic annotation /// 0016032 // viral process // inferred from electronic annotation /// 0035694 // mitochondrial protein catabolic process // inferred from mutant phenotype /// 0043065 // positive regulation of apoptotic process // inferred from direct assay /// 0043066 // negative regulation of apoptotic process // inferred from direct assay //…	0005634 // nucleus // inferred from electronic annotation /// 0005635 // nuclear envelope // inferred from direct assay /// 0005739 // mitochondrion // inferred from direct assay /// 0005740 // mitochondrial envelope // inferred from electronic annotation /// 0005741 // mitochondrial outer membrane // inferred from mutant phenotype /// 0005783 // endoplasmic reticulum // inferred from direct assa…	0005515 // protein binding // inferred from physical interaction /// 0005521 // lamin binding // inferred from direct assay /// 0005521 // lamin binding // inferred from physical interaction /// 0042802 // identical protein binding // inferred from physical interaction /// 0042803 // protein homodimerization activity // inferred from direct assay /// 0046982 // protein heterodimerization activity…	Apoptosis // GenMAPP	chr8:26240606-26268126 (+) // 99.78 // p21.2
11759120_a_at	1.39096e-16	2.32701e-19	-5.01908	-2.32742	5.01908	down	8549	LGR5	leucine-rich repeat containing G protein-coupled receptor 5	0001942 // hair follicle development // inferred from electronic annotation /// 0007165 // signal transduction // inferred from electronic annotation /// 0007186 // G-protein coupled receptor signaling pathway // inferred from electronic annotation /// 0009994 // oocyte differentiation // inferred from electronic annotation /// 0042127 // regulation of cell proliferation // inferred from electron…	0005794 // Golgi apparatus // inferred from electronic annotation /// 0005886 // plasma membrane // traceable author statement /// 0005887 // integral component of plasma membrane // inferred from direct assay /// 0016020 // membrane // inferred from electronic annotation /// 0016021 // integral component of membrane // inferred from electronic annotation /// 0032588 // trans-Golgi network membra…	0004871 // signal transducer activity // inferred from electronic annotation /// 0004888 // transmembrane signaling receptor activity // inferred from direct assay /// 0004930 // G-protein coupled receptor activity // inferred from direct assay /// 0005515 // protein binding // inferred from physical interaction /// 0016500 // protein-hormone receptor activity // inferred from electronic annotati…	---	chr12:71833571-71980086 (+) // 99.44 // q21.1
11719249_at	1.39096e-16	2.33728e-19	3.47044	1.79512	3.47044	up	4084	MXD1	MAX dimerization protein 1	0000122 // negative regulation of transcription from RNA polymerase II promoter // inferred from direct assay /// 0006351 // transcription, DNA-templated // inferred from electronic annotation /// 0006355 // regulation of transcription, DNA-templated // inferred from electronic annotation /// 0007275 // multicellular organismal development // traceable author statement /// 0008283 // cell prolife…	0005634 // nucleus // inferred from electronic annotation	0000978 // RNA polymerase II core promoter proximal region sequence-specific DNA binding // inferred from direct assay /// 0001078 // transcriptional repressor activity, RNA polymerase II core promoter proximal region sequence-specific binding // inferred from direct assay /// 0003677 // DNA binding // inferred from electronic annotation /// 0003700 // transcription factor activity, sequence-spec…	---	chr2:70141984-70170077 (+) // 97.76 // p13.3
11723814_s_at	1.40495e-16	2.38923e-19	2.27254	1.1843	2.27254	up	9411	ARHGAP29	Rho GTPase activating protein 29	0007165 // signal transduction // inferred from electronic annotation /// 0007264 // small GTPase mediated signal transduction // traceable author statement /// 0007266 // Rho protein signal transduction // traceable author statement /// 0035556 // intracellular signal transduction // inferred from electronic annotation /// 0043547 // positive regulation of GTPase activity // inferred from electr…	0005829 // cytosol // traceable author statement	0005096 // GTPase activator activity // inferred from electronic annotation /// 0005515 // protein binding // inferred from electronic annotation /// 0030165 // PDZ domain binding // inferred from direct assay /// 0046872 // metal ion binding // inferred from electronic annotation	---	chr1:94633943-94703302 (-) // 75.11 // p22.1
11756622_a_at	1.45297e-16	2.5003e-19	-1.95064	-0.96395	1.95064	down	3312	HSPA8	heat shock protein family A (Hsp70) member 8	0000398 // mRNA splicing, via spliceosome // traceable author statement /// 0006351 // transcription, DNA-templated // inferred from electronic annotation /// 0006355 // regulation of transcription, DNA-templated // inferred from electronic annotation /// 0006397 // mRNA processing // inferred from electronic annotation /// 0006457 // protein folding // non-traceable author statement /// 0006622 …	0000151 // ubiquitin ligase complex // inferred from direct assay /// 0000974 // Prp19 complex // inferred from direct assay /// 0005615 // extracellular space // inferred from direct assay /// 0005622 // intracellular // non-traceable author statement /// 0005622 // intracellular // traceable author statement /// 0005634 // nucleus // inferred from direct assay /// 0005654 // nucleoplasm // trac…	0000166 // nucleotide binding // inferred from electronic annotation /// 0001664 // G-protein coupled receptor binding // inferred from physical interaction /// 0005515 // protein binding // inferred from physical interaction /// 0005524 // ATP binding // inferred from direct assay /// 0016887 // ATPase activity // inferred from direct assay /// 0019899 // enzyme binding // inferred from physical…	Circadian_Exercise // GenMAPP	chr11:122929940-122932915 (-) // 94.04 // q24.1
11715664_a_at	1.47262e-16	2.56394e-19	-2.84659	-1.50924	2.84659	down	56910	STARD7	StAR related lipid transfer domain containing 7	1903955 // positive regulation of protein targeting to mitochondrion // inferred from mutant phenotype	0005739 // mitochondrion // inferred from electronic annotation	0008289 // lipid binding // inferred from electronic annotation	---	chr2:96850596-96874579 (-) // 94.09 // q11.2
11735723_s_at	1.59557e-16	2.81029e-19	2.95425	1.56279	2.95425	up	10616	RBCK1	RanBP-type and C3HC4-type zinc finger containing 1	0000209 // protein polyubiquitination // inferred from direct assay /// 0007166 // cell surface receptor signaling pathway // traceable author statement /// 0007249 // I-kappaB kinase/NF-kappaB signaling // traceable author statement /// 0010803 // regulation of tumor necrosis factor-mediated signaling pathway // traceable author statement /// 0016032 // viral process // inferred from electronic …	0005829 // cytosol // traceable author statement /// 0071797 // LUBAC complex // inferred from direct assay	0003700 // transcription factor activity, sequence-specific DNA binding // traceable author statement /// 0004842 // ubiquitin-protein transferase activity // inferred from direct assay /// 0005515 // protein binding // inferred from physical interaction /// 0008270 // zinc ion binding // inferred from electronic annotation /// 0016874 // ligase activity // inferred from electronic annotation ///…	---	chr20:388693-411610 (+) // 96.52 // p13
11754529_x_at	1.66303e-16	2.97865e-19	2.04096	1.02925	2.04096	up	6520	SLC3A2	solute carrier family 3 (amino acid transporter heavy chain), member 2	0005975 // carbohydrate metabolic process // inferred from electronic annotation /// 0006810 // transport // inferred from electronic annotation /// 0006811 // ion transport // traceable author statement /// 0006816 // calcium ion transport // non-traceable author statement /// 0006865 // amino acid transport // traceable author statement /// 0007596 // blood coagulation // traceable author state…	0005634 // nucleus // inferred from direct assay /// 0005654 // nucleoplasm // inferred from direct assay /// 0005737 // cytoplasm // inferred from direct assay /// 0005886 // plasma membrane // inferred from direct assay /// 0005886 // plasma membrane // traceable author statement /// 0009986 // cell surface // inferred from direct assay /// 0016020 // membrane // inferred from direct assay /// …	0003725 // double-stranded RNA binding // inferred from direct assay /// 0003824 // catalytic activity // inferred from electronic annotation /// 0005432 // calcium:sodium antiporter activity // traceable author statement /// 0005515 // protein binding // inferred from physical interaction /// 0015175 // neutral amino acid transmembrane transporter activity // inferred from sequence or structural…	---	chr11:62649170-62656343 (+) // 89.96 // q12.3
11717184_a_at	1.66303e-16	2.99645e-19	2.95222	1.5618	2.95222	up	54676	GTPBP2	GTP binding protein 2	0006413 // translational initiation // not recorded /// 0008152 // metabolic process // inferred from electronic annotation	0043231 // intracellular membrane-bounded organelle // inferred from direct assay	0000166 // nucleotide binding // inferred from electronic annotation /// 0003743 // translation initiation factor activity // not recorded /// 0003924 // GTPase activity // not recorded /// 0005515 // protein binding // inferred from physical interaction /// 0005525 // GTP binding // inferred from electronic annotation	---	chr6:43588226-43596936 (-) // 96.72 // p21.1
11745315_a_at	1.71662e-16	3.12777e-19	3.18064	1.66932	3.18064	up	8727	CTNNAL1	catenin alpha-like 1	0007155 // cell adhesion // inferred from electronic annotation /// 0007266 // Rho protein signal transduction // inferred from direct assay	0005622 // intracellular // inferred from electronic annotation /// 0005737 // cytoplasm // inferred from electronic annotation /// 0005829 // cytosol // inferred from direct assay /// 0005856 // cytoskeleton // inferred from electronic annotation /// 0005886 // plasma membrane // inferred from electronic annotation /// 0016020 // membrane // inferred from electronic annotation	0005515 // protein binding // inferred from physical interaction /// 0045296 // cadherin binding // inferred from electronic annotation /// 0051015 // actin filament binding // inferred from electronic annotation	---	chr9:111704894-111775778 (-) // 99.75 // q31.3
11717639_x_at	1.76801e-16	3.25719e-19	1.98507	0.98919	1.98507	up	6385	SDC4	syndecan 4	0001523 // retinoid metabolic process // traceable author statement /// 0001657 // ureteric bud development // inferred from electronic annotation /// 0001843 // neural tube closure // inferred from electronic annotation /// 0005975 // carbohydrate metabolic process // traceable author statement /// 0006024 // glycosaminoglycan biosynthetic process // traceable author statement /// 0006027 // gly…	0005576 // extracellular region // inferred from electronic annotation /// 0005796 // Golgi lumen // traceable author statement /// 0005886 // plasma membrane // traceable author statement /// 0005887 // integral component of plasma membrane // non-traceable author statement /// 0005925 // focal adhesion // inferred from electronic annotation /// 0009986 // cell surface // not recorded /// 001602…	0001968 // fibronectin binding // inferred from electronic annotation /// 0005080 // protein kinase C binding // inferred from electronic annotation /// 0005515 // protein binding // inferred from physical interaction /// 0070053 // thrombospondin receptor activity // inferred from mutant phenotype	---	chr20:43953927-43977064 (-) // 89.15 // q13.12
11721305_a_at	1.86284e-16	3.46961e-19	2.72884	1.44829	2.72884	up	22822	PHLDA1	pleckstrin homology-like domain, family A, member 1	0006915 // apoptotic process // inferred from electronic annotation /// 0021879 // forebrain neuron differentiation // inferred from electronic annotation /// 0043065 // positive regulation of apoptotic process // inferred from electronic annotation /// 0045210 // FasL biosynthetic process // inferred from electronic annotation	0005634 // nucleus // inferred from electronic annotation /// 0005654 // nucleoplasm // inferred from direct assay /// 0005730 // nucleolus // inferred from electronic annotation /// 0005737 // cytoplasm // inferred from electronic annotation /// 0005886 // plasma membrane // inferred from direct assay /// 0016020 // membrane // inferred from electronic annotation /// 0030659 // cytoplasmic vesic…	0005515 // protein binding // inferred from physical interaction	---	chr12:76419226-76425681 (-) // 86.13 // q21.2
11716206_a_at	1.93384e-16	3.64101e-19	2.18273	1.12614	2.18273	up	2746	GLUD1	glutamate dehydrogenase 1	0006520 // cellular amino acid metabolic process // inferred from electronic annotation /// 0006537 // glutamate biosynthetic process // inferred from direct assay /// 0006538 // glutamate catabolic process // inferred from direct assay /// 0006541 // glutamine metabolic process // inferred from sequence or structural similarity /// 0008652 // cellular amino acid biosynthetic process // traceable…	0005737 // cytoplasm // inferred from direct assay /// 0005739 // mitochondrion // inferred from direct assay /// 0005759 // mitochondrial matrix // traceable author statement	0000166 // nucleotide binding // inferred from electronic annotation /// 0004352 // glutamate dehydrogenase (NAD+) activity // inferred from direct assay /// 0004353 // glutamate dehydrogenase [NAD(P)+] activity // inferred from direct assay /// 0005515 // protein binding // inferred from physical interaction /// 0005524 // ATP binding // inferred from electronic annotation /// 0005525 // GTP bin…	ARGININE-SYN4-PWY // HumanCyc /// GLUTAMATE-SYN2-PWY // HumanCyc /// PROLINE-SYN2-PWY // HumanCyc /// PWY-5766 // HumanCyc	chr10:88810238-88854806 (-) // 87.68 // q23.2
11738984_x_at	2.07669e-16	4.02866e-19	2.71211	1.43942	2.71211	up	81631	MAP1LC3B	microtubule associated protein 1 light chain 3 beta	0000045 // autophagosome assembly // not recorded /// 0000422 // mitophagy // not recorded /// 0000423 // macromitophagy // traceable author statement /// 0006914 // autophagy // inferred from electronic annotation /// 0006995 // cellular response to nitrogen starvation // not recorded /// 0016236 // macroautophagy // traceable author statement /// 0044804 // nucleophagy // not recorded /// 00610…	0000407 // pre-autophagosomal structure // not recorded /// 0000421 // autophagosome membrane // not recorded /// 0000421 // autophagosome membrane // traceable author statement /// 0005622 // intracellular // inferred from direct assay /// 0005737 // cytoplasm // inferred from electronic annotation /// 0005739 // mitochondrion // inferred from direct assay /// 0005776 // autophagosome // inferre…	0005515 // protein binding // inferred from physical interaction /// 0008017 // microtubule binding // not recorded /// 0031625 // ubiquitin protein ligase binding // inferred from physical interaction	---	chr16:87425405-87438380 (+) // 86.34 // q24.2
11753958_a_at	2.07669e-16	4.03256e-19	1.88915	0.91774	1.88915	up	2617	GARS	glycyl-tRNA synthetase	0006412 // translation // inferred from electronic annotation /// 0006418 // tRNA aminoacylation for protein translation // traceable author statement /// 0006426 // glycyl-tRNA aminoacylation // not recorded /// 0010467 // gene expression // traceable author statement /// 0015966 // diadenosine tetraphosphate biosynthetic process // inferred from direct assay	0005654 // nucleoplasm // inferred from direct assay /// 0005737 // cytoplasm // inferred from direct assay /// 0005739 // mitochondrion // inferred from electronic annotation /// 0005759 // mitochondrial matrix // traceable author statement /// 0005829 // cytosol // traceable author statement /// 0030141 // secretory granule // inferred from electronic annotation /// 0030424 // axon // inferred …	0000166 // nucleotide binding // inferred from electronic annotation /// 0004812 // aminoacyl-tRNA ligase activity // inferred from electronic annotation /// 0004820 // glycine-tRNA ligase activity // inferred from direct assay /// 0004820 // glycine-tRNA ligase activity // traceable author statement /// 0005515 // protein binding // inferred from electronic annotation /// 0005524 // ATP binding …	TRNA-CHARGING-PWY // HumanCyc	chr7:30634453-30673646 (+) // 93.8 // p14.3
11739175_a_at	2.07669e-16	4.03608e-19	-2.44135	-1.28768	2.44135	down	4670	HNRNPM	heterogeneous nuclear ribonucleoprotein M	0000380 // alternative mRNA splicing, via spliceosome // inferred from mutant phenotype /// 0000398 // mRNA splicing, via spliceosome // inferred by curator /// 0000398 // mRNA splicing, via spliceosome // traceable author statement /// 0006397 // mRNA processing // inferred from electronic annotation /// 0008380 // RNA splicing // traceable author statement /// 0010467 // gene expression // trac…	0005634 // nucleus // inferred from electronic annotation /// 0005654 // nucleoplasm // inferred from direct assay /// 0005654 // nucleoplasm // traceable author statement /// 0005681 // spliceosomal complex // inferred from direct assay /// 0005730 // nucleolus // inferred from electronic annotation /// 0005887 // integral component of plasma membrane // traceable author statement /// 0016020 //…	0000166 // nucleotide binding // inferred from electronic annotation /// 0003676 // nucleic acid binding // inferred from electronic annotation /// 0003723 // RNA binding // non-traceable author statement /// 0003823 // antigen binding // inferred from electronic annotation /// 0005515 // protein binding // inferred from physical interaction /// 0019904 // protein domain specific binding // infer…	---	chr19:8509650-8553994 (+) // 96.13 // p13.2
11728867_a_at	2.25246e-16	4.44986e-19	3.97411	1.99063	3.97411	up	5106	PCK2	phosphoenolpyruvate carboxykinase 2 (mitochondrial)	0005975 // carbohydrate metabolic process // traceable author statement /// 0006006 // glucose metabolic process // traceable author statement /// 0006090 // pyruvate metabolic process // inferred from electronic annotation /// 0006094 // gluconeogenesis // inferred from electronic annotation /// 0006094 // gluconeogenesis // traceable author statement /// 0006107 // oxaloacetate metabolic proces…	0005739 // mitochondrion // inferred from direct assay /// 0005759 // mitochondrial matrix // traceable author statement /// 0070062 // extracellular exosome // inferred from direct assay	0000166 // nucleotide binding // inferred from electronic annotation /// 0004611 // phosphoenolpyruvate carboxykinase activity // traceable author statement /// 0004613 // phosphoenolpyruvate carboxykinase (GTP) activity // inferred from electronic annotation /// 0005515 // protein binding // inferred from physical interaction /// 0005525 // GTP binding // inferred from electronic annotation /// …	PWY-7383 // MetaCyc /// PWY66-399 // MetaCyc	chr14:24563482-24569962 (+) // 89.2 // q11.2
11728130_a_at	2.25246e-16	4.47241e-19	-4.45614	-2.15579	4.45614	down	54919	DNAAF5	dynein, axonemal, assembly factor 5	0003341 // cilium movement // inferred from mutant phenotype /// 0030030 // cell projection organization // inferred from electronic annotation /// 0036158 // outer dynein arm assembly // inferred from mutant phenotype /// 0036159 // inner dynein arm assembly // inferred from mutant phenotype	0005737 // cytoplasm // inferred from direct assay /// 0031514 // motile cilium // inferred from direct assay	0005488 // binding // inferred from electronic annotation /// 0005515 // protein binding // inferred from electronic annotation /// 0045505 // dynein intermediate chain binding // inferred from physical interaction	---	chr7:766337-826115 (+) // 92.08 // p22.3
11748629_a_at	2.25246e-16	4.51449e-19	2.54055	1.34514	2.54055	up	3475	IFRD1	interferon-related developmental regulator 1	0007275 // multicellular organismal development // inferred from electronic annotation /// 0007518 // myoblast fate determination // traceable author statement /// 0007527 // adult somatic muscle development // inferred from electronic annotation /// 0014706 // striated muscle tissue development // inferred from electronic annotation /// 0030154 // cell differentiation // inferred from electronic…	0005634 // nucleus // inferred from electronic annotation /// 0005737 // cytoplasm // inferred from electronic annotation	0005488 // binding // inferred from electronic annotation	Hypertrophy_model // GenMAPP	chr7:112092411-112115814 (+) // 95.0 // q31.1
11718284_x_at	2.25784e-16	4.57099e-19	2.51808	1.33232	2.51808	up	1978	EIF4EBP1	eukaryotic translation initiation factor 4E binding protein 1	0000082 // G1/S transition of mitotic cell cycle // inferred from mutant phenotype /// 0002192 // IRES-dependent translational initiation // inferred from electronic annotation /// 0002931 // response to ischemia // inferred from electronic annotation /// 0006412 // translation // traceable author statement /// 0006413 // translational initiation // traceable author statement /// 0006417 // regul…	0005634 // nucleus // inferred from electronic annotation /// 0005654 // nucleoplasm // inferred from direct assay /// 0005737 // cytoplasm // inferred from direct assay /// 0005829 // cytosol // inferred from direct assay /// 0005829 // cytosol // traceable author statement /// 0043234 // protein complex // inferred from electronic annotation	0005515 // protein binding // inferred from physical interaction /// 0008190 // eukaryotic initiation factor 4E binding // not recorded /// 0008190 // eukaryotic initiation factor 4E binding // inferred from direct assay /// 0030371 // translation repressor activity // inferred from direct assay /// 0031369 // translation initiation factor binding // inferred from electronic annotation /// 005172…	Hypertrophy_model // GenMAPP /// Translation_Factors // GenMAPP	chr8:37887858-37917883 (+) // 90.59 // p11.23
11744957_a_at	2.42234e-16	4.98914e-19	-5.08064	-2.34501	5.08064	down	11052	CPSF6	cleavage and polyadenylation specific factor 6	0006378 // mRNA polyadenylation // inferred from mutant phenotype /// 0006397 // mRNA processing // inferred from direct assay /// 0051262 // protein tetramerization // inferred from direct assay	0005634 // nucleus // inferred from direct assay /// 0005654 // nucleoplasm // inferred from direct assay /// 0005849 // mRNA cleavage factor complex // inferred from direct assay /// 0016020 // membrane // inferred from direct assay /// 0030529 // ribonucleoprotein complex // inferred from direct assay /// 0042382 // paraspeckles // inferred from direct assay	0000166 // nucleotide binding // inferred from electronic annotation /// 0003676 // nucleic acid binding // inferred from electronic annotation /// 0003723 // RNA binding // inferred from direct assay /// 0003729 // mRNA binding // inferred from direct assay /// 0005515 // protein binding // inferred from physical interaction /// 0044822 // poly(A) RNA binding // inferred from direct assay	---	chr12:69633379-69663719 (+) // 92.28 // q15
11752877_x_at	2.42234e-16	5.0021e-19	-2.70104	-1.43351	2.70104	down	203068	TUBB	tubulin, beta class I	0000086 // G2/M transition of mitotic cell cycle // traceable author statement /// 0000278 // mitotic cell cycle // traceable author statement /// 0006928 // movement of cell or subcellular component // traceable author statement /// 0006996 // organelle organization // traceable author statement /// 0007017 // microtubule-based process // traceable author statement /// 0008152 // metabolic proce…	0005634 // nucleus // inferred from direct assay /// 0005641 // nuclear envelope lumen // inferred from direct assay /// 0005737 // cytoplasm // inferred from electronic annotation /// 0005829 // cytosol // traceable author statement /// 0005856 // cytoskeleton // traceable author statement /// 0005874 // microtubule // inferred from direct assay /// 0005874 // microtubule // traceable author sta…	0000166 // nucleotide binding // inferred from electronic annotation /// 0003924 // GTPase activity // inferred from electronic annotation /// 0005198 // structural molecule activity // traceable author statement /// 0005200 // structural constituent of cytoskeleton // inferred from electronic annotation /// 0005515 // protein binding // inferred from physical interaction /// 0005525 // GTP bindi…	---	chr6:30688128-30692535 (+) // 93.67 // p21.33
11759573_at	2.42245e-16	5.05136e-19	2.75018	1.45953	2.75018	up	10724	MGEA5	meningioma expressed antigen 5 (hyaluronidase)	0006044 // N-acetylglucosamine metabolic process // inferred from direct assay /// 0006516 // glycoprotein catabolic process // traceable author statement /// 0006517 // protein deglycosylation // inferred from direct assay /// 0006612 // protein targeting to membrane // inferred from electronic annotation /// 0007568 // aging // inferred from electronic annotation /// 0008152 // metabolic proces…	0005634 // nucleus // inferred from electronic annotation /// 0005737 // cytoplasm // inferred from electronic annotation /// 0005739 // mitochondrion // inferred from electronic annotation /// 0005829 // cytosol // inferred from direct assay /// 0016020 // membrane // inferred from direct assay	0004402 // histone acetyltransferase activity // inferred from electronic annotation /// 0004415 // hyalurononglucosaminidase activity // traceable author statement /// 0016231 // beta-N-acetylglucosaminidase activity // inferred from direct assay /// 0016787 // hydrolase activity // inferred from electronic annotation /// 0016798 // hydrolase activity, acting on glycosyl bonds // inferred from e…	---	chr10:103556508-103578175 (-) // 94.48 // q24.32
11719242_s_at	2.4264e-16	5.10872e-19	2.15826	1.10987	2.15826	up	55450	CAMK2N1	calcium/calmodulin-dependent protein kinase II inhibitor 1	0006469 // negative regulation of protein kinase activity // inferred from electronic annotation /// 1904030 // negative regulation of cyclin-dependent protein kinase activity // inferred from electronic annotation	0005886 // plasma membrane // inferred from electronic annotation /// 0014069 // postsynaptic density // inferred from electronic annotation /// 0016020 // membrane // inferred from electronic annotation /// 0030054 // cell junction // inferred from electronic annotation /// 0030425 // dendrite // inferred from electronic annotation /// 0043005 // neuron projection // inferred from electronic ann…	0004860 // protein kinase inhibitor activity // inferred from electronic annotation /// 0008427 // calcium-dependent protein kinase inhibitor activity // inferred from electronic annotation /// 0019901 // protein kinase binding // inferred from electronic annotation	---	chr1:20808883-20812728 (-) // 67.48 // p36.12
11720604_x_at	2.51085e-16	5.33738e-19	9.32651	3.22134	9.32651	up	2040	STOM	stomatin	0002230 // positive regulation of defense response to virus by host // inferred from mutant phenotype /// 0034765 // regulation of ion transmembrane transport // inferred from electronic annotation /// 0044829 // positive regulation by host of viral genome replication // inferred from electronic annotation /// 0048524 // positive regulation of viral process // inferred from electronic annotation …	0005615 // extracellular space // inferred from direct assay /// 0005737 // cytoplasm // inferred from direct assay /// 0005739 // mitochondrion // inferred from direct assay /// 0005783 // endoplasmic reticulum // inferred from direct assay /// 0005856 // cytoskeleton // inferred from direct assay /// 0005886 // plasma membrane // inferred from electronic annotation /// 0005887 // integral compo…	0005515 // protein binding // inferred from physical interaction /// 0042802 // identical protein binding // inferred from electronic annotation /// 0042803 // protein homodimerization activity // inferred from electronic annotation /// 0070063 // RNA polymerase binding // inferred from physical interaction	---	chr9:124101265-124132582 (-) // 89.28 // q33.2
11744361_a_at	2.63452e-16	5.7064e-19	-5.21401	-2.38239	5.21401	down	23054	NCOA6	nuclear receptor coactivator 6	0006260 // DNA replication // non-traceable author statement /// 0006281 // DNA repair // non-traceable author statement /// 0006310 // DNA recombination // non-traceable author statement /// 0006351 // transcription, DNA-templated // inferred from electronic annotation /// 0006352 // DNA-templated transcription, initiation // inferred from direct assay /// 0006355 // regulation of transcription,…	0005634 // nucleus // inferred from direct assay /// 0005634 // nucleus // non-traceable author statement /// 0005654 // nucleoplasm // inferred from direct assay /// 0005654 // nucleoplasm // traceable author statement /// 0005667 // transcription factor complex // traceable author statement /// 0035097 // histone methyltransferase complex // inferred from direct assay /// 0043231 // intracellul…	0003682 // chromatin binding // inferred from sequence or structural similarity /// 0003713 // transcription coactivator activity // inferred from direct assay /// 0005515 // protein binding // inferred from physical interaction /// 0019899 // enzyme binding // inferred from physical interaction /// 0030331 // estrogen receptor binding // traceable author statement /// 0030374 // ligand-dependent…	---	chr20:33302593-33409442 (-) // 80.43 // q11.22
11718484_s_at	2.63452e-16	5.70692e-19	2.10492	1.07377	2.10492	up	3005	H1F0	H1 histone family member 0	0006309 // apoptotic DNA fragmentation // traceable author statement /// 0006334 // nucleosome assembly // inferred from electronic annotation /// 0006915 // apoptotic process // traceable author statement /// 0006921 // cellular component disassembly involved in execution phase of apoptosis // traceable author statement /// 0012501 // programmed cell death // traceable author statement	0000786 // nucleosome // inferred from electronic annotation /// 0000790 // nuclear chromatin // inferred from direct assay /// 0005634 // nucleus // inferred from direct assay /// 0005654 // nucleoplasm // traceable author statement /// 0005694 // chromosome // inferred from electronic annotation /// 0005719 // nuclear euchromatin // inferred from direct assay /// 0005794 // Golgi apparatus // i…	0003677 // DNA binding // inferred from electronic annotation /// 0005515 // protein binding // inferred from physical interaction /// 0031490 // chromatin DNA binding // inferred from direct assay /// 0044822 // poly(A) RNA binding // inferred from direct assay	---	chr22:38201099-38203443 (+) // 94.27 // q13.1
11759644_at	2.66775e-16	5.83291e-19	2.82592	1.49872	2.82592	up	9180	OSMR	oncostatin M receptor	0002675 // positive regulation of acute inflammatory response // inferred by curator /// 0008284 // positive regulation of cell proliferation // inferred from genetic interaction /// 0019221 // cytokine-mediated signaling pathway // inferred from electronic annotation /// 0034097 // response to cytokine // inferred from direct assay /// 0038165 // oncostatin-M-mediated signaling pathway // inferr…	0005900 // oncostatin-M receptor complex // inferred from direct assay /// 0016020 // membrane // inferred from electronic annotation /// 0016021 // integral component of membrane // inferred from electronic annotation /// 0016324 // apical plasma membrane // inferred from direct assay	0004896 // cytokine receptor activity // inferred from electronic annotation /// 0004924 // oncostatin-M receptor activity // inferred from direct assay /// 0005515 // protein binding // inferred from electronic annotation /// 0019838 // growth factor binding // inferred from physical interaction	---	chr5:38845959-38886840 (+) // 81.7 // p13.1
11729265_at	2.72405e-16	6.01117e-19	12.0891	3.59564	12.0891	up	6703	SPRR2D	small proline-rich protein 2D	0008544 // epidermis development // non-traceable author statement /// 0018149 // peptide cross-linking // not recorded /// 0030216 // keratinocyte differentiation // not recorded /// 0031424 // keratinization // inferred from electronic annotation	0001533 // cornified envelope // not recorded /// 0005737 // cytoplasm // inferred from direct assay	0005198 // structural molecule activity // not recorded	---	chr1:153012219-153014403 (-) // 83.48 // q21.3
11755928_s_at	2.77415e-16	6.17787e-19	10.3475	3.37121	10.3475	up	4312	MMP1	matrix metallopeptidase 1	0006508 // proteolysis // inferred from direct assay /// 0007596 // blood coagulation // traceable author statement /// 0016032 // viral process // inferred from electronic annotation /// 0022617 // extracellular matrix disassembly // traceable author statement /// 0030198 // extracellular matrix organization // traceable author statement /// 0030574 // collagen catabolic process // traceable aut…	0005576 // extracellular region // traceable author statement /// 0005578 // proteinaceous extracellular matrix // inferred from electronic annotation /// 0005581 // collagen trimer // inferred from electronic annotation /// 0031012 // extracellular matrix // inferred from electronic annotation	0004175 // endopeptidase activity // inferred from direct assay /// 0004222 // metalloendopeptidase activity // inferred from direct assay /// 0005509 // calcium ion binding // inferred from electronic annotation /// 0008233 // peptidase activity // inferred from electronic annotation /// 0008237 // metallopeptidase activity // inferred from electronic annotation /// 0008270 // zinc ion binding /…	Matrix_Metalloproteinases // GenMAPP	chr11:102660650-102668889 (-) // 99.95 // q22.2
11719564_a_at	2.8916e-16	6.49797e-19	-2.76716	-1.46841	2.76716	down	51287	COA4	cytochrome c oxidase assembly factor 4 homolog	0033617 // mitochondrial respiratory chain complex IV assembly // not recorded	0005739 // mitochondrion // inferred from electronic annotation /// 0005758 // mitochondrial intermembrane space // not recorded	---	---	chr11:73583711-73588033 (-) // 89.67 // q13.4
11751319_x_at	3.04115e-16	6.94133e-19	-2.48517	-1.31335	2.48517	down	1973 /// 100533955	EIF4A1 /// SENP3-EIF4A1	eukaryotic translation initiation factor 4A1 /// SENP3-EIF4A1 readthrough (NMD candidate)	0000288 // nuclear-transcribed mRNA catabolic process, deadenylation-dependent decay // traceable author statement /// 0000289 // nuclear-transcribed mRNA poly(A) tail shortening // traceable author statement /// 0006412 // translation // traceable author statement /// 0006413 // translational initiation // not recorded /// 0006413 // translational initiation // traceable author statement /// 000…	0005634 // nucleus // inferred from direct assay /// 0005737 // cytoplasm // inferred from direct assay /// 0005829 // cytosol // traceable author statement /// 0016020 // membrane // inferred from direct assay /// 0016281 // eukaryotic translation initiation factor 4F complex // traceable author statement /// 0070062 // extracellular exosome // inferred from direct assay	0000166 // nucleotide binding // inferred from electronic annotation /// 0000339 // RNA cap binding // traceable author statement /// 0003676 // nucleic acid binding // inferred from electronic annotation /// 0003723 // RNA binding // inferred from electronic annotation /// 0003725 // double-stranded RNA binding // inferred from direct assay /// 0003729 // mRNA binding // traceable author stateme…	---	chr17:7476145-7482108 (+) // 99.79 // p13.1
11741965_x_at	3.04115e-16	6.95717e-19	4.06954	2.02487	4.06954	up	7422	VEGFA	vascular endothelial growth factor A	0000122 // negative regulation of transcription from RNA polymerase II promoter // inferred from direct assay /// 0001525 // angiogenesis // inferred from direct assay /// 0001541 // ovarian follicle development // inferred from sequence or structural similarity /// 0001568 // blood vessel development // inferred from electronic annotation /// 0001569 // patterning of blood vessels // inferred fr…	0005576 // extracellular region // traceable author statement /// 0005578 // proteinaceous extracellular matrix // non-traceable author statement /// 0005615 // extracellular space // inferred from direct assay /// 0005615 // extracellular space // inferred from sequence or structural similarity /// 0005737 // cytoplasm // inferred from direct assay /// 0009986 // cell surface // inferred from di…	0001968 // fibronectin binding // inferred from direct assay /// 0005102 // receptor binding // inferred from electronic annotation /// 0005125 // cytokine activity // inferred from direct assay /// 0005125 // cytokine activity // inferred from sequence or structural similarity /// 0005161 // platelet-derived growth factor receptor binding // inferred from physical interaction /// 0005172 // vasc…	Hypertrophy_model // GenMAPP	chr6:43737952-43754216 (+) // 92.23 // p21.1
11758629_s_at	3.1799e-16	7.33898e-19	3.76485	1.91259	3.76485	up	6711	SPTBN1	spectrin, beta, non-erythrocytic 1	0000165 // MAPK cascade // traceable author statement /// 0000186 // activation of MAPKK activity // traceable author statement /// 0000281 // mitotic cytokinesis // inferred from mutant phenotype /// 0007009 // plasma membrane organization // inferred from mutant phenotype /// 0007173 // epidermal growth factor receptor signaling pathway // traceable author statement /// 0007182 // common-partne…	0005634 // nucleus // inferred from electronic annotation /// 0005730 // nucleolus // inferred from direct assay /// 0005737 // cytoplasm // inferred from direct assay /// 0005829 // cytosol // traceable author statement /// 0005856 // cytoskeleton // inferred from electronic annotation /// 0005886 // plasma membrane // inferred from electronic annotation /// 0008091 // spectrin // inferred from …	0003779 // actin binding // inferred from electronic annotation /// 0005200 // structural constituent of cytoskeleton // inferred from mutant phenotype /// 0005515 // protein binding // inferred from physical interaction /// 0005516 // calmodulin binding // inferred from electronic annotation /// 0005543 // phospholipid binding // inferred from electronic annotation /// 0030506 // ankyrin binding…	---	chr2:54889100-54889445 (+) // 98.85 // p16.2
11717257_s_at	3.18942e-16	7.42551e-19	2.19845	1.13649	2.19845	up	5292	PIM1	Pim-1 proto-oncogene, serine/threonine kinase	0006468 // protein phosphorylation // inferred from direct assay /// 0006915 // apoptotic process // inferred from electronic annotation /// 0007049 // cell cycle // inferred from electronic annotation /// 0007275 // multicellular organismal development // traceable author statement /// 0007346 // regulation of mitotic cell cycle // not recorded /// 0008283 // cell proliferation // inferred from …	0005634 // nucleus // inferred from electronic annotation /// 0005737 // cytoplasm // inferred from direct assay /// 0005886 // plasma membrane // inferred from electronic annotation /// 0016020 // membrane // inferred from electronic annotation	0000166 // nucleotide binding // inferred from electronic annotation /// 0004672 // protein kinase activity // inferred from electronic annotation /// 0004674 // protein serine/threonine kinase activity // inferred from direct assay /// 0005515 // protein binding // inferred from physical interaction /// 0005524 // ATP binding // inferred from direct assay /// 0008134 // transcription factor bind…	---	chr6:37137920-37143204 (+) // 85.99 // p21.2
11720916_s_at	3.22975e-16	7.63829e-19	-1.90484	-0.929673	1.90484	down	3312	HSPA8	heat shock protein family A (Hsp70) member 8	0000398 // mRNA splicing, via spliceosome // traceable author statement /// 0006351 // transcription, DNA-templated // inferred from electronic annotation /// 0006355 // regulation of transcription, DNA-templated // inferred from electronic annotation /// 0006397 // mRNA processing // inferred from electronic annotation /// 0006457 // protein folding // non-traceable author statement /// 0006622 …	0000151 // ubiquitin ligase complex // inferred from direct assay /// 0000974 // Prp19 complex // inferred from direct assay /// 0005615 // extracellular space // inferred from direct assay /// 0005622 // intracellular // non-traceable author statement /// 0005622 // intracellular // traceable author statement /// 0005634 // nucleus // inferred from direct assay /// 0005654 // nucleoplasm // trac…	0000166 // nucleotide binding // inferred from electronic annotation /// 0001664 // G-protein coupled receptor binding // inferred from physical interaction /// 0005515 // protein binding // inferred from physical interaction /// 0005524 // ATP binding // inferred from direct assay /// 0016887 // ATPase activity // inferred from direct assay /// 0019899 // enzyme binding // inferred from physical…	Circadian_Exercise // GenMAPP	chr11:122928199-122932885 (-) // 96.18 // q24.1
11757855_a_at	3.22975e-16	7.65019e-19	1.94886	0.96263	1.94886	up	2617	GARS	glycyl-tRNA synthetase	0006412 // translation // inferred from electronic annotation /// 0006418 // tRNA aminoacylation for protein translation // traceable author statement /// 0006426 // glycyl-tRNA aminoacylation // not recorded /// 0010467 // gene expression // traceable author statement /// 0015966 // diadenosine tetraphosphate biosynthetic process // inferred from direct assay	0005654 // nucleoplasm // inferred from direct assay /// 0005737 // cytoplasm // inferred from direct assay /// 0005739 // mitochondrion // inferred from electronic annotation /// 0005759 // mitochondrial matrix // traceable author statement /// 0005829 // cytosol // traceable author statement /// 0030141 // secretory granule // inferred from electronic annotation /// 0030424 // axon // inferred …	0000166 // nucleotide binding // inferred from electronic annotation /// 0004812 // aminoacyl-tRNA ligase activity // inferred from electronic annotation /// 0004820 // glycine-tRNA ligase activity // inferred from direct assay /// 0004820 // glycine-tRNA ligase activity // traceable author statement /// 0005515 // protein binding // inferred from electronic annotation /// 0005524 // ATP binding …	TRNA-CHARGING-PWY // HumanCyc	chr7:30661009-30673649 (+) // 97.6 // p14.3
11757626_x_at	3.2832e-16	7.84325e-19	3.2099	1.68253	3.2099	up	9122	SLC16A4	solute carrier family 16 member 4	0006810 // transport // inferred from electronic annotation /// 0015718 // monocarboxylic acid transport // traceable author statement /// 0034220 // ion transmembrane transport // not recorded /// 0055085 // transmembrane transport // inferred from electronic annotation	0005886 // plasma membrane // inferred from electronic annotation /// 0005887 // integral component of plasma membrane // traceable author statement /// 0016020 // membrane // traceable author statement /// 0016021 // integral component of membrane // inferred from electronic annotation	0008028 // monocarboxylic acid transmembrane transporter activity // traceable author statement /// 0015293 // symporter activity // inferred from electronic annotation	---	chr1:110905474-110907588 (-) // 77.35 // p13.3
200028_PM_s_at	3.31285e-16	7.98116e-19	-3.42563	-1.77637	3.42563	down	56910	STARD7	StAR related lipid transfer domain containing 7	1903955 // positive regulation of protein targeting to mitochondrion // inferred from mutant phenotype	0005739 // mitochondrion // inferred from electronic annotation	0008289 // lipid binding // inferred from electronic annotation	---	chr2:96850604-96874508 (-) // 95.78 // q11.2
11740442_s_at	3.31828e-16	8.09385e-19	2.47809	1.30923	2.47809	up	9582 /// 200315 /// 100913187	APOBEC3B /// APOBEC3A /// APOBEC3A_B	apolipoprotein B mRNA editing enzyme, catalytic polypeptide-like 3B /// apolipoprotein B mRNA editing enzyme, catalytic polypeptide-like 3A /// APOBEC3A and APOBEC3B deletion hybrid	0002376 // immune system process // inferred from electronic annotation /// 0008152 // metabolic process // inferred from electronic annotation /// 0009972 // cytidine deamination // inferred from direct assay /// 0009972 // cytidine deamination // inferred from mutant phenotype /// 0010529 // negative regulation of transposition // inferred from direct assay /// 0044356 // clearance of foreign i…	0005634 // nucleus // inferred from direct assay /// 0005654 // nucleoplasm // inferred from direct assay /// 0005737 // cytoplasm // inferred from direct assay	0003723 // RNA binding // inferred from electronic annotation /// 0003824 // catalytic activity // inferred from electronic annotation /// 0004126 // cytidine deaminase activity // inferred from direct assay /// 0004126 // cytidine deaminase activity // inferred from mutant phenotype /// 0005515 // protein binding // inferred from physical interaction /// 0008270 // zinc ion binding // inferred f…	---	chr22:39348755-39359188 (+) // 76.6 // q13.1
11763704_a_at	3.31828e-16	8.12859e-19	2.07211	1.0511	2.07211	up	6303	SAT1	spermidine/spermine N1-acetyltransferase 1	0001525 // angiogenesis // inferred from expression pattern /// 0006595 // polyamine metabolic process // traceable author statement /// 0006596 // polyamine biosynthetic process // traceable author statement /// 0008152 // metabolic process // inferred from electronic annotation /// 0009447 // putrescine catabolic process // inferred from electronic annotation /// 0034641 // cellular nitrogen co…	0005622 // intracellular // inferred from direct assay /// 0005737 // cytoplasm // inferred from electronic annotation /// 0005829 // cytosol // traceable author statement	0004145 // diamine N-acetyltransferase activity // inferred from electronic annotation /// 0005515 // protein binding // inferred from physical interaction /// 0008080 // N-acetyltransferase activity // inferred from electronic annotation /// 0016740 // transferase activity // inferred from electronic annotation /// 0016746 // transferase activity, transferring acyl groups // inferred from electr…	Nucleotide_Metabolism // GenMAPP	chrX:23801289-23804302 (+) // 97.13 // p22.11
11724577_a_at	3.33076e-16	8.22661e-19	4.56122	2.18942	4.56122	up	885	CCK	cholecystokinin	0001662 // behavioral fear response // inferred from electronic annotation /// 0001764 // neuron migration // inferred from sequence or structural similarity /// 0001836 // release of cytochrome c from mitochondria // inferred from electronic annotation /// 0006915 // apoptotic process // inferred from electronic annotation /// 0006919 // activation of cysteine-type endopeptidase activity involve…	0005576 // extracellular region // traceable author statement /// 0005615 // extracellular space // inferred from electronic annotation /// 0030424 // axon // inferred from sequence or structural similarity /// 0030425 // dendrite // inferred from electronic annotation /// 0043025 // neuronal cell body // inferred from electronic annotation /// 0043194 // axon initial segment // inferred from ele…	0005179 // hormone activity // traceable author statement /// 0005184 // neuropeptide hormone activity // inferred from sequence or structural similarity /// 0005515 // protein binding // inferred from physical interaction	---	chr3:42299317-42307662 (-) // 93.5 // p22.1
11725496_a_at	3.33332e-16	8.30039e-19	4.89856	2.29236	4.89856	up	84803	GPAT3	glycerol-3-phosphate acyltransferase 3	0006629 // lipid metabolic process // inferred from electronic annotation /// 0006644 // phospholipid metabolic process // traceable author statement /// 0006654 // phosphatidic acid biosynthetic process // traceable author statement /// 0008152 // metabolic process // inferred from electronic annotation /// 0008654 // phospholipid biosynthetic process // inferred from electronic annotation /// 0…	0005783 // endoplasmic reticulum // inferred from direct assay /// 0005789 // endoplasmic reticulum membrane // inferred from direct assay /// 0005789 // endoplasmic reticulum membrane // traceable author statement /// 0016020 // membrane // inferred from electronic annotation /// 0016021 // integral component of membrane // inferred from electronic annotation	0003841 // 1-acylglycerol-3-phosphate O-acyltransferase activity // inferred from electronic annotation /// 0004366 // glycerol-3-phosphate O-acyltransferase activity // inferred from direct assay /// 0016740 // transferase activity // inferred from electronic annotation /// 0016746 // transferase activity, transferring acyl groups // inferred from electronic annotation	---	chr4:84457192-84527025 (+) // 98.31 // q21.23
11749921_a_at	3.53274e-16	8.8685e-19	2.24412	1.16615	2.24412	up	6385	SDC4	syndecan 4	0001523 // retinoid metabolic process // traceable author statement /// 0001657 // ureteric bud development // inferred from electronic annotation /// 0001843 // neural tube closure // inferred from electronic annotation /// 0005975 // carbohydrate metabolic process // traceable author statement /// 0006024 // glycosaminoglycan biosynthetic process // traceable author statement /// 0006027 // gly…	0005576 // extracellular region // inferred from electronic annotation /// 0005796 // Golgi lumen // traceable author statement /// 0005886 // plasma membrane // traceable author statement /// 0005887 // integral component of plasma membrane // non-traceable author statement /// 0005925 // focal adhesion // inferred from electronic annotation /// 0009986 // cell surface // not recorded /// 001602…	0001968 // fibronectin binding // inferred from electronic annotation /// 0005080 // protein kinase C binding // inferred from electronic annotation /// 0005515 // protein binding // inferred from physical interaction /// 0070053 // thrombospondin receptor activity // inferred from mutant phenotype	---	chr20:43955115-43977064 (-) // 99.92 // q13.12
11743063_x_at	3.5538e-16	8.99333e-19	2.4786	1.30952	2.4786	up	5329	PLAUR	plasminogen activator, urokinase receptor	0001934 // positive regulation of protein phosphorylation // inferred from mutant phenotype /// 0006501 // C-terminal protein lipidation // traceable author statement /// 0006928 // movement of cell or subcellular component // non-traceable author statement /// 0006935 // chemotaxis // traceable author statement /// 0007165 // signal transduction // traceable author statement /// 0007596 // blood…	0005576 // extracellular region // inferred from electronic annotation /// 0005788 // endoplasmic reticulum lumen // traceable author statement /// 0005789 // endoplasmic reticulum membrane // traceable author statement /// 0005886 // plasma membrane // inferred from direct assay /// 0005886 // plasma membrane // traceable author statement /// 0005887 // integral component of plasma membrane // i…	0004872 // receptor activity // non-traceable author statement /// 0005102 // receptor binding // inferred from physical interaction /// 0005515 // protein binding // inferred from physical interaction /// 0019899 // enzyme binding // inferred from physical interaction /// 0019904 // protein domain specific binding // inferred from physical interaction /// 0030377 // urokinase plasminogen activat…	---	chr19:44152727-44174502 (-) // 84.08 // q13.31
11745809_s_at	3.65339e-16	9.3193e-19	-3.33393	-1.73722	3.33393	down	9674	KIAA0040	KIAA0040	---	0016020 // membrane // inferred from electronic annotation /// 0016021 // integral component of membrane // inferred from electronic annotation	0005515 // protein binding // inferred from physical interaction	---	chr1:175126122-175162065 (-) // 92.04 // q25.1
11725738_at	3.68496e-16	9.48458e-19	5.15299	2.36541	5.15299	up	115123	MARCH3	membrane associated ring-CH-type finger 3	0006897 // endocytosis // inferred from electronic annotation /// 0016567 // protein ubiquitination // inferred from electronic annotation	0005764 // lysosome // inferred from direct assay /// 0005768 // endosome // inferred from direct assay /// 0016020 // membrane // inferred from electronic annotation /// 0016021 // integral component of membrane // inferred from electronic annotation /// 0030659 // cytoplasmic vesicle membrane // inferred from electronic annotation /// 0031410 // cytoplasmic vesicle // inferred from electronic a…	0008270 // zinc ion binding // inferred from electronic annotation /// 0016874 // ligase activity // inferred from electronic annotation /// 0046872 // metal ion binding // inferred from electronic annotation	---	chr5:126203405-126366500 (-) // 95.57 // q23.2
11738053_x_at	3.68496e-16	9.54905e-19	2.38847	1.25609	2.38847	up	5329	PLAUR	plasminogen activator, urokinase receptor	0001934 // positive regulation of protein phosphorylation // inferred from mutant phenotype /// 0006501 // C-terminal protein lipidation // traceable author statement /// 0006928 // movement of cell or subcellular component // non-traceable author statement /// 0006935 // chemotaxis // traceable author statement /// 0007165 // signal transduction // traceable author statement /// 0007596 // blood…	0005576 // extracellular region // inferred from electronic annotation /// 0005788 // endoplasmic reticulum lumen // traceable author statement /// 0005789 // endoplasmic reticulum membrane // traceable author statement /// 0005886 // plasma membrane // inferred from direct assay /// 0005886 // plasma membrane // traceable author statement /// 0005887 // integral component of plasma membrane // i…	0004872 // receptor activity // non-traceable author statement /// 0005102 // receptor binding // inferred from physical interaction /// 0005515 // protein binding // inferred from physical interaction /// 0019899 // enzyme binding // inferred from physical interaction /// 0019904 // protein domain specific binding // inferred from physical interaction /// 0030377 // urokinase plasminogen activat…	---	chr19:44152731-44174699 (-) // 74.81 // q13.31
11731599_a_at	3.8332e-16	1.00108e-18	4.13469	2.04778	4.13469	up	2355	FOSL2	FOS-like antigen 2	0003334 // keratinocyte development // inferred from electronic annotation /// 0006351 // transcription, DNA-templated // inferred from electronic annotation /// 0006355 // regulation of transcription, DNA-templated // inferred from electronic annotation /// 0006357 // regulation of transcription from RNA polymerase II promoter // traceable author statement /// 0006366 // transcription from RNA p…	0005634 // nucleus // traceable author statement /// 0005654 // nucleoplasm // inferred from direct assay	0000977 // RNA polymerase II regulatory region sequence-specific DNA binding // inferred from electronic annotation /// 0000978 // RNA polymerase II core promoter proximal region sequence-specific DNA binding // not recorded /// 0000982 // transcription factor activity, RNA polymerase II core promoter proximal region sequence-specific binding // not recorded /// 0003677 // DNA binding // inferred…	---	chr2:28615302-28637514 (+) // 95.64 // p23.2
11725950_s_at	3.86037e-16	1.01599e-18	2.46554	1.3019	2.46554	up	8780	RIOK3	RIO kinase 3	0006468 // protein phosphorylation // inferred from electronic annotation /// 0007059 // chromosome segregation // traceable author statement /// 0016310 // phosphorylation // inferred from electronic annotation	---	0000166 // nucleotide binding // inferred from electronic annotation /// 0003824 // catalytic activity // inferred from electronic annotation /// 0004674 // protein serine/threonine kinase activity // inferred from electronic annotation /// 0005515 // protein binding // inferred from physical interaction /// 0005524 // ATP binding // inferred from electronic annotation /// 0016301 // kinase activ…	---	chr18:21032786-21063101 (+) // 91.81 // q11.2
11716866_x_at	3.86303e-16	1.02451e-18	1.99356	0.995347	1.99356	up	6510	SLC1A5	solute carrier family 1 (neutral amino acid transporter), member 5	0003333 // amino acid transmembrane transport // inferred from electronic annotation /// 0006810 // transport // inferred from electronic annotation /// 0006811 // ion transport // traceable author statement /// 0006835 // dicarboxylic acid transport // inferred from electronic annotation /// 0006860 // extracellular amino acid transport // inferred from electronic annotation /// 0006865 // amino…	0005794 // Golgi apparatus // inferred from direct assay /// 0005886 // plasma membrane // inferred from direct assay /// 0005886 // plasma membrane // traceable author statement /// 0005887 // integral component of plasma membrane // traceable author statement /// 0016020 // membrane // inferred from direct assay /// 0016021 // integral component of membrane // inferred from electronic annotatio…	0001618 // virus receptor activity // inferred from electronic annotation /// 0004872 // receptor activity // traceable author statement /// 0005515 // protein binding // inferred from physical interaction /// 0015171 // amino acid transmembrane transporter activity // inferred from electronic annotation /// 0015175 // neutral amino acid transmembrane transporter activity // traceable author stat…	---	chr19:47278139-47291857 (-) // 93.52 // q13.32
11717565_s_at	4.11426e-16	1.09947e-18	2.92455	1.54822	2.92455	up	2012	EMP1	epithelial membrane protein 1	0007275 // multicellular organismal development // traceable author statement /// 0008219 // cell death // inferred from direct assay /// 0008283 // cell proliferation // traceable author statement /// 0008544 // epidermis development // traceable author statement /// 0016049 // cell growth // inferred from electronic annotation /// 0032060 // bleb assembly // inferred from direct assay	0005886 // plasma membrane // inferred from direct assay /// 0016020 // membrane // traceable author statement /// 0016021 // integral component of membrane // inferred from electronic annotation	0005515 // protein binding // inferred from physical interaction	---	chr12:13349448-13371604 (+) // 93.18 // p13.1
11756449_x_at	5.18725e-16	1.39671e-18	2.60487	1.38121	2.60487	up	10616	RBCK1	RanBP-type and C3HC4-type zinc finger containing 1	0000209 // protein polyubiquitination // inferred from direct assay /// 0007166 // cell surface receptor signaling pathway // traceable author statement /// 0007249 // I-kappaB kinase/NF-kappaB signaling // traceable author statement /// 0010803 // regulation of tumor necrosis factor-mediated signaling pathway // traceable author statement /// 0016032 // viral process // inferred from electronic …	0005829 // cytosol // traceable author statement /// 0071797 // LUBAC complex // inferred from direct assay	0003700 // transcription factor activity, sequence-specific DNA binding // traceable author statement /// 0004842 // ubiquitin-protein transferase activity // inferred from direct assay /// 0005515 // protein binding // inferred from physical interaction /// 0008270 // zinc ion binding // inferred from electronic annotation /// 0016874 // ligase activity // inferred from electronic annotation ///…	---	chr20:388956-411608 (+) // 98.0 // p13
11721307_at	5.73867e-16	1.5568e-18	4.02483	2.00893	4.02483	up	22822	PHLDA1	pleckstrin homology-like domain, family A, member 1	0006915 // apoptotic process // inferred from electronic annotation /// 0021879 // forebrain neuron differentiation // inferred from electronic annotation /// 0043065 // positive regulation of apoptotic process // inferred from electronic annotation /// 0045210 // FasL biosynthetic process // inferred from electronic annotation	0005634 // nucleus // inferred from electronic annotation /// 0005654 // nucleoplasm // inferred from direct assay /// 0005730 // nucleolus // inferred from electronic annotation /// 0005737 // cytoplasm // inferred from electronic annotation /// 0005886 // plasma membrane // inferred from direct assay /// 0016020 // membrane // inferred from electronic annotation /// 0030659 // cytoplasmic vesic…	0005515 // protein binding // inferred from physical interaction	---	chr12:76419226-76425681 (-) // 86.13 // q21.2
11721483_at	6.21441e-16	1.69844e-18	2.61138	1.38481	2.61138	up	11007	CCDC85B	coiled-coil domain containing 85B	0006351 // transcription, DNA-templated // inferred from electronic annotation /// 0006355 // regulation of transcription, DNA-templated // inferred from electronic annotation /// 0030154 // cell differentiation // inferred from electronic annotation /// 0030308 // negative regulation of cell growth // inferred from direct assay /// 0040008 // regulation of growth // inferred from electronic anno…	0005634 // nucleus // inferred from direct assay /// 0005737 // cytoplasm // inferred from electronic annotation /// 0005813 // centrosome // inferred from direct assay /// 0005815 // microtubule organizing center // inferred from electronic annotation /// 0005856 // cytoskeleton // inferred from electronic annotation	0005515 // protein binding // inferred from physical interaction	---	chr11:65657874-65659366 (+) // 94.11 // q13.1
11716049_a_at	6.45834e-16	1.77818e-18	3.62337	1.85733	3.62337	up	10221	TRIB1	tribbles pseudokinase 1	0006468 // protein phosphorylation // traceable author statement /// 0006469 // negative regulation of protein kinase activity // inferred from mutant phenotype /// 0007254 // JNK cascade // inferred from mutant phenotype /// 0014912 // negative regulation of smooth muscle cell migration // inferred from mutant phenotype /// 0031665 // negative regulation of lipopolysaccharide-mediated signaling …	0005634 // nucleus // inferred from direct assay /// 0005737 // cytoplasm // inferred from direct assay	0004672 // protein kinase activity // traceable author statement /// 0004860 // protein kinase inhibitor activity // inferred from mutant phenotype /// 0005524 // ATP binding // traceable author statement /// 0008134 // transcription factor binding // inferred from physical interaction /// 0016772 // transferase activity, transferring phosphorus-containing groups // inferred from electronic annot…	---	chr8:126442560-126450639 (+) // 90.44 // q24.13
11717008_a_at	6.526e-16	1.81003e-18	3.1653	1.66234	3.1653	up	665	BNIP3L	BCL2/adenovirus E1B 19kDa interacting protein 3-like	0006915 // apoptotic process // inferred from electronic annotation /// 0016032 // viral process // inferred from electronic annotation /// 0035694 // mitochondrial protein catabolic process // inferred from mutant phenotype /// 0043065 // positive regulation of apoptotic process // inferred from direct assay /// 0043066 // negative regulation of apoptotic process // inferred from direct assay //…	0005634 // nucleus // inferred from electronic annotation /// 0005635 // nuclear envelope // inferred from direct assay /// 0005739 // mitochondrion // inferred from direct assay /// 0005740 // mitochondrial envelope // inferred from electronic annotation /// 0005741 // mitochondrial outer membrane // inferred from mutant phenotype /// 0005783 // endoplasmic reticulum // inferred from direct assa…	0005515 // protein binding // inferred from physical interaction /// 0005521 // lamin binding // inferred from direct assay /// 0005521 // lamin binding // inferred from physical interaction /// 0042802 // identical protein binding // inferred from physical interaction /// 0042803 // protein homodimerization activity // inferred from direct assay /// 0046982 // protein heterodimerization activity…	Apoptosis // GenMAPP	chr8:26240413-26270641 (+) // 97.27 // p21.2
11730398_a_at	6.57636e-16	1.83731e-18	-2.06008	-1.0427	2.06008	down	10856	RUVBL2	RuvB-like AAA ATPase 2	0006281 // DNA repair // inferred from electronic annotation /// 0006310 // DNA recombination // inferred from electronic annotation /// 0006325 // chromatin organization // traceable author statement /// 0006338 // chromatin remodeling // inferred from mutant phenotype /// 0006351 // transcription, DNA-templated // inferred from electronic annotation /// 0006355 // regulation of transcription, D…	0000812 // Swr1 complex // inferred from direct assay /// 0005622 // intracellular // inferred from direct assay /// 0005634 // nucleus // inferred from direct assay /// 0005654 // nucleoplasm // inferred from direct assay /// 0005654 // nucleoplasm // traceable author statement /// 0005719 // nuclear euchromatin // inferred from direct assay /// 0005737 // cytoplasm // inferred from direct assay…	0000166 // nucleotide binding // inferred from electronic annotation /// 0000979 // RNA polymerase II core promoter sequence-specific DNA binding // inferred from direct assay /// 0000980 // RNA polymerase II distal enhancer sequence-specific DNA binding // inferred from direct assay /// 0003678 // DNA helicase activity // inferred from direct assay /// 0003684 // damaged DNA binding // inferred …	---	chr19:49496774-49519240 (+) // 99.02 // q13.33
11755024_a_at	6.67056e-16	1.87713e-18	2.69606	1.43085	2.69606	up	26579	MYEOV	myeloma overexpressed	---	---	---	---	chr11:69061579-69065026 (+) // 71.86 // q13.3
11747634_a_at	6.81206e-16	1.93074e-18	3.09634	1.63056	3.09634	up	5834	PYGB	phosphorylase, glycogen; brain	0005975 // carbohydrate metabolic process // traceable author statement /// 0005977 // glycogen metabolic process // inferred from electronic annotation /// 0005980 // glycogen catabolic process // not recorded /// 0005980 // glycogen catabolic process // non-traceable author statement /// 0005980 // glycogen catabolic process // traceable author statement /// 0006006 // glucose metabolic process…	0005737 // cytoplasm // inferred from direct assay /// 0016020 // membrane // inferred from direct assay /// 0030424 // axon // inferred from electronic annotation /// 0070062 // extracellular exosome // inferred from direct assay	0003824 // catalytic activity // inferred from electronic annotation /// 0004645 // phosphorylase activity // inferred from electronic annotation /// 0005515 // protein binding // inferred from physical interaction /// 0008144 // drug binding // inferred from electronic annotation /// 0008184 // glycogen phosphorylase activity // not recorded /// 0008184 // glycogen phosphorylase activity // non-…	Glycogen_Metabolism // GenMAPP	chr20:25228720-25277544 (+) // 96.97 // p11.21
11749061_x_at	7.00888e-16	2.00071e-18	4.48255	2.16432	4.48255	up	2040	STOM	stomatin	0002230 // positive regulation of defense response to virus by host // inferred from mutant phenotype /// 0034765 // regulation of ion transmembrane transport // inferred from electronic annotation /// 0044829 // positive regulation by host of viral genome replication // inferred from electronic annotation /// 0048524 // positive regulation of viral process // inferred from electronic annotation …	0005615 // extracellular space // inferred from direct assay /// 0005737 // cytoplasm // inferred from direct assay /// 0005739 // mitochondrion // inferred from direct assay /// 0005783 // endoplasmic reticulum // inferred from direct assay /// 0005856 // cytoskeleton // inferred from direct assay /// 0005886 // plasma membrane // inferred from electronic annotation /// 0005887 // integral compo…	0005515 // protein binding // inferred from physical interaction /// 0042802 // identical protein binding // inferred from electronic annotation /// 0042803 // protein homodimerization activity // inferred from electronic annotation /// 0070063 // RNA polymerase binding // inferred from physical interaction	---	chr9:124102542-124132526 (-) // 77.56 // q33.2
11745808_a_at	7.60585e-16	2.20205e-18	-3.71429	-1.89309	3.71429	down	9674	KIAA0040	KIAA0040	---	0016020 // membrane // inferred from electronic annotation /// 0016021 // integral component of membrane // inferred from electronic annotation	0005515 // protein binding // inferred from physical interaction	---	chr1:175126122-175162065 (-) // 92.04 // q25.1
11758169_s_at	7.60585e-16	2.20844e-18	1.65427	0.726197	1.65427	up	3309	HSPA5	heat shock protein family A (Hsp70) member 5	0002576 // platelet degranulation // traceable author statement /// 0006983 // ER overload response // inferred from electronic annotation /// 0006987 // activation of signaling protein activity involved in unfolded protein response // inferred from electronic annotation /// 0007596 // blood coagulation // traceable author statement /// 0021589 // cerebellum structural organization // inferred fr…	0005634 // nucleus // inferred from direct assay /// 0005634 // nucleus // inferred from mutant phenotype /// 0005737 // cytoplasm // inferred from electronic annotation /// 0005739 // mitochondrion // inferred from electronic annotation /// 0005783 // endoplasmic reticulum // inferred from direct assay /// 0005783 // endoplasmic reticulum // inferred from mutant phenotype /// 0005783 // endoplas…	0000166 // nucleotide binding // inferred from electronic annotation /// 0001948 // glycoprotein binding // inferred from physical interaction /// 0005509 // calcium ion binding // traceable author statement /// 0005515 // protein binding // inferred from physical interaction /// 0005524 // ATP binding // inferred from electronic annotation /// 0016887 // ATPase activity // inferred from direct a…	---	chr9:127998551-127999083 (-) // 84.7 // q33.3
11717638_at	7.60585e-16	2.21732e-18	1.91989	0.94102	1.91989	up	6385	SDC4	syndecan 4	0001523 // retinoid metabolic process // traceable author statement /// 0001657 // ureteric bud development // inferred from electronic annotation /// 0001843 // neural tube closure // inferred from electronic annotation /// 0005975 // carbohydrate metabolic process // traceable author statement /// 0006024 // glycosaminoglycan biosynthetic process // traceable author statement /// 0006027 // gly…	0005576 // extracellular region // inferred from electronic annotation /// 0005796 // Golgi lumen // traceable author statement /// 0005886 // plasma membrane // traceable author statement /// 0005887 // integral component of plasma membrane // non-traceable author statement /// 0005925 // focal adhesion // inferred from electronic annotation /// 0009986 // cell surface // not recorded /// 001602…	0001968 // fibronectin binding // inferred from electronic annotation /// 0005080 // protein kinase C binding // inferred from electronic annotation /// 0005515 // protein binding // inferred from physical interaction /// 0070053 // thrombospondin receptor activity // inferred from mutant phenotype	---	chr20:43953927-43977064 (-) // 89.15 // q13.12
11721799_s_at	7.6641e-16	2.24981e-18	-2.66188	-1.41244	2.66188	down	80218	NAA50	N(alpha)-acetyltransferase 50, NatE catalytic subunit	0006474 // N-terminal protein amino acid acetylation // traceable author statement /// 0008152 // metabolic process // inferred from electronic annotation /// 0043967 // histone H4 acetylation // inferred from direct assay /// 0071962 // mitotic sister chromatid cohesion, centromeric // inferred from direct assay	0005737 // cytoplasm // inferred from direct assay /// 0031415 // NatA complex // inferred from direct assay /// 0070062 // extracellular exosome // inferred from direct assay	0004596 // peptide alpha-N-acetyltransferase activity // inferred from direct assay /// 0005515 // protein binding // inferred from physical interaction /// 0008080 // N-acetyltransferase activity // inferred from electronic annotation /// 0010485 // H4 histone acetyltransferase activity // inferred from direct assay /// 0016740 // transferase activity // inferred from electronic annotation /// 0…	---	chr3:113437839-113465146 (-) // 97.6 // q13.2
11753434_a_at	7.87276e-16	2.327e-18	2.23705	1.1616	2.23705	up	6520	SLC3A2	solute carrier family 3 (amino acid transporter heavy chain), member 2	0005975 // carbohydrate metabolic process // inferred from electronic annotation /// 0006810 // transport // inferred from electronic annotation /// 0006811 // ion transport // traceable author statement /// 0006816 // calcium ion transport // non-traceable author statement /// 0006865 // amino acid transport // traceable author statement /// 0007596 // blood coagulation // traceable author state…	0005634 // nucleus // inferred from direct assay /// 0005654 // nucleoplasm // inferred from direct assay /// 0005737 // cytoplasm // inferred from direct assay /// 0005886 // plasma membrane // inferred from direct assay /// 0005886 // plasma membrane // traceable author statement /// 0009986 // cell surface // inferred from direct assay /// 0016020 // membrane // inferred from direct assay /// …	0003725 // double-stranded RNA binding // inferred from direct assay /// 0003824 // catalytic activity // inferred from electronic annotation /// 0005432 // calcium:sodium antiporter activity // traceable author statement /// 0005515 // protein binding // inferred from physical interaction /// 0015175 // neutral amino acid transmembrane transporter activity // inferred from sequence or structural…	---	chr11:62648365-62652110 (+) // 100.0 // q12.3
11715809_a_at	8.14587e-16	2.4361e-18	3.24369	1.69764	3.24369	up	5834	PYGB	phosphorylase, glycogen; brain	0005975 // carbohydrate metabolic process // traceable author statement /// 0005977 // glycogen metabolic process // inferred from electronic annotation /// 0005980 // glycogen catabolic process // not recorded /// 0005980 // glycogen catabolic process // non-traceable author statement /// 0005980 // glycogen catabolic process // traceable author statement /// 0006006 // glucose metabolic process…	0005737 // cytoplasm // inferred from direct assay /// 0016020 // membrane // inferred from direct assay /// 0030424 // axon // inferred from electronic annotation /// 0070062 // extracellular exosome // inferred from direct assay	0003824 // catalytic activity // inferred from electronic annotation /// 0004645 // phosphorylase activity // inferred from electronic annotation /// 0005515 // protein binding // inferred from physical interaction /// 0008144 // drug binding // inferred from electronic annotation /// 0008184 // glycogen phosphorylase activity // not recorded /// 0008184 // glycogen phosphorylase activity // non-…	Glycogen_Metabolism // GenMAPP	chr20:25228687-25278648 (+) // 89.39 // p11.21
11742993_x_at	8.14587e-16	2.44071e-18	3.25585	1.70303	3.25585	up	29968	PSAT1	phosphoserine aminotransferase 1	0006564 // L-serine biosynthetic process // non-traceable author statement /// 0006564 // L-serine biosynthetic process // traceable author statement /// 0008152 // metabolic process // inferred from electronic annotation /// 0008615 // pyridoxine biosynthetic process // non-traceable author statement /// 0008652 // cellular amino acid biosynthetic process // traceable author statement /// 003464…	0005737 // cytoplasm // inferred from direct assay /// 0005829 // cytosol // traceable author statement /// 0070062 // extracellular exosome // inferred from direct assay	0003824 // catalytic activity // inferred from electronic annotation /// 0004648 // O-phospho-L-serine:2-oxoglutarate aminotransferase activity // not recorded /// 0004648 // O-phospho-L-serine:2-oxoglutarate aminotransferase activity // non-traceable author statement /// 0004648 // O-phospho-L-serine:2-oxoglutarate aminotransferase activity // traceable author statement /// 0008483 // transamina…	CYSTEINE-SYN2-PWY // HumanCyc /// SERSYN-PWY // HumanCyc	chr9:80911990-80945009 (+) // 96.2 // q21.2
11757850_s_at	8.32471e-16	2.51115e-18	-2.15814	-1.10979	2.15814	down	5036	PA2G4	proliferation-associated 2G4	0006351 // transcription, DNA-templated // inferred from electronic annotation /// 0006355 // regulation of transcription, DNA-templated // inferred from electronic annotation /// 0006364 // rRNA processing // inferred from electronic annotation /// 0006417 // regulation of translation // inferred from electronic annotation /// 0007049 // cell cycle // inferred from electronic annotation /// 0007…	0005634 // nucleus // inferred from direct assay /// 0005654 // nucleoplasm // inferred from direct assay /// 0005730 // nucleolus // inferred from direct assay /// 0005737 // cytoplasm // inferred from direct assay /// 0016020 // membrane // inferred from direct assay /// 0030529 // ribonucleoprotein complex // inferred from electronic annotation /// 0070062 // extracellular exosome // inferred …	0003677 // DNA binding // inferred from direct assay /// 0003700 // transcription factor activity, sequence-specific DNA binding // inferred from direct assay /// 0003723 // RNA binding // inferred from electronic annotation /// 0005515 // protein binding // inferred from physical interaction /// 0031625 // ubiquitin protein ligase binding // inferred from physical interaction /// 0044822 // poly…	---	chr12:56504352-56505309 (+) // 91.88 // q13.2
11736555_s_at	8.56145e-16	2.59989e-18	2.2792	1.18853	2.2792	up	6515 /// 144195	SLC2A3 /// SLC2A14	solute carrier family 2 (facilitated glucose transporter), member 3 /// solute carrier family 2 (facilitated glucose transporter), member 14	0005975 // carbohydrate metabolic process // traceable author statement /// 0006766 // vitamin metabolic process // traceable author statement /// 0006767 // water-soluble vitamin metabolic process // traceable author statement /// 0006810 // transport // inferred from electronic annotation /// 0007275 // multicellular organismal development // inferred from electronic annotation /// 0007283 // s…	0005634 // nucleus // inferred from direct assay /// 0005886 // plasma membrane // traceable author statement /// 0005887 // integral component of plasma membrane // inferred from mutant phenotype /// 0016020 // membrane // inferred from electronic annotation /// 0016021 // integral component of membrane // inferred from direct assay /// 0016021 // integral component of membrane // inferred from …	0005215 // transporter activity // inferred from electronic annotation /// 0005351 // sugar:proton symporter activity // --- /// 0005355 // glucose transmembrane transporter activity // inferred from direct assay /// 0005355 // glucose transmembrane transporter activity // inferred from electronic annotation /// 0005536 // glucose binding // inferred from direct assay /// 0022857 // transmembrane…	---	chr12:7965115-8024970 (-) // 91.91 // p13.31
11755966_x_at	8.72282e-16	2.66656e-18	2.03276	1.02344	2.03276	up	3106	HLA-B	major histocompatibility complex, class I, B	0001916 // positive regulation of T cell mediated cytotoxicity // inferred from direct assay /// 0002376 // immune system process // inferred from electronic annotation /// 0002474 // antigen processing and presentation of peptide antigen via MHC class I // inferred from electronic annotation /// 0002474 // antigen processing and presentation of peptide antigen via MHC class I // traceable author…	0000139 // Golgi membrane // traceable author statement /// 0005783 // endoplasmic reticulum // inferred from direct assay /// 0005783 // endoplasmic reticulum // inferred from sequence or structural similarity /// 0005794 // Golgi apparatus // inferred from direct assay /// 0005794 // Golgi apparatus // inferred from sequence or structural similarity /// 0005886 // plasma membrane // not recorde…	0005102 // receptor binding // inferred from physical interaction /// 0005515 // protein binding // inferred from electronic annotation /// 0042605 // peptide antigen binding // inferred from direct assay /// 0042605 // peptide antigen binding // inferred from sequence or structural similarity /// 0046977 // TAP binding // inferred from direct assay /// 0051087 // chaperone binding // inferred fr…	Proteasome_Degradation // GenMAPP	chr6:31321643-31324955 (-) // 91.71 // p21.33
11758119_s_at	8.88195e-16	2.73318e-18	2.33334	1.2224	2.33334	up	440026	TMEM41B	transmembrane protein 41B	0007399 // nervous system development // inferred from electronic annotation	0016020 // membrane // inferred from electronic annotation /// 0016021 // integral component of membrane // inferred from electronic annotation	---	---	chr11:9302203-9302742 (-) // 98.71 // p15.4
11749024_x_at	8.89179e-16	2.7716e-18	3.1381	1.64989	3.1381	up	9122	SLC16A4	solute carrier family 16 member 4	0006810 // transport // inferred from electronic annotation /// 0015718 // monocarboxylic acid transport // traceable author statement /// 0034220 // ion transmembrane transport // not recorded /// 0055085 // transmembrane transport // inferred from electronic annotation	0005886 // plasma membrane // inferred from electronic annotation /// 0005887 // integral component of plasma membrane // traceable author statement /// 0016020 // membrane // traceable author statement /// 0016021 // integral component of membrane // inferred from electronic annotation	0008028 // monocarboxylic acid transmembrane transporter activity // traceable author statement /// 0015293 // symporter activity // inferred from electronic annotation	---	chr1:110905504-110933648 (-) // 83.09 // p13.3
11752832_x_at	8.89179e-16	2.77222e-18	1.62347	0.699077	1.62347	up	1604	CD55	CD55 molecule, decay accelerating factor for complement (Cromer blood group)	0002376 // immune system process // inferred from electronic annotation /// 0006958 // complement activation, classical pathway // inferred from electronic annotation /// 0007204 // positive regulation of cytosolic calcium ion concentration // inferred from direct assay /// 0016032 // viral process // inferred from electronic annotation /// 0030449 // regulation of complement activation // tracea…	0005576 // extracellular region // traceable author statement /// 0005829 // cytosol // inferred from direct assay /// 0005886 // plasma membrane // inferred from direct assay /// 0005886 // plasma membrane // traceable author statement /// 0005887 // integral component of plasma membrane // traceable author statement /// 0009986 // cell surface // inferred from direct assay /// 0016020 // membra…	0001618 // virus receptor activity // inferred from direct assay /// 0005515 // protein binding // inferred from physical interaction /// 0008289 // lipid binding // inferred from direct assay	Complement_Activation_Classical // GenMAPP	chr1:207495092-207533221 (+) // 94.39 // q32.2
11718283_a_at	9.27529e-16	2.91056e-18	2.61373	1.38611	2.61373	up	1978	EIF4EBP1	eukaryotic translation initiation factor 4E binding protein 1	0000082 // G1/S transition of mitotic cell cycle // inferred from mutant phenotype /// 0002192 // IRES-dependent translational initiation // inferred from electronic annotation /// 0002931 // response to ischemia // inferred from electronic annotation /// 0006412 // translation // traceable author statement /// 0006413 // translational initiation // traceable author statement /// 0006417 // regul…	0005634 // nucleus // inferred from electronic annotation /// 0005654 // nucleoplasm // inferred from direct assay /// 0005737 // cytoplasm // inferred from direct assay /// 0005829 // cytosol // inferred from direct assay /// 0005829 // cytosol // traceable author statement /// 0043234 // protein complex // inferred from electronic annotation	0005515 // protein binding // inferred from physical interaction /// 0008190 // eukaryotic initiation factor 4E binding // not recorded /// 0008190 // eukaryotic initiation factor 4E binding // inferred from direct assay /// 0030371 // translation repressor activity // inferred from direct assay /// 0031369 // translation initiation factor binding // inferred from electronic annotation /// 005172…	Hypertrophy_model // GenMAPP /// Translation_Factors // GenMAPP	chr8:37887858-37917883 (+) // 90.59 // p11.23
11719792_at	9.69302e-16	3.06126e-18	2.54041	1.34506	2.54041	up	9052	GPRC5A	G protein-coupled receptor, class C, group 5, member A	0007165 // signal transduction // traceable author statement /// 0007175 // negative regulation of epidermal growth factor-activated receptor activity // inferred from sequence or structural similarity /// 0007186 // G-protein coupled receptor signaling pathway // inferred from electronic annotation	0005886 // plasma membrane // inferred from direct assay /// 0005887 // integral component of plasma membrane // traceable author statement /// 0016020 // membrane // inferred from electronic annotation /// 0016021 // integral component of membrane // inferred from electronic annotation /// 0030659 // cytoplasmic vesicle membrane // inferred from electronic annotation /// 0031410 // cytoplasmic v…	0004871 // signal transducer activity // inferred from electronic annotation /// 0004930 // G-protein coupled receptor activity // inferred from electronic annotation /// 0005515 // protein binding // inferred from physical interaction	GPCRDB_Class_C_Metabotropic_glutamate_pheromone // GenMAPP	chr12:13043715-13066575 (+) // 90.78 // p13.1
11755342_x_at	9.93489e-16	3.15776e-18	-2.1139	-1.07991	2.1139	down	10528	NOP56	NOP56 ribonucleoprotein	0000154 // rRNA modification // not recorded /// 0006364 // rRNA processing // traceable author statement /// 0042254 // ribosome biogenesis // inferred from electronic annotation	0005634 // nucleus // inferred from electronic annotation /// 0005654 // nucleoplasm // inferred from electronic annotation /// 0005730 // nucleolus // inferred from direct assay /// 0005732 // small nucleolar ribonucleoprotein complex // inferred from direct assay /// 0005737 // cytoplasm // inferred from electronic annotation /// 0016020 // membrane // inferred from direct assay /// 0030529 // …	0003723 // RNA binding // traceable author statement /// 0005515 // protein binding // inferred from physical interaction /// 0030515 // snoRNA binding // inferred from direct assay /// 0044822 // poly(A) RNA binding // inferred from direct assay /// 1990226 // histone methyltransferase binding // inferred from physical interaction	---	chr20:2633673-2639038 (+) // 94.05 // p13
11736120_s_at	9.99834e-16	3.19817e-18	2.16934	1.11725	2.16934	up	7763	ZFAND5	zinc finger, AN1-type domain 5	0001701 // in utero embryonic development // inferred from electronic annotation /// 0001944 // vasculature development // inferred from electronic annotation /// 0003016 // respiratory system process // inferred from electronic annotation /// 0010761 // fibroblast migration // inferred from electronic annotation /// 0048008 // platelet-derived growth factor receptor signaling pathway // inferred…	0005737 // cytoplasm // inferred from electronic annotation	0003677 // DNA binding // inferred from electronic annotation /// 0005515 // protein binding // inferred from physical interaction /// 0008270 // zinc ion binding // inferred from electronic annotation /// 0046872 // metal ion binding // inferred from electronic annotation	---	chr9:74966340-74980386 (-) // 86.52 // q21.13
11744142_a_at	1.00862e-15	3.26361e-18	2.07186	1.05092	2.07186	up	6301	SARS	seryl-tRNA synthetase	0006412 // translation // traceable author statement /// 0006418 // tRNA aminoacylation for protein translation // traceable author statement /// 0006434 // seryl-tRNA aminoacylation // not recorded /// 0008033 // tRNA processing // traceable author statement /// 0010467 // gene expression // traceable author statement /// 0097056 // selenocysteinyl-tRNA(Sec) biosynthetic process // inferred from…	0005737 // cytoplasm // inferred from direct assay /// 0005739 // mitochondrion // inferred from electronic annotation /// 0005829 // cytosol // traceable author statement /// 0070062 // extracellular exosome // inferred from direct assay	0000166 // nucleotide binding // inferred from electronic annotation /// 0003723 // RNA binding // traceable author statement /// 0004812 // aminoacyl-tRNA ligase activity // inferred from electronic annotation /// 0004828 // serine-tRNA ligase activity // traceable author statement /// 0005524 // ATP binding // inferred from electronic annotation /// 0016874 // ligase activity // inferred from e…	PWY0-901 // HumanCyc /// TRNA-CHARGING-PWY // HumanCyc	chr1:109756513-109780780 (+) // 72.91 // p13.3
11757303_s_at	1.00862e-15	3.2671e-18	3.24261	1.69716	3.24261	up	665	BNIP3L	BCL2/adenovirus E1B 19kDa interacting protein 3-like	0006915 // apoptotic process // inferred from electronic annotation /// 0016032 // viral process // inferred from electronic annotation /// 0035694 // mitochondrial protein catabolic process // inferred from mutant phenotype /// 0043065 // positive regulation of apoptotic process // inferred from direct assay /// 0043066 // negative regulation of apoptotic process // inferred from direct assay //…	0005634 // nucleus // inferred from electronic annotation /// 0005635 // nuclear envelope // inferred from direct assay /// 0005739 // mitochondrion // inferred from direct assay /// 0005740 // mitochondrial envelope // inferred from electronic annotation /// 0005741 // mitochondrial outer membrane // inferred from mutant phenotype /// 0005783 // endoplasmic reticulum // inferred from direct assa…	0005515 // protein binding // inferred from physical interaction /// 0005521 // lamin binding // inferred from direct assay /// 0005521 // lamin binding // inferred from physical interaction /// 0042802 // identical protein binding // inferred from physical interaction /// 0042803 // protein homodimerization activity // inferred from direct assay /// 0046982 // protein heterodimerization activity…	Apoptosis // GenMAPP	chr8:26269627-26270640 (+) // 91.92 // p21.2
11756378_x_at	1.03693e-15	3.37981e-18	-2.00659	-1.00474	2.00659	down	10856	RUVBL2	RuvB-like AAA ATPase 2	0006281 // DNA repair // inferred from electronic annotation /// 0006310 // DNA recombination // inferred from electronic annotation /// 0006325 // chromatin organization // traceable author statement /// 0006338 // chromatin remodeling // inferred from mutant phenotype /// 0006351 // transcription, DNA-templated // inferred from electronic annotation /// 0006355 // regulation of transcription, D…	0000812 // Swr1 complex // inferred from direct assay /// 0005622 // intracellular // inferred from direct assay /// 0005634 // nucleus // inferred from direct assay /// 0005654 // nucleoplasm // inferred from direct assay /// 0005654 // nucleoplasm // traceable author statement /// 0005719 // nuclear euchromatin // inferred from direct assay /// 0005737 // cytoplasm // inferred from direct assay…	0000166 // nucleotide binding // inferred from electronic annotation /// 0000979 // RNA polymerase II core promoter sequence-specific DNA binding // inferred from direct assay /// 0000980 // RNA polymerase II distal enhancer sequence-specific DNA binding // inferred from direct assay /// 0003678 // DNA helicase activity // inferred from direct assay /// 0003684 // damaged DNA binding // inferred …	---	chr19:49502575-49519177 (+) // 96.75 // q13.33
11718904_s_at	1.07057e-15	3.51112e-18	-2.44153	-1.28778	2.44153	down	11259	FILIP1L	filamin A interacting protein 1-like	---	0005634 // nucleus // inferred from electronic annotation /// 0005737 // cytoplasm // inferred from electronic annotation /// 0016020 // membrane // inferred from electronic annotation	---	---	chr3:99566204-99833349 (-) // 98.37 // q12.1
11741964_s_at	1.07388e-15	3.54374e-18	2.28582	1.19271	2.28582	up	7422	VEGFA	vascular endothelial growth factor A	0000122 // negative regulation of transcription from RNA polymerase II promoter // inferred from direct assay /// 0001525 // angiogenesis // inferred from direct assay /// 0001541 // ovarian follicle development // inferred from sequence or structural similarity /// 0001568 // blood vessel development // inferred from electronic annotation /// 0001569 // patterning of blood vessels // inferred fr…	0005576 // extracellular region // traceable author statement /// 0005578 // proteinaceous extracellular matrix // non-traceable author statement /// 0005615 // extracellular space // inferred from direct assay /// 0005615 // extracellular space // inferred from sequence or structural similarity /// 0005737 // cytoplasm // inferred from direct assay /// 0009986 // cell surface // inferred from di…	0001968 // fibronectin binding // inferred from direct assay /// 0005102 // receptor binding // inferred from electronic annotation /// 0005125 // cytokine activity // inferred from direct assay /// 0005125 // cytokine activity // inferred from sequence or structural similarity /// 0005161 // platelet-derived growth factor receptor binding // inferred from physical interaction /// 0005172 // vasc…	Hypertrophy_model // GenMAPP	chr6:43737952-43754216 (+) // 92.23 // p21.1
11733020_s_at	1.08007e-15	3.58602e-18	-1.69463	-0.76097	1.69463	down	3939	LDHA	lactate dehydrogenase A	0001666 // response to hypoxia // inferred from electronic annotation /// 0005975 // carbohydrate metabolic process // inferred from electronic annotation /// 0006089 // lactate metabolic process // inferred from electronic annotation /// 0006090 // pyruvate metabolic process // traceable author statement /// 0006096 // glycolytic process // non-traceable author statement /// 0007584 // response …	0005634 // nucleus // inferred from direct assay /// 0005737 // cytoplasm // inferred from electronic annotation /// 0005739 // mitochondrion // inferred from electronic annotation /// 0005829 // cytosol // traceable author statement /// 0016020 // membrane // inferred from direct assay /// 0016021 // integral component of membrane // inferred from electronic annotation /// 0035686 // sperm fibro…	0003824 // catalytic activity // inferred from electronic annotation /// 0004457 // lactate dehydrogenase activity // inferred from electronic annotation /// 0004459 // L-lactate dehydrogenase activity // non-traceable author statement /// 0005515 // protein binding // inferred from physical interaction /// 0016491 // oxidoreductase activity // inferred from electronic annotation /// 0016616 // o…	Glycolysis_and_Gluconeogenesis // GenMAPP /// LCTACACAT-PWY // HumanCyc /// PWY-5481 // HumanCyc	chr11:18415934-18429765 (+) // 97.05 // p15.1
11746369_a_at	1.10577e-15	3.69372e-18	-4.88186	-2.28743	4.88186	down	11052	CPSF6	cleavage and polyadenylation specific factor 6	0006378 // mRNA polyadenylation // inferred from mutant phenotype /// 0006397 // mRNA processing // inferred from direct assay /// 0051262 // protein tetramerization // inferred from direct assay	0005634 // nucleus // inferred from direct assay /// 0005654 // nucleoplasm // inferred from direct assay /// 0005849 // mRNA cleavage factor complex // inferred from direct assay /// 0016020 // membrane // inferred from direct assay /// 0030529 // ribonucleoprotein complex // inferred from direct assay /// 0042382 // paraspeckles // inferred from direct assay	0000166 // nucleotide binding // inferred from electronic annotation /// 0003676 // nucleic acid binding // inferred from electronic annotation /// 0003723 // RNA binding // inferred from direct assay /// 0003729 // mRNA binding // inferred from direct assay /// 0005515 // protein binding // inferred from physical interaction /// 0044822 // poly(A) RNA binding // inferred from direct assay	---	chr12:69633395-69663719 (+) // 92.27 // q15
11726189_x_at	1.11066e-15	3.73256e-18	2.67043	1.41707	2.67043	up	54985	HCFC1R1	host cell factor C1 regulator 1 (XPO1 dependent)	---	0005634 // nucleus // inferred from electronic annotation /// 0005654 // nucleoplasm // inferred from direct assay /// 0005737 // cytoplasm // inferred from electronic annotation	---	---	chr16:3072629-3074254 (-) // 86.71 // p13.3
11719791_s_at	1.12103e-15	3.79012e-18	2.1251	1.08753	2.1251	up	9052	GPRC5A	G protein-coupled receptor, class C, group 5, member A	0007165 // signal transduction // traceable author statement /// 0007175 // negative regulation of epidermal growth factor-activated receptor activity // inferred from sequence or structural similarity /// 0007186 // G-protein coupled receptor signaling pathway // inferred from electronic annotation	0005886 // plasma membrane // inferred from direct assay /// 0005887 // integral component of plasma membrane // traceable author statement /// 0016020 // membrane // inferred from electronic annotation /// 0016021 // integral component of membrane // inferred from electronic annotation /// 0030659 // cytoplasmic vesicle membrane // inferred from electronic annotation /// 0031410 // cytoplasmic v…	0004871 // signal transducer activity // inferred from electronic annotation /// 0004930 // G-protein coupled receptor activity // inferred from electronic annotation /// 0005515 // protein binding // inferred from physical interaction	GPCRDB_Class_C_Metabotropic_glutamate_pheromone // GenMAPP	chr12:13043715-13066575 (+) // 90.78 // p13.1
11746316_a_at	1.13159e-15	3.8487e-18	2.58478	1.37004	2.58478	up	16	AARS	alanyl-tRNA synthetase	0001942 // hair follicle development // inferred from electronic annotation /// 0006400 // tRNA modification // not recorded /// 0006412 // translation // inferred from electronic annotation /// 0006418 // tRNA aminoacylation for protein translation // traceable author statement /// 0006419 // alanyl-tRNA aminoacylation // inferred from electronic annotation /// 0006450 // regulation of translati…	0005737 // cytoplasm // inferred from direct assay /// 0005739 // mitochondrion // not recorded /// 0005829 // cytosol // traceable author statement /// 0016020 // membrane // inferred from direct assay /// 0070062 // extracellular exosome // inferred from direct assay	0000049 // tRNA binding // inferred from electronic annotation /// 0000166 // nucleotide binding // inferred from electronic annotation /// 0002161 // aminoacyl-tRNA editing activity // inferred from electronic annotation /// 0003676 // nucleic acid binding // inferred from electronic annotation /// 0003723 // RNA binding // inferred from electronic annotation /// 0004812 // aminoacyl-tRNA ligase…	TRNA-CHARGING-PWY // HumanCyc	chr16:70286373-70323387 (-) // 99.82 // q22.1
11758683_s_at	1.13512e-15	3.8837e-18	-11.7933	-3.5599	11.7933	down	23338	JADE2	jade family PHD finger 2	0043966 // histone H3 acetylation // inferred from direct assay /// 0043981 // histone H4-K5 acetylation // inferred from direct assay /// 0043982 // histone H4-K8 acetylation // inferred from direct assay /// 0043983 // histone H4-K12 acetylation // inferred from direct assay /// 0043984 // histone H4-K16 acetylation // inferred from direct assay /// 0060395 // SMAD protein signal transduction /…	0000123 // histone acetyltransferase complex // inferred from direct assay /// 0005654 // nucleoplasm // inferred from direct assay /// 0070062 // extracellular exosome // inferred from direct assay	0005515 // protein binding // inferred from physical interaction /// 0008270 // zinc ion binding // inferred from electronic annotation /// 0046872 // metal ion binding // inferred from electronic annotation	---	chr5:133918617-133918874 (+) // 100.0 // q31.1
11726536_at	1.19565e-15	4.11501e-18	2.88758	1.52986	2.88758	up	1543	CYP1A1	cytochrome P450, family 1, subfamily A, polypeptide 1	0001666 // response to hypoxia // inferred from electronic annotation /// 0001889 // liver development // inferred from electronic annotation /// 0006778 // porphyrin-containing compound metabolic process // inferred from electronic annotation /// 0006805 // xenobiotic metabolic process // traceable author statement /// 0007568 // aging // inferred from electronic annotation /// 0008283 // cell p…	0005737 // cytoplasm // inferred from electronic annotation /// 0005739 // mitochondrion // inferred from electronic annotation /// 0005783 // endoplasmic reticulum // inferred from electronic annotation /// 0005789 // endoplasmic reticulum membrane // traceable author statement /// 0016020 // membrane // inferred from electronic annotation /// 0031090 // organelle membrane // inferred from elect…	0003824 // catalytic activity // inferred from electronic annotation /// 0004497 // monooxygenase activity // not recorded /// 0005506 // iron ion binding // inferred from electronic annotation /// 0005515 // protein binding // inferred from physical interaction /// 0008395 // steroid hydroxylase activity // inferred from electronic annotation /// 0016491 // oxidoreductase activity // inferred fr…	---	chr15:75011882-75017877 (-) // 99.28 // q24.1
11717256_at	1.20589e-15	4.17465e-18	2.33487	1.22334	2.33487	up	5292	PIM1	Pim-1 proto-oncogene, serine/threonine kinase	0006468 // protein phosphorylation // inferred from direct assay /// 0006915 // apoptotic process // inferred from electronic annotation /// 0007049 // cell cycle // inferred from electronic annotation /// 0007275 // multicellular organismal development // traceable author statement /// 0007346 // regulation of mitotic cell cycle // not recorded /// 0008283 // cell proliferation // inferred from …	0005634 // nucleus // inferred from electronic annotation /// 0005737 // cytoplasm // inferred from direct assay /// 0005886 // plasma membrane // inferred from electronic annotation /// 0016020 // membrane // inferred from electronic annotation	0000166 // nucleotide binding // inferred from electronic annotation /// 0004672 // protein kinase activity // inferred from electronic annotation /// 0004674 // protein serine/threonine kinase activity // inferred from direct assay /// 0005515 // protein binding // inferred from physical interaction /// 0005524 // ATP binding // inferred from direct assay /// 0008134 // transcription factor bind…	---	chr6:37137920-37143204 (+) // 85.99 // p21.2
11746802_x_at	1.21469e-15	4.22972e-18	3.21564	1.68511	3.21564	up	665	BNIP3L	BCL2/adenovirus E1B 19kDa interacting protein 3-like	0006915 // apoptotic process // inferred from electronic annotation /// 0016032 // viral process // inferred from electronic annotation /// 0035694 // mitochondrial protein catabolic process // inferred from mutant phenotype /// 0043065 // positive regulation of apoptotic process // inferred from direct assay /// 0043066 // negative regulation of apoptotic process // inferred from direct assay //…	0005634 // nucleus // inferred from electronic annotation /// 0005635 // nuclear envelope // inferred from direct assay /// 0005739 // mitochondrion // inferred from direct assay /// 0005740 // mitochondrial envelope // inferred from electronic annotation /// 0005741 // mitochondrial outer membrane // inferred from mutant phenotype /// 0005783 // endoplasmic reticulum // inferred from direct assa…	0005515 // protein binding // inferred from physical interaction /// 0005521 // lamin binding // inferred from direct assay /// 0005521 // lamin binding // inferred from physical interaction /// 0042802 // identical protein binding // inferred from physical interaction /// 0042803 // protein homodimerization activity // inferred from direct assay /// 0046982 // protein heterodimerization activity…	Apoptosis // GenMAPP	chr8:26240552-26268534 (+) // 98.94 // p21.2
11715301_s_at	1.23024e-15	4.32269e-18	-3.23547	-1.69398	3.23547	down	51491	NOP16	NOP16 nucleolar protein	0042273 // ribosomal large subunit biogenesis // not recorded	0005634 // nucleus // inferred from direct assay /// 0005730 // nucleolus // inferred from direct assay /// 0043231 // intracellular membrane-bounded organelle // inferred from direct assay	0044822 // poly(A) RNA binding // inferred from direct assay	---	chr5:175811231-175815540 (-) // 100.0 // q35.2
11749105_a_at	1.23024e-15	4.33367e-18	3.42275	1.77516	3.42275	up	5097	PCDH1	protocadherin 1	0007155 // cell adhesion // inferred from electronic annotation /// 0007156 // homophilic cell adhesion via plasma membrane adhesion molecules // inferred from electronic annotation /// 0007267 // cell-cell signaling // traceable author statement /// 0007399 // nervous system development // traceable author statement	0005886 // plasma membrane // traceable author statement /// 0005887 // integral component of plasma membrane // traceable author statement /// 0005911 // cell-cell junction // traceable author statement /// 0016020 // membrane // inferred from electronic annotation /// 0016021 // integral component of membrane // inferred from electronic annotation /// 0030054 // cell junction // inferred from e…	0005509 // calcium ion binding // inferred from electronic annotation /// 0005515 // protein binding // inferred from electronic annotation	---	chr5:141242621-141249154 (-) // 99.85 // q31.3
11724066_s_at	1.26875e-15	4.49502e-18	2.61048	1.38432	2.61048	up	54985	HCFC1R1	host cell factor C1 regulator 1 (XPO1 dependent)	---	0005634 // nucleus // inferred from electronic annotation /// 0005654 // nucleoplasm // inferred from direct assay /// 0005737 // cytoplasm // inferred from electronic annotation	---	---	chr16:3072620-3074287 (-) // 93.22 // p13.3
11753619_s_at	1.2998e-15	4.63133e-18	-2.16734	-1.11593	2.16734	down	1984 /// 143244	EIF5A /// EIF5AL1	eukaryotic translation initiation factor 5A /// eukaryotic translation initiation factor 5A-like 1	0006406 // mRNA export from nucleus // inferred from mutant phenotype /// 0006412 // translation // inferred from electronic annotation /// 0006414 // translational elongation // inferred from electronic annotation /// 0006452 // translational frameshifting // inferred from electronic annotation /// 0006611 // protein export from nucleus // inferred from mutant phenotype /// 0006810 // transport …	0005634 // nucleus // inferred from direct assay /// 0005642 // annulate lamellae // inferred from direct assay /// 0005643 // nuclear pore // inferred from direct assay /// 0005643 // nuclear pore // inferred from electronic annotation /// 0005737 // cytoplasm // inferred from direct assay /// 0005783 // endoplasmic reticulum // inferred from electronic annotation /// 0005789 // endoplasmic reti…	0003723 // RNA binding // inferred from direct assay /// 0003746 // translation elongation factor activity // inferred from sequence or structural similarity /// 0003746 // translation elongation factor activity // inferred from electronic annotation /// 0005515 // protein binding // inferred from physical interaction /// 0017070 // U6 snRNA binding // inferred from direct assay /// 0043022 // ri…	Translation_Factors // GenMAPP	chr10:81272377-81272920 (+) // 95.7 // q22.3 /// chr17:7212931-7215179 (+) // 96.42 // p13.1 /// chr10:82006924-82007467 (-) // 95.34 // q23.1
11728699_at	1.32875e-15	4.76687e-18	-6.60093	-2.72267	6.60093	down	659	BMPR2	bone morphogenetic protein receptor type II	0001707 // mesoderm formation // inferred from sequence or structural similarity /// 0001893 // maternal placenta development // inferred from electronic annotation /// 0001935 // endothelial cell proliferation // inferred from mutant phenotype /// 0001938 // positive regulation of endothelial cell proliferation // inferred from mutant phenotype /// 0001946 // lymphangiogenesis // inferred from s…	0005615 // extracellular space // inferred from direct assay /// 0005737 // cytoplasm // inferred from electronic annotation /// 0005886 // plasma membrane // inferred from direct assay /// 0005886 // plasma membrane // traceable author statement /// 0005887 // integral component of plasma membrane // inferred from direct assay /// 0005901 // caveola // inferred from mutant phenotype /// 0009925 …	0000166 // nucleotide binding // inferred from electronic annotation /// 0004672 // protein kinase activity // inferred from electronic annotation /// 0004674 // protein serine/threonine kinase activity // inferred from electronic annotation /// 0004675 // transmembrane receptor protein serine/threonine kinase activity // inferred from electronic annotation /// 0004702 // receptor signaling prote…	---	chr2:203240944-203432467 (+) // 89.64 // q33.1
11717642_a_at	1.32875e-15	4.80725e-18	-3.02136	-1.5952	3.02136	down	1479	CSTF3	cleavage stimulation factor, 3' pre-RNA, subunit 3	0000398 // mRNA splicing, via spliceosome // traceable author statement /// 0006366 // transcription from RNA polymerase II promoter // traceable author statement /// 0006369 // termination of RNA polymerase II transcription // traceable author statement /// 0006378 // mRNA polyadenylation // traceable author statement /// 0006379 // mRNA cleavage // traceable author statement /// 0006396 // RNA …	0005622 // intracellular // inferred from electronic annotation /// 0005634 // nucleus // traceable author statement /// 0005654 // nucleoplasm // inferred from direct assay /// 0005654 // nucleoplasm // traceable author statement	0003723 // RNA binding // traceable author statement /// 0003729 // mRNA binding // not recorded /// 0005515 // protein binding // inferred from physical interaction /// 0044822 // poly(A) RNA binding // inferred from direct assay	mRNA_processing_Reactome // GenMAPP	chr11:33106038-33183063 (-) // 98.14 // p13
11748422_a_at	1.32875e-15	4.81518e-18	3.1297	1.64602	3.1297	up	81631	MAP1LC3B	microtubule associated protein 1 light chain 3 beta	0000045 // autophagosome assembly // not recorded /// 0000422 // mitophagy // not recorded /// 0000423 // macromitophagy // traceable author statement /// 0006914 // autophagy // inferred from electronic annotation /// 0006995 // cellular response to nitrogen starvation // not recorded /// 0016236 // macroautophagy // traceable author statement /// 0044804 // nucleophagy // not recorded /// 00610…	0000407 // pre-autophagosomal structure // not recorded /// 0000421 // autophagosome membrane // not recorded /// 0000421 // autophagosome membrane // traceable author statement /// 0005622 // intracellular // inferred from direct assay /// 0005737 // cytoplasm // inferred from electronic annotation /// 0005739 // mitochondrion // inferred from direct assay /// 0005776 // autophagosome // inferre…	0005515 // protein binding // inferred from physical interaction /// 0008017 // microtubule binding // not recorded /// 0031625 // ubiquitin protein ligase binding // inferred from physical interaction	---	chr16:87426403-87438379 (+) // 98.53 // q24.2
11749913_a_at	1.34596e-15	4.9048e-18	6.34032	2.66456	6.34032	up	6782	HSPA13	heat shock protein family A (Hsp70) member 13	---	0005783 // endoplasmic reticulum // inferred from electronic annotation /// 0043231 // intracellular membrane-bounded organelle // traceable author statement /// 0070062 // extracellular exosome // inferred from direct assay	0000166 // nucleotide binding // inferred from electronic annotation /// 0005515 // protein binding // inferred from physical interaction /// 0005524 // ATP binding // inferred from electronic annotation	---	chr21:15745858-15755458 (-) // 99.85 // q11.2
11743062_a_at	1.35842e-15	4.97773e-18	2.53937	1.34447	2.53937	up	5329	PLAUR	plasminogen activator, urokinase receptor	0001934 // positive regulation of protein phosphorylation // inferred from mutant phenotype /// 0006501 // C-terminal protein lipidation // traceable author statement /// 0006928 // movement of cell or subcellular component // non-traceable author statement /// 0006935 // chemotaxis // traceable author statement /// 0007165 // signal transduction // traceable author statement /// 0007596 // blood…	0005576 // extracellular region // inferred from electronic annotation /// 0005788 // endoplasmic reticulum lumen // traceable author statement /// 0005789 // endoplasmic reticulum membrane // traceable author statement /// 0005886 // plasma membrane // inferred from direct assay /// 0005886 // plasma membrane // traceable author statement /// 0005887 // integral component of plasma membrane // i…	0004872 // receptor activity // non-traceable author statement /// 0005102 // receptor binding // inferred from physical interaction /// 0005515 // protein binding // inferred from physical interaction /// 0019899 // enzyme binding // inferred from physical interaction /// 0019904 // protein domain specific binding // inferred from physical interaction /// 0030377 // urokinase plasminogen activat…	---	chr19:44152727-44174502 (-) // 84.08 // q13.31
11754081_a_at	1.38201e-15	5.11048e-18	-1.90413	-0.92913	1.90413	down	4738	NEDD8	neural precursor cell expressed, developmentally down-regulated 8	0006357 // regulation of transcription from RNA polymerase II promoter // inferred from electronic annotation /// 0006464 // cellular protein modification process // traceable author statement /// 0006508 // proteolysis // traceable author statement /// 0006511 // ubiquitin-dependent protein catabolic process // traceable author statement /// 0007179 // transforming growth factor beta receptor si…	0005634 // nucleus // inferred from electronic annotation /// 0005829 // cytosol // traceable author statement /// 0070062 // extracellular exosome // inferred from direct assay	0005515 // protein binding // inferred from physical interaction /// 0031625 // ubiquitin protein ligase binding // inferred from physical interaction	---	chr14:24686081-24701532 (-) // 88.54 // q12
11723039_x_at	1.38201e-15	5.12011e-18	-5.13088	-2.35921	5.13088	down	6428	SRSF3	serine/arginine-rich splicing factor 3	0000398 // mRNA splicing, via spliceosome // traceable author statement /// 0006366 // transcription from RNA polymerase II promoter // traceable author statement /// 0006369 // termination of RNA polymerase II transcription // traceable author statement /// 0006397 // mRNA processing // inferred from electronic annotation /// 0006406 // mRNA export from nucleus // traceable author statement /// …	0005634 // nucleus // inferred from electronic annotation /// 0005654 // nucleoplasm // traceable author statement /// 0005737 // cytoplasm // inferred from electronic annotation	0000166 // nucleotide binding // inferred from electronic annotation /// 0003676 // nucleic acid binding // inferred from electronic annotation /// 0003723 // RNA binding // traceable author statement /// 0005515 // protein binding // inferred from physical interaction /// 0044822 // poly(A) RNA binding // inferred from direct assay	---	chr6:36562089-36572244 (+) // 95.77 // p21.31
11758734_x_at	1.39357e-15	5.19117e-18	-1.75613	-0.8124	1.75613	down	1984	EIF5A	eukaryotic translation initiation factor 5A	0006406 // mRNA export from nucleus // inferred from mutant phenotype /// 0006412 // translation // inferred from electronic annotation /// 0006414 // translational elongation // inferred from electronic annotation /// 0006452 // translational frameshifting // inferred from electronic annotation /// 0006611 // protein export from nucleus // inferred from mutant phenotype /// 0006810 // transport …	0005634 // nucleus // inferred from direct assay /// 0005642 // annulate lamellae // inferred from direct assay /// 0005643 // nuclear pore // inferred from direct assay /// 0005737 // cytoplasm // inferred from direct assay /// 0005783 // endoplasmic reticulum // inferred from electronic annotation /// 0005789 // endoplasmic reticulum membrane // inferred from electronic annotation /// 0005829 /…	0003723 // RNA binding // inferred from direct assay /// 0003746 // translation elongation factor activity // inferred from sequence or structural similarity /// 0005515 // protein binding // inferred from physical interaction /// 0017070 // U6 snRNA binding // inferred from direct assay /// 0043022 // ribosome binding // inferred from electronic annotation /// 0044822 // poly(A) RNA binding // i…	Translation_Factors // GenMAPP	chr17:7210691-7215774 (+) // 85.71 // p13.1
11745531_a_at	1.41323e-15	5.29299e-18	4.52163	2.17684	4.52163	up	115123	MARCH3	membrane associated ring-CH-type finger 3	0006897 // endocytosis // inferred from electronic annotation /// 0016567 // protein ubiquitination // inferred from electronic annotation	0005764 // lysosome // inferred from direct assay /// 0005768 // endosome // inferred from direct assay /// 0016020 // membrane // inferred from electronic annotation /// 0016021 // integral component of membrane // inferred from electronic annotation /// 0030659 // cytoplasmic vesicle membrane // inferred from electronic annotation /// 0031410 // cytoplasmic vesicle // inferred from electronic a…	0008270 // zinc ion binding // inferred from electronic annotation /// 0016874 // ligase activity // inferred from electronic annotation /// 0046872 // metal ion binding // inferred from electronic annotation	---	chr5:126250436-126365861 (-) // 87.45 // q23.2
11728232_a_at	1.44102e-15	5.42624e-18	2.1858	1.12816	2.1858	up	9076	CLDN1	claudin 1	0007155 // cell adhesion // traceable author statement /// 0016032 // viral process // inferred from electronic annotation /// 0016338 // calcium-independent cell-cell adhesion via plasma membrane cell-adhesion molecules // inferred from sequence or structural similarity /// 0045216 // cell-cell junction organization // inferred from mutant phenotype /// 0046718 // viral entry into host cell // i…	0005886 // plasma membrane // inferred from electronic annotation /// 0005887 // integral component of plasma membrane // inferred from mutant phenotype /// 0005923 // bicellular tight junction // inferred from direct assay /// 0005923 // bicellular tight junction // inferred from sequence or structural similarity /// 0016020 // membrane // inferred from electronic annotation /// 0016021 // integ…	0001618 // virus receptor activity // inferred from electronic annotation /// 0005198 // structural molecule activity // inferred from electronic annotation /// 0005515 // protein binding // inferred from physical interaction /// 0042802 // identical protein binding // inferred from sequence or structural similarity	---	chr3:190023492-190040264 (-) // 84.21 // q28
11715697_a_at	1.48908e-15	5.63738e-18	-2.33272	-1.22201	2.33272	down	9221	NOLC1	nucleolar and coiled-body phosphoprotein 1	0006364 // rRNA processing // traceable author statement /// 0007000 // nucleolus organization // inferred from electronic annotation /// 0007049 // cell cycle // traceable author statement /// 0007067 // mitotic nuclear division // traceable author statement /// 0007409 // axonogenesis // inferred from mutant phenotype /// 0048167 // regulation of synaptic plasticity // inferred from mutant phen…	0005634 // nucleus // inferred from electronic annotation /// 0005654 // nucleoplasm // not recorded /// 0005730 // nucleolus // inferred from direct assay /// 0005737 // cytoplasm // inferred from electronic annotation /// 0015030 // Cajal body // inferred from electronic annotation	0000166 // nucleotide binding // inferred from electronic annotation /// 0005515 // protein binding // inferred from physical interaction /// 0005524 // ATP binding // inferred from electronic annotation /// 0005525 // GTP binding // inferred from electronic annotation /// 0044822 // poly(A) RNA binding // inferred from direct assay	---	chr10:103911932-103923622 (+) // 92.19 // q24.32
11747684_a_at	1.50595e-15	5.74191e-18	-3.81356	-1.93114	3.81356	down	6426	SRSF1	serine/arginine-rich splicing factor 1	0000380 // alternative mRNA splicing, via spliceosome // inferred from direct assay /// 0000395 // mRNA 5'-splice site recognition // inferred from direct assay /// 0000398 // mRNA splicing, via spliceosome // inferred by curator /// 0000398 // mRNA splicing, via spliceosome // traceable author statement /// 0001701 // in utero embryonic development // inferred from electronic annotation /// 0006…	0005634 // nucleus // inferred from direct assay /// 0005654 // nucleoplasm // inferred from direct assay /// 0005654 // nucleoplasm // traceable author statement /// 0005681 // spliceosomal complex // inferred from electronic annotation /// 0005737 // cytoplasm // inferred from electronic annotation /// 0016607 // nuclear speck // inferred from direct assay /// 0035145 // exon-exon junction comp…	0000166 // nucleotide binding // inferred from electronic annotation /// 0003676 // nucleic acid binding // inferred from electronic annotation /// 0003723 // RNA binding // inferred from direct assay /// 0003723 // RNA binding // inferred from physical interaction /// 0003729 // mRNA binding // inferred from direct assay /// 0005515 // protein binding // inferred from physical interaction /// 00…	---	chr17:56081713-56084604 (-) // 98.88 // q22
11719414_a_at	1.50595e-15	5.76222e-18	-4.26947	-2.09406	4.26947	down	5087	PBX1	pre-B-cell leukemia homeobox 1	0001655 // urogenital system development // inferred from electronic annotation /// 0001658 // branching involved in ureteric bud morphogenesis // inferred from electronic annotation /// 0006351 // transcription, DNA-templated // inferred from electronic annotation /// 0006355 // regulation of transcription, DNA-templated // inferred from electronic annotation /// 0006366 // transcription from RN…	0005634 // nucleus // inferred from direct assay /// 0005654 // nucleoplasm // traceable author statement /// 0005667 // transcription factor complex // inferred from electronic annotation /// 0005737 // cytoplasm // inferred from direct assay	0000978 // RNA polymerase II core promoter proximal region sequence-specific DNA binding // inferred from electronic annotation /// 0001077 // transcriptional activator activity, RNA polymerase II core promoter proximal region sequence-specific binding // inferred from electronic annotation /// 0003677 // DNA binding // inferred from direct assay /// 0003700 // transcription factor activity, sequ…	---	chr1:164528434-164821067 (+) // 94.97 // q23.3
11724478_s_at	1.52695e-15	5.87349e-18	3.76419	1.91234	3.76419	up	8061	FOSL1	FOS-like antigen 1	0001701 // in utero embryonic development // inferred from electronic annotation /// 0006355 // regulation of transcription, DNA-templated // inferred from electronic annotation /// 0006357 // regulation of transcription from RNA polymerase II promoter // traceable author statement /// 0006366 // transcription from RNA polymerase II promoter // traceable author statement /// 0006935 // chemotaxis…	0005634 // nucleus // inferred from direct assay /// 0005654 // nucleoplasm // inferred from direct assay /// 0005829 // cytosol // inferred from electronic annotation /// 0042734 // presynaptic membrane // inferred from electronic annotation /// 0043005 // neuron projection // inferred from electronic annotation /// 0043231 // intracellular membrane-bounded organelle // inferred from electronic …	0000977 // RNA polymerase II regulatory region sequence-specific DNA binding // inferred from electronic annotation /// 0000978 // RNA polymerase II core promoter proximal region sequence-specific DNA binding // not recorded /// 0000982 // transcription factor activity, RNA polymerase II core promoter proximal region sequence-specific binding // not recorded /// 0001077 // transcriptional activat…	Wnt_signaling // GenMAPP	chr11:65659691-65667997 (-) // 97.26 // q13.1
11739061_at	1.57279e-15	6.08166e-18	2.25054	1.17027	2.25054	up	8140	SLC7A5	solute carrier family 7 (amino acid transporter light chain, L system), member 5	0003333 // amino acid transmembrane transport // not recorded /// 0006520 // cellular amino acid metabolic process // traceable author statement /// 0006810 // transport // traceable author statement /// 0006811 // ion transport // traceable author statement /// 0006865 // amino acid transport // traceable author statement /// 0007275 // multicellular organismal development // inferred from elect…	0005634 // nucleus // inferred from direct assay /// 0005730 // nucleolus // inferred from direct assay /// 0005737 // cytoplasm // inferred from direct assay /// 0005829 // cytosol // inferred from electronic annotation /// 0005886 // plasma membrane // inferred from direct assay /// 0005886 // plasma membrane // traceable author statement /// 0005887 // integral component of plasma membrane // …	0015171 // amino acid transmembrane transporter activity // inferred from sequence or structural similarity /// 0015175 // neutral amino acid transmembrane transporter activity // traceable author statement /// 0015179 // L-amino acid transmembrane transporter activity // inferred from electronic annotation /// 0015190 // L-leucine transmembrane transporter activity // not recorded /// 0015192 //…	---	chr16:87863628-87903105 (-) // 92.7 // q24.2
11745541_a_at	1.59193e-15	6.18787e-18	-2.52431	-1.33589	2.52431	down	29101	SSU72	SSU72 homolog, RNA polymerase II CTD phosphatase	0006378 // mRNA polyadenylation // inferred from mutant phenotype /// 0006397 // mRNA processing // inferred from electronic annotation /// 0006470 // protein dephosphorylation // inferred from electronic annotation /// 0070940 // dephosphorylation of RNA polymerase II C-terminal domain // inferred from direct assay	0005634 // nucleus // inferred from electronic annotation /// 0005737 // cytoplasm // inferred from electronic annotation	0004721 // phosphoprotein phosphatase activity // inferred from electronic annotation /// 0005515 // protein binding // inferred from physical interaction /// 0008420 // CTD phosphatase activity // inferred from direct assay /// 0016787 // hydrolase activity // inferred from electronic annotation	---	chr1:1477053-1510262 (-) // 90.4 // p36.33
11720221_at	1.63148e-15	6.37466e-18	2.23271	1.15879	2.23271	up	2673	GFPT1	glutamine--fructose-6-phosphate transaminase 1	0005975 // carbohydrate metabolic process // inferred from electronic annotation /// 0006002 // fructose 6-phosphate metabolic process // traceable author statement /// 0006047 // UDP-N-acetylglucosamine metabolic process // not recorded /// 0006048 // UDP-N-acetylglucosamine biosynthetic process // inferred from electronic annotation /// 0006048 // UDP-N-acetylglucosamine biosynthetic process //…	0005829 // cytosol // traceable author statement /// 0070062 // extracellular exosome // inferred from direct assay	0004360 // glutamine-fructose-6-phosphate transaminase (isomerizing) activity // inferred from electronic annotation /// 0008483 // transaminase activity // inferred from electronic annotation /// 0016740 // transferase activity // inferred from electronic annotation /// 0030246 // carbohydrate binding // inferred from electronic annotation	UDPNACETYLGALSYN-PWY // HumanCyc	chr2:69546911-69614382 (-) // 88.36 // p13.3
11716629_at	1.64382e-15	6.45615e-18	2.14278	1.09948	2.14278	up	51278	IER5	immediate early response 5	---	---	---	---	chr1:181057637-181060385 (+) // 94.92 // q25.3
11715705_a_at	1.64523e-15	6.49497e-18	2.39365	1.25921	2.39365	up	10724	MGEA5	meningioma expressed antigen 5 (hyaluronidase)	0006044 // N-acetylglucosamine metabolic process // inferred from direct assay /// 0006516 // glycoprotein catabolic process // traceable author statement /// 0006517 // protein deglycosylation // inferred from direct assay /// 0006612 // protein targeting to membrane // inferred from electronic annotation /// 0007568 // aging // inferred from electronic annotation /// 0008152 // metabolic proces…	0005634 // nucleus // inferred from electronic annotation /// 0005737 // cytoplasm // inferred from electronic annotation /// 0005739 // mitochondrion // inferred from electronic annotation /// 0005829 // cytosol // inferred from direct assay /// 0016020 // membrane // inferred from direct assay	0004402 // histone acetyltransferase activity // inferred from electronic annotation /// 0004415 // hyalurononglucosaminidase activity // traceable author statement /// 0016231 // beta-N-acetylglucosaminidase activity // inferred from direct assay /// 0016787 // hydrolase activity // inferred from electronic annotation /// 0016798 // hydrolase activity, acting on glycosyl bonds // inferred from e…	---	chr10:103544206-103578471 (-) // 98.31 // q24.32
11725370_s_at	1.65494e-15	6.59054e-18	2.81411	1.49268	2.81411	up	7422	VEGFA	vascular endothelial growth factor A	0000122 // negative regulation of transcription from RNA polymerase II promoter // inferred from direct assay /// 0001525 // angiogenesis // inferred from direct assay /// 0001541 // ovarian follicle development // inferred from sequence or structural similarity /// 0001568 // blood vessel development // inferred from electronic annotation /// 0001569 // patterning of blood vessels // inferred fr…	0005576 // extracellular region // traceable author statement /// 0005578 // proteinaceous extracellular matrix // non-traceable author statement /// 0005615 // extracellular space // inferred from direct assay /// 0005615 // extracellular space // inferred from sequence or structural similarity /// 0005737 // cytoplasm // inferred from direct assay /// 0009986 // cell surface // inferred from di…	0001968 // fibronectin binding // inferred from direct assay /// 0005102 // receptor binding // inferred from electronic annotation /// 0005125 // cytokine activity // inferred from direct assay /// 0005125 // cytokine activity // inferred from sequence or structural similarity /// 0005161 // platelet-derived growth factor receptor binding // inferred from physical interaction /// 0005172 // vasc…	Hypertrophy_model // GenMAPP	chr6:43737952-43754221 (+) // 91.69 // p21.1
11758198_s_at	1.65494e-15	6.60031e-18	5.50112	2.45973	5.50112	up	1649	DDIT3	DNA damage inducible transcript 3	0000122 // negative regulation of transcription from RNA polymerase II promoter // inferred from direct assay /// 0000122 // negative regulation of transcription from RNA polymerase II promoter // inferred from genetic interaction /// 0001955 // blood vessel maturation // inferred from electronic annotation /// 0006351 // transcription, DNA-templated // inferred from electronic annotation /// 000…	0005634 // nucleus // inferred from direct assay /// 0005654 // nucleoplasm // traceable author statement /// 0005737 // cytoplasm // inferred from electronic annotation /// 0005770 // late endosome // inferred from electronic annotation /// 0005829 // cytosol // traceable author statement /// 0032993 // protein-DNA complex // inferred from direct assay /// 0035976 // AP1 complex // inferred from…	0000976 // transcription regulatory region sequence-specific DNA binding // inferred from direct assay /// 0000978 // RNA polymerase II core promoter proximal region sequence-specific DNA binding // inferred from direct assay /// 0001077 // transcriptional activator activity, RNA polymerase II core promoter proximal region sequence-specific binding // inferred from direct assay /// 0003677 // DNA…	---	chr12:57910470-57914294 (-) // 86.36 // q13.3
11755745_x_at	1.69903e-15	6.81055e-18	3.34925	1.74384	3.34925	up	7422	VEGFA	vascular endothelial growth factor A	0000122 // negative regulation of transcription from RNA polymerase II promoter // inferred from direct assay /// 0001525 // angiogenesis // inferred from direct assay /// 0001541 // ovarian follicle development // inferred from sequence or structural similarity /// 0001568 // blood vessel development // inferred from electronic annotation /// 0001569 // patterning of blood vessels // inferred fr…	0005576 // extracellular region // traceable author statement /// 0005578 // proteinaceous extracellular matrix // non-traceable author statement /// 0005615 // extracellular space // inferred from direct assay /// 0005615 // extracellular space // inferred from sequence or structural similarity /// 0005737 // cytoplasm // inferred from direct assay /// 0009986 // cell surface // inferred from di…	0001968 // fibronectin binding // inferred from direct assay /// 0005102 // receptor binding // inferred from electronic annotation /// 0005125 // cytokine activity // inferred from direct assay /// 0005125 // cytokine activity // inferred from sequence or structural similarity /// 0005161 // platelet-derived growth factor receptor binding // inferred from physical interaction /// 0005172 // vasc…	Hypertrophy_model // GenMAPP	chr6:43738983-43749824 (+) // 93.81 // p21.1
11746135_x_at	1.70294e-15	6.86073e-18	-2.10393	-1.07309	2.10393	down	10528	NOP56	NOP56 ribonucleoprotein	0000154 // rRNA modification // not recorded /// 0006364 // rRNA processing // traceable author statement /// 0042254 // ribosome biogenesis // inferred from electronic annotation	0005634 // nucleus // inferred from electronic annotation /// 0005654 // nucleoplasm // inferred from electronic annotation /// 0005730 // nucleolus // inferred from direct assay /// 0005732 // small nucleolar ribonucleoprotein complex // inferred from direct assay /// 0005737 // cytoplasm // inferred from electronic annotation /// 0016020 // membrane // inferred from direct assay /// 0030529 // …	0003723 // RNA binding // traceable author statement /// 0005515 // protein binding // inferred from physical interaction /// 0030515 // snoRNA binding // inferred from direct assay /// 0044822 // poly(A) RNA binding // inferred from direct assay /// 1990226 // histone methyltransferase binding // inferred from physical interaction	---	chr20:2636332-2639035 (+) // 94.37 // p13
11725714_a_at	1.74691e-15	7.07323e-18	-2.73643	-1.45229	2.73643	down	6208	RPS14	ribosomal protein S14	0000028 // ribosomal small subunit assembly // inferred from mutant phenotype /// 0000028 // ribosomal small subunit assembly // inferred from sequence or structural similarity /// 0000122 // negative regulation of transcription from RNA polymerase II promoter // inferred from direct assay /// 0000184 // nuclear-transcribed mRNA catabolic process, nonsense-mediated decay // traceable author state…	0005730 // nucleolus // inferred from direct assay /// 0005737 // cytoplasm // inferred from direct assay /// 0005739 // mitochondrion // inferred from electronic annotation /// 0005829 // cytosol // traceable author statement /// 0005840 // ribosome // inferred from electronic annotation /// 0005925 // focal adhesion // inferred from direct assay /// 0016020 // membrane // inferred from direct a…	0003723 // RNA binding // inferred from sequence or structural similarity /// 0003735 // structural constituent of ribosome // not recorded /// 0005515 // protein binding // inferred from physical interaction /// 0044822 // poly(A) RNA binding // inferred from direct assay /// 0045182 // translation regulator activity // inferred from mutant phenotype /// 0048027 // mRNA 5'-UTR binding // inferre…	mRNA_processing_binding_Reactome // GenMAPP /// Ribosomal_Proteins // GenMAPP /// Ribosomal_Proteins // GenMAPP	chr5:149822384-149829319 (-) // 59.72 // q33.1
11756182_s_at	1.75638e-15	7.14712e-18	2.44903	1.29221	2.44903	up	29968	PSAT1	phosphoserine aminotransferase 1	0006564 // L-serine biosynthetic process // non-traceable author statement /// 0006564 // L-serine biosynthetic process // traceable author statement /// 0008152 // metabolic process // inferred from electronic annotation /// 0008615 // pyridoxine biosynthetic process // non-traceable author statement /// 0008652 // cellular amino acid biosynthetic process // traceable author statement /// 003464…	0005737 // cytoplasm // inferred from direct assay /// 0005829 // cytosol // traceable author statement /// 0070062 // extracellular exosome // inferred from direct assay	0003824 // catalytic activity // inferred from electronic annotation /// 0004648 // O-phospho-L-serine:2-oxoglutarate aminotransferase activity // not recorded /// 0004648 // O-phospho-L-serine:2-oxoglutarate aminotransferase activity // non-traceable author statement /// 0004648 // O-phospho-L-serine:2-oxoglutarate aminotransferase activity // traceable author statement /// 0008483 // transamina…	CYSTEINE-SYN2-PWY // HumanCyc /// SERSYN-PWY // HumanCyc	chr9:80944489-80945009 (+) // 67.84 // q21.2
11743456_s_at	1.78381e-15	7.29484e-18	-3.46862	-1.79436	3.46862	down	55745	AP5M1	adaptor-related protein complex 5, mu 1 subunit	0006810 // transport // inferred from electronic annotation /// 0006886 // intracellular protein transport // inferred from electronic annotation /// 0015031 // protein transport // inferred from electronic annotation /// 0016192 // vesicle-mediated transport // inferred from electronic annotation /// 0016197 // endosomal transport // inferred from mutant phenotype	0005737 // cytoplasm // inferred from electronic annotation /// 0005764 // lysosome // inferred from direct assay /// 0005765 // lysosomal membrane // inferred from electronic annotation /// 0005768 // endosome // inferred from electronic annotation /// 0005770 // late endosome // inferred from direct assay /// 0005829 // cytosol // inferred from direct assay /// 0016020 // membrane // inferred f…	---	---	chr14:57735205-57757011 (+) // 94.85 // q22.3
11720621_s_at	1.78473e-15	7.33477e-18	-1.9243	-0.94433	1.9243	down	47	ACLY	ATP citrate lyase	0006084 // acetyl-CoA metabolic process // inferred from electronic annotation /// 0006085 // acetyl-CoA biosynthetic process // inferred from electronic annotation /// 0006101 // citrate metabolic process // inferred from electronic annotation /// 0006112 // energy reserve metabolic process // traceable author statement /// 0006629 // lipid metabolic process // inferred from electronic annotatio…	0005654 // nucleoplasm // inferred from direct assay /// 0005737 // cytoplasm // inferred from direct assay /// 0005739 // mitochondrion // inferred from electronic annotation /// 0005829 // cytosol // traceable author statement /// 0005886 // plasma membrane // inferred from direct assay /// 0009346 // citrate lyase complex // traceable author statement /// 0016020 // membrane // inferred from d…	0000166 // nucleotide binding // inferred from electronic annotation /// 0003824 // catalytic activity // inferred from electronic annotation /// 0003878 // ATP citrate synthase activity // traceable author statement /// 0004775 // succinate-CoA ligase (ADP-forming) activity // inferred from electronic annotation /// 0005515 // protein binding // inferred from physical interaction /// 0005524 // …	Fatty_Acid_Synthesis // GenMAPP /// PWY-5172 // HumanCyc	chr17:40023168-40075309 (-) // 97.93 // q21.2
11719161_a_at	1.84661e-15	7.62644e-18	2.839	1.50538	2.839	up	84706	GPT2	glutamic pyruvate transaminase (alanine aminotransferase) 2	0006103 // 2-oxoglutarate metabolic process // inferred from direct assay /// 0008152 // metabolic process // inferred from electronic annotation /// 0008652 // cellular amino acid biosynthetic process // traceable author statement /// 0009058 // biosynthetic process // inferred from electronic annotation /// 0034641 // cellular nitrogen compound metabolic process // traceable author statement //…	0005739 // mitochondrion // inferred from electronic annotation /// 0005759 // mitochondrial matrix // traceable author statement	0003824 // catalytic activity // inferred from electronic annotation /// 0004021 // L-alanine:2-oxoglutarate aminotransferase activity // not recorded /// 0004021 // L-alanine:2-oxoglutarate aminotransferase activity // inferred from direct assay /// 0008483 // transaminase activity // inferred from electronic annotation /// 0016740 // transferase activity // inferred from electronic annotation /…	ALANINE-DEG3-PWY // HumanCyc /// ALANINE-SYN2-PWY // HumanCyc	chr16:46918289-46965201 (+) // 96.75 // q11.2
11717258_a_at	1.86569e-15	7.74303e-18	2.55759	1.35478	2.55759	up	5292	PIM1	Pim-1 proto-oncogene, serine/threonine kinase	0006468 // protein phosphorylation // inferred from direct assay /// 0006915 // apoptotic process // inferred from electronic annotation /// 0007049 // cell cycle // inferred from electronic annotation /// 0007275 // multicellular organismal development // traceable author statement /// 0007346 // regulation of mitotic cell cycle // not recorded /// 0008283 // cell proliferation // inferred from …	0005634 // nucleus // inferred from electronic annotation /// 0005737 // cytoplasm // inferred from direct assay /// 0005886 // plasma membrane // inferred from electronic annotation /// 0016020 // membrane // inferred from electronic annotation	0000166 // nucleotide binding // inferred from electronic annotation /// 0004672 // protein kinase activity // inferred from electronic annotation /// 0004674 // protein serine/threonine kinase activity // inferred from direct assay /// 0005515 // protein binding // inferred from physical interaction /// 0005524 // ATP binding // inferred from direct assay /// 0008134 // transcription factor bind…	---	chr6:37137920-37143204 (+) // 85.99 // p21.2
11715663_a_at	1.88551e-15	7.88246e-18	-3.42814	-1.77743	3.42814	down	56910	STARD7	StAR related lipid transfer domain containing 7	1903955 // positive regulation of protein targeting to mitochondrion // inferred from mutant phenotype	0005739 // mitochondrion // inferred from electronic annotation	0008289 // lipid binding // inferred from electronic annotation	---	chr2:96850596-96874579 (-) // 94.09 // q11.2
11730036_at	1.88551e-15	7.90163e-18	-2.86996	-1.52103	2.86996	down	389058	SP5	Sp5 transcription factor	0006351 // transcription, DNA-templated // inferred from electronic annotation /// 0006355 // regulation of transcription, DNA-templated // inferred from electronic annotation /// 0036342 // post-anal tail morphogenesis // inferred from electronic annotation /// 0060349 // bone morphogenesis // inferred from electronic annotation /// 0071407 // cellular response to organic cyclic compound // infe…	0005634 // nucleus // inferred from electronic annotation	0000977 // RNA polymerase II regulatory region sequence-specific DNA binding // inferred from electronic annotation /// 0003676 // nucleic acid binding // inferred from electronic annotation /// 0003677 // DNA binding // inferred from electronic annotation /// 0043565 // sequence-specific DNA binding // inferred from electronic annotation /// 0046872 // metal ion binding // inferred from electron…	---	chr2:171571856-171574588 (+) // 90.84 // q31.1
11722670_at	1.93213e-15	8.1739e-18	2.36164	1.23979	2.36164	up	55971	BAIAP2L1	BAI1-associated protein 2-like 1	0007009 // plasma membrane organization // inferred from electronic annotation /// 0008286 // insulin receptor signaling pathway // not recorded /// 0009617 // response to bacterium // inferred from direct assay /// 0030833 // regulation of actin filament polymerization // inferred from electronic annotation /// 0030838 // positive regulation of actin filament polymerization // inferred from dire…	0005654 // nucleoplasm // inferred from direct assay /// 0005737 // cytoplasm // inferred from direct assay /// 0005829 // cytosol // inferred from direct assay /// 0005856 // cytoskeleton // inferred from electronic annotation /// 0005886 // plasma membrane // inferred from direct assay /// 0015629 // actin cytoskeleton // inferred from direct assay /// 0070062 // extracellular exosome // inferr…	0003779 // actin binding // inferred from electronic annotation /// 0005515 // protein binding // inferred from physical interaction /// 0008093 // cytoskeletal adaptor activity // not recorded /// 0070064 // proline-rich region binding // inferred from direct assay	---	chr7:97920961-98030427 (-) // 92.7 // q21.3
11723813_at	1.93213e-15	8.17523e-18	2.15976	1.11087	2.15976	up	9411	ARHGAP29	Rho GTPase activating protein 29	0007165 // signal transduction // inferred from electronic annotation /// 0007264 // small GTPase mediated signal transduction // traceable author statement /// 0007266 // Rho protein signal transduction // traceable author statement /// 0035556 // intracellular signal transduction // inferred from electronic annotation /// 0043547 // positive regulation of GTPase activity // inferred from electr…	0005829 // cytosol // traceable author statement	0005096 // GTPase activator activity // inferred from electronic annotation /// 0005515 // protein binding // inferred from electronic annotation /// 0030165 // PDZ domain binding // inferred from direct assay /// 0046872 // metal ion binding // inferred from electronic annotation	---	chr1:94633943-94703302 (-) // 75.11 // p22.1
11754082_x_at	1.94924e-15	8.28708e-18	-1.88713	-0.916197	1.88713	down	4738 /// 100128775 /// 100528064	NEDD8 /// LOC100128775 /// NEDD8-MDP1	neural precursor cell expressed, developmentally down-regulated 8 /// neural precursor cell expressed, developmentally down-regulated 8 pseudogene /// NEDD8-MDP1 readthrough	0006357 // regulation of transcription from RNA polymerase II promoter // inferred from electronic annotation /// 0006464 // cellular protein modification process // traceable author statement /// 0006470 // protein dephosphorylation // inferred from electronic annotation /// 0006508 // proteolysis // traceable author statement /// 0006511 // ubiquitin-dependent protein catabolic process // trace…	0005634 // nucleus // inferred from electronic annotation /// 0005829 // cytosol // traceable author statement /// 0070062 // extracellular exosome // inferred from direct assay	0004721 // phosphoprotein phosphatase activity // inferred from electronic annotation /// 0004725 // protein tyrosine phosphatase activity // inferred from electronic annotation /// 0005515 // protein binding // inferred from physical interaction /// 0016787 // hydrolase activity // inferred from electronic annotation /// 0016791 // phosphatase activity // inferred from electronic annotation /// …	---	chr14:24686081-24701532 (-) // 88.54 // q12
11729266_x_at	2.1088e-15	9.00814e-18	11.5887	3.53465	11.5887	up	6703	SPRR2D	small proline-rich protein 2D	0008544 // epidermis development // non-traceable author statement /// 0018149 // peptide cross-linking // not recorded /// 0030216 // keratinocyte differentiation // not recorded /// 0031424 // keratinization // inferred from electronic annotation	0001533 // cornified envelope // not recorded /// 0005737 // cytoplasm // inferred from direct assay	0005198 // structural molecule activity // not recorded	---	chr1:153012219-153014403 (-) // 83.48 // q21.3
11715792_a_at	2.15825e-15	9.26307e-18	5.62717	2.49241	5.62717	up	2040	STOM	stomatin	0002230 // positive regulation of defense response to virus by host // inferred from mutant phenotype /// 0034765 // regulation of ion transmembrane transport // inferred from electronic annotation /// 0044829 // positive regulation by host of viral genome replication // inferred from electronic annotation /// 0048524 // positive regulation of viral process // inferred from electronic annotation …	0005615 // extracellular space // inferred from direct assay /// 0005737 // cytoplasm // inferred from direct assay /// 0005739 // mitochondrion // inferred from direct assay /// 0005783 // endoplasmic reticulum // inferred from direct assay /// 0005856 // cytoskeleton // inferred from direct assay /// 0005886 // plasma membrane // inferred from electronic annotation /// 0005887 // integral compo…	0005515 // protein binding // inferred from physical interaction /// 0042802 // identical protein binding // inferred from electronic annotation /// 0042803 // protein homodimerization activity // inferred from electronic annotation /// 0070063 // RNA polymerase binding // inferred from physical interaction	---	chr9:124101359-124132545 (-) // 83.46 // q33.2
11731661_s_at	2.16896e-15	9.35296e-18	2.65074	1.40639	2.65074	up	1628	DBP	D site of albumin promoter (albumin D-box) binding protein	0001568 // blood vessel development // inferred from electronic annotation /// 0001889 // liver development // inferred from electronic annotation /// 0003376 // sphingosine-1-phosphate signaling pathway // inferred from mutant phenotype /// 0006351 // transcription, DNA-templated // inferred from electronic annotation /// 0006355 // regulation of transcription, DNA-templated // inferred from ele…	0005634 // nucleus // inferred from electronic annotation /// 0005737 // cytoplasm // inferred from electronic annotation /// 0005764 // lysosome // inferred from electronic annotation /// 0005765 // lysosomal membrane // inferred from direct assay /// 0005765 // lysosomal membrane // inferred from electronic annotation /// 0005829 // cytosol // inferred from direct assay /// 0005829 // cytosol /…	0000166 // nucleotide binding // inferred from electronic annotation /// 0000977 // RNA polymerase II regulatory region sequence-specific DNA binding // inferred from direct assay /// 0001077 // transcriptional activator activity, RNA polymerase II core promoter proximal region sequence-specific binding // inferred from direct assay /// 0003677 // DNA binding // inferred from electronic annotatio…	S1P_Signaling // GenMAPP	chr19:49133817-49140639 (-) // 92.95 // q13.33
11751230_a_at	2.23029e-15	9.66257e-18	3.11933	1.64124	3.11933	up	29968	PSAT1	phosphoserine aminotransferase 1	0006564 // L-serine biosynthetic process // non-traceable author statement /// 0006564 // L-serine biosynthetic process // traceable author statement /// 0008152 // metabolic process // inferred from electronic annotation /// 0008615 // pyridoxine biosynthetic process // non-traceable author statement /// 0008652 // cellular amino acid biosynthetic process // traceable author statement /// 003464…	0005737 // cytoplasm // inferred from direct assay /// 0005829 // cytosol // traceable author statement /// 0070062 // extracellular exosome // inferred from direct assay	0003824 // catalytic activity // inferred from electronic annotation /// 0004648 // O-phospho-L-serine:2-oxoglutarate aminotransferase activity // not recorded /// 0004648 // O-phospho-L-serine:2-oxoglutarate aminotransferase activity // non-traceable author statement /// 0004648 // O-phospho-L-serine:2-oxoglutarate aminotransferase activity // traceable author statement /// 0008483 // transamina…	CYSTEINE-SYN2-PWY // HumanCyc /// SERSYN-PWY // HumanCyc	chr9:80912042-80944340 (+) // 99.86 // q21.2
11745819_a_at	2.25558e-15	9.84288e-18	2.34178	1.2276	2.34178	up	3005	H1F0	H1 histone family member 0	0006309 // apoptotic DNA fragmentation // traceable author statement /// 0006334 // nucleosome assembly // inferred from electronic annotation /// 0006915 // apoptotic process // traceable author statement /// 0006921 // cellular component disassembly involved in execution phase of apoptosis // traceable author statement /// 0012501 // programmed cell death // traceable author statement	0000786 // nucleosome // inferred from electronic annotation /// 0000790 // nuclear chromatin // inferred from direct assay /// 0005634 // nucleus // inferred from direct assay /// 0005654 // nucleoplasm // traceable author statement /// 0005694 // chromosome // inferred from electronic annotation /// 0005719 // nuclear euchromatin // inferred from direct assay /// 0005794 // Golgi apparatus // i…	0003677 // DNA binding // inferred from electronic annotation /// 0005515 // protein binding // inferred from physical interaction /// 0031490 // chromatin DNA binding // inferred from direct assay /// 0044822 // poly(A) RNA binding // inferred from direct assay	---	chr22:38201235-38203439 (+) // 94.97 // q13.1
11724342_s_at	2.25558e-15	9.90911e-18	2.97603	1.57339	2.97603	up	3963 /// 653499	LGALS7 /// LGALS7B	lectin, galactoside-binding, soluble, 7 /// lectin, galactoside-binding, soluble, 7B	0006915 // apoptotic process // inferred from electronic annotation /// 0007157 // heterophilic cell-cell adhesion via plasma membrane cell adhesion molecules // inferred from electronic annotation	0005576 // extracellular region // inferred from electronic annotation /// 0005615 // extracellular space // inferred from electronic annotation /// 0005634 // nucleus // inferred from electronic annotation /// 0005737 // cytoplasm // inferred from electronic annotation /// 0070062 // extracellular exosome // inferred from direct assay	0030246 // carbohydrate binding // inferred from electronic annotation	---	chr19:39279921-39282388 (+) // 92.07 // q13.2 /// chr19:39261610-39264077 (-) // 91.95 // q13.2
11725502_s_at	2.25558e-15	9.90911e-18	2.97603	1.57339	2.97603	up	3963 /// 653499	LGALS7 /// LGALS7B	lectin, galactoside-binding, soluble, 7 /// lectin, galactoside-binding, soluble, 7B	0006915 // apoptotic process // inferred from electronic annotation /// 0007157 // heterophilic cell-cell adhesion via plasma membrane cell adhesion molecules // inferred from electronic annotation	0005576 // extracellular region // inferred from electronic annotation /// 0005615 // extracellular space // inferred from electronic annotation /// 0005634 // nucleus // inferred from electronic annotation /// 0005737 // cytoplasm // inferred from electronic annotation /// 0070062 // extracellular exosome // inferred from direct assay	0030246 // carbohydrate binding // inferred from electronic annotation	---	chr19:39279841-39282388 (+) // 91.25 // q13.2 /// chr19:39261610-39264157 (-) // 91.06 // q13.2
11733115_a_at	2.30021e-15	1.01518e-17	13.3088	3.73431	13.3088	up	760	CA2	carbonic anhydrase II	0001822 // kidney development // inferred from electronic annotation /// 0002009 // morphogenesis of an epithelium // inferred from electronic annotation /// 0006730 // one-carbon metabolic process // inferred from electronic annotation /// 0009268 // response to pH // inferred from electronic annotation /// 0010033 // response to organic substance // inferred from electronic annotation /// 00100…	0005615 // extracellular space // inferred from electronic annotation /// 0005737 // cytoplasm // inferred from direct assay /// 0005829 // cytosol // traceable author statement /// 0005886 // plasma membrane // inferred from direct assay /// 0005902 // microvillus // inferred from electronic annotation /// 0016020 // membrane // inferred from electronic annotation /// 0016323 // basolateral plas…	0004064 // arylesterase activity // inferred from mutant phenotype /// 0004089 // carbonate dehydratase activity // inferred from mutant phenotype /// 0005515 // protein binding // inferred from physical interaction /// 0008270 // zinc ion binding // inferred from direct assay /// 0016829 // lyase activity // inferred from electronic annotation /// 0046872 // metal ion binding // inferred from el…	---	chr8:86376130-86393721 (+) // 96.44 // q21.2
11715795_at	2.31131e-15	1.02645e-17	1.66464	0.735207	1.66464	up	7873	MANF	mesencephalic astrocyte-derived neurotrophic factor	0002014 // vasoconstriction of artery involved in ischemic response to lowering of systemic arterial blood pressure // inferred from electronic annotation /// 0006986 // response to unfolded protein // inferred from electronic annotation	0005576 // extracellular region // inferred from electronic annotation /// 0005615 // extracellular space // inferred from electronic annotation /// 0005634 // nucleus // inferred from direct assay /// 0005783 // endoplasmic reticulum // inferred from electronic annotation /// 0048471 // perinuclear region of cytoplasm // inferred from electronic annotation	0008083 // growth factor activity // inferred from electronic annotation /// 0044822 // poly(A) RNA binding // inferred from direct assay	---	chr3:51422486-51426767 (+) // 71.17 // p21.2
11744271_a_at	2.31131e-15	1.02943e-17	3.59369	1.84547	3.59369	up	8408	ULK1	unc-51 like autophagy activating kinase 1	0000045 // autophagosome assembly // not recorded /// 0006468 // protein phosphorylation // non-traceable author statement /// 0006914 // autophagy // inferred from electronic annotation /// 0007165 // signal transduction // inferred from electronic annotation /// 0007265 // Ras protein signal transduction // inferred from electronic annotation /// 0007409 // axonogenesis // inferred from electro…	0000407 // pre-autophagosomal structure // not recorded /// 0005737 // cytoplasm // non-traceable author statement /// 0005776 // autophagosome // inferred from direct assay /// 0005829 // cytosol // inferred from direct assay /// 0005829 // cytosol // traceable author statement /// 0016020 // membrane // inferred from electronic annotation /// 0030659 // cytoplasmic vesicle membrane // inferred …	0000166 // nucleotide binding // inferred from electronic annotation /// 0004672 // protein kinase activity // inferred from electronic annotation /// 0004674 // protein serine/threonine kinase activity // inferred from direct assay /// 0004674 // protein serine/threonine kinase activity // non-traceable author statement /// 0004674 // protein serine/threonine kinase activity // traceable author …	---	chr12:132379195-132407695 (+) // 95.0 // q24.33
11759661_at	2.33557e-15	1.04497e-17	3.63386	1.8615	3.63386	up	4651	MYO10	myosin X	0006810 // transport // inferred from electronic annotation /// 0007165 // signal transduction // inferred from electronic annotation /// 0007411 // axon guidance // traceable author statement /// 0008152 // metabolic process // inferred from electronic annotation /// 0008360 // regulation of cell shape // inferred from mutant phenotype /// 0022409 // positive regulation of cell-cell adhesion // …	0001726 // ruffle // inferred from electronic annotation /// 0005730 // nucleolus // inferred from direct assay /// 0005737 // cytoplasm // inferred from direct assay /// 0005829 // cytosol // traceable author statement /// 0005856 // cytoskeleton // inferred from electronic annotation /// 0005886 // plasma membrane // inferred from direct assay /// 0005938 // cell cortex // inferred from electro…	0000166 // nucleotide binding // inferred from electronic annotation /// 0003774 // motor activity // inferred from electronic annotation /// 0003779 // actin binding // inferred from electronic annotation /// 0005515 // protein binding // inferred from physical interaction /// 0005516 // calmodulin binding // inferred from electronic annotation /// 0005524 // ATP binding // inferred from electro…	---	chr5:16814627-16936368 (-) // 76.16 // p15.1
11727621_a_at	2.34494e-15	1.05391e-17	3.00038	1.58514	3.00038	up	200879	LIPH	lipase, member H	0006629 // lipid metabolic process // inferred from electronic annotation /// 0008152 // metabolic process // inferred from electronic annotation /// 0016042 // lipid catabolic process // inferred from direct assay	0005576 // extracellular region // inferred from electronic annotation /// 0005615 // extracellular space // inferred from direct assay /// 0005886 // plasma membrane // inferred from direct assay /// 0016020 // membrane // inferred from electronic annotation	0004620 // phospholipase activity // inferred from direct assay /// 0008201 // heparin binding // inferred from direct assay /// 0016787 // hydrolase activity // inferred from electronic annotation /// 0052689 // carboxylic ester hydrolase activity // inferred from electronic annotation	LIPAS-PWY // HumanCyc /// Statin_Pathway_PharmGKB // GenMAPP	chr3:185225566-185270401 (-) // 99.96 // q27.2
11721876_s_at	2.3793e-15	1.07417e-17	2.99786	1.58393	2.99786	up	23657	SLC7A11	solute carrier family 7 (anionic amino acid transporter light chain, xc- system), member 11	0003333 // amino acid transmembrane transport // inferred from electronic annotation /// 0006810 // transport // inferred from electronic annotation /// 0006811 // ion transport // traceable author statement /// 0006865 // amino acid transport // traceable author statement /// 0006979 // response to oxidative stress // inferred from electronic annotation /// 0007420 // brain development // inferr…	0005791 // rough endoplasmic reticulum // inferred from electronic annotation /// 0005856 // cytoskeleton // inferred from electronic annotation /// 0005886 // plasma membrane // traceable author statement /// 0005887 // integral component of plasma membrane // not recorded /// 0009986 // cell surface // inferred from direct assay /// 0016020 // membrane // inferred from electronic annotation ///…	0005515 // protein binding // inferred from physical interaction /// 0015171 // amino acid transmembrane transporter activity // inferred from electronic annotation /// 0015327 // cystine:glutamate antiporter activity // traceable author statement	---	chr4:139085246-139163724 (-) // 90.24 // q28.3
11757366_x_at	2.39244e-15	1.08494e-17	-2.57247	-1.36315	2.57247	down	25972	UNC50	unc-50 homolog (C. elegans)	0006810 // transport // not recorded /// 0007166 // cell surface receptor signaling pathway // inferred from electronic annotation /// 0015031 // protein transport // inferred from electronic annotation	0000139 // Golgi membrane // inferred from electronic annotation /// 0005634 // nucleus // inferred from electronic annotation /// 0005637 // nuclear inner membrane // inferred from electronic annotation /// 0005794 // Golgi apparatus // inferred from electronic annotation /// 0016020 // membrane // inferred from electronic annotation /// 0016021 // integral component of membrane // inferred from…	0003723 // RNA binding // inferred from electronic annotation	---	chr2:99232912-99234975 (+) // 96.84 // q11.2
11747635_x_at	2.39773e-15	1.09219e-17	2.94377	1.55767	2.94377	up	5834	PYGB	phosphorylase, glycogen; brain	0005975 // carbohydrate metabolic process // traceable author statement /// 0005977 // glycogen metabolic process // inferred from electronic annotation /// 0005980 // glycogen catabolic process // not recorded /// 0005980 // glycogen catabolic process // non-traceable author statement /// 0005980 // glycogen catabolic process // traceable author statement /// 0006006 // glucose metabolic process…	0005737 // cytoplasm // inferred from direct assay /// 0016020 // membrane // inferred from direct assay /// 0030424 // axon // inferred from electronic annotation /// 0070062 // extracellular exosome // inferred from direct assay	0003824 // catalytic activity // inferred from electronic annotation /// 0004645 // phosphorylase activity // inferred from electronic annotation /// 0005515 // protein binding // inferred from physical interaction /// 0008144 // drug binding // inferred from electronic annotation /// 0008184 // glycogen phosphorylase activity // not recorded /// 0008184 // glycogen phosphorylase activity // non-…	Glycogen_Metabolism // GenMAPP	chr20:25228720-25277544 (+) // 96.97 // p11.21
11733023_s_at	2.43394e-15	1.11361e-17	2.31578	1.2115	2.31578	up	694	BTG1	B-cell translocation gene 1, anti-proliferative	0006355 // regulation of transcription, DNA-templated // non-traceable author statement /// 0006479 // protein methylation // inferred from electronic annotation /// 0006979 // response to oxidative stress // inferred from electronic annotation /// 0007283 // spermatogenesis // inferred from electronic annotation /// 0008285 // negative regulation of cell proliferation // inferred from direct ass…	0005634 // nucleus // inferred from direct assay /// 0005634 // nucleus // inferred from mutant phenotype /// 0005737 // cytoplasm // inferred from direct assay /// 0005737 // cytoplasm // inferred from mutant phenotype	0003712 // transcription cofactor activity // non-traceable author statement /// 0005515 // protein binding // inferred from physical interaction /// 0019899 // enzyme binding // inferred from physical interaction /// 0019900 // kinase binding // non-traceable author statement	Circadian_Exercise // GenMAPP /// Circadian_Exercise // GenMAPP	chr12:92534055-92539673 (-) // 97.05 // q21.33
11723390_a_at	2.54486e-15	1.1698e-17	-6.81017	-2.76769	6.81017	down	7464	CORO2A	coronin, actin binding protein, 2A	0030036 // actin cytoskeleton organization // not recorded /// 0035556 // intracellular signal transduction // traceable author statement	0015629 // actin cytoskeleton // not recorded /// 0017053 // transcriptional repressor complex // inferred from direct assay	0003779 // actin binding // inferred from electronic annotation /// 0005515 // protein binding // inferred from electronic annotation /// 0051015 // actin filament binding // not recorded	---	chr9:100883258-100935174 (-) // 68.81 // q22.33
11752690_a_at	2.54486e-15	1.17467e-17	2.74821	1.45849	2.74821	up	10616	RBCK1	RanBP-type and C3HC4-type zinc finger containing 1	0000209 // protein polyubiquitination // inferred from direct assay /// 0007166 // cell surface receptor signaling pathway // traceable author statement /// 0007249 // I-kappaB kinase/NF-kappaB signaling // traceable author statement /// 0010803 // regulation of tumor necrosis factor-mediated signaling pathway // traceable author statement /// 0016032 // viral process // inferred from electronic …	0005829 // cytosol // traceable author statement /// 0071797 // LUBAC complex // inferred from direct assay	0003700 // transcription factor activity, sequence-specific DNA binding // traceable author statement /// 0004842 // ubiquitin-protein transferase activity // inferred from direct assay /// 0005515 // protein binding // inferred from physical interaction /// 0008270 // zinc ion binding // inferred from electronic annotation /// 0016874 // ligase activity // inferred from electronic annotation ///…	---	chr20:388947-411115 (+) // 100.0 // p13
11758208_s_at	2.59106e-15	1.20467e-17	2.72552	1.44653	2.72552	up	10365	KLF2	Kruppel-like factor 2	0000902 // cell morphogenesis // inferred from electronic annotation /// 0001701 // in utero embryonic development // inferred from electronic annotation /// 0006351 // transcription, DNA-templated // inferred from electronic annotation /// 0006355 // regulation of transcription, DNA-templated // inferred from electronic annotation /// 0032715 // negative regulation of interleukin-6 production //…	0005634 // nucleus // inferred from electronic annotation	0003676 // nucleic acid binding // inferred from electronic annotation /// 0003677 // DNA binding // inferred from electronic annotation /// 0003700 // transcription factor activity, sequence-specific DNA binding // inferred from direct assay /// 0005515 // protein binding // inferred from physical interaction /// 0043565 // sequence-specific DNA binding // inferred from electronic annotation ///…	---	chr19:16437895-16438341 (+) // 92.18 // p13.11
11719634_a_at	2.59106e-15	1.20648e-17	2.70089	1.43343	2.70089	up	9314	KLF4	Kruppel-like factor 4 (gut)	0000122 // negative regulation of transcription from RNA polymerase II promoter // inferred from direct assay /// 0006351 // transcription, DNA-templated // inferred from electronic annotation /// 0006355 // regulation of transcription, DNA-templated // inferred from electronic annotation /// 0006357 // regulation of transcription from RNA polymerase II promoter // inferred from electronic annota…	0000785 // chromatin // inferred from electronic annotation /// 0000790 // nuclear chromatin // inferred from direct assay /// 0005634 // nucleus // inferred from electronic annotation /// 0005654 // nucleoplasm // inferred from direct assay /// 0005654 // nucleoplasm // traceable author statement /// 0005667 // transcription factor complex // inferred from electronic annotation /// 0005719 // nu…	0000975 // regulatory region DNA binding // inferred from electronic annotation /// 0000987 // core promoter proximal region sequence-specific DNA binding // inferred from direct assay /// 0001010 // transcription factor activity, sequence-specific DNA binding transcription factor recruiting // inferred from sequence or structural similarity /// 0001047 // core promoter binding // inferred from e…	---	chr9:110247132-110252047 (-) // 98.75 // q31.2
11753435_x_at	2.59149e-15	1.21193e-17	2.24117	1.16425	2.24117	up	6520	SLC3A2	solute carrier family 3 (amino acid transporter heavy chain), member 2	0005975 // carbohydrate metabolic process // inferred from electronic annotation /// 0006810 // transport // inferred from electronic annotation /// 0006811 // ion transport // traceable author statement /// 0006816 // calcium ion transport // non-traceable author statement /// 0006865 // amino acid transport // traceable author statement /// 0007596 // blood coagulation // traceable author state…	0005634 // nucleus // inferred from direct assay /// 0005654 // nucleoplasm // inferred from direct assay /// 0005737 // cytoplasm // inferred from direct assay /// 0005886 // plasma membrane // inferred from direct assay /// 0005886 // plasma membrane // traceable author statement /// 0009986 // cell surface // inferred from direct assay /// 0016020 // membrane // inferred from direct assay /// …	0003725 // double-stranded RNA binding // inferred from direct assay /// 0003824 // catalytic activity // inferred from electronic annotation /// 0005432 // calcium:sodium antiporter activity // traceable author statement /// 0005515 // protein binding // inferred from physical interaction /// 0015175 // neutral amino acid transmembrane transporter activity // inferred from sequence or structural…	---	chr11:62648365-62652110 (+) // 100.0 // q12.3
11745310_s_at	2.60452e-15	1.22786e-17	6.83037	2.77196	6.83037	up	6519	SLC3A1	solute carrier family 3 (amino acid transporter heavy chain), member 1	0003333 // amino acid transmembrane transport // traceable author statement /// 0005975 // carbohydrate metabolic process // inferred from electronic annotation /// 0006520 // cellular amino acid metabolic process // traceable author statement /// 0006810 // transport // inferred from electronic annotation /// 0006811 // ion transport // traceable author statement /// 0006865 // amino acid transp…	0005743 // mitochondrial inner membrane // inferred from electronic annotation /// 0005774 // vacuolar membrane // inferred from electronic annotation /// 0005886 // plasma membrane // traceable author statement /// 0005887 // integral component of plasma membrane // inferred from electronic annotation /// 0016020 // membrane // traceable author statement /// 0016021 // integral component of memb…	0003824 // catalytic activity // inferred from electronic annotation /// 0005515 // protein binding // inferred from physical interaction /// 0015171 // amino acid transmembrane transporter activity // traceable author statement /// 0015174 // basic amino acid transmembrane transporter activity // traceable author statement /// 0015184 // L-cystine transmembrane transporter activity // traceable …	---	chr2:44502674-44542382 (+) // 86.22 // p21
11717726_s_at	2.60452e-15	1.22857e-17	1.51138	0.59587	1.51138	up	51155	HN1	hematological and neurological expressed 1	0032502 // developmental process // inferred from electronic annotation	0005634 // nucleus // inferred from direct assay /// 0005730 // nucleolus // inferred from direct assay /// 0031965 // nuclear membrane // inferred from direct assay	---	---	chr17:73131342-73150778 (-) // 96.63 // q25.1
11718927_a_at	2.6764e-15	1.2679e-17	-2.64204	-1.40165	2.64204	down	84159	ARID5B	AT-rich interaction domain 5B	0000122 // negative regulation of transcription from RNA polymerase II promoter // inferred from direct assay /// 0001822 // kidney development // inferred from electronic annotation /// 0001889 // liver development // traceable author statement /// 0006325 // chromatin organization // traceable author statement /// 0006351 // transcription, DNA-templated // inferred from electronic annotation //…	0005634 // nucleus // not recorded /// 0005654 // nucleoplasm // traceable author statement	0000977 // RNA polymerase II regulatory region sequence-specific DNA binding // inferred from direct assay /// 0001227 // transcriptional repressor activity, RNA polymerase II transcription regulatory region sequence-specific binding // inferred from direct assay /// 0003677 // DNA binding // inferred from direct assay /// 0003713 // transcription coactivator activity // inferred from direct assa…	---	chr10:63661012-63856700 (+) // 96.75 // q21.2
11749023_a_at	2.72708e-15	1.29743e-17	3.4018	1.7663	3.4018	up	9122	SLC16A4	solute carrier family 16 member 4	0006810 // transport // inferred from electronic annotation /// 0015718 // monocarboxylic acid transport // traceable author statement /// 0034220 // ion transmembrane transport // not recorded /// 0055085 // transmembrane transport // inferred from electronic annotation	0005886 // plasma membrane // inferred from electronic annotation /// 0005887 // integral component of plasma membrane // traceable author statement /// 0016020 // membrane // traceable author statement /// 0016021 // integral component of membrane // inferred from electronic annotation	0008028 // monocarboxylic acid transmembrane transporter activity // traceable author statement /// 0015293 // symporter activity // inferred from electronic annotation	---	chr1:110905504-110933648 (-) // 83.09 // p13.3
11756316_a_at	2.72823e-15	1.3035e-17	4.91831	2.29816	4.91831	up	1116	CHI3L1	chitinase 3 like 1	0005975 // carbohydrate metabolic process // inferred from electronic annotation /// 0006032 // chitin catabolic process // not recorded /// 0006915 // apoptotic process // inferred from electronic annotation /// 0006954 // inflammatory response // inferred from expression pattern /// 0007250 // activation of NF-kappaB-inducing kinase activity // inferred from sequence or structural similarity //…	0005576 // extracellular region // not recorded /// 0005578 // proteinaceous extracellular matrix // non-traceable author statement /// 0005615 // extracellular space // inferred from direct assay /// 0005737 // cytoplasm // inferred from sequence or structural similarity /// 0005783 // endoplasmic reticulum // inferred from sequence or structural similarity /// 0048471 // perinuclear region of c…	0004553 // hydrolase activity, hydrolyzing O-glycosyl compounds // inferred from electronic annotation /// 0004568 // chitinase activity // inferred from direct assay /// 0005201 // extracellular matrix structural constituent // non-traceable author statement /// 0008061 // chitin binding // inferred from direct assay /// 0030246 // carbohydrate binding // inferred from electronic annotation	---	chr1:203148092-203152875 (-) // 99.82 // q32.1
11721242_s_at	2.73779e-15	1.31502e-17	-1.82696	-0.869443	1.82696	down	2222	FDFT1	farnesyl-diphosphate farnesyltransferase 1	0006629 // lipid metabolic process // inferred from electronic annotation /// 0006694 // steroid biosynthetic process // traceable author statement /// 0006695 // cholesterol biosynthetic process // traceable author statement /// 0008152 // metabolic process // inferred from electronic annotation /// 0008202 // steroid metabolic process // inferred from electronic annotation /// 0008203 // choles…	0005783 // endoplasmic reticulum // inferred from direct assay /// 0005789 // endoplasmic reticulum membrane // traceable author statement /// 0016020 // membrane // inferred from electronic annotation /// 0016021 // integral component of membrane // inferred from electronic annotation /// 0043231 // intracellular membrane-bounded organelle // inferred from electronic annotation	0003824 // catalytic activity // inferred from electronic annotation /// 0004310 // farnesyl-diphosphate farnesyltransferase activity // traceable author statement /// 0016491 // oxidoreductase activity // inferred from electronic annotation /// 0016740 // transferase activity // inferred from electronic annotation /// 0016765 // transferase activity, transferring alkyl or aryl (other than methyl…	Cholesterol_Biosynthesis // GenMAPP /// PWY-5670 // HumanCyc /// PWY-5670 // MetaCyc /// PWY-5875 // MetaCyc /// PWY-6105 // MetaCyc /// PWY-6767 // MetaCyc	chr8:11653230-11696487 (+) // 56.39 // p23.1
11716636_a_at	2.73779e-15	1.31915e-17	2.56917	1.3613	2.56917	up	16	AARS	alanyl-tRNA synthetase	0001942 // hair follicle development // inferred from electronic annotation /// 0006400 // tRNA modification // not recorded /// 0006412 // translation // inferred from electronic annotation /// 0006418 // tRNA aminoacylation for protein translation // traceable author statement /// 0006419 // alanyl-tRNA aminoacylation // inferred from electronic annotation /// 0006450 // regulation of translati…	0005737 // cytoplasm // inferred from direct assay /// 0005739 // mitochondrion // not recorded /// 0005829 // cytosol // traceable author statement /// 0016020 // membrane // inferred from direct assay /// 0070062 // extracellular exosome // inferred from direct assay	0000049 // tRNA binding // inferred from electronic annotation /// 0000166 // nucleotide binding // inferred from electronic annotation /// 0002161 // aminoacyl-tRNA editing activity // inferred from electronic annotation /// 0003676 // nucleic acid binding // inferred from electronic annotation /// 0003723 // RNA binding // inferred from electronic annotation /// 0004812 // aminoacyl-tRNA ligase…	TRNA-CHARGING-PWY // HumanCyc	chr16:70286200-70323458 (-) // 98.05 // q22.1
11755933_x_at	2.76309e-15	1.33693e-17	2.12073	1.08456	2.12073	up	3106	HLA-B	major histocompatibility complex, class I, B	0001916 // positive regulation of T cell mediated cytotoxicity // inferred from direct assay /// 0002376 // immune system process // inferred from electronic annotation /// 0002474 // antigen processing and presentation of peptide antigen via MHC class I // inferred from electronic annotation /// 0002474 // antigen processing and presentation of peptide antigen via MHC class I // traceable author…	0000139 // Golgi membrane // traceable author statement /// 0005783 // endoplasmic reticulum // inferred from direct assay /// 0005783 // endoplasmic reticulum // inferred from sequence or structural similarity /// 0005794 // Golgi apparatus // inferred from direct assay /// 0005794 // Golgi apparatus // inferred from sequence or structural similarity /// 0005886 // plasma membrane // not recorde…	0005102 // receptor binding // inferred from physical interaction /// 0005515 // protein binding // inferred from electronic annotation /// 0042605 // peptide antigen binding // inferred from direct assay /// 0042605 // peptide antigen binding // inferred from sequence or structural similarity /// 0046977 // TAP binding // inferred from direct assay /// 0051087 // chaperone binding // inferred fr…	Proteasome_Degradation // GenMAPP	chr6:31321644-31324989 (-) // 96.71 // p21.33 /// chr6:31236521-31239901 (-) // 91.02 // p21.33
11758249_s_at	2.78639e-15	1.35678e-17	-2.07036	-1.04988	2.07036	down	2224	FDPS	farnesyl diphosphate synthase	0006629 // lipid metabolic process // inferred from electronic annotation /// 0006694 // steroid biosynthetic process // inferred from electronic annotation /// 0006695 // cholesterol biosynthetic process // traceable author statement /// 0008202 // steroid metabolic process // inferred from electronic annotation /// 0008203 // cholesterol metabolic process // inferred from electronic annotation …	0005654 // nucleoplasm // inferred from direct assay /// 0005737 // cytoplasm // inferred from direct assay /// 0005739 // mitochondrion // inferred from electronic annotation /// 0005829 // cytosol // traceable author statement /// 0016020 // membrane // inferred from electronic annotation /// 0016021 // integral component of membrane // inferred from electronic annotation	0004161 // dimethylallyltranstransferase activity // not recorded /// 0004337 // geranyltranstransferase activity // not recorded /// 0016740 // transferase activity // inferred from electronic annotation /// 0044822 // poly(A) RNA binding // inferred from direct assay /// 0046872 // metal ion binding // inferred from electronic annotation	Cholesterol_Biosynthesis // GenMAPP /// PWY-5123 // HumanCyc	chr1:155287957-155290212 (+) // 77.85 // q22
11757900_a_at	2.78639e-15	1.35949e-17	1.82717	0.86961	1.82717	up	7448	VTN	vitronectin	0006898 // receptor-mediated endocytosis // inferred from electronic annotation /// 0006955 // immune response // traceable author statement /// 0007155 // cell adhesion // traceable author statement /// 0007160 // cell-matrix adhesion // inferred from direct assay /// 0010811 // positive regulation of cell-substrate adhesion // inferred from electronic annotation /// 0010951 // negative regulati…	0005576 // extracellular region // non-traceable author statement /// 0005576 // extracellular region // traceable author statement /// 0005578 // proteinaceous extracellular matrix // inferred from electronic annotation /// 0005615 // extracellular space // inferred from direct assay /// 0031012 // extracellular matrix // inferred from direct assay /// 0031012 // extracellular matrix // inferred…	0005044 // scavenger receptor activity // inferred from electronic annotation /// 0005178 // integrin binding // inferred from direct assay /// 0005178 // integrin binding // inferred from physical interaction /// 0005515 // protein binding // inferred from physical interaction /// 0008201 // heparin binding // inferred from electronic annotation /// 0030247 // polysaccharide binding // inferred …	Inflammatory_Response_Pathway // GenMAPP	chr17:26694305-26694974 (-) // 96.45 // q11.2
11725305_a_at	2.8083e-15	1.37587e-17	-4.7892	-2.25978	4.7892	down	11052	CPSF6	cleavage and polyadenylation specific factor 6	0006378 // mRNA polyadenylation // inferred from mutant phenotype /// 0006397 // mRNA processing // inferred from direct assay /// 0051262 // protein tetramerization // inferred from direct assay	0005634 // nucleus // inferred from direct assay /// 0005654 // nucleoplasm // inferred from direct assay /// 0005849 // mRNA cleavage factor complex // inferred from direct assay /// 0016020 // membrane // inferred from direct assay /// 0030529 // ribonucleoprotein complex // inferred from direct assay /// 0042382 // paraspeckles // inferred from direct assay	0000166 // nucleotide binding // inferred from electronic annotation /// 0003676 // nucleic acid binding // inferred from electronic annotation /// 0003723 // RNA binding // inferred from direct assay /// 0003729 // mRNA binding // inferred from direct assay /// 0005515 // protein binding // inferred from physical interaction /// 0044822 // poly(A) RNA binding // inferred from direct assay	---	chr12:69633316-69667892 (+) // 93.42 // q15
11716247_s_at	2.82301e-15	1.38879e-17	-1.87951	-0.91036	1.87951	down	7155	TOP2B	topoisomerase (DNA) II beta	0000712 // resolution of meiotic recombination intermediates // not recorded /// 0000819 // sister chromatid segregation // not recorded /// 0001764 // neuron migration // inferred from electronic annotation /// 0006259 // DNA metabolic process // inferred from electronic annotation /// 0006265 // DNA topological change // inferred from direct assay /// 0006268 // DNA unwinding involved in DNA re…	0000792 // heterochromatin // inferred from direct assay /// 0005634 // nucleus // inferred from direct assay /// 0005654 // nucleoplasm // inferred from direct assay /// 0005730 // nucleolus // inferred from direct assay /// 0005737 // cytoplasm // inferred from direct assay /// 0005829 // cytosol // inferred from direct assay /// 0009295 // nucleoid // not recorded /// 0009330 // DNA topoisomer…	0000166 // nucleotide binding // inferred from electronic annotation /// 0003677 // DNA binding // inferred from electronic annotation /// 0003682 // chromatin binding // inferred from direct assay /// 0003916 // DNA topoisomerase activity // inferred from electronic annotation /// 0003918 // DNA topoisomerase type II (ATP-hydrolyzing) activity // inferred from direct assay /// 0005080 // protein…	---	chr3:25639395-25706430 (-) // 97.92 // p24.2
11735148_a_at	2.83842e-15	1.4068e-17	-1.81233	-0.857843	1.81233	down	8835	SOCS2	suppressor of cytokine signaling 2	0001558 // regulation of cell growth // non-traceable author statement /// 0006469 // negative regulation of protein kinase activity // --- /// 0007259 // JAK-STAT cascade // traceable author statement /// 0007568 // aging // inferred from electronic annotation /// 0009966 // regulation of signal transduction // non-traceable author statement /// 0009967 // positive regulation of signal transduct…	0005737 // cytoplasm // non-traceable author statement /// 0005829 // cytosol // traceable author statement	0004860 // protein kinase inhibitor activity // --- /// 0005070 // SH3/SH2 adaptor activity // traceable author statement /// 0005131 // growth hormone receptor binding // non-traceable author statement /// 0005159 // insulin-like growth factor receptor binding // inferred from physical interaction /// 0005515 // protein binding // inferred from physical interaction /// 0008269 // JAK pathway sig…	---	chr12:93963597-93969978 (+) // 98.53 // q22
11758854_at	2.83842e-15	1.40845e-17	-2.95057	-1.56099	2.95057	down	25923	ATL3	atlastin GTPase 3	0006888 // ER to Golgi vesicle-mediated transport // inferred from mutant phenotype /// 0007029 // endoplasmic reticulum organization // inferred from mutant phenotype /// 0007030 // Golgi organization // inferred from mutant phenotype /// 0008152 // metabolic process // inferred from electronic annotation /// 0051260 // protein homooligomerization // inferred from direct assay	0005783 // endoplasmic reticulum // inferred from direct assay /// 0005789 // endoplasmic reticulum membrane // inferred from electronic annotation /// 0016020 // membrane // inferred from direct assay /// 0016021 // integral component of membrane // inferred from direct assay	0000166 // nucleotide binding // inferred from electronic annotation /// 0003924 // GTPase activity // non-traceable author statement /// 0005525 // GTP binding // inferred from electronic annotation /// 0016787 // hydrolase activity // inferred from electronic annotation /// 0042802 // identical protein binding // inferred from direct assay	---	chr11:63391553-63439385 (-) // 84.44 // q12.3
11741897_a_at	2.83842e-15	1.41602e-17	9.97818	3.31878	9.97818	up	4312	MMP1	matrix metallopeptidase 1	0006508 // proteolysis // inferred from direct assay /// 0007596 // blood coagulation // traceable author statement /// 0016032 // viral process // inferred from electronic annotation /// 0022617 // extracellular matrix disassembly // traceable author statement /// 0030198 // extracellular matrix organization // traceable author statement /// 0030574 // collagen catabolic process // traceable aut…	0005576 // extracellular region // traceable author statement /// 0005578 // proteinaceous extracellular matrix // inferred from electronic annotation /// 0005581 // collagen trimer // inferred from electronic annotation /// 0031012 // extracellular matrix // inferred from electronic annotation	0004175 // endopeptidase activity // inferred from direct assay /// 0004222 // metalloendopeptidase activity // inferred from direct assay /// 0005509 // calcium ion binding // inferred from electronic annotation /// 0008233 // peptidase activity // inferred from electronic annotation /// 0008237 // metallopeptidase activity // inferred from electronic annotation /// 0008270 // zinc ion binding /…	Matrix_Metalloproteinases // GenMAPP	chr11:102660640-102668966 (-) // 98.09 // q22.2
11747775_x_at	2.83842e-15	1.41935e-17	-2.93773	-1.5547	2.93773	down	8607	RUVBL1	RuvB-like AAA ATPase 1	0006281 // DNA repair // inferred from electronic annotation /// 0006310 // DNA recombination // inferred from electronic annotation /// 0006325 // chromatin organization // traceable author statement /// 0006334 // nucleosome assembly // traceable author statement /// 0006351 // transcription, DNA-templated // inferred from electronic annotation /// 0006355 // regulation of transcription, DNA-te…	0000812 // Swr1 complex // inferred from direct assay /// 0005634 // nucleus // inferred from direct assay /// 0005654 // nucleoplasm // inferred from direct assay /// 0005654 // nucleoplasm // traceable author statement /// 0005737 // cytoplasm // inferred from direct assay /// 0005794 // Golgi apparatus // inferred from direct assay /// 0005815 // microtubule organizing center // inferred from …	0000166 // nucleotide binding // inferred from electronic annotation /// 0003678 // DNA helicase activity // inferred from direct assay /// 0004386 // helicase activity // inferred from electronic annotation /// 0005515 // protein binding // inferred from physical interaction /// 0005524 // ATP binding // inferred from electronic annotation /// 0016787 // hydrolase activity // inferred from elect…	---	chr3:127800092-127842567 (-) // 87.76 // q21.3
11753152_x_at	2.85646e-15	1.43416e-17	2.24343	1.16571	2.24343	up	8837	CFLAR	CASP8 and FADD like apoptosis regulator	0006508 // proteolysis // inferred from electronic annotation /// 0006915 // apoptotic process // inferred from mutant phenotype /// 0006915 // apoptotic process // traceable author statement /// 0006919 // activation of cysteine-type endopeptidase activity involved in apoptotic process // not recorded /// 0007519 // skeletal muscle tissue development // inferred from sequence or structural simil…	0005737 // cytoplasm // inferred from direct assay /// 0005829 // cytosol // traceable author statement /// 0031264 // death-inducing signaling complex // inferred from direct assay /// 0031265 // CD95 death-inducing signaling complex // inferred from electronic annotation /// 0045121 // membrane raft // inferred from electronic annotation /// 0097342 // ripoptosome // inferred from direct assay	0002020 // protease binding // inferred from physical interaction /// 0004197 // cysteine-type endopeptidase activity // inferred from electronic annotation /// 0005123 // death receptor binding // inferred from electronic annotation /// 0005515 // protein binding // inferred from physical interaction /// 0008047 // enzyme activator activity // inferred from direct assay /// 0008234 // cysteine-t…	---	chr2:201980886-202005162 (+) // 82.81 // q33.1
11718141_at	2.93004e-15	1.47703e-17	-1.86224	-0.89704	1.86224	down	22943	DKK1	dickkopf WNT signaling pathway inhibitor 1	0000122 // negative regulation of transcription from RNA polymerase II promoter // inferred from direct assay /// 0000122 // negative regulation of transcription from RNA polymerase II promoter // inferred from sequence or structural similarity /// 0000904 // cell morphogenesis involved in differentiation // inferred from electronic annotation /// 0001706 // endoderm formation // inferred from el…	0005576 // extracellular region // traceable author statement /// 0005615 // extracellular space // inferred from direct assay /// 0005886 // plasma membrane // inferred from direct assay /// 0031901 // early endosome membrane // traceable author statement	0004871 // signal transducer activity // traceable author statement /// 0005515 // protein binding // inferred from physical interaction /// 0008083 // growth factor activity // traceable author statement /// 0039706 // co-receptor binding // inferred from physical interaction /// 0048019 // receptor antagonist activity // inferred from direct assay /// 0050750 // low-density lipoprotein particle…	---	chr10:54073968-54077678 (+) // 98.18 // q21.1
11763248_x_at	2.99652e-15	1.51661e-17	2.32707	1.21852	2.32707	up	1978	EIF4EBP1	eukaryotic translation initiation factor 4E binding protein 1	0000082 // G1/S transition of mitotic cell cycle // inferred from mutant phenotype /// 0002192 // IRES-dependent translational initiation // inferred from electronic annotation /// 0002931 // response to ischemia // inferred from electronic annotation /// 0006412 // translation // traceable author statement /// 0006413 // translational initiation // traceable author statement /// 0006417 // regul…	0005634 // nucleus // inferred from electronic annotation /// 0005654 // nucleoplasm // inferred from direct assay /// 0005737 // cytoplasm // inferred from direct assay /// 0005829 // cytosol // inferred from direct assay /// 0005829 // cytosol // traceable author statement /// 0043234 // protein complex // inferred from electronic annotation	0005515 // protein binding // inferred from physical interaction /// 0008190 // eukaryotic initiation factor 4E binding // not recorded /// 0008190 // eukaryotic initiation factor 4E binding // inferred from direct assay /// 0030371 // translation repressor activity // inferred from direct assay /// 0031369 // translation initiation factor binding // inferred from electronic annotation /// 005172…	Hypertrophy_model // GenMAPP /// Translation_Factors // GenMAPP	chr8:37888061-37917774 (+) // 97.02 // p11.23
11718905_x_at	3.13536e-15	1.59323e-17	-2.54382	-1.347	2.54382	down	11259	FILIP1L	filamin A interacting protein 1-like	---	0005634 // nucleus // inferred from electronic annotation /// 0005737 // cytoplasm // inferred from electronic annotation /// 0016020 // membrane // inferred from electronic annotation	---	---	chr3:99566204-99833349 (-) // 98.37 // q12.1
11748004_a_at	3.14453e-15	1.60426e-17	3.29748	1.72136	3.29748	up	9122	SLC16A4	solute carrier family 16 member 4	0006810 // transport // inferred from electronic annotation /// 0015718 // monocarboxylic acid transport // traceable author statement /// 0034220 // ion transmembrane transport // not recorded /// 0055085 // transmembrane transport // inferred from electronic annotation	0005886 // plasma membrane // inferred from electronic annotation /// 0005887 // integral component of plasma membrane // traceable author statement /// 0016020 // membrane // traceable author statement /// 0016021 // integral component of membrane // inferred from electronic annotation	0008028 // monocarboxylic acid transmembrane transporter activity // traceable author statement /// 0015293 // symporter activity // inferred from electronic annotation	---	chr1:110906383-110933683 (-) // 98.22 // p13.3
11715968_s_at	3.20743e-15	1.64284e-17	-1.88082	-0.91136	1.88082	down	4738 /// 100128775	NEDD8 /// LOC100128775	neural precursor cell expressed, developmentally down-regulated 8 /// neural precursor cell expressed, developmentally down-regulated 8 pseudogene	0006357 // regulation of transcription from RNA polymerase II promoter // inferred from electronic annotation /// 0006464 // cellular protein modification process // traceable author statement /// 0006508 // proteolysis // traceable author statement /// 0006511 // ubiquitin-dependent protein catabolic process // traceable author statement /// 0007179 // transforming growth factor beta receptor si…	0005634 // nucleus // inferred from electronic annotation /// 0005829 // cytosol // traceable author statement /// 0070062 // extracellular exosome // inferred from direct assay	0005515 // protein binding // inferred from physical interaction /// 0031625 // ubiquitin protein ligase binding // inferred from physical interaction	---	chr14:24686062-24701660 (-) // 50.15 // q12
11732043_a_at	3.22736e-15	1.65958e-17	-2.91866	-1.54531	2.91866	down	1755	DMBT1	deleted in malignant brain tumors 1	0001824 // blastocyst development // inferred from electronic annotation /// 0001833 // inner cell mass cell proliferation // inferred from electronic annotation /// 0002221 // pattern recognition receptor signaling pathway // traceable author statement /// 0006810 // transport // inferred from electronic annotation /// 0006898 // receptor-mediated endocytosis // inferred from electronic annotati…	0005576 // extracellular region // traceable author statement /// 0005578 // proteinaceous extracellular matrix // inferred from electronic annotation /// 0005615 // extracellular space // inferred from direct assay /// 0005622 // intracellular // inferred from electronic annotation /// 0005737 // cytoplasm // inferred from direct assay /// 0016020 // membrane // inferred from electronic annotati…	0005044 // scavenger receptor activity // non-traceable author statement /// 0005044 // scavenger receptor activity // traceable author statement /// 0005515 // protein binding // inferred from physical interaction /// 0008329 // signaling pattern recognition receptor activity // traceable author statement /// 0035375 // zymogen binding // inferred from sequence or structural similarity /// 00483…	---	chr10:124320180-124403252 (+) // 96.47 // q26.13
11718880_at	3.33687e-15	1.72265e-17	-6.11626	-2.61265	6.11626	down	23174	ZCCHC14	zinc finger, CCHC domain containing 14	---	---	0003676 // nucleic acid binding // inferred from electronic annotation /// 0005515 // protein binding // inferred from electronic annotation /// 0008270 // zinc ion binding // inferred from electronic annotation /// 0035091 // phosphatidylinositol binding // inferred from electronic annotation /// 0046872 // metal ion binding // inferred from electronic annotation	---	chr16:87439588-87525825 (-) // 96.28 // q24.2
11716957_x_at	3.34776e-15	1.73505e-17	3.32415	1.73299	3.32415	up	10106	CTDSP2	CTD small phosphatase 2	0001933 // negative regulation of protein phosphorylation // inferred from electronic annotation /// 0006470 // protein dephosphorylation // inferred from direct assay /// 0016311 // dephosphorylation // inferred from electronic annotation /// 0030968 // endoplasmic reticulum unfolded protein response // traceable author statement /// 0036498 // IRE1-mediated unfolded protein response // traceabl…	0005634 // nucleus // inferred from electronic annotation /// 0005654 // nucleoplasm // traceable author statement	0004721 // phosphoprotein phosphatase activity // inferred from electronic annotation /// 0005515 // protein binding // inferred from physical interaction /// 0008420 // CTD phosphatase activity // inferred from direct assay /// 0016787 // hydrolase activity // inferred from electronic annotation /// 0016791 // phosphatase activity // inferred from electronic annotation /// 0046872 // metal ion b…	---	chr12:58213255-58240747 (-) // 94.28 // q14.1
11718366_s_at	3.442e-15	1.79086e-17	-2.09203	-1.06491	2.09203	down	2224	FDPS	farnesyl diphosphate synthase	0006629 // lipid metabolic process // inferred from electronic annotation /// 0006694 // steroid biosynthetic process // inferred from electronic annotation /// 0006695 // cholesterol biosynthetic process // traceable author statement /// 0008202 // steroid metabolic process // inferred from electronic annotation /// 0008203 // cholesterol metabolic process // inferred from electronic annotation …	0005654 // nucleoplasm // inferred from direct assay /// 0005737 // cytoplasm // inferred from direct assay /// 0005739 // mitochondrion // inferred from electronic annotation /// 0005829 // cytosol // traceable author statement /// 0016020 // membrane // inferred from electronic annotation /// 0016021 // integral component of membrane // inferred from electronic annotation	0004161 // dimethylallyltranstransferase activity // not recorded /// 0004337 // geranyltranstransferase activity // not recorded /// 0016740 // transferase activity // inferred from electronic annotation /// 0044822 // poly(A) RNA binding // inferred from direct assay /// 0046872 // metal ion binding // inferred from electronic annotation	Cholesterol_Biosynthesis // GenMAPP /// PWY-5123 // HumanCyc	chr1:155278538-155290456 (+) // 94.49 // q22
11750168_x_at	3.49232e-15	1.82411e-17	2.06391	1.04538	2.06391	up	2746	GLUD1	glutamate dehydrogenase 1	0006520 // cellular amino acid metabolic process // inferred from electronic annotation /// 0006537 // glutamate biosynthetic process // inferred from direct assay /// 0006538 // glutamate catabolic process // inferred from direct assay /// 0006541 // glutamine metabolic process // inferred from sequence or structural similarity /// 0008652 // cellular amino acid biosynthetic process // traceable…	0005737 // cytoplasm // inferred from direct assay /// 0005739 // mitochondrion // inferred from direct assay /// 0005759 // mitochondrial matrix // traceable author statement	0000166 // nucleotide binding // inferred from electronic annotation /// 0004352 // glutamate dehydrogenase (NAD+) activity // inferred from direct assay /// 0004353 // glutamate dehydrogenase [NAD(P)+] activity // inferred from direct assay /// 0005515 // protein binding // inferred from physical interaction /// 0005524 // ATP binding // inferred from electronic annotation /// 0005525 // GTP bin…	ARGININE-SYN4-PWY // HumanCyc /// GLUTAMATE-SYN2-PWY // HumanCyc /// PROLINE-SYN2-PWY // HumanCyc /// PWY-5766 // HumanCyc	chrX:120181437-120183377 (+) // 97.28 // q24 /// chr10:88811345-88854627 (-) // 99.83 // q23.2
11752942_s_at	3.59923e-15	1.88724e-17	2.71658	1.44179	2.71658	up	1628	DBP	D site of albumin promoter (albumin D-box) binding protein	0001568 // blood vessel development // inferred from electronic annotation /// 0001889 // liver development // inferred from electronic annotation /// 0003376 // sphingosine-1-phosphate signaling pathway // inferred from mutant phenotype /// 0006351 // transcription, DNA-templated // inferred from electronic annotation /// 0006355 // regulation of transcription, DNA-templated // inferred from ele…	0005634 // nucleus // inferred from electronic annotation /// 0005737 // cytoplasm // inferred from electronic annotation /// 0005764 // lysosome // inferred from electronic annotation /// 0005765 // lysosomal membrane // inferred from direct assay /// 0005765 // lysosomal membrane // inferred from electronic annotation /// 0005829 // cytosol // inferred from direct assay /// 0005829 // cytosol /…	0000166 // nucleotide binding // inferred from electronic annotation /// 0000977 // RNA polymerase II regulatory region sequence-specific DNA binding // inferred from direct assay /// 0001077 // transcriptional activator activity, RNA polymerase II core promoter proximal region sequence-specific binding // inferred from direct assay /// 0003677 // DNA binding // inferred from electronic annotatio…	S1P_Signaling // GenMAPP	chr19:49133819-49140369 (-) // 88.81 // q13.33
11745154_a_at	3.60573e-15	1.91007e-17	-2.17104	-1.11839	2.17104	down	4691	NCL	nucleolin	0001525 // angiogenesis // inferred from direct assay /// 0006897 // endocytosis // inferred from electronic annotation /// 0007283 // spermatogenesis // inferred from electronic annotation /// 0032760 // positive regulation of tumor necrosis factor production // inferred from electronic annotation /// 0043066 // negative regulation of apoptotic process // inferred from electronic annotation /// …	0001650 // fibrillar center // inferred from electronic annotation /// 0001651 // dense fibrillar component // inferred from electronic annotation /// 0005634 // nucleus // inferred from direct assay /// 0005654 // nucleoplasm // inferred from direct assay /// 0005730 // nucleolus // inferred from direct assay /// 0005737 // cytoplasm // inferred from electronic annotation /// 0005938 // cell cor…	0000166 // nucleotide binding // inferred from electronic annotation /// 0003676 // nucleic acid binding // inferred from electronic annotation /// 0003677 // DNA binding // inferred from electronic annotation /// 0003697 // single-stranded DNA binding // inferred from electronic annotation /// 0003723 // RNA binding // inferred from direct assay /// 0005102 // receptor binding // inferred from e…	---	chr2:232319618-232329211 (-) // 90.65 // q37.1
11748223_a_at	3.60573e-15	1.91011e-17	2.99822	1.58411	2.99822	up	200879	LIPH	lipase, member H	0006629 // lipid metabolic process // inferred from electronic annotation /// 0008152 // metabolic process // inferred from electronic annotation /// 0016042 // lipid catabolic process // inferred from direct assay	0005576 // extracellular region // inferred from electronic annotation /// 0005615 // extracellular space // inferred from direct assay /// 0005886 // plasma membrane // inferred from direct assay /// 0016020 // membrane // inferred from electronic annotation	0004620 // phospholipase activity // inferred from direct assay /// 0008201 // heparin binding // inferred from direct assay /// 0016787 // hydrolase activity // inferred from electronic annotation /// 0052689 // carboxylic ester hydrolase activity // inferred from electronic annotation	LIPAS-PWY // HumanCyc /// Statin_Pathway_PharmGKB // GenMAPP	chr3:185226312-185270341 (-) // 99.67 // q27.2
11725420_at	3.60573e-15	1.91254e-17	-2.00267	-1.00193	2.00267	down	2909	ARHGAP35	Rho GTPase activating protein 35	0000122 // negative regulation of transcription from RNA polymerase II promoter // inferred from direct assay /// 0001843 // neural tube closure // inferred from electronic annotation /// 0006351 // transcription, DNA-templated // inferred from electronic annotation /// 0006355 // regulation of transcription, DNA-templated // inferred from electronic annotation /// 0007165 // signal transduction …	0005622 // intracellular // inferred from electronic annotation /// 0005634 // nucleus // inferred by curator /// 0005737 // cytoplasm // inferred from electronic annotation /// 0005829 // cytosol // traceable author statement /// 0015629 // actin cytoskeleton // inferred from electronic annotation	0000977 // RNA polymerase II regulatory region sequence-specific DNA binding // inferred from direct assay /// 0001227 // transcriptional repressor activity, RNA polymerase II transcription regulatory region sequence-specific binding // inferred from direct assay /// 0003677 // DNA binding // traceable author statement /// 0003714 // transcription corepressor activity // traceable author statemen…	---	chr19:47421743-47508334 (+) // 97.83 // q13.32
11722411_a_at	3.61841e-15	1.92659e-17	3.53182	1.82041	3.53182	up	6541	SLC7A1	solute carrier family 7 (cationic amino acid transporter, y+ system), member 1	0003333 // amino acid transmembrane transport // inferred from electronic annotation /// 0006810 // transport // non-traceable author statement /// 0006811 // ion transport // traceable author statement /// 0006865 // amino acid transport // traceable author statement /// 0015809 // arginine transport // inferred from electronic annotation /// 0055085 // transmembrane transport // traceable autho…	0005886 // plasma membrane // traceable author statement /// 0005887 // integral component of plasma membrane // traceable author statement /// 0016020 // membrane // inferred from direct assay /// 0016021 // integral component of membrane // inferred from electronic annotation	0000064 // L-ornithine transmembrane transporter activity // not recorded /// 0005515 // protein binding // inferred from physical interaction /// 0015171 // amino acid transmembrane transporter activity // inferred from electronic annotation /// 0015181 // arginine transmembrane transporter activity // not recorded /// 0015189 // L-lysine transmembrane transporter activity // not recorded /// 00…	---	chr13:30083550-30169847 (-) // 97.86 // q12.3
11721609_a_at	3.64357e-15	1.94737e-17	2.67744	1.42085	2.67744	up	80336	PABPC1L	poly(A) binding protein, cytoplasmic 1-like	0001556 // oocyte maturation // inferred from electronic annotation /// 0006378 // mRNA polyadenylation // inferred from electronic annotation	0070062 // extracellular exosome // inferred from direct assay	0000166 // nucleotide binding // inferred from electronic annotation /// 0003676 // nucleic acid binding // inferred from electronic annotation /// 0003723 // RNA binding // inferred from electronic annotation	---	chr20:43538702-43567957 (+) // 95.65 // q13.12
11745322_x_at	3.69406e-15	1.98183e-17	-1.85822	-0.89392	1.85822	down	2222	FDFT1	farnesyl-diphosphate farnesyltransferase 1	0006629 // lipid metabolic process // inferred from electronic annotation /// 0006694 // steroid biosynthetic process // traceable author statement /// 0006695 // cholesterol biosynthetic process // traceable author statement /// 0008152 // metabolic process // inferred from electronic annotation /// 0008202 // steroid metabolic process // inferred from electronic annotation /// 0008203 // choles…	0005783 // endoplasmic reticulum // inferred from direct assay /// 0005789 // endoplasmic reticulum membrane // traceable author statement /// 0016020 // membrane // inferred from electronic annotation /// 0016021 // integral component of membrane // inferred from electronic annotation /// 0043231 // intracellular membrane-bounded organelle // inferred from electronic annotation	0003824 // catalytic activity // inferred from electronic annotation /// 0004310 // farnesyl-diphosphate farnesyltransferase activity // traceable author statement /// 0016491 // oxidoreductase activity // inferred from electronic annotation /// 0016740 // transferase activity // inferred from electronic annotation /// 0016765 // transferase activity, transferring alkyl or aryl (other than methyl…	Cholesterol_Biosynthesis // GenMAPP /// PWY-5670 // HumanCyc /// PWY-5670 // MetaCyc /// PWY-5875 // MetaCyc /// PWY-6105 // MetaCyc /// PWY-6767 // MetaCyc	chr8:11666652-11696623 (+) // 99.9 // p23.1
11717839_a_at	3.69526e-15	1.99209e-17	-1.83126	-0.872837	1.83126	down	10016	PDCD6	programmed cell death 6	0000122 // negative regulation of transcription from RNA polymerase II promoter // --- /// 0001525 // angiogenesis // inferred from electronic annotation /// 0001938 // positive regulation of endothelial cell proliferation // inferred from direct assay /// 0006351 // transcription, DNA-templated // inferred from electronic annotation /// 0006355 // regulation of transcription, DNA-templated // in…	0005634 // nucleus // inferred from direct assay /// 0005737 // cytoplasm // inferred from direct assay /// 0005768 // endosome // inferred from electronic annotation /// 0005783 // endoplasmic reticulum // inferred from direct assay /// 0005789 // endoplasmic reticulum membrane // inferred from electronic annotation /// 0016020 // membrane // inferred from electronic annotation /// 0016021 // in…	0001191 // transcriptional repressor activity, RNA polymerase II transcription factor binding // --- /// 0003677 // DNA binding // inferred from electronic annotation /// 0004198 // calcium-dependent cysteine-type endopeptidase activity // not recorded /// 0005509 // calcium ion binding // inferred from sequence or structural similarity /// 0005515 // protein binding // inferred from physical int…	---	chr5:271735-315088 (+) // 93.31 // p15.33
11721145_s_at	3.69526e-15	1.99744e-17	-5.37419	-2.42605	5.37419	down	4288	MKI67	marker of proliferation Ki-67	0006259 // DNA metabolic process // inferred from electronic annotation /// 0007049 // cell cycle // inferred from electronic annotation /// 0007126 // meiotic nuclear division // inferred from electronic annotation /// 0008283 // cell proliferation // traceable author statement /// 0014070 // response to organic cyclic compound // inferred from electronic annotation /// 0030212 // hyaluronan met…	0000775 // chromosome, centromeric region // inferred from electronic annotation /// 0000793 // condensed chromosome // inferred from electronic annotation /// 0005634 // nucleus // inferred from direct assay /// 0005694 // chromosome // inferred from electronic annotation /// 0005730 // nucleolus // inferred from direct assay /// 0005737 // cytoplasm // inferred from electronic annotation /// 00…	0000166 // nucleotide binding // inferred from electronic annotation /// 0005515 // protein binding // inferred from physical interaction /// 0005524 // ATP binding // inferred from electronic annotation /// 0008022 // protein C-terminus binding // inferred from physical interaction /// 0044822 // poly(A) RNA binding // inferred from direct assay	---	chr10:129894922-129924655 (-) // 98.51 // q26.2
11756585_a_at	3.79323e-15	2.05807e-17	2.02372	1.01701	2.02372	up	360	AQP3	aquaporin 3 (Gill blood group)	0002684 // positive regulation of immune system process // inferred from direct assay /// 0003091 // renal water homeostasis // traceable author statement /// 0006810 // transport // non-traceable author statement /// 0006833 // water transport // traceable author statement /// 0007588 // excretion // traceable author statement /// 0009992 // cellular water homeostasis // not recorded /// 0015793…	0005634 // nucleus // inferred from direct assay /// 0005737 // cytoplasm // inferred from direct assay /// 0005886 // plasma membrane // inferred from direct assay /// 0005886 // plasma membrane // traceable author statement /// 0005887 // integral component of plasma membrane // not recorded /// 0005911 // cell-cell junction // inferred from direct assay /// 0016020 // membrane // inferred from…	0005215 // transporter activity // non-traceable author statement /// 0015204 // urea transmembrane transporter activity // not recorded /// 0015250 // water channel activity // not recorded /// 0015250 // water channel activity // traceable author statement /// 0015254 // glycerol channel activity // inferred from direct assay	---	chr9:33441187-33443142 (-) // 93.33 // p13.3
11754431_s_at	3.8111e-15	2.07548e-17	-2.43688	-1.28503	2.43688	down	27316 /// 494115	RBMX /// RBMXL1	RNA binding motif protein, X-linked /// RNA binding motif protein, X-linked-like 1	0000381 // regulation of alternative mRNA splicing, via spliceosome // inferred from direct assay /// 0000398 // mRNA splicing, via spliceosome // inferred by curator /// 0000398 // mRNA splicing, via spliceosome // traceable author statement /// 0001649 // osteoblast differentiation // inferred from direct assay /// 0006103 // 2-oxoglutarate metabolic process // inferred from electronic annotati…	0005615 // extracellular space // inferred from direct assay /// 0005634 // nucleus // inferred from direct assay /// 0005634 // nucleus // inferred from electronic annotation /// 0005654 // nucleoplasm // traceable author statement /// 0005681 // spliceosomal complex // inferred from electronic annotation /// 0005719 // nuclear euchromatin // inferred from direct assay /// 0005739 // mitochondri…	0000166 // nucleotide binding // inferred from electronic annotation /// 0001047 // core promoter binding // inferred from direct assay /// 0003676 // nucleic acid binding // inferred from electronic annotation /// 0003682 // chromatin binding // inferred from direct assay /// 0003723 // RNA binding // inferred from direct assay /// 0003723 // RNA binding // non-traceable author statement /// 000…	---	chrX:135951353-135962881 (-) // 98.5 // q26.3
11731472_a_at	3.93279e-15	2.14972e-17	2.17469	1.12081	2.17469	up	54968	TMEM70	transmembrane protein 70	0033615 // mitochondrial proton-transporting ATP synthase complex assembly // inferred from mutant phenotype	0005654 // nucleoplasm // inferred from direct assay /// 0005739 // mitochondrion // inferred from direct assay /// 0005743 // mitochondrial inner membrane // inferred from electronic annotation /// 0016020 // membrane // inferred from electronic annotation /// 0016021 // integral component of membrane // inferred from electronic annotation /// 0032592 // integral component of mitochondrial membr…	---	---	chr8:74888374-74895018 (+) // 98.41 // q21.11
11727620_a_at	3.95498e-15	2.17599e-17	2.73092	1.44939	2.73092	up	200879	LIPH	lipase, member H	0006629 // lipid metabolic process // inferred from electronic annotation /// 0008152 // metabolic process // inferred from electronic annotation /// 0016042 // lipid catabolic process // inferred from direct assay	0005576 // extracellular region // inferred from electronic annotation /// 0005615 // extracellular space // inferred from direct assay /// 0005886 // plasma membrane // inferred from direct assay /// 0016020 // membrane // inferred from electronic annotation	0004620 // phospholipase activity // inferred from direct assay /// 0008201 // heparin binding // inferred from direct assay /// 0016787 // hydrolase activity // inferred from electronic annotation /// 0052689 // carboxylic ester hydrolase activity // inferred from electronic annotation	LIPAS-PWY // HumanCyc /// Statin_Pathway_PharmGKB // GenMAPP	chr3:185225566-185270401 (-) // 99.96 // q27.2
11730346_x_at	3.95498e-15	2.18112e-17	-3.19638	-1.67644	3.19638	down	54517	PUS7	pseudouridylate synthase 7 (putative)	0001522 // pseudouridine synthesis // not recorded /// 0006400 // tRNA modification // traceable author statement /// 0008033 // tRNA processing // traceable author statement /// 0009451 // RNA modification // inferred from electronic annotation /// 0010467 // gene expression // traceable author statement	0005634 // nucleus // not recorded	0003723 // RNA binding // inferred from electronic annotation /// 0009982 // pseudouridine synthase activity // not recorded /// 0016853 // isomerase activity // inferred from electronic annotation /// 0019899 // enzyme binding // inferred from physical interaction /// 0044822 // poly(A) RNA binding // inferred from direct assay	---	chr7:105096949-105162705 (-) // 91.96 // q22.3
11725537_at	3.95498e-15	2.18587e-17	-5.34903	-2.41928	5.34903	down	84133	ZNRF3	zinc and ring finger 3	0006511 // ubiquitin-dependent protein catabolic process // inferred from mutant phenotype /// 0016055 // Wnt signaling pathway // inferred from electronic annotation /// 0016567 // protein ubiquitination // inferred from direct assay /// 0016567 // protein ubiquitination // inferred from electronic annotation /// 0030178 // negative regulation of Wnt signaling pathway // inferred from electronic…	0005886 // plasma membrane // traceable author statement /// 0005887 // integral component of plasma membrane // inferred from direct assay /// 0016020 // membrane // inferred from electronic annotation /// 0016021 // integral component of membrane // inferred from electronic annotation	0004842 // ubiquitin-protein transferase activity // inferred from direct assay /// 0005109 // frizzled binding // inferred from physical interaction /// 0005515 // protein binding // inferred from physical interaction /// 0008270 // zinc ion binding // inferred from electronic annotation /// 0016874 // ligase activity // inferred from electronic annotation /// 0046872 // metal ion binding // inf…	---	chr22:29279889-29453476 (+) // 93.52 // q12.1
11719427_a_at	4.00203e-15	2.21997e-17	-5.26866	-2.39744	5.26866	down	55727	BTBD7	BTB (POZ) domain containing 7	0007275 // multicellular organismal development // inferred from electronic annotation /// 0060693 // regulation of branching involved in salivary gland morphogenesis // inferred from electronic annotation	0005634 // nucleus // inferred from sequence or structural similarity	0005515 // protein binding // inferred from electronic annotation	---	chr14:93703895-93799385 (-) // 94.0 // q32.12
11721585_a_at	4.07954e-15	2.27123e-17	-3.46491	-1.79282	3.46491	down	23023	TMCC1	transmembrane and coiled-coil domain family 1	---	0005783 // endoplasmic reticulum // inferred from electronic annotation /// 0005789 // endoplasmic reticulum membrane // inferred from electronic annotation /// 0016020 // membrane // inferred from electronic annotation /// 0016021 // integral component of membrane // inferred from electronic annotation	---	---	chr3:129366634-129612403 (-) // 98.51 // q22.1
11720062_s_at	4.14903e-15	2.31832e-17	1.95412	0.96652	1.95412	up	8870	IER3	immediate early response 3	0001562 // response to protozoan // inferred from electronic annotation /// 0003085 // negative regulation of systemic arterial blood pressure // inferred from electronic annotation /// 0006282 // regulation of DNA repair // inferred from electronic annotation /// 0006915 // apoptotic process // traceable author statement /// 0007095 // mitotic G2 DNA damage checkpoint // inferred from electronic…	0005634 // nucleus // inferred from direct assay /// 0016020 // membrane // inferred from electronic annotation /// 0016021 // integral component of membrane // inferred from electronic annotation	0005515 // protein binding // inferred from physical interaction	---	chr6:30710979-30712334 (-) // 95.68 // p21.33
11736285_a_at	4.18041e-15	2.34957e-17	-2.51624	-1.33127	2.51624	down	1119	CHKA	choline kinase alpha	0006629 // lipid metabolic process // traceable author statement /// 0006644 // phospholipid metabolic process // traceable author statement /// 0006646 // phosphatidylethanolamine biosynthetic process // inferred from direct assay /// 0006646 // phosphatidylethanolamine biosynthetic process // inferred from electronic annotation /// 0006646 // phosphatidylethanolamine biosynthetic process // tra…	0005737 // cytoplasm // inferred from electronic annotation /// 0005829 // cytosol // traceable author statement	0000166 // nucleotide binding // inferred from electronic annotation /// 0004103 // choline kinase activity // inferred from direct assay /// 0004104 // cholinesterase activity // inferred from electronic annotation /// 0004305 // ethanolamine kinase activity // inferred from direct assay /// 0004871 // signal transducer activity // traceable author statement /// 0005524 // ATP binding // inferre…	Acetylcholine_Synthesis // GenMAPP /// PWY3O-450 // HumanCyc	chr11:67820347-67888911 (-) // 93.1 // q13.2
11716730_a_at	4.18041e-15	2.35278e-17	-1.6208	-0.696703	1.6208	down	2079	ERH	enhancer of rudimentary homolog (Drosophila)	0001649 // osteoblast differentiation // inferred from electronic annotation /// 0006139 // nucleobase-containing compound metabolic process // traceable author statement /// 0006213 // pyrimidine nucleoside metabolic process // traceable author statement /// 0006221 // pyrimidine nucleotide biosynthetic process // inferred from electronic annotation /// 0007049 // cell cycle // inferred from ele…	0016020 // membrane // inferred from electronic annotation /// 0030496 // midbody // inferred from direct assay	0005515 // protein binding // inferred from physical interaction /// 0044822 // poly(A) RNA binding // inferred from direct assay	---	chr14:69846844-69865048 (-) // 88.12 // q24.1
11743354_a_at	4.19121e-15	2.36734e-17	3.36846	1.75209	3.36846	up	27250	PDCD4	programmed cell death 4 (neoplastic transformation inhibitor)	0006915 // apoptotic process // non-traceable author statement /// 0007569 // cell aging // inferred from direct assay /// 0034393 // positive regulation of smooth muscle cell apoptotic process // inferred from electronic annotation /// 0043066 // negative regulation of apoptotic process // inferred from electronic annotation /// 0043508 // negative regulation of JUN kinase activity // inferred f…	0005634 // nucleus // inferred from mutant phenotype /// 0005634 // nucleus // inferred from sequence or structural similarity /// 0005654 // nucleoplasm // inferred from direct assay /// 0005737 // cytoplasm // inferred from mutant phenotype /// 0005829 // cytosol // inferred from direct assay	0003723 // RNA binding // inferred from electronic annotation /// 0005488 // binding // inferred from electronic annotation /// 0005515 // protein binding // inferred from physical interaction	---	chr10:112631595-112659764 (+) // 88.72 // q25.2
11763304_at	4.19137e-15	2.37592e-17	2.36027	1.23895	2.36027	up	9414	TJP2	tight junction protein 2	0006915 // apoptotic process // traceable author statement /// 0006921 // cellular component disassembly involved in execution phase of apoptosis // traceable author statement /// 0010033 // response to organic substance // inferred from electronic annotation /// 0012501 // programmed cell death // traceable author statement /// 0035329 // hippo signaling // traceable author statement /// 0046037…	0005634 // nucleus // inferred from electronic annotation /// 0005654 // nucleoplasm // traceable author statement /// 0005737 // cytoplasm // inferred from direct assay /// 0005829 // cytosol // traceable author statement /// 0005886 // plasma membrane // inferred from direct assay /// 0005886 // plasma membrane // traceable author statement /// 0005912 // adherens junction // inferred from elec…	0004385 // guanylate kinase activity // traceable author statement /// 0005515 // protein binding // inferred from physical interaction /// 0008022 // protein C-terminus binding // inferred from electronic annotation /// 0019904 // protein domain specific binding // inferred from physical interaction /// 0030674 // protein binding, bridging // inferred from direct assay	---	chr9:71789209-71870113 (+) // 91.9 // q21.11
11756723_x_at	4.24329e-15	2.41394e-17	-1.79673	-0.845373	1.79673	down	3939	LDHA	lactate dehydrogenase A	0001666 // response to hypoxia // inferred from electronic annotation /// 0005975 // carbohydrate metabolic process // inferred from electronic annotation /// 0006089 // lactate metabolic process // inferred from electronic annotation /// 0006090 // pyruvate metabolic process // traceable author statement /// 0006096 // glycolytic process // non-traceable author statement /// 0007584 // response …	0005634 // nucleus // inferred from direct assay /// 0005737 // cytoplasm // inferred from electronic annotation /// 0005739 // mitochondrion // inferred from electronic annotation /// 0005829 // cytosol // traceable author statement /// 0016020 // membrane // inferred from direct assay /// 0016021 // integral component of membrane // inferred from electronic annotation /// 0035686 // sperm fibro…	0003824 // catalytic activity // inferred from electronic annotation /// 0004457 // lactate dehydrogenase activity // inferred from electronic annotation /// 0004459 // L-lactate dehydrogenase activity // non-traceable author statement /// 0005515 // protein binding // inferred from physical interaction /// 0016491 // oxidoreductase activity // inferred from electronic annotation /// 0016616 // o…	Glycolysis_and_Gluconeogenesis // GenMAPP /// LCTACACAT-PWY // HumanCyc /// PWY-5481 // HumanCyc	chr11:18416109-18429189 (+) // 99.18 // p15.1
11725385_at	4.24421e-15	2.42305e-17	2.00052	1.00038	2.00052	up	7357	UGCG	UDP-glucose ceramide glucosyltransferase	0006629 // lipid metabolic process // inferred from electronic annotation /// 0006665 // sphingolipid metabolic process // traceable author statement /// 0006679 // glucosylceramide biosynthetic process // traceable author statement /// 0006687 // glycosphingolipid metabolic process // traceable author statement /// 0006688 // glycosphingolipid biosynthetic process // traceable author statement /…	0000139 // Golgi membrane // traceable author statement /// 0005794 // Golgi apparatus // inferred from electronic annotation /// 0016020 // membrane // traceable author statement /// 0016021 // integral component of membrane // inferred from electronic annotation	0008120 // ceramide glucosyltransferase activity // inferred from electronic annotation /// 0016740 // transferase activity // inferred from electronic annotation /// 0016757 // transferase activity, transferring glycosyl groups // inferred from electronic annotation	---	chr9:114659045-114696192 (+) // 92.61 // q31.3
11745155_s_at	4.51381e-15	2.59064e-17	-2.04295	-1.03066	2.04295	down	4691	NCL	nucleolin	0001525 // angiogenesis // inferred from direct assay /// 0006897 // endocytosis // inferred from electronic annotation /// 0007283 // spermatogenesis // inferred from electronic annotation /// 0032760 // positive regulation of tumor necrosis factor production // inferred from electronic annotation /// 0043066 // negative regulation of apoptotic process // inferred from electronic annotation /// …	0001650 // fibrillar center // inferred from electronic annotation /// 0001651 // dense fibrillar component // inferred from electronic annotation /// 0005634 // nucleus // inferred from direct assay /// 0005654 // nucleoplasm // inferred from direct assay /// 0005730 // nucleolus // inferred from direct assay /// 0005737 // cytoplasm // inferred from electronic annotation /// 0005938 // cell cor…	0000166 // nucleotide binding // inferred from electronic annotation /// 0003676 // nucleic acid binding // inferred from electronic annotation /// 0003677 // DNA binding // inferred from electronic annotation /// 0003697 // single-stranded DNA binding // inferred from electronic annotation /// 0003723 // RNA binding // inferred from direct assay /// 0005102 // receptor binding // inferred from e…	---	chr2:232319618-232329211 (-) // 90.65 // q37.1
11746134_s_at	4.51381e-15	2.59525e-17	-1.9863	-0.990083	1.9863	down	10528	NOP56	NOP56 ribonucleoprotein	0000154 // rRNA modification // not recorded /// 0006364 // rRNA processing // traceable author statement /// 0042254 // ribosome biogenesis // inferred from electronic annotation	0005634 // nucleus // inferred from electronic annotation /// 0005654 // nucleoplasm // inferred from electronic annotation /// 0005730 // nucleolus // inferred from direct assay /// 0005732 // small nucleolar ribonucleoprotein complex // inferred from direct assay /// 0005737 // cytoplasm // inferred from electronic annotation /// 0016020 // membrane // inferred from direct assay /// 0030529 // …	0003723 // RNA binding // traceable author statement /// 0005515 // protein binding // inferred from physical interaction /// 0030515 // snoRNA binding // inferred from direct assay /// 0044822 // poly(A) RNA binding // inferred from direct assay /// 1990226 // histone methyltransferase binding // inferred from physical interaction	---	chr20:2636332-2639035 (+) // 94.37 // p13
11737373_at	4.58833e-15	2.64738e-17	8.92307	3.15754	8.92307	up	255394	TCP11L2	t-complex 11, testis-specific-like 2	---	---	---	---	chr12:106696580-106740790 (+) // 98.75 // q23.3
11749106_x_at	4.68211e-15	2.71097e-17	2.99399	1.58207	2.99399	up	5097	PCDH1	protocadherin 1	0007155 // cell adhesion // inferred from electronic annotation /// 0007156 // homophilic cell adhesion via plasma membrane adhesion molecules // inferred from electronic annotation /// 0007267 // cell-cell signaling // traceable author statement /// 0007399 // nervous system development // traceable author statement	0005886 // plasma membrane // traceable author statement /// 0005887 // integral component of plasma membrane // traceable author statement /// 0005911 // cell-cell junction // traceable author statement /// 0016020 // membrane // inferred from electronic annotation /// 0016021 // integral component of membrane // inferred from electronic annotation /// 0030054 // cell junction // inferred from e…	0005509 // calcium ion binding // inferred from electronic annotation	---	chr5:141242621-141249154 (-) // 99.85 // q31.3
11743545_a_at	4.82309e-15	2.80236e-17	-2.68846	-1.42678	2.68846	down	5860	QDPR	quinoid dihydropteridine reductase	0001889 // liver development // inferred from electronic annotation /// 0006520 // cellular amino acid metabolic process // traceable author statement /// 0006559 // L-phenylalanine catabolic process // traceable author statement /// 0006729 // tetrahydrobiopterin biosynthetic process // inferred from electronic annotation /// 0008152 // metabolic process // inferred from electronic annotation //…	0005737 // cytoplasm // inferred from direct assay /// 0005739 // mitochondrion // inferred from electronic annotation /// 0005829 // cytosol // traceable author statement /// 0043005 // neuron projection // inferred from electronic annotation /// 0070062 // extracellular exosome // inferred from direct assay	0004155 // 6,7-dihydropteridine reductase activity // not recorded /// 0009055 // electron carrier activity // traceable author statement /// 0016491 // oxidoreductase activity // inferred from electronic annotation /// 0042803 // protein homodimerization activity // inferred from electronic annotation /// 0070402 // NADPH binding // inferred from electronic annotation /// 0070404 // NADH binding…	PHENYLALANINE-DEG1-PWY // HumanCyc	chr4:17487853-17513857 (-) // 93.62 // p15.32
11731632_s_at	4.90492e-15	2.85984e-17	2.83993	1.50586	2.83993	up	81631	MAP1LC3B	microtubule associated protein 1 light chain 3 beta	0000045 // autophagosome assembly // not recorded /// 0000422 // mitophagy // not recorded /// 0000423 // macromitophagy // traceable author statement /// 0006914 // autophagy // inferred from electronic annotation /// 0006995 // cellular response to nitrogen starvation // not recorded /// 0016236 // macroautophagy // traceable author statement /// 0044804 // nucleophagy // not recorded /// 00610…	0000407 // pre-autophagosomal structure // not recorded /// 0000421 // autophagosome membrane // not recorded /// 0000421 // autophagosome membrane // traceable author statement /// 0005622 // intracellular // inferred from direct assay /// 0005737 // cytoplasm // inferred from electronic annotation /// 0005739 // mitochondrion // inferred from direct assay /// 0005776 // autophagosome // inferre…	0005515 // protein binding // inferred from physical interaction /// 0008017 // microtubule binding // not recorded /// 0031625 // ubiquitin protein ligase binding // inferred from physical interaction	---	chr16:87425935-87437214 (+) // 79.79 // q24.2
11731579_a_at	4.9172e-15	2.88131e-17	5.29371	2.40428	5.29371	up	27076	LYPD3	LY6/PLAUR domain containing 3	0007160 // cell-matrix adhesion // not recorded	0005615 // extracellular space // inferred from direct assay /// 0005886 // plasma membrane // inferred from electronic annotation /// 0016020 // membrane // inferred from electronic annotation /// 0016021 // integral component of membrane // inferred from electronic annotation /// 0031225 // anchored component of membrane // inferred from electronic annotation /// 0046658 // anchored component o…	0043236 // laminin binding // not recorded	---	chr19:43964941-43969831 (-) // 88.56 // q13.31
11728701_a_at	4.9172e-15	2.88691e-17	1.50703	0.59171	1.50703	up	1604	CD55	CD55 molecule, decay accelerating factor for complement (Cromer blood group)	0002376 // immune system process // inferred from electronic annotation /// 0006958 // complement activation, classical pathway // inferred from electronic annotation /// 0007204 // positive regulation of cytosolic calcium ion concentration // inferred from direct assay /// 0016032 // viral process // inferred from electronic annotation /// 0030449 // regulation of complement activation // tracea…	0005576 // extracellular region // traceable author statement /// 0005829 // cytosol // inferred from direct assay /// 0005886 // plasma membrane // inferred from direct assay /// 0005886 // plasma membrane // traceable author statement /// 0005887 // integral component of plasma membrane // traceable author statement /// 0009986 // cell surface // inferred from direct assay /// 0016020 // membra…	0001618 // virus receptor activity // inferred from direct assay /// 0005515 // protein binding // inferred from physical interaction /// 0008289 // lipid binding // inferred from direct assay	Complement_Activation_Classical // GenMAPP	chr1:207494816-207534309 (+) // 98.19 // q32.2
11720904_s_at	4.93815e-15	2.92272e-17	-2.50048	-1.3222	2.50048	down	79832	QSER1	glutamine and serine rich 1	---	---	---	---	chr11:32914723-33001812 (+) // 94.23 // p13
11721053_s_at	4.93815e-15	2.92551e-17	-4.60728	-2.20392	4.60728	down	57542	KLHL42	kelch like family member 42	0000209 // protein polyubiquitination // inferred from direct assay /// 0007049 // cell cycle // inferred from electronic annotation /// 0007067 // mitotic nuclear division // inferred from electronic annotation /// 0016567 // protein ubiquitination // inferred from electronic annotation /// 0032886 // regulation of microtubule-based process // inferred from mutant phenotype /// 0043161 // protea…	0005737 // cytoplasm // inferred from electronic annotation /// 0005819 // spindle // inferred from electronic annotation /// 0005856 // cytoskeleton // inferred from electronic annotation /// 0031463 // Cul3-RING ubiquitin ligase complex // inferred from direct assay	0004842 // ubiquitin-protein transferase activity // inferred from direct assay /// 0005515 // protein binding // inferred from physical interaction	---	chr12:27932813-27955972 (+) // 90.33 // p11.22
11757472_x_at	4.93815e-15	2.9292e-17	-1.7981	-0.846477	1.7981	down	4738	NEDD8	neural precursor cell expressed, developmentally down-regulated 8	0006357 // regulation of transcription from RNA polymerase II promoter // inferred from electronic annotation /// 0006464 // cellular protein modification process // traceable author statement /// 0006508 // proteolysis // traceable author statement /// 0006511 // ubiquitin-dependent protein catabolic process // traceable author statement /// 0007179 // transforming growth factor beta receptor si…	0005634 // nucleus // inferred from electronic annotation /// 0005829 // cytosol // traceable author statement /// 0070062 // extracellular exosome // inferred from direct assay	0005515 // protein binding // inferred from physical interaction /// 0031625 // ubiquitin protein ligase binding // inferred from physical interaction	---	chr14:24686064-24687383 (-) // 93.22 // q12
11758134_s_at	4.97854e-15	2.97287e-17	-2.83747	-1.50461	2.83747	down	57460	PPM1H	protein phosphatase, Mg2+/Mn2+ dependent 1H	0006470 // protein dephosphorylation // inferred from electronic annotation /// 0008152 // metabolic process // inferred from electronic annotation /// 0016311 // dephosphorylation // inferred from mutant phenotype	0005634 // nucleus // inferred from direct assay /// 0005737 // cytoplasm // inferred from direct assay	0003824 // catalytic activity // inferred from electronic annotation /// 0004721 // phosphoprotein phosphatase activity // inferred from mutant phenotype /// 0004722 // protein serine/threonine phosphatase activity // inferred from electronic annotation /// 0016787 // hydrolase activity // inferred from electronic annotation	---	chr12:63037782-63038343 (-) // 95.37 // q14.1
11729052_at	4.97854e-15	2.97332e-17	2.97896	1.57481	2.97896	up	8496	PPFIBP1	PTPRF interacting protein, binding protein 1 (liprin beta 1)	0007155 // cell adhesion // traceable author statement	0005886 // plasma membrane // non-traceable author statement /// 0005925 // focal adhesion // inferred from direct assay	---	---	chr12:27677044-27800910 (+) // 95.42 // p11.23
11743463_a_at	4.98419e-15	2.98678e-17	-2.55054	-1.3508	2.55054	down	1108	CHD4	chromodomain helicase DNA binding protein 4	0000122 // negative regulation of transcription from RNA polymerase II promoter // inferred from electronic annotation /// 0006325 // chromatin organization // traceable author statement /// 0006351 // transcription, DNA-templated // inferred from electronic annotation /// 0006355 // regulation of transcription, DNA-templated // inferred from electronic annotation /// 0006357 // regulation of tra…	0000790 // nuclear chromatin // inferred from direct assay /// 0005634 // nucleus // inferred from direct assay /// 0005654 // nucleoplasm // inferred from direct assay /// 0005654 // nucleoplasm // traceable author statement /// 0005737 // cytoplasm // inferred from direct assay /// 0005813 // centrosome // inferred from direct assay /// 0005815 // microtubule organizing center // inferred from …	0000166 // nucleotide binding // inferred from electronic annotation /// 0000978 // RNA polymerase II core promoter proximal region sequence-specific DNA binding // inferred from direct assay /// 0000980 // RNA polymerase II distal enhancer sequence-specific DNA binding // inferred from direct assay /// 0001103 // RNA polymerase II repressing transcription factor binding // inferred from physical…	---	chr12:6679247-6716642 (-) // 99.15 // p13.31
11715833_a_at	5.00897e-15	3.02071e-17	-2.98179	-1.57618	2.98179	down	8607	RUVBL1	RuvB-like AAA ATPase 1	0006281 // DNA repair // inferred from electronic annotation /// 0006310 // DNA recombination // inferred from electronic annotation /// 0006325 // chromatin organization // traceable author statement /// 0006334 // nucleosome assembly // traceable author statement /// 0006351 // transcription, DNA-templated // inferred from electronic annotation /// 0006355 // regulation of transcription, DNA-te…	0000812 // Swr1 complex // inferred from direct assay /// 0005634 // nucleus // inferred from direct assay /// 0005654 // nucleoplasm // inferred from direct assay /// 0005654 // nucleoplasm // traceable author statement /// 0005737 // cytoplasm // inferred from direct assay /// 0005794 // Golgi apparatus // inferred from direct assay /// 0005815 // microtubule organizing center // inferred from …	0000166 // nucleotide binding // inferred from electronic annotation /// 0003678 // DNA helicase activity // inferred from direct assay /// 0004386 // helicase activity // inferred from electronic annotation /// 0005515 // protein binding // inferred from physical interaction /// 0005524 // ATP binding // inferred from electronic annotation /// 0016787 // hydrolase activity // inferred from elect…	---	chr3:127799651-127842723 (-) // 86.95 // q21.3
11716047_a_at	5.00897e-15	3.02822e-17	-2.82284	-1.49715	2.82284	down	8209 /// 102724023	C21orf33 /// LOC102724023	chromosome 21 open reading frame 33 /// ES1 protein homolog, mitochondrial	---	0005739 // mitochondrion // not recorded	---	---	chr21:45553533-45565593 (+) // 88.59 // q22.3
11736556_s_at	5.00897e-15	3.03205e-17	2.22003	1.15058	2.22003	up	6515 /// 144195	SLC2A3 /// SLC2A14	solute carrier family 2 (facilitated glucose transporter), member 3 /// solute carrier family 2 (facilitated glucose transporter), member 14	0005975 // carbohydrate metabolic process // traceable author statement /// 0006766 // vitamin metabolic process // traceable author statement /// 0006767 // water-soluble vitamin metabolic process // traceable author statement /// 0006810 // transport // inferred from electronic annotation /// 0007275 // multicellular organismal development // inferred from electronic annotation /// 0007283 // s…	0005634 // nucleus // inferred from direct assay /// 0005886 // plasma membrane // traceable author statement /// 0005887 // integral component of plasma membrane // inferred from mutant phenotype /// 0016020 // membrane // inferred from electronic annotation /// 0016021 // integral component of membrane // inferred from direct assay /// 0016021 // integral component of membrane // inferred from …	0005215 // transporter activity // inferred from electronic annotation /// 0005351 // sugar:proton symporter activity // --- /// 0005355 // glucose transmembrane transporter activity // inferred from direct assay /// 0005355 // glucose transmembrane transporter activity // inferred from electronic annotation /// 0005536 // glucose binding // inferred from direct assay /// 0022857 // transmembrane…	---	chr12:7965115-8024970 (-) // 91.91 // p13.31
11727204_a_at	5.24881e-15	3.19909e-17	3.42501	1.77611	3.42501	up	8535	CBX4	chromobox 4	0000122 // negative regulation of transcription from RNA polymerase II promoter // inferred from mutant phenotype /// 0006351 // transcription, DNA-templated // inferred from electronic annotation /// 0006355 // regulation of transcription, DNA-templated // inferred from electronic annotation /// 0016568 // chromatin modification // inferred from electronic annotation /// 0016925 // protein sumoy…	0005634 // nucleus // inferred from direct assay /// 0005654 // nucleoplasm // traceable author statement /// 0016604 // nuclear body // inferred from electronic annotation /// 0016607 // nuclear speck // inferred from electronic annotation /// 0031519 // PcG protein complex // inferred from direct assay /// 0035102 // PRC1 complex // inferred from direct assay	0003682 // chromatin binding // inferred from electronic annotation /// 0003714 // transcription corepressor activity // traceable author statement /// 0003727 // single-stranded RNA binding // inferred from electronic annotation /// 0005515 // protein binding // inferred from physical interaction /// 0016874 // ligase activity // inferred from electronic annotation /// 0019789 // SUMO transferas…	---	chr17:77806954-77813229 (-) // 89.43 // q25.3
11720275_a_at	5.24881e-15	3.20206e-17	2.08207	1.05802	2.08207	up	8837	CFLAR	CASP8 and FADD like apoptosis regulator	0006508 // proteolysis // inferred from electronic annotation /// 0006915 // apoptotic process // inferred from mutant phenotype /// 0006915 // apoptotic process // traceable author statement /// 0006919 // activation of cysteine-type endopeptidase activity involved in apoptotic process // not recorded /// 0007519 // skeletal muscle tissue development // inferred from sequence or structural simil…	0005737 // cytoplasm // inferred from direct assay /// 0005829 // cytosol // traceable author statement /// 0031264 // death-inducing signaling complex // inferred from direct assay /// 0031265 // CD95 death-inducing signaling complex // inferred from electronic annotation /// 0045121 // membrane raft // inferred from electronic annotation /// 0097342 // ripoptosome // inferred from direct assay	0002020 // protease binding // inferred from physical interaction /// 0004197 // cysteine-type endopeptidase activity // inferred from electronic annotation /// 0005123 // death receptor binding // inferred from electronic annotation /// 0005515 // protein binding // inferred from physical interaction /// 0008047 // enzyme activator activity // inferred from direct assay /// 0008234 // cysteine-t…	---	chr2:201980681-202005162 (+) // 72.72 // q33.1
11725208_at	5.24881e-15	3.20911e-17	-4.97874	-2.31578	4.97874	down	3954	LETM1	leucine zipper-EF-hand containing transmembrane protein 1	0042407 // cristae formation // inferred from mutant phenotype	0005739 // mitochondrion // inferred from direct assay /// 0005739 // mitochondrion // inferred from sequence or structural similarity /// 0005743 // mitochondrial inner membrane // inferred from direct assay /// 0016020 // membrane // inferred from electronic annotation /// 0016021 // integral component of membrane // inferred from electronic annotation	0005509 // calcium ion binding // inferred from electronic annotation /// 0005515 // protein binding // inferred from physical interaction /// 0046872 // metal ion binding // inferred from electronic annotation	---	chr4:1809542-1857974 (-) // 88.79 // p16.3
11742992_s_at	5.29113e-15	3.2457e-17	2.55553	1.35362	2.55553	up	29968	PSAT1	phosphoserine aminotransferase 1	0006564 // L-serine biosynthetic process // non-traceable author statement /// 0006564 // L-serine biosynthetic process // traceable author statement /// 0008152 // metabolic process // inferred from electronic annotation /// 0008615 // pyridoxine biosynthetic process // non-traceable author statement /// 0008652 // cellular amino acid biosynthetic process // traceable author statement /// 003464…	0005737 // cytoplasm // inferred from direct assay /// 0005829 // cytosol // traceable author statement /// 0070062 // extracellular exosome // inferred from direct assay	0003824 // catalytic activity // inferred from electronic annotation /// 0004648 // O-phospho-L-serine:2-oxoglutarate aminotransferase activity // not recorded /// 0004648 // O-phospho-L-serine:2-oxoglutarate aminotransferase activity // non-traceable author statement /// 0004648 // O-phospho-L-serine:2-oxoglutarate aminotransferase activity // traceable author statement /// 0008483 // transamina…	CYSTEINE-SYN2-PWY // HumanCyc /// SERSYN-PWY // HumanCyc	chr9:80911990-80945009 (+) // 96.2 // q21.2
11745828_x_at	5.46397e-15	3.36278e-17	3.20921	1.68222	3.20921	up	665	BNIP3L	BCL2/adenovirus E1B 19kDa interacting protein 3-like	0006915 // apoptotic process // inferred from electronic annotation /// 0016032 // viral process // inferred from electronic annotation /// 0035694 // mitochondrial protein catabolic process // inferred from mutant phenotype /// 0043065 // positive regulation of apoptotic process // inferred from direct assay /// 0043066 // negative regulation of apoptotic process // inferred from direct assay //…	0005634 // nucleus // inferred from electronic annotation /// 0005635 // nuclear envelope // inferred from direct assay /// 0005739 // mitochondrion // inferred from direct assay /// 0005740 // mitochondrial envelope // inferred from electronic annotation /// 0005741 // mitochondrial outer membrane // inferred from mutant phenotype /// 0005783 // endoplasmic reticulum // inferred from direct assa…	0005515 // protein binding // inferred from physical interaction /// 0005521 // lamin binding // inferred from direct assay /// 0005521 // lamin binding // inferred from physical interaction /// 0042802 // identical protein binding // inferred from physical interaction /// 0042803 // protein homodimerization activity // inferred from direct assay /// 0046982 // protein heterodimerization activity…	Apoptosis // GenMAPP	chr8:26247877-26268564 (+) // 98.61 // p21.2
11715386_at	5.57086e-15	3.43984e-17	-4.98677	-2.31811	4.98677	down	5967	REG1A	regenerating family member 1 alpha	0008284 // positive regulation of cell proliferation // traceable author statement	0005576 // extracellular region // inferred from electronic annotation /// 0070062 // extracellular exosome // inferred from direct assay	0008083 // growth factor activity // inferred from direct assay /// 0030246 // carbohydrate binding // inferred from electronic annotation	---	chr2:79347615-79350535 (+) // 95.45 // p12
11721875_at	5.61748e-15	3.48001e-17	3.39552	1.76363	3.39552	up	23657	SLC7A11	solute carrier family 7 (anionic amino acid transporter light chain, xc- system), member 11	0003333 // amino acid transmembrane transport // inferred from electronic annotation /// 0006810 // transport // inferred from electronic annotation /// 0006811 // ion transport // traceable author statement /// 0006865 // amino acid transport // traceable author statement /// 0006979 // response to oxidative stress // inferred from electronic annotation /// 0007420 // brain development // inferr…	0005791 // rough endoplasmic reticulum // inferred from electronic annotation /// 0005856 // cytoskeleton // inferred from electronic annotation /// 0005886 // plasma membrane // traceable author statement /// 0005887 // integral component of plasma membrane // not recorded /// 0009986 // cell surface // inferred from direct assay /// 0016020 // membrane // inferred from electronic annotation ///…	0005515 // protein binding // inferred from physical interaction /// 0015171 // amino acid transmembrane transporter activity // inferred from electronic annotation /// 0015327 // cystine:glutamate antiporter activity // traceable author statement	---	chr4:139085246-139163724 (-) // 90.24 // q28.3
AFFX-HUMRGE/M10098_M_at	5.63831e-15	3.50433e-17	-1.61026	-0.68729	1.61026	down	---	---	---	---	---	---	---	---
11715834_x_at	5.65876e-15	3.52849e-17	-2.99678	-1.58341	2.99678	down	8607	RUVBL1	RuvB-like AAA ATPase 1	0006281 // DNA repair // inferred from electronic annotation /// 0006310 // DNA recombination // inferred from electronic annotation /// 0006325 // chromatin organization // traceable author statement /// 0006334 // nucleosome assembly // traceable author statement /// 0006351 // transcription, DNA-templated // inferred from electronic annotation /// 0006355 // regulation of transcription, DNA-te…	0000812 // Swr1 complex // inferred from direct assay /// 0005634 // nucleus // inferred from direct assay /// 0005654 // nucleoplasm // inferred from direct assay /// 0005654 // nucleoplasm // traceable author statement /// 0005737 // cytoplasm // inferred from direct assay /// 0005794 // Golgi apparatus // inferred from direct assay /// 0005815 // microtubule organizing center // inferred from …	0000166 // nucleotide binding // inferred from electronic annotation /// 0003678 // DNA helicase activity // inferred from direct assay /// 0004386 // helicase activity // inferred from electronic annotation /// 0005515 // protein binding // inferred from physical interaction /// 0005524 // ATP binding // inferred from electronic annotation /// 0016787 // hydrolase activity // inferred from elect…	---	chr3:127799651-127842723 (-) // 86.95 // q21.3
11744954_x_at	5.68466e-15	3.5584e-17	2.15998	1.11102	2.15998	up	301	ANXA1	annexin A1	0000733 // DNA strand renaturation // inferred from electronic annotation /// 0001780 // neutrophil homeostasis // inferred from mutant phenotype /// 0002250 // adaptive immune response // inferred from electronic annotation /// 0002376 // immune system process // inferred from electronic annotation /// 0002548 // monocyte chemotaxis // inferred from direct assay /// 0002685 // regulation of leuk…	0001533 // cornified envelope // inferred from direct assay /// 0001891 // phagocytic cup // inferred from electronic annotation /// 0005576 // extracellular region // traceable author statement /// 0005615 // extracellular space // inferred from direct assay /// 0005634 // nucleus // inferred from direct assay /// 0005654 // nucleoplasm // inferred from direct assay /// 0005737 // cytoplasm // i…	0003697 // single-stranded DNA binding // inferred from electronic annotation /// 0003727 // single-stranded RNA binding // inferred from electronic annotation /// 0004386 // helicase activity // inferred from electronic annotation /// 0004859 // phospholipase inhibitor activity // inferred from electronic annotation /// 0005102 // receptor binding // traceable author statement /// 0005198 // str…	Prostaglandin_synthesis_regulation // GenMAPP	chr9:75766780-75785307 (+) // 85.79 // q21.13
11733216_s_at	5.68466e-15	3.56765e-17	2.28251	1.19062	2.28251	up	54532	USP53	ubiquitin specific peptidase 53	0006511 // ubiquitin-dependent protein catabolic process // inferred from electronic annotation /// 0016579 // protein deubiquitination // inferred from electronic annotation	---	0005515 // protein binding // inferred from physical interaction /// 0036459 // ubiquitinyl hydrolase activity // inferred from electronic annotation	---	chr4:120133770-120216672 (+) // 96.63 // q26
11742995_at	5.84541e-15	3.68038e-17	1.78049	0.832273	1.78049	up	10890	RAB10	RAB10, member RAS oncogene family	0006810 // transport // inferred from electronic annotation /// 0006886 // intracellular protein transport // not recorded /// 0006893 // Golgi to plasma membrane transport // inferred from sequence or structural similarity /// 0006904 // vesicle docking involved in exocytosis // not recorded /// 0006913 // nucleocytoplasmic transport // inferred from electronic annotation /// 0007165 // signal t…	0000145 // exocyst // inferred from sequence or structural similarity /// 0005622 // intracellular // inferred from electronic annotation /// 0005768 // endosome // inferred from direct assay /// 0005783 // endoplasmic reticulum // inferred from electronic annotation /// 0005789 // endoplasmic reticulum membrane // inferred from direct assay /// 0005794 // Golgi apparatus // inferred from direct …	0000166 // nucleotide binding // inferred from electronic annotation /// 0003924 // GTPase activity // not recorded /// 0005515 // protein binding // inferred from physical interaction /// 0005525 // GTP binding // inferred from direct assay /// 0019003 // GDP binding // inferred from direct assay /// 0031489 // myosin V binding // inferred from physical interaction	---	chr2:26256486-26360736 (+) // 97.46 // p23.3
11726975_x_at	5.97069e-15	3.77135e-17	1.75133	0.808453	1.75133	up	64065	PERP	PERP, TP53 apoptosis effector	0002934 // desmosome organization // not recorded /// 0006915 // apoptotic process // inferred from electronic annotation /// 0007155 // cell adhesion // inferred from electronic annotation /// 0007219 // Notch signaling pathway // inferred from electronic annotation /// 0034113 // heterotypic cell-cell adhesion // inferred from electronic annotation /// 0045862 // positive regulation of proteoly…	0005739 // mitochondrion // inferred from electronic annotation /// 0005794 // Golgi apparatus // inferred from electronic annotation /// 0005886 // plasma membrane // inferred from electronic annotation /// 0005887 // integral component of plasma membrane // inferred from electronic annotation /// 0016020 // membrane // inferred from electronic annotation /// 0016021 // integral component of mem…	---	---	chr6:138409346-138428660 (-) // 92.99 // q23.3
11722601_a_at	6.10498e-15	3.86853e-17	-2.26325	-1.17839	2.26325	down	39	ACAT2	acetyl-CoA acetyltransferase 2	0006629 // lipid metabolic process // inferred by curator /// 0008152 // metabolic process // inferred from electronic annotation	0005634 // nucleus // inferred from direct assay /// 0005654 // nucleoplasm // inferred from direct assay /// 0005730 // nucleolus // inferred from direct assay /// 0005737 // cytoplasm // inferred from direct assay /// 0070062 // extracellular exosome // inferred from direct assay	0003824 // catalytic activity // inferred from electronic annotation /// 0003985 // acetyl-CoA C-acetyltransferase activity // inferred from direct assay /// 0005515 // protein binding // inferred from physical interaction /// 0016740 // transferase activity // inferred from electronic annotation /// 0016746 // transferase activity, transferring acyl groups // inferred from electronic annotation …	P163-PWY // HumanCyc /// PWY-5177 // HumanCyc /// PWY-922 // HumanCyc	chr6:160182976-160200087 (+) // 97.99 // q25.3
11744098_at	6.12865e-15	3.89593e-17	-1.92348	-0.94372	1.92348	down	51602	NOP58	NOP58 ribonucleoprotein	0000154 // rRNA modification // not recorded /// 0006364 // rRNA processing // traceable author statement /// 0006608 // snRNP protein import into nucleus // inferred from sequence or structural similarity /// 0016049 // cell growth // traceable author statement /// 0042254 // ribosome biogenesis // inferred from electronic annotation /// 0048254 // snoRNA localization // inferred from mutant phe…	0005634 // nucleus // inferred from direct assay /// 0005654 // nucleoplasm // inferred from electronic annotation /// 0005730 // nucleolus // inferred from direct assay /// 0005730 // nucleolus // traceable author statement /// 0005732 // small nucleolar ribonucleoprotein complex // inferred from direct assay /// 0005737 // cytoplasm // inferred from direct assay /// 0015030 // Cajal body // inf…	0001094 // TFIID-class transcription factor binding // inferred from physical interaction /// 0005515 // protein binding // inferred from physical interaction /// 0030515 // snoRNA binding // inferred from direct assay /// 0044822 // poly(A) RNA binding // inferred from direct assay /// 0051117 // ATPase binding // inferred from physical interaction	---	chr2:203130009-203168384 (+) // 82.29 // q33.1
11760753_a_at	6.17831e-15	3.94001e-17	5.24246	2.39024	5.24246	up	5156	PDGFRA	platelet-derived growth factor receptor, alpha polypeptide	0000165 // MAPK cascade // traceable author statement /// 0000186 // activation of MAPKK activity // traceable author statement /// 0001553 // luteinization // inferred from sequence or structural similarity /// 0001775 // cell activation // traceable author statement /// 0006468 // protein phosphorylation // inferred from electronic annotation /// 0006935 // chemotaxis // inferred from electroni…	0005634 // nucleus // inferred from sequence or structural similarity /// 0005737 // cytoplasm // inferred from sequence or structural similarity /// 0005829 // cytosol // inferred from mutant phenotype /// 0005886 // plasma membrane // traceable author statement /// 0005887 // integral component of plasma membrane // inferred from direct assay /// 0016020 // membrane // inferred from direct assa…	0000166 // nucleotide binding // inferred from electronic annotation /// 0004672 // protein kinase activity // inferred from direct assay /// 0004713 // protein tyrosine kinase activity // inferred from electronic annotation /// 0004714 // transmembrane receptor protein tyrosine kinase activity // inferred from direct assay /// 0005018 // platelet-derived growth factor alpha-receptor activity // …	---	chr4:55095477-55148144 (+) // 98.12 // q12
11746009_a_at	6.22391e-15	3.98169e-17	-2.22288	-1.15243	2.22288	down	39	ACAT2	acetyl-CoA acetyltransferase 2	0006629 // lipid metabolic process // inferred by curator /// 0008152 // metabolic process // inferred from electronic annotation	0005634 // nucleus // inferred from direct assay /// 0005654 // nucleoplasm // inferred from direct assay /// 0005730 // nucleolus // inferred from direct assay /// 0005737 // cytoplasm // inferred from direct assay /// 0070062 // extracellular exosome // inferred from direct assay	0003824 // catalytic activity // inferred from electronic annotation /// 0003985 // acetyl-CoA C-acetyltransferase activity // inferred from direct assay /// 0005515 // protein binding // inferred from physical interaction /// 0016740 // transferase activity // inferred from electronic annotation /// 0016746 // transferase activity, transferring acyl groups // inferred from electronic annotation …	P163-PWY // HumanCyc /// PWY-5177 // HumanCyc /// PWY-922 // HumanCyc	chr6:160183510-160200144 (+) // 99.48 // q25.3
11749252_a_at	6.28562e-15	4.04085e-17	4.26447	2.09237	4.26447	up	2040	STOM	stomatin	0002230 // positive regulation of defense response to virus by host // inferred from mutant phenotype /// 0034765 // regulation of ion transmembrane transport // inferred from electronic annotation /// 0044829 // positive regulation by host of viral genome replication // inferred from electronic annotation /// 0048524 // positive regulation of viral process // inferred from electronic annotation …	0005615 // extracellular space // inferred from direct assay /// 0005737 // cytoplasm // inferred from direct assay /// 0005739 // mitochondrion // inferred from direct assay /// 0005783 // endoplasmic reticulum // inferred from direct assay /// 0005856 // cytoskeleton // inferred from direct assay /// 0005886 // plasma membrane // inferred from electronic annotation /// 0005887 // integral compo…	0005515 // protein binding // inferred from physical interaction /// 0042802 // identical protein binding // inferred from electronic annotation /// 0042803 // protein homodimerization activity // inferred from electronic annotation /// 0070063 // RNA polymerase binding // inferred from physical interaction	---	chr9:124103026-124132526 (-) // 98.74 // q33.2
11746350_a_at	6.28562e-15	4.04999e-17	2.63267	1.39653	2.63267	up	5292	PIM1	Pim-1 proto-oncogene, serine/threonine kinase	0006468 // protein phosphorylation // inferred from direct assay /// 0006915 // apoptotic process // inferred from electronic annotation /// 0007049 // cell cycle // inferred from electronic annotation /// 0007275 // multicellular organismal development // traceable author statement /// 0007346 // regulation of mitotic cell cycle // not recorded /// 0008283 // cell proliferation // inferred from …	0005634 // nucleus // inferred from electronic annotation /// 0005737 // cytoplasm // inferred from direct assay /// 0005886 // plasma membrane // inferred from electronic annotation /// 0016020 // membrane // inferred from electronic annotation	0000166 // nucleotide binding // inferred from electronic annotation /// 0004672 // protein kinase activity // inferred from electronic annotation /// 0004674 // protein serine/threonine kinase activity // inferred from direct assay /// 0005515 // protein binding // inferred from physical interaction /// 0005524 // ATP binding // inferred from direct assay /// 0008134 // transcription factor bind…	---	chr6:37140223-37142723 (+) // 99.61 // p21.2
11746010_x_at	6.28562e-15	4.05934e-17	-2.05216	-1.03715	2.05216	down	39	ACAT2	acetyl-CoA acetyltransferase 2	0006629 // lipid metabolic process // inferred by curator /// 0008152 // metabolic process // inferred from electronic annotation	0005634 // nucleus // inferred from direct assay /// 0005654 // nucleoplasm // inferred from direct assay /// 0005730 // nucleolus // inferred from direct assay /// 0005737 // cytoplasm // inferred from direct assay /// 0070062 // extracellular exosome // inferred from direct assay	0003824 // catalytic activity // inferred from electronic annotation /// 0003985 // acetyl-CoA C-acetyltransferase activity // inferred from direct assay /// 0005515 // protein binding // inferred from physical interaction /// 0016740 // transferase activity // inferred from electronic annotation /// 0016746 // transferase activity, transferring acyl groups // inferred from electronic annotation …	P163-PWY // HumanCyc /// PWY-5177 // HumanCyc /// PWY-922 // HumanCyc	chr6:160183510-160200144 (+) // 99.48 // q25.3
11738414_a_at	6.41891e-15	4.15842e-17	4.69774	2.23197	4.69774	up	7422	VEGFA	vascular endothelial growth factor A	0000122 // negative regulation of transcription from RNA polymerase II promoter // inferred from direct assay /// 0001525 // angiogenesis // inferred from direct assay /// 0001541 // ovarian follicle development // inferred from sequence or structural similarity /// 0001568 // blood vessel development // inferred from electronic annotation /// 0001569 // patterning of blood vessels // inferred fr…	0005576 // extracellular region // traceable author statement /// 0005578 // proteinaceous extracellular matrix // non-traceable author statement /// 0005615 // extracellular space // inferred from direct assay /// 0005615 // extracellular space // inferred from sequence or structural similarity /// 0005737 // cytoplasm // inferred from direct assay /// 0009986 // cell surface // inferred from di…	0001968 // fibronectin binding // inferred from direct assay /// 0005102 // receptor binding // inferred from electronic annotation /// 0005125 // cytokine activity // inferred from direct assay /// 0005125 // cytokine activity // inferred from sequence or structural similarity /// 0005161 // platelet-derived growth factor receptor binding // inferred from physical interaction /// 0005172 // vasc…	Hypertrophy_model // GenMAPP	chr6:43737952-43754221 (+) // 93.28 // p21.1
11744682_x_at	6.44494e-15	4.18833e-17	-1.74952	-0.806957	1.74952	down	1984	EIF5A	eukaryotic translation initiation factor 5A	0006406 // mRNA export from nucleus // inferred from mutant phenotype /// 0006412 // translation // inferred from electronic annotation /// 0006414 // translational elongation // inferred from electronic annotation /// 0006452 // translational frameshifting // inferred from electronic annotation /// 0006611 // protein export from nucleus // inferred from mutant phenotype /// 0006810 // transport …	0005634 // nucleus // inferred from direct assay /// 0005642 // annulate lamellae // inferred from direct assay /// 0005643 // nuclear pore // inferred from direct assay /// 0005737 // cytoplasm // inferred from direct assay /// 0005783 // endoplasmic reticulum // inferred from electronic annotation /// 0005789 // endoplasmic reticulum membrane // inferred from electronic annotation /// 0005829 /…	0003723 // RNA binding // inferred from direct assay /// 0003746 // translation elongation factor activity // inferred from sequence or structural similarity /// 0005515 // protein binding // inferred from physical interaction /// 0017070 // U6 snRNA binding // inferred from direct assay /// 0043022 // ribosome binding // inferred from electronic annotation /// 0044822 // poly(A) RNA binding // i…	Translation_Factors // GenMAPP	chr17:7210928-7215772 (+) // 85.4 // p13.1
11757445_s_at	6.55089e-15	4.27045e-17	-3.39416	-1.76306	3.39416	down	5728	PTEN	phosphatase and tensin homolog	0000079 // regulation of cyclin-dependent protein serine/threonine kinase activity // traceable author statement /// 0001525 // angiogenesis // inferred from electronic annotation /// 0001933 // negative regulation of protein phosphorylation // inferred from direct assay /// 0001933 // negative regulation of protein phosphorylation // inferred from sequence or structural similarity /// 0002902 //…	0005576 // extracellular region // inferred from electronic annotation /// 0005634 // nucleus // inferred from direct assay /// 0005654 // nucleoplasm // inferred from direct assay /// 0005737 // cytoplasm // inferred from direct assay /// 0005737 // cytoplasm // traceable author statement /// 0005739 // mitochondrion // inferred from electronic annotation /// 0005829 // cytosol // traceable auth…	0000287 // magnesium ion binding // inferred from electronic annotation /// 0004438 // phosphatidylinositol-3-phosphatase activity // inferred from direct assay /// 0004721 // phosphoprotein phosphatase activity // inferred from direct assay /// 0004722 // protein serine/threonine phosphatase activity // inferred from direct assay /// 0004725 // protein tyrosine phosphatase activity // inferred f…	---	chr10:89728039-89728532 (+) // 92.5 // q23.31
11757718_a_at	6.57742e-15	4.30937e-17	-4.26455	-2.09239	4.26455	down	92140	MTDH	metadherin	0000122 // negative regulation of transcription from RNA polymerase II promoter // inferred from direct assay /// 0010508 // positive regulation of autophagy // inferred from direct assay /// 0031663 // lipopolysaccharide-mediated signaling pathway // inferred from mutant phenotype /// 0043066 // negative regulation of apoptotic process // inferred from direct assay /// 0043123 // positive regula…	0005634 // nucleus // inferred from direct assay /// 0005730 // nucleolus // inferred from direct assay /// 0005737 // cytoplasm // inferred from direct assay /// 0005783 // endoplasmic reticulum // inferred from direct assay /// 0005789 // endoplasmic reticulum membrane // inferred from sequence or structural similarity /// 0005923 // bicellular tight junction // inferred from sequence or struct…	0001085 // RNA polymerase II transcription factor binding // inferred from physical interaction /// 0003713 // transcription coactivator activity // inferred from mutant phenotype /// 0003725 // double-stranded RNA binding // inferred from direct assay /// 0005515 // protein binding // inferred from physical interaction /// 0044822 // poly(A) RNA binding // inferred from direct assay /// 0051059 …	---	chr8:98742039-98742485 (+) // 79.17 // q22.1
11753774_a_at	6.57742e-15	4.31437e-17	-3.53175	-1.82038	3.53175	down	94107	TMEM203	transmembrane protein 203	0002230 // positive regulation of defense response to virus by host // inferred from mutant phenotype /// 0006874 // cellular calcium ion homeostasis // inferred from direct assay /// 0007283 // spermatogenesis // inferred from sequence or structural similarity /// 0098779 // mitophagy in response to mitochondrial depolarization // inferred from genetic interaction /// 0098792 // xenophagy // inf…	0005783 // endoplasmic reticulum // inferred from direct assay /// 0005789 // endoplasmic reticulum membrane // inferred from electronic annotation /// 0016020 // membrane // inferred from electronic annotation /// 0016021 // integral component of membrane // inferred from electronic annotation	0005515 // protein binding // inferred from physical interaction	---	chr9:140098759-140099131 (-) // 100.0 // q34.3
11726602_at	6.61689e-15	4.35366e-17	-2.45638	-1.29654	2.45638	down	55157	DARS2	aspartyl-tRNA synthetase 2, mitochondrial	0006412 // translation // inferred from electronic annotation /// 0006418 // tRNA aminoacylation for protein translation // traceable author statement /// 0010467 // gene expression // traceable author statement /// 0043039 // tRNA aminoacylation // inferred from direct assay /// 0070145 // mitochondrial asparaginyl-tRNA aminoacylation // inferred by curator	0005634 // nucleus // inferred from direct assay /// 0005654 // nucleoplasm // inferred from direct assay /// 0005737 // cytoplasm // inferred from electronic annotation /// 0005739 // mitochondrion // inferred from direct assay /// 0005739 // mitochondrion // traceable author statement /// 0005759 // mitochondrial matrix // traceable author statement	0000049 // tRNA binding // traceable author statement /// 0000166 // nucleotide binding // inferred from electronic annotation /// 0003676 // nucleic acid binding // inferred from electronic annotation /// 0004812 // aminoacyl-tRNA ligase activity // inferred from electronic annotation /// 0004815 // aspartate-tRNA ligase activity // traceable author statement /// 0005515 // protein binding // in…	---	chr1:173793599-173828000 (+) // 87.41 // q25.1
11720222_at	6.7777e-15	4.47318e-17	2.21342	1.14628	2.21342	up	2673	GFPT1	glutamine--fructose-6-phosphate transaminase 1	0005975 // carbohydrate metabolic process // inferred from electronic annotation /// 0006002 // fructose 6-phosphate metabolic process // traceable author statement /// 0006047 // UDP-N-acetylglucosamine metabolic process // not recorded /// 0006048 // UDP-N-acetylglucosamine biosynthetic process // inferred from electronic annotation /// 0006048 // UDP-N-acetylglucosamine biosynthetic process //…	0005829 // cytosol // traceable author statement /// 0070062 // extracellular exosome // inferred from direct assay	0004360 // glutamine-fructose-6-phosphate transaminase (isomerizing) activity // inferred from electronic annotation /// 0008483 // transaminase activity // inferred from electronic annotation /// 0016740 // transferase activity // inferred from electronic annotation /// 0030246 // carbohydrate binding // inferred from electronic annotation	UDPNACETYLGALSYN-PWY // HumanCyc	chr2:69546911-69614382 (-) // 88.36 // p13.3
11745810_a_at	6.7802e-15	4.48857e-17	2.66172	1.41236	2.66172	up	9674	KIAA0040	KIAA0040	---	0016020 // membrane // inferred from electronic annotation /// 0016021 // integral component of membrane // inferred from electronic annotation	0005515 // protein binding // inferred from physical interaction	---	chr1:175126122-175162065 (-) // 92.04 // q25.1
11758780_a_at	6.83134e-15	4.53659e-17	-3.47597	-1.79742	3.47597	down	51491	NOP16	NOP16 nucleolar protein	0042273 // ribosomal large subunit biogenesis // not recorded	0005634 // nucleus // inferred from direct assay /// 0005730 // nucleolus // inferred from direct assay /// 0043231 // intracellular membrane-bounded organelle // inferred from direct assay	0044822 // poly(A) RNA binding // inferred from direct assay	---	chr5:175810939-175816353 (-) // 97.2 // q35.2
11728227_a_at	6.83134e-15	4.55007e-17	2.62285	1.39113	2.62285	up	11152	WDR45	WD repeat domain 45	0000045 // autophagosome assembly // not recorded /// 0000422 // mitophagy // not recorded /// 0006497 // protein lipidation // not recorded /// 0006914 // autophagy // inferred from mutant phenotype /// 0006995 // cellular response to nitrogen starvation // not recorded /// 0034497 // protein localization to pre-autophagosomal structure // not recorded /// 0044804 // nucleophagy // not recorded	0005829 // cytosol // not recorded /// 0019898 // extrinsic component of membrane // not recorded /// 0034045 // pre-autophagosomal structure membrane // not recorded	0005515 // protein binding // inferred from electronic annotation /// 0032266 // phosphatidylinositol-3-phosphate binding // not recorded /// 0080025 // phosphatidylinositol-3,5-bisphosphate binding // not recorded	---	chrX:48932091-48937561 (-) // 92.16 // p11.23
11756225_s_at	6.89722e-15	4.60792e-17	1.77698	0.82943	1.77698	up	10049	DNAJB6	DnaJ heat shock protein family (Hsp40) member B6	0006457 // protein folding // inferred from direct assay /// 0030036 // actin cytoskeleton organization // inferred from electronic annotation /// 0030198 // extracellular matrix organization // inferred from electronic annotation /// 0032781 // positive regulation of ATPase activity // inferred from direct assay /// 0034504 // protein localization to nucleus // inferred from electronic annotatio…	0005634 // nucleus // inferred from direct assay /// 0005654 // nucleoplasm // inferred from direct assay /// 0005654 // nucleoplasm // traceable author statement /// 0005737 // cytoplasm // inferred from electronic annotation /// 0005737 // cytoplasm // inferred from direct assay /// 0005829 // cytosol // inferred from direct assay /// 0005829 // cytosol // traceable author statement /// 0016020…	0001671 // ATPase activator activity // inferred from direct assay /// 0003677 // DNA binding // inferred from electronic annotation /// 0005515 // protein binding // inferred from physical interaction /// 0031072 // heat shock protein binding // inferred from direct assay /// 0051082 // unfolded protein binding // inferred from direct assay /// 0051087 // chaperone binding // inferred from direc…	---	chr7:157178529-157179012 (+) // 94.03 // q36.3 /// chr11:127810169-127810635 (-) // 95.47 // q24.3
11715808_a_at	6.97656e-15	4.67505e-17	2.72984	1.44882	2.72984	up	5834	PYGB	phosphorylase, glycogen; brain	0005975 // carbohydrate metabolic process // traceable author statement /// 0005977 // glycogen metabolic process // inferred from electronic annotation /// 0005980 // glycogen catabolic process // not recorded /// 0005980 // glycogen catabolic process // non-traceable author statement /// 0005980 // glycogen catabolic process // traceable author statement /// 0006006 // glucose metabolic process…	0005737 // cytoplasm // inferred from direct assay /// 0016020 // membrane // inferred from direct assay /// 0030424 // axon // inferred from electronic annotation /// 0070062 // extracellular exosome // inferred from direct assay	0003824 // catalytic activity // inferred from electronic annotation /// 0004645 // phosphorylase activity // inferred from electronic annotation /// 0005515 // protein binding // inferred from physical interaction /// 0008144 // drug binding // inferred from electronic annotation /// 0008184 // glycogen phosphorylase activity // not recorded /// 0008184 // glycogen phosphorylase activity // non-…	Glycogen_Metabolism // GenMAPP	chr20:25228687-25278648 (+) // 89.39 // p11.21
11721648_at	7.04681e-15	4.73639e-17	-3.53269	-1.82077	3.53269	down	54865	GPATCH4	G-patch domain containing 4	0002244 // hematopoietic progenitor cell differentiation // inferred from electronic annotation	---	0003676 // nucleic acid binding // inferred from electronic annotation /// 0005515 // protein binding // inferred from physical interaction /// 0044822 // poly(A) RNA binding // inferred from direct assay	---	chr1:156564011-156571274 (-) // 92.94 // q23.1
11744184_a_at	7.07039e-15	4.76656e-17	4.62852	2.21055	4.62852	up	57568	SIPA1L2	signal-induced proliferation-associated 1 like 2	0043547 // positive regulation of GTPase activity // inferred from electronic annotation /// 0051056 // regulation of small GTPase mediated signal transduction // inferred from electronic annotation	---	0005096 // GTPase activator activity // inferred from electronic annotation /// 0005515 // protein binding // inferred from physical interaction	---	chr1:232533714-232766437 (-) // 99.61 // q42.2
11736565_at	7.18439e-15	4.85796e-17	4.57	2.19219	4.57	up	5784	PTPN14	protein tyrosine phosphatase, non-receptor type 14	0001946 // lymphangiogenesis // inferred from mutant phenotype /// 0006351 // transcription, DNA-templated // inferred from electronic annotation /// 0006355 // regulation of transcription, DNA-templated // inferred from electronic annotation /// 0006470 // protein dephosphorylation // traceable author statement /// 0008152 // metabolic process // inferred from electronic annotation /// 0008285 /…	0005634 // nucleus // inferred from direct assay /// 0005654 // nucleoplasm // inferred from direct assay /// 0005737 // cytoplasm // inferred from direct assay /// 0005856 // cytoskeleton // inferred from electronic annotation	0003712 // transcription cofactor activity // inferred from mutant phenotype /// 0004721 // phosphoprotein phosphatase activity // inferred from electronic annotation /// 0004725 // protein tyrosine phosphatase activity // inferred from mutant phenotype /// 0005515 // protein binding // inferred from physical interaction /// 0016787 // hydrolase activity // inferred from electronic annotation ///…	---	chr1:214530673-214725024 (-) // 99.92 // q41
11748544_s_at	7.24829e-15	4.91583e-17	1.63078	0.70556	1.63078	up	10628	TXNIP	thioredoxin interacting protein	0000122 // negative regulation of transcription from RNA polymerase II promoter // inferred from electronic annotation /// 0006351 // transcription, DNA-templated // inferred from electronic annotation /// 0006355 // regulation of transcription, DNA-templated // inferred from electronic annotation /// 0006606 // protein import into nucleus // inferred from electronic annotation /// 0006979 // res…	0005634 // nucleus // inferred from electronic annotation /// 0005737 // cytoplasm // inferred from direct assay /// 0005758 // mitochondrial intermembrane space // inferred from electronic annotation /// 0005829 // cytosol // traceable author statement	0004857 // enzyme inhibitor activity // inferred from electronic annotation /// 0005515 // protein binding // inferred from physical interaction /// 0031625 // ubiquitin protein ligase binding // inferred from physical interaction	---	chr1:145439346-145441230 (+) // 100.0 // q21.1
200043_PM_at	7.32894e-15	4.98537e-17	-1.65693	-0.728513	1.65693	down	2079	ERH	enhancer of rudimentary homolog (Drosophila)	0001649 // osteoblast differentiation // inferred from electronic annotation /// 0006139 // nucleobase-containing compound metabolic process // traceable author statement /// 0006213 // pyrimidine nucleoside metabolic process // traceable author statement /// 0006221 // pyrimidine nucleotide biosynthetic process // inferred from electronic annotation /// 0007049 // cell cycle // inferred from ele…	0016020 // membrane // inferred from electronic annotation /// 0030496 // midbody // inferred from direct assay	0005515 // protein binding // inferred from physical interaction /// 0044822 // poly(A) RNA binding // inferred from direct assay	---	chr14:69846845-69865021 (-) // 97.55 // q24.1
11733021_x_at	7.39352e-15	5.04427e-17	-1.5954	-0.67392	1.5954	down	3939	LDHA	lactate dehydrogenase A	0001666 // response to hypoxia // inferred from electronic annotation /// 0005975 // carbohydrate metabolic process // inferred from electronic annotation /// 0006089 // lactate metabolic process // inferred from electronic annotation /// 0006090 // pyruvate metabolic process // traceable author statement /// 0006096 // glycolytic process // non-traceable author statement /// 0007584 // response …	0005634 // nucleus // inferred from direct assay /// 0005737 // cytoplasm // inferred from electronic annotation /// 0005739 // mitochondrion // inferred from electronic annotation /// 0005829 // cytosol // traceable author statement /// 0016020 // membrane // inferred from direct assay /// 0016021 // integral component of membrane // inferred from electronic annotation /// 0035686 // sperm fibro…	0003824 // catalytic activity // inferred from electronic annotation /// 0004457 // lactate dehydrogenase activity // inferred from electronic annotation /// 0004459 // L-lactate dehydrogenase activity // non-traceable author statement /// 0005515 // protein binding // inferred from physical interaction /// 0016491 // oxidoreductase activity // inferred from electronic annotation /// 0016616 // o…	Glycolysis_and_Gluconeogenesis // GenMAPP /// LCTACACAT-PWY // HumanCyc /// PWY-5481 // HumanCyc	chr11:18415934-18429765 (+) // 97.05 // p15.1
11721649_a_at	7.48808e-15	5.12394e-17	-3.80635	-1.92841	3.80635	down	54865	GPATCH4	G-patch domain containing 4	0002244 // hematopoietic progenitor cell differentiation // inferred from electronic annotation	---	0003676 // nucleic acid binding // inferred from electronic annotation /// 0005515 // protein binding // inferred from physical interaction /// 0044822 // poly(A) RNA binding // inferred from direct assay	---	chr1:156564011-156571274 (-) // 92.94 // q23.1
11743162_a_at	7.69475e-15	5.28094e-17	1.72089	0.783153	1.72089	up	1510	CTSE	cathepsin E	0006508 // proteolysis // not recorded /// 0007586 // digestion // traceable author statement /// 0016540 // protein autoprocessing // inferred from electronic annotation /// 0019886 // antigen processing and presentation of exogenous peptide antigen via MHC class II // inferred from direct assay /// 0030163 // protein catabolic process // not recorded	0005768 // endosome // inferred from direct assay /// 0070062 // extracellular exosome // inferred from direct assay	0004190 // aspartic-type endopeptidase activity // inferred from direct assay /// 0008233 // peptidase activity // inferred from electronic annotation /// 0016787 // hydrolase activity // inferred from electronic annotation /// 0042803 // protein homodimerization activity // inferred from electronic annotation	---	chr1:206317458-206332104 (+) // 69.51 // q32.1
11744995_s_at	7.75653e-15	5.33904e-17	-5.2517	-2.39278	5.2517	down	53354	PANK1	pantothenate kinase 1	0006766 // vitamin metabolic process // traceable author statement /// 0006767 // water-soluble vitamin metabolic process // traceable author statement /// 0009108 // coenzyme biosynthetic process // traceable author statement /// 0015937 // coenzyme A biosynthetic process // inferred from electronic annotation /// 0015939 // pantothenate metabolic process // traceable author statement /// 001631…	0005634 // nucleus // inferred from electronic annotation /// 0005737 // cytoplasm // inferred from electronic annotation /// 0005829 // cytosol // traceable author statement /// 0030118 // clathrin coat // inferred from electronic annotation /// 0055037 // recycling endosome // inferred from electronic annotation /// 0071944 // cell periphery // inferred from electronic annotation	0000166 // nucleotide binding // inferred from electronic annotation /// 0004594 // pantothenate kinase activity // inferred from electronic annotation /// 0005524 // ATP binding // inferred from electronic annotation /// 0016301 // kinase activity // inferred from electronic annotation /// 0016740 // transferase activity // inferred from electronic annotation	COA-PWY // HumanCyc	chr10:91342745-91403648 (-) // 94.57 // q23.31
11717686_a_at	7.79232e-15	5.38721e-17	2.36941	1.24453	2.36941	up	3716	JAK1	Janus kinase 1	0000165 // MAPK cascade // traceable author statement /// 0000186 // activation of MAPKK activity // traceable author statement /// 0006468 // protein phosphorylation // traceable author statement /// 0007167 // enzyme linked receptor protein signaling pathway // inferred from electronic annotation /// 0007169 // transmembrane receptor protein tyrosine kinase signaling pathway // not recorded ///…	0005634 // nucleus // inferred from direct assay /// 0005737 // cytoplasm // inferred from direct assay /// 0005829 // cytosol // traceable author statement /// 0005856 // cytoskeleton // inferred from electronic annotation /// 0005925 // focal adhesion // inferred from direct assay /// 0012505 // endomembrane system // inferred from electronic annotation /// 0016020 // membrane // inferred from …	0000166 // nucleotide binding // inferred from electronic annotation /// 0004672 // protein kinase activity // inferred from electronic annotation /// 0004713 // protein tyrosine kinase activity // not recorded /// 0004713 // protein tyrosine kinase activity // traceable author statement /// 0004715 // non-membrane spanning protein tyrosine kinase activity // not recorded /// 0005131 // growth ho…	TGF_Beta_Signaling_Pathway // GenMAPP	chr1:65298905-65432242 (-) // 98.29 // p31.3
11748045_x_at	7.79232e-15	5.39523e-17	2.40281	1.26472	2.40281	up	3949	LDLR	low density lipoprotein receptor	0001523 // retinoid metabolic process // traceable author statement /// 0006629 // lipid metabolic process // traceable author statement /// 0006810 // transport // inferred from electronic annotation /// 0006869 // lipid transport // inferred from electronic annotation /// 0006897 // endocytosis // traceable author statement /// 0006898 // receptor-mediated endocytosis // traceable author statem…	0005764 // lysosome // inferred from direct assay /// 0005768 // endosome // inferred from electronic annotation /// 0005769 // early endosome // inferred from direct assay /// 0005770 // late endosome // inferred from direct assay /// 0005794 // Golgi apparatus // inferred from direct assay /// 0005886 // plasma membrane // traceable author statement /// 0005887 // integral component of plasma m…	0001618 // virus receptor activity // inferred from electronic annotation /// 0001948 // glycoprotein binding // inferred from physical interaction /// 0002020 // protease binding // inferred from physical interaction /// 0004872 // receptor activity // inferred by curator /// 0005041 // low-density lipoprotein receptor activity // inferred from direct assay /// 0005509 // calcium ion binding // …	Statin_Pathway_PharmGKB // GenMAPP /// Wnt_signaling // GenMAPP	chr19:11200138-11242342 (+) // 99.81 // p13.2
11716207_s_at	7.824e-15	5.433e-17	2.06093	1.04329	2.06093	up	2746 /// 2747	GLUD1 /// GLUD2	glutamate dehydrogenase 1 /// glutamate dehydrogenase 2	0006520 // cellular amino acid metabolic process // inferred from electronic annotation /// 0006536 // glutamate metabolic process // inferred from direct assay /// 0006537 // glutamate biosynthetic process // inferred from direct assay /// 0006538 // glutamate catabolic process // inferred from direct assay /// 0006541 // glutamine metabolic process // inferred from sequence or structural simila…	0005737 // cytoplasm // inferred from direct assay /// 0005739 // mitochondrion // inferred from direct assay /// 0005759 // mitochondrial matrix // traceable author statement	0000166 // nucleotide binding // inferred from electronic annotation /// 0004352 // glutamate dehydrogenase (NAD+) activity // inferred from direct assay /// 0004353 // glutamate dehydrogenase [NAD(P)+] activity // inferred from direct assay /// 0005515 // protein binding // inferred from physical interaction /// 0005524 // ATP binding // inferred from electronic annotation /// 0005525 // GTP bin…	ARGININE-SYN4-PWY // HumanCyc /// GLUTAMATE-SYN2-PWY // HumanCyc /// PROLINE-SYN2-PWY // HumanCyc /// PWY-5766 // HumanCyc	chr10:88810238-88854806 (-) // 87.68 // q23.2
11749341_a_at	7.91103e-15	5.50945e-17	-3.81657	-1.93228	3.81657	down	128061	C1orf131	chromosome 1 open reading frame 131	---	---	0044822 // poly(A) RNA binding // inferred from direct assay	---	chr1:231362131-231376892 (-) // 80.81 // q42.2
11759648_at	8.12773e-15	5.69109e-17	4.80149	2.26348	4.80149	up	64764	CREB3L2	cAMP responsive element binding protein 3-like 2	0002062 // chondrocyte differentiation // inferred from sequence or structural similarity /// 0006351 // transcription, DNA-templated // inferred from electronic annotation /// 0006355 // regulation of transcription, DNA-templated // inferred from electronic annotation /// 0006366 // transcription from RNA polymerase II promoter // inferred from electronic annotation /// 0006888 // ER to Golgi ve…	0005634 // nucleus // inferred from direct assay /// 0005654 // nucleoplasm // inferred from direct assay /// 0005783 // endoplasmic reticulum // inferred from direct assay /// 0005789 // endoplasmic reticulum membrane // inferred from electronic annotation /// 0016020 // membrane // inferred from electronic annotation /// 0016021 // integral component of membrane // inferred from electronic anno…	0000978 // RNA polymerase II core promoter proximal region sequence-specific DNA binding // inferred from electronic annotation /// 0001077 // transcriptional activator activity, RNA polymerase II core promoter proximal region sequence-specific binding // inferred from electronic annotation /// 0003677 // DNA binding // inferred from electronic annotation /// 0003700 // transcription factor activ…	---	chr7:137597569-137686793 (-) // 95.69 // q33
11756134_a_at	8.12773e-15	5.69328e-17	1.80681	0.853443	1.80681	up	2274	FHL2	four and a half LIM domains 2	0000122 // negative regulation of transcription from RNA polymerase II promoter // inferred from direct assay /// 0001649 // osteoblast differentiation // inferred from electronic annotation /// 0006351 // transcription, DNA-templated // inferred from electronic annotation /// 0006355 // regulation of transcription, DNA-templated // inferred from electronic annotation /// 0006357 // regulation of…	0005634 // nucleus // inferred from direct assay /// 0005654 // nucleoplasm // traceable author statement /// 0005737 // cytoplasm // inferred from electronic annotation /// 0005925 // focal adhesion // inferred from direct assay /// 0015629 // actin cytoskeleton // inferred from direct assay /// 0030018 // Z disc // inferred from electronic annotation /// 0031430 // M band // inferred from elect…	0003713 // transcription coactivator activity // non-traceable author statement /// 0005515 // protein binding // inferred from physical interaction /// 0008134 // transcription factor binding // inferred from physical interaction /// 0008270 // zinc ion binding // inferred from electronic annotation /// 0042802 // identical protein binding // inferred from physical interaction /// 0046872 // met…	---	chr2:105977282-106015533 (-) // 70.22 // q12.1
11737958_x_at	8.16329e-15	5.73471e-17	-1.79364	-0.842887	1.79364	down	1984	EIF5A	eukaryotic translation initiation factor 5A	0006406 // mRNA export from nucleus // inferred from mutant phenotype /// 0006412 // translation // inferred from electronic annotation /// 0006414 // translational elongation // inferred from electronic annotation /// 0006452 // translational frameshifting // inferred from electronic annotation /// 0006611 // protein export from nucleus // inferred from mutant phenotype /// 0006810 // transport …	0005634 // nucleus // inferred from direct assay /// 0005642 // annulate lamellae // inferred from direct assay /// 0005643 // nuclear pore // inferred from direct assay /// 0005737 // cytoplasm // inferred from direct assay /// 0005783 // endoplasmic reticulum // inferred from electronic annotation /// 0005789 // endoplasmic reticulum membrane // inferred from electronic annotation /// 0005829 /…	0003723 // RNA binding // inferred from direct assay /// 0003746 // translation elongation factor activity // inferred from sequence or structural similarity /// 0005515 // protein binding // inferred from physical interaction /// 0017070 // U6 snRNA binding // inferred from direct assay /// 0043022 // ribosome binding // inferred from electronic annotation /// 0044822 // poly(A) RNA binding // i…	Translation_Factors // GenMAPP	chr17:7211691-7215782 (+) // 96.07 // p13.1
11726925_x_at	8.41082e-15	5.92563e-17	2.381	1.25157	2.381	up	54985	HCFC1R1	host cell factor C1 regulator 1 (XPO1 dependent)	---	0005634 // nucleus // inferred from electronic annotation /// 0005654 // nucleoplasm // inferred from direct assay /// 0005737 // cytoplasm // inferred from electronic annotation	---	---	chr16:3072625-3074287 (-) // 94.11 // p13.3
11747656_a_at	8.57015e-15	6.07973e-17	2.67509	1.41959	2.67509	up	26579	MYEOV	myeloma overexpressed	---	---	---	---	chr11:69061621-69064352 (+) // 65.63 // q13.3
11746994_x_at	8.57015e-15	6.08869e-17	1.8489	0.88667	1.8489	up	5652	PRSS8	protease, serine 8	0006508 // proteolysis // inferred from electronic annotation /// 0010765 // positive regulation of sodium ion transport // inferred from electronic annotation	0005576 // extracellular region // traceable author statement /// 0005615 // extracellular space // inferred from direct assay /// 0005886 // plasma membrane // inferred from direct assay /// 0016020 // membrane // inferred from electronic annotation /// 0016021 // integral component of membrane // inferred from electronic annotation /// 0070062 // extracellular exosome // inferred from direct as…	0004252 // serine-type endopeptidase activity // inferred from electronic annotation /// 0005515 // protein binding // inferred from physical interaction /// 0008233 // peptidase activity // inferred from electronic annotation /// 0008236 // serine-type peptidase activity // traceable author statement /// 0016787 // hydrolase activity // inferred from electronic annotation	---	chr16:31142895-31147048 (-) // 91.67 // p11.2
11743064_at	8.57015e-15	6.08993e-17	2.21253	1.1457	2.21253	up	990	CDC6	cell division cycle 6	0000076 // DNA replication checkpoint // traceable author statement /// 0000079 // regulation of cyclin-dependent protein serine/threonine kinase activity // traceable author statement /// 0000082 // G1/S transition of mitotic cell cycle // traceable author statement /// 0000083 // regulation of transcription involved in G1/S transition of mitotic cell cycle // traceable author statement /// 0000…	0000922 // spindle pole // inferred from direct assay /// 0005634 // nucleus // inferred from direct assay /// 0005654 // nucleoplasm // inferred from direct assay /// 0005654 // nucleoplasm // traceable author statement /// 0005737 // cytoplasm // inferred from direct assay /// 0005794 // Golgi apparatus // inferred from direct assay /// 0005819 // spindle // inferred from electronic annotation …	0000166 // nucleotide binding // traceable author statement /// 0003682 // chromatin binding // inferred from electronic annotation /// 0005515 // protein binding // inferred from physical interaction /// 0005524 // ATP binding // inferred from electronic annotation /// 0019900 // kinase binding // inferred from physical interaction	Cell_cycle_KEGG // GenMAPP /// DNA_replication_Reactome // GenMAPP	chr17:38443861-38459413 (+) // 89.9 // q21.2
11743036_s_at	8.74268e-15	6.23666e-17	1.64329	0.71659	1.64329	up	6303	SAT1	spermidine/spermine N1-acetyltransferase 1	0001525 // angiogenesis // inferred from expression pattern /// 0006595 // polyamine metabolic process // traceable author statement /// 0006596 // polyamine biosynthetic process // traceable author statement /// 0006598 // polyamine catabolic process // inferred from electronic annotation /// 0008152 // metabolic process // inferred from electronic annotation /// 0009447 // putrescine catabolic …	0005622 // intracellular // inferred from direct assay /// 0005737 // cytoplasm // inferred from electronic annotation /// 0005829 // cytosol // traceable author statement	0004145 // diamine N-acetyltransferase activity // inferred from electronic annotation /// 0005515 // protein binding // inferred from physical interaction /// 0008080 // N-acetyltransferase activity // inferred from electronic annotation /// 0016740 // transferase activity // inferred from electronic annotation /// 0016746 // transferase activity, transferring acyl groups // inferred from electr…	Nucleotide_Metabolism // GenMAPP	---
11744395_s_at	8.74268e-15	6.26454e-17	2.30516	1.20487	2.30516	up	10241	CALCOCO2	calcium binding and coiled-coil domain 2	0006914 // autophagy // inferred from electronic annotation /// 0016032 // viral process // traceable author statement /// 0034341 // response to interferon-gamma // inferred from direct assay /// 0098792 // xenophagy // inferred from mutant phenotype /// 1901098 // positive regulation of autophagosome maturation // inferred from mutant phenotype	0000421 // autophagosome membrane // inferred from electronic annotation /// 0005634 // nucleus // traceable author statement /// 0005737 // cytoplasm // inferred from direct assay /// 0005776 // autophagosome // inferred from direct assay /// 0005794 // Golgi apparatus // inferred from electronic annotation /// 0005856 // cytoskeleton // inferred from electronic annotation /// 0016020 // membran…	0005515 // protein binding // inferred from physical interaction /// 0042803 // protein homodimerization activity // inferred from physical interaction	---	chr17:46908364-46942120 (+) // 84.31 // q21.32
11756400_a_at	8.74268e-15	6.26563e-17	-2.66234	-1.41269	2.66234	down	5860	QDPR	quinoid dihydropteridine reductase	0001889 // liver development // inferred from electronic annotation /// 0006520 // cellular amino acid metabolic process // traceable author statement /// 0006559 // L-phenylalanine catabolic process // traceable author statement /// 0006729 // tetrahydrobiopterin biosynthetic process // inferred from electronic annotation /// 0008152 // metabolic process // inferred from electronic annotation //…	0005737 // cytoplasm // inferred from direct assay /// 0005739 // mitochondrion // inferred from electronic annotation /// 0005829 // cytosol // traceable author statement /// 0043005 // neuron projection // inferred from electronic annotation /// 0070062 // extracellular exosome // inferred from direct assay	0004155 // 6,7-dihydropteridine reductase activity // not recorded /// 0009055 // electron carrier activity // traceable author statement /// 0016491 // oxidoreductase activity // inferred from electronic annotation /// 0042803 // protein homodimerization activity // inferred from electronic annotation /// 0070402 // NADPH binding // inferred from electronic annotation /// 0070404 // NADH binding…	PHENYLALANINE-DEG1-PWY // HumanCyc	chr4:17488020-17513725 (-) // 99.86 // p15.32
11750578_a_at	8.87118e-15	6.37569e-17	2.66456	1.4139	2.66456	up	5834	PYGB	phosphorylase, glycogen; brain	0005975 // carbohydrate metabolic process // traceable author statement /// 0005977 // glycogen metabolic process // inferred from electronic annotation /// 0005980 // glycogen catabolic process // not recorded /// 0005980 // glycogen catabolic process // non-traceable author statement /// 0005980 // glycogen catabolic process // traceable author statement /// 0006006 // glucose metabolic process…	0005737 // cytoplasm // inferred from direct assay /// 0016020 // membrane // inferred from direct assay /// 0030424 // axon // inferred from electronic annotation /// 0070062 // extracellular exosome // inferred from direct assay	0003824 // catalytic activity // inferred from electronic annotation /// 0004645 // phosphorylase activity // inferred from electronic annotation /// 0005515 // protein binding // inferred from physical interaction /// 0008144 // drug binding // inferred from electronic annotation /// 0008184 // glycogen phosphorylase activity // not recorded /// 0008184 // glycogen phosphorylase activity // non-…	Glycogen_Metabolism // GenMAPP	chr20:25228735-25278646 (+) // 89.99 // p11.21
11730885_a_at	8.89488e-15	6.41073e-17	2.89776	1.53494	2.89776	up	54629	FAM63B	family with sequence similarity 63 member B	---	0005654 // nucleoplasm // inferred from direct assay	---	---	chr15:59063392-59150416 (+) // 89.33 // q21.3
11748275_x_at	8.92191e-15	6.44827e-17	-1.84324	-0.882247	1.84324	down	2222	FDFT1	farnesyl-diphosphate farnesyltransferase 1	0006629 // lipid metabolic process // inferred from electronic annotation /// 0006694 // steroid biosynthetic process // traceable author statement /// 0006695 // cholesterol biosynthetic process // traceable author statement /// 0008152 // metabolic process // inferred from electronic annotation /// 0008202 // steroid metabolic process // inferred from electronic annotation /// 0008203 // choles…	0005783 // endoplasmic reticulum // inferred from direct assay /// 0005789 // endoplasmic reticulum membrane // traceable author statement /// 0016020 // membrane // inferred from electronic annotation /// 0016021 // integral component of membrane // inferred from electronic annotation /// 0043231 // intracellular membrane-bounded organelle // inferred from electronic annotation	0003824 // catalytic activity // inferred from electronic annotation /// 0004310 // farnesyl-diphosphate farnesyltransferase activity // traceable author statement /// 0016491 // oxidoreductase activity // inferred from electronic annotation /// 0016740 // transferase activity // inferred from electronic annotation /// 0016765 // transferase activity, transferring alkyl or aryl (other than methyl…	Cholesterol_Biosynthesis // GenMAPP /// PWY-5670 // HumanCyc /// PWY-5670 // MetaCyc /// PWY-5875 // MetaCyc /// PWY-6105 // MetaCyc /// PWY-6767 // MetaCyc	chr8:11660262-11696292 (+) // 80.17 // p23.1
11739687_a_at	8.92364e-15	6.48526e-17	2.02937	1.02103	2.02937	up	83641	FAM107B	family with sequence similarity 107 member B	0007605 // sensory perception of sound // inferred from electronic annotation	---	---	---	chr10:14560558-14816896 (-) // 98.47 // p13
11725473_a_at	8.92364e-15	6.48565e-17	-3.20675	-1.68111	3.20675	down	85315	PAQR8	progestin and adipoQ receptor family member VIII	0007275 // multicellular organismal development // inferred from electronic annotation /// 0030154 // cell differentiation // inferred from electronic annotation /// 0043401 // steroid hormone mediated signaling pathway // not recorded /// 0048477 // oogenesis // inferred from electronic annotation /// 0048545 // response to steroid hormone // not recorded	0005886 // plasma membrane // not recorded /// 0016020 // membrane // inferred from electronic annotation /// 0016021 // integral component of membrane // inferred from electronic annotation	0003707 // steroid hormone receptor activity // not recorded /// 0005496 // steroid binding // not recorded /// 0008289 // lipid binding // inferred from electronic annotation	---	chr6:52226925-52272575 (+) // 92.19 // p12.2
11742832_a_at	9.06544e-15	6.60706e-17	-3.12372	-1.64327	3.12372	down	259266	ASPM	abnormal spindle microtubule assembly	0001764 // neuron migration // inferred from electronic annotation /// 0002052 // positive regulation of neuroblast proliferation // inferred from electronic annotation /// 0007049 // cell cycle // inferred from electronic annotation /// 0007051 // spindle organization // inferred from mutant phenotype /// 0007067 // mitotic nuclear division // inferred from electronic annotation /// 0007283 // s…	0000922 // spindle pole // inferred from electronic annotation /// 0005634 // nucleus // inferred from direct assay /// 0005737 // cytoplasm // inferred from electronic annotation /// 0005819 // spindle // inferred from electronic annotation /// 0005856 // cytoskeleton // inferred from electronic annotation /// 0005874 // microtubule // inferred from electronic annotation /// 0030496 // midbody /…	0005488 // binding // inferred from electronic annotation /// 0005515 // protein binding // inferred from electronic annotation /// 0005516 // calmodulin binding // inferred from electronic annotation	---	chr1:197053259-197115824 (-) // 97.69 // q31.3
11729333_at	9.20399e-15	6.74956e-17	3.52397	1.8172	3.52397	up	29943	PADI1	peptidyl arginine deiminase, type I	0018101 // protein citrullination // inferred from electronic annotation	0005737 // cytoplasm // inferred from electronic annotation /// 0070062 // extracellular exosome // inferred from direct assay	0004668 // protein-arginine deiminase activity // inferred from electronic annotation /// 0005509 // calcium ion binding // inferred from electronic annotation /// 0016787 // hydrolase activity // inferred from electronic annotation	PWY-4921 // HumanCyc	chr1:17531289-17572502 (+) // 99.31 // p36.13
11747130_a_at	9.20399e-15	6.75073e-17	1.76327	0.818253	1.76327	up	5652	PRSS8	protease, serine 8	0006508 // proteolysis // inferred from electronic annotation /// 0010765 // positive regulation of sodium ion transport // inferred from electronic annotation	0005576 // extracellular region // traceable author statement /// 0005615 // extracellular space // inferred from direct assay /// 0005886 // plasma membrane // inferred from direct assay /// 0016020 // membrane // inferred from electronic annotation /// 0016021 // integral component of membrane // inferred from electronic annotation /// 0070062 // extracellular exosome // inferred from direct as…	0004252 // serine-type endopeptidase activity // inferred from electronic annotation /// 0005515 // protein binding // inferred from physical interaction /// 0008233 // peptidase activity // inferred from electronic annotation /// 0008236 // serine-type peptidase activity // traceable author statement /// 0016787 // hydrolase activity // inferred from electronic annotation	---	chr16:31142755-31147048 (-) // 99.69 // p11.2
[truncated: 49,033 more rows]
