# Supplementary material for: Role and mechanism of NCAPD3 in promoting malignant behaviors in gastric cancer
Source: Front Pharmacol. 2024 Apr 22;15:1341039. doi: 10.3389/fphar.2024.1341039 (PMC11070777; doi:10.3389/fphar.2024.1341039)
Supplement: Supplementary file 6 [file DataSheet4.ZIP › DiffGene.xlsx]

## Sheet: Different Gene
Entrez	Gene Symbol	Gene Title	E6920-1	E6920-2	E6920-3	E6921-1	E6921-2	E6921-3	Fold Change	logFC	absolute FC	Regulation	P-value	FDR
1788	DNMT3A	DNA (cytosine-5-)-methyltransferase 3 alpha	4.10293	4.00944	3.86016	5.27559	5.1705	5.04466	2.25439	1.17274	2.25439	up	1.54115e-09	1.14706e-08
643008	SMIM5	small integral membrane protein 5	6.14117	5.96498	6.0932	7.19008	7.06466	7.1627	2.10336	1.0727	2.10336	up	8.43887e-12	1.16798e-10
8796	SCEL	sciellin	5.31935	4.88065	5.28306	6.78134	6.6204	6.77777	2.95977	1.56548	2.95977	up	9.96656e-12	1.34478e-10
10018	BCL2L11	BCL2-like 11 (apoptosis facilitator)	6.24595	5.90302	6.26947	7.37227	7.19398	7.27402	2.20474	1.14061	2.20474	up	1.01339e-10	1.02685e-09
2734	GLG1	golgi glycoprotein 1	5.40482	5.02811	5.40054	6.83456	6.73417	6.73405	2.80844	1.48977	2.80844	up	6.23083e-12	8.99184e-11
53944	CSNK1G1	casein kinase 1, gamma 1	6.81446	6.74042	6.76331	5.56752	5.62535	5.54079	-2.2892	-1.19484	2.2892	down	2.30313e-12	3.78672e-11
80336	PABPC1L	poly(A) binding protein, cytoplasmic 1-like	8.48219	8.37837	8.52302	9.91931	9.809	9.91783	2.67744	1.42085	2.67744	up	1.16534e-17	1.75981e-15
115123	MARCH3	membrane associated ring-CH-type finger 3	6.0413	5.85712	5.9916	8.34792	8.30247	8.33586	5.15299	2.36541	5.15299	up	6.87705e-19	2.04352e-16
23350	U2SURP	U2 snRNP-associated SURP domain containing	7.99459	7.9846	8.17601	6.9473	7.02984	6.89584	-2.13476	-1.09407	2.13476	down	4.85754e-13	1.00811e-11
8125	ANP32A	acidic nuclear phosphoprotein 32 family member A	7.02891	6.94767	6.95414	5.40014	5.63782	5.5568	-2.72323	-1.44532	2.72323	down	3.02748e-13	6.72424e-12
637	BID	BH3 interacting domain death agonist	6.57438	6.34357	6.55406	5.5662	5.05271	5.39684	-2.22235	-1.15209	2.22235	down	3.83676e-09	2.58401e-08
10280	SIGMAR1	sigma non-opioid intracellular receptor 1	8.31346	8.25417	8.40778	7.17384	7.0312	7.08	-2.34587	-1.23012	2.34587	down	1.31353e-14	4.90684e-13
151636	DTX3L	deltex 3 like, E3 ubiquitin ligase	4.637	4.30565	4.89399	3.69911	3.25159	3.70729	-2.08428	-1.05955	2.08428	down	8.78263e-07	3.51341e-06
84823	LMNB2	lamin B2	9.21302	9.12184	9.21915	8.15211	8.16138	8.18907	-2.02392	-1.01715	2.02392	down	1.55956e-15	8.33406e-14
7464	CORO2A	coronin, actin binding protein, 2A	7.08954	6.91086	7.10967	5.32426	5.14905	5.08222	-3.60879	-1.85151	3.60879	down	1.99196e-14	6.97612e-13
7706	TRIM25	tripartite motif containing 25	5.20729	5.08535	4.93367	7.10926	7.02299	7.03987	3.95023	1.98194	3.95023	up	3.76341e-15	1.71447e-13
28996	HIPK2	homeodomain interacting protein kinase 2	7.32568	7.11321	7.33315	6.24665	6.16844	6.24329	-2.05322	-1.03789	2.05322	down	1.6907e-11	2.1303e-10
1956	EGFR	epidermal growth factor receptor	6.48594	6.36701	6.72399	8.52107	8.48976	8.49406	3.93396	1.97598	3.93396	up	2.25851e-16	1.73701e-14
9931	HELZ	helicase with zinc finger	5.06264	5.08677	5.16657	3.87985	3.85665	4.0512	-2.25964	-1.17609	2.25964	down	7.17684e-10	5.82101e-09
8568	RRP1	ribosomal RNA processing 1	6.33777	6.056	6.35145	4.01933	4.09184	4.24518	-4.37603	-2.12962	4.37603	down	5.62418e-14	1.64438e-12
140809	SRXN1	sulfiredoxin 1	8.96271	8.79928	8.88145	10.0255	9.89927	9.96847	2.11883	1.08327	2.11883	up	1.20479e-15	6.80933e-14
376940	ZC3H6	zinc finger CCCH-type containing 6	6.1007	6.38628	6.51752	4.37024	4.44414	4.31331	-3.88775	-1.95894	3.88775	down	2.76622e-13	6.23219e-12
4209	MEF2D	myocyte enhancer factor 2D	7.2191	7.34071	7.527	8.44421	8.45258	8.38426	2.0918	1.06475	2.0918	up	1.37934e-12	2.43269e-11
56110	PCDHGA5	protocadherin gamma subfamily A, 5	5.86352	5.64327	6.01589	4.50345	4.18952	4.09278	-2.98758	-1.57898	2.98758	down	8.68147e-11	8.94698e-10
23212	RRS1	ribosome biogenesis regulator homolog	8.60651	8.73199	8.66735	7.41559	7.42241	7.42986	-2.37182	-1.246	2.37182	down	5.19787e-16	3.38589e-14
4285	MIPEP	mitochondrial intermediate peptidase	8.7109	8.63432	8.75776	7.67341	7.69557	7.70945	-2.01138	-1.00818	2.01138	down	1.30965e-14	4.89701e-13
100862671	TMEM265	transmembrane protein 265	7.34999	7.32696	7.19758	8.57211	8.47438	8.68749	2.43933	1.28648	2.43933	up	1.30572e-14	4.89166e-13
54492	NEURL1B	neuralized E3 ubiquitin protein ligase 1B	4.18856	4.09698	4.21989	3.26792	3.11285	3.06301	-2.02869	-1.02055	2.02869	down	1.44613e-08	8.47116e-08
2355	FOSL2	FOS-like antigen 2	6.90662	6.7844	6.92835	8.9792	8.8586	8.92491	4.13469	2.04778	4.13469	up	6.26487e-19	1.90491e-16
100506084	ARL17B	ADP ribosylation factor like GTPase 17B	5.71787	5.27754	5.81812	4.76317	4.39326	4.55683	-2.04688	-1.03342	2.04688	down	2.27321e-07	1.027e-06
55124	PIWIL2	piwi-like RNA-mediated gene silencing 2	4.961	4.16211	4.73841	5.73211	5.70146	5.61975	2.09062	1.06393	2.09062	up	6.96734e-07	2.84319e-06
222234	FAM185A	family with sequence similarity 185 member A	4.75462	4.6742	4.74628	3.44538	3.38535	3.68784	-2.3276	-1.21884	2.3276	down	1.26817e-09	9.66628e-09
6428	SRSF3	serine/arginine-rich splicing factor 3	7.37492	7.2652	7.53211	5.04194	4.98205	5.33623	-4.82547	-2.27067	4.82547	down	3.27993e-15	1.54816e-13
3516	RBPJ	recombination signal binding protein for immunoglobulin kappa J region	6.06534	5.87343	6.0405	7.08556	7.08	7.10421	2.13885	1.09683	2.13885	up	5.95611e-12	8.63988e-11
23216	TBC1D1	TBC1 domain family member 1	4.94585	5.0481	5.1043	4.02155	3.93179	4.08823	-2.02636	-1.01889	2.02636	down	6.20555e-09	3.97268e-08
647087	C7orf73	chromosome 7 open reading frame 73	6.03412	5.82948	6.16253	4.61343	4.85635	4.76494	-2.40128	-1.2638	2.40128	down	2.77575e-10	2.48462e-09
54516	MTRF1L	mitochondrial translational release factor 1 like	4.85474	4.72729	4.79155	3.4251	3.66794	3.80722	-2.23113	-1.15777	2.23113	down	5.16812e-09	3.37666e-08
11138	TBC1D8	TBC1 domain family member 8	7.38772	7.37204	7.48685	8.7849	8.7754	8.80714	2.59118	1.37361	2.59118	up	7.93998e-17	7.46853e-15
8864	PER2	period circadian clock 2	4.73216	4.83923	4.78927	5.84608	5.70727	5.88079	2.03424	1.02449	2.03424	up	1.21321e-09	9.29612e-09
3914	LAMB3	laminin subunit beta 3	9.15322	9.09727	9.09061	10.7388	10.7577	10.7785	3.12672	1.64465	3.12672	up	1.94857e-21	3.32308e-18
440275	EIF2AK4	eukaryotic translation initiation factor 2 alpha kinase 4	8.22705	8.14163	8.29009	7.21054	7.10752	7.1443	-2.09285	-1.06547	2.09285	down	8.84374e-14	2.4006e-12
27300	ZNF544	zinc finger protein 544	7.88466	7.83408	7.91646	6.89188	6.70537	7.00716	-2.01428	-1.01026	2.01428	down	1.06116e-11	1.41431e-10
5311	PKD2	polycystic kidney disease 2 (autosomal dominant)	7.76197	7.58571	7.64437	6.63886	6.5847	6.5847	-2.08676	-1.06126	2.08676	down	8.05932e-13	1.54355e-11
55745	AP5M1	adaptor-related protein complex 5, mu 1 subunit	7.44235	7.30209	7.48359	5.68089	5.68992	5.85246	-3.1783	-1.66825	3.1783	down	9.86434e-15	3.92403e-13
9842	PLEKHM1	pleckstrin homology and RUN domain containing M1	7.09942	7.02493	7.20798	6.17865	5.9417	5.93386	-2.13274	-1.09271	2.13274	down	3.9552e-11	4.47473e-10
2650	GCNT1	glucosaminyl (N-acetyl) transferase 1, core 2	3.53256	3.57444	3.69126	4.94156	4.91328	4.94156	2.51876	1.33271	2.51876	up	8.21978e-11	8.52268e-10
83548	COG3	component of oligomeric golgi complex 3	4.78844	3.92439	4.67093	5.69597	5.61859	5.63725	2.2805	1.18935	2.2805	up	4.80667e-07	2.02793e-06
29890	RBM15B	RNA binding motif protein 15B	7.90721	7.80928	7.81422	6.71703	6.60099	6.72972	-2.23611	-1.16099	2.23611	down	8.87677e-14	2.40457e-12
2119	ETV5	ets variant 5	6.29356	6.32521	6.53075	7.9585	7.95161	7.92658	2.95343	1.56239	2.95343	up	3.31275e-15	1.55527e-13
23255	MTCL1	microtubule crosslinking factor 1	6.82805	6.52824	6.59256	5.6104	5.38599	5.51723	-2.21158	-1.14508	2.21158	down	1.71642e-10	1.63014e-09
57213	SPRYD7	SPRY domain containing 7	5.12097	4.53852	4.80198	5.9299	5.88189	5.72243	2.0339	1.02425	2.0339	up	9.58502e-08	4.66687e-07
57521	RPTOR	regulatory associated protein of MTOR, complex 1	5.39684	5.44731	5.41845	4.03823	4.24581	4.2635	-2.35929	-1.23835	2.35929	down	2.32122e-10	2.1243e-09
56339	METTL3	methyltransferase like 3	7.31339	7.32421	7.48488	6.24483	6.2292	6.24457	-2.19562	-1.13463	2.19562	down	9.45292e-13	1.76394e-11
4189	DNAJB9	DnaJ heat shock protein family (Hsp40) member B9	5.56902	5.29907	5.64299	6.94907	7.00505	7.04375	2.81981	1.4956	2.81981	up	9.91861e-13	1.84121e-11
3308	HSPA4	heat shock protein family A (Hsp70) member 4	6.63562	6.55342	6.63566	5.0239	5.0013	5.0239	-3.01439	-1.59187	3.01439	down	6.684e-14	1.88669e-12
158	ADSL	adenylosuccinate lyase	8.63298	8.51716	8.57965	7.59911	7.43446	7.54965	-2.06889	-1.04886	2.06889	down	6.11611e-14	1.75878e-12
6426	SRSF1	serine/arginine-rich splicing factor 1	8.57584	8.51202	8.54483	6.64284	6.5164	6.68004	-3.81356	-1.93114	3.81356	down	3.89932e-18	7.96598e-16
63929	XPNPEP3	X-prolyl aminopeptidase 3, mitochondrial	7.82349	7.76173	8.14114	6.36972	6.41689	6.42613	-2.83734	-1.50454	2.83734	down	1.70412e-13	4.12862e-12
9238	TBRG4	transforming growth factor beta regulator 4	8.72231	8.59267	8.64508	7.58153	7.63679	7.52399	-2.1032	-1.07258	2.1032	down	1.52509e-14	5.5614e-13
84261	FBXW9	F-box and WD repeat domain containing 9	6.50516	6.387	6.45478	5.27799	5.17229	5.5242	-2.17974	-1.12415	2.17974	down	3.4315e-10	2.99838e-09
285343	TCAIM	T cell activation inhibitor, mitochondrial	4.76657	4.75329	4.89444	3.28972	3.68406	3.61716	-2.41907	-1.27445	2.41907	down	1.79497e-09	1.31159e-08
10464	PIBF1	progesterone immunomodulatory binding factor 1	4.69527	4.84086	4.84963	3.79574	3.79515	3.61208	-2.08628	-1.06093	2.08628	down	6.194e-09	3.96594e-08
56107	PCDHGA9	protocadherin gamma subfamily A, 9	5.86352	5.64327	6.01589	4.50345	4.18952	4.09278	-2.98758	-1.57898	2.98758	down	8.68147e-11	8.94698e-10
8412	BCAR3	breast cancer anti-estrogen resistance 3	3.69227	3.48921	3.828	4.72667	4.57218	4.99014	2.13342	1.09317	2.13342	up	4.68696e-08	2.43241e-07
1649	DDIT3	DNA damage inducible transcript 3	6.49341	6.61563	6.86933	9.1435	9.08171	9.13234	5.50112	2.45973	5.50112	up	4.05488e-18	8.24086e-16
5147	PDE6D	phosphodiesterase 6D	7.3059	7.26156	7.35925	6.24445	6.14725	6.21053	-2.15571	-1.10816	2.15571	down	8.72863e-13	1.65237e-11
643911	CRNDE	colorectal neoplasia differentially expressed (non-protein coding)	6.30367	6.20631	6.38319	7.71945	7.69704	7.7238	2.6679	1.41571	2.6679	up	7.72532e-15	3.18631e-13
375341	C3orf62	chromosome 3 open reading frame 62	5.26946	4.75329	5.28831	3.71687	3.34524	3.49552	-2.99899	-1.58448	2.99899	down	8.93584e-10	7.06082e-09
54498	SMOX	spermine oxidase	7.02013	6.84923	7.05045	8.12005	8.13767	8.14388	2.2355	1.1606	2.2355	up	6.8348e-14	1.92178e-12
256435	ST6GALNAC3	ST6 (alpha-N-acetyl-neuraminyl-2,3-beta-galactosyl-1,3)-N-acetylgalactosaminide alpha-2,6-sialyltransferase 3	8.99571	8.9027	9.1024	7.8577	7.81983	7.8761	-2.21769	-1.14906	2.21769	down	4.72932e-15	2.08911e-13
3770	KCNJ14	potassium channel, inwardly rectifying subfamily J, member 14	5.82779	5.54325	5.98229	4.37024	4.39326	4.21497	-2.74782	-1.45829	2.74782	down	1.13385e-10	1.13484e-09
1893	ECM1	extracellular matrix protein 1	5.72296	5.40076	5.49236	7.21095	6.97128	7.28597	3.06816	1.61737	3.06816	up	9.67349e-13	1.79997e-11
54809	SAMD9	sterile alpha motif domain containing 9	5.33266	5.13472	5.35212	4.10945	4.09858	4.40275	-2.09881	-1.06957	2.09881	down	1.18416e-08	7.08041e-08
23246	BOP1	block of proliferation 1	8.40594	8.33627	8.48943	7.34601	7.37446	7.42945	-2.03812	-1.02724	2.03812	down	7.0764e-14	1.97696e-12
105371397	LOC105371397	uncharacterized LOC105371397	6.45061	6.44204	6.69938	5.01575	5.23408	5.15922	-2.62866	-1.39433	2.62866	down	9.51193e-12	1.29144e-10
23640	HSPBP1	HSPA (heat shock 70kDa) binding protein, cytoplasmic cochaperone 1	8.44588	8.25878	8.3669	7.2675	7.17458	7.27442	-2.17099	-1.11835	2.17099	down	6.02667e-14	1.73999e-12
55971	BAIAP2L1	BAI1-associated protein 2-like 1	8.72219	8.62619	8.70962	9.93977	9.91833	9.91927	2.36164	1.23979	2.36164	up	4.86098e-18	9.30083e-16
4651	MYO10	myosin X	6.96173	6.87465	7.09601	8.85482	8.82351	8.83857	3.63386	1.8615	3.63386	up	6.69522e-18	1.18294e-15
2021	ENDOG	endonuclease G	7.56931	7.36396	7.41345	6.35732	6.29398	6.38311	-2.14965	-1.1041	2.14965	down	2.02149e-12	3.38271e-11
1979	EIF4EBP2	eukaryotic translation initiation factor 4E binding protein 2	7.82452	7.56198	7.70822	6.42568	6.39153	6.41456	-2.4413	-1.28765	2.4413	down	1.52696e-13	3.75038e-12
2524	FUT2	fucosyltransferase 2	6.98513	6.75771	6.84733	5.32592	5.69594	5.24339	-2.71629	-1.44164	2.71629	down	3.1876e-11	3.69475e-10
80312	TET1	tet methylcytosine dioxygenase 1	4.3011	4.33583	4.40739	3.01387	3.21996	3.37962	-2.20935	-1.14362	2.20935	down	6.55509e-09	4.16653e-08
57035	RSRP1	arginine/serine-rich protein 1	5.85135	5.29076	5.96253	6.68648	6.84443	6.975	2.19429	1.13376	2.19429	up	4.38835e-08	2.29016e-07
55339	WDR33	WD repeat domain 33	6.8163	6.79433	6.84081	5.5799	5.85795	5.66821	-2.16614	-1.11513	2.16614	down	3.60658e-11	4.13398e-10
54985	HCFC1R1	host cell factor C1 regulator 1 (XPO1 dependent)	7.99092	7.95882	7.96427	9.34097	9.33761	9.38838	2.61048	1.38432	2.61048	up	2.7126e-18	6.15024e-16
8867	SYNJ1	synaptojanin 1	4.04254	3.69897	3.41077	5.44179	5.43928	5.69999	3.50543	1.80959	3.50543	up	7.17526e-11	7.55348e-10
51388	NIP7	NIP7, nucleolar pre-rRNA processing protein	6.51778	6.39744	6.59714	5.44885	5.51822	5.46752	-2.03626	-1.02592	2.03626	down	1.41782e-10	1.3827e-09
2909	ARHGAP35	Rho GTPase activating protein 35	10.1801	10.1927	10.1792	9.18527	9.19358	9.1673	-2.00267	-1.00193	2.00267	down	1.16651e-17	1.75981e-15
9037	SEMA5A	sema domain, seven thrombospondin repeats (type 1 and type 1-like), transmembrane domain (TM) and short cytoplasmic domain, (semaphorin) 5A	7.53725	7.62855	7.60131	6.56448	6.39172	6.55917	-2.11978	-1.08391	2.11978	down	1.23803e-12	2.22739e-11
23274	CLEC16A	C-type lectin domain family 16, member A	7.42383	7.27738	7.11565	6.21354	6.0749	6.23912	-2.13825	-1.09643	2.13825	down	3.45925e-11	3.98139e-10
55039	TRMT12	tRNA methyltransferase 12 homolog (S. cerevisiae)	7.20104	7.19193	7.22157	6.01837	5.99076	6.22571	-2.18339	-1.12657	2.18339	down	5.37788e-12	7.89454e-11
3609	ILF3	interleukin enhancer binding factor 3	8.27596	8.17642	8.34683	6.98996	6.93585	6.78406	-2.5724	-1.36311	2.5724	down	1.35474e-14	5.03202e-13
7057	THBS1	thrombospondin 1	5.59312	5.48426	5.79257	7.24874	7.1463	7.25007	3.01408	1.59172	3.01408	up	1.07352e-13	2.8128e-12
55900	ZNF302	zinc finger protein 302	5.01552	4.81994	4.93373	3.74999	3.53869	3.67081	-2.41145	-1.2699	2.41145	down	3.99401e-10	3.43781e-09
687	KLF9	Kruppel-like factor 9	6.82086	6.53288	6.77911	7.93865	7.80381	7.91278	2.25657	1.17413	2.25657	up	1.84764e-12	3.13323e-11
9414	TJP2	tight junction protein 2	8.30958	8.37356	8.37054	9.62578	9.54811	9.59665	2.36027	1.23895	2.36027	up	1.44138e-17	2.09395e-15
3479	IGF1	insulin like growth factor 1	7.68689	7.53753	7.69945	6.40396	6.23136	6.35442	-2.48178	-1.31138	2.48178	down	1.11188e-13	2.89399e-12
80095	ZNF606	zinc finger protein 606	6.21884	6.18274	6.16552	5.06119	5.0646	5.14655	-2.14095	-1.09825	2.14095	down	7.19309e-11	7.56818e-10
147920	IGFL2	IGF like family member 2	9.94125	9.89004	9.95299	11.4369	11.426	11.4192	2.82702	1.49928	2.82702	up	7.72224e-22	1.51449e-18
1889	ECE1	endothelin converting enzyme 1	7.02077	6.95142	7.08506	8.43805	8.45907	8.513	2.73389	1.45096	2.73389	up	1.87873e-16	1.49173e-14
57561	ARRDC3	arrestin domain containing 3	5.09348	5.01335	5.06699	6.87437	6.72584	6.88231	3.40952	1.76957	3.40952	up	1.34767e-14	5.01053e-13
80709	AKNA	AT-hook transcription factor	3.61902	3.42765	3.80361	5.24899	4.73537	4.96806	2.58002	1.36738	2.58002	up	3.95396e-09	2.65702e-08
5017	OVOL1	ovo-like zinc finger 1	5.61735	5.89538	5.80321	7.785	7.67409	7.7781	3.92788	1.97375	3.92788	up	5.47521e-16	3.52683e-14
6835	SURF2	surfeit 2	6.89787	6.79829	6.92835	5.93315	5.67855	5.72021	-2.13989	-1.09753	2.13989	down	4.86448e-11	5.37477e-10
80315	CPEB4	cytoplasmic polyadenylation element binding protein 4	6.57565	6.36572	6.4834	7.7652	7.61762	7.86475	2.41876	1.27427	2.41876	up	5.2111e-13	1.06839e-11
3312	HSPA8	heat shock protein family A (Hsp70) member 8	11.6511	11.6741	11.8194	10.6252	10.5817	10.6663	-2.12943	-1.09047	2.12943	down	4.76273e-17	4.99592e-15
6605	SMARCE1	SWI/SNF related, matrix associated, actin dependent regulator of chromatin, subfamily e, member 1	7.88098	7.94747	8.06495	6.97579	6.89384	6.90637	-2.05499	-1.03913	2.05499	down	5.08621e-13	1.04725e-11
79184	BRCC3	BRCA1/BRCA2-containing complex subunit 3	6.78814	6.55584	6.80812	5.43824	5.31181	5.2871	-2.58766	-1.37165	2.58766	down	3.87396e-12	5.94259e-11
9456	HOMER1	homer scaffolding protein 1	4.86995	4.57691	4.8153	3.54325	3.5024	3.79955	-2.20226	-1.13899	2.20226	down	1.0045e-08	6.12571e-08
5295	PIK3R1	phosphoinositide-3-kinase regulatory subunit 1	8.23185	8.09195	8.3095	6.6752	6.70677	6.82757	-2.77904	-1.47459	2.77904	down	4.64569e-15	2.06134e-13
8904	CPNE1	copine I	8.98289	8.86923	9.03563	7.99307	7.86525	7.90935	-2.05627	-1.04003	2.05627	down	3.05532e-14	9.95364e-13
9416	DDX23	DEAD (Asp-Glu-Ala-Asp) box polypeptide 23	7.3094	7.10866	7.3058	6.12477	5.92293	6.12591	-2.27114	-1.18342	2.27114	down	7.32204e-12	1.03421e-10
9453	GGPS1	geranylgeranyl diphosphate synthase 1	6.96054	7.00089	7.20586	6.04615	6.04849	6.01966	-2.02464	-1.01766	2.02464	down	4.48761e-11	5.01345e-10
1605	DAG1	dystroglycan 1	9.78163	9.62683	9.69175	8.64107	8.53802	8.58429	-2.16187	-1.11228	2.16187	down	6.81941e-16	4.22064e-14
5814	PURB	purine-rich element binding protein B	7.60417	7.58219	7.57735	6.15855	6.01789	6.18093	-2.76788	-1.46878	2.76788	down	7.47126e-15	3.09127e-13
3954	LETM1	leucine zipper-EF-hand containing transmembrane protein 1	7.45728	7.44021	7.37609	5.02084	5.13555	5.16985	-4.97874	-2.31578	4.97874	down	2.80815e-17	3.44209e-15
119467	CLRN3	clarin 3	5.72785	5.66672	5.79642	4.01729	3.74474	3.96619	-3.53307	-1.82092	3.53307	down	6.22986e-13	1.24483e-11
157	ADRBK2	adrenergic, beta, receptor kinase 2	6.61775	6.28282	6.53696	7.54993	7.49488	7.47017	2.03611	1.02582	2.03611	up	5.43711e-11	5.92239e-10
171177	RHOV	ras homolog family member V	5.90245	5.71411	5.67001	7.12893	7.13224	7.04479	2.53116	1.3398	2.53116	up	6.63599e-13	1.31195e-11
1387	CREBBP	CREB binding protein	6.40001	6.31901	6.34205	5.16786	5.01543	5.13619	-2.3738	-1.2472	2.3738	down	1.02496e-11	1.37652e-10
7697	ZNF138	zinc finger protein 138	5.08887	5.02784	5.24468	3.75349	3.66133	3.58812	-2.73742	-1.45282	2.73742	down	3.59176e-11	4.11939e-10
10802	SEC24A	SEC24 homolog A, COPII coat complex component	6.2551	5.77548	6.26305	7.94133	7.80886	7.90148	3.44861	1.78601	3.44861	up	3.64266e-13	7.89391e-12
4091	SMAD6	SMAD family member 6	7.25664	7.08121	7.43263	6.00938	5.94847	6.12775	-2.3429	-1.22829	2.3429	down	1.3599e-11	1.75462e-10
57665	RDH14	retinol dehydrogenase 14 (all-trans/9-cis/11-cis)	8.78824	8.6584	8.81456	7.72314	7.74413	7.78018	-2.00636	-1.00458	2.00636	down	3.47552e-14	1.10742e-12
27079	RPUSD2	RNA pseudouridylate synthase domain containing 2	6.6266	6.71961	6.65273	5.14746	5.28687	5.392	-2.62237	-1.39087	2.62237	down	1.6732e-12	2.87849e-11
54742	LY6K	lymphocyte antigen 6 complex, locus K	4.79458	4.62037	4.41157	6.40124	6.17166	6.17195	3.11546	1.63944	3.11546	up	6.37784e-12	9.1669e-11
65981	CAPRIN2	caprin family member 2	7.15447	6.88354	7.03032	8.46228	8.43242	8.38758	2.64754	1.40465	2.64754	up	6.65179e-15	2.79946e-13
5673	PSG5	pregnancy specific beta-1-glycoprotein 5	5.87319	5.90086	6.11128	7.19303	7.04282	7.13453	2.23718	1.16168	2.23718	up	8.89914e-12	1.22134e-10
6905	TBCE	tubulin folding cofactor E	7.27569	7.18806	7.30927	6.2524	6.08098	6.21855	-2.10482	-1.0737	2.10482	down	5.0333e-12	7.45005e-11
1408	CRY2	cryptochrome circadian clock 2	5.87118	5.99651	5.94949	7.11301	7.0848	6.97121	2.16938	1.11728	2.16938	up	4.30786e-12	6.50641e-11
56101	PCDHGB5	protocadherin gamma subfamily B, 5	5.86352	5.64327	6.01589	4.50345	4.18952	4.09278	-2.98758	-1.57898	2.98758	down	8.68147e-11	8.94698e-10
7378	UPP1	uridine phosphorylase 1	8.20736	8.31437	8.24507	10.0079	10.048	10.0195	3.40952	1.76957	3.40952	up	1.88299e-20	1.50731e-17
39	ACAT2	acetyl-CoA acetyltransferase 2	9.79286	9.72294	9.70494	8.5995	8.53881	8.54725	-2.26325	-1.17839	2.26325	down	2.35273e-17	3.00597e-15
10528	NOP56	NOP56 ribonucleoprotein	9.62747	9.63773	9.70557	8.62862	8.56795	8.64633	-2.05997	-1.04262	2.05997	down	2.4219e-16	1.81985e-14
8863	PER3	period circadian clock 3	5.41115	5.20207	5.39684	6.83493	6.73191	6.82186	2.75022	1.45955	2.75022	up	5.03038e-13	1.03794e-11
23468	CBX5	chromobox 5	7.84627	7.91369	7.85686	6.50335	6.44789	6.488	-2.62538	-1.39253	2.62538	down	1.605e-15	8.50739e-14
285590	SH3PXD2B	SH3 and PX domains 2B	7.38976	7.40493	7.45404	5.80711	5.98083	5.88309	-2.87966	-1.5259	2.87966	down	9.67196e-15	3.85541e-13
4739	NEDD9	neural precursor cell expressed, developmentally down-regulated 9	4.78341	4.80877	4.59648	6.29508	6.4088	6.41888	3.12683	1.6447	3.12683	up	3.92565e-13	8.4142e-12
100379661	GRIK1-AS2	GRIK1 antisense RNA 2	8.08897	7.89718	7.99976	8.99128	9.06067	9.00026	2.03087	1.0221	2.03087	up	2.78863e-14	9.23827e-13
26953	RANBP6	RAN binding protein 6	7.0706	6.92835	6.95055	5.98057	5.82779	5.99393	-2.0692	-1.04907	2.0692	down	2.55307e-11	3.04939e-10
53615	MBD3	methyl-CpG binding domain protein 3	7.89398	7.84043	7.91303	6.80005	6.50882	6.50475	-2.42492	-1.27794	2.42492	down	5.51091e-13	1.12116e-11
23731	TMEM245	transmembrane protein 245	8.36576	8.30458	8.33876	9.44087	9.35553	9.47648	2.12568	1.08793	2.12568	up	4.49662e-16	3.01346e-14
6590	SLPI	secretory leukocyte peptidase inhibitor	8.17947	8.17209	8.19582	9.84961	9.77581	9.80947	3.09335	1.62917	3.09335	up	5.26917e-20	2.91096e-17
49854	ZBTB21	zinc finger and BTB domain containing 21	5.35432	5.05639	5.09442	6.3642	6.17449	6.35579	2.18826	1.12978	2.18826	up	5.26607e-10	4.39949e-09
133746	JMY	junction mediating and regulatory protein, p53 cofactor	4.83195	4.81045	4.72805	6.64854	6.44955	6.6927	3.49861	1.80678	3.49861	up	5.76927e-14	1.67625e-12
54758	KLHDC4	kelch domain containing 4	6.45061	6.44204	6.69938	5.01575	5.23408	5.15922	-2.62866	-1.39433	2.62866	down	9.51193e-12	1.29144e-10
55172	DNAAF2	dynein, axonemal, assembly factor 2	5.14977	5.25425	5.33487	4.01563	4.07235	3.99693	-2.32623	-1.21799	2.32623	down	2.6848e-10	2.417e-09
5277	PIGA	phosphatidylinositol glycan anchor biosynthesis class A	6.15205	6.11597	6.19757	7.47633	7.55564	7.53358	2.57872	1.36665	2.57872	up	1.27621e-14	4.79944e-13
54554	WDR5B	WD repeat domain 5B	5.39684	5.15004	5.34427	4.20259	4.26104	4.33567	-2.0429	-1.03062	2.0429	down	5.98049e-09	3.84473e-08
84919	PPP1R15B	protein phosphatase 1 regulatory subunit 15B	6.72983	6.42995	6.58916	7.76294	7.70712	7.65512	2.18164	1.12541	2.18164	up	3.39403e-12	5.29755e-11
10616	RBCK1	RanBP-type and C3HC4-type zinc finger containing 1	7.57545	7.62887	7.59001	9.10386	9.01655	9.0494	2.74821	1.45849	2.74821	up	7.3666e-18	1.27853e-15
80352	RNF39	ring finger protein 39	6.62407	6.63854	6.71321	7.78262	7.66768	7.57454	2.02278	1.01634	2.02278	up	2.99085e-12	4.74185e-11
3654	IRAK1	interleukin 1 receptor associated kinase 1	5.98945	5.92992	5.96498	3.93848	4.43024	4.28829	-3.34602	-1.74245	3.34602	down	7.50173e-12	1.05617e-10
57579	FAM135A	family with sequence similarity 135 member A	8.25779	8.09205	8.30666	6.86516	6.83667	7.00275	-2.492	-1.31731	2.492	down	3.57735e-14	1.13618e-12
54737	MPHOSPH8	M-phase phosphoprotein 8	7.11069	6.97834	6.94661	5.43014	5.44605	5.68122	-2.81424	-1.49274	2.81424	down	4.90874e-13	1.01658e-11
23436	CELA3B	chymotrypsin like elastase family member 3B	3.4239	3.34886	3.34645	4.29304	4.39734	4.51394	2.03972	1.02837	2.03972	up	1.05415e-08	6.39368e-08
23322	RPGRIP1L	RPGRIP1-like	4.84257	4.5766	5.18304	3.55585	3.29261	3.42005	-2.72181	-1.44457	2.72181	down	2.41331e-09	1.70774e-08
11221	DUSP10	dual specificity phosphatase 10	5.57008	5.34546	5.67957	6.65508	6.73977	6.68107	2.23499	1.16027	2.23499	up	7.36879e-11	7.7261e-10
51200	CPA4	carboxypeptidase A4	5.72205	5.41857	5.58975	6.64216	6.56747	6.70447	2.08673	1.06124	2.08673	up	2.4895e-10	2.25881e-09
3323	HSP90AA4P	heat shock protein 90kDa alpha family class A member 4, pseudogene	11.0586	11.1672	11.1209	9.75461	9.73624	9.74018	-2.58809	-1.37189	2.58809	down	3.67832e-20	2.29014e-17
6558	SLC12A2	solute carrier family 12 (sodium/potassium/chloride transporter), member 2	10.0313	10.0602	10.0575	9.04757	8.94674	8.99689	-2.07426	-1.0526	2.07426	down	4.32111e-17	4.74765e-15
26123	TCTN3	tectonic family member 3	7.97387	7.79336	7.89051	6.7634	6.65975	6.55873	-2.33802	-1.22529	2.33802	down	2.09406e-13	4.90959e-12
23248	RPRD2	regulation of nuclear pre-mRNA domain containing 2	5.95569	5.7954	5.95316	3.7925	3.96657	4.15591	-3.80991	-1.92976	3.80991	down	4.95007e-13	1.02391e-11
3704	ITPA	inosine triphosphatase (nucleoside triphosphate pyrophosphatase)	9.53644	9.5265	9.54133	8.47333	8.33821	8.40894	-2.18545	-1.12793	2.18545	down	1.67798e-16	1.35986e-14
51491	NOP16	NOP16 nucleolar protein	8.7658	8.70063	8.73685	7.07688	6.86376	6.87039	-3.47597	-1.79742	3.47597	down	2.9743e-17	3.61189e-15
57466	SCAF4	SR-related CTD-associated factor 4	8.43795	8.3656	8.50858	7.26552	7.29277	7.34598	-2.19764	-1.13595	2.19764	down	1.08074e-14	4.21381e-13
255488	RNF144B	ring finger protein 144B	3.20613	3.32197	3.5283	4.66789	4.8373	4.5803	2.53684	1.34303	2.53684	up	6.27877e-10	5.1609e-09
6782	HSPA13	heat shock protein family A (Hsp70) member 13	4.97502	4.84288	4.9713	7.67515	7.59662	7.5111	6.34032	2.66456	6.34032	up	4.08522e-18	8.25973e-16
56605	ERO1B	endoplasmic reticulum oxidoreductase beta	3.78889	3.5226	4.08185	5.42551	5.17188	4.99473	2.63827	1.39959	2.63827	up	5.27059e-09	3.43526e-08
353511	PKD1P6	polycystic kidney disease 1 (autosomal dominant) pseudogene 6	6.04179	5.90188	5.88659	7.52414	7.2942	7.31885	2.70503	1.43564	2.70503	up	1.76731e-13	4.25283e-12
10161	LPAR6	lysophosphatidic acid receptor 6	4.21557	3.88885	4.27402	3.11209	2.92482	3.2605	-2.0378	-1.02701	2.0378	down	1.4173e-07	6.68173e-07
23143	LRCH1	leucine-rich repeats and calponin homology (CH) domain containing 1	5.86454	5.73977	5.97319	7.4792	7.29612	7.45981	2.93334	1.55254	2.93334	up	5.27664e-14	1.56441e-12
54951	COMMD8	COMM domain containing 8	7.66663	7.34436	7.55001	6.34293	6.24918	6.44934	-2.25509	-1.17318	2.25509	down	1.08769e-11	1.44475e-10
23023	TMCC1	transmembrane and coiled-coil domain family 1	7.39256	7.29268	7.50841	5.54592	5.61327	5.62003	-3.49383	-1.80481	3.49383	down	1.79448e-15	9.35571e-14
638	BIK	BCL2-interacting killer	6.60395	6.61385	6.50149	7.83259	7.68032	7.83149	2.31076	1.20837	2.31076	up	1.14563e-13	2.96804e-12
2632	GBE1	glucan (1,4-alpha-), branching enzyme 1	6.13028	5.92794	6.02057	4.75096	4.63479	4.76966	-2.47563	-1.30779	2.47563	down	2.57754e-11	3.07299e-10
178	AGL	amylo-alpha-1, 6-glucosidase, 4-alpha-glucanotransferase	8.02351	7.94984	8.04511	6.98358	6.85293	6.88546	-2.14181	-1.09883	2.14181	down	9.15334e-14	2.46587e-12
55735	DNAJC11	DnaJ heat shock protein family (Hsp40) member C11	7.72731	7.74684	7.77136	6.61687	6.51747	6.59669	-2.25245	-1.17149	2.25245	down	4.36574e-14	1.34301e-12
64794	DDX31	DEAD (Asp-Glu-Ala-Asp) box polypeptide 31	5.7681	5.32345	5.59096	4.22349	4.17915	4.53315	-2.37661	-1.24891	2.37661	down	5.52084e-09	3.5817e-08
23650	TRIM29	tripartite motif containing 29	3.73341	3.88885	4.13924	5.97125	5.53441	5.78163	3.58489	1.84193	3.58489	up	1.27594e-11	1.66049e-10
7518	XRCC4	X-ray repair complementing defective repair in Chinese hamster cells 4	5.10361	4.95539	5.11743	6.3497	6.20772	6.29594	2.3386	1.22564	2.3386	up	2.59056e-11	3.08758e-10
54522	ANKRD16	ankyrin repeat domain 16	5.68553	5.27173	5.59271	4.49235	4.5921	4.45847	-2.00326	-1.00235	2.00326	down	3.13847e-08	1.69145e-07
101060429	LOC101060429	polycystin-1-like	6.04179	5.90188	5.88659	7.52414	7.2942	7.31885	2.70503	1.43564	2.70503	up	1.76731e-13	4.25283e-12
400892	BCRP2	breakpoint cluster region pseudogene 2	5.18932	4.97572	5.09604	3.90355	3.80621	3.82563	-2.36509	-1.2419	2.36509	down	3.16379e-10	2.79496e-09
7444	VRK2	vaccinia related kinase 2	5.03279	4.68501	4.5886	5.76123	5.91201	5.87497	2.11492	1.0806	2.11492	up	9.53773e-09	5.84361e-08
6925	TCF4	transcription factor 4	6.93623	6.93897	6.99076	5.12826	4.90132	5.27774	-3.61221	-1.85288	3.61221	down	5.51775e-14	1.62118e-12
25852	ARMC8	armadillo repeat containing 8	5.80586	5.73587	5.83352	4.56972	4.4428	4.70611	-2.32765	-1.21887	2.32765	down	1.78137e-10	1.68205e-09
5514	PPP1R10	protein phosphatase 1 regulatory subunit 10	7.2684	6.97226	7.23807	4.55712	4.55367	4.69826	-5.88303	-2.55656	5.88303	down	2.3068e-16	1.77068e-14
81931	ZNF93	zinc finger protein 93	6.9496	6.89731	6.79829	5.8196	5.77167	5.72327	-2.15879	-1.11022	2.15879	down	7.83511e-12	1.09602e-10
93134	ZNF561	zinc finger protein 561	7.01785	6.84787	6.91752	5.8488	5.87663	5.76093	-2.142	-1.09896	2.142	down	1.05601e-11	1.4084e-10
10136	CELA3A	chymotrypsin like elastase family member 3A	3.4239	3.34886	3.34645	4.29304	4.39734	4.51394	2.03972	1.02837	2.03972	up	1.05415e-08	6.39368e-08
79664	ICE2	interactor of little elongation complex ELL subunit 2	7.15535	7.07316	7.20402	5.38667	5.43926	5.5978	-3.18126	-1.6696	3.18126	down	2.018e-14	7.04216e-13
144233	BCDIN3D	BCDIN3 domain containing RNA methyltransfease	5.86799	5.76027	5.9622	3.88816	3.99208	4.13059	-3.62977	-1.85988	3.62977	down	3.49828e-13	7.64437e-12
2224	FDPS	farnesyl diphosphate synthase	10.2918	10.2467	10.2827	9.21296	9.16942	9.24412	-2.09203	-1.06491	2.09203	down	1.0886e-17	1.68772e-15
29968	PSAT1	phosphoserine aminotransferase 1	9.07226	8.94364	9.02735	11.4491	11.3795	11.4363	5.30457	2.40724	5.30457	up	1.4415e-23	1.41354e-19
146057	TTBK2	tau tubulin kinase 2	5.24388	5.15168	5.0843	6.35024	6.26105	6.40939	2.2662	1.18027	2.2662	up	3.38303e-11	3.90167e-10
57190	SEPN1	selenoprotein N, 1	7.21082	7.25877	7.37775	5.85502	5.62675	5.74406	-2.90896	-1.5405	2.90896	down	6.21633e-14	1.78499e-12
55122	AKIRIN2	akirin 2	8.65659	8.58893	8.69702	7.44156	7.52176	7.47032	-2.24955	-1.16963	2.24955	down	1.80145e-15	9.37135e-14
2706	GJB2	gap junction protein beta 2	5.23425	5.26347	5.25611	6.38443	6.43624	6.35967	2.20713	1.14217	2.20713	up	1.69853e-11	2.1381e-10
2186	BPTF	bromodomain PHD finger transcription factor	7.56061	7.55008	7.64104	5.75591	5.61585	5.67085	-3.74	-1.90304	3.74	down	1.82857e-16	1.46077e-14
79832	QSER1	glutamine and serine rich 1	9.18676	9.11917	9.16942	7.81901	7.81761	7.87212	-2.50048	-1.3222	2.50048	down	1.8294e-17	2.49522e-15
55646	LYAR	Ly1 antibody reactive	8.78015	8.72696	8.86848	7.72692	7.55688	7.71742	-2.1807	-1.12479	2.1807	down	2.7553e-14	9.1588e-13
817	CAMK2D	calcium/calmodulin-dependent protein kinase II delta	7.05472	6.89487	7.01091	5.29789	5.21335	5.23593	-3.33521	-1.73778	3.33521	down	8.73645e-15	3.53641e-13
6241	RRM2	ribonucleotide reductase M2	8.89273	8.7669	8.86611	7.64559	7.7397	7.70903	-2.20963	-1.14381	2.20963	down	2.45716e-15	1.20625e-13
6303	SAT1	spermidine/spermine N1-acetyltransferase 1	10.7911	10.7034	10.7875	11.7855	11.8188	11.831	2.07211	1.0511	2.07211	up	5.30346e-19	1.68911e-16
2919	CXCL1	chemokine (C-X-C motif) ligand 1 (melanoma growth stimulating activity, alpha)	6.31053	6.32609	6.48449	5.30624	5.05051	5.07152	-2.34721	-1.23095	2.34721	down	6.76749e-11	7.18085e-10
3164	NR4A1	nuclear receptor subfamily 4 group A member 1	7.10473	6.89079	7.07201	8.03964	8.10423	8.00346	2.03722	1.0266	2.03722	up	1.24642e-12	2.23547e-11
162967	ZNF320	zinc finger protein 320	7.12945	6.93014	7.04672	5.52513	5.20136	5.02882	-3.443	-1.78367	3.443	down	1.01716e-12	1.87574e-11
51776	ZAK	sterile alpha motif and leucine zipper containing kinase AZK	5.05698	4.35784	4.89208	6.11303	6.0261	5.85973	2.34673	1.23065	2.34673	up	3.6133e-08	1.92147e-07
54629	FAM63B	family with sequence similarity 63 member B	7.23269	7.08133	7.1953	8.67854	8.71837	8.71723	2.89776	1.53494	2.89776	up	4.26787e-17	4.70233e-15
220213	OTUD1	OTU deubiquitinase 1	8.2881	8.29623	8.31676	9.34201	9.39591	9.39144	2.10831	1.07609	2.10831	up	1.21476e-16	1.04146e-14
54463	FAM134B	family with sequence similarity 134 member B	4.79656	4.69875	4.67852	6.59868	6.55236	6.54546	3.58231	1.84089	3.58231	up	1.28347e-14	4.81289e-13
51512	GTSE1	G-2 and S-phase expressed 1	7.24443	7.32181	7.49468	5.15577	5.39758	5.59548	-3.91957	-1.9707	3.91957	down	6.50101e-14	1.84646e-12
4084	MXD1	MAX dimerization protein 1	7.49297	7.44767	7.51352	9.31809	9.2446	9.27682	3.47044	1.79512	3.47044	up	1.37986e-19	6.60046e-17
9411	ARHGAP29	Rho GTPase activating protein 29	5.50507	5.3465	5.43688	6.68856	6.67494	6.86036	2.48252	1.3118	2.48252	up	2.9577e-12	4.69687e-11
10001	MED6	mediator complex subunit 6	5.2382	5.34715	5.21764	6.61825	6.55532	6.62715	2.51852	1.33258	2.51852	up	1.33614e-12	2.36395e-11
117145	THEM4	thioesterase superfamily member 4	7.14562	7.08108	7.23222	5.06886	4.92458	5.16983	-4.28279	-2.09855	4.28279	down	1.22653e-15	6.90235e-14
10885	WDR3	WD repeat domain 3	7.92254	7.69106	7.94148	6.38554	6.28869	6.48209	-2.76303	-1.46625	2.76303	down	6.11007e-14	1.75834e-12
805	CALM2	calmodulin 2 (phosphorylase kinase, delta)	8.80935	8.89847	8.96186	7.2248	7.12625	7.31308	-3.17888	-1.66852	3.17888	down	4.72288e-17	4.99592e-15
1263	PLK3	polo-like kinase 3	6.87204	6.94028	6.75023	8.40189	8.34123	8.41035	2.88847	1.53031	2.88847	up	3.4275e-16	2.41365e-14
23586	DDX58	DEAD (Asp-Glu-Ala-Asp) box polypeptide 58	6.43177	6.4402	6.55553	5.48919	5.54801	5.29091	-2.04646	-1.03313	2.04646	down	3.95316e-10	3.40639e-09
56894	AGPAT3	1-acylglycerol-3-phosphate O-acyltransferase 3	6.71111	6.58695	6.79564	5.45357	5.26782	5.54348	-2.42213	-1.27628	2.42213	down	1.75074e-11	2.19606e-10
6286	S100P	S100 calcium binding protein P	10.7228	10.7677	10.6637	12.6387	12.6571	12.6342	3.7981	1.92528	3.7981	up	3.90668e-24	5.10786e-20
23450	SF3B3	splicing factor 3b subunit 3	6.10612	6.09836	5.8348	4.51502	4.43333	4.67482	-2.77413	-1.47204	2.77413	down	2.16357e-11	2.64786e-10
54852	PAQR5	progestin and adipoQ receptor family member V	4.6693	4.45199	4.72509	5.58224	5.59372	5.85266	2.08601	1.06075	2.08601	up	7.32965e-09	4.60365e-08
389668	XKR9	X-linked Kx blood group related 9	3.83774	3.5779	3.56251	6.25359	6.04997	6.27634	5.79142	2.53392	5.79142	up	4.03103e-15	1.81531e-13
10795	ZNF268	zinc finger protein 268	6.11715	6.00943	6.07607	4.62195	4.52186	4.53315	-2.84527	-1.50856	2.84527	down	1.29527e-12	2.30516e-11
100526794	NT5C1B-RDH14	NT5C1B-RDH14 readthrough	8.78824	8.6584	8.81456	7.72314	7.74413	7.78018	-2.00636	-1.00458	2.00636	down	3.47552e-14	1.10742e-12
348801	LNP1	leukemia NUP98 fusion partner 1	4.80178	4.655	4.73757	3.71175	3.44561	3.70729	-2.15831	-1.1099	2.15831	down	5.53959e-09	3.59318e-08
10349	ABCA10	ATP binding cassette subfamily A member 10	4.10735	4.18093	3.79955	5.39684	5.35535	5.58207	2.66748	1.41548	2.66748	up	2.42874e-10	2.21289e-09
2012	EMP1	epithelial membrane protein 1	6.84437	6.70207	6.79712	8.27596	8.2114	8.31477	2.80148	1.48619	2.80148	up	4.44756e-16	2.9923e-14
654780	SFPQ	splicing factor proline/glutamine-rich	9.59305	9.46638	9.54786	6.76245	6.82301	6.97759	-6.41484	-2.68141	6.41484	down	1.07772e-20	1.00649e-17
26298	EHF	ets homologous factor	3.94624	3.84313	4.22138	5.7567	5.75496	5.91008	3.49106	1.80366	3.49106	up	2.13183e-12	3.54468e-11
400410	ST20	suppressor of tumorigenicity 20	6.48387	6.45164	6.66586	5.0325	5.00825	5.06846	-2.82331	-1.49739	2.82331	down	6.7004e-13	1.32189e-11
960	CD44	CD44 molecule (Indian blood group)	5.71907	5.26705	5.58605	4.43434	4.18952	4.54115	-2.19728	-1.13572	2.19728	down	2.23646e-08	1.24837e-07
92140	MTDH	metadherin	5.95347	5.65468	5.96885	4.19343	4.31355	4.21361	-3.0712	-1.6188	3.0712	down	5.66454e-12	8.24438e-11
83931	STK40	serine/threonine kinase 40	4.84724	4.62848	4.67094	6.19137	6.20552	6.12359	2.74716	1.45794	2.74716	up	3.35104e-12	5.24088e-11
10773	ZBTB6	zinc finger and BTB domain containing 6	7.39173	7.40626	7.48472	6.19166	6.25043	6.23208	-2.30193	-1.20285	2.30193	down	1.24258e-13	3.17517e-12
10452	TOMM40	translocase of outer mitochondrial membrane 40 homolog (yeast)	8.30438	8.28293	8.44556	7.21074	7.24283	7.04275	-2.26396	-1.17885	2.26396	down	1.18484e-13	3.06155e-12
5510	PPP1R7	protein phosphatase 1 regulatory subunit 7	6.64992	6.57649	6.76331	5.62636	5.33665	5.53604	-2.24009	-1.16356	2.24009	down	7.63764e-11	7.97176e-10
3691	ITGB4	integrin beta 4	7.46915	7.31559	7.49824	8.55008	8.54883	8.55829	2.18062	1.12474	2.18062	up	1.7879e-14	6.38114e-13
51105	PHF20L1	PHD finger protein 20-like 1	5.96808	5.80936	5.84144	7.22597	7.10467	7.25706	2.50175	1.32294	2.50175	up	3.4661e-13	7.59569e-12
23272	FAM208A	family with sequence similarity 208 member A	6.3426	6.43103	6.70494	4.2139	4.36641	4.23302	-4.66458	-2.22175	4.66458	down	1.92202e-14	6.79183e-13
11159	RABL2A	RAB, member of RAS oncogene family-like 2A	6.77424	6.86605	6.78709	5.70198	5.87758	5.82604	-2.01009	-1.00726	2.01009	down	5.68103e-11	6.14881e-10
7565	ZNF17	zinc finger protein 17	6.69804	6.45996	6.65126	5.25669	5.02259	5.38195	-2.60752	-1.38268	2.60752	down	2.66674e-11	3.16108e-10
23242	COBL	cordon-bleu WH2 repeat protein	8.12308	8.15717	8.128	6.60682	6.60379	6.62973	-2.87316	-1.52264	2.87316	down	9.37967e-17	8.47714e-15
140707	BRI3BP	BRI3 binding protein	6.64915	6.58217	6.46754	4.65226	4.59329	4.18068	-4.26007	-2.09088	4.26007	down	2.53719e-13	5.8198e-12
9665	KIAA0430	KIAA0430	5.04383	5.00948	4.81552	6.24168	6.14893	6.27789	2.40587	1.26656	2.40587	up	3.22769e-11	3.73617e-10
5967	REG1A	regenerating family member 1 alpha	8.58745	8.41552	8.53449	6.1141	6.08593	6.38311	-4.98677	-2.31811	4.98677	down	2.3196e-17	2.97333e-15
10274	STAG1	stromal antigen 1	7.02003	6.80261	6.87047	5.88305	5.85568	5.8488	-2.04939	-1.03519	2.04939	down	3.48436e-11	4.00441e-10
9926	LPGAT1	lysophosphatidylglycerol acyltransferase 1	6.13012	6.13794	6.05806	7.30416	7.27904	7.23092	2.23871	1.16267	2.23871	up	4.00242e-13	8.55536e-12
4869	NPM1	nucleophosmin (nucleolar phosphoprotein B23, numatrin)	10.9151	10.8948	10.8978	9.52008	9.48743	9.57642	-2.59292	-1.37458	2.59292	down	3.16461e-20	2.0349e-17
64856	VWA1	von Willebrand factor A domain containing 1	5.1611	4.93992	5.13375	3.92007	4.01729	3.92007	-2.18219	-1.12578	2.18219	down	1.76173e-09	1.29259e-08
200879	LIPH	lipase, member H	7.86963	7.72995	7.91736	9.42324	9.42269	9.42644	3.00038	1.58514	3.00038	up	6.35819e-18	1.15317e-15
861	RUNX1	runt-related transcription factor 1	5.45189	5.1498	5.46201	7.02524	7.06208	7.09239	3.26105	1.70534	3.26105	up	9.62306e-14	2.56423e-12
126792	B3GALT6	UDP-Gal:betaGal beta 1,3-galactosyltransferase 6	6.74125	6.79807	6.72497	5.36219	5.09323	5.09306	-2.97304	-1.57194	2.97304	down	4.38668e-13	9.2507e-12
54512	EXOSC4	exosome component 4	7.69457	7.49313	7.67693	6.53712	6.40328	6.45446	-2.2293	-1.15659	2.2293	down	9.12123e-13	1.71346e-11
54801	HAUS6	HAUS augmin like complex subunit 6	6.48842	6.24361	6.48955	4.95441	4.80891	4.97346	-2.81851	-1.49493	2.81851	down	3.1632e-12	4.9689e-11
7296	TXNRD1	thioredoxin reductase 1	8.4026	8.36688	8.43483	9.45322	9.39039	9.45526	2.04418	1.03152	2.04418	up	3.76208e-16	2.58884e-14
51118	UTP11L	UTP11-like, U3 small nucleolar ribonucleoprotein (yeast)	8.23179	8.08962	8.26264	7.18513	7.07296	7.22694	-2.04628	-1.03301	2.04628	down	6.11581e-13	1.22391e-11
9939	RBM8A	RNA binding motif protein 8A	6.35366	5.92169	5.96864	7.35839	7.28309	7.42073	2.4162	1.27274	2.4162	up	3.8397e-11	4.36166e-10
81631	MAP1LC3B	microtubule associated protein 1 light chain 3 beta	8.35387	8.15386	8.33933	9.93837	9.91302	9.93374	3.1297	1.64602	3.1297	up	2.82141e-18	6.32384e-16
162962	ZNF836	zinc finger protein 836	6.31208	5.90631	6.34529	5.19451	5.25319	5.03657	-2.03703	-1.02647	2.03703	down	1.90198e-08	1.08011e-07
5630	PRPH	peripherin	5.23389	5.51146	5.13534	7.5492	7.51381	7.64767	4.84556	2.27666	4.84556	up	8.13372e-16	4.93866e-14
112840	WDR89	WD repeat domain 89	6.42568	6.33341	6.51763	4.62199	4.4808	4.86992	-3.40582	-1.768	3.40582	down	9.11203e-13	1.71256e-11
51154	MRTO4	MRT4 homolog, ribosome maturation factor	8.52538	8.48928	8.49735	7.48963	7.40051	7.49241	-2.06073	-1.04315	2.06073	down	1.12223e-14	4.34534e-13
94005	PIGS	phosphatidylinositol glycan anchor biosynthesis class S	8.70909	8.66786	8.89674	7.43573	7.48733	7.49951	-2.43464	-1.28371	2.43464	down	5.53689e-15	2.38135e-13
5190	PEX6	peroxisomal biogenesis factor 6	7.26299	7.32023	7.30198	6.21391	6.27267	6.3009	-2.04567	-1.03257	2.04567	down	1.8871e-12	3.19051e-11
100128551	LOC100128551	uncharacterized LOC100128551	6.60588	6.53025	6.90331	5.45361	5.29107	5.39714	-2.46094	-1.29921	2.46094	down	4.40133e-11	4.92687e-10
79726	WDR59	WD repeat domain 59	7.79086	7.70385	7.76119	6.81123	6.60997	6.70547	-2.06062	-1.04308	2.06062	down	1.29682e-12	2.30531e-11
10681	GNB5	guanine nucleotide binding protein (G protein), beta 5	5.30252	5.46112	5.53784	6.67664	6.51037	6.58818	2.23133	1.1579	2.23133	up	4.53017e-11	5.05955e-10
23076	RRP1B	ribosomal RNA processing 1B	9.45774	9.36106	9.46455	8.12844	8.0585	8.19461	-2.46331	-1.3006	2.46331	down	8.61212e-17	7.92962e-15
51283	BFAR	bifunctional apoptosis regulator	8.16605	8.09166	8.17796	6.9179	6.96151	7.03111	-2.25801	-1.17505	2.25801	down	1.3453e-14	5.01053e-13
9749	PHACTR2	phosphatase and actin regulator 2	8.63399	8.48032	8.64701	7.57741	7.50421	7.59328	-2.04034	-1.02881	2.04034	down	8.76632e-14	2.38123e-12
5111	PCNA	proliferating cell nuclear antigen	5.49593	5.51848	5.62706	6.82362	6.70321	6.48594	2.17915	1.12377	2.17915	up	1.63953e-10	1.56774e-09
64063	PRSS22	protease, serine 22	7.61697	7.59072	7.60188	8.64557	8.58677	8.64958	2.03371	1.02412	2.03371	up	5.33655e-15	2.31107e-13
55798	METTL2B	methyltransferase like 2B	4.93137	4.87269	4.78486	3.6399	3.69665	3.77044	-2.23557	-1.16064	2.23557	down	8.92781e-10	7.0559e-09
9897	KIAA0196	KIAA0196	6.73237	6.77447	7.026	5.37101	4.95429	5.28118	-3.12124	-1.64212	3.12124	down	5.23556e-12	7.70291e-11
25902	MTHFD1L	methylenetetrahydrofolate dehydrogenase (NADP+ dependent) 1-like	7.59197	7.57752	7.68528	8.93555	8.9355	8.90564	2.47479	1.30731	2.47479	up	8.9425e-17	8.11946e-15
79094	CHAC1	ChaC glutathione-specific gamma-glutamylcyclotransferase 1	7.59344	7.48506	7.41622	8.7183	8.65828	8.68661	2.28072	1.18949	2.28072	up	4.01755e-15	1.81131e-13
23197	FAF2	Fas associated factor family member 2	9.00305	9.03531	9.09793	7.94467	7.81022	7.90279	-2.23386	-1.15954	2.23386	down	1.17469e-15	6.66805e-14
9617	MTRF1	mitochondrial translational release factor 1	5.57972	5.09121	5.64054	4.37112	4.57189	4.03924	-2.15807	-1.10974	2.15807	down	3.69177e-07	1.59045e-06
200315	APOBEC3A	apolipoprotein B mRNA editing enzyme, catalytic polypeptide-like 3A	9.33707	9.34727	9.59526	10.4858	10.5298	10.598	2.1605	1.11136	2.1605	up	2.20071e-14	7.572e-13
4191	MDH2	malate dehydrogenase 2	6.12168	5.88597	6.08919	4.69713	5.18661	5.06639	-2.06896	-1.0489	2.06896	down	2.77351e-08	1.5141e-07
10724	MGEA5	meningioma expressed antigen 5 (hyaluronidase)	8.54591	8.48024	8.5411	9.9397	9.99957	10.0066	2.75018	1.45953	2.75018	up	2.88844e-19	1.11075e-16
84975	MFSD5	major facilitator superfamily domain containing 5	7.24226	7.23688	7.30427	6.26192	6.18565	6.29003	-2.02128	-1.01527	2.02128	down	3.57656e-12	5.54275e-11
11157	LSM6	LSM6 homolog, U6 small nuclear RNA and mRNA degradation associated	8.93135	8.95264	8.94095	7.92952	7.95302	7.93964	-2.00128	-1.00092	2.00128	down	1.37795e-15	7.51758e-14
2747	GLUD2	glutamate dehydrogenase 2	9.6791	9.62747	9.77011	10.7334	10.7373	10.7359	2.06093	1.04329	2.06093	up	3.40045e-17	4.01744e-15
51667	NUB1	negative regulator of ubiquitin-like proteins 1	6.33698	6.14714	6.30675	7.36643	7.2913	7.33359	2.09481	1.06682	2.09481	up	4.03511e-12	6.1561e-11
22796	COG2	component of oligomeric golgi complex 2	7.2266	7.2549	7.32273	5.95168	5.93418	5.90019	-2.53045	-1.33939	2.53045	down	5.09459e-14	1.5231e-12
5106	PCK2	phosphoenolpyruvate carboxykinase 2 (mitochondrial)	6.79297	6.74362	6.81686	8.73948	8.76379	8.82207	3.97411	1.99063	3.97411	up	2.87377e-19	1.11075e-16
342931	RFPL4A	ret finger protein-like 4A	3.0788	3.26496	3.28426	4.68982	4.68033	4.41966	2.61582	1.38726	2.61582	up	2.83782e-10	2.53267e-09
3106	HLA-B	major histocompatibility complex, class I, B	9.98266	10.0204	9.91798	11.11	11.0534	11.0114	2.12073	1.08456	2.12073	up	8.35401e-18	1.39437e-15
10607	TBL3	transducin (beta)-like 3	7.44139	7.27595	7.26081	6.3559	6.31587	6.20501	-2.0474	-1.03379	2.0474	down	1.18543e-11	1.55613e-10
23338	JADE2	jade family PHD finger 2	6.38022	6.454	6.56641	4.53315	4.70691	4.49702	-3.70083	-1.88785	3.70083	down	5.12603e-14	1.52925e-12
55125	CEP192	centrosomal protein 192kDa	7.05232	6.88478	7.10355	5.90632	5.7992	5.94223	-2.19005	-1.13097	2.19005	down	1.22307e-11	1.59859e-10
55028	C17orf80	chromosome 17 open reading frame 80	7.06984	6.73329	6.69918	5.30861	5.18626	5.23428	-3.01269	-1.59105	3.01269	down	1.44495e-12	2.53246e-11
57496	MKL2	MKL/myocardin-like 2	8.3917	8.32012	8.3434	7.19769	6.98255	7.18003	-2.34835	-1.23165	2.34835	down	2.894e-14	9.52302e-13
801	CALM1	calmodulin 1 (phosphorylase kinase, delta)	8.80935	8.89847	8.96186	7.2248	7.12625	7.31308	-3.17888	-1.66852	3.17888	down	4.72288e-17	4.99592e-15
57761	TRIB3	tribbles pseudokinase 3	5.08087	5.52727	4.82866	6.85922	6.67656	6.80476	3.10497	1.63458	3.10497	up	1.12605e-10	1.12757e-09
115209	OMA1	OMA1 zinc metallopeptidase	7.11734	7.05521	7.15063	4.99199	4.73254	4.89564	-4.70546	-2.23434	4.70546	down	5.24665e-16	3.4072e-14
221937	FOXK1	forkhead box K1	5.21624	5.19821	5.22443	7.20085	7.1366	7.12814	3.84301	1.94224	3.84301	up	4.06544e-16	2.78295e-14
56100	PCDHGB6	protocadherin gamma subfamily B, 6	5.86352	5.64327	6.01589	4.50345	4.18952	4.09278	-2.98758	-1.57898	2.98758	down	8.68147e-11	8.94698e-10
100996709	LOC100996709	ADP-ribosylation factor-like protein 17	5.71787	5.27754	5.81812	4.76317	4.39326	4.55683	-2.04688	-1.03342	2.04688	down	2.27321e-07	1.027e-06
54206	ERRFI1	ERBB receptor feedback inhibitor 1	11.0627	11.0504	11.1226	12.1484	12.128	12.1563	2.09308	1.06563	2.09308	up	4.82103e-20	2.75975e-17
2043	EPHA4	EPH receptor A4	6.10467	6.18779	6.00763	7.85227	7.69285	7.76944	3.18543	1.67149	3.18543	up	1.55502e-15	8.32118e-14
102724023	LOC102724023	ES1 protein homolog, mitochondrial	7.27037	7.04087	7.23329	5.77636	5.70448	5.82355	-2.6636	-1.41338	2.6636	down	2.58554e-13	5.90653e-12
84947	SERAC1	serine active site containing 1	4.62075	4.44497	4.72412	6.1505	5.9986	6.18089	2.85479	1.51338	2.85479	up	6.26935e-12	9.04077e-11
60686	C14orf93	chromosome 14 open reading frame 93	6.19214	5.90644	6.07214	4.95649	4.79113	5.04408	-2.18304	-1.12634	2.18304	down	9.40594e-10	7.39504e-09
3149	HMGB3	high mobility group box 3	7.69289	7.63168	7.72849	6.19556	6.10943	5.9923	-3.00061	-1.58526	3.00061	down	3.58713e-15	1.65531e-13
10123	ARL4C	ADP ribosylation factor like GTPase 4C	7.85099	7.77227	7.90668	9.16107	9.09682	9.10745	2.42581	1.27847	2.42581	up	1.2948e-16	1.09948e-14
8548	BLZF1	basic leucine zipper nuclear factor 1	3.16026	3.02714	3.20325	5.03622	4.87334	4.79589	3.41432	1.7716	3.41432	up	2.3259e-12	3.8188e-11
440026	TMEM41B	transmembrane protein 41B	7.83645	7.78401	7.89224	9.07299	9.01898	9.01478	2.29424	1.19802	2.29424	up	2.55452e-16	1.8977e-14
7067	THRA	thyroid hormone receptor, alpha	6.74076	7.00229	6.67479	7.87741	8.02835	7.98615	2.23151	1.15802	2.23151	up	4.40047e-12	6.62079e-11
115825	WDFY2	WD repeat and FYVE domain containing 2	5.89708	6.06294	5.90606	6.97366	6.96442	7.03892	2.05192	1.03697	2.05192	up	1.80386e-11	2.25047e-10
2520	GAST	gastrin	3.9732	4.46672	3.98759	5.87916	5.75906	5.45662	2.93992	1.55578	2.93992	up	7.26483e-10	5.88508e-09
6675	UAP1	UDP-N-acetylglucosamine pyrophosphorylase 1	8.60476	8.40505	8.51293	9.54899	9.48211	9.49321	2.00073	1.00052	2.00073	up	1.44867e-14	5.31551e-13
56897	WRNIP1	Werner helicase interacting protein 1	8.7708	8.63238	8.80693	7.5957	7.4474	7.58633	-2.28716	-1.19356	2.28716	down	1.60659e-14	5.80801e-13
84274	COQ5	coenzyme Q5, methyltransferase	6.54456	6.33732	6.52007	5.15107	5.25343	5.32606	-2.33561	-1.2238	2.33561	down	2.77587e-11	3.26969e-10
56180	MOSPD1	motile sperm domain containing 1	4.80756	4.50063	4.89225	5.87526	5.783	6.11272	2.28181	1.19018	2.28181	up	3.41609e-09	2.32829e-08
64423	INF2	inverted formin, FH2 and WH2 domain containing	6.97636	6.8628	6.87445	8.27224	8.28586	8.31	2.61141	1.38483	2.61141	up	4.90382e-16	3.24911e-14
85015	USP45	ubiquitin specific peptidase 45	5.52445	5.44592	5.61552	4.45932	4.39326	4.64763	-2.03999	-1.02856	2.03999	down	5.05265e-09	3.31137e-08
11231	SEC63	SEC63 homolog, protein translocation regulator	4.85117	4.41035	5.03924	3.73759	3.26901	3.84883	-2.21675	-1.14844	2.21675	down	7.52415e-07	3.04695e-06
5099	PCDH7	protocadherin 7	7.34951	7.08283	7.08886	4.72227	4.66757	4.80278	-5.43719	-2.44286	5.43719	down	2.61596e-16	1.93967e-14
9262	STK17B	serine/threonine kinase 17b	5.92201	5.62308	5.96964	7.66708	7.54207	7.62408	3.41724	1.77283	3.41724	up	2.11068e-14	7.3277e-13
57835	SLC4A5	solute carrier family 4 (sodium bicarbonate cotransporter), member 5	3.55409	2.97376	3.51671	4.49276	4.39326	4.62784	2.22906	1.15643	2.22906	up	1.0497e-07	5.07686e-07
112487	DTD2	D-tyrosyl-tRNA deacylase 2 (putative)	7.90064	7.88796	7.96472	6.91261	6.99917	6.76123	-2.03746	-1.02677	2.03746	down	1.94095e-12	3.26326e-11
10818	FRS2	fibroblast growth factor receptor substrate 2	6.24997	6.19269	6.2364	4.98174	5.05876	4.885	-2.38037	-1.25119	2.38037	down	1.53544e-11	1.94843e-10
55622	TTC27	tetratricopeptide repeat domain 27	6.78034	6.73202	6.92558	5.74455	5.84491	5.73472	-2.05327	-1.03792	2.05327	down	5.18408e-11	5.6799e-10
58500	ZNF250	zinc finger protein 250	6.15955	6.18136	6.40068	5.34052	4.91312	5.24387	-2.11603	-1.08136	2.11603	down	6.52786e-09	4.15192e-08
23229	ARHGEF9	Cdc42 guanine nucleotide exchange factor 9	6.26335	6.05922	6.17701	4.80066	4.94586	4.88095	-2.44647	-1.2907	2.44647	down	2.14085e-11	2.6225e-10
23008	KLHDC10	kelch domain containing 10	7.55579	7.50078	7.52786	6.28022	6.25753	6.43058	-2.30596	-1.20537	2.30596	down	2.217e-13	5.16387e-12
23093	TTLL5	tubulin tyrosine ligase like 5	7.30194	7.24076	7.26802	6.4124	6.07719	6.19212	-2.06051	-1.043	2.06051	down	6.23947e-11	6.68315e-10
80853	KDM7A	lysine (K)-specific demethylase 7A	3.95504	4.1788	4.09858	5.40838	5.48001	5.42176	2.56551	1.35924	2.56551	up	4.78422e-11	5.30252e-10
26065	LSM14A	LSM14A mRNA processing body assembly factor	8.62524	8.69882	8.82448	7.35978	7.41474	7.4523	-2.47468	-1.30724	2.47468	down	1.99517e-15	1.01371e-13
7994	KAT6A	K(lysine) acetyltransferase 6A	3.37845	3.40044	3.62984	4.56004	4.57992	4.46958	2.09498	1.06694	2.09498	up	8.6773e-09	5.35997e-08
7976	FZD3	frizzled class receptor 3	5.1283	5.18404	5.10261	3.32743	3.74607	4.01958	-2.71438	-1.44062	2.71438	down	3.33618e-09	2.28095e-08
9816	URB2	URB2 ribosome biogenesis 2 homolog (S. cerevisiae)	6.50535	6.44042	6.61158	5.54263	5.50921	5.3808	-2.05847	-1.04157	2.05847	down	1.48905e-10	1.44535e-09
10098	TSPAN5	tetraspanin 5	5.82501	5.79592	5.91548	7.1392	6.94766	7.21463	2.38672	1.25503	2.38672	up	3.0795e-12	4.86273e-11
7220	TRPC1	transient receptor potential cation channel, subfamily C, member 1	5.60879	5.61715	5.6855	4.41784	4.46408	4.53315	-2.24304	-1.16546	2.24304	down	1.77384e-10	1.67649e-09
7453	WARS	tryptophanyl-tRNA synthetase	7.65814	7.46371	7.43303	8.50925	8.64507	8.53606	2.0636	1.04517	2.0636	up	5.30691e-13	1.08585e-11
84282	RNF135	ring finger protein 135	7.7201	7.69416	7.72791	6.39335	6.33626	6.28991	-2.59227	-1.37422	2.59227	down	4.69344e-15	2.08018e-13
55750	AGK	acylglycerol kinase	8.12912	7.98375	8.07088	6.87305	6.90634	6.99018	-2.20085	-1.13806	2.20085	down	6.51851e-14	1.84875e-12
1191	CLU	clusterin	7.00347	6.97361	7.008	8.3977	8.33759	8.40244	2.6103	1.38422	2.6103	up	1.70626e-16	1.37993e-14
55149	MTPAP	mitochondrial poly(A) polymerase	5.10261	4.70136	4.86222	3.04931	3.28133	3.24053	-3.24527	-1.69834	3.24527	down	2.35659e-11	2.84853e-10
4507	MTAP	methylthioadenosine phosphorylase	7.88268	7.83932	8.12308	6.87404	6.76037	6.81256	-2.19269	-1.1327	2.19269	down	1.90824e-12	3.21793e-11
79789	CLMN	calmin (calponin-like, transmembrane)	5.45566	5.41696	5.7144	4.08666	4.17176	4.16861	-2.61473	-1.38666	2.61473	down	7.17092e-11	7.55093e-10
105379490	LOC105379490	uncharacterized LOC105379490	6.34664	6.47439	6.46441	7.56086	7.56951	7.58434	2.20854	1.14309	2.20854	up	1.93481e-13	4.56899e-12
199857	ALG14	ALG14, UDP-N-acetylglucosaminyltransferase subunit	6.12824	6.07274	6.29989	4.8856	4.55144	5.01072	-2.55095	-1.35104	2.55095	down	3.24899e-10	2.85992e-09
5901	RAN	RAN, member RAS oncogene family	8.93673	8.98998	9.05279	8.07685	7.78665	7.94127	-2.08239	-1.05824	2.08239	down	4.16278e-13	8.84034e-12
135114	HINT3	histidine triad nucleotide binding protein 3	5.40929	4.8017	5.21279	6.60739	6.70458	6.68454	2.87636	1.52424	2.87636	up	8.56467e-11	8.84287e-10
4734	NEDD4	neural precursor cell expressed, developmentally down-regulated 4, E3 ubiquitin protein ligase	4.30647	4.17023	4.67513	6.20891	6.23418	6.14228	3.50929	1.81118	3.50929	up	3.67678e-12	5.67564e-11
10938	EHD1	EH domain containing 1	6.45886	6.18924	6.2711	7.40916	7.47577	7.49279	2.22351	1.15284	2.22351	up	2.81253e-12	4.50108e-11
16	AARS	alanyl-tRNA synthetase	9.17191	9.05084	9.16655	10.538	10.4385	10.5229	2.58478	1.37004	2.58478	up	2.27072e-18	5.4309e-16
31	ACACA	acetyl-CoA carboxylase alpha	9.20107	9.1253	9.23912	8.02039	8.03323	8.06411	-2.21799	-1.14925	2.21799	down	2.77182e-16	2.03413e-14
7286	TUFT1	tuftelin 1	6.21526	6.02154	6.37851	7.33504	7.28912	7.33345	2.1646	1.1141	2.1646	up	2.65907e-11	3.15485e-10
10291	SF3A1	splicing factor 3a, subunit 1, 120kDa	6.11522	6.00562	6.04177	4.92825	4.83443	5.13773	-2.12491	-1.0874	2.12491	down	8.3579e-10	6.6578e-09
79590	MRPL24	mitochondrial ribosomal protein L24	9.14036	9.00645	9.16159	7.98666	8.01611	8.01681	-2.13802	-1.09627	2.13802	down	2.66012e-15	1.29295e-13
90102	PHLDB2	pleckstrin homology-like domain, family B, member 2	6.23572	5.98705	6.30773	4.89527	4.9808	5.0061	-2.32319	-1.21611	2.32319	down	1.60231e-10	1.53778e-09
10207	INADL	InaD-like (Drosophila)	5.43263	5.58065	5.39479	4.00367	3.87537	3.75489	-3.01337	-1.59138	3.01337	down	7.65458e-12	1.0746e-10
56241	SUSD2	sushi domain containing 2	5.58526	5.40178	5.65245	6.69208	6.64201	6.56432	2.1233	1.08631	2.1233	up	9.84633e-11	1.00029e-09
171425	CLYBL	citrate lyase beta like	5.05733	5.07707	5.3136	4.33217	3.74167	3.74964	-2.31045	-1.20817	2.31045	down	6.39228e-08	3.23649e-07
6651	SON	SON DNA binding protein	9.19862	9.21756	9.40557	8.06411	7.90668	8.0618	-2.40003	-1.26305	2.40003	down	7.26694e-15	3.01628e-13
55638	SYBU	syntabulin (syntaxin-interacting)	5.03192	4.40012	4.95195	6.30501	6.19894	6.27721	2.76202	1.46572	2.76202	up	7.55031e-10	6.08743e-09
56113	PCDHGA2	protocadherin gamma subfamily A, 2	5.86352	5.64327	6.01589	4.50345	4.18952	4.09278	-2.98758	-1.57898	2.98758	down	8.68147e-11	8.94698e-10
1819	DRG2	developmentally regulated GTP binding protein 2	6.39737	5.66972	6.32253	5.02084	5.25784	5.09183	-2.00885	-1.00637	2.00885	down	1.00675e-06	3.98312e-06
129831	RBM45	RNA binding motif protein 45	6.3987	6.29056	6.58103	5.11842	5.05298	5.04874	-2.54921	-1.35005	2.54921	down	9.19215e-12	1.25566e-10
56112	PCDHGA3	protocadherin gamma subfamily A, 3	5.86352	5.64327	6.01589	4.50345	4.18952	4.09278	-2.98758	-1.57898	2.98758	down	8.68147e-11	8.94698e-10
5187	PER1	period circadian clock 1	3.60421	3.92779	3.90653	4.95852	5.06295	4.78079	2.17534	1.12124	2.17534	up	1.25204e-08	7.44092e-08
401474	SAMD12	sterile alpha motif domain containing 12	6.59917	6.59354	6.76505	4.68296	4.86285	4.87738	-3.59217	-1.84486	3.59217	down	4.04528e-14	1.25852e-12
57594	HOMEZ	homeobox and leucine zipper encoding	6.32183	5.9879	6.29291	4.52231	4.52231	3.70729	-3.8644	-1.95024	3.8644	down	5.13022e-10	4.30204e-09
901	CCNG2	cyclin G2	7.01938	7.0746	7.10289	8.33499	8.33085	8.27015	2.37244	1.24637	2.37244	up	1.60233e-15	8.50472e-14
6732	SRPK1	SRSF protein kinase 1	9.60603	9.5793	9.67239	8.65392	8.50508	8.52541	-2.08171	-1.05777	2.08171	down	1.94733e-15	9.97153e-14
4194	MDM4	MDM4, p53 regulator	6.86978	6.82348	6.93589	8.42248	8.3456	8.36644	2.83194	1.50179	2.83194	up	1.1842e-16	1.02311e-14
7414	VCL	vinculin	4.28582	4.05176	4.00146	5.66923	5.27794	5.488	2.57644	1.36538	2.57644	up	5.31604e-10	4.43841e-09
8835	SOCS2	suppressor of cytokine signaling 2	9.78007	9.71876	9.83724	8.8093	8.6817	8.78616	-2.02741	-1.01964	2.02741	down	1.86225e-15	9.59609e-14
7779	SLC30A1	solute carrier family 30 (zinc transporter), member 1	6.71026	6.68656	6.72758	9.07494	9.08572	9.12521	5.23125	2.38716	5.23125	up	3.62377e-21	5.07638e-18
760	CA2	carbonic anhydrase II	4.05506	3.68531	3.59468	7.64284	7.45745	7.43769	13.3088	3.73431	13.3088	up	6.85079e-18	1.205e-15
538	ATP7A	ATPase, Cu++ transporting, alpha polypeptide	6.37702	6.20913	6.39728	5.05826	4.80901	5.11996	-2.51763	-1.33207	2.51763	down	4.28289e-11	4.80939e-10
57109	REXO4	REX4 homolog, 3'-5' exonuclease	7.54294	7.36019	7.3976	5.95219	5.82036	6.09026	-2.78815	-1.47931	2.78815	down	1.54581e-13	3.78718e-12
143244	EIF5AL1	eukaryotic translation initiation factor 5A-like 1	11.3662	11.3575	11.3232	10.1561	10.2857	10.2573	-2.16734	-1.11593	2.16734	down	2.90392e-18	6.43877e-16
3340	NDST1	N-deacetylase/N-sulfotransferase (heparan glucosaminyl) 1	5.81292	5.61998	5.74502	7.04428	6.92431	6.86862	2.32909	1.21976	2.32909	up	4.53513e-12	6.78178e-11
84172	POLR1B	polymerase (RNA) I polypeptide B	7.62719	7.57706	7.59249	6.56512	6.50834	6.62448	-2.04618	-1.03293	2.04618	down	6.26443e-13	1.2511e-11
6573	SLC19A1	solute carrier family 19 (folate transporter), member 1	5.73858	5.21127	5.75014	4.28829	4.22877	4.34081	-2.42958	-1.28071	2.42958	down	5.66996e-09	3.66813e-08
4645	MYO5B	myosin VB	7.1409	6.97782	6.9977	8.25705	8.14597	8.33487	2.30882	1.20716	2.30882	up	6.87263e-14	1.92965e-12
1984	EIF5A	eukaryotic translation initiation factor 5A	11.3662	11.3575	11.3232	10.1561	10.2857	10.2573	-2.16734	-1.11593	2.16734	down	2.90392e-18	6.43877e-16
5997	RGS2	regulator of G-protein signaling 2	5.15224	4.9075	5.10869	6.9596	6.89357	6.83603	3.58074	1.84026	3.58074	up	1.85168e-14	6.57882e-13
196394	AMN1	antagonist of mitotic exit network 1 homolog	6.41856	6.17654	6.57628	7.71231	7.71954	7.63242	2.45825	1.29763	2.45825	up	2.92203e-12	4.65153e-11
6273	S100A2	S100 calcium binding protein A2	7.14172	7.1619	7.13724	8.31493	8.2734	8.22916	2.18184	1.12554	2.18184	up	6.45398e-15	2.73086e-13
130617	ZFAND2B	zinc finger, AN1-type domain 2B	6.00464	5.80781	5.67148	7.0613	6.80839	7.01834	2.19573	1.1347	2.19573	up	1.72147e-10	1.63339e-09
84542	KIAA1841	KIAA1841	5.62985	5.61263	5.78987	4.726	4.34645	4.601	-2.17292	-1.11963	2.17292	down	3.83768e-09	2.58419e-08
3716	JAK1	Janus kinase 1	8.17663	8.2586	8.28867	9.52401	9.47756	9.59035	2.44416	1.28934	2.44416	up	4.45401e-17	4.82897e-15
55317	AP5S1	adaptor-related protein complex 5, sigma 1 subunit	6.86472	6.83087	7.14816	5.75396	6.03301	5.70868	-2.1675	-1.11603	2.1675	down	6.603e-10	5.40137e-09
2887	GRB10	growth factor receptor bound protein 10	7.33205	7.2476	7.36223	9.49771	9.46054	9.49884	4.50565	2.17174	4.50565	up	7.56592e-21	8.02069e-18
6419	SETMAR	SET domain and mariner transposase fusion gene	5.8632	5.75943	5.93852	4.56548	4.40755	4.8626	-2.365	-1.24184	2.365	down	1.2796e-09	9.74583e-09
22877	MLXIP	MLX interacting protein	8.27485	8.22502	8.11876	7.10109	7.00897	7.05815	-2.21935	-1.15014	2.21935	down	2.98982e-14	9.78904e-13
1604	CD55	CD55 molecule, decay accelerating factor for complement (Cromer blood group)	7.13441	7.19126	7.24443	8.72612	8.61274	8.68337	2.79732	1.48404	2.79732	up	7.02803e-17	6.75656e-15
196294	IMMP1L	inner mitochondrial membrane peptidase subunit 1	5.59921	5.61895	5.51844	4.45891	4.09858	4.2649	-2.47039	-1.30474	2.47039	down	2.47556e-10	2.24876e-09
6493	SIM2	single-minded family bHLH transcription factor 2	7.00153	6.9373	7.16122	6.03996	5.86746	5.88885	-2.14542	-1.10126	2.14542	down	2.48188e-11	2.9734e-10
91947	ARRDC4	arrestin domain containing 4	5.51723	5.11506	5.3019	6.91646	6.97151	6.9885	3.13274	1.64743	3.13274	up	4.6284e-13	9.67204e-12
147007	TMEM199	transmembrane protein 199	7.09942	7.02169	7.29657	5.56044	5.92982	5.80249	-2.59364	-1.37498	2.59364	down	1.23956e-11	1.61906e-10
8881	CDC16	cell division cycle 16	7.52568	7.57309	7.46979	8.78471	8.76268	8.76231	2.37355	1.24705	2.37355	up	2.42948e-16	1.81996e-14
8501	SLC43A1	solute carrier family 43 (amino acid system L transporter), member 1	4.83972	4.31981	4.46002	5.9879	6.01789	5.97396	2.73853	1.4534	2.73853	up	1.66233e-10	1.58684e-09
55170	PRMT6	protein arginine methyltransferase 6	5.83944	5.88998	5.8944	3.92111	4.10132	3.81768	-3.80502	-1.9279	3.80502	down	1.57799e-13	3.8588e-12
79081	LBHD1	LBH domain containing 1	8.75724	8.66134	8.82237	7.62553	7.63705	7.72506	-2.12055	-1.08444	2.12055	down	1.70181e-14	6.11842e-13
6703	SPRR2D	small proline-rich protein 2D	3.96016	3.82494	4.10457	7.55855	7.47947	7.63857	12.0891	3.59564	12.0891	up	4.28689e-19	1.50133e-16
79080	CCDC86	coiled-coil domain containing 86	7.12545	7.39258	7.10262	6.10742	6.1359	5.85499	-2.25654	-1.17411	2.25654	down	7.63424e-11	7.97033e-10
26057	ANKRD17	ankyrin repeat domain 17	7.14001	7.20983	7.46142	6.20014	5.95594	6.19218	-2.22581	-1.15433	2.22581	down	7.19265e-11	7.56818e-10
22936	ELL2	elongation factor, RNA polymerase II, 2	4.18385	4.22172	4.18385	6.05885	6.06779	5.85233	3.4738	1.79652	3.4738	up	2.36816e-13	5.48339e-12
54520	CCDC93	coiled-coil domain containing 93	5.53935	5.64429	5.5463	7.30988	7.25551	7.13994	3.1568	1.65846	3.1568	up	8.27138e-15	3.37252e-13
9962	SLC23A2	solute carrier family 23 (ascorbic acid transporter), member 2	5.12901	4.83691	4.91592	6.13743	6.10364	6.21833	2.28552	1.19252	2.28552	up	1.56598e-10	1.50926e-09
1161	ERCC8	excision repair cross-complementation group 8	5.47846	5.35208	5.44662	4.12921	4.15432	4.37658	-2.30646	-1.20568	2.30646	down	5.12926e-10	4.30204e-09
1475	CSTA	cystatin A (stefin A)	3.05367	2.85857	3.36446	4.82495	5.30993	4.76042	3.6626	1.87287	3.6626	up	1.60916e-10	1.54209e-09
36	ACADSB	acyl-CoA dehydrogenase, short/branched chain	5.57724	5.06241	5.46166	4.14825	4.41645	4.14115	-2.19135	-1.13182	2.19135	down	4.17698e-08	2.19093e-07
79803	HPS6	Hermansky-Pudlak syndrome 6	6.5165	6.79222	6.73308	4.96424	4.55433	4.68032	-3.85742	-1.94764	3.85742	down	3.5176e-13	7.67377e-12
51250	C6orf203	chromosome 6 open reading frame 203	6.57028	6.46942	6.63529	5.08707	4.90052	5.15751	-2.84803	-1.50996	2.84803	down	1.3332e-12	2.35982e-11
23192	ATG4B	autophagy related 4B, cysteine peptidase	7.8124	7.5494	7.89262	6.34576	6.36609	6.27228	-2.68222	-1.42343	2.68222	down	2.52229e-13	5.79579e-12
100533955	SENP3-EIF4A1	SENP3-EIF4A1 readthrough (NMD candidate)	10.9355	10.9307	11.0031	9.64691	9.58333	9.69901	-2.48517	-1.31335	2.48517	down	4.10733e-19	1.47804e-16
102288414	C11orf98	chromosome 11 open reading frame 98	8.75724	8.66134	8.82237	7.62553	7.63705	7.72506	-2.12055	-1.08444	2.12055	down	1.70181e-14	6.11842e-13
7357	UGCG	UDP-glucose ceramide glucosyltransferase	9.32177	9.39274	9.35007	10.3468	10.3632	10.3557	2.00052	1.00038	2.00052	up	1.48971e-17	2.12682e-15
440	ASNS	asparagine synthetase (glutamine-hydrolyzing)	9.2325	9.07878	9.2814	11.753	11.7446	11.7532	5.86738	2.55272	5.86738	up	5.57348e-23	1.9874e-19
8607	RUVBL1	RuvB-like AAA ATPase 1	8.52024	8.58346	8.6432	6.99767	7.00628	7.01441	-2.98179	-1.57618	2.98179	down	2.05822e-17	2.69105e-15
122809	SOCS4	suppressor of cytokine signaling 4	8.45798	8.26163	8.47124	7.23957	7.28002	7.2862	-2.18609	-1.12835	2.18609	down	7.89653e-14	2.17815e-12
643314	KIAA0754	KIAA0754	6.26186	6.11287	6.19225	7.27422	7.17848	7.32308	2.09885	1.0696	2.09885	up	4.50384e-12	6.7427e-11
79745	CLIP4	CAP-Gly domain containing linker protein family member 4	4.59766	4.44924	4.4398	5.57061	5.53077	5.70833	2.15497	1.10767	2.15497	up	8.90967e-10	7.04298e-09
6183	MRPS12	mitochondrial ribosomal protein S12	10.1072	9.93813	10.0331	8.98387	8.85415	9.05066	-2.08966	-1.06327	2.08966	down	1.21871e-14	4.61863e-13
26278	SACS	sacsin molecular chaperone	7.45042	7.32809	7.39514	5.83057	5.54827	5.55876	-3.35276	-1.74535	3.35276	down	1.8405e-14	6.54504e-13
51602	NOP58	NOP58 ribonucleoprotein	8.61836	8.51956	8.62946	7.53993	7.35913	7.5126	-2.17132	-1.11857	2.17132	down	4.01895e-14	1.25456e-12
10061	ABCF2	ATP binding cassette subfamily F member 2	7.18459	7.08234	7.25328	6.04994	6.12957	6.09026	-2.11914	-1.08348	2.11914	down	3.92385e-12	6.01207e-11
3134	HLA-F	major histocompatibility complex, class I, F	5.27173	5.28847	5.50258	6.57881	6.49658	6.6041	2.30628	1.20557	2.30628	up	2.4062e-11	2.89957e-10
56099	PCDHGB7	protocadherin gamma subfamily B, 7	5.86352	5.64327	6.01589	4.50345	4.18952	4.09278	-2.98758	-1.57898	2.98758	down	8.68147e-11	8.94698e-10
528	ATP6V1C1	ATPase, H+ transporting, lysosomal 42kDa, V1 subunit C1	5.59179	5.51455	5.69283	4.58057	4.37626	4.10683	-2.37046	-1.24517	2.37046	down	2.0928e-09	1.50317e-08
11226	GALNT6	polypeptide N-acetylgalactosaminyltransferase 6	7.67005	7.71443	7.72915	6.58083	6.51082	6.61843	-2.19545	-1.13452	2.19545	down	9.72541e-14	2.58623e-12
55652	SLC48A1	solute carrier family 48 (heme transporter), member 1	7.96597	7.79108	7.97613	8.94313	8.96615	9.04162	2.10318	1.07257	2.10318	up	3.02286e-14	9.87251e-13
26471	NUPR1	nuclear protein 1, transcriptional regulator	4.49093	4.44199	4.7316	5.88274	5.88247	5.41296	2.25202	1.17122	2.25202	up	1.71512e-08	9.84402e-08
839	CASP6	caspase 6	8.48295	8.47826	8.47324	7.49132	7.41114	7.38275	-2.07017	-1.04975	2.07017	down	1.15965e-14	4.46654e-13
54149	C21orf91	chromosome 21 open reading frame 91	6.05854	6.16526	6.5569	4.31842	4.30279	4.62429	-3.5927	-1.84507	3.5927	down	1.0414e-11	1.3946e-10
51728	POLR3K	polymerase (RNA) III (DNA directed) polypeptide K, 12.3 kDa	8.63579	8.5904	8.60102	7.41573	7.32612	7.2521	-2.42461	-1.27775	2.42461	down	1.11512e-15	6.37615e-14
152485	ZNF827	zinc finger protein 827	6.68541	6.55909	6.71586	5.35773	5.0773	5.13299	-2.75894	-1.46411	2.75894	down	2.24922e-12	3.7178e-11
60312	AFAP1	actin filament associated protein 1	4.68225	4.71262	4.56286	6.16253	5.95731	6.20444	2.74255	1.45552	2.74255	up	7.63344e-12	1.07202e-10
100302736	TMED7-TICAM2	TMED7-TICAM2 readthrough	4.87696	4.70513	4.90409	3.93212	3.69911	3.6728	-2.08597	-1.06072	2.08597	down	1.18706e-08	7.09667e-08
54462	CCSER2	coiled-coil serine rich protein 2	7.99999	7.95303	7.91268	6.16	6.29398	6.27772	-3.27463	-1.71133	3.27463	down	1.64916e-16	1.34484e-14
4680	CEACAM6	carcinoembryonic antigen-related cell adhesion molecule 6 (non-specific cross reacting antigen)	8.91036	8.88872	8.96968	10.3972	10.3441	10.3557	2.71835	1.44273	2.71835	up	9.48308e-20	4.76877e-17
22822	PHLDA1	pleckstrin homology-like domain, family A, member 1	6.82846	6.7868	6.79933	8.86427	8.70723	8.86987	4.02483	2.00893	4.02483	up	9.95271e-19	2.89174e-16
1540	CYLD	cylindromatosis (turban tumor syndrome)	5.14581	5.31572	5.0024	6.45568	6.36106	6.3165	2.33448	1.2231	2.33448	up	7.48204e-11	7.83607e-10
2072	ERCC4	excision repair cross-complementation group 4	6.0432	5.69779	5.96498	3.79955	3.73064	3.64698	-4.51982	-2.17627	4.51982	down	6.50581e-14	1.84648e-12
857	CAV1	caveolin 1	6.52154	6.43057	6.61474	7.96447	7.89589	7.81719	2.58512	1.37023	2.58512	up	1.74947e-14	6.25536e-13
83743	GRWD1	glutamate-rich WD repeat containing 1	8.27491	8.30104	8.31001	7.20447	7.03691	7.26421	-2.18372	-1.12679	2.18372	down	1.03808e-13	2.73273e-12
9343	EFTUD2	elongation factor Tu GTP binding domain containing 2	9.38029	9.27551	9.44774	8.31944	8.22649	8.32893	-2.10851	-1.07623	2.10851	down	5.18255e-15	2.26118e-13
3665	IRF7	interferon regulatory factor 7	7.69508	7.45848	7.53668	8.7453	8.77166	8.84813	2.33747	1.22495	2.33747	up	1.44862e-14	5.31551e-13
51703	ACSL5	acyl-CoA synthetase long-chain family member 5	5.64267	5.51224	5.49577	7.72217	7.58044	7.68928	4.32811	2.11374	4.32811	up	6.05069e-17	5.96312e-15
203068	TUBB	tubulin, beta class I	10.5566	10.4855	10.567	9.14116	9.1025	9.13688	-2.65646	-1.40951	2.65646	down	7.56703e-20	4.01094e-17
1491	CTH	cystathionine gamma-lyase	5.96134	5.71803	5.95206	8.8598	8.78239	8.84551	7.73869	2.95209	7.73869	up	4.34639e-20	2.62281e-17
286410	ATP11C	ATPase, class VI, type 11C	8.0276	7.92659	7.884	6.83935	6.68248	6.74154	-2.28407	-1.19161	2.28407	down	8.20673e-14	2.25421e-12
51287	COA4	cytochrome c oxidase assembly factor 4 homolog	9.99085	9.98601	10.0212	8.47443	8.53249	8.58589	-2.76716	-1.46841	2.76716	down	3.72485e-19	1.35281e-16
100820829	MYZAP	myocardial zonula adherens protein	5.10036	4.8368	5.01544	6.5517	6.42848	6.6972	2.9792	1.57493	2.9792	up	1.73638e-12	2.97025e-11
222658	KCTD20	potassium channel tetramerization domain containing 20	6.52667	6.18673	6.55417	5.37961	5.22687	5.58963	-2.0333	-1.02382	2.0333	down	1.47283e-08	8.61213e-08
4616	GADD45B	growth arrest and DNA damage inducible beta	8.36617	8.2613	8.19733	9.44425	9.44598	9.44856	2.25219	1.17133	2.25219	up	3.36498e-16	2.37905e-14
5378	PMS1	PMS1 homolog 1, mismatch repair system component	7.57511	7.54508	7.71767	6.38311	6.16199	6.3628	-2.47939	-1.30999	2.47939	down	3.42646e-13	7.54206e-12
91523	PCED1B	PC-esterase domain containing 1B	6.43155	6.28605	6.31255	7.5785	7.55108	7.54178	2.31938	1.21374	2.31938	up	1.04334e-13	2.74473e-12
23063	WAPL	WAPL cohesin release factor	8.58602	8.39503	8.61678	7.39286	7.60831	7.37506	-2.10507	-1.07387	2.10507	down	2.43146e-12	3.96226e-11
23001	WDFY3	WD repeat and FYVE domain containing 3	5.53177	5.15183	5.61292	4.18105	3.9929	4.41454	-2.35546	-1.23601	2.35546	down	1.42826e-08	8.3825e-08
114907	FBXO32	F-box protein 32	4.3148	4.70505	4.7081	6.08343	5.6597	5.90685	2.47485	1.30734	2.47485	up	2.67335e-09	1.87316e-08
57478	USP31	ubiquitin specific peptidase 31	6.88383	6.81938	6.89329	5.77872	5.56045	5.46999	-2.39902	-1.26245	2.39902	down	8.8062e-12	1.21071e-10
8444	DYRK3	dual specificity tyrosine-(Y)-phosphorylation regulated kinase 3	5.65141	5.51379	5.7699	6.94468	6.82186	6.94477	2.39286	1.25874	2.39286	up	4.87829e-12	7.24954e-11
55599	RNPC3	RNA binding region (RNP1, RRM) containing 3	4.78611	4.47139	4.72861	3.99015	3.39121	3.37809	-2.10753	-1.07555	2.10753	down	6.28045e-07	2.58521e-06
1032	CDKN2D	cyclin-dependent kinase inhibitor 2D (p19, inhibits CDK4)	6.18384	6.05884	6.22061	7.61938	7.56264	7.56245	2.68898	1.42706	2.68898	up	1.21209e-14	4.59797e-13
10969	EBNA1BP2	EBNA1 binding protein 2	7.40089	7.13278	7.27139	6.10402	5.89257	5.9495	-2.43906	-1.28632	2.43906	down	2.67242e-12	4.31547e-11
23046	KIF21B	kinesin family member 21B	6.61583	6.34401	6.51807	7.61759	7.79889	7.7505	2.34517	1.22969	2.34517	up	1.13361e-12	2.06237e-11
7447	VSNL1	visinin like 1	7.8463	7.93204	8.00153	6.6454	6.59075	6.52771	-2.52918	-1.33867	2.52918	down	1.00904e-14	3.98974e-13
604	BCL6	B-cell CLL/lymphoma 6	5.60231	5.52724	5.71092	6.9323	6.82186	6.86582	2.39469	1.25984	2.39469	up	1.89377e-12	3.19693e-11
9315	NREP	neuronal regeneration related protein	5.37374	5.28257	5.37881	4.22531	4.22419	4.37024	-2.10204	-1.07179	2.10204	down	1.55868e-09	1.15879e-08
8549	LGR5	leucine-rich repeat containing G protein-coupled receptor 5	8.97747	8.99541	9.12962	6.79272	6.67935	6.64816	-5.01908	-2.32742	5.01908	down	1.42012e-19	6.63129e-17
8535	CBX4	chromobox 4	7.09797	7.00591	7.24937	8.89039	8.90485	8.88633	3.42501	1.77611	3.42501	up	2.04649e-17	2.68467e-15
990	CDC6	cell division cycle 6	8.90578	8.80876	8.85844	10.0202	9.94729	10.0426	2.21253	1.1457	2.21253	up	3.71965e-17	4.26607e-15
145508	CEP128	centrosomal protein 128kDa	3.86888	3.5779	3.59468	4.81127	4.64128	4.67903	2.04208	1.03004	2.04208	up	2.2883e-08	1.27459e-07
6711	SPTBN1	spectrin, beta, non-erythrocytic 1	4.20606	4.26208	4.52042	6.29903	6.20041	6.38813	3.90775	1.96634	3.90775	up	1.30044e-13	3.28874e-12
50640	PNPLA8	patatin like phospholipase domain containing 8	8.48032	8.41286	8.48215	9.55265	9.49026	9.53053	2.09367	1.06604	2.09367	up	1.67406e-16	1.35949e-14
9831	ZNF623	zinc finger protein 623	7.37163	7.32713	7.25234	6.29549	6.30394	6.22992	-2.05706	-1.04058	2.05706	down	2.28939e-12	3.76832e-11
7753	ZNF202	zinc finger protein 202	6.23184	5.97903	5.99253	5.00216	5.00459	5.09133	-2.04927	-1.03511	2.04927	down	1.21707e-09	9.31672e-09
390927	ZNF793	zinc finger protein 793	5.12771	4.97493	5.16626	3.7078	3.76103	3.7793	-2.53196	-1.34026	2.53196	down	8.31508e-11	8.61011e-10
9778	KIAA0232	KIAA0232	4.9774	4.65036	5.01396	3.39265	3.77897	4.17789	-2.13969	-1.0974	2.13969	down	1.2041e-06	4.71024e-06
54491	FAM105A	family with sequence similarity 105 member A	4.59609	4.50562	4.74059	5.75352	5.98247	6.01635	2.46801	1.30335	2.46801	up	1.26072e-10	1.24623e-09
23383	MAU2	MAU2, sister chromatid cohesion factor	7.67924	7.5492	7.83905	6.21011	6.29398	6.37145	-2.63411	-1.39732	2.63411	down	1.72542e-13	4.16478e-12
51643	TMBIM4	transmembrane BAX inhibitor motif containing 4	4.55918	4.46615	4.66222	3.5779	3.21397	3.23095	-2.33201	-1.22158	2.33201	down	4.21018e-09	2.81617e-08
9747	TCAF1	TRPM8 channel-associated factor 1	6.30985	6.26202	6.32171	5.25394	5.28272	5.32619	-2.01425	-1.01024	2.01425	down	1.52435e-10	1.47305e-09
219539	YPEL4	yippee like 4	2.869	3.48283	2.86437	4.52416	4.01449	4.20259	2.25795	1.17501	2.25795	up	5.59144e-07	2.32699e-06
26130	GAPVD1	GTPase activating protein and VPS9 domains 1	3.98307	3.59206	3.91678	4.94615	5.00157	4.8264	2.13475	1.09407	2.13475	up	1.71352e-08	9.83912e-08
81790	RNF170	ring finger protein 170	4.61291	4.3534	4.29984	3.30626	3.43934	3.033	-2.23848	-1.16252	2.23848	down	2.04383e-08	1.15267e-07
7462	LAT2	linker for activation of T-cells family member 2	4.30053	4.33128	4.29516	6.82356	6.95176	6.76884	5.81212	2.53906	5.81212	up	8.67949e-17	7.97294e-15
1718	DHCR24	24-dehydrocholesterol reductase	9.76251	9.73988	9.70683	8.71808	8.59021	8.66494	-2.11208	-1.07866	2.11208	down	2.14557e-16	1.67012e-14
1543	CYP1A1	cytochrome P450, family 1, subfamily A, polypeptide 1	7.7731	7.66961	7.73031	9.25611	9.22241	9.28409	2.88758	1.52986	2.88758	up	2.49809e-18	5.86738e-16
23365	ARHGEF12	Rho guanine nucleotide exchange factor (GEF) 12	3.94	3.81378	4.01356	5.33049	5.41975	5.17894	2.61585	1.38728	2.61585	up	8.08035e-11	8.40031e-10
10344	CCL26	chemokine (C-C motif) ligand 26	3.33722	3.70085	3.5802	4.65746	4.66068	4.83521	2.26319	1.17836	2.26319	up	4.83093e-09	3.1788e-08
55714	TENM3	teneurin transmembrane protein 3	5.75817	5.56975	5.86171	4.35641	4.27662	4.14458	-2.77151	-1.47067	2.77151	down	2.74826e-11	3.24204e-10
23499	MACF1	microtubule-actin crosslinking factor 1	6.26186	6.11287	6.19225	7.27422	7.17848	7.32308	2.09885	1.0696	2.09885	up	4.50384e-12	6.7427e-11
27341	RRP7A	ribosomal RNA processing 7 homolog A	8.88373	8.80456	8.89963	7.80618	7.81126	7.77021	-2.09472	-1.06676	2.09472	down	2.08536e-15	1.05407e-13
132001	TAMM41	TAM41 mitochondrial translocator assembly and maintenance homolog	6.57046	6.5766	6.65199	5.61951	5.48001	5.36588	-2.16028	-1.11122	2.16028	down	6.08841e-11	6.54279e-10
617	BCS1L	BCS1 homolog, ubiquinol-cytochrome c reductase complex chaperone	6.34811	6.28027	6.55876	5.36787	5.13287	5.40631	-2.13371	-1.09336	2.13371	down	9.46713e-10	7.44017e-09
56288	PARD3	par-3 family cell polarity regulator	5.62194	5.57611	5.57796	3.9032	4.13017	4.16677	-2.87845	-1.52529	2.87845	down	9.51562e-12	1.29149e-10
83666	PARP9	poly(ADP-ribose) polymerase family member 9	7.8551	7.69033	7.87144	6.21841	5.84114	6.1597	-3.32312	-1.73254	3.32312	down	5.76422e-14	1.67625e-12
11162	NUDT6	nudix hydrolase 6	6.16134	5.98092	6.26395	4.49365	4.53385	4.76743	-2.90209	-1.53709	2.90209	down	1.06578e-11	1.4195e-10
9975	NR1D2	nuclear receptor subfamily 1 group D member 2	4.67739	4.44797	4.75159	5.87521	5.83101	5.98956	2.41654	1.27294	2.41654	up	1.57857e-10	1.52057e-09
3329	HSPD1	heat shock protein family D (Hsp60) member 1	4.61136	4.50202	4.80146	7.61607	7.28691	7.63798	7.33793	2.87537	7.33793	up	1.38033e-16	1.1615e-14
4864	NPC1	Niemann-Pick disease, type C1	7.68392	7.54623	7.64322	8.85816	8.89177	8.92754	2.40833	1.26803	2.40833	up	3.59383e-16	2.50381e-14
79977	GRHL2	grainyhead-like transcription factor 2	4.78112	4.83605	4.91896	6.03323	6.17313	6.13311	2.40791	1.26778	2.40791	up	2.05516e-11	2.5286e-10
92935	MARS2	methionyl-tRNA synthetase 2, mitochondrial	6.42184	6.30823	6.42601	4.58506	4.78867	4.83696	-3.135	-1.64846	3.135	down	5.09698e-13	1.04837e-11
5134	PDCD2	programmed cell death 2	7.35725	7.2365	7.32312	6.31276	6.23218	6.21202	-2.07528	-1.0533	2.07528	down	2.5168e-12	4.08774e-11
58480	RHOU	ras homolog family member U	7.71368	7.70322	7.65675	9.6549	9.60204	9.63872	3.83884	1.94067	3.83884	up	8.52064e-21	8.57521e-18
5504	PPP1R2	protein phosphatase 1 regulatory inhibitor subunit 2	4.68731	4.65526	4.84803	5.93386	5.82779	6.12776	2.35045	1.23294	2.35045	up	2.50243e-10	2.26896e-09
55589	BMP2K	BMP2 inducible kinase	7.00723	6.77398	6.98193	8.1581	8.15559	8.22338	2.3916	1.25798	2.3916	up	5.17454e-14	1.54112e-12
7052	TGM2	transglutaminase 2	7.44646	7.41807	7.57196	5.07918	4.85961	4.73935	-6.0048	-2.58612	6.0048	down	9.89952e-17	8.82497e-15
7290	HIRA	histone cell cycle regulator	8.63244	8.70481	8.75112	7.37763	7.24244	7.4523	-2.52917	-1.33867	2.52917	down	2.61919e-15	1.2778e-13
221656	KDM1B	lysine (K)-specific demethylase 1B	6.20662	6.05389	6.33626	7.23009	7.2169	7.25706	2.05019	1.03576	2.05019	up	2.65765e-11	3.15412e-10
90120	C9orf69	chromosome 9 open reading frame 69	8.37311	8.28081	8.47492	7.29421	7.2918	7.31245	-2.10934	-1.07679	2.10934	down	5.99581e-14	1.73436e-12
64759	TNS3	tensin 3	5.4938	5.68598	5.83953	7.23892	7.07318	7.10434	2.76199	1.46571	2.76199	up	1.14708e-12	2.08108e-11
3146	HMGB1	high mobility group box 1	9.01822	8.9942	9.04893	8.05147	7.97941	8.01162	-2.00873	-1.00628	2.00873	down	1.96672e-15	1.00402e-13
54434	SSH1	slingshot protein phosphatase 1	7.20857	7.00766	7.22122	5.55647	5.25183	5.41539	-3.33554	-1.73792	3.33554	down	8.75626e-14	2.38015e-12
94107	TMEM203	transmembrane protein 203	8.91092	8.72122	8.89663	7.04291	6.93269	7.09202	-3.53175	-1.82038	3.53175	down	2.78107e-17	3.41959e-15
54517	PUS7	pseudouridylate synthase 7 (putative)	8.57132	8.46599	8.60304	6.89178	6.86302	6.85623	-3.19638	-1.67644	3.19638	down	1.49111e-17	2.12682e-15
55240	STEAP3	STEAP3 metalloreductase	8.06454	8.04002	8.16729	6.18517	6.11207	5.9406	-4.03156	-2.01134	4.03156	down	8.53006e-17	7.87254e-15
1119	CHKA	choline kinase alpha	9.21701	9.15948	9.23354	7.90462	7.85788	7.85372	-2.51624	-1.33127	2.51624	down	1.46082e-17	2.11436e-15
5728	PTEN	phosphatase and tensin homolog	8.13667	8.15009	8.18646	6.32048	6.45484	6.40873	-3.39416	-1.76306	3.39416	down	3.23482e-17	3.86837e-15
8209	C21orf33	chromosome 21 open reading frame 33	7.27037	7.04087	7.23329	5.77636	5.70448	5.82355	-2.6636	-1.41338	2.6636	down	2.58554e-13	5.90653e-12
57181	SLC39A10	solute carrier family 39 (zinc transporter), member 10	9.67549	9.72912	9.76129	8.62241	8.53034	8.58164	-2.20968	-1.14384	2.20968	down	5.77436e-17	5.77789e-15
837	CASP4	caspase 4	4.07861	3.83839	4.12123	5.36376	4.92491	5.17521	2.20669	1.14188	2.20669	up	1.70398e-08	9.79296e-08
9489	PGS1	phosphatidylglycerophosphate synthase 1	5.74601	5.394	5.85583	3.95038	4.05322	4.20368	-3.02343	-1.59619	3.02343	down	6.88637e-11	7.28847e-10
100533483	DYX1C1-CCPG1	DYX1C1-CCPG1 readthrough (NMD candidate)	6.81395	6.74457	6.87145	8.43198	8.24222	8.29609	2.8549	1.51344	2.8549	up	8.93713e-16	5.36009e-14
352909	DNAAF3	dynein, axonemal, assembly factor 3	4.87977	4.92456	4.75249	6.02684	5.89417	5.98178	2.16644	1.11532	2.16644	up	2.52162e-10	2.28319e-09
256979	SUN3	Sad1 and UNC84 domain containing 3	2.86678	3.16656	3.25772	4.80882	4.52885	4.33532	2.75231	1.46064	2.75231	up	1.603e-09	1.18859e-08
6262	RYR2	ryanodine receptor 2 (cardiac)	4.69593	4.29416	4.53187	6.22633	5.87675	6.12735	2.968	1.56949	2.968	up	4.59857e-11	5.12282e-10
79098	C1orf116	chromosome 1 open reading frame 116	7.8082	7.62943	7.87344	6.08847	6.11475	6.11425	-3.17011	-1.66453	3.17011	down	2.13169e-15	1.07472e-13
26579	MYEOV	myeloma overexpressed	8.68658	8.64388	8.7796	10.1316	10.1072	10.1638	2.69606	1.43085	2.69606	up	1.09016e-18	3.14414e-16
23567	ZNF346	zinc finger protein 346	5.4634	5.28366	5.50665	4.33444	4.39058	4.35608	-2.08137	-1.05754	2.08137	down	2.26288e-09	1.61263e-08
2037	EPB41L2	erythrocyte membrane protein band 4.1-like 2	7.44019	7.3605	7.53645	8.68148	8.57225	8.60287	2.25504	1.17315	2.25504	up	1.03476e-14	4.06686e-13
92002	FAM58A	family with sequence similarity 58 member A	7.93643	7.71262	7.88689	6.82542	6.67492	6.80938	-2.10732	-1.07541	2.10732	down	2.38505e-12	3.90285e-11
6310	ATXN1	ataxin 1	6.38714	6.33373	6.48827	8.00074	7.95023	7.98073	2.97768	1.57419	2.97768	up	4.57136e-16	3.05463e-14
90231	KIAA2013	KIAA2013	8.93178	8.88312	8.94163	7.88791	7.77581	7.77659	-2.1516	-1.10541	2.1516	down	1.98851e-15	1.01295e-13
6672	SP100	SP100 nuclear antigen	4.8188	4.64939	4.61343	3.5779	3.67442	3.41989	-2.19842	-1.13647	2.19842	down	3.97038e-09	2.66714e-08
493	ATP2B4	ATPase, Ca++ transporting, plasma membrane 4	3.74617	3.51831	3.73431	5.84863	5.81115	6.03135	4.69388	2.23078	4.69388	up	2.74815e-14	9.14277e-13
200933	FBXO45	F-box protein 45	5.66218	5.65245	5.86507	4.77609	4.39326	4.88693	-2.05785	-1.04114	2.05785	down	4.91865e-08	2.54289e-07
100130933	SMIM6	small integral membrane protein 6	6.6165	6.44842	6.55762	7.69358	7.63827	7.68379	2.19016	1.13103	2.19016	up	2.56817e-13	5.87713e-12
7626	ZNF75D	zinc finger protein 75D	5.351	5.36185	5.26485	4.10014	4.2303	4.28723	-2.17348	-1.12001	2.17348	down	9.48389e-10	7.45183e-09
7132	TNFRSF1A	tumor necrosis factor receptor superfamily member 1A	5.52543	5.54619	5.38699	6.41574	6.72881	6.56233	2.11808	1.08276	2.11808	up	3.16714e-10	2.79729e-09
7037	TFRC	transferrin receptor	9.52349	9.47762	9.49922	8.42781	8.3821	8.43009	-2.12399	-1.08678	2.12399	down	7.09898e-17	6.80808e-15
57727	NCOA5	nuclear receptor coactivator 5	6.2612	6.10544	6.11625	5.07794	4.97909	4.96364	-2.22541	-1.15407	2.22541	down	7.92963e-11	8.25894e-10
219293	ATAD3C	ATPase family, AAA domain containing 3C	5.1611	4.93992	5.13375	3.92007	4.01729	3.92007	-2.18219	-1.12578	2.18219	down	1.76173e-09	1.29259e-08
154064	RAET1L	retinoic acid early transcript 1L	4.58826	4.69303	4.832	6.16423	6.13419	6.14071	2.71687	1.44195	2.71687	up	4.20567e-12	6.37415e-11
166785	MMAA	methylmalonic aciduria (cobalamin deficiency) cblA type	5.12096	4.9614	5.04767	4.03155	3.91769	4.16633	-2.00669	-1.00482	2.00669	down	1.26057e-08	7.48592e-08
285636	C5orf51	chromosome 5 open reading frame 51	7.57941	7.48208	7.68121	6.51283	6.50856	6.48991	-2.10984	-1.07713	2.10984	down	1.04896e-12	1.92534e-11
130576	LYPD6B	LY6/PLAUR domain containing 6B	6.8122	6.71606	6.81761	8.34784	8.26493	8.31243	2.88075	1.52644	2.88075	up	1.29502e-16	1.09948e-14
5834	PYGB	phosphorylase, glycogen; brain	8.10433	7.99555	8.1578	9.82564	9.70919	9.81576	3.24369	1.69764	3.24369	up	1.41994e-18	3.84108e-16
80124	VCPIP1	valosin containing protein (p97)/p47 complex interacting protein 1	5.04289	4.72055	4.83757	3.81168	4.14983	3.47919	-2.07547	-1.05344	2.07547	down	5.71655e-07	2.37477e-06
63920	ZBED8	zinc finger, BED-type containing 8	5.00683	4.84699	5.06021	4.06886	3.83241	3.85199	-2.07569	-1.05359	2.07569	down	1.01215e-08	6.16756e-08
23590	PDSS1	prenyl (decaprenyl) diphosphate synthase, subunit 1	7.34406	7.23707	7.56829	5.35998	5.58392	5.75867	-3.5201	-1.81562	3.5201	down	2.71469e-13	6.14078e-12
10492	SYNCRIP	synaptotagmin binding, cytoplasmic RNA interacting protein	8.84799	8.82591	8.83582	7.77016	7.66759	7.74793	-2.15549	-1.10801	2.15549	down	1.24564e-15	6.96989e-14
219790	RTKN2	rhotekin 2	4.32446	3.85083	4.19296	5.22756	5.17248	5.20867	2.11426	1.08015	2.11426	up	2.31514e-08	1.28807e-07
978	CDA	cytidine deaminase	6.11632	5.84257	6.13867	7.16447	7.0063	7.25202	2.15608	1.10841	2.15608	up	1.17033e-10	1.16777e-09
90025	UBE3D	ubiquitin protein ligase E3D	6.07167	5.88742	6.15798	4.63193	4.43969	4.54052	-2.83165	-1.50164	2.83165	down	7.74842e-12	1.08583e-10
23764	MAFF	v-maf avian musculoaponeurotic fibrosarcoma oncogene homolog F	6.66537	6.63853	6.57249	7.86795	7.84876	7.95587	2.40393	1.2654	2.40393	up	1.23188e-14	4.65952e-13
23786	BCL2L13	BCL2-like 13 (apoptosis facilitator)	7.08053	7.04927	7.15747	5.97811	5.98459	5.94149	-2.18509	-1.12769	2.18509	down	1.40976e-12	2.47967e-11
9567	GTPBP1	GTP binding protein 1	5.60235	5.5499	5.62687	6.78419	6.71607	6.6807	2.19458	1.13395	2.19458	up	6.69025e-12	9.56255e-11
25880	TMEM186	transmembrane protein 186	7.89864	7.8285	7.96053	6.49938	6.44915	6.4471	-2.69574	-1.43068	2.69574	down	1.86667e-15	9.59609e-14
100533179	UBE2F-SCLY	UBE2F-SCLY readthrough (NMD candidate)	5.96937	6.16105	6.35089	4.46444	4.43467	4.48331	-3.24818	-1.69963	3.24818	down	1.58761e-12	2.74691e-11
10445	MCRS1	microspherule protein 1	7.49876	7.47067	7.45093	6.4385	6.30754	6.24901	-2.20652	-1.14177	2.20652	down	6.51572e-13	1.29273e-11
7571	ZNF23	zinc finger protein 23	4.77617	4.604	5.13581	3.28032	3.1247	3.20179	-3.10887	-1.63639	3.10887	down	1.17962e-10	1.17554e-09
55252	ASXL2	additional sex combs like 2, transcriptional regulator	6.08562	6.24071	6.33544	5.44179	4.91328	5.2353	-2.03327	-1.0238	2.03327	down	3.64843e-08	1.93832e-07
79053	ALG8	ALG8, alpha-1,3-glucosyltransferase	7.76502	7.59225	7.76906	6.51778	6.43517	6.46432	-2.35602	-1.23635	2.35602	down	1.1279e-13	2.92792e-12
330	BIRC3	baculoviral IAP repeat containing 3	4.20285	4.00774	4.06348	5.20142	5.23733	5.18028	2.16593	1.11499	2.16593	up	1.14531e-09	8.83103e-09
51111	KMT5B	lysine (K)-specific methyltransferase 5B	6.33626	6.17922	6.07607	4.09858	3.58089	3.63567	-5.37204	-2.42547	5.37204	down	1.40154e-13	3.49708e-12
22834	ZNF652	zinc finger protein 652	5.93817	5.81306	5.89888	4.34133	4.6273	4.28891	-2.75909	-1.46419	2.75909	down	2.76952e-11	3.26319e-10
5889	RAD51C	RAD51 paralog C	6.35572	6.20135	6.34657	7.53899	7.51431	7.60218	2.37943	1.25061	2.37943	up	1.16234e-13	3.00736e-12
4288	MKI67	marker of proliferation Ki-67	5.68934	5.59215	6.00198	3.1555	3.13908	3.67815	-5.41482	-2.43691	5.41482	down	9.28056e-13	1.73923e-11
8226	PUDP	pseudouridine 5'-phosphatase	7.7113	7.6424	7.70904	6.23826	6.31514	6.31767	-2.63394	-1.39722	2.63394	down	4.63707e-15	2.05985e-13
222236	NAPEPLD	N-acyl phosphatidylethanolamine phospholipase D	4.99642	4.82383	5.11577	3.47919	3.30902	3.26661	-3.08884	-1.62707	3.08884	down	1.53377e-11	1.94695e-10
57157	PHTF2	putative homeodomain transcription factor 2	4.60462	4.34727	4.32446	6.10682	5.98533	5.90971	2.97971	1.57517	2.97971	up	5.93364e-12	8.61366e-11
23767	FLRT3	fibronectin leucine rich transmembrane protein 3	9.03806	8.99319	9.08273	7.87289	7.92687	7.92687	-2.18725	-1.12912	2.18725	down	4.38182e-16	2.96185e-14
23253	ANKRD12	ankyrin repeat domain 12	5.56643	5.24778	5.64057	3.97365	3.6884	3.41254	-3.4663	-1.7934	3.4663	down	8.48731e-11	8.77223e-10
326625	MMAB	methylmalonic aciduria (cobalamin deficiency) cblB type	7.34251	7.42423	7.36221	5.9879	5.85418	5.88434	-2.76544	-1.46751	2.76544	down	1.49176e-14	5.45319e-13
5795	PTPRJ	protein tyrosine phosphatase, receptor type, J	6.49249	6.52816	6.58647	8.32419	8.17901	8.30839	3.32839	1.73482	3.32839	up	5.18393e-17	5.32289e-15
8744	TNFSF9	tumor necrosis factor superfamily member 9	3.70586	3.75814	4.00648	5.11927	5.093	5.04111	2.39656	1.26097	2.39656	up	5.30696e-10	4.43177e-09
129607	CMPK2	cytidine monophosphate (UMP-CMP) kinase 2, mitochondrial	5.13701	4.70602	4.82106	3.47562	3.53812	3.69792	-2.4923	-1.31748	2.4923	down	1.72846e-09	1.27271e-08
10974	ADIRF	adipogenesis regulatory factor	6.03804	6.36439	6.10406	7.24446	7.17535	7.14843	2.02874	1.02058	2.02874	up	1.36104e-10	1.33364e-09
202	AIM1	absent in melanoma 1	3.20392	3.16402	3.2761	4.28829	4.30459	4.09258	2.01923	1.01381	2.01923	up	1.68346e-08	9.68923e-08
9708	PCDHGA8	protocadherin gamma subfamily A, 8	5.86352	5.64327	6.01589	4.50345	4.18952	4.09278	-2.98758	-1.57898	2.98758	down	8.68147e-11	8.94698e-10
25938	HEATR5A	HEAT repeat containing 5A	6.58329	6.26795	6.60205	8.76166	8.68319	8.658	4.64771	2.21652	4.64771	up	4.73014e-17	4.99592e-15
7429	VIL1	villin 1	9.08731	8.96691	9.17768	8.06292	8.01914	8.07413	-2.03529	-1.02524	2.03529	down	3.36719e-14	1.08169e-12
400986	ANKRD36C	ankyrin repeat domain 36C	7.1141	7.0048	7.05991	6.00062	6.0346	6.0858	-2.02688	-1.01926	2.02688	down	8.5335e-12	1.17983e-10
2921	CXCL3	chemokine (C-X-C motif) ligand 3	6.2717	6.21067	6.38605	4.36885	4.37084	4.45932	-3.70585	-1.8898	3.70585	down	3.59736e-14	1.14161e-12
1628	DBP	D site of albumin promoter (albumin D-box) binding protein	7.6197	7.66975	7.74684	9.11697	9.13003	9.11466	2.71658	1.44179	2.71658	up	1.17839e-17	1.77092e-15
659	BMPR2	bone morphogenetic protein receptor type II	7.74684	7.93896	7.90725	5.05049	5.11098	5.26357	-6.60093	-2.72267	6.60093	down	3.77063e-18	7.86698e-16
646670	LOC646670	uncharacterized LOC646670	9.04918	8.85943	8.85714	7.85862	7.67564	7.86725	-2.1756	-1.12141	2.1756	down	1.66215e-13	4.03942e-12
23036	ZNF292	zinc finger protein 292	7.05356	6.86013	7.1191	5.50897	5.65833	5.34802	-2.83987	-1.50582	2.83987	down	1.576e-12	2.72922e-11
10019	SH2B3	SH2B adaptor protein 3	6.14343	6.04665	6.14279	7.25444	7.27934	7.33813	2.26527	1.17968	2.26527	up	3.84746e-13	8.27827e-12
9815	GIT2	G protein-coupled receptor kinase interacting ArfGAP 2	6.50075	6.40079	6.69063	5.26398	5.24259	5.26398	-2.4181	-1.27387	2.4181	down	1.40725e-11	1.80385e-10
1839	HBEGF	heparin-binding EGF-like growth factor	5.01342	4.87659	5.18869	6.81126	6.79063	6.80476	3.42471	1.77598	3.42471	up	5.83824e-14	1.69253e-12
84951	TNS4	tensin 4	9.28262	9.29006	9.33621	7.82744	7.6424	7.8805	-2.86695	-1.51952	2.86695	down	1.15214e-16	1.00649e-14
55521	TRIM36	tripartite motif containing 36	5.30832	5.09306	5.34334	7.15492	7.18067	7.17624	3.79045	1.92237	3.79045	up	3.1004e-15	1.47944e-13
4987	OPRL1	opiate receptor-like 1	5.86148	5.80926	5.77136	4.86462	4.87146	4.60777	-2.04592	-1.03275	2.04592	down	2.65801e-09	1.86374e-08
10232	MSLN	mesothelin	7.67924	7.52742	7.61471	8.79105	8.7206	8.75824	2.21838	1.14951	2.21838	up	3.31559e-15	1.55527e-13
387680	FAM21A	family with sequence similarity 21 member A	9.22642	9.17455	9.13117	8.23761	8.12557	8.07735	-2.04278	-1.03054	2.04278	down	9.89011e-15	3.92403e-13
57533	TBC1D14	TBC1 domain family member 14	5.79811	5.69003	5.78344	7.79094	7.51852	7.65659	3.72737	1.89816	3.72737	up	1.02169e-15	5.94582e-14
6016	RIT1	Ras-like without CAAX 1	6.13018	5.82494	6.21778	7.31083	7.31779	7.21045	2.33279	1.22206	2.33279	up	2.57087e-11	3.06728e-10
493869	GPX8	glutathione peroxidase 8 (putative)	7.29596	7.32675	7.51256	8.59276	8.63099	8.59976	2.34472	1.22941	2.34472	up	1.07571e-14	4.19835e-13
92595	ZNF764	zinc finger protein 764	6.77845	6.42171	6.62967	5.17799	5.05419	5.24715	-2.7324	-1.45017	2.7324	down	7.67662e-12	1.07731e-10
23435	TARDBP	TAR DNA binding protein	9.84203	9.79145	9.8274	8.79962	8.80837	8.81447	-2.01783	-1.01281	2.01783	down	5.05799e-17	5.23469e-15
100506403	LOC100506403	uncharacterized LOC100506403	5.45189	5.1498	5.46201	7.02524	7.06208	7.09239	3.26105	1.70534	3.26105	up	9.62306e-14	2.56423e-12
2920	CXCL2	chemokine (C-X-C motif) ligand 2	6.86994	6.65545	6.52449	5.24985	5.52566	5.61973	-2.32658	-1.21821	2.32658	down	4.59442e-10	3.88844e-09
81627	TRMT1L	tRNA methyltransferase 1 like	7.81379	7.76584	7.73032	6.79249	6.64732	6.79597	-2.03457	-1.02472	2.03457	down	9.0984e-13	1.71081e-11
57619	SHROOM3	shroom family member 3	8.75931	8.65927	8.70721	7.6845	7.57634	7.62015	-2.11638	-1.0816	2.11638	down	6.2878e-15	2.67498e-13
3963	LGALS7	lectin, galactoside-binding, soluble, 7	7.3935	7.3169	7.34909	8.87394	8.92822	8.97749	2.97603	1.57339	2.97603	up	6.30612e-18	1.15047e-15
5188	GATB	glutamyl-tRNA(Gln) amidotransferase, subunit B	6.47247	6.44237	6.41726	5.30065	5.19503	5.52352	-2.14995	-1.1043	2.14995	down	2.6385e-10	2.38058e-09
55157	DARS2	aspartyl-tRNA synthetase 2, mitochondrial	9.03875	9.07658	9.07283	7.79004	7.7275	7.78101	-2.45638	-1.29654	2.45638	down	2.76602e-17	3.41959e-15
8837	CFLAR	CASP8 and FADD like apoptosis regulator	8.93455	8.99269	9.00686	10.033	10.0304	10.0448	2.08207	1.05802	2.08207	up	1.95025e-17	2.59311e-15
286	ANK1	ankyrin 1	3.55557	3.23135	3.4956	4.7095	4.44525	4.32101	2.09132	1.06441	2.09132	up	6.74779e-08	3.39763e-07
1978	EIF4EBP1	eukaryotic translation initiation factor 4E binding protein 1	8.9482	8.80742	8.92174	10.295	10.2487	10.292	2.61373	1.38611	2.61373	up	1.70363e-18	4.36753e-16
29090	TIMM21	translocase of inner mitochondrial membrane 21 homolog (yeast)	6.18682	5.95555	6.14595	5.07177	5.00478	5.17175	-2.01858	-1.01334	2.01858	down	1.48068e-09	1.10794e-08
51141	INSIG2	insulin induced gene 2	7.94759	7.91368	8.11736	9.1565	9.06324	9.12593	2.17701	1.12235	2.17701	up	1.2742e-14	4.79648e-13
51585	PCF11	PCF11 cleavage and polyadenylation factor subunit	5.72286	5.74493	5.75934	3.25107	3.49114	3.76141	-4.7278	-2.24117	4.7278	down	2.00943e-13	4.72813e-12
5671	PSG3	pregnancy specific beta-1-glycoprotein 3	5.87319	5.90086	6.11128	7.19303	7.04282	7.13453	2.23718	1.16168	2.23718	up	8.89914e-12	1.22134e-10
80328	ULBP2	UL16 binding protein 2	4.58826	4.69303	4.832	6.16423	6.13419	6.14071	2.71687	1.44195	2.71687	up	4.20567e-12	6.37415e-11
54800	KLHL24	kelch like family member 24	5.63055	5.52511	5.59181	7.31607	7.38674	7.29287	3.36219	1.7494	3.36219	up	1.23123e-15	6.91887e-14
2040	STOM	stomatin	5.06471	5.00028	5.10922	7.59111	7.45799	7.60234	5.62717	2.49241	5.62717	up	7.91823e-18	1.33298e-15
51312	SLC25A37	solute carrier family 25 (mitochondrial iron transporter), member 37	5.7851	5.45384	5.78884	3.37333	3.89736	3.71945	-4.03494	-2.01255	4.03494	down	7.00977e-12	9.94399e-11
3303	HSPA1A	heat shock protein family A (Hsp70) member 1A	5.43414	5.01241	5.60847	4.11777	4.14539	4.00136	-2.40077	-1.2635	2.40077	down	9.19473e-09	5.65643e-08
7090	TLE3	transducin like enhancer of split 3	6.62779	6.53665	6.67887	7.801	7.66746	7.77456	2.1935	1.13324	2.1935	up	2.69379e-13	6.10405e-12
728138	LOC728138	KIAA2013 pseudogene	8.93178	8.88312	8.94163	7.88791	7.77581	7.77659	-2.1516	-1.10541	2.1516	down	1.98851e-15	1.01295e-13
11132	CAPN10	calpain 10	6.13617	5.95752	6.10957	7.46001	7.30106	7.55909	2.58883	1.3723	2.58883	up	4.03657e-13	8.61427e-12
283	ANG	angiogenin, ribonuclease, RNase A family, 5	6.04525	5.80311	5.93216	7.13242	7.11808	7.11846	2.29127	1.19615	2.29127	up	2.32265e-12	3.81506e-11
84335	AKT1S1	AKT1 substrate 1 (proline rich)	7.28026	7.0686	7.09943	6.11718	5.89141	5.99402	-2.21693	-1.14856	2.21693	down	1.3629e-11	1.75734e-10
9852	EPM2AIP1	EPM2A (laforin) interacting protein 1	8.5865	8.58474	8.6892	7.3673	7.26388	7.34916	-2.45099	-1.29337	2.45099	down	7.47762e-16	4.59002e-14
9848	MFAP3L	microfibrillar associated protein 3 like	4.19553	4.35643	4.60679	3.57166	2.9403	3.30885	-2.16242	-1.11265	2.16242	down	3.63962e-07	1.57e-06
23064	SETX	senataxin	7.49155	7.44541	7.52348	6.38674	6.28819	6.47213	-2.15018	-1.10446	2.15018	down	1.01964e-12	1.87855e-11
339559	ZFP69	ZFP69 zinc finger protein	4.94509	4.66445	4.97877	3.76348	3.79955	3.50365	-2.25617	-1.17388	2.25617	down	7.51836e-09	4.71087e-08
55186	SLC25A36	solute carrier family 25 (pyrimidine nucleotide carrier), member 36	8.60308	8.59162	8.61909	10.0349	10.0506	10.0562	2.71811	1.4426	2.71811	up	6.9713e-20	3.74579e-17
25973	PARS2	prolyl-tRNA synthetase 2, mitochondrial (putative)	4.92032	4.51351	4.7053	3.77092	3.57446	3.67221	-2.05696	-1.04051	2.05696	down	4.06686e-08	2.14176e-07
8021	NUP214	nucleoporin 214kDa	6.96923	6.92938	7.02387	5.96078	5.83153	5.90799	-2.10535	-1.07406	2.10535	down	7.05745e-12	1.00043e-10
84803	GPAT3	glycerol-3-phosphate acyltransferase 3	6.51656	6.39228	6.63303	8.79671	8.80347	8.81876	4.89856	2.29236	4.89856	up	5.29326e-19	1.68911e-16
79443	FYCO1	FYVE and coiled-coil domain containing 1	5.88331	5.77988	6.08609	4.60609	4.79433	4.62543	-2.36386	-1.24114	2.36386	down	2.70169e-10	2.42942e-09
9836	LCMT2	leucine carboxyl methyltransferase 2	6.69376	6.64983	6.48587	5.42022	5.62236	5.52622	-2.12415	-1.08689	2.12415	down	1.1749e-10	1.17174e-09
84976	DISP1	dispatched homolog 1 (Drosophila)	4.51009	4.42044	4.58241	3.57813	3.46955	3.31673	-2.06983	-1.04951	2.06983	down	1.19229e-08	7.12327e-08
9993	DGCR2	DiGeorge syndrome critical region gene 2	7.69056	7.71111	7.82364	6.50533	6.46159	6.46159	-2.40427	-1.2656	2.40427	down	2.35974e-14	8.0346e-13
84918	LRP11	LDL receptor related protein 11	4.92484	5.09952	5.31667	6.14754	6.36089	6.24788	2.20141	1.13843	2.20141	up	1.12828e-09	8.71342e-09
147929	ZNF565	zinc finger protein 565	5.98371	6.00905	6.0216	4.68372	4.68033	4.86574	-2.39749	-1.26152	2.39749	down	3.44929e-11	3.97109e-10
100528031	FKBP1A-SDCBP2	FKBP1A-SDCBP2 readthrough (NMD candidate)	6.58073	6.51412	6.46586	7.84977	7.7828	7.86223	2.48176	1.31136	2.48176	up	8.5573e-15	3.47825e-13
9653	HS2ST1	heparan sulfate 2-O-sulfotransferase 1	8.00693	7.93282	8.10748	6.64888	6.7205	6.88018	-2.40476	-1.26589	2.40476	down	1.39533e-13	3.48601e-12
9709	HERPUD1	homocysteine-inducible, endoplasmic reticulum stress-inducible, ubiquitin-like domain member 1	8.56013	8.50202	8.63319	10.79	10.8012	10.8172	4.71638	2.23768	4.71638	up	1.03915e-22	2.91139e-19
26156	RSL1D1	ribosomal L1 domain containing 1	5.93213	5.6879	5.94944	4.30036	4.65105	4.99938	-2.30733	-1.20623	2.30733	down	4.59618e-08	2.38845e-07
29101	SSU72	SSU72 homolog, RNA polymerase II CTD phosphatase	8.2224	8.11123	8.28971	6.74331	6.69983	6.90593	-2.68469	-1.42476	2.68469	down	9.8941e-15	3.92403e-13
56105	PCDHGA11	protocadherin gamma subfamily A, 11	5.86352	5.64327	6.01589	4.50345	4.18952	4.09278	-2.98758	-1.57898	2.98758	down	8.68147e-11	8.94698e-10
6520	SLC3A2	solute carrier family 3 (amino acid transporter heavy chain), member 2	10.0198	9.97567	10.0306	11.2242	11.2368	11.2609	2.34881	1.23193	2.34881	up	3.00674e-20	2.03339e-17
3918	LAMC2	laminin subunit gamma 2	6.05064	5.96498	5.92992	7.21074	7.21913	7.20572	2.3457	1.23002	2.3457	up	2.50703e-13	5.76411e-12
5359	PLSCR1	phospholipid scramblase 1	6.94168	6.68791	7.22723	8.54854	8.43804	8.61748	2.9947	1.58241	2.9947	up	9.26072e-13	1.73717e-11
59285	CACNG6	calcium channel, voltage-dependent, gamma subunit 6	8.676	8.56931	8.623	9.72998	9.7476	9.8063	2.20156	1.13852	2.20156	up	6.77675e-17	6.57948e-15
93487	MAPK1IP1L	mitogen-activated protein kinase 1 interacting protein 1-like	8.37635	8.29127	8.34625	7.26106	7.15789	7.22089	-2.18053	-1.12468	2.18053	down	1.01005e-14	3.98974e-13
85407	NKD1	naked cuticle homolog 1 (Drosophila)	5.93255	5.88649	5.9879	4.63532	4.28695	4.77754	-2.58299	-1.36904	2.58299	down	3.28709e-10	2.8866e-09
5268	SERPINB5	serpin peptidase inhibitor, clade B (ovalbumin), member 5	8.52237	8.47559	8.50723	10.2324	10.2652	10.2665	3.37052	1.75297	3.37052	up	2.63972e-21	4.14162e-18
51124	IER3IP1	immediate early response 3 interacting protein 1	7.13329	7.17998	7.1908	8.23131	8.21016	8.26579	2.09613	1.06773	2.09613	up	1.54009e-14	5.59858e-13
83998	REG4	regenerating family member 4	8.33179	8.31414	8.35001	9.93766	9.90476	9.91906	3.00739	1.58851	3.00739	up	3.12686e-20	2.0349e-17
64327	LMBR1	limb development membrane protein 1	5.5963	5.44787	5.52362	4.37024	4.48992	4.43783	-2.12864	-1.08993	2.12864	down	8.17963e-10	6.53171e-09
54093	SETD4	SET domain containing 4	5.94245	5.85835	5.96189	4.83247	4.40546	5.01838	-2.24824	-1.16879	2.24824	down	1.60556e-08	9.30226e-08
26259	FBXW8	F-box and WD repeat domain containing 8	4.96521	4.94007	5.56605	3.79955	4.25339	4.18522	-2.1107	-1.07772	2.1107	down	1.11471e-06	4.38286e-06
26164	MTG2	mitochondrial ribosome-associated GTPase 2	7.00912	6.80841	6.9855	5.84494	5.84476	5.79498	-2.15265	-1.10612	2.15265	down	1.17207e-11	1.5417e-10
56109	PCDHGA6	protocadherin gamma subfamily A, 6	5.86352	5.64327	6.01589	4.50345	4.18952	4.09278	-2.98758	-1.57898	2.98758	down	8.68147e-11	8.94698e-10
92070	CTBP1-AS2	CTBP1 antisense RNA 2 (head to head)	5.98038	5.84821	5.83772	4.67507	4.67507	4.71579	-2.2976	-1.20013	2.2976	down	6.89572e-11	7.29444e-10
155435	RBM33	RNA binding motif protein 33	7.44383	7.22628	7.29277	6.33331	6.15388	6.42704	-2.02261	-1.01622	2.02261	down	9.62283e-11	9.80379e-10
7587	ZNF37A	zinc finger protein 37A	7.15613	7.04651	7.09591	6.06181	6.08012	6.04364	-2.0529	-1.03766	2.0529	down	4.47329e-12	6.70578e-11
100128927	ZBTB42	zinc finger and BTB domain containing 42	6.59754	6.265	6.41207	5.45191	5.25281	5.47214	-2.04568	-1.03258	2.04568	down	1.95851e-09	1.41709e-08
317649	EIF4E3	eukaryotic translation initiation factor 4E family member 3	5.29873	5.16731	5.24516	6.42276	6.23136	6.38538	2.15761	1.10943	2.15761	up	1.035e-10	1.04578e-09
56098	PCDHGC4	protocadherin gamma subfamily C, 4	5.86352	5.64327	6.01589	4.50345	4.18952	4.09278	-2.98758	-1.57898	2.98758	down	8.68147e-11	8.94698e-10
255394	TCP11L2	t-complex 11, testis-specific-like 2	3.61594	3.59679	3.45138	6.81608	6.60039	6.72026	8.92307	3.15754	8.92307	up	1.55154e-17	2.20499e-15
84135	UTP15	UTP15, U3 small nucleolar ribonucleoprotein, homolog (S. cerevisiae)	5.74362	5.68207	5.72607	4.62992	4.31669	4.65995	-2.26849	-1.18173	2.26849	down	9.48894e-10	7.45283e-09
81544	GDPD5	glycerophosphodiester phosphodiesterase domain containing 5	6.13943	5.89586	6.28841	7.12893	7.14692	7.0693	2.00994	1.00715	2.00994	up	4.48216e-10	3.81032e-09
5567	PRKACB	protein kinase, cAMP-dependent, beta catalytic subunit	7.3313	7.3762	7.49008	6.23175	6.15121	6.32601	-2.23902	-1.16287	2.23902	down	1.23908e-12	2.22739e-11
23412	COMMD3	COMM domain containing 3	8.15822	8.19545	8.10504	9.24863	9.21285	9.24909	2.11984	1.08395	2.11984	up	3.3723e-16	2.37905e-14
339665	SLC35E4	solute carrier family 35 member E4	5.77405	5.71878	5.87567	6.92108	6.76576	6.81101	2.06067	1.04312	2.06067	up	3.95164e-11	4.47199e-10
51134	CEP83	centrosomal protein 83kDa	5.12096	4.85635	5.09951	3.45163	3.2761	3.16432	-3.31327	-1.72826	3.31327	down	8.54907e-12	1.18115e-10
8498	RANBP3	RAN binding protein 3	5.03275	4.92219	5.22791	3.71851	3.87033	4.20005	-2.19059	-1.13132	2.19059	down	3.44173e-08	1.83696e-07
26049	FAM169A	family with sequence similarity 169 member A	6.68745	6.75218	6.92835	5.63287	5.62254	5.71722	-2.19129	-1.13178	2.19129	down	2.48407e-11	2.97421e-10
54676	GTPBP2	GTP binding protein 2	7.94285	7.9503	7.95237	9.51474	9.49003	9.52615	2.95222	1.5618	2.95222	up	1.73576e-19	7.73677e-17
3706	ITPKA	inositol-trisphosphate 3-kinase A	5.92306	6.07378	6.22537	7.5055	7.31109	7.58544	2.62674	1.39327	2.62674	up	1.63711e-12	2.82507e-11
27111	SDCBP2	syndecan binding protein (syntenin) 2	6.58073	6.51412	6.46586	7.84977	7.7828	7.86223	2.48176	1.31136	2.48176	up	8.5573e-15	3.47825e-13
10589	DRAP1	DR1-associated protein 1 (negative cofactor 2 alpha)	8.11292	8.00673	8.03675	9.11051	9.04303	9.08793	2.0397	1.02836	2.0397	up	2.57536e-15	1.25798e-13
2926	GRSF1	G-rich RNA sequence binding factor 1	5.94357	5.73407	5.84948	4.16013	4.29876	3.9784	-3.24138	-1.69661	3.24138	down	3.06854e-12	4.85129e-11
1183	CLCN4	chloride channel, voltage-sensitive 4	7.02806	6.89078	7.13894	5.63229	5.69358	5.5484	-2.62898	-1.3945	2.62898	down	6.82227e-13	1.34169e-11
26054	SENP6	SUMO1/sentrin specific peptidase 6	8.30418	8.16988	8.38355	7.19179	7.21128	7.15278	-2.14442	-1.10059	2.14442	down	1.0966e-13	2.8618e-12
5156	PDGFRA	platelet-derived growth factor receptor, alpha polypeptide	5.15293	5.1622	5.33099	7.49965	7.64876	7.66844	5.24246	2.39024	5.24246	up	3.28272e-17	3.90186e-15
222166	MTURN	maturin, neural progenitor differentiation regulator homolog (Xenopus)	6.23136	6.0976	6.21458	7.37789	7.23009	7.42044	2.2371	1.16163	2.2371	up	1.74782e-12	2.98799e-11
10611	PDLIM5	PDZ and LIM domain 5	4.77094	4.64883	4.38423	6.27778	6.35106	6.10584	3.12436	1.64356	3.12436	up	6.39874e-12	9.19356e-11
6840	SVIL	supervillin	3.91942	3.60942	3.64685	5.47187	5.26432	5.45311	3.1848	1.6712	3.1848	up	9.80998e-12	1.32639e-10
11060	WWP2	WW domain containing E3 ubiquitin protein ligase 2	6.74152	6.67665	6.84574	5.46359	5.86477	5.44354	-2.24078	-1.164	2.24078	down	6.25182e-10	5.14091e-09
259266	ASPM	abnormal spindle microtubule assembly	8.56001	8.47964	8.63819	6.90447	6.87054	6.97303	-3.12372	-1.64327	3.12372	down	4.50278e-17	4.85212e-15
84640	USP38	ubiquitin specific peptidase 38	7.29127	7.17928	7.3105	5.73015	5.68209	5.78037	-2.88682	-1.52948	2.88682	down	1.48347e-14	5.42795e-13
9308	CD83	CD83 molecule	5.55779	5.36563	5.65143	6.55437	6.50351	6.5826	2.03056	1.02188	2.03056	up	3.71126e-10	3.21916e-09
55687	TRMU	tRNA 5-methylaminomethyl-2-thiouridylate methyltransferase	7.24443	7.32181	7.49468	5.15577	5.39758	5.59548	-3.91957	-1.9707	3.91957	down	6.50101e-14	1.84646e-12
163126	EID2	EP300 interacting inhibitor of differentiation 2	7.55176	7.3298	7.45915	5.82276	5.68237	5.84241	-3.1698	-1.66439	3.1698	down	1.09483e-14	4.26027e-13
23313	KIAA0930	KIAA0930	7.81356	7.56803	7.87615	6.54949	6.32285	6.67902	-2.35456	-1.23546	2.35456	down	2.41879e-11	2.90848e-10
23657	SLC7A11	solute carrier family 7 (anionic amino acid transporter light chain, xc- system), member 11	6.79389	6.60187	6.72125	8.46932	8.47841	8.46018	3.39552	1.76363	3.39552	up	2.40885e-17	3.05776e-15
91392	ZNF502	zinc finger protein 502	5.69719	5.33857	5.59888	4.74904	4.16098	4.62839	-2.04497	-1.03208	2.04497	down	3.74513e-07	1.61109e-06
64795	RMND5A	required for meiotic nuclear division 5 homolog A	5.29378	5.45287	5.36584	6.62537	6.63427	6.49961	2.32235	1.21559	2.32235	up	9.48581e-12	1.28878e-10
27	ABL2	ABL proto-oncogene 2, non-receptor tyrosine kinase	4.51228	4.40451	4.64954	5.80942	5.70177	5.70177	2.32228	1.21554	2.32228	up	1.96782e-10	1.83776e-09
79922	MRM1	mitochondrial rRNA methyltransferase 1	5.865	5.61859	6.06534	4.31035	4.55367	4.54467	-2.60283	-1.38008	2.60283	down	3.83637e-10	3.31522e-09
219	ALDH1B1	aldehyde dehydrogenase 1 family member B1	7.57414	7.58633	7.6014	6.48651	6.44893	6.41329	-2.20032	-1.13771	2.20032	down	9.69876e-14	2.5809e-12
284323	ZNF780A	zinc finger protein 780A	5.19503	4.83434	5.07512	3.54852	3.56455	3.80129	-2.633	-1.39671	2.633	down	4.20282e-10	3.60331e-09
360	AQP3	aquaporin 3 (Gill blood group)	9.1645	9.1529	9.14653	10.197	10.1524	10.1656	2.02372	1.01701	2.02372	up	1.2542e-17	1.86344e-15
23174	ZCCHC14	zinc finger, CCHC domain containing 14	7.75391	7.70457	7.97838	5.21094	5.11404	5.27393	-6.11626	-2.61265	6.11626	down	1.3595e-17	1.98234e-15
725	C4BPB	complement component 4 binding protein, beta	6.39744	6.78962	6.66781	7.6488	7.6424	7.7159	2.0716	1.05074	2.0716	up	7.16082e-11	7.54435e-10
6646	SOAT1	sterol O-acyltransferase 1	5.2261	4.96719	5.49802	7.17618	7.09475	7.00432	3.63338	1.86131	3.63338	up	6.14649e-13	1.22942e-11
79960	JADE1	jade family PHD finger 1	7.09478	6.9055	7.03579	5.74537	5.7755	5.73782	-2.39351	-1.25913	2.39351	down	9.0476e-13	1.70208e-11
4088	SMAD3	SMAD family member 3	7.86018	7.71968	7.8676	8.99641	8.97271	9.04479	2.27966	1.18882	2.27966	up	1.31568e-15	7.27874e-14
7743	ZNF189	zinc finger protein 189	6.1642	6.1078	6.22488	4.39914	4.23833	4.47942	-3.46614	-1.79333	3.46614	down	2.00392e-13	4.718e-12
102724200	LOC102724200	trafficking protein particle complex subunit 10-like	6.36543	6.24577	6.48154	5.06318	5.18456	5.44906	-2.19159	-1.13198	2.19159	down	1.1367e-09	8.77159e-09
9649	RALGPS1	Ral GEF with PH domain and SH3 binding motif 1	7.00465	6.79953	6.95133	5.51319	5.51723	5.54078	-2.62947	-1.39477	2.62947	down	3.60452e-13	7.83237e-12
6237	RRAS	related RAS viral (r-ras) oncogene homolog	9.19777	9.10293	9.14617	10.2326	10.1834	10.287	2.12192	1.08537	2.12192	up	5.0948e-17	5.25891e-15
29071	C1GALT1C1	C1GALT1 specific chaperone 1	6.52239	6.47605	6.51255	5.25101	5.28994	5.42332	-2.26929	-1.18224	2.26929	down	1.38782e-11	1.78361e-10
8187	ZNF239	zinc finger protein 239	6.81557	6.7204	6.96923	5.58339	5.55847	5.57943	-2.39712	-1.2613	2.39712	down	3.41119e-12	5.31798e-11
1601	DAB2	Dab, mitogen-responsive phosphoprotein, homolog 2 (Drosophila)	8.18407	8.04933	8.09337	6.44829	6.46704	6.38049	-3.19759	-1.67698	3.19759	down	1.08587e-16	9.58654e-15
80746	TSEN2	tRNA splicing endonuclease subunit 2	7.1774	6.96754	7.06671	5.06003	4.84784	4.78066	-4.5139	-2.17437	4.5139	down	2.68171e-15	1.30182e-13
53354	PANK1	pantothenate kinase 1	7.44129	7.53339	7.52228	5.16877	5.18708	4.96276	-5.2517	-2.39278	5.2517	down	4.48126e-17	4.84223e-15
6397	SEC14L1	SEC14-like lipid binding 1	7.62965	7.45328	7.5916	8.72389	8.77814	8.73203	2.27601	1.18651	2.27601	up	4.10058e-15	1.84239e-13
729974	RFPL4AL1	ret finger protein-like 4A-like 1	3.0788	3.26496	3.28426	4.68982	4.68033	4.41966	2.61582	1.38726	2.61582	up	2.83782e-10	2.53267e-09
9314	KLF4	Kruppel-like factor 4 (gut)	8.49463	8.42675	8.58425	9.95294	9.87648	9.97651	2.70089	1.43343	2.70089	up	7.17135e-18	1.25576e-15
23380	SRGAP2	SLIT-ROBO Rho GTPase activating protein 2	7.74966	7.58679	7.64821	5.67989	5.48453	5.77902	-4.03828	-2.01374	4.03828	down	9.81765e-16	5.74796e-14
5987	TRIM27	tripartite motif containing 27	7.56194	7.43503	7.5768	6.45131	6.44779	6.48316	-2.09048	-1.06384	2.09048	down	8.53094e-13	1.62234e-11
3309	HSPA5	heat shock protein family A (Hsp70) member 5	10.9237	10.9096	10.9551	12.2654	12.2635	12.2716	2.52689	1.33736	2.52689	up	1.90803e-22	4.67754e-19
8345	HIST1H2BH	histone cluster 1, H2bh	4.32845	4.00563	4.44502	5.44179	5.21526	5.50663	2.18585	1.12819	2.18585	up	1.84562e-08	1.0513e-07
57553	MICAL3	microtubule associated monooxygenase, calponin and LIM domain containing 3	5.40747	5.23389	5.40582	7.13336	7.25716	7.16344	3.56918	1.83559	3.56918	up	3.48437e-15	1.61549e-13
152877	FAM53A	family with sequence similarity 53 member A	4.2827	4.10972	4.37247	3.25568	2.99292	2.78111	-2.37028	-1.24506	2.37028	down	8.8335e-09	5.44938e-08
55370	PPP4R1L	protein phosphatase 4 regulatory subunit 1 like (pseudogene)	5.60383	5.2748	5.62348	6.80801	6.58944	6.74915	2.32113	1.21483	2.32113	up	1.6012e-10	1.53776e-09
29070	CCDC113	coiled-coil domain containing 113	5.22779	4.72841	5.12119	3.54375	3.05398	2.98674	-3.55777	-1.83097	3.55777	down	2.68641e-10	2.41789e-09
84159	ARID5B	AT-rich interaction domain 5B	9.89152	9.91628	10.0557	8.53087	8.55419	8.57353	-2.64204	-1.40165	2.64204	down	7.54432e-18	1.29018e-15
84948	TIGD5	tigger transposable element derived 5	6.85873	6.85877	6.48551	5.69402	5.65245	5.77251	-2.03921	-1.02801	2.03921	down	1.68204e-09	1.24203e-08
80759	KHDC1	KH homology domain containing 1	6.17624	5.78917	6.12981	4.24592	4.44872	4.31061	-3.24149	-1.69666	3.24149	down	6.138e-12	8.87419e-11
1195	CLK1	CDC like kinase 1	7.34118	7.18398	7.34189	8.34647	8.39096	8.40733	2.13254	1.09257	2.13254	up	4.39309e-14	1.34621e-12
8831	SYNGAP1	synaptic Ras GTPase activating protein 1	4.67094	4.45932	4.74376	3.67421	3.45164	3.57053	-2.08379	-1.05921	2.08379	down	1.5812e-08	9.17337e-08
899	CCNF	cyclin F	8.00748	7.93873	7.955	6.96451	6.82551	6.90046	-2.09979	-1.07024	2.09979	down	1.27962e-13	3.25351e-12
966	CD59	CD59 molecule, complement regulatory protein	8.76167	8.66403	8.73516	10.3871	10.3674	10.4054	3.17411	1.66635	3.17411	up	1.19462e-20	1.06495e-17
27349	MCAT	malonyl-CoA-acyl carrier protein transacylase	7.35019	7.1824	7.35846	6.19968	5.97794	6.2004	-2.25169	-1.17101	2.25169	down	6.83789e-12	9.74245e-11
100534599	ISY1-RAB43	ISY1-RAB43 readthrough	5.66677	5.94561	5.76499	6.97226	6.89237	7.05491	2.2669	1.18072	2.2669	up	1.67531e-11	2.11497e-10
54851	ANKRD49	ankyrin repeat domain 49	7.65506	7.493	7.56954	6.51286	6.49385	6.55585	-2.07294	-1.05168	2.07294	down	1.01818e-12	1.87675e-11
7204	TRIO	trio Rho guanine nucleotide exchange factor	6.23136	5.9242	6.13727	7.43975	7.40485	7.46324	2.5286	1.33834	2.5286	up	5.55815e-13	1.13019e-11
4052	LTBP1	latent transforming growth factor beta binding protein 1	6.60293	6.50307	6.75533	7.67884	7.63274	7.56452	2.00684	1.00492	2.00684	up	1.08206e-11	1.43874e-10
339318	ZNF181	zinc finger protein 181	5.01552	4.81994	4.93373	3.74999	3.53869	3.67081	-2.41145	-1.2699	2.41145	down	3.99401e-10	3.43781e-09
90874	ZNF697	zinc finger protein 697	7.28205	7.24738	7.33332	8.39855	8.35687	8.46584	2.17272	1.1195	2.17272	up	9.13998e-15	3.67699e-13
5565	PRKAB2	protein kinase, AMP-activated, beta 2 non-catalytic subunit	5.82519	5.67087	5.78482	7.04219	6.82372	7.03168	2.30628	1.20557	2.30628	up	7.62531e-12	1.07126e-10
3038	HAS3	hyaluronan synthase 3	5.53757	5.22685	5.09594	6.47824	6.44789	6.4693	2.26319	1.17836	2.26319	up	4.67826e-10	3.95133e-09
55308	DDX19A	DEAD (Asp-Glu-Ala-Asp) box polypeptide 19A	6.90551	6.81846	6.91525	5.84428	5.85569	5.76768	-2.08087	-1.05719	2.08087	down	1.09887e-11	1.45813e-10
100913187	APOBEC3A_B	APOBEC3A and APOBEC3B deletion hybrid	9.33707	9.34727	9.59526	10.4858	10.5298	10.598	2.1605	1.11136	2.1605	up	2.20071e-14	7.572e-13
3887	KRT81	keratin 81, type II	6.76655	7.01783	6.54792	8.37392	8.37715	8.4671	3.09218	1.62862	3.09218	up	9.50528e-14	2.53629e-12
55958	KLHL9	kelch like family member 9	8.1358	8.171	8.18696	6.97122	7.04511	7.0988	-2.18285	-1.12621	2.18285	down	2.03051e-14	7.07463e-13
197259	MLKL	mixed lineage kinase domain-like	6.06126	5.92805	6.3133	4.89368	4.85635	4.81002	-2.37433	-1.24752	2.37433	down	2.26365e-10	2.08028e-09
100529261	CHURC1-FNTB	CHURC1-FNTB readthrough	6.01537	5.82984	6.12367	4.87211	4.6865	4.73443	-2.33801	-1.22528	2.33801	down	2.21427e-10	2.03831e-09
57542	KLHL42	kelch like family member 42	7.02179	7.02469	7.07835	5.17573	4.84996	4.8024	-4.28387	-2.09891	4.28387	down	1.0718e-14	4.19144e-13
23195	MDN1	midasin AAA ATPase 1	6.47594	6.36404	6.40533	5.30937	5.46588	5.44653	-2.0109	-1.00784	2.0109	down	2.28865e-10	2.09841e-09
84190	METTL25	methyltransferase like 25	4.90461	4.71802	5.36167	3.85231	3.7492	3.77848	-2.29969	-1.20144	2.29969	down	3.87064e-08	2.04639e-07
8772	FADD	Fas associated via death domain	8.88542	8.86865	8.97704	7.69133	7.74852	7.75147	-2.26566	-1.17993	2.26566	down	6.07643e-16	3.83803e-14
84959	UBASH3B	ubiquitin associated and SH3 domain containing B	4.84012	4.62703	4.85269	6.55406	6.47177	6.55917	3.37539	1.75505	3.37539	up	9.76662e-14	2.59511e-12
23294	ANKS1A	ankyrin repeat and sterile alpha motif domain containing 1A	8.63616	8.64212	8.74748	7.58823	7.58455	7.54906	-2.14549	-1.10131	2.14549	down	3.83741e-15	1.74413e-13
2120	ETV6	ets variant 6	5.60817	5.69223	5.74554	4.03879	4.20702	3.78716	-3.18433	-1.67099	3.18433	down	1.00397e-11	1.35279e-10
23235	SIK2	salt inducible kinase 2	6.43929	6.30493	6.47821	5.32919	5.22087	5.43577	-2.11238	-1.07887	2.11238	down	1.99341e-10	1.85767e-09
126231	ZNF573	zinc finger protein 573	7.10973	7.14237	7.20055	5.74649	5.64888	5.99467	-2.55656	-1.3542	2.55656	down	2.5561e-12	4.143e-11
23608	MKRN1	makorin ring finger protein 1	7.60312	7.42109	7.44464	8.63541	8.67159	8.56485	2.19517	1.13433	2.19517	up	2.66186e-14	8.8995e-13
1761	DMRT1	doublesex and mab-3 related transcription factor 1	3.74874	3.7595	3.7595	4.98064	4.81167	4.84662	2.1791	1.12373	2.1791	up	1.29818e-09	9.87009e-09
23116	FAM179B	family with sequence similarity 179 member B	6.68068	6.65862	6.93421	5.58113	5.4502	5.65245	-2.29195	-1.19658	2.29195	down	4.98863e-11	5.48414e-10
7074	TIAM1	T-cell lymphoma invasion and metastasis 1	6.71319	6.66386	6.57438	8.16815	8.12354	8.17588	2.83899	1.50538	2.83899	up	3.44659e-16	2.42274e-14
6427	SRSF2	serine/arginine-rich splicing factor 2	9.616	9.54844	9.76665	8.26584	8.23185	8.26993	-2.61684	-1.38782	2.61684	down	8.87198e-17	8.11176e-15
3913	LAMB2	laminin subunit beta 2	6.85833	6.74742	6.74765	7.88317	7.70766	7.81167	2.02282	1.01637	2.02282	up	1.56987e-12	2.71981e-11
102724984	LOC102724984	uncharacterized protein KIAA2013	8.93178	8.88312	8.94163	7.88791	7.77581	7.77659	-2.1516	-1.10541	2.1516	down	1.98851e-15	1.01295e-13
10206	TRIM13	tripartite motif containing 13	4.99459	4.75022	4.94636	3.89036	3.33749	3.78058	-2.34174	-1.22758	2.34174	down	2.16294e-08	1.21268e-07
56097	PCDHGC5	protocadherin gamma subfamily C, 5	5.86352	5.64327	6.01589	4.50345	4.18952	4.09278	-2.98758	-1.57898	2.98758	down	8.68147e-11	8.94698e-10
11217	AKAP2	A-kinase anchoring protein 2	7.42037	7.22045	7.36462	6.02774	5.9417	5.9634	-2.56247	-1.35753	2.56247	down	1.25496e-13	3.20264e-12
56111	PCDHGA4	protocadherin gamma subfamily A, 4	5.86352	5.64327	6.01589	4.50345	4.18952	4.09278	-2.98758	-1.57898	2.98758	down	8.68147e-11	8.94698e-10
171586	ABHD3	abhydrolase domain containing 3	6.32118	6.12824	6.14647	7.18492	7.24457	7.32677	2.0755	1.05346	2.0755	up	1.19495e-11	1.56601e-10
55178	RNMTL1	RNA methyltransferase like 1	7.96974	7.8707	7.98571	6.89893	6.9316	6.99075	-2.00225	-1.00162	2.00225	down	3.78696e-13	8.16152e-12
3145	HMBS	hydroxymethylbilane synthase	8.70639	8.46663	8.51183	7.3791	7.24923	7.37125	-2.34311	-1.22842	2.34311	down	5.37274e-14	1.58763e-12
84078	KBTBD7	kelch repeat and BTB (POZ) domain containing 7	5.90018	5.53405	6.06674	4.733	4.34052	4.70992	-2.36064	-1.23918	2.36064	down	1.6404e-08	9.47618e-08
8651	SOCS1	suppressor of cytokine signaling 1	3.45645	3.88885	3.86041	4.79711	4.93859	4.88606	2.2018	1.13868	2.2018	up	1.61759e-08	9.36232e-08
6947	TCN1	transcobalamin I	5.24788	5.25866	5.2148	6.41877	6.42595	6.394	2.25396	1.17246	2.25396	up	9.7621e-12	1.32083e-10
9180	OSMR	oncostatin M receptor	8.81888	8.74003	8.72084	10.288	10.1989	10.289	2.82592	1.49872	2.82592	up	3.33635e-19	1.25832e-16
149076	ZNF362	zinc finger protein 362	8.90185	8.7819	8.88251	7.59571	7.60413	7.54386	-2.41862	-1.27419	2.41862	down	2.76987e-16	2.03413e-14
6632	SNRPD1	small nuclear ribonucleoprotein D1 polypeptide	7.73086	7.6358	7.80893	6.40154	6.50195	6.52086	-2.3791	-1.25041	2.3791	down	8.51719e-14	2.32483e-12
56666	PANX2	pannexin 2	4.83048	4.81142	4.51657	5.68089	5.96141	5.90491	2.18795	1.12958	2.18795	up	3.39841e-09	2.31704e-08
3673	ITGA2	integrin, alpha 2 (CD49B, alpha 2 subunit of VLA-2 receptor)	9.30256	9.42248	9.4196	10.4972	10.3653	10.4209	2.06518	1.04627	2.06518	up	4.44399e-16	2.9923e-14
79685	SAP30L	SAP30-like	5.32731	5.73345	5.43855	4.59064	4.42048	4.30914	-2.08447	-1.05968	2.08447	down	2.51097e-08	1.38738e-07
81619	TSPAN14	tetraspanin 14	8.19005	8.02714	8.19215	6.14029	6.18019	6.35211	-3.76396	-1.91225	3.76396	down	1.8692e-16	1.48717e-14
7112	TMPO	thymopoietin	6.9069	6.83666	6.99442	5.7427	5.74459	5.90606	-2.16576	-1.11488	2.16576	down	1.44396e-11	1.84729e-10
55697	VAC14	Vac14 homolog (S. cerevisiae)	6.50559	6.62943	6.67605	5.049	5.28376	5.38304	-2.57592	-1.36509	2.57592	down	1.38684e-11	1.78294e-10
4670	HNRNPM	heterogeneous nuclear ribonucleoprotein M	10.4088	10.3659	10.4014	9.0732	9.11237	9.1276	-2.44135	-1.28768	2.44135	down	2.32976e-19	9.61921e-17
3489	IGFBP6	insulin like growth factor binding protein 6	8.11467	8.08387	8.11482	9.38982	9.28137	9.40613	2.3861	1.25465	2.3861	up	6.04723e-17	5.96312e-15
55591	VEZT	vezatin, adherens junctions transmembrane protein	6.3855	6.15287	6.45699	7.39905	7.34642	7.45313	2.09616	1.06775	2.09616	up	2.49919e-11	2.9914e-10
7675	ZNF121	zinc finger protein 121	7.58083	7.55198	7.71268	6.62635	6.54902	6.65999	-2.00469	-1.00338	2.00469	down	2.93038e-12	4.66103e-11
2997	GYS1	glycogen synthase 1	5.87771	5.68429	5.63124	4.5838	4.62592	4.58724	-2.19177	-1.13209	2.19177	down	5.18288e-10	4.34214e-09
5001	ORC5	origin recognition complex subunit 5	6.4413	6.48291	6.44789	5.27173	5.22635	5.31443	-2.27605	-1.18653	2.27605	down	8.21236e-12	1.14208e-10
25917	THUMPD3	THUMP domain containing 3	5.21083	5.24994	5.23672	4.09858	4.30119	4.28829	-2.00436	-1.00314	2.00436	down	6.12466e-09	3.92731e-08
64324	NSD1	nuclear receptor binding SET domain protein 1	6.53431	6.22281	5.81955	5.31658	5.05457	5.1095	-2.04487	-1.03201	2.04487	down	3.10763e-07	1.3624e-06
144195	SLC2A14	solute carrier family 2 (facilitated glucose transporter), member 14	8.40239	8.30029	8.42551	9.33426	9.44839	9.35507	2.00441	1.00318	2.00441	up	6.61051e-15	2.78807e-13
6515	SLC2A3	solute carrier family 2 (facilitated glucose transporter), member 3	8.40239	8.30029	8.42551	9.33426	9.44839	9.35507	2.00441	1.00318	2.00441	up	6.61051e-15	2.78807e-13
204	AK2	adenylate kinase 2	6.81334	6.72368	6.81878	5.74174	5.4836	5.7142	-2.20191	-1.13875	2.20191	down	3.63315e-11	4.16093e-10
104355135	LINC00431	long intergenic non-protein coding RNA 431	6.12607	6.00814	6.14572	4.7704	5.06082	4.91675	-2.26156	-1.17732	2.26156	down	2.26119e-10	2.07858e-09
9807	IP6K1	inositol hexakisphosphate kinase 1	7.6266	7.54478	7.27841	6.30962	6.38684	6.27145	-2.23555	-1.16063	2.23555	down	1.39956e-11	1.79623e-10
132949	AASDH	aminoadipate-semialdehyde dehydrogenase	7.36828	7.18975	7.38289	6.28273	6.18883	6.33626	-2.06246	-1.04437	2.06246	down	1.20837e-11	1.58202e-10
4047	LSS	lanosterol synthase (2,3-oxidosqualene-lanosterol cyclase)	7.79224	7.71191	7.7855	6.72518	6.55431	6.52107	-2.23927	-1.16303	2.23927	down	3.27458e-13	7.22803e-12
2673	GFPT1	glutamine--fructose-6-phosphate transaminase 1	8.66029	8.67695	8.73628	10.2893	10.242	10.2514	2.96853	1.56975	2.96853	up	2.95463e-20	2.0332e-17
5046	PCSK6	proprotein convertase subtilisin/kexin type 6	4.18017	4.10643	4.07188	5.49928	5.46715	5.40608	2.52802	1.33801	2.52802	up	3.22809e-11	3.73617e-10
79020	C7orf25	chromosome 7 open reading frame 25	4.6819	4.36178	4.5412	3.453	3.11532	3.29908	-2.36061	-1.23916	2.36061	down	3.83657e-09	2.58401e-08
51343	FZR1	fizzy/cell division cycle 20 related 1	6.59393	6.53946	6.50151	7.72895	7.69164	7.69634	2.23562	1.16068	2.23562	up	5.25264e-14	1.55965e-12
5245	PHB	prohibitin	8.18853	7.91274	7.96955	6.36125	6.6815	6.76343	-2.67873	-1.42155	2.67873	down	3.14844e-12	4.95166e-11
140775	SMCR8	Smith-Magenis syndrome chromosome region, candidate 8	7.12515	6.9942	7.04022	5.79661	5.73504	5.91882	-2.35604	-1.23637	2.35604	down	1.52333e-12	2.65325e-11
2444	FRK	fyn-related Src family tyrosine kinase	4.27641	4.34564	4.36362	6.63549	6.70741	6.81094	5.23936	2.38939	5.23936	up	3.24097e-16	2.31978e-14
22948	CCT5	chaperonin containing TCP1, subunit 5 (epsilon)	5.49427	5.28088	5.63317	4.30772	4.18608	4.07348	-2.42897	-1.28035	2.42897	down	6.56097e-10	5.36924e-09
57679	ALS2	ALS2, alsin Rho guanine nucleotide exchange factor	7.49884	7.2273	7.37115	6.28607	6.19038	6.35704	-2.12569	-1.08793	2.12569	down	1.52983e-11	1.94257e-10
9786	KIAA0586	KIAA0586	5.87743	5.78384	5.98048	4.8307	4.59419	4.73537	-2.23534	-1.1605	2.23534	down	3.91099e-10	3.37227e-09
9131	AIFM1	apoptosis inducing factor, mitochondria associated 1	8.5137	8.43448	8.45884	7.32612	7.25608	7.41416	-2.19906	-1.13689	2.19906	down	1.28037e-14	4.80587e-13
23598	PATZ1	POZ (BTB) and AT hook containing zinc finger 1	7.4808	7.3156	7.51674	6.41679	6.26702	6.32319	-2.14659	-1.10205	2.14659	down	3.59748e-12	5.57298e-11
6919	TCEA2	transcription elongation factor A (SII), 2	8.0655	7.87571	8.10376	6.88916	6.89701	6.96169	-2.14212	-1.09904	2.14212	down	5.34227e-13	1.09199e-11
55450	CAMK2N1	calcium/calmodulin-dependent protein kinase II inhibitor 1	9.77284	9.73735	9.78547	10.8691	10.8723	10.8839	2.15826	1.10987	2.15826	up	3.08718e-19	1.17565e-16
11083	DIDO1	death inducer-obliterator 1	7.21372	7.38929	7.29084	6.13661	6.20552	6.26386	-2.13754	-1.09595	2.13754	down	3.04038e-12	4.81453e-11
639	PRDM1	PR domain containing 1, with ZNF domain	6.09646	6.22441	6.35476	7.72995	7.60431	7.70712	2.74204	1.45525	2.74204	up	4.21519e-14	1.30392e-12
23211	ZC3H4	zinc finger CCCH-type containing 4	8.39826	8.40712	8.52525	6.68459	6.57166	6.76236	-3.41213	-1.77067	3.41213	down	6.53208e-17	6.40536e-15
196410	METTL7B	methyltransferase like 7B	6.62835	6.34603	6.68464	5.48443	5.65213	5.37959	-2.06712	-1.04762	2.06712	down	2.16301e-09	1.54915e-08
11007	CCDC85B	coiled-coil domain containing 85B	8.63751	8.53946	8.59659	9.97611	9.94396	10.0079	2.61138	1.38481	2.61138	up	9.86984e-19	2.88906e-16
4281	MID1	midline 1	6.20251	6.05969	6.35785	5.06277	4.80134	4.79711	-2.49599	-1.31961	2.49599	down	1.07224e-10	1.07812e-09
83896	KRTAP3-1	keratin associated protein 3-1	6.58414	6.52431	6.50195	7.73415	7.66746	7.69092	2.23567	1.16071	2.23567	up	5.87704e-14	1.70126e-12
51175	TUBE1	tubulin, epsilon 1	6.04405	5.86346	6.04466	7.82524	7.95041	7.79579	3.66316	1.87309	3.66316	up	3.52215e-16	2.46701e-14
130271	PLEKHH2	pleckstrin homology, MyTH4 and FERM domain containing H2	6.30945	6.08507	6.40705	7.31807	7.37492	7.4889	2.1837	1.12677	2.1837	up	2.30154e-11	2.78887e-10
104	ADARB1	adenosine deaminase, RNA-specific, B1	7.21481	7.19792	7.24629	5.93693	6.0185	6.03306	-2.33514	-1.22351	2.33514	down	2.38223e-13	5.50947e-12
54968	TMEM70	transmembrane protein 70	9.06802	9.04805	9.04232	10.1626	10.1259	10.2324	2.17469	1.12081	2.17469	up	1.3014e-17	1.92158e-15
7109	TRAPPC10	trafficking protein particle complex 10	6.36543	6.24577	6.48154	5.06318	5.18456	5.44906	-2.19159	-1.13198	2.19159	down	1.1367e-09	8.77159e-09
80201	HKDC1	hexokinase domain containing 1	5.4465	5.3656	5.64859	7.10413	7.29897	7.24443	3.31486	1.72895	3.31486	up	4.388e-14	1.3457e-12
5163	PDK1	pyruvate dehydrogenase kinase, isozyme 1	6.00968	5.80239	5.93368	6.89645	6.90595	6.98116	2.01755	1.0126	2.01755	up	4.54845e-11	5.07563e-10
10940	POP1	POP1 homolog, ribonuclease P/MRP subunit	6.27582	6.05828	6.19902	4.88858	5.23461	5.20102	-2.0989	-1.06964	2.0989	down	3.04695e-09	2.10412e-08
51351	ZNF117	zinc finger protein 117	5.81757	5.36612	5.74502	3.6719	3.91813	3.45462	-3.89427	-1.96135	3.89427	down	1.28494e-11	1.67055e-10
23741	EID1	EP300 interacting inhibitor of differentiation 1	8.59766	8.36392	8.50143	7.40316	7.33379	7.35304	-2.18002	-1.12434	2.18002	down	7.45169e-14	2.07294e-12
5723	PSPH	phosphoserine phosphatase	9.30461	9.3284	9.41456	10.4319	10.4398	10.3461	2.08019	1.05672	2.08019	up	9.27856e-17	8.40513e-15
10150	MBNL2	muscleblind-like splicing regulator 2	6.45156	6.23165	6.34811	8.10048	7.99418	8.03576	3.24833	1.6997	3.24833	up	5.06044e-16	3.31066e-14
84719	LINC00260	long intergenic non-protein coding RNA 260	4.93134	5.04771	5.01472	6.28103	6.12192	6.29484	2.35328	1.23467	2.35328	up	2.65293e-11	3.14947e-10
10212	DDX39A	DEAD (Asp-Glu-Ala-Asp) box polypeptide 39A	8.59039	8.49316	8.52399	6.87991	6.76655	6.94366	-3.18761	-1.67247	3.18761	down	5.27784e-17	5.36809e-15
9052	GPRC5A	G protein-coupled receptor, class C, group 5, member A	8.45517	8.39463	8.49189	9.78995	9.80625	9.78068	2.54041	1.34506	2.54041	up	1.79839e-18	4.58052e-16
91695	RRP7BP	ribosomal RNA processing 7 homolog B, pseudogene	8.88373	8.80456	8.89963	7.80618	7.81126	7.77021	-2.09472	-1.06676	2.09472	down	2.08536e-15	1.05407e-13
84133	ZNRF3	zinc and ring finger 3	7.34251	7.22045	7.27537	4.87634	4.87145	4.83271	-5.34903	-2.41928	5.34903	down	1.89388e-17	2.54403e-15
54919	DNAAF5	dynein, axonemal, assembly factor 5	8.86193	8.86937	8.95015	6.70118	6.6815	6.83139	-4.45614	-2.15579	4.45614	down	2.80613e-19	1.11075e-16
29948	OSGIN1	oxidative stress induced growth inhibitor 1	6.57757	6.40931	6.59932	7.66558	7.6463	7.73327	2.22373	1.15298	2.22373	up	4.15249e-13	8.82804e-12
26273	FBXO3	F-box protein 3	4.91116	4.44281	4.92477	6.45427	6.27324	6.37599	3.04882	1.60825	3.04882	up	3.12072e-11	3.6301e-10
5794	PTPRH	protein tyrosine phosphatase, receptor type, H	5.07803	4.7475	5.214	7.15699	7.01548	7.06023	4.18257	2.06439	4.18257	up	5.24151e-14	1.55843e-12
59277	NTN4	netrin 4	3.678	3.5515	4.09858	5.59059	5.66525	5.73131	3.697	1.88636	3.697	up	8.68342e-12	1.19592e-10
11057	ABHD2	abhydrolase domain containing 2	5.34482	5.05781	5.30568	6.87397	6.73569	6.7573	2.93403	1.55288	2.93403	up	6.73335e-13	1.32718e-11
26137	ZBTB20	zinc finger and BTB domain containing 20	5.23609	4.93702	5.16854	6.72379	6.42459	6.55622	2.74027	1.45432	2.74027	up	1.18742e-11	1.55771e-10
5701	PSMC2	proteasome 26S subunit, ATPase 2	5.09246	4.83341	5.06341	4.24953	3.96781	3.3889	-2.18507	-1.12768	2.18507	down	1.17123e-06	4.59218e-06
51279	C1RL	complement component 1, r subcomponent-like	6.94109	6.67108	6.93575	4.52185	4.56434	4.66371	-4.8099	-2.26601	4.8099	down	2.22674e-15	1.11122e-13
56104	PCDHGB1	protocadherin gamma subfamily B, 1	5.86352	5.64327	6.01589	4.50345	4.18952	4.09278	-2.98758	-1.57898	2.98758	down	8.68147e-11	8.94698e-10
56261	GPCPD1	glycerophosphocholine phosphodiesterase 1	7.81083	7.62725	7.72534	9.0704	9.04041	9.082	2.53701	1.34313	2.53701	up	1.94235e-16	1.53602e-14
116236	ABHD15	abhydrolase domain containing 15	5.07972	5.05005	5.24604	4.26731	3.8763	3.58718	-2.32142	-1.21501	2.32142	down	4.82418e-08	2.498e-07
1116	CHI3L1	chitinase 3 like 1	6.22699	6.1061	6.4138	8.50988	8.52041	8.61109	4.91831	2.29816	4.91831	up	8.74162e-18	1.44676e-15
353376	TICAM2	toll-like receptor adaptor molecule 2	4.87696	4.70513	4.90409	3.93212	3.69911	3.6728	-2.08597	-1.06072	2.08597	down	1.18706e-08	7.09667e-08
6038	RNASE4	ribonuclease, RNase A family, 4	5.48939	5.27605	5.45973	6.89084	6.7015	6.80487	2.62202	1.39068	2.62202	up	1.72135e-12	2.94839e-11
10856	RUVBL2	RuvB-like AAA ATPase 2	10.6921	10.6831	10.6703	9.65297	9.62755	9.6369	-2.06008	-1.0427	2.06008	down	1.11775e-18	3.20018e-16
58509	CACTIN	cactin, spliceosome C complex subunit	8.28261	8.17199	8.2914	7.21867	7.08	7.19686	-2.11916	-1.08349	2.11916	down	9.08371e-14	2.45216e-12
9391	CIAO1	cytosolic iron-sulfur assembly component 1	7.54329	7.44969	7.66175	6.39385	6.6291	6.48124	-2.07079	-1.05018	2.07079	down	1.51916e-11	1.93028e-10
286101	ZNF252P	zinc finger protein 252, pseudogene	6.44513	6.40018	6.56577	4.83003	4.60481	4.86462	-3.25774	-1.70387	3.25774	down	3.57067e-13	7.77656e-12
23315	SLC9A8	solute carrier family 9, subfamily A (NHE8, cation proton antiporter 8), member 8	7.07622	7.21598	7.0441	5.98962	5.54921	5.65934	-2.60156	-1.37938	2.60156	down	1.87807e-11	2.3334e-10
4204	MECP2	methyl-CpG binding protein 2	5.98945	5.92992	5.96498	3.93848	4.43024	4.28829	-3.34602	-1.74245	3.34602	down	7.50173e-12	1.05617e-10
51434	ANAPC7	anaphase promoting complex subunit 7	5.12835	4.92962	4.96601	3.57776	3.83967	3.87032	-2.37086	-1.24541	2.37086	down	1.1444e-09	8.82578e-09
51704	GPRC5B	G protein-coupled receptor, class C, group 5, member B	7.40485	7.5044	7.33808	8.86923	8.80893	8.84166	2.68359	1.42416	2.68359	up	1.17257e-16	1.0153e-14
55781	RIOK2	RIO kinase 2	4.99008	4.82915	4.7284	3.62947	3.2761	3.78889	-2.43579	-1.28439	2.43579	down	6.47546e-09	4.11993e-08
80775	TMEM177	transmembrane protein 177	7.86997	7.89372	7.90067	6.69637	6.47224	6.68151	-2.41398	-1.27141	2.41398	down	7.73738e-14	2.14179e-12
79047	KCTD15	potassium channel tetramerization domain containing 15	6.89985	6.76922	6.94796	5.80914	5.32927	5.77683	-2.35207	-1.23393	2.35207	down	5.55214e-10	4.61882e-09
6742	SSBP1	single-stranded DNA binding protein 1, mitochondrial	10.0381	10.0265	10.1378	8.30894	8.31168	8.37052	-3.33362	-1.73709	3.33362	down	4.63774e-20	2.74815e-17
1962	EHHADH	enoyl-CoA, hydratase/3-hydroxyacyl CoA dehydrogenase	5.8112	5.95925	6.11051	4.66668	5.00447	4.71859	-2.24037	-1.16374	2.24037	down	2.03371e-09	1.46637e-08
100129800	ZNF807	zinc finger protein 807	5.01552	4.81994	4.93373	3.74999	3.53869	3.67081	-2.41145	-1.2699	2.41145	down	3.99401e-10	3.43781e-09
79465	ULBP3	UL16 binding protein 3	4.05649	3.47919	3.8495	5.36219	5.35959	5.30437	2.92207	1.54699	2.92207	up	2.61986e-10	2.36723e-09
10106	CTDSP2	CTD small phosphatase 2	6.73909	6.44398	6.51778	8.47887	8.38643	8.38974	3.60849	1.8514	3.60849	up	2.77966e-16	2.03413e-14
9202	ZMYM4	zinc finger, MYM-type 4	7.37712	7.36426	7.52524	5.97211	5.99206	6.13652	-2.61832	-1.38864	2.61832	down	1.02854e-13	2.71308e-12
51018	RRP15	ribosomal RNA processing 15 homolog	5.46109	5.43326	5.7538	4.17221	4.01987	4.44321	-2.52734	-1.33762	2.52734	down	1.34959e-09	1.02174e-08
11259	FILIP1L	filamin A interacting protein 1-like	8.97748	8.91528	9.10581	7.46552	7.56644	7.58586	-2.75156	-1.46025	2.75156	down	2.22613e-16	1.71885e-14
5055	SERPINB2	serpin peptidase inhibitor, clade B (ovalbumin), member 2	4.04999	4.00005	4.00004	6.30104	6.18827	6.26647	4.70839	2.23523	4.70839	up	2.07275e-15	1.05041e-13
89910	UBE3B	ubiquitin protein ligase E3B	8.42487	8.39627	8.60695	7.24846	7.22392	7.35628	-2.29709	-1.19981	2.29709	down	4.97881e-14	1.49516e-12
3836	KPNA1	karyopherin alpha 1	6.40257	6.23635	6.42393	5.22749	5.25741	5.44179	-2.06392	-1.04539	2.06392	down	5.20342e-10	4.35458e-09
4301	MLLT4	myeloid/lymphoid or mixed-lineage leukemia; translocated to, 4	5.13016	4.8104	5.13472	6.30107	6.55637	6.43958	2.6523	1.40725	2.6523	up	3.43549e-11	3.95753e-10
55245	UQCC1	ubiquinol-cytochrome c reductase complex assembly factor 1	6.73606	6.60159	6.59822	5.58906	5.61196	5.5484	-2.08804	-1.06215	2.08804	down	3.32323e-11	3.83722e-10
404636	FAM45A	family with sequence similarity 45 member A	8.32908	8.27283	8.34784	7.2067	7.32178	7.23312	-2.08886	-1.06272	2.08886	down	3.04767e-14	9.93698e-13
27097	TAF5L	TATA-box binding protein associated factor 5 like	7.43336	7.30545	7.21797	5.97084	5.94749	6.05892	-2.50795	-1.32651	2.50795	down	2.61804e-13	5.9634e-12
23247	KIAA0556	KIAA0556	5.30252	5.26284	5.21941	4.2989	3.72988	4.18163	-2.28383	-1.19145	2.28383	down	1.79055e-08	1.0229e-07
56106	PCDHGA10	protocadherin gamma subfamily A, 10	5.86352	5.64327	6.01589	4.50345	4.18952	4.09278	-2.98758	-1.57898	2.98758	down	8.68147e-11	8.94698e-10
26031	OSBPL3	oxysterol binding protein like 3	8.40783	8.39512	8.37862	9.43749	9.38138	9.36646	2.00174	1.00125	2.00174	up	4.49539e-16	3.01346e-14
23250	ATP11A	ATPase, class VI, type 11A	9.46584	9.36537	9.49694	8.15257	7.88552	8.14023	-2.6086	-1.38328	2.6086	down	4.43897e-15	1.98534e-13
1021	CDK6	cyclin-dependent kinase 6	9.51471	9.44425	9.55569	7.56099	7.48921	7.54859	-3.92299	-1.97195	3.92299	down	3.55245e-20	2.24744e-17
23431	AP4E1	adaptor-related protein complex 4, epsilon 1 subunit	3.25138	3.88317	3.62801	5.2804	4.84981	4.89789	2.67928	1.42185	2.67928	up	1.16581e-08	6.98197e-08
7170	TPM3	tropomyosin 3	5.16668	4.82962	5.38242	3.31076	3.33162	3.53184	-3.32841	-1.73483	3.32841	down	6.4148e-11	6.85597e-10
7334	UBE2N	ubiquitin conjugating enzyme E2N	7.85518	7.82315	7.91572	6.53603	6.50172	6.66862	-2.45529	-1.29589	2.45529	down	2.24571e-14	7.69979e-13
57552	NCEH1	neutral cholesterol ester hydrolase 1	7.24117	7.12834	7.29082	8.54864	8.55829	8.51414	2.49709	1.32025	2.49709	up	8.9677e-16	5.36203e-14
9966	TNFSF15	tumor necrosis factor superfamily member 15	4.27641	4.49947	4.66923	6.45422	6.39369	6.50195	3.91293	1.96825	3.91293	up	1.21929e-13	3.12834e-12
4240	MFGE8	milk fat globule-EGF factor 8 protein	5.38983	5.63843	5.66037	7.2064	7.32835	7.30455	3.28727	1.71689	3.28727	up	2.54168e-14	8.56062e-13
153830	RNF145	ring finger protein 145	6.96622	6.73297	6.81577	7.89783	7.90266	7.92766	2.10098	1.07106	2.10098	up	7.44015e-13	1.44471e-11
80183	KIAA0226L	KIAA0226-like	4.08504	3.98931	3.86494	5.28625	4.87336	4.94191	2.07639	1.05408	2.07639	up	3.9755e-08	2.09647e-07
84911	ZNF382	zinc finger protein 382	5.33408	4.57388	4.72137	3.59183	3.85297	3.62532	-2.27585	-1.1864	2.27585	down	3.23963e-07	1.41363e-06
54477	PLEKHA5	pleckstrin homology domain containing A5	5.74914	5.6997	5.7569	4.5376	4.46683	4.48946	-2.35754	-1.23728	2.35754	down	4.60625e-11	5.12604e-10
3556	IL1RAP	interleukin 1 receptor accessory protein	5.81322	5.74807	5.76979	6.9825	7.03043	6.96497	2.32238	1.21561	2.32238	up	6.11381e-13	1.22391e-11
5860	QDPR	quinoid dihydropteridine reductase	9.14694	9.06269	9.08018	7.70866	7.61144	7.68937	-2.68846	-1.42678	2.68846	down	1.76033e-17	2.43124e-15
54815	GATAD2A	GATA zinc finger domain containing 2A	7.549	7.5246	7.56969	5.63231	5.52086	6.03217	-3.52914	-1.81932	3.52914	down	2.53286e-13	5.81435e-12
91860	CALML4	calmodulin like 4	5.2808	5.08108	5.02606	4.1569	3.97646	3.95818	-2.14176	-1.0988	2.14176	down	4.66447e-09	3.08116e-08
4548	MTR	5-methyltetrahydrofolate-homocysteine methyltransferase	7.55946	7.41652	7.50469	6.33241	6.14917	6.45067	-2.27018	-1.18281	2.27018	down	4.12658e-12	6.27611e-11
27340	UTP20	UTP20 small subunit processome component	5.88858	5.50108	5.92021	4.93867	4.428	4.79186	-2.07117	-1.05045	2.07117	down	1.87348e-07	8.59982e-07
6182	MRPL12	mitochondrial ribosomal protein L12	8.3928	8.34087	8.47964	7.34694	7.23101	7.25393	-2.18426	-1.12714	2.18426	down	2.18826e-14	7.54239e-13
613	BCR	breakpoint cluster region	5.18932	4.97572	5.09604	3.90355	3.80621	3.82563	-2.36509	-1.2419	2.36509	down	3.16379e-10	2.79496e-09
440292	LOC440292	COMM domain-containing protein 4-like	9.04918	8.85943	8.85714	7.85862	7.67564	7.86725	-2.1756	-1.12141	2.1756	down	1.66215e-13	4.03942e-12
84056	KATNAL1	katanin p60 subunit A-like 1	7.80717	7.71639	7.71529	8.88488	8.84535	8.95988	2.21979	1.15042	2.21979	up	1.59426e-15	8.49616e-14
3005	H1F0	H1 histone family member 0	9.79599	9.72931	9.90031	11.0086	11.0455	11.0543	2.34178	1.2276	2.34178	up	6.02527e-18	1.10955e-15
63926	ANKEF1	ankyrin repeat and EF-hand domain containing 1	5.43069	5.3421	5.53052	3.49854	3.2479	3.32926	-4.21599	-2.07587	4.21599	down	1.1958e-13	3.08579e-12
254394	MCM9	minichromosome maintenance 9 homologous recombination repair factor	5.46767	5.11844	5.38849	3.86192	4.2841	4.10628	-2.36324	-1.24077	2.36324	down	5.54037e-09	3.59318e-08
5036	PA2G4	proliferation-associated 2G4	7.14531	7.09318	7.2859	5.82395	5.79465	5.59149	-2.70964	-1.4381	2.70964	down	4.45538e-13	9.37038e-12
51278	IER5	immediate early response 5	9.14862	9.16561	9.17715	10.2309	10.267	10.292	2.14278	1.09948	2.14278	up	3.87227e-18	7.95214e-16
885	CCK	cholecystokinin	6.62508	6.65314	6.78745	8.90768	8.79809	8.92816	4.56122	2.18942	4.56122	up	5.17865e-19	1.68911e-16
84522	JAGN1	jagunal homolog 1	8.86011	8.84297	8.86011	7.76192	7.74625	7.81996	-2.11162	-1.07835	2.11162	down	1.05552e-15	6.11547e-14
23461	ABCA5	ATP binding cassette subfamily A member 5	5.43216	5.23389	5.59493	6.8547	6.77576	6.92029	2.69432	1.42992	2.69432	up	3.74713e-12	5.76383e-11
7871	SLMAP	sarcolemma associated protein	6.10561	5.87716	6.22287	7.23828	7.19721	7.24347	2.23113	1.15777	2.23113	up	1.73088e-11	2.17394e-10
9586	CREB5	cAMP responsive element binding protein 5	6.83361	6.73271	6.95043	8.04798	8.03683	8.08928	2.32804	1.21911	2.32804	up	4.72087e-14	1.43104e-12
353088	ZNF429	zinc finger protein 429	6.44445	6.36604	6.50749	4.5355	4.78149	4.53455	-3.53607	-1.82215	3.53607	down	1.25163e-13	3.19622e-12
22809	ATF5	activating transcription factor 5	5.94649	5.84649	5.83038	7.58853	7.57121	7.49055	3.19462	1.67564	3.19462	up	1.08839e-15	6.25967e-14
741	ZNHIT2	zinc finger, HIT-type containing 2	5.82779	5.6042	5.69699	4.53633	4.63152	4.82957	-2.06173	-1.04385	2.06173	down	5.27584e-09	3.4381e-08
9791	PTDSS1	phosphatidylserine synthase 1	8.59679	8.6108	8.68813	7.68707	7.56961	7.56287	-2.03551	-1.02539	2.03551	down	3.18459e-14	1.03012e-12
27304	MOCS3	molybdenum cofactor synthesis 3	6.97921	6.65441	6.93515	4.80911	4.82712	4.99208	-3.94535	-1.98015	3.94535	down	3.81704e-14	1.20644e-12
5305	PIP4K2A	phosphatidylinositol-5-phosphate 4-kinase, type II, alpha	5.47009	5.29268	5.55961	6.53603	6.35899	6.51259	2.03977	1.02841	2.03977	up	6.34524e-10	5.20899e-09
55	ACPP	acid phosphatase, prostate	3.48069	3.44764	3.4866	4.47414	4.4808	4.60705	2.06912	1.04902	2.06912	up	4.60449e-09	3.0477e-08
51000	SLC35B3	solute carrier family 35 (adenosine 3'-phospho 5'-phosphosulfate transporter), member B3	7.96798	7.92723	7.98376	6.8977	6.8717	6.94124	-2.07932	-1.05611	2.07932	down	6.39775e-14	1.82506e-12
29960	FTSJ2	FtsJ RNA methyltransferase homolog 2 (E. coli)	8.35421	8.29185	8.39534	7.30651	7.33952	7.39406	-2.00061	-1.00044	2.00061	down	6.06664e-14	1.7484e-12
56114	PCDHGA1	protocadherin gamma subfamily A, 1	5.86352	5.64327	6.01589	4.50345	4.18952	4.09278	-2.98758	-1.57898	2.98758	down	8.68147e-11	8.94698e-10
92342	METTL18	methyltransferase like 18	6.81672	6.4073	6.54219	5.28649	5.19408	5.1829	-2.58037	-1.36758	2.58037	down	2.76624e-11	3.2603e-10
253558	LCLAT1	lysocardiolipin acyltransferase 1	3.20392	3.11936	3.30128	4.1195	4.06447	4.46303	2.0104	1.00748	2.0104	up	9.85054e-08	4.78664e-07
4622	MYH4	myosin, heavy chain 4, skeletal muscle	7.70206	7.53246	7.57158	10.511	10.5935	10.5258	7.68144	2.94138	7.68144	up	3.7321e-23	1.9874e-19
57180	ACTR3B	ARP3 actin-related protein 3 homolog B (yeast)	6.84196	6.7487	6.82327	5.56448	5.73046	5.68249	-2.21223	-1.1455	2.21223	down	7.96272e-12	1.11268e-10
833	CARS	cysteinyl-tRNA synthetase	7.18033	7.0348	7.2108	8.46799	8.45353	8.43151	2.47775	1.30903	2.47775	up	2.10241e-15	1.06132e-13
10618	TGOLN2	trans-golgi network protein 2	5.31075	4.96733	5.3918	4.23918	4.18971	4.15305	-2.04105	-1.02931	2.04105	down	3.22861e-08	1.73502e-07
57103	TIGAR	TP53 induced glycolysis regulatory phosphatase	7.29725	7.06848	7.11114	4.73537	4.71685	5.08799	-4.96647	-2.31222	4.96647	down	6.10768e-15	2.60683e-13
64764	CREB3L2	cAMP responsive element binding protein 3-like 2	4.99409	4.94933	4.90736	7.2221	7.17557	7.24356	4.80149	2.26348	4.80149	up	5.03959e-17	5.22944e-15
90952	ESAM	endothelial cell adhesion molecule	6.29775	6.77403	6.31876	7.84483	7.91043	8.07725	2.79076	1.48066	2.79076	up	8.49449e-12	1.17485e-10
55148	UBR7	ubiquitin protein ligase E3 component n-recognin 7 (putative)	6.14839	6.16949	6.32791	7.32086	7.20815	7.32852	2.10028	1.07058	2.10028	up	6.22488e-12	8.98986e-11
57673	BEND3	BEN domain containing 3	7.08	6.7059	6.69551	5.16854	5.42988	5.57213	-2.70748	-1.43695	2.70748	down	1.01387e-10	1.02707e-09
145389	SLC38A6	solute carrier family 38, member 6	5.8371	5.80717	6.22233	4.53881	4.62873	4.45853	-2.66384	-1.41351	2.66384	down	1.49897e-10	1.45426e-09
199731	CADM4	cell adhesion molecule 4	7.38456	7.27174	7.46152	8.36652	8.40254	8.50276	2.07244	1.05133	2.07244	up	2.07463e-13	4.86985e-12
26136	TES	testin LIM domain protein	4.10108	4.37117	4.48756	5.95395	6.06452	6.12216	3.31025	1.72694	3.31025	up	2.80851e-12	4.4982e-11
54464	XRN1	5'-3' exoribonuclease 1	3.25474	3.0923	3.33807	4.01757	4.25748	4.5799	2.08004	1.05661	2.08004	up	1.98103e-07	9.05535e-07
22931	RAB18	RAB18, member RAS oncogene family	4.56447	4.14447	4.52447	5.69303	5.51295	5.68901	2.33032	1.22053	2.33032	up	2.67585e-09	1.87458e-08
6470	SHMT1	serine hydroxymethyltransferase 1 (soluble)	7.83891	7.62098	7.74094	6.36469	6.32977	6.48999	-2.5294	-1.33879	2.5294	down	9.26357e-14	2.48532e-12
253782	CERS6	ceramide synthase 6	5.55183	5.56382	5.70112	7.47423	7.39553	7.52179	3.6257	1.85826	3.6257	up	6.77006e-16	4.20838e-14
2523	FUT1	fucosyltransferase 1 (H blood group)	8.16321	8.18056	8.24285	9.85001	9.83722	9.83843	3.1304	1.64635	3.1304	up	4.69422e-20	2.74815e-17
5621	PRNP	prion protein	6.53828	6.52931	6.61189	7.67581	7.64952	7.65361	2.14328	1.09982	2.14328	up	1.33581e-13	3.35655e-12
7562	ZNF708	zinc finger protein 708	5.32018	5.12649	5.39684	4.36933	3.70729	3.94299	-2.41937	-1.27463	2.41937	down	2.46011e-08	1.36216e-07
151195	CCNYL1	cyclin Y like 1	7.99033	7.8521	7.99799	6.6601	6.7286	6.88018	-2.28234	-1.19051	2.28234	down	3.07639e-13	6.81741e-12
57649	PHF12	PHD finger protein 12	5.08554	4.72632	4.97584	6.29725	6.05602	6.37828	2.48736	1.31462	2.48736	up	2.71607e-10	2.43955e-09
51603	METTL13	methyltransferase like 13	7.04392	6.96207	7.16207	6.14015	5.93952	6.02114	-2.03132	-1.02242	2.03132	down	5.68864e-11	6.15534e-10
3669	ISG20	interferon stimulated exonuclease gene 20kDa	6.40206	6.3481	6.43683	7.7602	7.71163	7.74437	2.53691	1.34307	2.53691	up	5.42562e-15	2.34119e-13
8454	CUL1	cullin 1	10.0423	9.99982	10.0949	8.30489	8.2899	8.29259	-3.36331	-1.74988	3.36331	down	1.23002e-20	1.07214e-17
29943	PADI1	peptidyl arginine deiminase, type I	6.76899	6.55145	6.65929	8.43861	8.45103	8.5417	3.52397	1.8172	3.52397	up	4.64321e-17	4.9761e-15
6197	RPS6KA3	ribosomal protein S6 kinase, 90kDa, polypeptide 3	7.10206	7.02173	7.13049	6.13067	5.85685	6.09503	-2.08095	-1.05724	2.08095	down	5.4234e-11	5.91074e-10
388536	ZNF790	zinc finger protein 790	5.65855	5.50648	5.74715	3.99493	4.0456	3.64884	-3.34252	-1.74094	3.34252	down	1.0185e-11	1.36955e-10
323	APBB2	amyloid beta (A4) precursor protein-binding, family B, member 2	5.33266	5.19861	5.40207	3.34224	3.78826	3.59399	-3.33176	-1.73628	3.33176	down	1.46636e-11	1.87045e-10
55756	INTS9	integrator complex subunit 9	6.21204	5.74405	6.0128	4.6792	4.57526	4.72506	-2.51366	-1.32979	2.51366	down	3.55903e-10	3.1029e-09
84946	LTV1	LTV1 ribosome biogenesis factor	7.31361	7.14851	7.30979	5.73793	5.66181	5.82686	-2.85819	-1.5151	2.85819	down	4.98207e-14	1.49516e-12
8738	CRADD	CASP2 and RIPK1 domain containing adaptor with death domain	7.1985	7.06973	7.17308	8.32521	8.11059	8.22368	2.1034	1.07272	2.1034	up	4.05852e-13	8.6564e-12
2965	GTF2H1	general transcription factor IIH subunit 1	7.20174	7.15441	7.16099	5.86705	5.48761	5.8071	-2.73548	-1.45179	2.73548	down	1.78527e-12	3.04459e-11
9141	PDCD5	programmed cell death 5	6.29256	6.37091	6.28782	7.38377	7.37427	7.30081	2.05033	1.03585	2.05033	up	1.77514e-12	3.02995e-11
153	ADRB1	adrenoceptor beta 1	4.45707	4.34727	4.3832	5.57614	5.5891	5.58392	2.27711	1.18721	2.27711	up	1.31781e-10	1.29711e-09
3084	NRG1	neuregulin 1	4.09808	4.30047	4.24071	5.62905	5.50363	5.88769	2.75179	1.46037	2.75179	up	8.01911e-11	8.34107e-10
11019	LIAS	lipoic acid synthetase	6.03364	5.91881	6.1626	4.75292	4.90178	4.97073	-2.23955	-1.16321	2.23955	down	3.24317e-10	2.85544e-09
388969	C2orf68	chromosome 2 open reading frame 68	5.79257	5.45727	5.79257	3.77356	3.35468	3.7807	-4.12527	-2.04449	4.12527	down	3.5613e-12	5.52347e-11
54663	WDR74	WD repeat domain 74	7.69048	7.61842	7.76566	6.50655	6.42372	6.66484	-2.23429	-1.15982	2.23429	down	1.14342e-12	2.0782e-11
23054	NCOA6	nuclear receptor coactivator 6	8.22974	8.3206	8.34044	5.96066	5.84974	5.9332	-5.21401	-2.38239	5.21401	down	4.21818e-19	1.50133e-16
1108	CHD4	chromodomain helicase DNA binding protein 4	8.93325	8.92784	8.96888	7.61807	7.58517	7.57432	-2.55054	-1.3508	2.55054	down	1.92114e-17	2.56309e-15
253725	FAM21C	family with sequence similarity 21 member C	9.22642	9.17455	9.13117	8.23761	8.12557	8.07735	-2.04278	-1.03054	2.04278	down	9.89011e-15	3.92403e-13
79707	NOL9	nucleolar protein 9	6.39694	6.17902	6.44005	5.38467	5.28156	5.26604	-2.03907	-1.02791	2.03907	down	6.80841e-10	5.54858e-09
8030	CCDC6	coiled-coil domain containing 6	5.90204	5.48926	5.65245	6.84832	6.73946	6.92638	2.22963	1.1568	2.22963	up	2.63888e-10	2.38058e-09
5098	PCDHGC3	protocadherin gamma subfamily C, 3	5.86352	5.64327	6.01589	4.50345	4.18952	4.09278	-2.98758	-1.57898	2.98758	down	8.68147e-11	8.94698e-10
26999	CYFIP2	cytoplasmic FMR1 interacting protein 2	4.35689	4.48797	4.53026	5.59647	5.81044	5.68936	2.36261	1.24038	2.36261	up	1.65787e-10	1.58335e-09
2243	FGA	fibrinogen alpha chain	5.26278	5.01756	5.36932	3.46391	3.35186	3.44997	-3.46929	-1.79464	3.46929	down	2.86512e-12	4.57392e-11
10513	APPBP2	amyloid beta precursor protein (cytoplasmic tail) binding protein 2	5.17268	4.73708	4.65852	3.28969	3.21048	3.21113	-3.07161	-1.61899	3.07161	down	1.33692e-10	1.31296e-09
6256	RXRA	retinoid X receptor alpha	7.85879	7.80411	8.02191	6.44373	6.53246	6.33248	-2.74863	-1.45871	2.74863	down	2.66368e-14	8.8995e-13
54471	MIEF1	mitochondrial elongation factor 1	7.69214	7.61918	7.66746	6.70503	6.48594	6.74895	-2.01804	-1.01295	2.01804	down	1.11055e-11	1.47113e-10
51575	ESF1	ESF1 nucleolar pre-rRNA processing protein homolog	9.06352	8.96892	9.03476	8.04874	7.85067	8.02106	-2.06897	-1.04891	2.06897	down	4.34126e-14	1.33764e-12
4836	NMT1	N-myristoyltransferase 1	6.9474	6.97421	6.92553	5.46758	5.15216	5.30859	-3.1158	-1.6396	3.1158	down	1.26676e-13	3.23064e-12
9572	NR1D1	nuclear receptor subfamily 1 group D member 1	6.74076	7.00229	6.67479	7.87741	8.02835	7.98615	2.23151	1.15802	2.23151	up	4.40047e-12	6.62079e-11
653390	RRN3P2	RRN3 homolog, RNA polymerase I transcription factor pseudogene 2	5.01667	4.90003	5.16854	3.77676	3.75071	3.82222	-2.37049	-1.24518	2.37049	down	4.42964e-10	3.77386e-09
1577	CYP3A5	cytochrome P450, family 3, subfamily A, polypeptide 5	3.49437	3.66362	3.54519	4.97774	4.88516	5.1922	2.73329	1.45064	2.73329	up	8.33786e-11	8.63142e-10
51373	MRPS17	mitochondrial ribosomal protein S17	8.98505	8.86036	8.95795	7.92463	7.9008	7.88755	-2.0422	-1.03013	2.0422	down	4.84319e-15	2.13449e-13
113791	PIK3IP1	phosphoinositide-3-kinase interacting protein 1	5.17003	5.05612	5.17903	7.0793	6.98183	7.1021	3.78253	1.91935	3.78253	up	1.69332e-15	8.90333e-14
1479	CSTF3	cleavage stimulation factor, 3' pre-RNA, subunit 3	9.19112	9.20212	9.25688	7.58135	7.58619	7.69698	-3.02136	-1.5952	3.02136	down	2.93006e-18	6.45667e-16
221786	FAM200A	family with sequence similarity 200 member A	6.33879	6.32326	6.76614	5.30431	5.08458	5.34929	-2.34568	-1.23	2.34568	down	1.39663e-09	1.05248e-08
9221	NOLC1	nucleolar and coiled-body phosphoprotein 1	10.5731	10.5582	10.567	9.40298	9.26602	9.36333	-2.33272	-1.22201	2.33272	down	3.37636e-18	7.31681e-16
83932	SPRTN	SprT-like N-terminal domain	5.34169	5.16901	5.27268	4.17493	4.18952	4.37024	-2.02263	-1.01623	2.02263	down	6.94167e-09	4.38596e-08
79027	ZNF655	zinc finger protein 655	6.45435	6.31988	6.51838	5.49975	5.31686	5.44179	-2.01587	-1.0114	2.01587	down	4.4373e-10	3.77956e-09
388743	CAPN8	calpain 8	4.06449	4.04596	4.01781	5.75884	5.77967	5.90985	3.41851	1.77337	3.41851	up	2.38956e-13	5.52316e-12
1660	DHX9	DEAH (Asp-Glu-Ala-His) box helicase 9	8.15549	7.9609	8.10602	6.73112	6.59433	6.73965	-2.61311	-1.38577	2.61311	down	1.34753e-14	5.01053e-13
50861	STMN3	stathmin 3	4.58342	4.13584	4.42487	3.21621	3.08888	3.30294	-2.26373	-1.1787	2.26373	down	1.25332e-08	7.44739e-08
25825	BACE2	beta-site APP-cleaving enzyme 2	8.24184	8.18295	8.25766	7.25036	7.13426	7.11836	-2.08468	-1.05982	2.08468	down	6.52376e-14	1.8489e-12
3304	HSPA1B	heat shock protein family A (Hsp70) member 1B	5.43414	5.01241	5.60847	4.11777	4.14539	4.00136	-2.40077	-1.2635	2.40077	down	9.19473e-09	5.65643e-08
80230	RUFY1	RUN and FYVE domain containing 1	8.39343	8.39145	8.4265	7.38963	7.40461	7.40923	-2.00366	-1.00264	2.00366	down	1.36707e-14	5.06824e-13
4238	MFAP3	microfibrillar associated protein 3	6.93915	6.84344	6.88785	5.32333	5.38325	5.47716	-2.81975	-1.49557	2.81975	down	1.01982e-13	2.69732e-12
23660	ZKSCAN5	zinc finger with KRAB and SCAN domains 5	5.35752	5.47156	5.40408	4.37427	4.1716	4.36712	-2.15356	-1.10672	2.15356	down	1.2973e-09	9.86529e-09
4691	NCL	nucleolin	10.972	10.8267	10.9444	9.80476	9.78743	9.79571	-2.17104	-1.11839	2.17104	down	1.18375e-17	1.7722e-15
26747	NUFIP1	nuclear fragile X mental retardation protein interacting protein 1	7.46273	7.39826	7.46414	6.37375	6.30326	6.38399	-2.12586	-1.08804	2.12586	down	5.02829e-13	1.03794e-11
301	ANXA1	annexin A1	8.20729	8.09345	8.24976	9.43215	9.32103	9.40572	2.30186	1.2028	2.30186	up	6.3426e-16	3.97415e-14
7099	TLR4	toll-like receptor 4	7.45349	7.26555	7.37506	6.22582	6.03625	6.17625	-2.3272	-1.21859	2.3272	down	1.21454e-12	2.19232e-11
57460	PPM1H	protein phosphatase, Mg2+/Mn2+ dependent 1H	8.73929	8.67224	8.75083	7.25192	7.17692	7.2197	-2.83747	-1.50461	2.83747	down	1.97403e-17	2.61585e-15
342184	FMN1	formin 1	5.40157	5.31316	5.24885	3.40794	3.30823	3.44706	-3.81968	-1.93345	3.81968	down	1.80071e-13	4.31288e-12
23710	GABARAPL1	GABA(A) receptor-associated protein like 1	7.69214	7.60222	7.63153	8.7696	8.71846	8.78996	2.16952	1.11738	2.16952	up	1.67852e-15	8.84922e-14
11329	STK38	serine/threonine kinase 38	8.92264	8.87881	8.8383	7.59735	7.73493	7.68441	-2.30967	-1.20769	2.30967	down	9.0795e-16	5.40417e-14
26272	FBXO4	F-box protein 4	6.04334	6.12448	6.1727	4.58501	4.46207	4.41291	-3.08837	-1.62684	3.08837	down	6.07194e-13	1.21762e-11
6507	SLC1A3	solute carrier family 1 (glial high affinity glutamate transporter), member 3	7.48756	7.55779	7.58582	6.30362	6.11705	6.12847	-2.56806	-1.36068	2.56806	down	6.28324e-14	1.79893e-12
64866	CDCP1	CUB domain containing protein 1	8.18619	8.13858	8.11145	6.92083	6.65027	6.69764	-2.61926	-1.38916	2.61926	down	2.54752e-14	8.56981e-13
375484	SIMC1	SUMO-interacting motifs containing 1	8.11515	8.15288	8.18404	6.85495	6.91845	6.89642	-2.3962	-1.26075	2.3962	down	2.08527e-15	1.05407e-13
445815	PALM2-AKAP2	PALM2-AKAP2 readthrough	7.42037	7.22045	7.36462	6.02774	5.9417	5.9634	-2.56247	-1.35753	2.56247	down	1.25496e-13	3.20264e-12
54476	RNF216	ring finger protein 216	7.64731	7.50689	7.60502	6.73612	6.27284	6.4628	-2.13735	-1.09582	2.13735	down	2.14256e-10	1.98067e-09
4247	MGAT2	mannosyl (alpha-1,6-)-glycoprotein beta-1,2-N-acetylglucosaminyltransferase	6.92835	6.73156	6.87728	5.75396	5.35672	5.60222	-2.41959	-1.27476	2.41959	down	5.5018e-11	5.98123e-10
25901	CCDC28A	coiled-coil domain containing 28A	7.39958	7.33287	7.36156	8.54667	8.47073	8.5714	2.24222	1.16493	2.24222	up	2.35893e-15	1.1668e-13
25819	NOCT	nocturnin	3.81396	3.41715	3.7116	5.20543	5.21119	5.27173	2.9936	1.58188	2.9936	up	3.0998e-11	3.61434e-10
4811	NID1	nidogen 1	6.50928	5.96646	6.36572	4.24753	4.27119	4.50233	-3.83742	-1.94014	3.83742	down	4.1436e-12	6.29956e-11
51174	TUBD1	tubulin, delta 1	5.32264	5.10884	5.36258	4.11562	3.71024	3.94572	-2.53296	-1.34083	2.53296	down	8.4216e-10	6.69902e-09
4669	NAGLU	N-acetylglucosaminidase, alpha	7.31471	7.12047	7.41051	6.34367	6.19116	6.27858	-2.01497	-1.01076	2.01497	down	7.60003e-11	7.94519e-10
56652	C10orf2	chromosome 10 open reading frame 2	7.50341	7.46221	7.39226	6.25359	6.11476	6.24787	-2.37384	-1.24722	2.37384	down	1.72143e-13	4.16284e-12
3607	FOXK2	forkhead box K2	7.33765	7.28674	7.31045	6.0954	6.09199	6.04341	-2.35329	-1.23468	2.35329	down	1.03753e-13	2.73273e-12
56995	TULP4	tubby like protein 4	4.03496	4.31405	4.09537	5.28648	5.14231	5.34949	2.1604	1.1113	2.1604	up	3.87331e-09	2.60639e-08
57506	MAVS	mitochondrial antiviral signaling protein	8.00785	7.843	7.96372	6.58944	6.53644	6.59625	-2.57424	-1.36415	2.57424	down	5.85446e-15	2.5042e-13
284942	RPL23AP82	ribosomal protein L23a pseudogene 82	5.82164	5.32058	5.69576	4.12884	3.74411	3.71746	-3.3617	-1.74919	3.3617	down	1.07626e-10	1.08161e-09
55705	IPO9	importin 9	5.88454	5.74502	5.71668	4.86462	4.6028	4.79711	-2.03812	-1.02724	2.03812	down	3.47945e-09	2.36694e-08
3475	IFRD1	interferon-related developmental regulator 1	8.65828	8.67169	8.66572	10.0255	10.0191	9.98644	2.54055	1.34514	2.54055	up	2.58718e-19	1.05708e-16
7468	WHSC1	Wolf-Hirschhorn syndrome candidate 1	4.89891	4.57772	4.87297	5.79693	5.72683	5.98762	2.07617	1.05393	2.07617	up	8.16566e-09	5.07913e-08
168374	ZNF92	zinc finger protein 92	7.82917	7.6574	7.86899	6.15108	6.21947	6.2633	-2.97709	-1.5739	2.97709	down	4.37131e-15	1.95731e-13
7024	TFCP2	transcription factor CP2	6.44958	6.32135	6.42579	5.01118	4.57509	5.0651	-2.85822	-1.51512	2.85822	down	5.2109e-11	5.70333e-10
51646	YPEL5	yippee like 5	8.74113	8.7101	8.67452	10.2827	10.2994	10.2519	2.96785	1.56942	2.96785	up	2.03368e-20	1.52484e-17
26025	PCDHGA12	protocadherin gamma subfamily A, 12	5.86352	5.64327	6.01589	4.50345	4.18952	4.09278	-2.98758	-1.57898	2.98758	down	8.68147e-11	8.94698e-10
9236	CCPG1	cell cycle progression 1	6.81395	6.74457	6.87145	8.43198	8.24222	8.29609	2.8549	1.51344	2.8549	up	8.93713e-16	5.36009e-14
253143	PRR14L	proline rich 14-like	8.70329	8.47077	8.65913	6.92056	6.82284	6.92781	-3.29587	-1.72066	3.29587	down	1.44125e-16	1.19685e-14
54865	GPATCH4	G-patch domain containing 4	8.26662	8.20454	8.19868	6.40361	6.31372	6.49021	-3.53269	-1.82077	3.53269	down	3.48922e-17	4.0854e-15
84451	KIAA1804	mixed lineage kinase 4	8.62664	8.45907	8.66201	7.55156	7.32612	7.52356	-2.16669	-1.11549	2.16669	down	5.99311e-13	1.20365e-11
2935	GSPT1	G1 to S phase transition 1	6.35335	6.30848	6.34459	4.21119	3.736	3.92196	-5.20209	-2.37909	5.20209	down	2.30679e-14	7.88844e-13
79651	RHBDF2	rhomboid 5 homolog 2 (Drosophila)	7.58721	7.43016	7.42832	6.16298	6.01595	6.04661	-2.65133	-1.40672	2.65133	down	5.43148e-14	1.60184e-12
22929	SEPHS1	selenophosphate synthetase 1	6.90082	6.78259	6.67989	5.74566	5.73046	5.86402	-2.01073	-1.00772	2.01073	down	1.28516e-10	1.26815e-09
6519	SLC3A1	solute carrier family 3 (amino acid transporter heavy chain), member 1	4.51407	4.40077	4.32459	7.20557	7.1409	7.20885	6.83037	2.77196	6.83037	up	9.62464e-18	1.53462e-15
4193	MDM2	MDM2 proto-oncogene, E3 ubiquitin protein ligase	7.32612	7.15114	7.10995	5.39896	5.0365	5.39684	-3.77978	-1.9183	3.77978	down	7.87582e-14	2.17397e-12
8061	FOSL1	FOS-like antigen 1	6.0904	6.14225	6.18696	7.83994	7.70712	7.86918	3.17233	1.66554	3.17233	up	6.88013e-16	4.24986e-14
22879	MON1B	MON1 homolog B, secretory trafficking associated	6.06158	6.00205	6.11239	4.36534	4.42179	4.73103	-2.93349	-1.55262	2.93349	down	1.04311e-11	1.39641e-10
54971	BANP	BTG3 associated nuclear protein	5.01667	4.90003	5.16854	3.77676	3.75071	3.82222	-2.37049	-1.24518	2.37049	down	4.42964e-10	3.77386e-09
55794	DDX28	DEAD (Asp-Glu-Ala-Asp) box polypeptide 28	7.11435	7.01601	7.09505	4.858	4.99493	5.16559	-4.19585	-2.06896	4.19585	down	3.24336e-15	1.53644e-13
146691	TOM1L2	target of myb1 like 2 membrane trafficking protein	8.25363	8.17459	8.12308	6.63787	6.74307	6.78962	-2.75155	-1.46025	2.75155	down	1.2864e-15	7.16731e-14
4297	KMT2A	lysine (K)-specific methyltransferase 2A	6.97929	6.98025	7.0514	5.50986	5.46439	5.71501	-2.71426	-1.44056	2.71426	down	3.92883e-13	8.41641e-12
4502	MT2A	metallothionein 2A	9.47904	9.51301	9.57843	10.5832	10.5977	10.7404	2.16892	1.11698	2.16892	up	1.59425e-16	1.30277e-14
3433	IFIT2	interferon induced protein with tetratricopeptide repeats 2	8.62619	8.53053	8.54587	7.22195	7.26821	7.24443	-2.50128	-1.32267	2.50128	down	2.41744e-16	1.81985e-14
90865	IL33	interleukin 33	4.42164	4.33636	4.56224	6.08579	5.85389	6.04779	2.93985	1.55574	2.93985	up	5.063e-12	7.48271e-11
2872	MKNK2	MAP kinase interacting serine/threonine kinase 2	9.25997	9.15316	9.19469	10.2593	10.1965	10.2881	2.0639	1.04537	2.0639	up	9.86113e-17	8.81078e-15
54482	TRMT13	tRNA methyltransferase 13 homolog (S. cerevisiae)	5.83286	5.67627	5.89757	4.94933	4.73231	4.52517	-2.09454	-1.06663	2.09454	down	1.08748e-08	6.5593e-08
10241	CALCOCO2	calcium binding and coiled-coil domain 2	7.55313	7.47713	7.7034	8.76989	8.73589	8.89338	2.33243	1.22183	2.33243	up	2.59689e-14	8.70602e-13
7277	TUBA4A	tubulin, alpha 4a	6.23572	6.56452	6.43802	7.54718	7.59294	7.4812	2.18508	1.12769	2.18508	up	9.85155e-12	1.3311e-10
10944	C11orf58	chromosome 11 open reading frame 58	6.63071	6.50195	6.76362	5.36219	5.05017	5.11543	-2.74378	-1.45616	2.74378	down	8.15266e-12	1.13639e-10
9990	SLC12A6	solute carrier family 12 (potassium/chloride transporter), member 6	3.78807	3.94537	4.20754	5.78615	5.6249	5.93122	3.48324	1.80043	3.48324	up	6.93458e-12	9.86229e-11
6191	RPS4X	ribosomal protein S4, X-linked	5.85952	5.52076	5.8236	4.15242	4.56702	4.35667	-2.59534	-1.37592	2.59534	down	6.97703e-10	5.67185e-09
11077	HSF2BP	heat shock transcription factor 2 binding protein	6.34664	6.47439	6.46441	7.56086	7.56951	7.58434	2.20854	1.14309	2.20854	up	1.93481e-13	4.56899e-12
3093	UBE2K	ubiquitin conjugating enzyme E2K	8.48723	8.35585	8.4931	7.51071	7.28754	7.43337	-2.04891	-1.03485	2.04891	down	6.53349e-13	1.2956e-11
84775	ZNF607	zinc finger protein 607	6.7523	6.74239	6.78883	5.81714	5.54313	5.64196	-2.1343	-1.09376	2.1343	down	5.28958e-11	5.77774e-10
81502	HM13	histocompatibility (minor) 13	5.85792	5.43541	5.5685	6.68533	6.73901	6.77436	2.16189	1.11229	2.16189	up	4.78185e-10	4.02929e-09
23031	MAST3	microtubule associated serine/threonine kinase 3	5.48353	5.40341	5.60839	4.45898	4.55022	4.30078	-2.08751	-1.06178	2.08751	down	3.75313e-09	2.53334e-08
1983	EIF5	eukaryotic translation initiation factor 5	5.62321	5.56289	5.645	7.1826	6.9647	7.22718	2.85692	1.51446	2.85692	up	1.54117e-13	3.77817e-12
22845	DOLK	dolichol kinase	6.32063	6.08308	6.29015	4.99968	4.72869	4.85347	-2.58591	-1.37067	2.58591	down	2.98141e-11	3.4877e-10
1200	TPP1	tripeptidyl peptidase I	8.57099	8.40922	8.53838	7.05728	7.0625	7.15351	-2.66678	-1.4151	2.66678	down	6.82206e-16	4.22064e-14
4771	NF2	neurofibromin 2 (merlin)	8.24251	8.19509	8.18299	6.62642	6.67749	6.71263	-2.89725	-1.53468	2.89725	down	1.0876e-16	9.58654e-15
10797	MTHFD2	methylenetetrahydrofolate dehydrogenase (NADP+ dependent) 2, methenyltetrahydrofolate cyclohydrolase	10.1538	10.0602	10.1324	11.6021	11.5569	11.5818	2.76028	1.46482	2.76028	up	3.57437e-21	5.07638e-18
51540	SCLY	selenocysteine lyase	5.96937	6.16105	6.35089	4.46444	4.43467	4.48331	-3.24818	-1.69963	3.24818	down	1.58761e-12	2.74691e-11
8140	SLC7A5	solute carrier family 7 (amino acid transporter light chain, L system), member 5	8.99113	8.96528	9.03545	10.135	10.1898	10.1778	2.25054	1.17027	2.25054	up	3.62041e-18	7.71778e-16
56252	YLPM1	YLP motif containing 1	7.53573	7.59467	7.60263	6.51309	6.49618	6.39952	-2.15559	-1.10808	2.15559	down	2.93716e-13	6.57158e-12
23341	DNAJC16	DnaJ heat shock protein family (Hsp40) member C16	6.35195	6.12244	6.3582	4.98577	4.71723	5.0142	-2.58793	-1.3718	2.58793	down	4.95812e-11	5.45671e-10
11158	RABL2B	RAB, member of RAS oncogene family-like 2B	6.77424	6.86605	6.78709	5.70198	5.87758	5.82604	-2.01009	-1.00726	2.01009	down	5.68103e-11	6.14881e-10
23061	TBC1D9B	TBC1 domain family member 9B	7.10815	6.94648	7.0693	5.92051	5.74502	6.32492	-2.06264	-1.04449	2.06264	down	1.08985e-08	6.57057e-08
9181	ARHGEF2	Rho/Rac guanine nucleotide exchange factor 2	7.81807	7.61813	8.0793	9.03287	8.90528	8.85717	2.13358	1.09327	2.13358	up	4.31365e-11	4.83978e-10
1308	COL17A1	collagen, type XVII, alpha 1	7.23706	7.25155	7.27602	8.7753	8.56206	8.78579	2.73746	1.45284	2.73746	up	9.5869e-16	5.6632e-14
147015	DHRS13	dehydrogenase/reductase (SDR family) member 13	6.33871	6.24776	6.42654	5.2251	5.46143	5.24271	-2.03909	-1.02792	2.03909	down	7.71921e-10	6.20193e-09
80714	PBX4	pre-B-cell leukemia homeobox 4	7.58721	7.42376	7.5566	8.9973	8.96124	9.0606	2.79695	1.48386	2.79695	up	6.80399e-17	6.58963e-15
56103	PCDHGB2	protocadherin gamma subfamily B, 2	5.86352	5.64327	6.01589	4.50345	4.18952	4.09278	-2.98758	-1.57898	2.98758	down	8.68147e-11	8.94698e-10
117178	SSX2IP	synovial sarcoma, X breakpoint 2 interacting protein	5.62558	5.28562	5.55406	6.90926	6.6814	6.79174	2.47206	1.30571	2.47206	up	2.93117e-11	3.43713e-10
1282	COL4A1	collagen, type IV, alpha 1	4.40625	4.34806	4.2123	5.34684	5.33305	5.38637	2.04658	1.03322	2.04658	up	2.75437e-09	1.92477e-08
80304	C2orf44	chromosome 2 open reading frame 44	5.28492	5.18141	5.46576	4.01763	3.8261	4.024	-2.55759	-1.35479	2.55759	down	1.84701e-10	1.73776e-09
91574	C12orf65	chromosome 12 open reading frame 65	6.10565	6.00031	6.10937	4.78281	4.43918	4.82591	-2.61923	-1.38914	2.61923	down	8.12848e-11	8.44587e-10
7248	TSC1	tuberous sclerosis 1	7.29466	7.19572	7.26231	5.38071	5.45575	5.45329	-3.53321	-1.82098	3.53321	down	8.96487e-16	5.36203e-14
64172	OSGEPL1	O-sialoglycoprotein endopeptidase-like 1	6.52555	6.3898	6.72972	4.14589	4.1234	4.01729	-5.47489	-2.45283	5.47489	down	2.25664e-15	1.12328e-13
55711	FAR2	fatty acyl-CoA reductase 2	4.77819	4.60686	4.99352	3.70729	3.79955	3.68816	-2.08665	-1.06119	2.08665	down	1.86066e-08	1.05864e-07
84085	FBXO30	F-box protein 30	8.68792	8.80214	8.9122	7.53107	7.55703	7.49832	-2.41487	-1.27195	2.41487	down	3.17511e-15	1.51141e-13
130502	TTC32	tetratricopeptide repeat domain 32	6.30533	6.3511	6.41645	5.28114	5.21065	5.333	-2.11799	-1.0827	2.11799	down	7.01964e-11	7.40555e-10
5898	RALA	v-ral simian leukemia viral oncogene homolog A (ras related)	9.72508	9.68285	9.7834	8.64187	8.54631	8.61021	-2.19007	-1.13098	2.19007	down	1.02465e-16	9.09297e-15
6430	SRSF5	serine/arginine-rich splicing factor 5	5.02195	4.87091	5.28735	6.2888	6.30015	6.36946	2.39396	1.2594	2.39396	up	1.75552e-10	1.66096e-09
27229	TUBGCP4	tubulin, gamma complex associated protein 4	6.6547	6.45751	6.7232	5.59355	5.39684	5.62271	-2.10541	-1.0741	2.10541	down	3.72771e-10	3.23129e-09
79670	ZCCHC6	zinc finger, CCHC domain containing 6	8.19905	8.11594	8.22105	7.01662	6.91676	7.15278	-2.21908	-1.14996	2.21908	down	1.8296e-13	4.35992e-12
2342	FNTB	farnesyltransferase, CAAX box, beta	6.01537	5.82984	6.12367	4.87211	4.6865	4.73443	-2.33801	-1.22528	2.33801	down	2.21427e-10	2.03831e-09
55343	SLC35C1	solute carrier family 35 (GDP-fucose transporter), member C1	5.93929	5.78056	5.77517	4.32116	4.27641	4.04897	-3.06558	-1.61616	3.06558	down	4.38877e-12	6.60572e-11
1080	CFTR	cystic fibrosis transmembrane conductance regulator	9.50157	9.45191	9.50021	7.62175	7.50575	7.62545	-3.73277	-1.90025	3.73277	down	8.67401e-20	4.41856e-17
84000	TMPRSS13	transmembrane protease, serine 13	6.3838	6.28079	6.39886	5.17161	5.19503	4.93589	-2.38442	-1.25364	2.38442	down	3.80711e-11	4.32841e-10
6301	SARS	seryl-tRNA synthetase	9.6271	9.60823	9.65522	10.6877	10.6551	10.7006	2.07186	1.05092	2.07186	up	1.99063e-18	4.94181e-16
2140	EYA3	EYA transcriptional coactivator and phosphatase 3	7.49058	7.64463	7.74489	6.4982	6.40288	6.13908	-2.42836	-1.27998	2.42836	down	8.91005e-12	1.22199e-10
91893	FDXACB1	ferredoxin-fold anticodon binding domain containing 1	5.18142	5.18402	5.57086	3.6777	3.76742	3.77145	-2.97573	-1.57324	2.97573	down	4.86415e-11	5.37477e-10
51112	TRAPPC12	trafficking protein particle complex 12	7.5578	7.43016	7.42535	6.22484	6.18994	6.13838	-2.43972	-1.28672	2.43972	down	7.63736e-14	2.11709e-12
387263	C6orf120	chromosome 6 open reading frame 120	7.40902	7.53016	7.53106	5.97458	5.91116	6.24078	-2.72812	-1.44791	2.72812	down	4.24099e-13	8.97726e-12
6208	RPS14	ribosomal protein S14	9.38619	9.32919	9.36022	7.90576	7.85062	7.96234	-2.73643	-1.45229	2.73643	down	4.279e-18	8.51978e-16
2244	FGB	fibrinogen beta chain	6.92571	6.8488	6.99881	5.62958	5.34461	5.46761	-2.72044	-1.44384	2.72044	down	9.36605e-13	1.7519e-11
10984	KCNQ1OT1	KCNQ1 opposite strand/antisense transcript 1 (non-protein coding)	5.42869	4.84961	5.12753	3.24148	3.43765	3.46699	-3.37114	-1.75324	3.37114	down	6.83602e-11	7.24888e-10
1657	DMXL1	Dmx-like 1	6.61195	6.58033	6.66247	7.99905	7.9035	7.99294	2.54367	1.34691	2.54367	up	2.9514e-15	1.4135e-13
2146	EZH2	enhancer of zeste 2 polycomb repressive complex 2 subunit	5.85296	5.72192	5.7377	6.80285	6.7175	6.84923	2.02651	1.019	2.02651	up	4.5802e-11	5.10525e-10
9245	GCNT3	glucosaminyl (N-acetyl) transferase 3, mucin type	8.13965	8.10398	8.07946	9.96489	9.92748	9.96838	3.59474	1.84589	3.59474	up	4.81038e-21	6.28941e-18
55612	FERMT1	fermitin family member 1	8.93209	8.88429	9.01555	7.65055	7.56277	7.68281	-2.48274	-1.31193	2.48274	down	3.33923e-16	2.37279e-14
5198	PFAS	phosphoribosylformylglycinamidine synthase	8.26354	8.22843	8.26942	7.04364	6.94726	6.78616	-2.51074	-1.32811	2.51074	down	1.6665e-14	5.99695e-13
23508	TTC9	tetratricopeptide repeat domain 9	5.39818	5.386	5.44623	7.13593	6.98048	7.0506	3.12863	1.64553	3.12863	up	1.17202e-14	4.49379e-13
8609	KLF7	Kruppel-like factor 7 (ubiquitous)	5.59429	5.39619	5.32737	6.54247	6.49027	6.56999	2.13607	1.09496	2.13607	up	1.18232e-10	1.17734e-09
92806	CENPBD1	CENPB DNA-binding domain containing 1	5.85052	5.51197	5.84716	4.28829	4.53193	4.53315	-2.43754	-1.28543	2.43754	down	7.72349e-10	6.2041e-09
5356	PLRG1	pleiotropic regulator 1	5.39355	4.80572	5.36038	4.09858	3.9895	4.27162	-2.09456	-1.06665	2.09456	down	3.05155e-07	1.33916e-06
9674	KIAA0040	KIAA0040	8.9791	9.05528	9.04795	7.20338	7.03513	7.16456	-3.71429	-1.89309	3.71429	down	1.36135e-18	3.7604e-16
3860	KRT13	keratin 13, type I	3.72456	3.60868	3.68997	5.22579	5.03318	5.2603	2.82585	1.49869	2.82585	up	1.96942e-11	2.43456e-10
27230	SERP1	stress-associated endoplasmic reticulum protein 1	8.17754	8.09915	8.17225	9.24889	9.15334	9.2383	2.09052	1.06386	2.09052	up	1.17263e-15	6.66596e-14
121268	RHEBL1	Ras homolog enriched in brain like 1	6.34434	6.20096	6.08188	7.49153	7.27896	7.34709	2.23995	1.16347	2.23995	up	8.16045e-12	1.13707e-10
472	ATM	ATM serine/threonine kinase	5.19323	5.09561	5.36455	6.41976	6.63854	6.60992	2.52849	1.33828	2.52849	up	1.51079e-11	1.92213e-10
161779	PGBD4	piggyBac transposable element derived 4	5.32126	4.80572	5.02274	3.70999	3.96522	4.04944	-2.20639	-1.14169	2.20639	down	4.90676e-08	2.53842e-07
8195	MKKS	McKusick-Kaufman syndrome	6.28666	6.07608	6.26014	5.12185	5.19503	5.23389	-2.0336	-1.02404	2.0336	down	5.91179e-10	4.88794e-09
3184	HNRNPD	heterogeneous nuclear ribonucleoprotein D	6.299	6.17127	6.13561	5.07515	5.16856	5.16571	-2.09288	-1.06549	2.09288	down	2.02168e-10	1.88056e-09
7627	ZNF75A	zinc finger protein 75a	6.24741	5.81737	6.20671	5.26891	4.83871	5.09328	-2.03289	-1.02353	2.03289	down	8.71993e-08	4.28342e-07
9075	CLDN2	claudin 2	5.33266	5.36919	5.45807	4.27395	4.62503	4.20403	-2.02647	-1.01897	2.02647	down	3.41475e-08	1.82455e-07
10426	TUBGCP3	tubulin, gamma complex associated protein 3	6.12607	6.00814	6.14572	4.7704	5.06082	4.91675	-2.26156	-1.17732	2.26156	down	2.26119e-10	2.07858e-09
1051	CEBPB	CCAAT/enhancer binding protein (C/EBP), beta	8.86716	8.77357	8.85237	9.82483	9.90125	9.84281	2.03533	1.02526	2.03533	up	2.37623e-16	1.80281e-14
26100	WIPI2	WD repeat domain, phosphoinositide interacting 2	6.85887	6.84961	6.79471	5.90365	5.64729	5.75556	-2.09299	-1.06556	2.09299	down	4.93555e-11	5.43951e-10
8408	ULK1	unc-51 like autophagy activating kinase 1	6.49995	6.48166	6.48934	8.3574	8.39145	8.2585	3.59369	1.84547	3.59369	up	7.42082e-18	1.28227e-15
7014	TERF2	telomeric repeat binding factor 2	6.21512	5.92589	6.16446	4.84665	4.71814	4.94274	-2.40491	-1.26598	2.40491	down	1.4608e-10	1.41968e-09
83877	TM2D2	TM2 domain containing 2	4.48022	4.58446	4.67021	3.49129	3.53399	3.32076	-2.18801	-1.12962	2.18801	down	3.36475e-09	2.29809e-08
157378	TMEM65	transmembrane protein 65	3.77227	3.13522	3.81149	4.68024	4.60612	4.75907	2.15669	1.10882	2.15669	up	4.06694e-07	1.73808e-06
493861	EID3	EP300 interacting inhibitor of differentiation 3	4.43843	4.18194	4.13238	5.78786	5.74147	5.57748	2.73464	1.45135	2.73464	up	4.93063e-11	5.43561e-10
56108	PCDHGA7	protocadherin gamma subfamily A, 7	5.86352	5.64327	6.01589	4.50345	4.18952	4.09278	-2.98758	-1.57898	2.98758	down	8.68147e-11	8.94698e-10
55870	ASH1L	ash1 (absent, small, or homeotic)-like (Drosophila)	7.54666	7.4009	7.36456	6.16691	5.88179	6.11595	-2.60718	-1.38249	2.60718	down	7.15804e-13	1.39568e-11
2175	FANCA	Fanconi anemia complementation group A	6.71618	6.51563	6.49612	7.96659	7.89055	7.95759	2.57089	1.36227	2.57089	up	2.54261e-14	8.56062e-13
27074	LAMP3	lysosomal-associated membrane protein 3	4.47506	4.28436	4.43592	5.42634	5.47942	5.36629	2.03576	1.02557	2.03576	up	3.2169e-09	2.20658e-08
221491	C6orf1	chromosome 6 open reading frame 1	6.47962	6.42667	6.48863	7.97453	7.86475	7.94605	2.75771	1.46347	2.75771	up	9.81832e-16	5.74796e-14
145864	HAPLN3	hyaluronan and proteoglycan link protein 3	5.43864	5.36066	5.1816	6.85236	6.87889	6.73935	2.8217	1.49657	2.8217	up	5.67559e-13	1.15049e-11
54939	COMMD4	COMM domain containing 4	9.04918	8.85943	8.85714	7.85862	7.67564	7.86725	-2.1756	-1.12141	2.1756	down	1.66215e-13	4.03942e-12
2241	FER	fer (fps/fes related) tyrosine kinase	5.4837	5.38871	5.74754	4.18994	4.43176	4.49844	-2.24483	-1.1666	2.24483	down	5.08183e-09	3.32826e-08
8496	PPFIBP1	PTPRF interacting protein, binding protein 1 (liprin beta 1)	7.71498	7.54431	7.73391	9.24784	9.22621	9.24357	2.97896	1.57481	2.97896	up	1.83725e-17	2.49522e-15
10929	SRSF8	serine/arginine-rich splicing factor 8	5.85296	5.65729	5.85467	4.26209	4.17793	4.47205	-2.79778	-1.48428	2.79778	down	2.47918e-11	2.97107e-10
4973	OLR1	oxidized low density lipoprotein (lectin-like) receptor 1	7.9651	7.98454	8.04994	9.25352	9.21052	9.32256	2.39885	1.26234	2.39885	up	8.22e-17	7.62225e-15
2729	GCLC	glutamate-cysteine ligase, catalytic subunit	6.32341	6.32741	6.25725	7.66588	7.57521	7.84107	2.62326	1.39136	2.62326	up	6.59689e-14	1.86635e-12
3434	IFIT1	interferon induced protein with tetratricopeptide repeats 1	8.99836	9.04116	9.14014	7.92829	7.80113	7.85296	-2.29595	-1.19909	2.29595	down	1.35336e-15	7.4306e-14
516	ATP5G1	ATP synthase, H+ transporting, mitochondrial Fo complex subunit C1 (subunit 9)	9.22108	9.156	9.35132	8.25486	8.10141	8.22705	-2.06818	-1.04836	2.06818	down	5.35758e-14	1.58481e-12
54665	RSBN1	round spermatid basic protein 1	7.3121	7.08174	7.30357	5.84955	5.9417	5.8488	-2.55346	-1.35245	2.55346	down	4.73801e-13	9.85909e-12
4773	NFATC2	nuclear factor of activated T-cells, cytoplasmic, calcineurin-dependent 2	6.16029	6.1345	6.33167	7.56114	7.33294	7.55525	2.4188	1.27429	2.4188	up	1.39314e-12	2.45483e-11
85417	CCNB3	cyclin B3	5.69999	5.56801	5.54348	7.45631	7.36081	7.46781	3.5418	1.82448	3.5418	up	9.52568e-16	5.63793e-14
57568	SIPA1L2	signal-induced proliferation-associated 1 like 2	5.96498	5.73502	6.02508	8.10401	8.09815	8.15457	4.62852	2.21055	4.62852	up	3.54079e-17	4.13346e-15
9615	GDA	guanine deaminase	6.86617	6.85647	6.85432	7.86963	7.88912	7.92411	2.04954	1.0353	2.04954	up	8.39812e-14	2.30033e-12
160518	DENND5B	DENN/MADD domain containing 5B	5.72833	5.76898	5.97029	3.93381	3.83747	3.5858	-4.10346	-2.03684	4.10346	down	3.64714e-13	7.89925e-12
221504	ZBTB9	zinc finger and BTB domain containing 9	4.67094	4.45932	4.74376	3.67421	3.45164	3.57053	-2.08379	-1.05921	2.08379	down	1.5812e-08	9.17337e-08
51535	PPHLN1	periphilin 1	5.93867	5.48844	5.77003	4.49466	4.73537	4.50383	-2.22596	-1.15443	2.22596	down	6.88298e-09	4.35238e-08
9208	LRRFIP1	leucine rich repeat (in FLII) interacting protein 1	6.9868	6.84987	6.86243	8.16733	8.06773	8.07935	2.30554	1.2051	2.30554	up	2.19202e-14	7.54871e-13
5154	PDGFA	platelet-derived growth factor alpha polypeptide	4.89595	4.88757	5.0093	6.16634	6.11444	6.28764	2.39252	1.25853	2.39252	up	2.23022e-11	2.7149e-10
7763	ZFAND5	zinc finger, AN1-type domain 5	5.75564	5.49895	6.04406	3.76718	3.72419	4.01287	-3.81444	-1.93147	3.81444	down	8.57001e-12	1.18321e-10
8803	SUCLA2	succinate-CoA ligase, ADP-forming, beta subunit	7.94646	7.89307	8.03323	6.98829	6.93004	6.9104	-2.02045	-1.01468	2.02045	down	3.33427e-13	7.35389e-12
1717	DHCR7	7-dehydrocholesterol reductase	9.42237	9.4119	9.48635	8.37268	8.38029	8.48311	-2.03945	-1.02818	2.03945	down	1.36118e-15	7.45054e-14
90639	COX19	COX19 cytochrome c oxidase assembly factor	6.28089	6.06829	6.25648	5.05969	5.06754	5.37817	-2.04687	-1.03342	2.04687	down	4.21227e-09	2.81709e-08
80256	FAM214B	family with sequence similarity 214 member B	5.914	5.94438	5.86951	7.14473	7.03781	7.0299	2.23692	1.16152	2.23692	up	1.33152e-12	2.35791e-11
10793	ZNF273	zinc finger protein 273	6.20999	6.10638	6.21202	7.26015	7.2248	7.21297	2.07989	1.05651	2.07989	up	2.22515e-12	3.68578e-11
2825	GPR1	G protein-coupled receptor 1	5.11498	5.18501	5.2582	6.50748	6.32545	6.47882	2.38037	1.25119	2.38037	up	1.33046e-11	1.72288e-10
84674	CARD6	caspase recruitment domain family member 6	5.84177	5.6238	6.0567	4.66341	4.78995	4.89952	-2.07983	-1.05646	2.07983	down	1.34306e-08	7.91586e-08
84081	NSRP1	nuclear speckle splicing regulatory protein 1	7.14961	6.89564	7.23356	5.93935	5.89744	5.90831	-2.26248	-1.1779	2.26248	down	1.93286e-11	2.39238e-10
170954	PPP1R18	protein phosphatase 1 regulatory subunit 18	7.9034	7.83416	7.92659	8.96829	8.89709	8.9473	2.06983	1.04951	2.06983	up	2.51262e-15	1.23194e-13
55676	SLC30A6	solute carrier family 30 (zinc transporter), member 6	5.1205	5.05869	5.48992	3.95942	4.27641	4.25218	-2.08546	-1.06037	2.08546	down	7.86867e-08	3.9024e-07
51315	KRCC1	lysine-rich coiled-coil 1	6.7982	6.68349	6.9211	3.95491	3.50896	3.39319	-9.07508	-3.18191	9.07508	down	1.08579e-15	6.25389e-14
91663	MYADM	myeloid-associated differentiation marker	6.90754	6.86357	6.8822	8.07994	8.08442	8.14994	2.33	1.22033	2.33	up	3.90353e-15	1.76804e-13
78988	MRPL57	mitochondrial ribosomal protein L57	6.39384	6.36707	6.58069	5.50728	5.41091	5.28484	-2.06507	-1.04619	2.06507	down	4.59487e-10	3.88844e-09
9388	LIPG	lipase, endothelial	7.63904	7.52645	7.57774	8.7867	8.74474	8.75024	2.26496	1.17948	2.26496	up	7.84017e-16	4.78263e-14
4071	TM4SF1	transmembrane 4 L six family member 1	9.53359	9.41618	9.55363	10.5253	10.4792	10.5175	2.00859	1.00618	2.00859	up	1.71905e-16	1.38741e-14
642852	LOC642852	uncharacterized LOC642852	7.48427	7.31977	7.5624	5.3325	5.18602	5.28437	-4.55626	-2.18785	4.55626	down	2.41578e-16	1.81985e-14
6385	SDC4	syndecan 4	9.74392	9.7205	9.76541	10.9089	10.8659	10.9534	2.24412	1.16615	2.24412	up	5.33982e-19	1.68911e-16
54931	TRMT10C	tRNA methyltransferase 10C, mitochondrial RNase P subunit	8.02341	8.10203	8.12308	6.56833	6.58458	6.62885	-2.80679	-1.48892	2.80679	down	3.48534e-16	2.4456e-14
81031	SLC2A10	solute carrier family 2 (facilitated glucose transporter), member 10	6.69364	6.51855	6.64879	5.59123	5.40719	5.56466	-2.14251	-1.0993	2.14251	down	6.64522e-11	7.06949e-10
9759	HDAC4	histone deacetylase 4	5.23232	4.57098	4.98707	3.23754	3.48884	3.44627	-2.90641	-1.53924	2.90641	down	1.6713e-09	1.23456e-08
4293	MAP3K9	mitogen-activated protein kinase kinase kinase 9	5.64007	5.56919	5.67297	6.90361	6.72266	6.93948	2.34216	1.22784	2.34216	up	4.90555e-12	7.2857e-11
84706	GPT2	glutamic pyruvate transaminase (alanine aminotransferase) 2	7.4373	7.41245	7.45559	8.91462	8.97878	8.92809	2.839	1.50538	2.839	up	4.84895e-18	9.30083e-16
80110	ZNF614	zinc finger protein 614	7.42782	7.36056	7.47056	6.20499	6.24051	6.4879	-2.15623	-1.10851	2.15623	down	1.15343e-11	1.52331e-10
283232	TMEM80	transmembrane protein 80	5.82134	6.03544	5.71792	7.88902	7.85369	7.93464	4.096	2.03422	4.096	up	3.61252e-16	2.50792e-14
7031	TFF1	trefoil factor 1	5.41252	5.39293	5.13472	7.03234	6.97037	7.24274	3.40682	1.76843	3.40682	up	1.41011e-13	3.51623e-12
728715	LOC728715	ovostatin homolog 2	5.90667	5.90456	5.91895	4.59931	5.00035	4.50327	-2.31191	-1.20908	2.31191	down	2.5484e-09	1.79491e-08
9949	AMMECR1	Alport syndrome, mental retardation, midface hypoplasia and elliptocytosis chromosomal region gene 1	7.12555	7.03923	7.0823	6.18856	5.8724	6.04033	-2.06852	-1.0486	2.06852	down	7.23063e-11	7.60564e-10
5097	PCDH1	protocadherin 1	8.02515	7.97386	8.08816	9.80192	9.79915	9.85916	3.46059	1.79102	3.46059	up	4.85474e-20	2.75975e-17
339122	RAB43	RAB43, member RAS oncogene family	5.66677	5.94561	5.76499	6.97226	6.89237	7.05491	2.2669	1.18072	2.2669	up	1.67531e-11	2.11497e-10
53349	ZFYVE1	zinc finger, FYVE domain containing 1	5.71829	5.62077	5.72102	6.70979	6.6988	6.75999	2.05077	1.03617	2.05077	up	2.52427e-11	3.0205e-10
50856	CLEC4A	C-type lectin domain family 4, member A	4.04353	3.6716	3.95733	4.88372	5.02098	5.13585	2.17754	1.1227	2.17754	up	1.18314e-08	7.07645e-08
27250	PDCD4	programmed cell death 4 (neoplastic transformation inhibitor)	7.36356	7.14713	7.32673	8.99782	9.06375	9.03212	3.36846	1.75209	3.36846	up	1.48662e-17	2.12682e-15
79697	C14orf169	chromosome 14 open reading frame 169	7.59104	7.36431	7.43325	6.41304	6.07192	6.47148	-2.21001	-1.14405	2.21001	down	1.47501e-10	1.43243e-09
54920	DUS2	dihydrouridine synthase 2	8.50564	8.27608	8.40646	6.95315	6.9775	6.93109	-2.71725	-1.44215	2.71725	down	1.54677e-15	8.2883e-14
79807	GSTCD	glutathione S-transferase, C-terminal domain containing	6.83414	6.62967	6.9566	5.87671	5.71787	5.78482	-2.01904	-1.01367	2.01904	down	4.91344e-10	4.1375e-09
9830	TRIM14	tripartite motif containing 14	7.51789	7.42874	7.37391	6.14072	6.08342	6.18358	-2.46959	-1.30427	2.46959	down	7.41568e-14	2.06439e-12
153562	MARVELD2	MARVEL domain containing 2	7.48881	7.48624	7.62905	6.63908	6.38506	6.55291	-2.01254	-1.00902	2.01254	down	2.25621e-11	2.74072e-10
6690	SPINK1	serine peptidase inhibitor, Kazal type 1	3.83478	3.73434	3.9936	5.00548	4.77342	4.79967	2.00734	1.00528	2.00734	up	2.69804e-08	1.47639e-07
55003	PAK1IP1	PAK1 interacting protein 1	8.30298	8.27404	8.28996	7.23796	7.12932	7.17051	-2.15805	-1.10973	2.15805	down	1.04276e-14	4.0942e-13
25923	ATL3	atlastin GTPase 3	8.95966	8.89576	8.86812	7.28946	7.37016	7.38094	-2.95057	-1.56099	2.95057	down	9.0064e-18	1.46584e-15
353091	RAET1G	retinoic acid early transcript 1G	4.58826	4.69303	4.832	6.16423	6.13419	6.14071	2.71687	1.44195	2.71687	up	4.20567e-12	6.37415e-11
26608	TBL2	transducin (beta)-like 2	8.9652	8.8149	8.97127	7.88697	7.89408	7.90144	-2.03208	-1.02296	2.03208	down	1.62978e-14	5.87559e-13
10365	KLF2	Kruppel-like factor 2	7.14692	7.20213	7.1494	8.53644	8.33698	8.41955	2.40301	1.26484	2.40301	up	5.79793e-15	2.48273e-13
81839	VANGL1	VANGL planar cell polarity protein 1	4.94964	4.86092	5.06805	3.36292	3.62321	3.83034	-2.55628	-1.35405	2.55628	down	1.20628e-09	9.25028e-09
643836	ZFP62	ZFP62 zinc finger protein	7.28089	7.29662	7.39631	6.28861	6.29398	6.09724	-2.14057	-1.098	2.14057	down	5.05253e-12	7.47345e-11
1755	DMBT1	deleted in malignant brain tumors 1	8.71429	8.73616	8.68523	7.21541	7.14872	7.13563	-2.91866	-1.54531	2.91866	down	1.10134e-17	1.70049e-15
26121	PRPF31	pre-mRNA processing factor 31	8.96753	8.78294	8.90589	7.90884	7.76419	7.95824	-2.01163	-1.00836	2.01163	down	3.7086e-13	8.01897e-12
3949	LDLR	low density lipoprotein receptor	8.25736	8.17286	8.14332	9.49237	9.36868	9.44766	2.37028	1.24506	2.37028	up	1.38288e-16	1.1615e-14
10478	SLC25A17	solute carrier family 25 (mitochondrial carrier; peroxisomal membrane protein, 34kDa), member 17	6.3688	6.00189	6.24093	5.24021	5.09459	5.1437	-2.06247	-1.04437	2.06247	down	2.43583e-09	1.72132e-08
27102	EIF2AK1	eukaryotic translation initiation factor 2 alpha kinase 1	5.07282	4.97495	4.65352	3.87857	3.67564	3.95278	-2.09183	-1.06477	2.09183	down	5.16859e-08	2.65914e-07
8727	CTNNAL1	catenin alpha-like 1	7.88028	7.81235	7.80473	9.53481	9.48609	9.48441	3.18064	1.66932	3.18064	up	1.81122e-19	7.9824e-17
9724	UTP14C	UTP14, U3 small nucleolar ribonucleoprotein, homolog C (yeast)	5.4638	5.0646	5.14557	4.35924	4.01729	3.98341	-2.15051	-1.10468	2.15051	down	4.75146e-08	2.46295e-07
57674	RNF213	ring finger protein 213	8.46384	8.35497	8.46268	7.30759	7.19547	7.3887	-2.18845	-1.12991	2.18845	down	5.63022e-14	1.64438e-12
694	BTG1	B-cell translocation gene 1, anti-proliferative	8.65158	8.67972	8.72738	9.93669	9.87812	9.87836	2.31578	1.2115	2.31578	up	6.65414e-18	1.181e-15
55855	FAM45BP	family with sequence similarity 45, member A pseudogene	8.32908	8.27283	8.34784	7.2067	7.32178	7.23312	-2.08886	-1.06272	2.08886	down	3.04767e-14	9.93698e-13
653499	LGALS7B	lectin, galactoside-binding, soluble, 7B	7.3935	7.3169	7.34909	8.87394	8.92822	8.97749	2.97603	1.57339	2.97603	up	6.30612e-18	1.15047e-15
1203	CLN5	ceroid-lipofuscinosis, neuronal 5	5.57839	5.38696	5.5854	4.30949	4.4786	4.41936	-2.1651	-1.11443	2.1651	down	1.20236e-09	9.22201e-09
55759	WDR12	WD repeat domain 12	8.76485	8.77782	8.87165	7.66746	7.58009	7.62597	-2.26619	-1.18027	2.26619	down	1.10903e-15	6.35975e-14
5810	RAD1	RAD1 checkpoint DNA exonuclease	5.10065	4.71702	5.25101	4.19376	4.13224	3.70786	-2.01616	-1.01161	2.01616	down	1.08171e-06	4.26081e-06
5613	PRKX	protein kinase, X-linked	7.55881	7.32351	7.60831	6.68852	6.39126	6.36931	-2.01929	-1.01385	2.01929	down	5.72609e-10	4.74641e-09
9113	LATS1	large tumor suppressor kinase 1	4.06786	3.92526	4.13049	5.10089	5.01883	5.1671	2.07686	1.0544	2.07686	up	4.32077e-09	2.88228e-08
26959	HBP1	HMG-box transcription factor 1	3.79955	3.60485	3.91272	5.93386	5.81885	5.74942	4.17469	2.06167	4.17469	up	1.21012e-13	3.11659e-12
219743	TYSND1	trypsin domain containing 1	7.05931	7.20787	7.18628	6.08544	5.99184	6.05951	-2.15182	-1.10556	2.15182	down	3.09313e-12	4.88033e-11
81573	ANKRD13C	ankyrin repeat domain 13C	4.10915	3.9351	4.17702	6.17695	6.11589	6.41872	4.47979	2.16343	4.47979	up	4.56415e-14	1.39318e-12
3667	IRS1	insulin receptor substrate 1	7.46992	7.29059	7.49255	5.36918	5.13617	5.46827	-4.26678	-2.09315	4.26678	down	3.66146e-15	1.68367e-13
79896	THNSL1	threonine synthase like 1	5.82604	5.71037	5.82058	4.67094	4.56987	4.76878	-2.16715	-1.1158	2.16715	down	4.53287e-10	3.84798e-09
10785	WDR4	WD repeat domain 4	6.94933	6.7164	6.72658	5.49049	5.60557	5.62192	-2.33719	-1.22478	2.33719	down	1.13883e-11	1.50555e-10
55006	TRMT61B	tRNA methyltransferase 61B	6.44916	6.39891	6.48358	4.98873	4.20812	4.90758	-3.34593	-1.74241	3.34593	down	3.8118e-10	3.29544e-09
93183	PIGM	phosphatidylinositol glycan anchor biosynthesis class M	6.83318	6.7096	6.93007	5.17593	5.20667	5.2637	-3.05009	-1.60885	3.05009	down	8.59296e-14	2.34063e-12
153364	MBLAC2	metallo-beta-lactamase domain containing 2	5.56167	5.1847	5.78215	3.96643	3.8626	3.95637	-2.99185	-1.58104	2.99185	down	2.1757e-10	2.00658e-09
116143	WDR92	WD repeat domain 92	6.77893	7.01138	6.82001	5.1073	5.51964	5.4442	-2.85415	-1.51306	2.85415	down	9.46839e-12	1.28686e-10
1736	DKC1	dyskeratosis congenita 1, dyskerin	9.59861	9.43429	9.58366	8.37862	8.34768	8.34682	-2.26757	-1.18115	2.26757	down	3.69114e-16	2.55346e-14
3892	KRT86	keratin 86, type II	5.82529	5.54268	5.77079	7.65551	7.63531	7.65136	3.82239	1.93447	3.82239	up	8.59487e-16	5.18654e-14
55070	DET1	de-etiolated homolog 1 (Arabidopsis)	5.36219	5.53085	5.30057	4.01729	4.11803	4.3449	-2.35838	-1.2378	2.35838	down	1.04484e-09	8.13002e-09
571	BACH1	BTB and CNC homology 1, basic leucine zipper transcription factor 1	8.08897	7.89718	7.99976	8.99128	9.06067	9.00026	2.03087	1.0221	2.03087	up	2.78863e-14	9.23827e-13
83448	PUS7L	pseudouridylate synthase 7-like	6.80197	6.61402	6.96923	5.60863	5.64087	5.68744	-2.21826	-1.14943	2.21826	down	7.61274e-11	7.95424e-10
8780	RIOK3	RIO kinase 3	8.23922	8.13625	8.22447	9.50388	9.55667	9.43749	2.46121	1.29937	2.46121	up	4.45668e-17	4.82897e-15
25972	UNC50	unc-50 homolog (C. elegans)	7.18122	7.09847	7.35002	5.67067	5.58583	5.78692	-2.88538	-1.52876	2.88538	down	1.72529e-13	4.16478e-12
134430	WDR36	WD repeat domain 36	7.6934	7.61668	7.73664	6.85094	6.54892	6.56062	-2.04025	-1.02875	2.04025	down	3.63956e-11	4.16568e-10
100294341	LOC100294341	ADP-ribosylation factor-like protein 17	5.71787	5.27754	5.81812	4.76317	4.39326	4.55683	-2.04688	-1.03342	2.04688	down	2.27321e-07	1.027e-06
148304	C1orf74	chromosome 1 open reading frame 74	5.53311	5.51197	5.83937	4.62519	4.52329	4.63024	-2.04946	-1.03524	2.04946	down	7.82312e-09	4.88777e-08
5930	RBBP6	retinoblastoma binding protein 6	7.32094	7.34239	7.60089	6.04986	5.9832	5.87107	-2.73846	-1.45336	2.73846	down	3.53302e-13	7.69883e-12
2114	ETS2	v-ets avian erythroblastosis virus E26 oncogene homolog 2	9.42282	9.33293	9.45495	8.02523	8.07863	8.17385	-2.48113	-1.311	2.48113	down	1.41996e-16	1.18503e-14
134957	STXBP5	syntaxin binding protein 5 (tomosyn)	6.10363	6.13354	6.06998	4.61188	4.61343	4.53315	-2.86043	-1.51623	2.86043	down	8.53504e-13	1.62234e-11
10221	TRIB1	tribbles pseudokinase 1	6.77799	6.73195	6.75534	8.56372	8.62368	8.64988	3.62337	1.85733	3.62337	up	1.19647e-18	3.35217e-16
79683	ZDHHC14	zinc finger, DHHC-type containing 14	6.60588	6.53025	6.90331	5.45361	5.29107	5.39714	-2.46094	-1.29921	2.46094	down	4.40133e-11	4.92687e-10
79230	ZNF557	zinc finger protein 557	5.27173	5.0909	5.37452	4.10636	3.70729	4.18218	-2.37365	-1.24711	2.37365	down	7.33522e-09	4.60642e-08
128061	C1orf131	chromosome 1 open reading frame 131	8.33179	8.23384	8.19903	7.10865	7.17346	7.18934	-2.14019	-1.09774	2.14019	down	3.30131e-14	1.06489e-12
153769	SH3RF2	SH3 domain containing ring finger 2	6.15704	6.06907	5.92992	4.2966	4.4899	4.23217	-3.27718	-1.71245	3.27718	down	1.24046e-12	2.22827e-11
81889	FAHD1	fumarylacetoacetate hydrolase domain containing 1	7.64494	7.50744	7.62188	6.02158	5.89982	6.03201	-3.04607	-1.60695	3.04607	down	3.12353e-15	1.48867e-13
6715	SRD5A1	steroid-5-alpha-reductase, alpha polypeptide 1 (3-oxo-5 alpha-steroid delta 4-dehydrogenase alpha 1)	5.20753	4.97133	5.18217	4.21937	3.97731	3.9807	-2.08669	-1.06122	2.08669	down	1.07209e-08	6.48306e-08
79109	MAPKAP1	mitogen-activated protein kinase associated protein 1	5.85141	5.70714	5.87779	4.29006	4.20633	4.28782	-2.92961	-1.55071	2.92961	down	2.38992e-12	3.90895e-11
8848	TSC22D1	TSC22 domain family member 1	8.43455	8.54096	8.42675	9.65853	9.57768	9.68117	2.25278	1.17171	2.25278	up	1.81237e-16	1.45079e-14
157680	VPS13B	vacuolar protein sorting 13 homolog B (yeast)	6.68056	6.66397	6.51382	4.88277	4.75715	4.5182	-3.73233	-1.90008	3.73233	down	1.44792e-13	3.58543e-12
23361	ZNF629	zinc finger protein 629	7.68452	7.65088	7.50474	6.24459	6.00703	6.08129	-2.83316	-1.50241	2.83316	down	4.60127e-14	1.40124e-12
2746	GLUD1	glutamate dehydrogenase 1	9.6791	9.62747	9.77011	10.7334	10.7373	10.7359	2.06093	1.04329	2.06093	up	3.40045e-17	4.01744e-15
146330	FBXL16	F-box and leucine-rich repeat protein 16	4.11454	4.07692	4.35	5.09496	5.30991	5.23226	2.0447	1.03189	2.0447	up	1.28796e-08	7.62319e-08
408186	OVOS	ovostatin	5.90667	5.90456	5.91895	4.59931	5.00035	4.50327	-2.31191	-1.20908	2.31191	down	2.5484e-09	1.79491e-08
388403	YPEL2	yippee like 2	4.77641	4.75329	4.74437	5.68171	6.01872	5.93386	2.17358	1.12007	2.17358	up	1.04913e-09	8.15841e-09
1719	DHFR	dihydrofolate reductase	4.47409	4.24151	4.2531	5.66968	5.83419	5.68457	2.65108	1.40658	2.65108	up	3.36547e-11	3.88286e-10
6789	STK4	serine/threonine kinase 4	7.31163	7.05143	7.39888	8.34321	8.28337	8.36047	2.10678	1.07504	2.10678	up	5.38687e-12	7.89886e-11
7503	XIST	X inactive specific transcript (non-protein coding)	6.66722	6.63027	6.65246	7.73634	7.78076	7.76262	2.15834	1.10992	2.15834	up	5.51511e-14	1.62118e-12
25974	MMACHC	methylmalonic aciduria (cobalamin deficiency) cblC type, with homocystinuria	4.7957	4.39435	4.93978	3.44247	3.53028	4.03364	-2.05786	-1.04115	2.05786	down	1.96385e-06	7.37128e-06
11091	WDR5	WD repeat domain 5	8.81708	8.76503	8.92414	7.72314	7.8779	7.86499	-2.01867	-1.01341	2.01867	down	1.21638e-13	3.12656e-12
54994	GID8	GID complex subunit 8	8.24002	8.22534	8.34864	6.84108	6.45161	6.79794	-2.97823	-1.57446	2.97823	down	9.15106e-14	2.46587e-12
34	ACADM	acyl-CoA dehydrogenase, C-4 to C-12 straight chain	6.39016	6.15788	6.29584	5.2006	5.19427	5.29241	-2.07369	-1.0522	2.07369	down	3.25846e-10	2.86666e-09
4008	LMO7	LIM domain 7	7.80902	7.68543	7.70149	8.89385	8.86923	8.76489	2.15947	1.11068	2.15947	up	8.0627e-15	3.30461e-13
55527	FEM1A	fem-1 homolog a (C. elegans)	7.21998	7.1092	7.38522	5.96139	6.03026	6.14134	-2.28755	-1.1938	2.28755	down	6.97431e-12	9.90085e-11
8641	PCDHGB4	protocadherin gamma subfamily B, 4	5.86352	5.64327	6.01589	4.50345	4.18952	4.09278	-2.98758	-1.57898	2.98758	down	8.68147e-11	8.94698e-10
1793	DOCK1	dedicator of cytokinesis 1	7.29647	7.29492	7.35654	6.04539	6.0085	6.05202	-2.42952	-1.28067	2.42952	down	6.30463e-14	1.80374e-12
157570	ESCO2	establishment of sister chromatid cohesion N-acetyltransferase 2	7.41211	7.16222	7.34633	6.17833	6.32334	6.27707	-2.06667	-1.04731	2.06667	down	2.23444e-11	2.71847e-10
54532	USP53	ubiquitin specific peptidase 53	8.62471	8.62548	8.73469	9.85592	9.84083	9.86	2.28251	1.19062	2.28251	up	2.1631e-17	2.7952e-15
26260	FBXO25	F-box protein 25	5.23564	5.0047	5.44182	6.30582	6.13529	6.3232	2.03832	1.02738	2.03832	up	8.16449e-09	5.07913e-08
2005	ELK4	ELK4, ETS-domain protein (SRF accessory protein 1)	4.69377	4.38705	4.79091	5.85952	5.9103	5.9715	2.44505	1.28986	2.44505	up	3.17038e-10	2.7989e-09
7168	TPM1	tropomyosin 1 (alpha)	5.83723	5.70395	5.81702	7.06043	6.7996	7.06143	2.27798	1.18775	2.27798	up	1.73692e-11	2.18083e-10
79269	DCAF10	DDB1 and CUL4 associated factor 10	7.29161	7.21845	7.38373	6.3001	6.20552	6.19245	-2.09252	-1.06524	2.09252	down	3.75401e-12	5.76988e-11
9223	MAGI1	membrane associated guanylate kinase, WW and PDZ domain containing 1	7.75682	7.7407	7.78629	6.78006	6.71834	6.6812	-2.04874	-1.03474	2.04874	down	2.50447e-13	5.7616e-12
84142	FAM175A	family with sequence similarity 175 member A	5.27173	5.05196	5.44482	4.01049	3.75088	4.2958	-2.35726	-1.23711	2.35726	down	2.14023e-08	1.20184e-07
2591	GALNT3	polypeptide N-acetylgalactosaminyltransferase 3	3.94839	3.93845	4.04001	6.48663	6.4586	6.47242	5.64484	2.49693	5.64484	up	2.15203e-16	1.67151e-14
2932	GSK3B	glycogen synthase kinase 3 beta	8.90742	8.8194	8.87824	7.70606	7.57508	7.68521	-2.31804	-1.2129	2.31804	down	9.76776e-16	5.73549e-14
53833	IL20RB	interleukin 20 receptor beta subunit	3.34608	3.46202	3.45567	4.67094	4.70726	4.77519	2.45639	1.29654	2.45639	up	1.56312e-10	1.50754e-09
3664	IRF6	interferon regulatory factor 6	7.03125	6.92771	7.01398	8.04842	7.92219	8.00255	2.0001	1.00007	2.0001	up	4.10548e-13	8.74705e-12
54407	SLC38A2	solute carrier family 38, member 2	6.42434	6.28476	6.50133	8.07159	7.90789	8.0073	3.01491	1.59212	3.01491	up	2.89641e-15	1.38886e-13
92399	MRRF	mitochondrial ribosome recycling factor	5.99624	5.7799	6.00673	4.67729	4.67503	4.79923	-2.31408	-1.21044	2.31408	down	1.59356e-10	1.53217e-09
2150	F2RL1	coagulation factor II (thrombin) receptor-like 1	7.94288	7.9272	8.02832	8.97503	8.98876	9.02362	2.04156	1.02967	2.04156	up	2.70575e-15	1.31187e-13
6795	AURKC	aurora kinase C	6.00111	5.73772	5.47868	6.93837	6.96671	6.94205	2.31317	1.20987	2.31317	up	3.1585e-10	2.79155e-09
414328	IDNK	idnK, gluconokinase homolog (E. coli)	5.10324	4.8691	5.27933	3.80708	3.94534	3.93614	-2.2779	-1.1877	2.2779	down	3.73903e-09	2.5247e-08
27076	LYPD3	LY6/PLAUR domain containing 3	6.19056	6.59774	6.42864	8.78288	8.82843	8.81847	5.29371	2.40428	5.29371	up	1.85087e-17	2.50339e-15
9582	APOBEC3B	apolipoprotein B mRNA editing enzyme, catalytic polypeptide-like 3B	9.33707	9.34727	9.59526	10.4858	10.5298	10.598	2.1605	1.11136	2.1605	up	2.20071e-14	7.572e-13
10585	POMT1	protein-O-mannosyltransferase 1	6.10003	6.39314	6.5239	4.76384	5.38195	4.7597	-2.58565	-1.37053	2.58565	down	1.11696e-08	6.7124e-08
51326	ARL17A	ADP-ribosylation factor like GTPase 17A	5.71787	5.27754	5.81812	4.76317	4.39326	4.55683	-2.04688	-1.03342	2.04688	down	2.27321e-07	1.027e-06
665	BNIP3L	BCL2/adenovirus E1B 19kDa interacting protein 3-like	7.29277	7.24827	7.27596	9.09986	9.08124	9.08999	3.52599	1.81803	3.52599	up	1.1929e-19	5.78251e-17
5818	PVRL1	poliovirus receptor-related 1 (herpesvirus entry mediator C)	5.5484	5.17409	5.38621	6.52092	6.52108	6.31737	2.11925	1.08356	2.11925	up	1.39493e-09	1.05159e-08
57493	HEG1	heart development protein with EGF-like domains 1	7.35991	7.11192	7.44282	6.34185	6.12906	6.29981	-2.06763	-1.04798	2.06763	down	1.77008e-10	1.67341e-09
2188	FANCF	Fanconi anemia complementation group F	7.22405	7.26094	7.17813	6.02543	6.09823	5.96871	-2.28192	-1.19025	2.28192	down	5.26505e-13	1.07841e-11
84925	DIRC2	disrupted in renal carcinoma 2	4.43011	4.35769	4.25916	5.54958	5.22294	5.27529	2.00039	1.00028	2.00039	up	2.10092e-08	1.18162e-07
83641	FAM107B	family with sequence similarity 107 member B	6.83739	6.70972	6.83498	7.91065	7.90261	7.92701	2.17256	1.11939	2.17256	up	6.95993e-14	1.95137e-12
667	DST	dystonin	8.36252	8.29197	8.35863	9.43634	9.38794	9.41477	2.10717	1.07531	2.10717	up	1.77276e-16	1.4249e-14
127253	TYW3	tRNA-yW synthesizing protein 3 homolog	6.03153	5.60169	5.91196	4.22932	4.53036	4.72498	-2.55532	-1.35351	2.55532	down	2.9787e-09	2.06134e-08
10975	UQCR11	ubiquinol-cytochrome c reductase, complex III subunit XI	7.34711	7.20574	7.30853	6.24531	6.20092	6.13403	-2.13422	-1.09371	2.13422	down	2.02798e-12	3.39068e-11
64087	MCCC2	methylcrotonoyl-CoA carboxylase 2	8.9949	8.90484	8.99635	7.86879	7.708	7.78332	-2.26366	-1.17866	2.26366	down	2.21896e-15	1.10875e-13
55691	FRMD4A	FERM domain containing 4A	3.53933	3.89937	3.87901	5.08908	4.78083	5.06706	2.30764	1.20642	2.30764	up	8.33329e-09	5.17355e-08
9524	TECR	trans-2,3-enoyl-CoA reductase	9.83143	9.82158	9.80535	8.77831	8.68645	8.74449	-2.11849	-1.08304	2.11849	down	4.36804e-17	4.78458e-15
140688	NOL4L	nucleolar protein 4-like	7.20499	7.12611	7.16893	5.93625	5.85465	5.97536	-2.36951	-1.24459	2.36951	down	3.17579e-13	7.01391e-12
84148	KAT8	K(lysine) acetyltransferase 8	8.31399	8.25515	8.27596	7.28979	7.15171	7.2066	-2.09314	-1.06567	2.09314	down	3.83757e-14	1.21001e-12
8573	CASK	calcium/calmodulin-dependent serine protein kinase (MAGUK family)	7.11866	6.82525	7.05799	5.58856	5.53021	5.69019	-2.63471	-1.39765	2.63471	down	1.81592e-12	3.08888e-11
144203	OVOS2	ovostatin 2	5.90667	5.90456	5.91895	4.59931	5.00035	4.50327	-2.31191	-1.20908	2.31191	down	2.5484e-09	1.79491e-08
1497	CTNS	cystinosin, lysosomal cystine transporter	6.20054	5.48246	5.91354	4.14003	4.03604	4.13595	-3.39052	-1.76151	3.39052	down	1.18592e-10	1.18032e-09
5429	POLH	polymerase (DNA directed), eta	5.91399	5.99994	5.79762	4.88424	4.88424	4.77948	-2.07704	-1.05453	2.07704	down	7.5891e-10	6.11367e-09
26053	AUTS2	autism susceptibility candidate 2	4.92791	4.75717	4.79711	5.87771	5.75507	5.96232	2.05286	1.03764	2.05286	up	1.49747e-09	1.11822e-08
5329	PLAUR	plasminogen activator, urokinase receptor	8.37539	8.3066	8.35755	9.71852	9.64486	9.70957	2.53937	1.34447	2.53937	up	2.94938e-18	6.46293e-16
3866	KRT15	keratin 15, type I	5.85662	5.71431	5.97369	7.40525	7.40485	7.41664	2.94998	1.56071	2.94998	up	2.17205e-14	7.50629e-13
5087	PBX1	pre-B-cell leukemia homeobox 1	5.1464	4.90689	5.03475	3.67815	3.30721	3.46441	-2.92025	-1.54609	2.92025	down	6.88898e-11	7.28928e-10
677843	SNORA77	small nucleolar RNA, H/ACA box 77	6.74641	6.67195	6.90879	8.28364	8.24748	8.25933	2.80454	1.48777	2.80454	up	1.8269e-15	9.4786e-14
8916	HERC3	HECT and RLD domain containing E3 ubiquitin protein ligase 3	3.45652	3.35545	3.39254	4.46423	4.28335	4.55862	2.04755	1.0339	2.04755	up	1.43619e-08	8.4229e-08
11177	BAZ1A	bromodomain adjacent to zinc finger domain 1A	7.01395	6.81334	6.90759	5.62348	5.61859	5.63002	-2.44121	-1.2876	2.44121	down	1.00265e-12	1.8565e-11
1973	EIF4A1	eukaryotic translation initiation factor 4A1	10.9355	10.9307	11.0031	9.64691	9.58333	9.69901	-2.48517	-1.31335	2.48517	down	4.10733e-19	1.47804e-16
5189	PEX1	peroxisomal biogenesis factor 1	5.45442	5.52322	5.59388	4.17593	4.19495	4.25264	-2.48975	-1.316	2.48975	down	3.96969e-11	4.48594e-10
51274	KLF3	Kruppel-like factor 3 (basic)	5.33131	5.36813	5.42453	9.11093	9.08328	9.20924	13.5463	3.75983	13.5463	up	6.31109e-23	2.06288e-19
7769	ZNF226	zinc finger protein 226	6.91574	6.77215	6.98581	5.02084	4.96238	5.12786	-3.61553	-1.85421	3.61553	down	1.40903e-14	5.19922e-13
2317	FLNB	filamin B, beta	9.92507	9.9421	9.94888	11.4883	11.4722	11.4849	2.91423	1.54312	2.91423	up	1.50948e-22	3.94718e-19
11152	WDR45	WD repeat domain 45	7.36133	7.41512	7.38339	8.80327	8.78504	8.74493	2.62285	1.39113	2.62285	up	3.00876e-17	3.6356e-15
51135	IRAK4	interleukin 1 receptor associated kinase 4	5.16619	4.97065	5.0076	3.85325	3.70644	4.17172	-2.20026	-1.13768	2.20026	down	1.66119e-08	9.58073e-08
55729	ATF7IP	activating transcription factor 7 interacting protein	4.15351	3.76064	3.97568	6.30999	5.67926	6.10333	4.19184	2.06758	4.19184	up	1.07779e-11	1.43403e-10
26148	C10orf12	chromosome 10 open reading frame 12	4.74915	4.53687	4.60729	6.00689	5.94046	5.74428	2.40512	1.26611	2.40512	up	1.5708e-10	1.51346e-09
9076	CLDN1	claudin 1	7.01472	6.86735	7.08886	8.45157	8.3669	8.43672	2.6909	1.42809	2.6909	up	2.03845e-15	1.03436e-13
285989	ZNF789	zinc finger protein 789	4.91121	4.92164	4.89961	3.38654	3.56389	3.46977	-2.70836	-1.43742	2.70836	down	2.69941e-11	3.19402e-10
677811	SNORA28	small nucleolar RNA, H/ACA box 28	5.62321	5.56289	5.645	7.1826	6.9647	7.22718	2.85692	1.51446	2.85692	up	1.54117e-13	3.77817e-12
29940	DSE	dermatan sulfate epimerase	4.09858	4.22799	4.20259	2.869	3.32888	3.24053	-2.04238	-1.03025	2.04238	down	1.03052e-07	4.98779e-07
54894	RNF43	ring finger protein 43	7.99568	7.58688	7.65813	5.18693	5.28615	5.01934	-5.99083	-2.58276	5.99083	down	5.13239e-16	3.34963e-14
3188	HNRNPH2	heterogeneous nuclear ribonucleoprotein H2 (H')	8.48495	8.46117	8.54863	7.42597	7.37046	7.47393	-2.10643	-1.0748	2.10643	down	1.17072e-14	4.49379e-13
92014	SLC25A51	solute carrier family 25, member 51	5.59422	5.58399	5.80302	7.02318	6.96625	6.92636	2.48203	1.31152	2.48203	up	1.42421e-12	2.50059e-11
11052	CPSF6	cleavage and polyadenylation specific factor 6	8.42665	8.34299	8.35887	6.10321	5.96783	6.02244	-5.08064	-2.34501	5.08064	down	3.59186e-19	1.3167e-16
6239	RREB1	ras responsive element binding protein 1	5.84527	6.02818	5.95388	6.84058	7.07884	6.93539	2.01274	1.00916	2.01274	up	1.26493e-10	1.24945e-09
57348	TTYH1	tweety family member 1	4.62052	4.59055	4.53473	6.15435	5.8626	6.27923	2.86154	1.51679	2.86154	up	1.91806e-11	2.37556e-10
23404	EXOSC2	exosome component 2	6.96707	6.86482	6.98122	5.94477	5.76646	5.88979	-2.10045	-1.0707	2.10045	down	1.76453e-11	2.21195e-10
27131	SNX5	sorting nexin 5	7.8002	7.75982	7.75528	8.86298	8.89759	8.88577	2.15898	1.11035	2.15898	up	4.63844e-16	3.09419e-14
9204	ZMYM6	zinc finger, MYM-type 6	5.48538	4.93677	5.45906	6.46159	6.33019	6.43839	2.16793	1.11632	2.16793	up	1.42843e-08	8.3825e-08
9743	ARHGAP32	Rho GTPase activating protein 32	5.94215	5.57351	5.72066	4.73446	4.81574	4.392	-2.14064	-1.09804	2.14064	down	2.59212e-08	1.42639e-07
7422	VEGFA	vascular endothelial growth factor A	5.90333	5.88481	6.11054	8.31094	8.11357	8.17007	4.69774	2.23197	4.69774	up	3.02164e-17	3.6356e-15
55617	TASP1	taspase 1	7.18755	7.11137	7.16569	5.81829	5.66848	5.78247	-2.63619	-1.39846	2.63619	down	8.50565e-14	2.3233e-12
6709	SPTAN1	spectrin, alpha, non-erythrocytic 1	6.37184	6.13563	6.36175	7.69041	7.5756	7.67696	2.56315	1.35792	2.56315	up	1.43819e-13	3.57036e-12
375248	ANKRD36	ankyrin repeat domain 36	7.1141	7.0048	7.05991	6.00062	6.0346	6.0858	-2.02688	-1.01926	2.02688	down	8.5335e-12	1.17983e-10
80824	DUSP16	dual specificity phosphatase 16	8.55765	8.36859	8.65215	7.22283	7.13415	7.27795	-2.48714	-1.31449	2.48714	down	4.37579e-14	1.34301e-12
4233	MET	MET proto-oncogene, receptor tyrosine kinase	6.18787	5.6847	6.06725	8.3479	8.28664	8.35371	5.09639	2.34948	5.09639	up	9.65407e-16	5.67723e-14
6541	SLC7A1	solute carrier family 7 (cationic amino acid transporter, y+ system), member 1	4.35835	4.18277	4.05645	6.23743	6.28442	6.22828	4.14351	2.05085	4.14351	up	3.23967e-14	1.04673e-12
831	CAST	calpastatin	5.65358	5.58732	5.82523	7.10292	6.94379	7.01185	2.51544	1.33081	2.51544	up	1.45843e-12	2.55267e-11
403313	PLPP6	phospholipid phosphatase 6	6.8541	6.61174	6.75181	5.3742	5.07998	5.33254	-2.78365	-1.47698	2.78365	down	3.71766e-12	5.72747e-11
27316	RBMX	RNA binding motif protein, X-linked	10.0183	9.99916	10.1272	8.77192	8.71554	8.80219	-2.43688	-1.28503	2.43688	down	1.24566e-17	1.85779e-15
163882	CNST	consortin, connexin sorting protein	5.30478	5.28204	5.21318	3.995	3.65553	3.995	-2.6114	-1.38482	2.6114	down	2.03675e-10	1.89132e-09
1358	CPA2	carboxypeptidase A2	4.89872	4.80572	4.65698	6.25359	6.18234	6.20537	2.68817	1.42663	2.68817	up	4.38352e-12	6.60036e-11
5465	PPARA	peroxisome proliferator-activated receptor alpha	6.42585	6.21174	6.39884	5.14972	4.73563	5.37635	-2.39204	-1.25824	2.39204	down	5.87612e-09	3.78464e-08
115509	ZNF689	zinc finger protein 689	6.6388	6.50195	6.50329	5.17305	5.30233	5.27173	-2.46054	-1.29898	2.46054	down	3.64449e-12	5.63467e-11
7733	ZNF180	zinc finger protein 180	7.06238	6.71902	7.15131	5.30461	5.0646	5.24347	-3.41845	-1.77334	3.41845	down	8.77956e-13	1.66041e-11
55181	SMG8	SMG8 nonsense mediated mRNA decay factor	7.38748	7.35357	7.47521	6.42481	6.08819	6.24633	-2.2227	-1.15231	2.2227	down	1.22251e-11	1.59839e-10
324	APC	adenomatous polyposis coli	4.78844	4.84238	5.07323	3.90355	3.90285	3.71202	-2.08765	-1.06188	2.08765	down	1.26799e-08	7.52204e-08
80218	NAA50	N(alpha)-acetyltransferase 50, NatE catalytic subunit	8.59807	8.78988	8.72257	7.69251	7.58874	7.57601	-2.12052	-1.08442	2.12052	down	5.27387e-14	1.56441e-12
57494	RIMKLB	ribosomal modification protein rimK-like family member B	5.19555	5.07326	5.5049	6.68132	6.56917	6.9077	2.75393	1.46149	2.75393	up	5.46591e-11	5.9488e-10
494115	RBMXL1	RNA binding motif protein, X-linked-like 1	10.0183	9.99916	10.1272	8.77192	8.71554	8.80219	-2.43688	-1.28503	2.43688	down	1.24566e-17	1.85779e-15
9881	TRANK1	tetratricopeptide repeat and ankyrin repeat containing 1	8.5865	8.58474	8.6892	7.3673	7.26388	7.34916	-2.45099	-1.29337	2.45099	down	7.47762e-16	4.59002e-14
6787	NEK4	NIMA-related kinase 4	7.97538	7.88398	8.02587	6.72627	6.7522	6.77365	-2.31504	-1.21104	2.31504	down	1.85866e-14	6.5917e-13
6421	SFPQ	splicing factor proline/glutamine-rich	9.59305	9.46638	9.54786	6.76245	6.82301	6.97759	-6.41484	-2.68141	6.41484	down	1.07772e-20	1.00649e-17
85315	PAQR8	progestin and adipoQ receptor family member VIII	8.20282	8.24241	8.32283	6.60216	6.60042	6.52215	-3.20675	-1.68111	3.20675	down	4.76833e-17	4.99592e-15
78996	C7orf49	chromosome 7 open reading frame 49	9.00197	9.00668	9.05338	7.75354	7.64673	7.69041	-2.50322	-1.32378	2.50322	down	5.20024e-17	5.3257e-15
87178	PNPT1	polyribonucleotide nucleotidyltransferase 1	6.4369	6.01348	6.3913	4.74368	4.96618	4.96115	-2.62119	-1.39022	2.62119	down	1.68849e-10	1.60829e-09
195814	SDR16C5	short chain dehydrogenase/reductase family 16C, member 5	5.05561	4.60383	4.91856	6.55915	6.41583	6.56855	3.14962	1.65518	3.14962	up	4.58495e-12	6.84063e-11
79056	PRRG4	proline rich Gla (G-carboxyglutamic acid) 4 (transmembrane)	5.09824	4.91868	4.94932	6.16834	6.18253	6.18078	2.27911	1.18847	2.27911	up	4.09884e-11	4.62123e-10
54790	TET2	tet methylcytosine dioxygenase 2	3.93284	4.14451	4.15972	5.65722	5.70907	5.82419	3.14081	1.65114	3.14081	up	2.53325e-12	4.11105e-11
84816	RTN4IP1	reticulon 4 interacting protein 1	6.18253	6.21202	6.45929	4.85458	4.68785	4.97699	-2.72226	-1.44481	2.72226	down	2.14625e-11	2.62818e-10
100529097	RPL36A-HNRNPH2	RPL36A-HNRNPH2 readthrough	8.48495	8.46117	8.54863	7.42597	7.37046	7.47393	-2.10643	-1.0748	2.10643	down	1.17072e-14	4.49379e-13
8737	RIPK1	receptor interacting serine/threonine kinase 1	7.10565	7.21735	7.00638	6.04215	5.81893	5.75478	-2.35845	-1.23784	2.35845	down	1.10488e-11	1.46511e-10
54541	DDIT4	DNA damage inducible transcript 4	9.80455	9.6798	9.80391	11.9161	11.9746	11.9339	4.52771	2.17878	4.52771	up	3.09427e-23	1.9874e-19
90806	ANGEL2	angel homolog 2 (Drosophila)	6.51546	6.2987	6.54821	5.47674	5.27913	5.51583	-2.04234	-1.03022	2.04234	down	1.07779e-09	8.368e-09
23184	MESDC2	mesoderm development candidate 2	7.71991	7.65351	7.92411	6.20811	6.19205	6.21417	-2.95072	-1.56107	2.95072	down	9.60752e-15	3.83363e-13
6509	SLC1A4	solute carrier family 1 (glutamate/neutral amino acid transporter), member 4	4.5051	4.6541	4.52927	6.07699	6.28259	6.17306	3.06253	1.61472	3.06253	up	8.24489e-13	1.57295e-11
55869	HDAC8	histone deacetylase 8	6.56325	6.35029	6.42325	5.18489	4.97109	5.24507	-2.48271	-1.31191	2.48271	down	2.70758e-11	3.20175e-10
101929134	LOC101929134	uncharacterized LOC101929134	3.45652	3.35545	3.39254	4.46423	4.28335	4.55862	2.04755	1.0339	2.04755	up	1.43619e-08	8.4229e-08
84874	ZNF514	zinc finger protein 514	4.86692	4.61343	4.74437	3.69394	3.49084	3.9636	-2.03559	-1.02545	2.03559	down	1.13019e-07	5.43134e-07
56910	STARD7	StAR related lipid transfer domain containing 7	8.65011	8.60466	8.65831	6.93081	6.78615	6.86384	-3.42814	-1.77743	3.42814	down	5.26219e-18	9.87579e-16
6850	SYK	spleen tyrosine kinase	6.15421	5.87137	6.04992	4.81359	4.35242	4.89387	-2.52895	-1.33854	2.52895	down	2.23809e-09	1.59613e-08
384	ARG2	arginase 2	6.69886	6.44799	6.53833	7.6508	7.53889	7.60722	2.0523	1.03724	2.0523	up	7.12983e-12	1.00888e-10
64854	USP46	ubiquitin specific peptidase 46	4.23531	3.83512	4.16717	5.3891	5.30655	5.54032	2.51889	1.33279	2.51889	up	7.77845e-10	6.2393e-09
102659353	THRIL	TNF and HNRNPL related immunoregulatory long non-coding RNA	6.64915	6.58217	6.46754	4.65226	4.59329	4.18068	-4.26007	-2.09088	4.26007	down	2.53719e-13	5.8198e-12
63971	KIF13A	kinesin family member 13A	3.95216	3.90073	4.19466	5.19199	5.32071	5.10236	2.28022	1.18917	2.28022	up	1.83357e-09	1.33655e-08
7128	TNFAIP3	TNF alpha induced protein 3	6.00877	5.97235	5.91238	7.53435	7.44367	7.54472	2.91416	1.54308	2.91416	up	3.42708e-15	1.59838e-13
55132	LARP1B	La ribonucleoprotein domain family member 1B	5.56868	5.31874	5.577	4.3772	3.78691	4.32581	-2.50504	-1.32483	2.50504	down	1.05897e-08	6.41697e-08
10397	NDRG1	N-myc downstream regulated 1	5.3135	5.01319	4.95703	7.44606	7.30875	7.46316	4.9637	2.31142	4.9637	up	1.11514e-15	6.37615e-14
153222	CREBRF	CREB3 regulatory factor	4.65657	4.7787	4.6441	5.80232	5.83126	5.99068	2.26833	1.18163	2.26833	up	1.75324e-10	1.65949e-09
23288	IQCE	IQ motif containing E	5.98984	6.27494	6.0448	4.51767	4.73541	4.62875	-2.7816	-1.47592	2.7816	down	1.31047e-11	1.70036e-10
3176	HNMT	histamine N-methyltransferase	7.29277	7.37658	7.42375	8.66947	8.61277	8.63226	2.41798	1.2738	2.41798	up	5.99518e-16	3.79895e-14
5292	PIM1	Pim-1 proto-oncogene, serine/threonine kinase	9.56729	9.49213	9.63918	10.7951	10.7909	10.7826	2.33487	1.22334	2.33487	up	2.51316e-18	5.86762e-16
5784	PTPN14	protein tyrosine phosphatase, non-receptor type 14	5.50693	5.32132	5.44888	7.6424	7.5604	7.65091	4.57	2.19219	4.57	up	4.1782e-17	4.65584e-15
389058	SP5	Sp5 transcription factor	8.91244	8.93768	8.92572	7.45201	7.36999	7.39075	-2.86996	-1.52103	2.86996	down	5.03446e-18	9.49383e-16
161582	DYX1C1	dyslexia susceptibility 1 candidate 1	5.05212	4.57459	5.16322	3.94428	3.9324	3.62172	-2.13936	-1.09718	2.13936	down	2.55823e-07	1.14108e-06
113189	CHST14	carbohydrate (N-acetylgalactosamine 4-0) sulfotransferase 14	8.01723	7.93338	7.94965	6.98048	6.6313	6.65615	-2.31462	-1.21078	2.31462	down	3.41673e-12	5.32239e-11
57325	CSRP2BP	CSRP2 binding protein	6.89481	6.78229	6.93301	5.17452	5.14932	5.23389	-3.21346	-1.68413	3.21346	down	1.97943e-14	6.94464e-13
55238	SLC38A7	solute carrier family 38, member 7	6.35094	6.27365	6.38126	4.69798	5.04906	5.00469	-2.67222	-1.41804	2.67222	down	1.87558e-11	2.33104e-10
80005	DOCK5	dedicator of cytokinesis 5	6.18101	6.28476	6.19284	7.40871	7.44319	7.41333	2.30091	1.20221	2.30091	up	1.32261e-13	3.33728e-12
6698	SPRR1A	small proline-rich protein 1A	4.17245	4.12751	4.20259	5.28383	5.11061	5.18605	2.03634	1.02598	2.03634	up	3.59036e-09	2.43395e-08
10726	NUDC	nudC nuclear distribution protein	9.39006	9.33492	9.42192	8.14228	8.1188	8.2423	-2.32061	-1.21451	2.32061	down	1.55314e-16	1.27182e-14
4312	MMP1	matrix metallopeptidase 1	4.90598	4.42247	4.78134	8.04878	7.9272	8.09014	9.97818	3.31878	9.97818	up	1.01634e-17	1.5946e-15
9122	SLC16A4	solute carrier family 16 member 4	8.0365	7.85321	8.0647	9.72972	9.68796	9.83563	3.4018	1.7663	3.4018	up	7.72008e-18	1.31088e-15
84708	LNX1	ligand of numb-protein X 1, E3 ubiquitin protein ligase	5.23388	4.89861	5.16437	6.99238	7.03243	6.96862	3.72918	1.89886	3.72918	up	2.35461e-14	8.02409e-13
60526	LDAH	lipid droplet associated hydrolase	5.52784	5.21567	5.33288	4.1187	4.48247	4.36954	-2.04944	-1.03523	2.04944	down	3.43278e-08	1.83269e-07
9690	UBE3C	ubiquitin protein ligase E3C	8.17974	8.15566	8.34422	6.75443	6.6672	6.8285	-2.78272	-1.4765	2.78272	down	3.3188e-15	1.55527e-13
132320	SCLT1	sodium channel and clathrin linker 1	5.25298	4.94095	5.40316	3.70729	3.52889	3.59399	-3.00835	-1.58897	3.00835	down	7.56348e-11	7.90909e-10
4784	NFIX	nuclear factor I/X (CCAAT-binding transcription factor)	7.14297	6.78858	7.10037	5.85326	5.88346	5.9036	-2.1894	-1.13053	2.1894	down	8.19174e-11	8.50259e-10
2152	F3	coagulation factor III (thromboplastin, tissue factor)	5.55741	5.13472	5.50535	6.86169	6.56523	6.84977	2.56638	1.35974	2.56638	up	1.67772e-10	1.60036e-09
22847	ZNF507	zinc finger protein 507	7.17422	7.07337	7.27874	6.02683	6.10821	6.10403	-2.13725	-1.09575	2.13725	down	5.38606e-12	7.89886e-11
55275	VPS53	VPS53 GARP complex subunit	6.81632	6.55833	6.77653	5.24795	5.32778	5.20091	-2.74762	-1.45818	2.74762	down	1.22864e-12	2.21268e-11
55326	AGPAT5	1-acylglycerol-3-phosphate O-acyltransferase 5	6.24748	6.07328	6.30202	5.12494	4.96543	5.01779	-2.25252	-1.17154	2.25252	down	1.176e-10	1.17254e-09
146050	ZSCAN29	zinc finger and SCAN domain containing 29	6.23946	6.30689	6.26436	4.87185	4.82924	4.75696	-2.73376	-1.45089	2.73376	down	1.07096e-12	1.95929e-11
253959	RALGAPA1	Ral GTPase activating protein, alpha subunit 1 (catalytic)	5.62835	5.44731	5.5853	6.82769	6.67786	6.49597	2.16373	1.11352	2.16373	up	2.2766e-10	2.08932e-09
4919	ROR1	receptor tyrosine kinase-like orphan receptor 1	4.52079	4.22425	4.62546	6.6416	6.50617	6.52543	4.28977	2.1009	4.28977	up	5.5582e-14	1.63185e-12
25976	TIPARP	TCDD-inducible poly(ADP-ribose) polymerase	5.89423	5.65245	6.03267	7.10576	6.96464	7.01729	2.24925	1.16945	2.24925	up	6.61261e-11	7.04053e-10
56102	PCDHGB3	protocadherin gamma subfamily B, 3	5.86352	5.64327	6.01589	4.50345	4.18952	4.09278	-2.98758	-1.57898	2.98758	down	8.68147e-11	8.94698e-10
5718	PSMD12	proteasome 26S subunit, non-ATPase 12	8.06484	7.93048	8.10056	6.53724	6.38469	6.38561	-3.02328	-1.59611	3.02328	down	1.5157e-15	8.15527e-14
732265	LOC732265	uncharacterized LOC732265	9.04918	8.85943	8.85714	7.85862	7.67564	7.86725	-2.1756	-1.12141	2.1756	down	1.66215e-13	4.03942e-12
55727	BTBD7	BTB (POZ) domain containing 7	7.51103	7.39118	7.54618	5.15481	5.06202	5.03925	-5.26866	-2.39744	5.26866	down	1.90936e-17	2.55606e-15
