# Supplementary material for: Role and mechanism of NCAPD3 in promoting malignant behaviors in gastric cancer
Source: Front Pharmacol. 2024 Apr 22;15:1341039. doi: 10.3389/fphar.2024.1341039 (PMC11070777; doi:10.3389/fphar.2024.1341039)
Supplement: Supplementary file 6 [file DataSheet4.ZIP › RawData.xlsx]

## Sheet: rawdata.anno
probeset id	E6920-1	E6920-2	E6920-3	E6921-1	E6921-2	E6921-3	Entrez Gene	Gene Symbol	Gene Title	Gene Ontology Biological Process	Gene Ontology Cellular Component	Gene Ontology Molecular Function	Pathway	Alignments
AFFX-BioB-5_at	7.9221	7.86316	7.80013	8.21526	8.16878	8.16348	---	---	---	---	---	---	---	---
AFFX-BioB-M_at	8.00137	7.95142	7.99508	8.35138	8.27774	8.29105	---	---	---	---	---	---	---	---
AFFX-BioB-3_at	7.7081	7.54738	7.6689	8.02627	7.97067	8.00736	---	---	---	---	---	---	---	---
AFFX-BioC-5_at	9.1666	9.10457	9.14505	9.40592	9.33736	9.37189	---	---	---	---	---	---	---	---
AFFX-BioC-3_at	9.34014	9.33846	9.34322	9.57526	9.52745	9.55538	---	---	---	---	---	---	---	---
AFFX-BioDn-5_at	10.3713	10.3095	10.4056	10.5712	10.5323	10.5337	---	---	---	---	---	---	---	---
AFFX-BioDn-3_at	11.3358	11.3279	11.3495	11.5314	11.5189	11.4752	---	---	---	---	---	---	---	---
AFFX-CreX-5_at	12.5718	12.4949	12.6046	12.6712	12.662	12.6443	---	---	---	---	---	---	---	---
AFFX-CreX-3_at	12.7537	12.7336	12.7801	12.885	12.8491	12.8441	---	---	---	---	---	---	---	---
AFFX-DapX-5_at	8.25624	8.11685	8.23416	8.40689	8.41715	8.43818	---	---	---	---	---	---	---	---
AFFX-DapX-M_at	9.44456	9.39783	9.39442	9.62067	9.58726	9.63111	---	---	---	---	---	---	---	---
AFFX-DapX-3_at	9.62337	9.56222	9.64865	9.82514	9.73588	9.79235	---	---	---	---	---	---	---	---
AFFX-LysX-5_at	4.94772	4.5614	4.71577	5.10831	4.93967	5.07446	---	---	---	---	---	---	---	---
AFFX-LysX-M_at	5.29099	5.09046	5.24184	5.56078	5.44593	5.44773	---	---	---	---	---	---	---	---
AFFX-LysX-3_at	6.12005	5.82114	6.01398	6.13983	6.12382	6.30034	---	---	---	---	---	---	---	---
AFFX-PheX-5_at	5.70946	5.70739	5.72072	5.96939	5.83207	5.97443	---	---	---	---	---	---	---	---
AFFX-PheX-M_at	5.9971	5.88804	6.05523	6.40389	6.2311	6.3503	---	---	---	---	---	---	---	---
AFFX-PheX-3_at	6.53138	6.48466	6.5856	6.79028	6.70802	6.74002	---	---	---	---	---	---	---	---
AFFX-ThrX-5_at	6.12252	5.94272	6.07608	6.33745	6.13421	6.29294	---	---	---	---	---	---	---	---
AFFX-ThrX-M_at	6.49172	6.315	6.50909	6.75735	6.62173	6.62209	---	---	---	---	---	---	---	---
AFFX-ThrX-3_at	7.56712	7.52645	7.59181	7.81614	7.72976	7.78446	---	---	---	---	---	---	---	---
AFFX-TrpnX-5_at	2.65006	2.55839	2.61271	2.37828	2.62011	2.78785	---	---	---	---	---	---	---	---
AFFX-TrpnX-M_at	2.42285	2.33373	2.18058	2.27899	2.31162	2.40964	---	---	---	---	---	---	---	---
AFFX-TrpnX-3_at	2.0837	2.17019	2.05912	2.19787	2.21342	2.19392	---	---	---	---	---	---	---	---
AFFX-r2-Ec-bioB-5_at	8.38736	8.30807	8.26915	8.52609	8.61117	8.54866	---	---	---	---	---	---	---	---
AFFX-r2-Ec-bioB-M_at	8.31328	8.18215	8.28506	8.69154	8.4993	8.62743	---	---	---	---	---	---	---	---
AFFX-r2-Ec-bioB-3_at	7.7386	7.77915	7.75879	8.04527	8.05131	8.05726	---	---	---	---	---	---	---	---
AFFX-r2-Ec-bioC-5_at	9.58135	9.51244	9.53118	9.79078	9.78346	9.81869	---	---	---	---	---	---	---	---
AFFX-r2-Ec-bioC-3_at	9.95758	9.89502	9.88677	10.1322	10.0958	10.191	---	---	---	---	---	---	---	---
AFFX-r2-Ec-bioD-5_at	11.3978	11.447	11.478	11.5635	11.5767	11.5959	---	---	---	---	---	---	---	---
AFFX-r2-Ec-bioD-3_at	11.7588	11.8045	11.7209	11.9004	11.8708	11.915	---	---	---	---	---	---	---	---
AFFX-r2-P1-cre-5_at	13.0123	13.0398	13.0214	13.0945	13.1224	13.1022	---	---	---	---	---	---	---	---
AFFX-r2-P1-cre-3_at	13.1604	13.1524	13.153	13.2467	13.2576	13.255	---	---	---	---	---	---	---	---
AFFX-r2-Bs-dap-5_at	8.94534	9.04589	9.04326	9.11913	9.21397	9.21788	---	---	---	---	---	---	---	---
AFFX-r2-Bs-dap-M_at	9.71691	9.66789	9.74674	9.8631	9.84554	9.87142	---	---	---	---	---	---	---	---
AFFX-r2-Bs-dap-3_at	9.69919	9.53072	9.70214	9.74412	9.73139	9.73642	---	---	---	---	---	---	---	---
AFFX-r2-Bs-lys-5_at	5.09727	4.60548	5.00873	5.22972	4.95781	5.07536	---	---	---	---	---	---	---	---
AFFX-r2-Bs-lys-M_at	5.33075	4.90584	4.98698	5.35597	5.36734	5.16506	---	---	---	---	---	---	---	---
AFFX-r2-Bs-lys-3_at	5.80183	5.74673	5.712	5.9669	5.93223	5.87771	---	---	---	---	---	---	---	---
AFFX-r2-Bs-phe-5_at	6.24556	6.02529	6.23068	6.41292	6.54121	6.45532	---	---	---	---	---	---	---	---
AFFX-r2-Bs-phe-M_at	6.08739	5.8611	6.239	6.43142	6.28241	6.27883	---	---	---	---	---	---	---	---
AFFX-r2-Bs-phe-3_at	6.92302	6.76505	6.87046	7.07703	7.00961	7.0186	---	---	---	---	---	---	---	---
AFFX-r2-Bs-thr-5_s_at	6.45156	6.24724	6.29832	6.3353	6.45156	6.52532	---	---	---	---	---	---	---	---
AFFX-r2-Bs-thr-M_s_at	7.40797	7.31222	7.41132	7.63107	7.57927	7.55705	---	---	---	---	---	---	---	---
AFFX-r2-Bs-thr-3_s_at	8.04056	7.8849	7.97797	8.19376	8.12343	8.18907	---	---	---	---	---	---	---	---
AFFX-HUMISGF3A/M97935_5_at	5.68172	5.60517	5.76675	5.37567	5.21965	5.25592	6772	STAT1	signal transducer and activator of transcription 1	0000122 // negative regulation of transcription from RNA polymerase II promoter // inferred from sequence or structural similarity /// 0001937 // negative regulation of endothelial cell proliferation // inferred from mutant phenotype /// 0002053 // positive regulation of mesenchymal cell proliferation // inferred from sequence or structural similarity /// 0003340 // negative regulation of mesench…	0000790 // nuclear chromatin // inferred from direct assay /// 0005634 // nucleus // inferred from direct assay /// 0005654 // nucleoplasm // inferred from direct assay /// 0005654 // nucleoplasm // traceable author statement /// 0005730 // nucleolus // inferred from direct assay /// 0005737 // cytoplasm // inferred from direct assay /// 0005829 // cytosol // traceable author statement /// 003042…	0000978 // RNA polymerase II core promoter proximal region sequence-specific DNA binding // inferred from direct assay /// 0000979 // RNA polymerase II core promoter sequence-specific DNA binding // inferred from direct assay /// 0000983 // transcription factor activity, RNA polymerase II core promoter sequence-specific // inferred from direct assay /// 0003677 // DNA binding // inferred from ele…	---	---
AFFX-HUMISGF3A/M97935_MA_at	7.70414	7.69388	7.62219	7.19504	7.20187	7.18371	6772	STAT1	signal transducer and activator of transcription 1	0000122 // negative regulation of transcription from RNA polymerase II promoter // inferred from sequence or structural similarity /// 0001937 // negative regulation of endothelial cell proliferation // inferred from mutant phenotype /// 0002053 // positive regulation of mesenchymal cell proliferation // inferred from sequence or structural similarity /// 0003340 // negative regulation of mesench…	0000790 // nuclear chromatin // inferred from direct assay /// 0005634 // nucleus // inferred from direct assay /// 0005654 // nucleoplasm // inferred from direct assay /// 0005654 // nucleoplasm // traceable author statement /// 0005730 // nucleolus // inferred from direct assay /// 0005737 // cytoplasm // inferred from direct assay /// 0005829 // cytosol // traceable author statement /// 003042…	0000978 // RNA polymerase II core promoter proximal region sequence-specific DNA binding // inferred from direct assay /// 0000979 // RNA polymerase II core promoter sequence-specific DNA binding // inferred from direct assay /// 0000983 // transcription factor activity, RNA polymerase II core promoter sequence-specific // inferred from direct assay /// 0003677 // DNA binding // inferred from ele…	---	---
AFFX-HUMISGF3A/M97935_MB_at	7.03922	7.0484	7.01256	6.36742	6.30745	6.34611	6772	STAT1	signal transducer and activator of transcription 1	0000122 // negative regulation of transcription from RNA polymerase II promoter // inferred from sequence or structural similarity /// 0001937 // negative regulation of endothelial cell proliferation // inferred from mutant phenotype /// 0002053 // positive regulation of mesenchymal cell proliferation // inferred from sequence or structural similarity /// 0003340 // negative regulation of mesench…	0000790 // nuclear chromatin // inferred from direct assay /// 0005634 // nucleus // inferred from direct assay /// 0005654 // nucleoplasm // inferred from direct assay /// 0005654 // nucleoplasm // traceable author statement /// 0005730 // nucleolus // inferred from direct assay /// 0005737 // cytoplasm // inferred from direct assay /// 0005829 // cytosol // traceable author statement /// 003042…	0000978 // RNA polymerase II core promoter proximal region sequence-specific DNA binding // inferred from direct assay /// 0000979 // RNA polymerase II core promoter sequence-specific DNA binding // inferred from direct assay /// 0000983 // transcription factor activity, RNA polymerase II core promoter sequence-specific // inferred from direct assay /// 0003677 // DNA binding // inferred from ele…	---	---
AFFX-HUMISGF3A/M97935_3_at	8.8424	8.82053	8.86545	8.11707	8.13799	8.10612	6772	STAT1	signal transducer and activator of transcription 1	0000122 // negative regulation of transcription from RNA polymerase II promoter // inferred from sequence or structural similarity /// 0001937 // negative regulation of endothelial cell proliferation // inferred from mutant phenotype /// 0002053 // positive regulation of mesenchymal cell proliferation // inferred from sequence or structural similarity /// 0003340 // negative regulation of mesench…	0000790 // nuclear chromatin // inferred from direct assay /// 0005634 // nucleus // inferred from direct assay /// 0005654 // nucleoplasm // inferred from direct assay /// 0005654 // nucleoplasm // traceable author statement /// 0005730 // nucleolus // inferred from direct assay /// 0005737 // cytoplasm // inferred from direct assay /// 0005829 // cytosol // traceable author statement /// 003042…	0000978 // RNA polymerase II core promoter proximal region sequence-specific DNA binding // inferred from direct assay /// 0000979 // RNA polymerase II core promoter sequence-specific DNA binding // inferred from direct assay /// 0000983 // transcription factor activity, RNA polymerase II core promoter sequence-specific // inferred from direct assay /// 0003677 // DNA binding // inferred from ele…	---	---
AFFX-HUMRGE/M10098_5_at	12.6243	12.6039	12.651	11.9732	12.0199	11.9509	---	---	---	---	---	---	---	---
AFFX-HUMRGE/M10098_M_at	12.5121	12.5401	12.4914	11.8024	11.8633	11.816	---	---	---	---	---	---	---	---
AFFX-HUMRGE/M10098_3_at	13.2648	13.2532	13.2774	12.4034	12.3976	12.4061	---	---	---	---	---	---	---	---
AFFX-HUMGAPDH/M33197_5_at	12.7427	12.7804	12.7907	12.6072	12.6203	12.6118	2597	GAPDH	glyceraldehyde-3-phosphate dehydrogenase	0000226 // microtubule cytoskeleton organization // inferred from sequence or structural similarity /// 0005975 // carbohydrate metabolic process // traceable author statement /// 0006006 // glucose metabolic process // traceable author statement /// 0006094 // gluconeogenesis // traceable author statement /// 0006096 // glycolytic process // inferred from electronic annotation /// 0006417 // reg…	0005634 // nucleus // inferred from direct assay /// 0005634 // nucleus // inferred from sequence or structural similarity /// 0005737 // cytoplasm // inferred from direct assay /// 0005737 // cytoplasm // inferred from sequence or structural similarity /// 0005811 // lipid particle // inferred from direct assay /// 0005829 // cytosol // inferred from direct assay /// 0005829 // cytosol // inferr…	0004365 // glyceraldehyde-3-phosphate dehydrogenase (NAD+) (phosphorylating) activity // inferred from sequence or structural similarity /// 0004365 // glyceraldehyde-3-phosphate dehydrogenase (NAD+) (phosphorylating) activity // non-traceable author statement /// 0005515 // protein binding // inferred from physical interaction /// 0008017 // microtubule binding // inferred from sequence or struc…	ANAGLYCOLYSIS-PWY // HumanCyc /// GLUCONEO-PWY // HumanCyc /// GLYCOLYSIS // HumanCyc /// Glycolysis_and_Gluconeogenesis // GenMAPP /// PWY-5484 // HumanCyc	---
AFFX-HUMGAPDH/M33197_M_at	12.9861	12.9878	12.9633	12.8383	12.8334	12.8381	2597	GAPDH	glyceraldehyde-3-phosphate dehydrogenase	0000226 // microtubule cytoskeleton organization // inferred from sequence or structural similarity /// 0005975 // carbohydrate metabolic process // traceable author statement /// 0006006 // glucose metabolic process // traceable author statement /// 0006094 // gluconeogenesis // traceable author statement /// 0006096 // glycolytic process // inferred from electronic annotation /// 0006417 // reg…	0005634 // nucleus // inferred from direct assay /// 0005634 // nucleus // inferred from sequence or structural similarity /// 0005737 // cytoplasm // inferred from direct assay /// 0005737 // cytoplasm // inferred from sequence or structural similarity /// 0005811 // lipid particle // inferred from direct assay /// 0005829 // cytosol // inferred from direct assay /// 0005829 // cytosol // inferr…	0004365 // glyceraldehyde-3-phosphate dehydrogenase (NAD+) (phosphorylating) activity // inferred from sequence or structural similarity /// 0004365 // glyceraldehyde-3-phosphate dehydrogenase (NAD+) (phosphorylating) activity // non-traceable author statement /// 0005515 // protein binding // inferred from physical interaction /// 0008017 // microtubule binding // inferred from sequence or struc…	ANAGLYCOLYSIS-PWY // HumanCyc /// GLUCONEO-PWY // HumanCyc /// GLYCOLYSIS // HumanCyc /// Glycolysis_and_Gluconeogenesis // GenMAPP /// PWY-5484 // HumanCyc	---
AFFX-HUMGAPDH/M33197_3_at	12.6593	12.6409	12.6708	12.5241	12.5427	12.521	2597	GAPDH	glyceraldehyde-3-phosphate dehydrogenase	0000226 // microtubule cytoskeleton organization // inferred from sequence or structural similarity /// 0005975 // carbohydrate metabolic process // traceable author statement /// 0006006 // glucose metabolic process // traceable author statement /// 0006094 // gluconeogenesis // traceable author statement /// 0006096 // glycolytic process // inferred from electronic annotation /// 0006417 // reg…	0005634 // nucleus // inferred from direct assay /// 0005634 // nucleus // inferred from sequence or structural similarity /// 0005737 // cytoplasm // inferred from direct assay /// 0005737 // cytoplasm // inferred from sequence or structural similarity /// 0005811 // lipid particle // inferred from direct assay /// 0005829 // cytosol // inferred from direct assay /// 0005829 // cytosol // inferr…	0004365 // glyceraldehyde-3-phosphate dehydrogenase (NAD+) (phosphorylating) activity // inferred from sequence or structural similarity /// 0004365 // glyceraldehyde-3-phosphate dehydrogenase (NAD+) (phosphorylating) activity // non-traceable author statement /// 0005515 // protein binding // inferred from physical interaction /// 0008017 // microtubule binding // inferred from sequence or struc…	ANAGLYCOLYSIS-PWY // HumanCyc /// GLUCONEO-PWY // HumanCyc /// GLYCOLYSIS // HumanCyc /// Glycolysis_and_Gluconeogenesis // GenMAPP /// PWY-5484 // HumanCyc	---
AFFX-HSAC07/X00351_5_at	12.7071	12.6813	12.6765	12.6035	12.5653	12.5834	60	ACTB	actin, beta	0001895 // retina homeostasis // inferred from expression pattern /// 0006325 // chromatin organization // traceable author statement /// 0006457 // protein folding // traceable author statement /// 0006928 // movement of cell or subcellular component // traceable author statement /// 0007264 // small GTPase mediated signal transduction // traceable author statement /// 0007411 // axon guidance /…	0000790 // nuclear chromatin // inferred from direct assay /// 0005615 // extracellular space // inferred from direct assay /// 0005654 // nucleoplasm // traceable author statement /// 0005737 // cytoplasm // traceable author statement /// 0005829 // cytosol // traceable author statement /// 0005856 // cytoskeleton // inferred from sequence or structural similarity /// 0005856 // cytoskeleton // …	0000166 // nucleotide binding // inferred from electronic annotation /// 0000978 // RNA polymerase II core promoter proximal region sequence-specific DNA binding // inferred from direct assay /// 0000980 // RNA polymerase II distal enhancer sequence-specific DNA binding // inferred from direct assay /// 0005200 // structural constituent of cytoskeleton // traceable author statement /// 0005515 //…	Smooth_muscle_contraction // GenMAPP	---
AFFX-HSAC07/X00351_M_at	12.8012	12.7762	12.7592	12.7159	12.7033	12.7231	60	ACTB	actin, beta	0001895 // retina homeostasis // inferred from expression pattern /// 0006325 // chromatin organization // traceable author statement /// 0006457 // protein folding // traceable author statement /// 0006928 // movement of cell or subcellular component // traceable author statement /// 0007264 // small GTPase mediated signal transduction // traceable author statement /// 0007411 // axon guidance /…	0000790 // nuclear chromatin // inferred from direct assay /// 0005615 // extracellular space // inferred from direct assay /// 0005654 // nucleoplasm // traceable author statement /// 0005737 // cytoplasm // traceable author statement /// 0005829 // cytosol // traceable author statement /// 0005856 // cytoskeleton // inferred from sequence or structural similarity /// 0005856 // cytoskeleton // …	0000166 // nucleotide binding // inferred from electronic annotation /// 0000978 // RNA polymerase II core promoter proximal region sequence-specific DNA binding // inferred from direct assay /// 0000980 // RNA polymerase II distal enhancer sequence-specific DNA binding // inferred from direct assay /// 0005200 // structural constituent of cytoskeleton // traceable author statement /// 0005515 //…	Smooth_muscle_contraction // GenMAPP	---
AFFX-HSAC07/X00351_3_at	12.9518	12.9835	13.0073	12.9378	12.938	12.9306	60	ACTB	actin, beta	0001895 // retina homeostasis // inferred from expression pattern /// 0006325 // chromatin organization // traceable author statement /// 0006457 // protein folding // traceable author statement /// 0006928 // movement of cell or subcellular component // traceable author statement /// 0007264 // small GTPase mediated signal transduction // traceable author statement /// 0007411 // axon guidance /…	0000790 // nuclear chromatin // inferred from direct assay /// 0005615 // extracellular space // inferred from direct assay /// 0005654 // nucleoplasm // traceable author statement /// 0005737 // cytoplasm // traceable author statement /// 0005829 // cytosol // traceable author statement /// 0005856 // cytoskeleton // inferred from sequence or structural similarity /// 0005856 // cytoskeleton // …	0000166 // nucleotide binding // inferred from electronic annotation /// 0000978 // RNA polymerase II core promoter proximal region sequence-specific DNA binding // inferred from direct assay /// 0000980 // RNA polymerase II distal enhancer sequence-specific DNA binding // inferred from direct assay /// 0005200 // structural constituent of cytoskeleton // traceable author statement /// 0005515 //…	Smooth_muscle_contraction // GenMAPP	---
AFFX-M27830_5_at	10.6448	10.5937	10.594	10.5108	10.5024	10.5166	---	---	---	---	---	---	---	---
AFFX-M27830_M_at	9.57806	9.6204	9.54878	9.65892	9.69502	9.69922	---	---	---	---	---	---	---	---
AFFX-M27830_3_at	4.48058	4.50887	4.50134	4.62794	4.6963	4.68515	---	---	---	---	---	---	---	---
AFFX-hum_alu_at	13.76	13.7423	13.748	13.7822	13.788	13.7883	---	---	---	---	---	---	---	---
AFFX-r2-TagA_at	2.45569	2.46264	2.54528	3.15476	2.73489	2.73473	---	---	---	---	---	---	---	---
AFFX-r2-TagB_at	2.61468	2.74694	2.54644	2.5234	2.7705	2.54034	---	---	---	---	---	---	---	---
AFFX-r2-TagC_at	2.24524	2.33265	2.39301	2.16902	2.17407	2.39938	---	---	---	---	---	---	---	---
AFFX-r2-TagD_at	2.46998	2.62559	2.45569	3.00061	2.65797	2.87647	---	---	---	---	---	---	---	---
AFFX-r2-TagE_at	2.37409	2.18575	2.45801	2.56481	2.23222	2.37571	---	---	---	---	---	---	---	---
AFFX-r2-TagF_at	3.69101	3.94437	3.80597	3.90008	4.00485	4.1838	---	---	---	---	---	---	---	---
AFFX-r2-TagG_at	3.8409	3.3091	3.32095	3.65403	3.38739	3.42164	---	---	---	---	---	---	---	---
AFFX-r2-TagH_at	2.78025	2.78205	2.76429	2.97574	3.11291	3.29301	---	---	---	---	---	---	---	---
AFFX-r2-TagJ-3_at	2.98098	3.22554	2.95562	2.97376	3.37845	3.11097	---	---	---	---	---	---	---	---
AFFX-r2-TagJ-5_at	2.37187	2.54635	2.35746	2.17654	2.35688	2.13435	---	---	---	---	---	---	---	---
AFFX-r2-TagO-3_at	2.56661	2.72253	2.33574	2.62515	2.60175	2.46058	---	---	---	---	---	---	---	---
AFFX-r2-TagO-5_at	2.5599	2.65967	2.6927	2.67184	2.66894	2.64388	---	---	---	---	---	---	---	---
AFFX-r2-TagQ-3_at	2.87157	2.82764	2.66602	2.66622	2.7993	2.68186	---	---	---	---	---	---	---	---
AFFX-r2-TagQ-5_at	2.71357	2.75292	2.67185	2.93994	2.75292	2.84372	---	---	---	---	---	---	---	---
AFFX-r2-TagIN-3_at	3.29323	3.54077	3.08641	3.40455	3.59868	3.4977	---	---	---	---	---	---	---	---
AFFX-r2-TagIN-M_at	3.10696	3.08313	2.73241	3.01953	3.07086	3.13327	---	---	---	---	---	---	---	---
AFFX-r2-TagIN-5_at	2.64389	2.64389	2.5751	2.70756	2.58022	2.80409	---	---	---	---	---	---	---	---
AFFX-BkGr-GC03_at	1.76113	1.66905	1.61369	1.69942	1.74263	1.75259	---	---	---	---	---	---	---	---
AFFX-BkGr-GC04_at	1.68557	1.65305	1.65993	1.72518	1.67883	1.71159	---	---	---	---	---	---	---	---
AFFX-BkGr-GC05_at	1.68412	1.65956	1.6571	1.7075	1.6876	1.71358	---	---	---	---	---	---	---	---
AFFX-BkGr-GC06_at	1.73289	1.67785	1.67109	1.74054	1.7114	1.75895	---	---	---	---	---	---	---	---
AFFX-BkGr-GC07_at	1.71934	1.67129	1.69789	1.74027	1.7294	1.75557	---	---	---	---	---	---	---	---
AFFX-BkGr-GC08_at	1.7791	1.74305	1.72715	1.80188	1.77464	1.80235	---	---	---	---	---	---	---	---
AFFX-BkGr-GC09_at	1.84174	1.78008	1.77852	1.83139	1.80152	1.84777	---	---	---	---	---	---	---	---
AFFX-BkGr-GC10_at	1.89478	1.85427	1.8271	1.89413	1.88157	1.91736	---	---	---	---	---	---	---	---
AFFX-BkGr-GC11_at	1.96994	1.9402	1.90868	1.96392	1.9285	1.98336	---	---	---	---	---	---	---	---
AFFX-BkGr-GC12_at	2.05798	2.03402	2.00034	2.09951	2.07259	2.06349	---	---	---	---	---	---	---	---
AFFX-BkGr-GC13_at	2.25286	2.26904	2.20739	2.26202	2.31404	2.30218	---	---	---	---	---	---	---	---
AFFX-BkGr-GC14_at	2.39444	2.43564	2.34136	2.43502	2.44562	2.43111	---	---	---	---	---	---	---	---
AFFX-BkGr-GC15_at	2.79335	2.87424	2.71265	2.84054	2.9168	2.85154	---	---	---	---	---	---	---	---
AFFX-BkGr-GC16_at	3.31314	3.40907	3.255	3.42578	3.46603	3.4005	---	---	---	---	---	---	---	---
AFFX-BkGr-GC17_at	3.83056	3.93618	3.77862	3.91226	3.99158	3.92065	---	---	---	---	---	---	---	---
AFFX-BkGr-GC18_at	4.54623	4.66976	4.48718	4.6584	4.75743	4.66374	---	---	---	---	---	---	---	---
AFFX-BkGr-GC19_at	5.00669	5.14156	4.94641	5.13146	5.23721	5.12459	---	---	---	---	---	---	---	---
AFFX-BkGr-GC20_at	5.20581	5.33016	5.12474	5.3368	5.42336	5.29987	---	---	---	---	---	---	---	---
AFFX-BkGr-GC21_at	5.98336	6.10619	5.90151	6.1184	6.20296	6.11834	---	---	---	---	---	---	---	---
AFFX-BkGr-GC22_at	6.67036	6.79685	6.61858	6.8332	6.93439	6.815	---	---	---	---	---	---	---	---
AFFX-BkGr-GC23_at	7.5267	7.63716	7.46812	7.67848	7.78467	7.68008	---	---	---	---	---	---	---	---
AFFX-BkGr-GC24_at	8.16705	8.32333	8.17197	8.36318	8.46186	8.34648	---	---	---	---	---	---	---	---
AFFX-BkGr-GC25_at	10.0096	10.2107	10.1441	10.3337	10.3502	10.4019	---	---	---	---	---	---	---	---
200000_PM_s_at	9.43594	9.38544	9.36386	9.22306	9.20909	9.24284	10594	PRPF8	pre-mRNA processing factor 8	0000244 // spliceosomal tri-snRNP complex assembly // inferred from direct assay /// 0000375 // RNA splicing, via transesterification reactions // traceable author statement /// 0000398 // mRNA splicing, via spliceosome // inferred by curator /// 0000398 // mRNA splicing, via spliceosome // traceable author statement /// 0006397 // mRNA processing // traceable author statement /// 0008380 // RNA …	0005634 // nucleus // inferred from direct assay /// 0005654 // nucleoplasm // traceable author statement /// 0005681 // spliceosomal complex // inferred from electronic annotation /// 0005682 // U5 snRNP // traceable author statement /// 0016020 // membrane // inferred from direct assay /// 0016607 // nuclear speck // inferred from electronic annotation /// 0030529 // ribonucleoprotein complex /…	0000386 // second spliceosomal transesterification activity // not recorded /// 0003676 // nucleic acid binding // inferred from electronic annotation /// 0003723 // RNA binding // inferred from electronic annotation /// 0005515 // protein binding // inferred from physical interaction /// 0017070 // U6 snRNA binding // not recorded /// 0030619 // U1 snRNA binding // not recorded /// 0030620 // U2…	---	chr17:1553923-1588100 (-) // 99.2 // p13.3
200001_PM_at	11.1512	11.1052	11.1273	11.1446	11.1162	11.1505	826	CAPNS1	calpain, small subunit 1	0006508 // proteolysis // not recorded /// 0008284 // positive regulation of cell proliferation // traceable author statement /// 0022617 // extracellular matrix disassembly // traceable author statement /// 0030198 // extracellular matrix organization // traceable author statement	0005737 // cytoplasm // not recorded /// 0005829 // cytosol // inferred from direct assay /// 0005886 // plasma membrane // inferred from electronic annotation /// 0016020 // membrane // inferred from direct assay /// 0070062 // extracellular exosome // inferred from direct assay	0004198 // calcium-dependent cysteine-type endopeptidase activity // not recorded /// 0005509 // calcium ion binding // inferred from electronic annotation /// 0005515 // protein binding // inferred from physical interaction /// 0046872 // metal ion binding // inferred from electronic annotation	Integrin-mediated_cell_adhesion_KEGG // GenMAPP	chr19:36630916-36641255 (+) // 93.37 // q13.12
200002_PM_at	12.6753	12.6535	12.6773	12.6174	12.5853	12.6112	11224	RPL35	ribosomal protein L35	0000184 // nuclear-transcribed mRNA catabolic process, nonsense-mediated decay // traceable author statement /// 0000463 // maturation of LSU-rRNA from tricistronic rRNA transcript (SSU-rRNA, 5.8S rRNA, LSU-rRNA) // not recorded /// 0006412 // translation // non-traceable author statement /// 0006412 // translation // traceable author statement /// 0006413 // translational initiation // traceable…	0005622 // intracellular // inferred from electronic annotation /// 0005730 // nucleolus // traceable author statement /// 0005737 // cytoplasm // inferred from direct assay /// 0005829 // cytosol // traceable author statement /// 0005840 // ribosome // inferred from electronic annotation /// 0016020 // membrane // inferred from direct assay /// 0022625 // cytosolic large ribosomal subunit // inf…	0003729 // mRNA binding // traceable author statement /// 0003735 // structural constituent of ribosome // non-traceable author statement /// 0044822 // poly(A) RNA binding // inferred from direct assay	Ribosomal_Proteins // GenMAPP	chr9:127620162-127624207 (-) // 97.46 // q33.3
200003_PM_s_at	13.4906	13.5103	13.4873	13.4529	13.4617	13.4468	6158	RPL28	ribosomal protein L28	0000184 // nuclear-transcribed mRNA catabolic process, nonsense-mediated decay // traceable author statement /// 0006412 // translation // non-traceable author statement /// 0006412 // translation // traceable author statement /// 0006413 // translational initiation // traceable author statement /// 0006414 // translational elongation // traceable author statement /// 0006415 // translational ter…	0005622 // intracellular // inferred from electronic annotation /// 0005737 // cytoplasm // inferred from direct assay /// 0005829 // cytosol // traceable author statement /// 0005840 // ribosome // inferred from electronic annotation /// 0016020 // membrane // inferred from direct assay /// 0022625 // cytosolic large ribosomal subunit // inferred from direct assay /// 0030425 // dendrite // infe…	0003723 // RNA binding // traceable author statement /// 0003735 // structural constituent of ribosome // non-traceable author statement /// 0005515 // protein binding // inferred from physical interaction /// 0044822 // poly(A) RNA binding // inferred from direct assay	Ribosomal_Proteins // GenMAPP	chr19:55897314-55899740 (+) // 98.56 // q13.42
200004_PM_at	11.3087	11.3085	11.3747	11.3	11.2871	11.3064	1982	EIF4G2	eukaryotic translation initiation factor 4 gamma, 2	0006412 // translation // inferred from electronic annotation /// 0006413 // translational initiation // inferred from electronic annotation /// 0006417 // regulation of translation // inferred from electronic annotation /// 0006446 // regulation of translational initiation // inferred from direct assay /// 0007050 // cell cycle arrest // traceable author statement /// 0008219 // cell death // tr…	0005737 // cytoplasm // inferred from electronic annotation /// 0005829 // cytosol // traceable author statement /// 0016020 // membrane // inferred from direct assay /// 0016281 // eukaryotic translation initiation factor 4F complex // inferred from direct assay	0003723 // RNA binding // inferred from electronic annotation /// 0003743 // translation initiation factor activity // inferred from direct assay /// 0005488 // binding // inferred from electronic annotation /// 0005515 // protein binding // inferred from physical interaction /// 0008135 // translation factor activity, RNA binding // inferred from direct assay /// 0044822 // poly(A) RNA binding /…	Circadian_Exercise // GenMAPP	chr11:10818601-10830471 (-) // 97.46 // p15.3
200005_PM_at	11.062	11.0191	11.0671	10.9635	10.8695	10.9212	8664	EIF3D	eukaryotic translation initiation factor 3 subunit D	0001731 // formation of translation preinitiation complex // inferred from electronic annotation /// 0001732 // formation of cytoplasmic translation initiation complex // inferred from electronic annotation /// 0006412 // translation // traceable author statement /// 0006413 // translational initiation // inferred by curator /// 0006413 // translational initiation // inferred from direct assay //…	0005737 // cytoplasm // inferred from electronic annotation /// 0005829 // cytosol // traceable author statement /// 0005852 // eukaryotic translation initiation factor 3 complex // inferred from direct assay /// 0016020 // membrane // inferred from direct assay /// 0016282 // eukaryotic 43S preinitiation complex // inferred from electronic annotation /// 0033290 // eukaryotic 48S preinitiation c…	0003743 // translation initiation factor activity // inferred by curator /// 0003743 // translation initiation factor activity // inferred from direct assay /// 0005515 // protein binding // inferred from physical interaction /// 0044822 // poly(A) RNA binding // inferred from direct assay	Translation_Factors // GenMAPP	chr22:36906902-36925183 (-) // 96.01 // q12.3
200006_PM_at	11.2671	11.1821	11.2779	10.5694	10.4455	10.5398	11315	PARK7	parkinson protein 7	0001933 // negative regulation of protein phosphorylation // inferred from genetic interaction /// 0001963 // synaptic transmission, dopaminergic // inferred from electronic annotation /// 0006469 // negative regulation of protein kinase activity // inferred from genetic interaction /// 0006508 // proteolysis // inferred from electronic annotation /// 0006517 // protein deglycosylation // inferre…	0000785 // chromatin // inferred from direct assay /// 0005634 // nucleus // inferred from direct assay /// 0005737 // cytoplasm // inferred from direct assay /// 0005739 // mitochondrion // inferred from direct assay /// 0005739 // mitochondrion // inferred from mutant phenotype /// 0005747 // mitochondrial respiratory chain complex I // inferred from direct assay /// 0005758 // mitochondrial in…	0001047 // core promoter binding // inferred by curator /// 0003690 // double-stranded DNA binding // inferred from direct assay /// 0003697 // single-stranded DNA binding // inferred from direct assay /// 0003713 // transcription coactivator activity // inferred from genetic interaction /// 0003713 // transcription coactivator activity // traceable author statement /// 0003723 // RNA binding // …	---	chr1:8022839-8045342 (+) // 95.37 // p36.23
200007_PM_at	11.6595	11.6013	11.6715	11.5039	11.4727	11.4794	6727	SRP14	signal recognition particle 14kDa	0006412 // translation // traceable author statement /// 0006613 // cotranslational protein targeting to membrane // traceable author statement /// 0006614 // SRP-dependent cotranslational protein targeting to membrane // traceable author statement /// 0010467 // gene expression // traceable author statement /// 0042493 // response to drug // inferred from direct assay /// 0044267 // cellular pro…	0005634 // nucleus // inferred from direct assay /// 0005730 // nucleolus // inferred from direct assay /// 0005737 // cytoplasm // traceable author statement /// 0005786 // signal recognition particle, endoplasmic reticulum targeting // inferred from direct assay /// 0005829 // cytosol // traceable author statement /// 0030529 // ribonucleoprotein complex // inferred from electronic annotation /…	0003723 // RNA binding // traceable author statement /// 0005515 // protein binding // inferred from physical interaction /// 0008312 // 7S RNA binding // inferred from electronic annotation /// 0030942 // endoplasmic reticulum signal peptide binding // inferred from electronic annotation /// 0044822 // poly(A) RNA binding // inferred from direct assay	---	chr15:40328242-40331336 (-) // 87.93 // q15.1
200008_PM_s_at	9.71542	9.70393	9.72557	9.6668	9.63966	9.64444	2665	GDI2	GDP dissociation inhibitor 2	0007165 // signal transduction // traceable author statement /// 0007264 // small GTPase mediated signal transduction // traceable author statement /// 0015031 // protein transport // inferred from electronic annotation /// 0016192 // vesicle-mediated transport // inferred from electronic annotation /// 0043547 // positive regulation of GTPase activity // inferred from electronic annotation /// 0…	0005737 // cytoplasm // traceable author statement /// 0005794 // Golgi apparatus // inferred from electronic annotation /// 0005829 // cytosol // traceable author statement /// 0005925 // focal adhesion // inferred from direct assay /// 0016020 // membrane // inferred from electronic annotation /// 0031982 // vesicle // inferred from direct assay /// 0043209 // myelin sheath // inferred from ele…	0005093 // Rab GDP-dissociation inhibitor activity // inferred from electronic annotation /// 0005096 // GTPase activator activity // inferred from electronic annotation /// 0005515 // protein binding // inferred from physical interaction /// 0016491 // oxidoreductase activity // inferred from electronic annotation /// 0031267 // small GTPase binding // inferred from electronic annotation /// 004…	---	chr10:5807948-5855215 (-) // 96.95 // p15.1
200009_PM_at	11.2024	11.2346	11.2776	11.1638	11.1589	11.1785	2665	GDI2	GDP dissociation inhibitor 2	0007165 // signal transduction // traceable author statement /// 0007264 // small GTPase mediated signal transduction // traceable author statement /// 0015031 // protein transport // inferred from electronic annotation /// 0016192 // vesicle-mediated transport // inferred from electronic annotation /// 0043547 // positive regulation of GTPase activity // inferred from electronic annotation /// 0…	0005737 // cytoplasm // traceable author statement /// 0005794 // Golgi apparatus // inferred from electronic annotation /// 0005829 // cytosol // traceable author statement /// 0005925 // focal adhesion // inferred from direct assay /// 0016020 // membrane // inferred from electronic annotation /// 0031982 // vesicle // inferred from direct assay /// 0043209 // myelin sheath // inferred from ele…	0005093 // Rab GDP-dissociation inhibitor activity // inferred from electronic annotation /// 0005096 // GTPase activator activity // inferred from electronic annotation /// 0005515 // protein binding // inferred from physical interaction /// 0016491 // oxidoreductase activity // inferred from electronic annotation /// 0031267 // small GTPase binding // inferred from electronic annotation /// 004…	---	chr10:5807185-5855373 (-) // 99.34 // p15.1
200010_PM_at	12.4079	12.4102	12.3639	12.302	12.3375	12.3071	6135	RPL11	ribosomal protein L11	0000027 // ribosomal large subunit assembly // not recorded /// 0000184 // nuclear-transcribed mRNA catabolic process, nonsense-mediated decay // traceable author statement /// 0006364 // rRNA processing // inferred from mutant phenotype /// 0006412 // translation // non-traceable author statement /// 0006412 // translation // traceable author statement /// 0006413 // translational initiation // …	0005622 // intracellular // inferred from electronic annotation /// 0005634 // nucleus // inferred from electronic annotation /// 0005730 // nucleolus // inferred from direct assay /// 0005737 // cytoplasm // inferred from direct assay /// 0005829 // cytosol // traceable author statement /// 0005840 // ribosome // inferred from electronic annotation /// 0016020 // membrane // inferred from direct…	0003723 // RNA binding // traceable author statement /// 0003735 // structural constituent of ribosome // non-traceable author statement /// 0005515 // protein binding // inferred from physical interaction /// 0019843 // rRNA binding // inferred from electronic annotation /// 0044822 // poly(A) RNA binding // inferred from direct assay	Ribosomal_Proteins // GenMAPP /// Ribosomal_Proteins // GenMAPP	chr1:24019097-24022913 (+) // 97.29 // p36.11
200011_PM_s_at	9.68292	9.66576	9.66954	8.91241	8.95016	8.94417	377	ARF3	ADP ribosylation factor 3	0006644 // phospholipid metabolic process // traceable author statement /// 0006661 // phosphatidylinositol biosynthetic process // traceable author statement /// 0006810 // transport // inferred from electronic annotation /// 0006886 // intracellular protein transport // inferred from electronic annotation /// 0007264 // small GTPase mediated signal transduction // inferred from electronic annot…	0000139 // Golgi membrane // traceable author statement /// 0005622 // intracellular // inferred from electronic annotation /// 0005737 // cytoplasm // inferred from electronic annotation /// 0005794 // Golgi apparatus // inferred from electronic annotation /// 0048471 // perinuclear region of cytoplasm // inferred from electronic annotation /// 0070062 // extracellular exosome // inferred from d…	0000166 // nucleotide binding // inferred from electronic annotation /// 0003924 // GTPase activity // traceable author statement /// 0005525 // GTP binding // inferred from electronic annotation	---	chr12:49329991-49351310 (-) // 98.47 // q13.12
200012_PM_x_at	12.935	12.9426	12.9302	12.8986	12.9154	12.9094	6144	RPL21	ribosomal protein L21	0000184 // nuclear-transcribed mRNA catabolic process, nonsense-mediated decay // traceable author statement /// 0006412 // translation // non-traceable author statement /// 0006412 // translation // traceable author statement /// 0006413 // translational initiation // traceable author statement /// 0006414 // translational elongation // traceable author statement /// 0006415 // translational ter…	0005622 // intracellular // inferred from electronic annotation /// 0005730 // nucleolus // inferred from direct assay /// 0005737 // cytoplasm // inferred from direct assay /// 0005829 // cytosol // traceable author statement /// 0005840 // ribosome // inferred from electronic annotation /// 0016020 // membrane // inferred from direct assay /// 0022625 // cytosolic large ribosomal subunit // inf…	0003723 // RNA binding // traceable author statement /// 0003735 // structural constituent of ribosome // non-traceable author statement /// 0044822 // poly(A) RNA binding // inferred from direct assay	Ribosomal_Proteins // GenMAPP	chr11:9681951-9682503 (+) // 95.37 // p15.4 /// chr12:77054151-77054708 (+) // 93.06 // q21.2 /// chr13:27827898-27830700 (+) // 93.95 // q12.2 /// chr17:3568480-3569034 (+) // 94.66 // p13.2 /// chr7:20042354-20042909 (+) // 97.15 // p21.1 /// chr1:212224827-212225381 (-) // 88.61 // q32.3 /// chr10:122114174-122114728 (-) // 97.33 // q26.12 /// chr10:29187891-29188446 (-) // 95.2 // p12.1 /// c…
200013_PM_at	12.5954	12.5535	12.6185	12.4542	12.4507	12.4525	6152	RPL24	ribosomal protein L24	0000027 // ribosomal large subunit assembly // not recorded /// 0000184 // nuclear-transcribed mRNA catabolic process, nonsense-mediated decay // traceable author statement /// 0006412 // translation // non-traceable author statement /// 0006412 // translation // traceable author statement /// 0006413 // translational initiation // traceable author statement /// 0006414 // translational elongatio…	0005737 // cytoplasm // inferred from direct assay /// 0005829 // cytosol // traceable author statement /// 0005840 // ribosome // inferred from electronic annotation /// 0016020 // membrane // inferred from direct assay /// 0022625 // cytosolic large ribosomal subunit // inferred from direct assay /// 0030529 // ribonucleoprotein complex // inferred from electronic annotation /// 0070062 // extr…	0003723 // RNA binding // traceable author statement /// 0003735 // structural constituent of ribosome // non-traceable author statement /// 0044822 // poly(A) RNA binding // inferred from direct assay	Ribosomal_Proteins // GenMAPP	chr9:72832075-72832622 (+) // 95.14 // q21.12 /// chr3:101399935-101405559 (-) // 99.82 // q12.3
200014_PM_s_at	10.601	10.6521	10.6846	10.3078	10.314	10.3426	3183	HNRNPC	heterogeneous nuclear ribonucleoprotein C (C1/C2)	0000398 // mRNA splicing, via spliceosome // inferred by curator /// 0000398 // mRNA splicing, via spliceosome // inferred from mutant phenotype /// 0000398 // mRNA splicing, via spliceosome // traceable author statement /// 0001649 // osteoblast differentiation // inferred from direct assay /// 0006397 // mRNA processing // inferred from electronic annotation /// 0008380 // RNA splicing // trace…	0000790 // nuclear chromatin // inferred from direct assay /// 0005634 // nucleus // inferred from direct assay /// 0005654 // nucleoplasm // inferred from direct assay /// 0005654 // nucleoplasm // traceable author statement /// 0005681 // spliceosomal complex // inferred from direct assay /// 0005697 // telomerase holoenzyme complex // inferred from direct assay /// 0005829 // cytosol // inferr…	0000166 // nucleotide binding // inferred from electronic annotation /// 0000978 // RNA polymerase II core promoter proximal region sequence-specific DNA binding // inferred from direct assay /// 0000980 // RNA polymerase II distal enhancer sequence-specific DNA binding // inferred from direct assay /// 0003676 // nucleic acid binding // inferred from electronic annotation /// 0003723 // RNA bind…	mRNA_processing_Reactome // GenMAPP	chr14:21678714-21737507 (-) // 98.86 // q11.2
200015_PM_s_at	10.8732	10.8263	10.861	10.4773	10.46	10.5011	4735	SEPT2	septin 2	0002036 // regulation of L-glutamate transport // inferred from electronic annotation /// 0007049 // cell cycle // inferred from electronic annotation /// 0007067 // mitotic nuclear division // inferred from electronic annotation /// 0007224 // smoothened signaling pathway // inferred from sequence or structural similarity /// 0031175 // neuron projection development // inferred from electronic a…	0000145 // exocyst // inferred from electronic annotation /// 0000775 // chromosome, centromeric region // inferred from electronic annotation /// 0000776 // kinetochore // inferred from electronic annotation /// 0000777 // condensed chromosome kinetochore // inferred from electronic annotation /// 0005634 // nucleus // inferred from direct assay /// 0005654 // nucleoplasm // inferred from direct…	0000166 // nucleotide binding // inferred from electronic annotation /// 0005515 // protein binding // inferred from physical interaction /// 0005525 // GTP binding // inferred from electronic annotation /// 0030234 // enzyme regulator activity // inferred from electronic annotation /// 0032947 // protein complex scaffold // inferred from electronic annotation	---	chr2:242254784-242293439 (+) // 99.91 // q37.3
200016_PM_x_at	12.452	12.4042	12.4779	12.1907	12.2074	12.2081	3178	HNRNPA1	heterogeneous nuclear ribonucleoprotein A1	0000380 // alternative mRNA splicing, via spliceosome // inferred from electronic annotation /// 0000398 // mRNA splicing, via spliceosome // inferred by curator /// 0000398 // mRNA splicing, via spliceosome // traceable author statement /// 0006397 // mRNA processing // traceable author statement /// 0006405 // RNA export from nucleus // inferred by curator /// 0006810 // transport // inferred f…	0005634 // nucleus // inferred from electronic annotation /// 0005654 // nucleoplasm // inferred from direct assay /// 0005654 // nucleoplasm // traceable author statement /// 0005681 // spliceosomal complex // inferred from direct assay /// 0005737 // cytoplasm // inferred from direct assay /// 0016020 // membrane // inferred from direct assay /// 0019013 // viral nucleocapsid // inferred from e…	0000166 // nucleotide binding // inferred from electronic annotation /// 0003676 // nucleic acid binding // inferred from electronic annotation /// 0003697 // single-stranded DNA binding // inferred from direct assay /// 0003723 // RNA binding // traceable author statement /// 0003727 // single-stranded RNA binding // inferred by curator /// 0005515 // protein binding // inferred from physical in…	---	chr12:54674487-54679030 (+) // 95.7 // q13.13 /// chr2:201927748-201929483 (+) // 86.72 // q33.1 /// chr18:29991468-29993200 (-) // 87.22 // q12.1 /// chr5:79654187-79655918 (-) // 85.59 // q14.1
200017_PM_at	12.6485	12.6052	12.6886	12.472	12.5054	12.4615	6233	RPS27A	ribosomal protein S27a	0000082 // G1/S transition of mitotic cell cycle // traceable author statement /// 0000086 // G2/M transition of mitotic cell cycle // traceable author statement /// 0000122 // negative regulation of transcription from RNA polymerase II promoter // traceable author statement /// 0000165 // MAPK cascade // traceable author statement /// 0000184 // nuclear-transcribed mRNA catabolic process, nonsen…	0005615 // extracellular space // inferred from direct assay /// 0005634 // nucleus // inferred from direct assay /// 0005654 // nucleoplasm // traceable author statement /// 0005730 // nucleolus // inferred from direct assay /// 0005737 // cytoplasm // inferred from direct assay /// 0005829 // cytosol // traceable author statement /// 0005840 // ribosome // inferred from electronic annotation //…	0003735 // structural constituent of ribosome // inferred from direct assay /// 0005515 // protein binding // inferred from physical interaction /// 0044822 // poly(A) RNA binding // inferred from direct assay /// 0046872 // metal ion binding // inferred from electronic annotation	---	chr1:192685274-192685813 (+) // 93.89 // q31.2 /// chr2:55459823-55462744 (+) // 99.63 // p16.1 /// chr16:61089318-61089842 (-) // 95.37 // q21
200018_PM_at	12.9057	12.9451	12.9648	12.8722	12.8964	12.8918	6207	RPS13	ribosomal protein S13	0000184 // nuclear-transcribed mRNA catabolic process, nonsense-mediated decay // traceable author statement /// 0006412 // translation // not recorded /// 0006412 // translation // inferred by curator /// 0006412 // translation // traceable author statement /// 0006413 // translational initiation // traceable author statement /// 0006414 // translational elongation // traceable author statement …	0005622 // intracellular // inferred from electronic annotation /// 0005634 // nucleus // inferred from direct assay /// 0005730 // nucleolus // inferred from direct assay /// 0005829 // cytosol // traceable author statement /// 0005840 // ribosome // non-traceable author statement /// 0005925 // focal adhesion // inferred from direct assay /// 0016020 // membrane // inferred from direct assay //…	0003729 // mRNA binding // inferred from direct assay /// 0003735 // structural constituent of ribosome // not recorded /// 0005515 // protein binding // inferred from physical interaction /// 0044822 // poly(A) RNA binding // inferred from direct assay /// 0070181 // small ribosomal subunit rRNA binding // not recorded	Ribosomal_Proteins // GenMAPP /// Ribosomal_Proteins // GenMAPP	chr1:53237826-53238346 (-) // 95.85 // p32.3 /// chr11:17095940-17099220 (-) // 99.43 // p15.1
200019_PM_s_at	11.9485	11.9262	11.903	11.6541	11.6284	11.6678	2197	FAU	Finkel-Biskis-Reilly murine sarcoma virus (FBR-MuSV) ubiquitously expressed	0000184 // nuclear-transcribed mRNA catabolic process, nonsense-mediated decay // traceable author statement /// 0002227 // innate immune response in mucosa // inferred from direct assay /// 0006412 // translation // inferred by curator /// 0006412 // translation // traceable author statement /// 0006413 // translational initiation // traceable author statement /// 0006414 // translational elonga…	0005615 // extracellular space // inferred from direct assay /// 0005622 // intracellular // inferred from electronic annotation /// 0005829 // cytosol // traceable author statement /// 0005840 // ribosome // inferred from electronic annotation /// 0015935 // small ribosomal subunit // inferred from direct assay /// 0022627 // cytosolic small ribosomal subunit // inferred from direct assay /// 00…	0003723 // RNA binding // traceable author statement /// 0003735 // structural constituent of ribosome // inferred from direct assay /// 0005515 // protein binding // inferred from electronic annotation /// 0044822 // poly(A) RNA binding // inferred from direct assay	Ribosomal_Proteins // GenMAPP /// Ribosomal_Proteins // GenMAPP /// Ribosomal_Proteins // GenMAPP	chr11:64888102-64889609 (-) // 97.88 // q13.1
200020_PM_at	9.84203	9.79145	9.8274	8.79962	8.80837	8.81447	23435	TARDBP	TAR DNA binding protein	0001933 // negative regulation of protein phosphorylation // inferred from mutant phenotype /// 0006351 // transcription, DNA-templated // inferred from electronic annotation /// 0006355 // regulation of transcription, DNA-templated // inferred from electronic annotation /// 0006366 // transcription from RNA polymerase II promoter // inferred from electronic annotation /// 0006397 // mRNA process…	0005634 // nucleus // inferred from direct assay /// 0005654 // nucleoplasm // inferred from direct assay /// 0005726 // perichromatin fibrils // inferred from electronic annotation /// 0005737 // cytoplasm // inferred from electronic annotation /// 0016607 // nuclear speck // inferred from electronic annotation /// 0035061 // interchromatin granule // inferred from electronic annotation	0000166 // nucleotide binding // inferred from electronic annotation /// 0001205 // transcriptional activator activity, RNA polymerase II distal enhancer sequence-specific binding // inferred from electronic annotation /// 0003676 // nucleic acid binding // inferred from electronic annotation /// 0003677 // DNA binding // inferred from electronic annotation /// 0003690 // double-stranded DNA bind…	---	chr1:11072728-11084101 (+) // 99.02 // p36.22
200021_PM_at	12.2091	12.2158	12.1503	12.1116	12.0904	12.0569	1072	CFL1	cofilin 1 (non-muscle)	0000281 // mitotic cytokinesis // inferred from electronic annotation /// 0001755 // neural crest cell migration // inferred from electronic annotation /// 0001842 // neural fold formation // inferred from electronic annotation /// 0002576 // platelet degranulation // traceable author statement /// 0006468 // protein phosphorylation // inferred from electronic annotation /// 0006606 // protein im…	0005615 // extracellular space // inferred from direct assay /// 0005622 // intracellular // inferred from electronic annotation /// 0005634 // nucleus // traceable author statement /// 0005737 // cytoplasm // traceable author statement /// 0005856 // cytoskeleton // inferred from electronic annotation /// 0005886 // plasma membrane // inferred from electronic annotation /// 0005911 // cell-cell …	0003779 // actin binding // inferred from electronic annotation /// 0005515 // protein binding // inferred from physical interaction	G13_Signaling_Pathway // GenMAPP	chr11:65622307-65625621 (-) // 98.96 // q13.1
200022_PM_at	13.2059	13.2131	13.2252	13.1253	13.1393	13.1038	6141	RPL18	ribosomal protein L18	0000184 // nuclear-transcribed mRNA catabolic process, nonsense-mediated decay // traceable author statement /// 0006412 // translation // non-traceable author statement /// 0006412 // translation // traceable author statement /// 0006413 // translational initiation // traceable author statement /// 0006414 // translational elongation // traceable author statement /// 0006415 // translational ter…	0005622 // intracellular // inferred from electronic annotation /// 0005634 // nucleus // inferred from direct assay /// 0005730 // nucleolus // inferred from direct assay /// 0005737 // cytoplasm // inferred from direct assay /// 0005829 // cytosol // traceable author statement /// 0005840 // ribosome // inferred from electronic annotation /// 0005925 // focal adhesion // inferred from direct as…	0003723 // RNA binding // traceable author statement /// 0003735 // structural constituent of ribosome // non-traceable author statement	Ribosomal_Proteins // GenMAPP	chr19:49118588-49121135 (-) // 96.03 // q13.33
200023_PM_s_at	11.3378	11.3112	11.341	11.2416	11.2074	11.2263	8665	EIF3F	eukaryotic translation initiation factor 3 subunit F	0001731 // formation of translation preinitiation complex // inferred from electronic annotation /// 0006412 // translation // traceable author statement /// 0006413 // translational initiation // inferred by curator /// 0006413 // translational initiation // inferred from direct assay /// 0006413 // translational initiation // traceable author statement /// 0006446 // regulation of translational…	0005737 // cytoplasm // inferred from electronic annotation /// 0005829 // cytosol // traceable author statement /// 0005852 // eukaryotic translation initiation factor 3 complex // inferred from direct assay /// 0005852 // eukaryotic translation initiation factor 3 complex // traceable author statement /// 0016020 // membrane // inferred from direct assay /// 0016282 // eukaryotic 43S preinitiat…	0003743 // translation initiation factor activity // inferred by curator /// 0003743 // translation initiation factor activity // inferred from direct assay /// 0003743 // translation initiation factor activity // traceable author statement /// 0004843 // ubiquitin-specific protease activity // inferred from direct assay /// 0005515 // protein binding // inferred from physical interaction /// 000…	Translation_Factors // GenMAPP	chr11:8008893-8017711 (+) // 90.74 // p15.4 /// chr2:58478568-58479802 (+) // 89.68 // p16.1
200024_PM_at	13.201	13.2587	13.2646	13.1654	13.193	13.1576	6193	RPS5	ribosomal protein S5	0000028 // ribosomal small subunit assembly // not recorded /// 0000184 // nuclear-transcribed mRNA catabolic process, nonsense-mediated decay // traceable author statement /// 0006412 // translation // inferred by curator /// 0006412 // translation // inferred from genetic interaction /// 0006412 // translation // non-traceable author statement /// 0006412 // translation // traceable author stat…	0005829 // cytosol // traceable author statement /// 0005840 // ribosome // inferred from electronic annotation /// 0005925 // focal adhesion // inferred from direct assay /// 0015935 // small ribosomal subunit // inferred from electronic annotation /// 0016020 // membrane // inferred from direct assay /// 0022627 // cytosolic small ribosomal subunit // inferred from direct assay /// 0030529 // r…	0003723 // RNA binding // non-traceable author statement /// 0003729 // mRNA binding // inferred from direct assay /// 0003735 // structural constituent of ribosome // inferred from direct assay /// 0019843 // rRNA binding // not recorded /// 0044822 // poly(A) RNA binding // inferred from direct assay	Ribosomal_Proteins // GenMAPP	chr19:58898670-58906170 (+) // 98.87 // q13.43
200025_PM_s_at	12.8638	12.9188	12.9263	12.9535	12.9443	12.9601	6155	RPL27	ribosomal protein L27	0000184 // nuclear-transcribed mRNA catabolic process, nonsense-mediated decay // traceable author statement /// 0006351 // transcription, DNA-templated // inferred from electronic annotation /// 0006355 // regulation of transcription, DNA-templated // inferred from electronic annotation /// 0006355 // regulation of transcription, DNA-templated // non-traceable author statement /// 0006412 // tra…	0005622 // intracellular // inferred from electronic annotation /// 0005634 // nucleus // inferred from direct assay /// 0005829 // cytosol // traceable author statement /// 0005840 // ribosome // traceable author statement /// 0005925 // focal adhesion // inferred from direct assay /// 0016020 // membrane // inferred from direct assay /// 0022625 // cytosolic large ribosomal subunit // inferred …	0003676 // nucleic acid binding // inferred from electronic annotation /// 0003677 // DNA binding // inferred from electronic annotation /// 0003700 // transcription factor activity, sequence-specific DNA binding // non-traceable author statement /// 0003735 // structural constituent of ribosome // non-traceable author statement /// 0003735 // structural constituent of ribosome // traceable autho…	Ribosomal_Proteins // GenMAPP /// Ribosomal_Proteins // GenMAPP	chr17:41150759-41154969 (+) // 94.54 // q21.31
200026_PM_at	12.6706	12.6745	12.6945	12.721	12.7134	12.7304	6164	RPL34	ribosomal protein L34	0000184 // nuclear-transcribed mRNA catabolic process, nonsense-mediated decay // traceable author statement /// 0006412 // translation // non-traceable author statement /// 0006412 // translation // traceable author statement /// 0006413 // translational initiation // traceable author statement /// 0006414 // translational elongation // traceable author statement /// 0006415 // translational ter…	0005622 // intracellular // inferred from electronic annotation /// 0005730 // nucleolus // inferred from direct assay /// 0005737 // cytoplasm // inferred from direct assay /// 0005829 // cytosol // traceable author statement /// 0005840 // ribosome // inferred from electronic annotation /// 0022625 // cytosolic large ribosomal subunit // inferred from direct assay /// 0030529 // ribonucleoprote…	0003723 // RNA binding // traceable author statement /// 0003735 // structural constituent of ribosome // non-traceable author statement	Ribosomal_Proteins // GenMAPP	chr4:109543104-109546385 (+) // 96.68 // q25
200027_PM_at	10.0892	10.0605	10.1462	10.5883	10.5477	10.619	4677	NARS	asparaginyl-tRNA synthetase	0006412 // translation // inferred from electronic annotation /// 0006418 // tRNA aminoacylation for protein translation // traceable author statement /// 0006421 // asparaginyl-tRNA aminoacylation // inferred from electronic annotation /// 0010467 // gene expression // traceable author statement	0005737 // cytoplasm // inferred from direct assay /// 0005739 // mitochondrion // inferred from electronic annotation /// 0005829 // cytosol // traceable author statement /// 0070062 // extracellular exosome // inferred from direct assay	0000166 // nucleotide binding // inferred from electronic annotation /// 0003676 // nucleic acid binding // inferred from electronic annotation /// 0004812 // aminoacyl-tRNA ligase activity // inferred from electronic annotation /// 0004816 // asparagine-tRNA ligase activity // inferred from electronic annotation /// 0005524 // ATP binding // inferred from electronic annotation /// 0016874 // lig…	TRNA-CHARGING-PWY // HumanCyc	chr18:55267895-55289013 (-) // 99.37 // q21.31
200028_PM_s_at	9.92328	10.0139	10.0503	8.15503	8.18984	8.31348	56910	STARD7	StAR related lipid transfer domain containing 7	1903955 // positive regulation of protein targeting to mitochondrion // inferred from mutant phenotype	0005739 // mitochondrion // inferred from electronic annotation	0008289 // lipid binding // inferred from electronic annotation	---	chr2:96850604-96874508 (-) // 95.78 // q11.2
200029_PM_at	12.5372	12.556	12.586	12.4406	12.405	12.4119	6143	RPL19	ribosomal protein L19	0000184 // nuclear-transcribed mRNA catabolic process, nonsense-mediated decay // traceable author statement /// 0006412 // translation // non-traceable author statement /// 0006412 // translation // traceable author statement /// 0006413 // translational initiation // traceable author statement /// 0006414 // translational elongation // traceable author statement /// 0006415 // translational ter…	0005622 // intracellular // inferred from electronic annotation /// 0005730 // nucleolus // inferred from direct assay /// 0005737 // cytoplasm // inferred from direct assay /// 0005829 // cytosol // traceable author statement /// 0005840 // ribosome // inferred from electronic annotation /// 0005925 // focal adhesion // inferred from direct assay /// 0016020 // membrane // inferred from direct a…	0003723 // RNA binding // traceable author statement /// 0003735 // structural constituent of ribosome // non-traceable author statement /// 0003735 // structural constituent of ribosome // traceable author statement /// 0005515 // protein binding // inferred from physical interaction /// 0044822 // poly(A) RNA binding // inferred from direct assay	mRNA_processing_binding_Reactome // GenMAPP /// Ribosomal_Proteins // GenMAPP /// Ribosomal_Proteins // GenMAPP /// Ribosomal_Proteins // GenMAPP	chr17:37356570-37360980 (+) // 99.86 // q12 /// chr5:177482577-177483269 (+) // 96.42 // q35.3
200030_PM_s_at	12.3343	12.3572	12.3092	12.152	12.1389	12.1423	5250	SLC25A3	solute carrier family 25 (mitochondrial carrier; phosphate carrier), member 3	0006091 // generation of precursor metabolites and energy // traceable author statement /// 0006810 // transport // traceable author statement /// 0035435 // phosphate ion transmembrane transport // traceable author statement /// 0055085 // transmembrane transport // inferred from electronic annotation	0005634 // nucleus // inferred from direct assay /// 0005730 // nucleolus // inferred from direct assay /// 0005739 // mitochondrion // inferred from direct assay /// 0005743 // mitochondrial inner membrane // inferred from electronic annotation /// 0005887 // integral component of plasma membrane // traceable author statement /// 0016020 // membrane // inferred from direct assay /// 0016021 // i…	0015293 // symporter activity // inferred from electronic annotation /// 0015320 // phosphate ion carrier activity // traceable author statement /// 0032403 // protein complex binding // inferred from direct assay	---	chr12:98987474-98995485 (+) // 98.42 // q23.1
200031_PM_s_at	13.4421	13.4297	13.4311	13.4456	13.4432	13.4452	6205	RPS11	ribosomal protein S11	0000184 // nuclear-transcribed mRNA catabolic process, nonsense-mediated decay // traceable author statement /// 0001649 // osteoblast differentiation // inferred from electronic annotation /// 0006412 // translation // not recorded /// 0006412 // translation // inferred by curator /// 0006412 // translation // non-traceable author statement /// 0006412 // translation // traceable author statemen…	0005622 // intracellular // inferred from electronic annotation /// 0005730 // nucleolus // inferred from direct assay /// 0005737 // cytoplasm // inferred from direct assay /// 0005829 // cytosol // traceable author statement /// 0005840 // ribosome // non-traceable author statement /// 0005925 // focal adhesion // inferred from direct assay /// 0016020 // membrane // inferred from direct assay …	0003723 // RNA binding // inferred from electronic annotation /// 0003735 // structural constituent of ribosome // not recorded /// 0005515 // protein binding // inferred from physical interaction /// 0019843 // rRNA binding // inferred from electronic annotation /// 0044822 // poly(A) RNA binding // inferred from direct assay	mRNA_processing_binding_Reactome // GenMAPP /// Ribosomal_Proteins // GenMAPP /// Ribosomal_Proteins // GenMAPP /// Ribosomal_Proteins // GenMAPP	chr12:133402276-133402823 (+) // 95.58 // q24.33 /// chr19:50000448-50002944 (+) // 94.66 // q13.33
200032_PM_s_at	13.0066	12.9995	13.0394	12.9945	13.0014	13.0089	6126 /// 6133	RPL9P7 /// RPL9	ribosomal protein L9 pseudogene 7 /// ribosomal protein L9	0000184 // nuclear-transcribed mRNA catabolic process, nonsense-mediated decay // traceable author statement /// 0002181 // cytoplasmic translation // not recorded /// 0006412 // translation // non-traceable author statement /// 0006412 // translation // traceable author statement /// 0006413 // translational initiation // traceable author statement /// 0006414 // translational elongation // trac…	0005622 // intracellular // inferred from electronic annotation /// 0005634 // nucleus // inferred from direct assay /// 0005730 // nucleolus // inferred from direct assay /// 0005737 // cytoplasm // inferred from direct assay /// 0005739 // mitochondrion // inferred from electronic annotation /// 0005829 // cytosol // traceable author statement /// 0005840 // ribosome // traceable author stateme…	0003723 // RNA binding // traceable author statement /// 0003735 // structural constituent of ribosome // non-traceable author statement /// 0005515 // protein binding // inferred from physical interaction /// 0016740 // transferase activity // inferred from electronic annotation /// 0016746 // transferase activity, transferring acyl groups // inferred from electronic annotation /// 0019843 // rR…	Ribosomal_Proteins // GenMAPP	chr15:82664414-82665118 (-) // 98.74 // q25.2 /// chr15:83040955-83041659 (-) // 98.74 // q25.2 /// chr4:39455751-39460537 (-) // 99.72 // p14 /// chrX:23854760-23855463 (-) // 98.46 // p22.11
200033_PM_at	11.324	11.3042	11.2538	10.6559	10.6729	10.6588	1655	DDX5	DEAD (Asp-Glu-Ala-Asp) box helicase 5	0000122 // negative regulation of transcription from RNA polymerase II promoter // inferred from direct assay /// 0000381 // regulation of alternative mRNA splicing, via spliceosome // inferred from direct assay /// 0000398 // mRNA splicing, via spliceosome // inferred by curator /// 0001701 // in utero embryonic development // inferred from electronic annotation /// 0006351 // transcription, DNA…	0005634 // nucleus // inferred from direct assay /// 0005634 // nucleus // non-traceable author statement /// 0005654 // nucleoplasm // inferred from direct assay /// 0005681 // spliceosomal complex // inferred from electronic annotation /// 0005730 // nucleolus // inferred from direct assay /// 0016020 // membrane // inferred from direct assay /// 0030529 // ribonucleoprotein complex // inferred…	0000166 // nucleotide binding // inferred from electronic annotation /// 0003676 // nucleic acid binding // inferred from electronic annotation /// 0003712 // transcription cofactor activity // inferred from electronic annotation /// 0003713 // transcription coactivator activity // inferred from direct assay /// 0003723 // RNA binding // inferred from electronic annotation /// 0003724 // RNA heli…	---	chr17:62495739-62502407 (-) // 99.57 // q23.3
200034_PM_s_at	12.5474	12.5066	12.5305	12.4125	12.4237	12.4453	6128 /// 645387	RPL6 /// RPL6P27	ribosomal protein L6 /// ribosomal protein L6 pseudogene 27	0000027 // ribosomal large subunit assembly // not recorded /// 0000184 // nuclear-transcribed mRNA catabolic process, nonsense-mediated decay // traceable author statement /// 0002181 // cytoplasmic translation // not recorded /// 0006355 // regulation of transcription, DNA-templated // traceable author statement /// 0006412 // translation // non-traceable author statement /// 0006412 // transla…	0005622 // intracellular // inferred from electronic annotation /// 0005634 // nucleus // inferred from direct assay /// 0005829 // cytosol // traceable author statement /// 0005840 // ribosome // inferred from electronic annotation /// 0005925 // focal adhesion // inferred from direct assay /// 0016020 // membrane // inferred from direct assay /// 0022625 // cytosolic large ribosomal subunit // …	0003677 // DNA binding // traceable author statement /// 0003723 // RNA binding // traceable author statement /// 0003735 // structural constituent of ribosome // non-traceable author statement /// 0044822 // poly(A) RNA binding // inferred from direct assay	Ribosomal_Proteins // GenMAPP	chr4:66439157-66440079 (+) // 97.52 // q13.1 /// chr7:137406713-137407632 (+) // 97.08 // q33 /// chr12:112842994-112847416 (-) // 99.68 // q24.13 /// chr18:6462109-6463028 (-) // 98.27 // p11.31
200035_PM_at	8.61773	8.50637	8.46353	8.33287	8.33737	8.38615	23399	CTDNEP1	CTD nuclear envelope phosphatase 1	0000278 // mitotic cell cycle // traceable author statement /// 0006470 // protein dephosphorylation // inferred from direct assay /// 0006998 // nuclear envelope organization // inferred from direct assay /// 0007077 // mitotic nuclear envelope disassembly // traceable author statement /// 0007276 // gamete generation // inferred from electronic annotation /// 0007498 // mesoderm development // …	0005634 // nucleus // inferred from electronic annotation /// 0005635 // nuclear envelope // inferred from direct assay /// 0005635 // nuclear envelope // traceable author statement /// 0005737 // cytoplasm // inferred from direct assay /// 0005783 // endoplasmic reticulum // inferred from electronic annotation /// 0005789 // endoplasmic reticulum membrane // inferred from direct assay /// 001602…	0004721 // phosphoprotein phosphatase activity // inferred from electronic annotation /// 0004722 // protein serine/threonine phosphatase activity // inferred from mutant phenotype /// 0004722 // protein serine/threonine phosphatase activity // traceable author statement /// 0005515 // protein binding // inferred from physical interaction /// 0016787 // hydrolase activity // inferred from electro…	---	chr3:113604115-113605474 (+) // 96.39 // q13.31 /// chr17:7146912-7154644 (-) // 98.23 // p13.1
200036_PM_s_at	11.8716	11.9375	11.9309	11.8536	11.8595	11.8801	4736	RPL10A	ribosomal protein L10a	0000184 // nuclear-transcribed mRNA catabolic process, nonsense-mediated decay // traceable author statement /// 0006412 // translation // non-traceable author statement /// 0006412 // translation // traceable author statement /// 0006413 // translational initiation // traceable author statement /// 0006414 // translational elongation // traceable author statement /// 0006415 // translational ter…	0005634 // nucleus // inferred from direct assay /// 0005730 // nucleolus // inferred from direct assay /// 0005737 // cytoplasm // inferred from direct assay /// 0005739 // mitochondrion // inferred from electronic annotation /// 0005829 // cytosol // traceable author statement /// 0005840 // ribosome // inferred from electronic annotation /// 0005925 // focal adhesion // inferred from direct as…	0003723 // RNA binding // inferred from electronic annotation /// 0003735 // structural constituent of ribosome // non-traceable author statement /// 0005515 // protein binding // inferred from physical interaction /// 0044822 // poly(A) RNA binding // inferred from direct assay	---	chr6:35436196-35438558 (+) // 99.86 // p21.31 /// chr8:48068725-48069422 (+) // 95.71 // q11.1 /// chr3:61728097-61728795 (-) // 97.86 // p14.2
200037_PM_s_at	11.0572	11.0618	11.1086	10.7507	10.8541	10.7988	11335	CBX3	chromobox 3	0006338 // chromatin remodeling // non-traceable author statement /// 0006351 // transcription, DNA-templated // inferred from electronic annotation /// 0006355 // regulation of transcription, DNA-templated // inferred from electronic annotation /// 0016568 // chromatin modification // inferred from electronic annotation /// 0045892 // negative regulation of transcription, DNA-templated // inferr…	0000775 // chromosome, centromeric region // inferred from direct assay /// 0000779 // condensed chromosome, centromeric region // inferred from sequence or structural similarity /// 0000784 // nuclear chromosome, telomeric region // inferred from direct assay /// 0000785 // chromatin // inferred from direct assay /// 0005634 // nucleus // inferred from direct assay /// 0005635 // nuclear envelop…	0005515 // protein binding // inferred from physical interaction /// 0019899 // enzyme binding // inferred from physical interaction /// 0019904 // protein domain specific binding // inferred from physical interaction /// 0042802 // identical protein binding // inferred from physical interaction /// 1990226 // histone methyltransferase binding // inferred from physical interaction	Circadian_Exercise // GenMAPP	chr7:26241400-26252967 (+) // 95.42 // p15.2
200038_PM_s_at	12.4846	12.4984	12.4702	12.4838	12.4493	12.4664	6139 /// 497661 /// 100526842	RPL17 /// C18orf32 /// RPL17-C18orf32	ribosomal protein L17 /// chromosome 18 open reading frame 32 /// RPL17-C18orf32 readthrough	0000184 // nuclear-transcribed mRNA catabolic process, nonsense-mediated decay // traceable author statement /// 0002181 // cytoplasmic translation // not recorded /// 0006412 // translation // non-traceable author statement /// 0006412 // translation // traceable author statement /// 0006413 // translational initiation // traceable author statement /// 0006414 // translational elongation // trac…	0005622 // intracellular // inferred from electronic annotation /// 0005634 // nucleus // inferred from direct assay /// 0005829 // cytosol // traceable author statement /// 0005840 // ribosome // inferred from electronic annotation /// 0015934 // large ribosomal subunit // inferred from electronic annotation /// 0022625 // cytosolic large ribosomal subunit // inferred from direct assay /// 00305…	0003735 // structural constituent of ribosome // not recorded /// 0003735 // structural constituent of ribosome // non-traceable author statement /// 0004871 // signal transducer activity // inferred from mutant phenotype /// 0044822 // poly(A) RNA binding // inferred from direct assay	Ribosomal_Proteins // GenMAPP	chr18:47014859-47018079 (-) // 93.77 // q21.1
200039_PM_s_at	10.9546	10.9221	10.9273	10.6048	10.5556	10.6108	5690	PSMB2	proteasome subunit beta 2	0000082 // G1/S transition of mitotic cell cycle // traceable author statement /// 0000165 // MAPK cascade // traceable author statement /// 0000186 // activation of MAPKK activity // traceable author statement /// 0000209 // protein polyubiquitination // traceable author statement /// 0000278 // mitotic cell cycle // traceable author statement /// 0002223 // stimulatory C-type lectin receptor si…	0000502 // proteasome complex // inferred from direct assay /// 0005634 // nucleus // inferred from direct assay /// 0005654 // nucleoplasm // inferred from direct assay /// 0005654 // nucleoplasm // traceable author statement /// 0005737 // cytoplasm // not recorded /// 0005829 // cytosol // traceable author statement /// 0005839 // proteasome core complex // not recorded /// 0005839 // proteaso…	0004175 // endopeptidase activity // not recorded /// 0004298 // threonine-type endopeptidase activity // inferred from electronic annotation /// 0005515 // protein binding // inferred from physical interaction /// 0008233 // peptidase activity // inferred from electronic annotation /// 0016787 // hydrolase activity // inferred from electronic annotation	Proteasome_Degradation // GenMAPP	chr1:36068740-36107063 (-) // 100.0 // p34.3
200040_PM_at	10.3252	10.3087	10.3182	9.83063	9.84383	9.84117	10657	KHDRBS1	KH domain containing, RNA binding, signal transduction associated 1	0000086 // G2/M transition of mitotic cell cycle // inferred from sequence or structural similarity /// 0006351 // transcription, DNA-templated // inferred from electronic annotation /// 0006355 // regulation of transcription, DNA-templated // inferred from electronic annotation /// 0006397 // mRNA processing // traceable author statement /// 0007049 // cell cycle // inferred from electronic anno…	0005634 // nucleus // inferred from direct assay /// 0005654 // nucleoplasm // inferred from direct assay /// 0005737 // cytoplasm // inferred from electronic annotation /// 0016020 // membrane // inferred from direct assay /// 0070618 // Grb2-Sos complex // inferred from electronic annotation	0003676 // nucleic acid binding // inferred from electronic annotation /// 0003677 // DNA binding // traceable author statement /// 0003723 // RNA binding // inferred from direct assay /// 0005070 // SH3/SH2 adaptor activity // inferred from physical interaction /// 0005515 // protein binding // inferred from physical interaction /// 0008143 // poly(A) binding // inferred from direct assay /// 00…	---	chr1:32479490-32509472 (+) // 98.92 // p35.1
200041_PM_s_at	10.4241	10.43	10.4591	9.93305	9.95837	9.95019	7919 /// 100532737	DDX39B /// ATP6V1G2-DDX39B	DEAD (Asp-Glu-Ala-Asp) box polypeptide 39B /// ATP6V1G2-DDX39B readthrough (NMD candidate)	0000245 // spliceosomal complex assembly // inferred from direct assay /// 0000398 // mRNA splicing, via spliceosome // inferred from genetic interaction /// 0006397 // mRNA processing // inferred from electronic annotation /// 0006406 // mRNA export from nucleus // inferred from direct assay /// 0006406 // mRNA export from nucleus // inferred from genetic interaction /// 0006810 // transport // …	0000346 // transcription export complex // inferred from direct assay /// 0005634 // nucleus // inferred from direct assay /// 0005654 // nucleoplasm // inferred from direct assay /// 0005681 // spliceosomal complex // inferred from direct assay /// 0005687 // U4 snRNP // inferred from direct assay /// 0005688 // U6 snRNP // inferred from direct assay /// 0005737 // cytoplasm // inferred from dir…	0000166 // nucleotide binding // inferred from electronic annotation /// 0003676 // nucleic acid binding // inferred from electronic annotation /// 0003723 // RNA binding // inferred from electronic annotation /// 0004004 // ATP-dependent RNA helicase activity // inferred from direct assay /// 0004386 // helicase activity // inferred from electronic annotation /// 0005515 // protein binding // in…	---	chr6:31498022-31509756 (-) // 98.67 // p21.33
200042_PM_at	9.63401	9.54584	9.63561	9.44929	9.34752	9.42508	51493	RTCB	RNA 2',3'-cyclic phosphate and 5'-OH ligase	0001701 // in utero embryonic development // inferred from electronic annotation /// 0001890 // placenta development // inferred from electronic annotation /// 0006388 // tRNA splicing, via endonucleolytic cleavage and ligation // inferred from direct assay /// 0006396 // RNA processing // inferred from electronic annotation /// 0008033 // tRNA processing // traceable author statement /// 0010467…	0005634 // nucleus // inferred from direct assay /// 0005635 // nuclear envelope // inferred from direct assay /// 0005654 // nucleoplasm // traceable author statement /// 0005737 // cytoplasm // inferred from direct assay /// 0005789 // endoplasmic reticulum membrane // inferred from direct assay /// 0072669 // tRNA-splicing ligase complex // inferred from direct assay	0000166 // nucleotide binding // inferred from electronic annotation /// 0003972 // RNA ligase (ATP) activity // inferred from direct assay /// 0003972 // RNA ligase (ATP) activity // inferred from mutant phenotype /// 0005515 // protein binding // inferred from physical interaction /// 0005524 // ATP binding // inferred from electronic annotation /// 0008452 // RNA ligase activity // inferred fr…	---	chr22:32783566-32808218 (-) // 100.0 // q12.3
200043_PM_at	11.7825	11.842	11.8437	11.0978	11.0846	11.1002	2079	ERH	enhancer of rudimentary homolog (Drosophila)	0001649 // osteoblast differentiation // inferred from electronic annotation /// 0006139 // nucleobase-containing compound metabolic process // traceable author statement /// 0006213 // pyrimidine nucleoside metabolic process // traceable author statement /// 0006221 // pyrimidine nucleotide biosynthetic process // inferred from electronic annotation /// 0007049 // cell cycle // inferred from ele…	0016020 // membrane // inferred from electronic annotation /// 0030496 // midbody // inferred from direct assay	0005515 // protein binding // inferred from physical interaction /// 0044822 // poly(A) RNA binding // inferred from direct assay	---	chr14:69846845-69865021 (-) // 97.55 // q24.1
200044_PM_at	10.1505	10.2036	10.2707	9.88438	9.88641	9.88955	8683	SRSF9	serine/arginine-rich splicing factor 9	0000398 // mRNA splicing, via spliceosome // traceable author statement /// 0006366 // transcription from RNA polymerase II promoter // traceable author statement /// 0006369 // termination of RNA polymerase II transcription // traceable author statement /// 0006376 // mRNA splice site selection // traceable author statement /// 0006397 // mRNA processing // traceable author statement /// 0006406…	0005634 // nucleus // inferred from electronic annotation /// 0005654 // nucleoplasm // inferred from direct assay /// 0005654 // nucleoplasm // traceable author statement /// 0005730 // nucleolus // inferred from direct assay	0000166 // nucleotide binding // inferred from electronic annotation /// 0003676 // nucleic acid binding // inferred from electronic annotation /// 0003723 // RNA binding // inferred from electronic annotation /// 0005515 // protein binding // inferred from physical interaction /// 0044822 // poly(A) RNA binding // inferred from direct assay	mRNA_processing_Reactome // GenMAPP	chr12:120899470-120907464 (-) // 88.31 // q24.31
200045_PM_at	8.92185	8.85457	8.84469	8.03924	8.10485	8.07502	23	ABCF1	ATP binding cassette subfamily F member 1	0006412 // translation // traceable author statement /// 0006413 // translational initiation // inferred from mutant phenotype /// 0006954 // inflammatory response // traceable author statement /// 0008152 // metabolic process // inferred from electronic annotation /// 0042254 // ribosome biogenesis // inferred from direct assay /// 0045727 // positive regulation of translation // inferred from d…	0005634 // nucleus // inferred from electronic annotation /// 0005635 // nuclear envelope // inferred from direct assay /// 0005635 // nuclear envelope // inferred from electronic annotation /// 0005654 // nucleoplasm // inferred from direct assay /// 0005654 // nucleoplasm // inferred from electronic annotation /// 0005737 // cytoplasm // inferred from direct assay /// 0005829 // cytosol // trac…	0000166 // nucleotide binding // inferred from electronic annotation /// 0005515 // protein binding // inferred from physical interaction /// 0005524 // ATP binding // inferred from direct assay /// 0005524 // ATP binding // inferred from electronic annotation /// 0008135 // translation factor activity, RNA binding // traceable author statement /// 0008494 // translation activator activity // inf…	---	chr6:30539176-30559088 (+) // 98.44 // p21.33
200046_PM_at	11.3775	11.3722	11.378	11.5015	11.4681	11.478	1603	DAD1	defender against cell death 1	0001824 // blastocyst development // inferred from electronic annotation /// 0006486 // protein glycosylation // inferred from sequence or structural similarity /// 0006915 // apoptotic process // inferred from electronic annotation /// 0007584 // response to nutrient // inferred from electronic annotation /// 0018279 // protein N-linked glycosylation via asparagine // inferred by curator /// 001…	0005783 // endoplasmic reticulum // inferred from electronic annotation /// 0005789 // endoplasmic reticulum membrane // traceable author statement /// 0008250 // oligosaccharyltransferase complex // inferred from sequence or structural similarity /// 0008250 // oligosaccharyltransferase complex // traceable author statement /// 0016020 // membrane // inferred from direct assay /// 0016021 // int…	0004576 // oligosaccharyl transferase activity // inferred from sequence or structural similarity /// 0004579 // dolichyl-diphosphooligosaccharide-protein glycotransferase activity // inferred by curator /// 0016740 // transferase activity // inferred from electronic annotation /// 0016757 // transferase activity, transferring glycosyl groups // inferred from electronic annotation	---	chr14:23033806-23058129 (-) // 97.28 // q11.2
200047_PM_s_at	10.7898	10.81	10.8763	10.7117	10.8493	10.6881	7528	YY1	YY1 transcription factor	0000122 // negative regulation of transcription from RNA polymerase II promoter // inferred from direct assay /// 0000724 // double-strand break repair via homologous recombination // inferred from mutant phenotype /// 0006281 // DNA repair // inferred from electronic annotation /// 0006310 // DNA recombination // inferred from electronic annotation /// 0006351 // transcription, DNA-templated // …	0005634 // nucleus // inferred from direct assay /// 0005634 // nucleus // inferred from mutant phenotype /// 0005667 // transcription factor complex // inferred from electronic annotation /// 0005737 // cytoplasm // inferred from electronic annotation /// 0016363 // nuclear matrix // inferred from electronic annotation /// 0031011 // Ino80 complex // inferred from direct assay /// 0031519 // PcG…	0000400 // four-way junction DNA binding // inferred from direct assay /// 0001078 // transcriptional repressor activity, RNA polymerase II core promoter proximal region sequence-specific binding // inferred from sequence or structural similarity /// 0001158 // enhancer sequence-specific DNA binding // inferred from mutant phenotype /// 0003676 // nucleic acid binding // inferred from electronic …	---	chr14:100705101-100744804 (+) // 81.02 // q32.2
200048_PM_s_at	11.2838	11.2321	11.3083	11.0859	11.0495	11.1296	10899	JTB	jumping translocation breakpoint	0000910 // cytokinesis // inferred from mutant phenotype /// 0006915 // apoptotic process // inferred from electronic annotation /// 0007049 // cell cycle // inferred from electronic annotation /// 0007067 // mitotic nuclear division // inferred from mutant phenotype /// 0008637 // apoptotic mitochondrial changes // inferred from electronic annotation /// 0042127 // regulation of cell proliferati…	0005737 // cytoplasm // inferred from direct assay /// 0005739 // mitochondrion // inferred from electronic annotation /// 0005813 // centrosome // inferred from direct assay /// 0005815 // microtubule organizing center // inferred from electronic annotation /// 0005819 // spindle // inferred from direct assay /// 0005856 // cytoskeleton // inferred from electronic annotation /// 0005887 // integ…	0019901 // protein kinase binding // inferred from direct assay	---	chr1:153946987-153950160 (-) // 100.0 // q21.3
200049_PM_at	7.41401	7.468	7.43337	7.58137	7.59189	7.60891	11143	KAT7	K(lysine) acetyltransferase 7	0006260 // DNA replication // inferred from direct assay /// 0006325 // chromatin organization // traceable author statement /// 0006351 // transcription, DNA-templated // inferred from electronic annotation /// 0006355 // regulation of transcription, DNA-templated // inferred from electronic annotation /// 0008152 // metabolic process // inferred from electronic annotation /// 0016568 // chromat…	0000123 // histone acetyltransferase complex // inferred from direct assay /// 0005634 // nucleus // inferred from direct assay /// 0005654 // nucleoplasm // inferred from direct assay /// 0005654 // nucleoplasm // traceable author statement /// 0005730 // nucleolus // inferred from direct assay /// 0005737 // cytoplasm // inferred from direct assay	0003700 // transcription factor activity, sequence-specific DNA binding // inferred from electronic annotation /// 0004402 // histone acetyltransferase activity // inferred from electronic annotation /// 0005515 // protein binding // inferred from physical interaction /// 0008270 // zinc ion binding // inferred from electronic annotation /// 0016740 // transferase activity // inferred from electr…	---	chr17:47866154-47906456 (+) // 98.97 // q21.33
200050_PM_at	10.8781	10.853	10.8514	10.8552	10.7624	10.8074	7705	ZNF146	zinc finger protein 146	0006355 // regulation of transcription, DNA-templated // traceable author statement	0005634 // nucleus // traceable author statement /// 0005730 // nucleolus // inferred from direct assay /// 0005737 // cytoplasm // inferred from direct assay	0003676 // nucleic acid binding // inferred from electronic annotation /// 0003677 // DNA binding // inferred from electronic annotation /// 0003700 // transcription factor activity, sequence-specific DNA binding // not recorded /// 0008201 // heparin binding // traceable author statement /// 0008270 // zinc ion binding // traceable author statement /// 0046872 // metal ion binding // inferred fr…	---	chr19:36719647-36729666 (+) // 69.93 // q13.12
200051_PM_at	7.0693	6.98304	7.03792	6.97643	7.00006	6.8101	9092	SART1	squamous cell carcinoma antigen recognized by T-cells 1	0000387 // spliceosomal snRNP assembly // traceable author statement /// 0000398 // mRNA splicing, via spliceosome // inferred by curator /// 0000481 // maturation of 5S rRNA // not recorded /// 0006397 // mRNA processing // inferred from electronic annotation /// 0007050 // cell cycle arrest // non-traceable author statement /// 0008380 // RNA splicing // inferred from electronic annotation /// …	0005634 // nucleus // inferred from electronic annotation /// 0005654 // nucleoplasm // inferred from direct assay /// 0005681 // spliceosomal complex // inferred from electronic annotation /// 0005737 // cytoplasm // traceable author statement /// 0005794 // Golgi apparatus // inferred from direct assay /// 0005829 // cytosol // traceable author statement /// 0015030 // Cajal body // inferred fr…	0005515 // protein binding // inferred from physical interaction /// 0044822 // poly(A) RNA binding // inferred from direct assay	---	chr11:65729213-65746565 (+) // 91.3 // q13.1
200052_PM_s_at	10.9567	10.9478	10.9592	10.7479	10.6897	10.7283	3608	ILF2	interleukin enhancer binding factor 2	0006351 // transcription, DNA-templated // inferred from direct assay /// 0006355 // regulation of transcription, DNA-templated // inferred from electronic annotation /// 0006955 // immune response // inferred from electronic annotation /// 0008152 // metabolic process // inferred from electronic annotation /// 0045893 // positive regulation of transcription, DNA-templated // inferred from direct…	0005634 // nucleus // inferred from direct assay /// 0005654 // nucleoplasm // inferred from direct assay /// 0005730 // nucleolus // inferred from direct assay /// 0005737 // cytoplasm // inferred from electronic annotation /// 0016020 // membrane // inferred from direct assay /// 0030529 // ribonucleoprotein complex // inferred from direct assay	0003677 // DNA binding // inferred from direct assay /// 0003723 // RNA binding // inferred from electronic annotation /// 0003725 // double-stranded RNA binding // inferred from direct assay /// 0005515 // protein binding // inferred from physical interaction /// 0005524 // ATP binding // inferred from electronic annotation /// 0016740 // transferase activity // inferred from electronic annotati…	---	chr1:153634520-153643437 (-) // 95.62 // q21.3
200053_PM_at	8.5058	8.4746	8.43443	8.46189	8.33495	8.34633	9552	SPAG7	sperm associated antigen 7	---	0005634 // nucleus // inferred from electronic annotation	0003676 // nucleic acid binding // inferred from electronic annotation	---	chr17:4862522-4871108 (-) // 97.18 // p13.2
200054_PM_at	7.86024	7.74416	7.79524	7.79524	7.67481	7.72259	8882	ZPR1	ZPR1 zinc finger	0000226 // microtubule cytoskeleton organization // inferred from sequence or structural similarity /// 0001833 // inner cell mass cell proliferation // inferred from electronic annotation /// 0001834 // trophectodermal cell proliferation // inferred from sequence or structural similarity /// 0006397 // mRNA processing // inferred from electronic annotation /// 0007165 // signal transduction // t…	0005634 // nucleus // inferred from direct assay /// 0005654 // nucleoplasm // inferred from direct assay /// 0005730 // nucleolus // inferred from direct assay /// 0005737 // cytoplasm // inferred from direct assay /// 0015030 // Cajal body // inferred from direct assay /// 0030424 // axon // not recorded /// 0030424 // axon // inferred from sequence or structural similarity /// 0030426 // growt…	0005515 // protein binding // inferred from physical interaction /// 0008270 // zinc ion binding // inferred from electronic annotation /// 0030971 // receptor tyrosine kinase binding // inferred from electronic annotation /// 0031369 // translation initiation factor binding // inferred from physical interaction /// 0046872 // metal ion binding // inferred from electronic annotation	---	chr11:116649276-116658726 (-) // 94.06 // q23.3
200055_PM_at	10.2647	10.2239	10.2464	10.2664	10.2464	10.2917	6881	TAF10	TATA-box binding protein associated factor 10	0006325 // chromatin organization // traceable author statement /// 0006351 // transcription, DNA-templated // inferred from electronic annotation /// 0006352 // DNA-templated transcription, initiation // inferred from direct assay /// 0006355 // regulation of transcription, DNA-templated // inferred from electronic annotation /// 0006366 // transcription from RNA polymerase II promoter // inferr…	0000125 // PCAF complex // inferred from direct assay /// 0005634 // nucleus // inferred from direct assay /// 0005654 // nucleoplasm // traceable author statement /// 0005669 // transcription factor TFIID complex // inferred from direct assay /// 0005737 // cytoplasm // inferred from direct assay /// 0030914 // STAGA complex // inferred from direct assay /// 0033276 // transcription factor TFTC …	0003700 // transcription factor activity, sequence-specific DNA binding // inferred from direct assay /// 0003713 // transcription coactivator activity // inferred from direct assay /// 0004402 // histone acetyltransferase activity // inferred from direct assay /// 0005515 // protein binding // inferred from physical interaction /// 0019899 // enzyme binding // inferred from physical interaction …	---	chr11:6632072-6633437 (-) // 91.4 // p15.4
200056_PM_s_at	8.24378	8.16703	8.25121	8.31261	8.23611	8.29407	10438	C1D	C1D nuclear receptor corepressor	0000460 // maturation of 5.8S rRNA // inferred from mutant phenotype /// 0006351 // transcription, DNA-templated // inferred from electronic annotation /// 0006355 // regulation of transcription, DNA-templated // inferred from electronic annotation /// 0006364 // rRNA processing // inferred from electronic annotation /// 0006915 // apoptotic process // inferred from electronic annotation /// 0045…	0000176 // nuclear exosome (RNase complex) // traceable author statement /// 0005634 // nucleus // inferred from direct assay /// 0005730 // nucleolus // inferred from direct assay /// 0005737 // cytoplasm // inferred from electronic annotation /// 0017053 // transcriptional repressor complex // inferred from electronic annotation	0003677 // DNA binding // inferred from electronic annotation /// 0003714 // transcription corepressor activity // inferred from electronic annotation /// 0003723 // RNA binding // inferred from direct assay /// 0005515 // protein binding // inferred from physical interaction /// 0016922 // ligand-dependent nuclear receptor binding // inferred from electronic annotation	---	chr2:68269339-68290121 (-) // 91.3 // p14
200057_PM_s_at	11.4405	11.4176	11.4805	11.0325	10.9886	11.0334	4841	NONO	non-POU domain containing, octamer-binding	0000398 // mRNA splicing, via spliceosome // not recorded /// 0006281 // DNA repair // inferred from electronic annotation /// 0006310 // DNA recombination // inferred from electronic annotation /// 0006351 // transcription, DNA-templated // inferred from electronic annotation /// 0006355 // regulation of transcription, DNA-templated // not recorded /// 0006397 // mRNA processing // traceable aut…	0005634 // nucleus // inferred from direct assay /// 0005634 // nucleus // inferred from sequence or structural similarity /// 0005654 // nucleoplasm // inferred from direct assay /// 0005730 // nucleolus // inferred from electronic annotation /// 0016020 // membrane // inferred from direct assay /// 0016363 // nuclear matrix // inferred from direct assay /// 0016607 // nuclear speck // inferred …	0000166 // nucleotide binding // inferred from electronic annotation /// 0000976 // transcription regulatory region sequence-specific DNA binding // not recorded /// 0000980 // RNA polymerase II distal enhancer sequence-specific DNA binding // inferred from sequence or structural similarity /// 0001047 // core promoter binding // inferred from sequence or structural similarity /// 0003676 // nucl…	mRNA_processing_Reactome // GenMAPP	chrX:70503501-70521016 (+) // 89.78 // q13.1 /// chr16:69789321-69791973 (-) // 87.58 // q22.1
200058_PM_s_at	9.55224	9.56614	9.58313	9.42971	9.3399	9.44114	23020	SNRNP200	small nuclear ribonucleoprotein, U5 200kDa subunit	0000354 // cis assembly of pre-catalytic spliceosome // inferred by curator /// 0000398 // mRNA splicing, via spliceosome // inferred by curator /// 0000398 // mRNA splicing, via spliceosome // inferred from direct assay /// 0000398 // mRNA splicing, via spliceosome // traceable author statement /// 0001649 // osteoblast differentiation // inferred from direct assay /// 0006397 // mRNA processing…	0005634 // nucleus // inferred from direct assay /// 0005654 // nucleoplasm // inferred from direct assay /// 0005654 // nucleoplasm // traceable author statement /// 0005681 // spliceosomal complex // inferred from direct assay /// 0005682 // U5 snRNP // inferred from direct assay /// 0016020 // membrane // inferred from direct assay /// 0019013 // viral nucleocapsid // inferred from electronic …	0000166 // nucleotide binding // inferred from electronic annotation /// 0003676 // nucleic acid binding // inferred from electronic annotation /// 0004004 // ATP-dependent RNA helicase activity // inferred from direct assay /// 0004386 // helicase activity // inferred from electronic annotation /// 0005515 // protein binding // inferred from physical interaction /// 0005524 // ATP binding // inf…	---	chr2:96940474-96947651 (-) // 98.49 // q11.2
200059_PM_s_at	11.8891	11.8701	11.9109	11.914	11.9063	11.9013	387	RHOA	ras homolog family member A	0000902 // cell morphogenesis // inferred from electronic annotation /// 0001666 // response to hypoxia // inferred from electronic annotation /// 0002363 // alpha-beta T cell lineage commitment // inferred from electronic annotation /// 0006357 // regulation of transcription from RNA polymerase II promoter // inferred from electronic annotation /// 0007010 // cytoskeleton organization // inferre…	0005622 // intracellular // inferred from electronic annotation /// 0005634 // nucleus // inferred from electronic annotation /// 0005737 // cytoplasm // inferred from electronic annotation /// 0005739 // mitochondrion // inferred from electronic annotation /// 0005768 // endosome // inferred from mutant phenotype /// 0005789 // endoplasmic reticulum membrane // traceable author statement /// 000…	0000166 // nucleotide binding // inferred from electronic annotation /// 0003924 // GTPase activity // traceable author statement /// 0005515 // protein binding // inferred from physical interaction /// 0005525 // GTP binding // inferred from direct assay /// 0017022 // myosin binding // inferred from physical interaction /// 0019003 // GDP binding // inferred from electronic annotation /// 00199…	G13_Signaling_Pathway // GenMAPP /// G_Protein_Signaling // GenMAPP /// Wnt_signaling // GenMAPP	chr3:49396929-49449362 (-) // 98.12 // p21.31
200060_PM_s_at	10.3324	10.2662	10.2552	9.79495	9.79619	9.81239	10921	RNPS1	RNA binding protein S1, serine-rich domain	0000184 // nuclear-transcribed mRNA catabolic process, nonsense-mediated decay // inferred from direct assay /// 0000184 // nuclear-transcribed mRNA catabolic process, nonsense-mediated decay // inferred from mutant phenotype /// 0000184 // nuclear-transcribed mRNA catabolic process, nonsense-mediated decay // traceable author statement /// 0000381 // regulation of alternative mRNA splicing, via …	0005634 // nucleus // inferred from direct assay /// 0005654 // nucleoplasm // inferred from direct assay /// 0005654 // nucleoplasm // traceable author statement /// 0005737 // cytoplasm // inferred from direct assay /// 0005829 // cytosol // traceable author statement /// 0016607 // nuclear speck // inferred from electronic annotation /// 0035145 // exon-exon junction complex // traceable autho…	0000166 // nucleotide binding // inferred from electronic annotation /// 0003676 // nucleic acid binding // inferred from electronic annotation /// 0003723 // RNA binding // inferred from direct assay /// 0003729 // mRNA binding // non-traceable author statement /// 0003730 // mRNA 3'-UTR binding // inferred from direct assay /// 0005515 // protein binding // inferred from physical interaction //…	mRNA_processing_Reactome // GenMAPP	chr4:11370249-11375356 (+) // 89.6 // p15.33 /// chr16:2303123-2318091 (-) // 91.38 // p13.3
200061_PM_s_at	13.0038	13.0178	13.0348	13.0007	12.9917	13.0271	6229	RPS24	ribosomal protein S24	0000184 // nuclear-transcribed mRNA catabolic process, nonsense-mediated decay // traceable author statement /// 0000462 // maturation of SSU-rRNA from tricistronic rRNA transcript (SSU-rRNA, 5.8S rRNA, LSU-rRNA) // not recorded /// 0006364 // rRNA processing // inferred from mutant phenotype /// 0006412 // translation // inferred by curator /// 0006412 // translation // traceable author statemen…	0005622 // intracellular // inferred from electronic annotation /// 0005634 // nucleus // inferred from direct assay /// 0005730 // nucleolus // not recorded /// 0005737 // cytoplasm // inferred from direct assay /// 0005829 // cytosol // traceable author statement /// 0005840 // ribosome // inferred from electronic annotation /// 0015935 // small ribosomal subunit // inferred from direct assay /…	0000166 // nucleotide binding // inferred from electronic annotation /// 0003735 // structural constituent of ribosome // non-traceable author statement /// 0031369 // translation initiation factor binding // inferred from sequence or structural similarity /// 0044822 // poly(A) RNA binding // inferred from direct assay	mRNA_processing_binding_Reactome // GenMAPP /// Ribosomal_Proteins // GenMAPP /// Ribosomal_Proteins // GenMAPP /// Ribosomal_Proteins // GenMAPP	chr10:79795108-79800454 (+) // 91.45 // q22.3
200062_PM_s_at	12.6948	12.7086	12.7046	12.6134	12.6055	12.6302	6156	RPL30	ribosomal protein L30	0000184 // nuclear-transcribed mRNA catabolic process, nonsense-mediated decay // traceable author statement /// 0002181 // cytoplasmic translation // not recorded /// 0006412 // translation // non-traceable author statement /// 0006412 // translation // traceable author statement /// 0006413 // translational initiation // traceable author statement /// 0006414 // translational elongation // trac…	0005622 // intracellular // inferred from electronic annotation /// 0005634 // nucleus // inferred from direct assay /// 0005654 // nucleoplasm // inferred from direct assay /// 0005737 // cytoplasm // inferred from direct assay /// 0005829 // cytosol // traceable author statement /// 0005840 // ribosome // inferred from electronic annotation /// 0005925 // focal adhesion // inferred from direct …	0003723 // RNA binding // traceable author statement /// 0003735 // structural constituent of ribosome // non-traceable author statement /// 0003735 // structural constituent of ribosome // traceable author statement /// 0005515 // protein binding // inferred from physical interaction /// 0044822 // poly(A) RNA binding // inferred from direct assay /// 0046872 // metal ion binding // inferred fro…	Ribosomal_Proteins // GenMAPP /// Ribosomal_Proteins // GenMAPP /// Ribosomal_Proteins // GenMAPP	chr8:99053953-99057752 (-) // 98.74 // q22.2
200063_PM_s_at	12.3987	12.4349	12.4259	12.3471	12.3773	12.3489	4869	NPM1	nucleophosmin (nucleolar phosphoprotein B23, numatrin)	0006281 // DNA repair // inferred from direct assay /// 0006334 // nucleosome assembly // inferred from direct assay /// 0006334 // nucleosome assembly // traceable author statement /// 0006886 // intracellular protein transport // traceable author statement /// 0006913 // nucleocytoplasmic transport // inferred from direct assay /// 0006913 // nucleocytoplasmic transport // traceable author stat…	0005634 // nucleus // inferred from direct assay /// 0005634 // nucleus // inferred from sequence or structural similarity /// 0005654 // nucleoplasm // inferred from direct assay /// 0005654 // nucleoplasm // traceable author statement /// 0005730 // nucleolus // inferred from direct assay /// 0005737 // cytoplasm // inferred from direct assay /// 0005737 // cytoplasm // inferred from sequence o…	0003676 // nucleic acid binding // inferred from electronic annotation /// 0003713 // transcription coactivator activity // inferred from direct assay /// 0003723 // RNA binding // inferred from direct assay /// 0004860 // protein kinase inhibitor activity // inferred from direct assay /// 0005515 // protein binding // inferred from physical interaction /// 0019901 // protein kinase binding // in…	Nuclear_Receptors // GenMAPP	chr5:170814865-170837887 (+) // 91.8 // q35.1 /// chr5:93018225-93019510 (-) // 89.67 // q15
200064_PM_at	11.9408	11.9719	11.9106	11.5689	11.5221	11.5752	3326	HSP90AB1	heat shock protein 90kDa alpha family class B member 1	0001890 // placenta development // inferred from electronic annotation /// 0006457 // protein folding // inferred from electronic annotation /// 0006950 // response to stress // inferred from electronic annotation /// 0006986 // response to unfolded protein // non-traceable author statement /// 0007411 // axon guidance // traceable author statement /// 0009651 // response to salt stress // inferr…	0005622 // intracellular // inferred from electronic annotation /// 0005654 // nucleoplasm // traceable author statement /// 0005737 // cytoplasm // inferred from direct assay /// 0005739 // mitochondrion // inferred from direct assay /// 0005829 // cytosol // traceable author statement /// 0008180 // COP9 signalosome // inferred from direct assay /// 0009986 // cell surface // inferred from elec…	0000166 // nucleotide binding // inferred from electronic annotation /// 0002134 // UTP binding // inferred from electronic annotation /// 0002135 // CTP binding // inferred from electronic annotation /// 0003725 // double-stranded RNA binding // inferred from direct assay /// 0005515 // protein binding // inferred from physical interaction /// 0005524 // ATP binding // inferred from electronic a…	---	chr4:88813270-88815273 (+) // 89.59 // q22.1 /// chr6:44217242-44221453 (+) // 91.37 // p21.1
200065_PM_s_at	12.2675	12.2605	12.2341	12.1455	12.1253	12.1675	375	ARF1	ADP ribosylation factor 1	0002090 // regulation of receptor internalization // inferred from sequence or structural similarity /// 0006644 // phospholipid metabolic process // traceable author statement /// 0006661 // phosphatidylinositol biosynthetic process // traceable author statement /// 0006810 // transport // inferred from electronic annotation /// 0006878 // cellular copper ion homeostasis // inferred from mutant …	0000139 // Golgi membrane // traceable author statement /// 0005622 // intracellular // inferred from electronic annotation /// 0005737 // cytoplasm // inferred from electronic annotation /// 0005770 // late endosome // inferred from electronic annotation /// 0005778 // peroxisomal membrane // inferred from electronic annotation /// 0005794 // Golgi apparatus // inferred from electronic annotatio…	0000166 // nucleotide binding // inferred from electronic annotation /// 0000287 // magnesium ion binding // inferred from electronic annotation /// 0003924 // GTPase activity // traceable author statement /// 0005057 // receptor signaling protein activity // traceable author statement /// 0005515 // protein binding // inferred from physical interaction /// 0005525 // GTP binding // inferred from…	---	chr1:228270428-228286824 (+) // 98.52 // q42.13
200066_PM_at	8.52092	8.5843	8.5671	8.60693	8.59056	8.68727	3550	IK	IK cytokine, down-regulator of HLA II	0006955 // immune response // traceable author statement /// 0007267 // cell-cell signaling // traceable author statement	0005615 // extracellular space // traceable author statement /// 0005634 // nucleus // inferred from electronic annotation /// 0005654 // nucleoplasm // inferred from direct assay /// 0005730 // nucleolus // inferred from direct assay	0005515 // protein binding // inferred from physical interaction /// 0042802 // identical protein binding // inferred from physical interaction	---	chr5:140027383-140042064 (+) // 92.23 // q31.3
200067_PM_x_at	10.0377	10.065	10.0983	9.98627	10.026	9.96795	8724	SNX3	sorting nexin 3	0006810 // transport // inferred from electronic annotation /// 0006897 // endocytosis // --- /// 0009617 // response to bacterium // inferred from direct assay /// 0010324 // membrane invagination // inferred from direct assay /// 0010976 // positive regulation of neuron projection development // inferred from sequence or structural similarity /// 0015031 // protein transport // inferred from el…	0005737 // cytoplasm // inferred from direct assay /// 0005768 // endosome // inferred from electronic annotation /// 0005769 // early endosome // inferred from direct assay /// 0005829 // cytosol // inferred from direct assay /// 0005829 // cytosol // traceable author statement /// 0010008 // endosome membrane // inferred from direct assay /// 0019898 // extrinsic component of membrane // not re…	0005515 // protein binding // inferred from physical interaction /// 0008289 // lipid binding // inferred from electronic annotation /// 0010314 // phosphatidylinositol-5-phosphate binding // inferred from sequence or structural similarity /// 0019903 // protein phosphatase binding // inferred from physical interaction /// 0032266 // phosphatidylinositol-3-phosphate binding // inferred from direc…	---	chr6:108532425-108582464 (-) // 87.64 // q21
200068_PM_s_at	11.2775	11.278	11.281	11.2947	11.281	11.3485	821	CANX	calnexin	0002474 // antigen processing and presentation of peptide antigen via MHC class I // traceable author statement /// 0006457 // protein folding // traceable author statement /// 0007568 // aging // inferred from electronic annotation /// 0009306 // protein secretion // traceable author statement /// 0018279 // protein N-linked glycosylation via asparagine // traceable author statement /// 0019886 …	0005737 // cytoplasm // inferred from electronic annotation /// 0005783 // endoplasmic reticulum // inferred from direct assay /// 0005788 // endoplasmic reticulum lumen // traceable author statement /// 0005789 // endoplasmic reticulum membrane // inferred from direct assay /// 0005790 // smooth endoplasmic reticulum // inferred from electronic annotation /// 0005791 // rough endoplasmic reticul…	0001948 // glycoprotein binding // inferred from electronic annotation /// 0005509 // calcium ion binding // inferred from electronic annotation /// 0005515 // protein binding // inferred from physical interaction /// 0030246 // carbohydrate binding // inferred from electronic annotation /// 0034185 // apolipoprotein binding // inferred from electronic annotation /// 0035255 // ionotropic glutama…	---	chr5:179126011-179157652 (+) // 92.84 // q35.3
200069_PM_at	7.89462	7.91906	7.91916	7.64228	7.6396	7.81468	9733	SART3	squamous cell carcinoma antigen recognized by T-cells 3	0000244 // spliceosomal tri-snRNP complex assembly // inferred from direct assay /// 0000387 // spliceosomal snRNP assembly // inferred from direct assay /// 0000398 // mRNA splicing, via spliceosome // inferred from direct assay /// 0000902 // cell morphogenesis // inferred from electronic annotation /// 0006334 // nucleosome assembly // inferred from direct assay /// 0006396 // RNA processing /…	0005622 // intracellular // inferred from electronic annotation /// 0005634 // nucleus // inferred from direct assay /// 0005654 // nucleoplasm // inferred from direct assay /// 0005691 // U6atac snRNP // inferred from direct assay /// 0005737 // cytoplasm // inferred from electronic annotation /// 0015030 // Cajal body // inferred from direct assay /// 0016607 // nuclear speck // inferred from e…	0000166 // nucleotide binding // inferred from electronic annotation /// 0003676 // nucleic acid binding // inferred from electronic annotation /// 0003723 // RNA binding // inferred from electronic annotation /// 0005515 // protein binding // inferred from physical interaction /// 0017070 // U6 snRNA binding // inferred from direct assay /// 0030621 // U4 snRNA binding // inferred from direct as…	---	chr12:108915992-108954940 (-) // 98.25 // q23.3
200070_PM_at	6.67744	6.65812	6.65858	7.05824	7.11528	6.96614	27013	CNPPD1	cyclin Pas1/PHO80 domain containing 1	0000079 // regulation of cyclin-dependent protein serine/threonine kinase activity // inferred from electronic annotation	0016020 // membrane // inferred from electronic annotation /// 0016021 // integral component of membrane // inferred from electronic annotation	0019901 // protein kinase binding // inferred from electronic annotation	---	chr2:220036619-220041638 (-) // 98.33 // q35
200071_PM_at	9.4213	9.43366	9.48566	9.4381	9.48814	9.51632	10285	SMNDC1	survival motor neuron domain containing 1	0000245 // spliceosomal complex assembly // not recorded /// 0000375 // RNA splicing, via transesterification reactions // traceable author statement /// 0006397 // mRNA processing // inferred from electronic annotation /// 0006397 // mRNA processing // traceable author statement /// 0006915 // apoptotic process // inferred from electronic annotation /// 0008380 // RNA splicing // inferred from e…	0005634 // nucleus // traceable author statement /// 0005654 // nucleoplasm // inferred from direct assay /// 0005681 // spliceosomal complex // inferred from electronic annotation /// 0005737 // cytoplasm // inferred from electronic annotation /// 0015030 // Cajal body // inferred from electronic annotation /// 0016607 // nuclear speck // inferred from electronic annotation /// 0045111 // interm…	0003723 // RNA binding // inferred from electronic annotation /// 0005515 // protein binding // inferred from physical interaction /// 0044822 // poly(A) RNA binding // inferred from direct assay	---	chr10:112052507-112064697 (-) // 97.4 // q25.2
200072_PM_s_at	10.1024	10.269	10.1314	8.40897	8.53961	8.67787	4670	HNRNPM	heterogeneous nuclear ribonucleoprotein M	0000380 // alternative mRNA splicing, via spliceosome // inferred from mutant phenotype /// 0000398 // mRNA splicing, via spliceosome // inferred by curator /// 0000398 // mRNA splicing, via spliceosome // traceable author statement /// 0006397 // mRNA processing // inferred from electronic annotation /// 0008380 // RNA splicing // traceable author statement /// 0010467 // gene expression // trac…	0005634 // nucleus // inferred from electronic annotation /// 0005654 // nucleoplasm // inferred from direct assay /// 0005654 // nucleoplasm // traceable author statement /// 0005681 // spliceosomal complex // inferred from direct assay /// 0005730 // nucleolus // inferred from electronic annotation /// 0005887 // integral component of plasma membrane // traceable author statement /// 0016020 //…	0000166 // nucleotide binding // inferred from electronic annotation /// 0003676 // nucleic acid binding // inferred from electronic annotation /// 0003723 // RNA binding // non-traceable author statement /// 0003823 // antigen binding // inferred from electronic annotation /// 0005515 // protein binding // inferred from physical interaction /// 0019904 // protein domain specific binding // infer…	---	chr19:8509650-8553885 (+) // 98.37 // p13.2
200073_PM_s_at	11.0492	10.938	11.0724	10.2471	10.2999	10.2719	3184	HNRNPD	heterogeneous nuclear ribonucleoprotein D	0000398 // mRNA splicing, via spliceosome // traceable author statement /// 0006351 // transcription, DNA-templated // inferred from electronic annotation /// 0006355 // regulation of transcription, DNA-templated // non-traceable author statement /// 0006396 // RNA processing // traceable author statement /// 0006401 // RNA catabolic process // traceable author statement /// 0008380 // RNA splici…	0005634 // nucleus // non-traceable author statement /// 0005654 // nucleoplasm // inferred from direct assay /// 0005654 // nucleoplasm // traceable author statement /// 0005737 // cytoplasm // inferred from electronic annotation /// 0005829 // cytosol // traceable author statement /// 0019013 // viral nucleocapsid // inferred from electronic annotation /// 0030529 // ribonucleoprotein complex /…	0000166 // nucleotide binding // inferred from electronic annotation /// 0003676 // nucleic acid binding // inferred from electronic annotation /// 0003677 // DNA binding // inferred from electronic annotation /// 0003723 // RNA binding // inferred from direct assay /// 0003723 // RNA binding // non-traceable author statement /// 0005515 // protein binding // inferred from physical interaction //…	mRNA_processing_Reactome // GenMAPP	chr4:83275123-83294767 (-) // 80.85 // q21.22
200074_PM_s_at	12.2026	12.201	12.1808	12.0454	12.0396	12.0358	9045 /// 144581	RPL14 /// RPL14P1	ribosomal protein L14 /// ribosomal protein L14 pseudogene 1	0000184 // nuclear-transcribed mRNA catabolic process, nonsense-mediated decay // traceable author statement /// 0006364 // rRNA processing // inferred from mutant phenotype /// 0006412 // translation // non-traceable author statement /// 0006412 // translation // traceable author statement /// 0006413 // translational initiation // traceable author statement /// 0006414 // translational elongati…	0005622 // intracellular // inferred from electronic annotation /// 0005737 // cytoplasm // inferred from direct assay /// 0005829 // cytosol // traceable author statement /// 0005840 // ribosome // inferred from electronic annotation /// 0016020 // membrane // inferred from direct assay /// 0022625 // cytosolic large ribosomal subunit // inferred from direct assay /// 0030529 // ribonucleoprotei…	0003723 // RNA binding // traceable author statement /// 0003735 // structural constituent of ribosome // non-traceable author statement /// 0005515 // protein binding // inferred from physical interaction /// 0044822 // poly(A) RNA binding // inferred from direct assay	Ribosomal_Proteins // GenMAPP	chr12:63359099-63359795 (+) // 93.58 // q14.2 /// chr3:40499379-40503766 (+) // 93.72 // p22.1
200075_PM_s_at	9.78257	9.80514	9.85317	10.1502	10.1014	10.0986	2987	GUK1	guanylate kinase 1	0006163 // purine nucleotide metabolic process // inferred from direct assay /// 0006185 // dGDP biosynthetic process // inferred from electronic annotation /// 0015949 // nucleobase-containing small molecule interconversion // traceable author statement /// 0016310 // phosphorylation // inferred from electronic annotation /// 0017144 // drug metabolic process // traceable author statement /// 00…	0005829 // cytosol // traceable author statement	0000166 // nucleotide binding // inferred from electronic annotation /// 0004385 // guanylate kinase activity // inferred from direct assay /// 0005524 // ATP binding // inferred from electronic annotation /// 0016301 // kinase activity // inferred from electronic annotation /// 0016740 // transferase activity // inferred from electronic annotation	P1-PWY // HumanCyc /// PWY-6125 // HumanCyc	chr1:228327990-228336644 (+) // 97.48 // q42.13
200076_PM_s_at	8.53195	8.5236	8.48092	8.29216	8.19952	8.29475	79036	KXD1	KxDL motif containing 1	0016192 // vesicle-mediated transport // inferred from sequence or structural similarity	0031083 // BLOC-1 complex // inferred from sequence or structural similarity	0005515 // protein binding // inferred from physical interaction	---	chr19:18668603-18680184 (+) // 98.68 // p13.11
200077_PM_s_at	12.568	12.547	12.552	12.5528	12.5905	12.5628	4946	OAZ1	ornithine decarboxylase antizyme 1	0006521 // regulation of cellular amino acid metabolic process // traceable author statement /// 0006595 // polyamine metabolic process // traceable author statement /// 0006596 // polyamine biosynthetic process // inferred from electronic annotation /// 0006810 // transport // inferred from electronic annotation /// 0034641 // cellular nitrogen compound metabolic process // traceable author stat…	0005829 // cytosol // traceable author statement	0004857 // enzyme inhibitor activity // inferred from electronic annotation /// 0005515 // protein binding // inferred from physical interaction /// 0008073 // ornithine decarboxylase inhibitor activity // inferred from direct assay /// 0008073 // ornithine decarboxylase inhibitor activity // inferred from sequence or structural similarity	Nucleotide_Metabolism // GenMAPP /// ORNDEG-PWY // HumanCyc /// ORNSPNANA-PWY // HumanCyc /// PWY-46 // HumanCyc	chr19:2269537-2273302 (+) // 99.26 // p13.3
200078_PM_s_at	9.56845	9.54424	9.53325	9.4512	9.351	9.46779	533	ATP6V0B	ATPase, H+ transporting, lysosomal 21kDa, V0 subunit b	0006810 // transport // inferred from electronic annotation /// 0006811 // ion transport // inferred from electronic annotation /// 0006879 // cellular iron ion homeostasis // traceable author statement /// 0007035 // vacuolar acidification // not recorded /// 0008286 // insulin receptor signaling pathway // traceable author statement /// 0015991 // ATP hydrolysis coupled proton transport // infe…	0000220 // vacuolar proton-transporting V-type ATPase, V0 domain // not recorded /// 0005768 // endosome // inferred from electronic annotation /// 0005773 // vacuole // inferred from electronic annotation /// 0005774 // vacuolar membrane // inferred from electronic annotation /// 0010008 // endosome membrane // traceable author statement /// 0016020 // membrane // inferred from electronic annota…	0005215 // transporter activity // traceable author statement /// 0015078 // hydrogen ion transmembrane transporter activity // inferred from electronic annotation /// 0046961 // proton-transporting ATPase activity, rotational mechanism // not recorded	---	chr1:44440647-44443966 (+) // 95.85 // p34.1
200079_PM_s_at	9.96008	9.91501	9.88295	9.51182	9.52219	9.52052	3735	KARS	lysyl-tRNA synthetase	0006412 // translation // inferred from electronic annotation /// 0006418 // tRNA aminoacylation for protein translation // traceable author statement /// 0006430 // lysyl-tRNA aminoacylation // inferred from direct assay /// 0008033 // tRNA processing // non-traceable author statement /// 0010467 // gene expression // traceable author statement /// 0015966 // diadenosine tetraphosphate biosynthe…	0005576 // extracellular region // inferred from electronic annotation /// 0005634 // nucleus // inferred from electronic annotation /// 0005737 // cytoplasm // inferred from direct assay /// 0005739 // mitochondrion // inferred from direct assay /// 0005759 // mitochondrial matrix // traceable author statement /// 0005829 // cytosol // traceable author statement /// 0005886 // plasma membrane //…	0000049 // tRNA binding // non-traceable author statement /// 0000166 // nucleotide binding // inferred from electronic annotation /// 0003676 // nucleic acid binding // inferred from electronic annotation /// 0004812 // aminoacyl-tRNA ligase activity // inferred from electronic annotation /// 0004824 // lysine-tRNA ligase activity // inferred from direct assay /// 0004824 // lysine-tRNA ligase a…	---	chr16:75661792-75681563 (-) // 99.9 // q23.1
200080_PM_s_at	12.6022	12.6534	12.6677	12.2077	12.2128	12.2238	3020 /// 440926	H3F3A /// H3F3AP4	H3 histone, family 3A /// H3 histone, family 3A, pseudogene 4	0000183 // chromatin silencing at rDNA // traceable author statement /// 0006334 // nucleosome assembly // inferred from direct assay /// 0006334 // nucleosome assembly // inferred from mutant phenotype /// 0006336 // DNA replication-independent nucleosome assembly // inferred from direct assay /// 0007264 // small GTPase mediated signal transduction // traceable author statement /// 0007420 // b…	0000228 // nuclear chromosome // inferred from direct assay /// 0000786 // nucleosome // inferred from direct assay /// 0000788 // nuclear nucleosome // inferred from direct assay /// 0005576 // extracellular region // traceable author statement /// 0005634 // nucleus // inferred from direct assay /// 0005654 // nucleoplasm // traceable author statement /// 0005694 // chromosome // inferred from …	0000979 // RNA polymerase II core promoter sequence-specific DNA binding // inferred from direct assay /// 0000980 // RNA polymerase II distal enhancer sequence-specific DNA binding // inferred from direct assay /// 0003677 // DNA binding // inferred from electronic annotation /// 0005515 // protein binding // inferred from physical interaction /// 0031492 // nucleosomal DNA binding // inferred f…	---	chr1:226250427-226259702 (+) // 86.64 // q42.12
200081_PM_s_at	12.8886	12.8599	12.8686	12.7673	12.7696	12.747	6194	RPS6	ribosomal protein S6	0000028 // ribosomal small subunit assembly // inferred from electronic annotation /// 0000082 // G1/S transition of mitotic cell cycle // inferred from electronic annotation /// 0000184 // nuclear-transcribed mRNA catabolic process, nonsense-mediated decay // traceable author statement /// 0001890 // placenta development // inferred from electronic annotation /// 0002309 // T cell proliferation …	0005622 // intracellular // inferred from electronic annotation /// 0005634 // nucleus // inferred from direct assay /// 0005730 // nucleolus // inferred from direct assay /// 0005737 // cytoplasm // inferred from direct assay /// 0005829 // cytosol // traceable author statement /// 0005840 // ribosome // inferred from electronic annotation /// 0005844 // polysome // inferred from electronic anno…	0003735 // structural constituent of ribosome // inferred from electronic annotation /// 0005515 // protein binding // inferred from physical interaction /// 0019901 // protein kinase binding // inferred from physical interaction /// 0044822 // poly(A) RNA binding // inferred from direct assay	mRNA_processing_binding_Reactome // GenMAPP /// Ribosomal_Proteins // GenMAPP /// Ribosomal_Proteins // GenMAPP /// Ribosomal_Proteins // GenMAPP	chr9:19200301-19379609 (-) // 81.3 // p22.1
200082_PM_s_at	12.5834	12.5531	12.5645	12.4635	12.4611	12.461	6201	RPS7	ribosomal protein S7	0000184 // nuclear-transcribed mRNA catabolic process, nonsense-mediated decay // traceable author statement /// 0006364 // rRNA processing // inferred from mutant phenotype /// 0006412 // translation // inferred by curator /// 0006412 // translation // non-traceable author statement /// 0006412 // translation // traceable author statement /// 0006413 // translational initiation // traceable auth…	0005622 // intracellular // inferred from electronic annotation /// 0005634 // nucleus // inferred from direct assay /// 0005730 // nucleolus // inferred from direct assay /// 0005737 // cytoplasm // inferred from direct assay /// 0005815 // microtubule organizing center // inferred from electronic annotation /// 0005829 // cytosol // traceable author statement /// 0005840 // ribosome // inferred…	0003723 // RNA binding // non-traceable author statement /// 0003735 // structural constituent of ribosome // inferred from electronic annotation /// 0005515 // protein binding // inferred from physical interaction /// 0044822 // poly(A) RNA binding // inferred from direct assay	mRNA_processing_binding_Reactome // GenMAPP /// Ribosomal_Proteins // GenMAPP /// Ribosomal_Proteins // GenMAPP /// Ribosomal_Proteins // GenMAPP	chr2:3622908-3628502 (+) // 83.42 // p25.3
200083_PM_at	9.50329	9.58418	9.53415	9.23194	9.22056	9.28411	23326	USP22	ubiquitin specific peptidase 22	0006325 // chromatin organization // traceable author statement /// 0006351 // transcription, DNA-templated // inferred from electronic annotation /// 0006355 // regulation of transcription, DNA-templated // inferred from electronic annotation /// 0006508 // proteolysis // inferred from electronic annotation /// 0006511 // ubiquitin-dependent protein catabolic process // inferred from electronic …	0000124 // SAGA complex // inferred from direct assay /// 0005634 // nucleus // inferred from electronic annotation /// 0070461 // SAGA-type complex // inferred from direct assay	0003713 // transcription coactivator activity // inferred from direct assay /// 0004197 // cysteine-type endopeptidase activity // not recorded /// 0004843 // ubiquitin-specific protease activity // inferred from direct assay /// 0004843 // ubiquitin-specific protease activity // inferred from mutant phenotype /// 0005515 // protein binding // inferred from physical interaction /// 0008233 // pep…	---	chr17:20902905-20946352 (-) // 88.49 // p11.2
200084_PM_at	9.77894	9.78648	9.82774	9.82748	9.7769	9.85324	10944	C11orf58	chromosome 11 open reading frame 58	---	---	---	---	chr11:16760193-16777566 (+) // 93.82 // p15.1
200085_PM_s_at	11.5173	11.452	11.4494	11.6752	11.5889	11.6713	6923	TCEB2	transcription elongation factor B (SIII), polypeptide 2 (18kDa, elongin B)	0006351 // transcription, DNA-templated // inferred from electronic annotation /// 0006355 // regulation of transcription, DNA-templated // inferred from electronic annotation /// 0006366 // transcription from RNA polymerase II promoter // traceable author statement /// 0006368 // transcription elongation from RNA polymerase II promoter // traceable author statement /// 0006414 // translational e…	0005634 // nucleus // inferred from electronic annotation /// 0005654 // nucleoplasm // traceable author statement /// 0005829 // cytosol // traceable author statement /// 0030891 // VCB complex // not recorded /// 0031462 // Cul2-RING ubiquitin ligase complex // inferred from direct assay /// 0031466 // Cul5-RING ubiquitin ligase complex // inferred from direct assay /// 0070062 // extracellular…	0003746 // translation elongation factor activity // inferred from electronic annotation /// 0005515 // protein binding // inferred from physical interaction /// 0031625 // ubiquitin protein ligase binding // inferred from direct assay	---	chr16:2821415-2827281 (-) // 77.82 // p13.3
200086_PM_s_at	11.4093	11.4124	11.3673	11.3795	11.3411	11.3555	1327	COX4I1	cytochrome c oxidase subunit IV isoform 1	0006091 // generation of precursor metabolites and energy // traceable author statement /// 0006123 // mitochondrial electron transport, cytochrome c to oxygen // not recorded /// 0006367 // transcription initiation from RNA polymerase II promoter // traceable author statement /// 0007584 // response to nutrient // inferred from electronic annotation /// 0009060 // aerobic respiration // not reco…	0005634 // nucleus // inferred from direct assay /// 0005739 // mitochondrion // inferred from direct assay /// 0005743 // mitochondrial inner membrane // traceable author statement /// 0005751 // mitochondrial respiratory chain complex IV // not recorded /// 0016020 // membrane // inferred from direct assay /// 0031966 // mitochondrial membrane // inferred from electronic annotation /// 0070062 …	0004129 // cytochrome-c oxidase activity // inferred from electronic annotation /// 0005515 // protein binding // inferred from physical interaction	Electron_Transport_Chain // GenMAPP	chr16:85833330-85840605 (+) // 50.86 // q24.1
200087_PM_s_at	11.1946	11.1576	11.1679	11.151	11.0964	11.1563	10959	TMED2	transmembrane p24 trafficking protein 2	0001893 // maternal placenta development // inferred from electronic annotation /// 0006810 // transport // inferred from electronic annotation /// 0006886 // intracellular protein transport // inferred from direct assay /// 0006888 // ER to Golgi vesicle-mediated transport // traceable author statement /// 0007030 // Golgi organization // inferred from mutant phenotype /// 0015031 // protein tra…	0005783 // endoplasmic reticulum // inferred from direct assay /// 0005789 // endoplasmic reticulum membrane // traceable author statement /// 0005793 // endoplasmic reticulum-Golgi intermediate compartment // inferred from direct assay /// 0005794 // Golgi apparatus // inferred from direct assay /// 0012507 // ER to Golgi transport vesicle membrane // traceable author statement /// 0016020 // me…	0005515 // protein binding // inferred from physical interaction	---	chr12:124074913-124083128 (+) // 92.36 // q24.31
200088_PM_x_at	13.2871	13.2473	13.2587	13.1868	13.1936	13.1854	6136	RPL12	ribosomal protein L12	0000027 // ribosomal large subunit assembly // not recorded /// 0000184 // nuclear-transcribed mRNA catabolic process, nonsense-mediated decay // traceable author statement /// 0006412 // translation // not recorded /// 0006412 // translation // non-traceable author statement /// 0006412 // translation // traceable author statement /// 0006413 // translational initiation // traceable author state…	0005622 // intracellular // not recorded /// 0005622 // intracellular // --- /// 0005829 // cytosol // traceable author statement /// 0005840 // ribosome // inferred from electronic annotation /// 0005925 // focal adhesion // inferred from direct assay /// 0012505 // endomembrane system // not recorded /// 0012505 // endomembrane system // --- /// 0016020 // membrane // inferred from direct assay…	0003723 // RNA binding // inferred from electronic annotation /// 0003735 // structural constituent of ribosome // not recorded /// 0003735 // structural constituent of ribosome // non-traceable author statement /// 0005515 // protein binding // inferred from physical interaction /// 0005543 // phospholipid binding // not recorded /// 0005543 // phospholipid binding // --- /// 0019843 // rRNA bin…	Ribosomal_Proteins // GenMAPP	chr2:204045678-204056058 (+) // 76.19 // q33.2
200089_PM_s_at	12.3499	12.3482	12.4013	12.2043	12.2141	12.2135	6124	RPL4	ribosomal protein L4	0000184 // nuclear-transcribed mRNA catabolic process, nonsense-mediated decay // traceable author statement /// 0002181 // cytoplasmic translation // not recorded /// 0006412 // translation // non-traceable author statement /// 0006412 // translation // traceable author statement /// 0006413 // translational initiation // traceable author statement /// 0006414 // translational elongation // trac…	0005634 // nucleus // inferred from direct assay /// 0005730 // nucleolus // inferred from direct assay /// 0005737 // cytoplasm // inferred from direct assay /// 0005829 // cytosol // traceable author statement /// 0005840 // ribosome // inferred from electronic annotation /// 0005925 // focal adhesion // inferred from direct assay /// 0016020 // membrane // inferred from direct assay /// 002262…	0003723 // RNA binding // traceable author statement /// 0003735 // structural constituent of ribosome // non-traceable author statement /// 0005515 // protein binding // inferred from physical interaction /// 0044822 // poly(A) RNA binding // inferred from direct assay	Ribosomal_Proteins // GenMAPP	chr15:66791655-66797176 (-) // 90.08 // q22.31
200090_PM_at	10.314	10.1767	10.3371	9.4958	9.38287	9.43667	2339	FNTA	farnesyltransferase, CAAX box, alpha	0006915 // apoptotic process // traceable author statement /// 0006921 // cellular component disassembly involved in execution phase of apoptosis // traceable author statement /// 0007179 // transforming growth factor beta receptor signaling pathway // traceable author statement /// 0007603 // phototransduction, visible light // traceable author statement /// 0008152 // metabolic process // infer…	0005737 // cytoplasm // traceable author statement /// 0005829 // cytosol // traceable author statement /// 0005875 // microtubule associated complex // inferred from direct assay /// 0005953 // CAAX-protein geranylgeranyltransferase complex // inferred from direct assay /// 0005965 // protein farnesyltransferase complex // inferred from direct assay	0004659 // prenyltransferase activity // inferred from electronic annotation /// 0004660 // protein farnesyltransferase activity // inferred from direct assay /// 0004661 // protein geranylgeranyltransferase activity // inferred from direct assay /// 0004662 // CAAX-protein geranylgeranyltransferase activity // not recorded /// 0004663 // Rab geranylgeranyltransferase activity // inferred from el…	---	chr8:42919278-42940931 (+) // 92.37 // p11.21
200091_PM_s_at	12.372	12.4098	12.4212	12.3785	12.4319	12.3429	6230	RPS25	ribosomal protein S25	0000028 // ribosomal small subunit assembly // inferred from electronic annotation /// 0000184 // nuclear-transcribed mRNA catabolic process, nonsense-mediated decay // traceable author statement /// 0006412 // translation // inferred by curator /// 0006412 // translation // non-traceable author statement /// 0006412 // translation // traceable author statement /// 0006413 // translational initia…	0005634 // nucleus // inferred from direct assay /// 0005730 // nucleolus // inferred from direct assay /// 0005737 // cytoplasm // inferred from direct assay /// 0005829 // cytosol // traceable author statement /// 0005840 // ribosome // inferred from direct assay /// 0005840 // ribosome // non-traceable author statement /// 0015935 // small ribosomal subunit // inferred from direct assay /// 00…	0003723 // RNA binding // non-traceable author statement /// 0003735 // structural constituent of ribosome // inferred from electronic annotation /// 0005515 // protein binding // inferred from physical interaction /// 0044822 // poly(A) RNA binding // inferred from direct assay	Ribosomal_Proteins // GenMAPP /// Ribosomal_Proteins // GenMAPP	chr11:118886429-118889326 (-) // 80.66 // q23.3
200092_PM_s_at	12.8389	12.8602	12.8865	12.8594	12.8644	12.8446	6167	RPL37	ribosomal protein L37	0000184 // nuclear-transcribed mRNA catabolic process, nonsense-mediated decay // traceable author statement /// 0006412 // translation // non-traceable author statement /// 0006412 // translation // traceable author statement /// 0006413 // translational initiation // traceable author statement /// 0006414 // translational elongation // traceable author statement /// 0006415 // translational ter…	0005622 // intracellular // inferred from electronic annotation /// 0005829 // cytosol // traceable author statement /// 0005840 // ribosome // inferred from electronic annotation /// 0022625 // cytosolic large ribosomal subunit // inferred from direct assay /// 0022625 // cytosolic large ribosomal subunit // traceable author statement /// 0030529 // ribonucleoprotein complex // inferred from ele…	0003723 // RNA binding // traceable author statement /// 0003735 // structural constituent of ribosome // non-traceable author statement /// 0003735 // structural constituent of ribosome // traceable author statement /// 0019843 // rRNA binding // inferred from electronic annotation /// 0046872 // metal ion binding // inferred from electronic annotation	Ribosomal_Proteins // GenMAPP /// Ribosomal_Proteins // GenMAPP	chr5:40832569-40835312 (-) // 90.1 // p13.1
200093_PM_s_at	11.2614	11.1111	11.2525	11.2374	11.1998	11.2433	3094	HINT1	histidine triad nucleotide binding protein 1	0006351 // transcription, DNA-templated // inferred from electronic annotation /// 0006355 // regulation of transcription, DNA-templated // inferred from mutant phenotype /// 0006915 // apoptotic process // inferred from electronic annotation /// 0007165 // signal transduction // traceable author statement /// 0008152 // metabolic process // inferred from electronic annotation /// 0009154 // puri…	0000118 // histone deacetylase complex // inferred from direct assay /// 0005634 // nucleus // inferred from direct assay /// 0005737 // cytoplasm // inferred from direct assay /// 0005856 // cytoskeleton // traceable author statement /// 0005886 // plasma membrane // inferred from direct assay /// 0070062 // extracellular exosome // inferred from direct assay	0000166 // nucleotide binding // inferred from electronic annotation /// 0003824 // catalytic activity // inferred from electronic annotation /// 0005080 // protein kinase C binding // traceable author statement /// 0016787 // hydrolase activity // inferred from direct assay	---	chr5:130494980-130500993 (-) // 93.63 // q23.3
200094_PM_s_at	12.2908	12.2605	12.2556	12.1668	12.1394	12.1891	1938	EEF2	eukaryotic translation elongation factor 2	0002244 // hematopoietic progenitor cell differentiation // inferred from electronic annotation /// 0006412 // translation // traceable author statement /// 0006414 // translational elongation // not recorded /// 0006414 // translational elongation // traceable author statement /// 0008152 // metabolic process // inferred from electronic annotation /// 0010467 // gene expression // traceable auth…	0005634 // nucleus // inferred from direct assay /// 0005737 // cytoplasm // inferred from direct assay /// 0005829 // cytosol // traceable author statement /// 0005844 // polysome // inferred from electronic annotation /// 0005886 // plasma membrane // inferred from direct assay /// 0016020 // membrane // inferred from direct assay /// 0016235 // aggresome // inferred from direct assay /// 00305…	0000166 // nucleotide binding // inferred from electronic annotation /// 0003746 // translation elongation factor activity // not recorded /// 0003924 // GTPase activity // not recorded /// 0005515 // protein binding // inferred from physical interaction /// 0005525 // GTP binding // inferred from electronic annotation /// 0019901 // protein kinase binding // inferred from physical interaction //…	Translation_Factors // GenMAPP	chr19:3976054-3976742 (-) // 77.72 // p13.3
200095_PM_x_at	13.1308	13.1199	13.1275	13.1174	13.1049	13.1051	6204	RPS10	ribosomal protein S10	0000028 // ribosomal small subunit assembly // not recorded /// 0000184 // nuclear-transcribed mRNA catabolic process, nonsense-mediated decay // traceable author statement /// 0006412 // translation // inferred by curator /// 0006412 // translation // traceable author statement /// 0006413 // translational initiation // traceable author statement /// 0006414 // translational elongation // tracea…	0005634 // nucleus // inferred from electronic annotation /// 0005730 // nucleolus // inferred from direct assay /// 0005737 // cytoplasm // inferred from electronic annotation /// 0005737 // cytoplasm // inferred from direct assay /// 0005829 // cytosol // traceable author statement /// 0005840 // ribosome // non-traceable author statement /// 0005925 // focal adhesion // inferred from direct as…	0003735 // structural constituent of ribosome // not recorded /// 0005515 // protein binding // inferred from physical interaction /// 0044822 // poly(A) RNA binding // inferred from direct assay	Ribosomal_Proteins // GenMAPP	chr11:46450152-46450478 (-) // 96.13 // p11.2 /// chr6:34385232-34392545 (-) // 97.02 // p21.31
200096_PM_s_at	10.6205	10.6974	10.6768	11.177	11.1751	11.1875	8992	ATP6V0E1	ATPase, H+ transporting, lysosomal 9kDa, V0 subunit e1	0006810 // transport // inferred from electronic annotation /// 0006811 // ion transport // inferred from electronic annotation /// 0006879 // cellular iron ion homeostasis // traceable author statement /// 0007035 // vacuolar acidification // inferred from sequence or structural similarity /// 0008152 // metabolic process // inferred from electronic annotation /// 0008286 // insulin receptor sig…	0005773 // vacuole // inferred from sequence or structural similarity /// 0010008 // endosome membrane // traceable author statement /// 0016020 // membrane // traceable author statement /// 0016021 // integral component of membrane // inferred from electronic annotation /// 0030670 // phagocytic vesicle membrane // traceable author statement /// 0033179 // proton-transporting V-type ATPase, V0 d…	0005215 // transporter activity // non-traceable author statement /// 0015078 // hydrogen ion transmembrane transporter activity // inferred from electronic annotation /// 0016787 // hydrolase activity // inferred from electronic annotation /// 0042625 // ATPase activity, coupled to transmembrane movement of ions // inferred from sequence or structural similarity /// 0046961 // proton-transportin…	---	chr5:172410783-172461897 (+) // 88.08 // q35.1
200097_PM_s_at	10.4948	10.4005	10.4419	10.0463	9.98366	10.0591	3190	HNRNPK	heterogeneous nuclear ribonucleoprotein K	0000398 // mRNA splicing, via spliceosome // inferred by curator /// 0000398 // mRNA splicing, via spliceosome // traceable author statement /// 0006351 // transcription, DNA-templated // inferred from electronic annotation /// 0006355 // regulation of transcription, DNA-templated // inferred from electronic annotation /// 0006366 // transcription from RNA polymerase II promoter // inferred from …	0000790 // nuclear chromatin // inferred from direct assay /// 0002102 // podosome // inferred from electronic annotation /// 0005634 // nucleus // traceable author statement /// 0005654 // nucleoplasm // traceable author statement /// 0005681 // spliceosomal complex // inferred from electronic annotation /// 0005737 // cytoplasm // inferred from electronic annotation /// 0005925 // focal adhesio…	0000978 // RNA polymerase II core promoter proximal region sequence-specific DNA binding // inferred from mutant phenotype /// 0001077 // transcriptional activator activity, RNA polymerase II core promoter proximal region sequence-specific binding // inferred from mutant phenotype /// 0003676 // nucleic acid binding // inferred from electronic annotation /// 0003677 // DNA binding // inferred fro…	---	chr9:86583208-86595530 (-) // 97.54 // q21.32
200098_PM_s_at	10.2486	10.152	10.1582	9.6361	9.57839	9.62929	51433	ANAPC5	anaphase promoting complex subunit 5	0000278 // mitotic cell cycle // traceable author statement /// 0007049 // cell cycle // inferred from electronic annotation /// 0007067 // mitotic nuclear division // inferred from electronic annotation /// 0007094 // mitotic spindle assembly checkpoint // traceable author statement /// 0016567 // protein ubiquitination // inferred from electronic annotation /// 0031145 // anaphase-promoting com…	0005634 // nucleus // inferred from direct assay /// 0005654 // nucleoplasm // traceable author statement /// 0005680 // anaphase-promoting complex // inferred from direct assay /// 0005829 // cytosol // traceable author statement	0005515 // protein binding // inferred from electronic annotation /// 0019903 // protein phosphatase binding // inferred from physical interaction	---	chr12:121746049-121785686 (-) // 95.39 // q24.31
200099_PM_s_at	12.8016	12.8174	12.7866	12.7598	12.7704	12.7511	6189 /// 439992	RPS3A /// RPS3AP5	ribosomal protein S3A /// ribosomal protein S3A pseudogene 5	0000184 // nuclear-transcribed mRNA catabolic process, nonsense-mediated decay // traceable author statement /// 0006412 // translation // inferred by curator /// 0006412 // translation // inferred from mutant phenotype /// 0006412 // translation // non-traceable author statement /// 0006412 // translation // traceable author statement /// 0006413 // translational initiation // traceable author s…	0005622 // intracellular // inferred from electronic annotation /// 0005634 // nucleus // inferred from direct assay /// 0005634 // nucleus // inferred from sequence or structural similarity /// 0005730 // nucleolus // inferred from direct assay /// 0005737 // cytoplasm // inferred from direct assay /// 0005829 // cytosol // not recorded /// 0005829 // cytosol // inferred from sequence or structu…	0003723 // RNA binding // non-traceable author statement /// 0003735 // structural constituent of ribosome // inferred from electronic annotation /// 0005515 // protein binding // inferred from physical interaction /// 0044822 // poly(A) RNA binding // inferred from direct assay	Ribosomal_Proteins // GenMAPP	chr10:86320198-86321019 (+) // 100.0 // q23.1
11715100_at	3.27304	3.41636	3.03686	3.59993	3.25616	3.14301	8355	HIST1H3G	histone cluster 1, H3g	0000183 // chromatin silencing at rDNA // traceable author statement /// 0002230 // positive regulation of defense response to virus by host // inferred from mutant phenotype /// 0006325 // chromatin organization // traceable author statement /// 0006334 // nucleosome assembly // inferred from direct assay /// 0006334 // nucleosome assembly // inferred from mutant phenotype /// 0006335 // DNA rep…	0000228 // nuclear chromosome // inferred from direct assay /// 0000786 // nucleosome // inferred from direct assay /// 0000788 // nuclear nucleosome // inferred from direct assay /// 0005576 // extracellular region // traceable author statement /// 0005634 // nucleus // inferred from direct assay /// 0005654 // nucleoplasm // traceable author statement /// 0005694 // chromosome // inferred from …	0003677 // DNA binding // inferred from electronic annotation /// 0005515 // protein binding // inferred from physical interaction /// 0042393 // histone binding // inferred from physical interaction /// 0046982 // protein heterodimerization activity // inferred from electronic annotation	---	chr6:26271145-26271612 (-) // 100.0 // p22.2
11715101_s_at	5.91412	5.90782	5.68439	5.5973	5.75324	5.79894	8355	HIST1H3G	histone cluster 1, H3g	0000183 // chromatin silencing at rDNA // traceable author statement /// 0002230 // positive regulation of defense response to virus by host // inferred from mutant phenotype /// 0006325 // chromatin organization // traceable author statement /// 0006334 // nucleosome assembly // inferred from direct assay /// 0006334 // nucleosome assembly // inferred from mutant phenotype /// 0006335 // DNA rep…	0000228 // nuclear chromosome // inferred from direct assay /// 0000786 // nucleosome // inferred from direct assay /// 0000788 // nuclear nucleosome // inferred from direct assay /// 0005576 // extracellular region // traceable author statement /// 0005634 // nucleus // inferred from direct assay /// 0005654 // nucleoplasm // traceable author statement /// 0005694 // chromosome // inferred from …	0003677 // DNA binding // inferred from electronic annotation /// 0005515 // protein binding // inferred from physical interaction /// 0042393 // histone binding // inferred from physical interaction /// 0046982 // protein heterodimerization activity // inferred from electronic annotation	---	chr6:26271145-26271612 (-) // 100.0 // p22.2
11715102_x_at	4.00404	4.14458	3.90739	4.35098	3.9567	3.87999	8355	HIST1H3G	histone cluster 1, H3g	0000183 // chromatin silencing at rDNA // traceable author statement /// 0002230 // positive regulation of defense response to virus by host // inferred from mutant phenotype /// 0006325 // chromatin organization // traceable author statement /// 0006334 // nucleosome assembly // inferred from direct assay /// 0006334 // nucleosome assembly // inferred from mutant phenotype /// 0006335 // DNA rep…	0000228 // nuclear chromosome // inferred from direct assay /// 0000786 // nucleosome // inferred from direct assay /// 0000788 // nuclear nucleosome // inferred from direct assay /// 0005576 // extracellular region // traceable author statement /// 0005634 // nucleus // inferred from direct assay /// 0005654 // nucleoplasm // traceable author statement /// 0005694 // chromosome // inferred from …	0003677 // DNA binding // inferred from electronic annotation /// 0005515 // protein binding // inferred from physical interaction /// 0042393 // histone binding // inferred from physical interaction /// 0046982 // protein heterodimerization activity // inferred from electronic annotation	---	chr6:26271145-26271612 (-) // 100.0 // p22.2
11715103_x_at	5.70926	5.62939	5.67069	5.11752	5.11414	4.99565	126282	TNFAIP8L1	TNF alpha induced protein 8 like 1	0032007 // negative regulation of TOR signaling // not recorded /// 0032007 // negative regulation of TOR signaling // inferred from sequence or structural similarity	0005737 // cytoplasm // not recorded /// 0005737 // cytoplasm // inferred from sequence or structural similarity	0005515 // protein binding // inferred from physical interaction	---	chr19:4639529-5145579 (+) // 48.53 // p13.3
11715104_s_at	5.04021	4.92	4.77504	5.07183	5.00136	5.11492	92736	OTOP2	otopetrin 2	---	0016020 // membrane // inferred from electronic annotation /// 0016021 // integral component of membrane // inferred from electronic annotation	---	---	chr17:72920369-72929640 (+) // 100.0 // q25.1
11715105_at	2.87344	2.63408	2.48266	2.48867	2.45875	2.65211	284099	C17orf78	chromosome 17 open reading frame 78	---	0016020 // membrane // inferred from electronic annotation /// 0016021 // integral component of membrane // inferred from electronic annotation	---	---	chr17:35732984-35749660 (+) // 98.15 // q12
11715106_x_at	3.08889	2.61009	2.83979	2.87392	2.83664	2.83664	340307 /// 441294	CTAGE6 /// CTAGE15	CTAGE family member 6 /// CTAGE family member 15	---	0016020 // membrane // inferred from electronic annotation /// 0016021 // integral component of membrane // inferred from electronic annotation	---	---	chr7:143268889-143271244 (+) // 100.0 // q35 /// chr7:143880575-143882930 (+) // 98.34 // q35 /// chr6:132029823-132032178 (-) // 98.13 // q23.2 /// chr7:143452417-143454772 (-) // 99.75 // q35 /// chr7:143964009-143966364 (-) // 98.56 // q35
11715107_s_at	5.12815	5.02437	5.02581	4.81383	5.01848	4.8349	8263 /// 474383 /// 474384	F8A1 /// F8A2 /// F8A3	coagulation factor VIII-associated 1 /// coagulation factor VIII-associated 2 /// coagulation factor VIII-associated 3	---	0005634 // nucleus // inferred from direct assay	---	Blood_Clotting_Cascade // GenMAPP	chrX:154611763-154612879 (+) // 93.1 // q28 /// chrX:154114649-154115765 (+) // 93.1 // q28 /// chrX:154687145-154688261 (-) // 93.1 // q28
11715108_x_at	2.67566	2.82402	2.67566	2.79293	2.83149	2.79306	285501	LINC01098	long intergenic non-protein coding RNA 1098	---	---	---	---	chr4:178649906-178911669 (+) // 49.63 // q34.3
11715109_at	2.97491	3.14731	2.80452	2.96474	3.01576	3.16856	344658	SAMD7	sterile alpha motif domain containing 7	---	---	0005515 // protein binding // inferred from electronic annotation	---	chr3:169629481-169656946 (+) // 83.11 // q26.2
11715110_at	4.02447	4.26036	4.25289	4.09858	4.26638	4.24255	645432	ARRDC5	arrestin domain containing 5	---	---	---	---	chr19:4890448-4902879 (-) // 80.46 // p13.3
11715111_s_at	7.42628	7.67367	7.58219	7.85404	7.78261	7.80498	1082 /// 93659 /// 94027 /// 94115 /// 114335 /// 114336	CGB /// CGB5 /// CGB7 /// CGB8 /// CGB1 /// CGB2	chorionic gonadotropin, beta polypeptide /// chorionic gonadotropin, beta polypeptide 5 /// chorionic gonadotropin, beta polypeptide 7 /// chorionic gonadotropin, beta polypeptide 8 /// chorionic gonadotropin, beta polypeptide 1 /// chorionic gonadotropin, beta polypeptide 2	0006915 // apoptotic process // traceable author statement /// 0007165 // signal transduction // traceable author statement /// 0007267 // cell-cell signaling // traceable author statement /// 0007292 // female gamete generation // traceable author statement /// 0016486 // peptide hormone processing // traceable author statement /// 0044267 // cellular protein metabolic process // traceable autho…	0005576 // extracellular region // traceable author statement /// 0005576 // extracellular region // inferred from electronic annotation	0005179 // hormone activity // inferred from mutant phenotype	Cell_cycle_KEGG // GenMAPP /// G1_to_S_cell_cycle_Reactome // GenMAPP	chr19:49547094-49548567 (+) // 97.35 // q13.33 /// chr19:49550895-49552368 (-) // 98.01 // q13.33 /// chr19:49526126-49527600 (-) // 97.12 // q13.33 /// chr19:49538826-49559004 (-) // 95.35 // q13.33
11715112_at	2.32472	2.32472	2.25871	2.287	2.39432	2.16521	127254	ERICH3	glutamate rich 3	---	---	---	---	chr1:75033795-75139422 (-) // 93.68 // p31.1
11715113_x_at	7.04392	7.3383	7.09584	6.43546	6.79074	6.49068	55199	FAM86C1	family with sequence similarity 86 member C1	0032259 // methylation // inferred from electronic annotation	---	0005515 // protein binding // inferred from physical interaction /// 0008168 // methyltransferase activity // inferred from electronic annotation /// 0016740 // transferase activity // inferred from electronic annotation	---	chr11:71498556-71512280 (+) // 95.31 // q13.4
11715114_x_at	7.1037	7.33816	7.13653	6.53977	6.76509	6.56722	55199	FAM86C1	family with sequence similarity 86 member C1	0032259 // methylation // inferred from electronic annotation	---	0005515 // protein binding // inferred from physical interaction /// 0008168 // methyltransferase activity // inferred from electronic annotation /// 0016740 // transferase activity // inferred from electronic annotation	---	chr11:71498556-71512280 (+) // 95.49 // q13.4
11715115_s_at	2.03799	2.26453	2.18575	2.44966	2.38363	2.16757	8346	HIST1H2BI	histone cluster 1, H2bi	0002227 // innate immune response in mucosa // inferred from direct assay /// 0006325 // chromatin organization // traceable author statement /// 0006334 // nucleosome assembly // not recorded /// 0006334 // nucleosome assembly // non-traceable author statement /// 0019731 // antibacterial humoral response // inferred from direct assay /// 0042742 // defense response to bacterium // inferred from…	0000786 // nucleosome // non-traceable author statement /// 0000788 // nuclear nucleosome // not recorded /// 0005615 // extracellular space // inferred from direct assay /// 0005634 // nucleus // inferred from direct assay /// 0005654 // nucleoplasm // inferred from direct assay /// 0005654 // nucleoplasm // traceable author statement /// 0005694 // chromosome // inferred from electronic annotat…	0003677 // DNA binding // not recorded /// 0003677 // DNA binding // non-traceable author statement /// 0005515 // protein binding // inferred from physical interaction /// 0046982 // protein heterodimerization activity // inferred from electronic annotation	---	chr6:26273203-26273640 (+) // 100.0 // p22.2
11715116_s_at	3.17669	2.89687	2.86662	2.92587	2.98537	2.89486	8367	HIST1H4E	histone cluster 1, H4e	0000183 // chromatin silencing at rDNA // traceable author statement /// 0000278 // mitotic cell cycle // traceable author statement /// 0000723 // telomere maintenance // traceable author statement /// 0000724 // double-strand break repair via homologous recombination // traceable author statement /// 0006281 // DNA repair // traceable author statement /// 0006302 // double-strand break repair /…	0000228 // nuclear chromosome // inferred from direct assay /// 0000784 // nuclear chromosome, telomeric region // inferred from direct assay /// 0000786 // nucleosome // inferred from direct assay /// 0000786 // nucleosome // traceable author statement /// 0005576 // extracellular region // traceable author statement /// 0005634 // nucleus // inferred from direct assay /// 0005654 // nucleoplasm…	0003677 // DNA binding // traceable author statement /// 0005515 // protein binding // inferred from physical interaction /// 0019904 // protein domain specific binding // inferred from physical interaction /// 0035575 // histone demethylase activity (H4-K20 specific) // traceable author statement /// 0042393 // histone binding // inferred from physical interaction /// 0044822 // poly(A) RNA bind…	---	chr6:26204872-26205249 (+) // 100.0 // p22.2
11715117_x_at	2.21008	2.35089	2.42428	2.42152	2.3438	2.32767	8331	HIST1H2AJ	histone cluster 1, H2aj	0006325 // chromatin organization // --- /// 0006342 // chromatin silencing // ---	0000786 // nucleosome // inferred from electronic annotation /// 0000790 // nuclear chromatin // --- /// 0005634 // nucleus // inferred from direct assay /// 0005634 // nucleus // inferred from electronic annotation /// 0005694 // chromosome // inferred from electronic annotation /// 0070062 // extracellular exosome // inferred from direct assay	0003677 // DNA binding // --- /// 0003677 // DNA binding // inferred from electronic annotation /// 0046982 // protein heterodimerization activity // inferred from electronic annotation	---	chr6:27782079-27782518 (-) // 100.0 // p22.1
11715118_s_at	2.64057	2.57567	2.58568	2.58457	2.65175	2.55171	8343	HIST1H2BF	histone cluster 1, H2bf	0002227 // innate immune response in mucosa // inferred from direct assay /// 0006325 // chromatin organization // traceable author statement /// 0006334 // nucleosome assembly // not recorded /// 0006334 // nucleosome assembly // non-traceable author statement /// 0019731 // antibacterial humoral response // inferred from direct assay /// 0042742 // defense response to bacterium // inferred from…	0000786 // nucleosome // non-traceable author statement /// 0000788 // nuclear nucleosome // not recorded /// 0005615 // extracellular space // inferred from direct assay /// 0005634 // nucleus // inferred from direct assay /// 0005654 // nucleoplasm // inferred from direct assay /// 0005654 // nucleoplasm // traceable author statement /// 0005694 // chromosome // inferred from electronic annotat…	0003677 // DNA binding // not recorded /// 0003677 // DNA binding // non-traceable author statement /// 0005515 // protein binding // inferred from physical interaction /// 0046982 // protein heterodimerization activity // inferred from electronic annotation	---	chr6:26199786-26200216 (+) // 100.0 // p22.2
11715119_s_at	3.31459	3.47416	3.15902	3.15198	3.23396	3.21765	388125	C2CD4B	C2 calcium-dependent domain containing 4B	0006906 // vesicle fusion // not recorded /// 0016079 // synaptic vesicle exocytosis // not recorded /// 0017158 // regulation of calcium ion-dependent exocytosis // not recorded /// 0048791 // calcium ion-dependent exocytosis of neurotransmitter // not recorded	0005634 // nucleus // inferred from electronic annotation /// 0005730 // nucleolus // inferred from direct assay /// 0005886 // plasma membrane // not recorded /// 0005925 // focal adhesion // inferred from direct assay	0005509 // calcium ion binding // not recorded /// 0005515 // protein binding // inferred from electronic annotation /// 0005544 // calcium-dependent phospholipid binding // not recorded /// 0019905 // syntaxin binding // not recorded /// 0030276 // clathrin binding // not recorded	---	chr15:62455736-62457482 (-) // 90.1 // q22.2
11715120_s_at	3.87447	4.47336	4.09129	3.8907	4.00674	4.01128	8344	HIST1H2BE	histone cluster 1, H2be	0002227 // innate immune response in mucosa // inferred from direct assay /// 0006325 // chromatin organization // traceable author statement /// 0006334 // nucleosome assembly // not recorded /// 0006334 // nucleosome assembly // non-traceable author statement /// 0019731 // antibacterial humoral response // inferred from direct assay /// 0042742 // defense response to bacterium // inferred from…	0000786 // nucleosome // non-traceable author statement /// 0000788 // nuclear nucleosome // not recorded /// 0005615 // extracellular space // inferred from direct assay /// 0005634 // nucleus // inferred from direct assay /// 0005654 // nucleoplasm // inferred from direct assay /// 0005654 // nucleoplasm // traceable author statement /// 0005694 // chromosome // inferred from electronic annotat…	0003677 // DNA binding // not recorded /// 0003677 // DNA binding // non-traceable author statement /// 0005515 // protein binding // inferred from physical interaction /// 0046982 // protein heterodimerization activity // inferred from electronic annotation	---	chr6:26184023-26184458 (+) // 100.0 // p22.2
11715121_s_at	2.67974	2.4499	2.62515	2.62515	2.57914	2.67415	8350	HIST1H3A	histone cluster 1, H3a	0000183 // chromatin silencing at rDNA // traceable author statement /// 0002230 // positive regulation of defense response to virus by host // inferred from mutant phenotype /// 0006325 // chromatin organization // traceable author statement /// 0006334 // nucleosome assembly // inferred from direct assay /// 0006334 // nucleosome assembly // inferred from mutant phenotype /// 0006335 // DNA rep…	0000228 // nuclear chromosome // inferred from direct assay /// 0000786 // nucleosome // inferred from direct assay /// 0000788 // nuclear nucleosome // inferred from direct assay /// 0005576 // extracellular region // traceable author statement /// 0005634 // nucleus // inferred from direct assay /// 0005654 // nucleoplasm // traceable author statement /// 0005694 // chromosome // inferred from …	0003677 // DNA binding // inferred from electronic annotation /// 0005515 // protein binding // inferred from physical interaction /// 0042393 // histone binding // inferred from physical interaction /// 0046982 // protein heterodimerization activity // inferred from electronic annotation	---	chr6:26020717-26021186 (+) // 100.0 // p22.2
11715122_at	4.64036	4.69071	4.83332	4.53315	4.80544	4.61343	9545	RAB3D	RAB3D, member RAS oncogene family	0006810 // transport // inferred from electronic annotation /// 0006886 // intracellular protein transport // not recorded /// 0006887 // exocytosis // inferred from electronic annotation /// 0006904 // vesicle docking involved in exocytosis // not recorded /// 0006913 // nucleocytoplasmic transport // inferred from electronic annotation /// 0007165 // signal transduction // inferred from electro…	0005622 // intracellular // inferred from electronic annotation /// 0005739 // mitochondrion // inferred from electronic annotation /// 0005768 // endosome // not recorded /// 0005886 // plasma membrane // not recorded /// 0008021 // synaptic vesicle // not recorded /// 0016020 // membrane // inferred from electronic annotation /// 0030133 // transport vesicle // inferred from electronic annotati…	0000166 // nucleotide binding // inferred from electronic annotation /// 0003924 // GTPase activity // traceable author statement /// 0005515 // protein binding // inferred from electronic annotation /// 0005525 // GTP binding // inferred from electronic annotation /// 0031489 // myosin V binding // inferred from physical interaction /// 0051020 // GTPase binding // inferred from electronic annot…	---	chr19:11435093-11450321 (-) // 98.63 // p13.2
11715123_s_at	3.56544	3.75749	3.36823	3.26637	3.56881	3.61767	255762	PDZD9	PDZ domain containing 9	---	---	0005515 // protein binding // inferred from electronic annotation	---	chr16:21995485-22012428 (-) // 90.2 // p12.2
11715124_s_at	6.79163	6.96454	6.83877	6.95879	7.13644	6.91048	59283	CACNG8	calcium channel, voltage-dependent, gamma subunit 8	0006810 // transport // inferred from electronic annotation /// 0006811 // ion transport // inferred from electronic annotation /// 0006816 // calcium ion transport // non-traceable author statement /// 0007268 // synaptic transmission // traceable author statement /// 0019226 // transmission of nerve impulse // not recorded /// 0034765 // regulation of ion transmembrane transport // inferred fro…	0005886 // plasma membrane // traceable author statement /// 0005891 // voltage-gated calcium channel complex // non-traceable author statement /// 0014069 // postsynaptic density // inferred from sequence or structural similarity /// 0016020 // membrane // inferred from electronic annotation /// 0016021 // integral component of membrane // inferred from electronic annotation /// 0030054 // cell …	0005244 // voltage-gated ion channel activity // inferred from electronic annotation /// 0005245 // voltage-gated calcium channel activity // not recorded /// 0005245 // voltage-gated calcium channel activity // non-traceable author statement /// 0005262 // calcium channel activity // inferred from electronic annotation /// 0016247 // channel regulator activity // not recorded	---	chr19:54466293-54486139 (+) // 82.36 // q13.42
11715125_at	8.6671	8.59145	8.71002	8.2044	8.10485	8.18693	22880	MORC2	MORC family CW-type zinc finger 2	0006629 // lipid metabolic process // inferred from electronic annotation /// 0006631 // fatty acid metabolic process // inferred from electronic annotation	0005634 // nucleus // inferred from direct assay /// 0005654 // nucleoplasm // inferred from direct assay /// 0005737 // cytoplasm // inferred from direct assay /// 0005829 // cytosol // inferred from electronic annotation	0008270 // zinc ion binding // inferred from electronic annotation /// 0046872 // metal ion binding // inferred from electronic annotation	---	chr22:31322599-31364187 (-) // 98.25 // q12.2
11715126_s_at	4.95401	4.99995	4.95064	4.86904	4.938	4.75186	8341	HIST1H2BN	histone cluster 1, H2bn	0006325 // chromatin organization // traceable author statement /// 0006334 // nucleosome assembly // not recorded /// 0006334 // nucleosome assembly // non-traceable author statement /// 0006342 // chromatin silencing // not recorded /// 0006342 // chromatin silencing // ---	0000786 // nucleosome // non-traceable author statement /// 0000788 // nuclear nucleosome // not recorded /// 0000790 // nuclear chromatin // not recorded /// 0000790 // nuclear chromatin // --- /// 0005634 // nucleus // inferred from direct assay /// 0005654 // nucleoplasm // inferred from direct assay /// 0005654 // nucleoplasm // traceable author statement /// 0005694 // chromosome // inferred…	0003677 // DNA binding // not recorded /// 0003677 // DNA binding // non-traceable author statement /// 0005515 // protein binding // inferred from physical interaction /// 0019899 // enzyme binding // inferred from physical interaction /// 0046982 // protein heterodimerization activity // inferred from electronic annotation	Circadian_Exercise // GenMAPP	chr6:27806439-27806888 (+) // 100.0 // p22.1
11715127_s_at	2.38511	2.49601	2.53325	2.62515	2.29789	2.27667	2854	GPR32	G protein-coupled receptor 32	0007165 // signal transduction // inferred from electronic annotation /// 0007186 // G-protein coupled receptor signaling pathway // inferred from electronic annotation	0005886 // plasma membrane // inferred from electronic annotation /// 0005887 // integral component of plasma membrane // traceable author statement /// 0016020 // membrane // inferred from electronic annotation /// 0016021 // integral component of membrane // inferred from electronic annotation	0004871 // signal transducer activity // inferred from electronic annotation /// 0004930 // G-protein coupled receptor activity // inferred from electronic annotation	---	chr19:51273857-51274928 (+) // 100.0 // q13.33
11715128_s_at	5.24366	5.32149	4.94233	5.39607	5.50975	5.28253	56101	PCDHGB5	protocadherin gamma subfamily B, 5	0007155 // cell adhesion // inferred from electronic annotation /// 0007155 // cell adhesion // traceable author statement /// 0007156 // homophilic cell adhesion via plasma membrane adhesion molecules // inferred from electronic annotation /// 0008333 // endosome to lysosome transport // inferred from electronic annotation /// 0016339 // calcium-dependent cell-cell adhesion via plasma membrane c…	0005622 // intracellular // inferred from electronic annotation /// 0005886 // plasma membrane // inferred from electronic annotation /// 0005911 // cell-cell junction // inferred from electronic annotation /// 0016020 // membrane // inferred from electronic annotation /// 0016020 // membrane // non-traceable author statement /// 0016021 // integral component of membrane // inferred from electron…	0005509 // calcium ion binding // inferred from electronic annotation /// 0044822 // poly(A) RNA binding // inferred from direct assay	---	chr5:140777694-140780151 (+) // 100.0 // q31.3
11715129_s_at	8.64651	8.66743	8.72216	8.17641	8.18253	8.19291	162966	ZNF600	zinc finger protein 600	0006351 // transcription, DNA-templated // inferred from electronic annotation /// 0006355 // regulation of transcription, DNA-templated // not recorded	0005634 // nucleus // inferred from electronic annotation	0003676 // nucleic acid binding // inferred from electronic annotation /// 0003677 // DNA binding // inferred from electronic annotation /// 0003700 // transcription factor activity, sequence-specific DNA binding // not recorded /// 0046872 // metal ion binding // inferred from electronic annotation	---	chr19:53268746-53290034 (-) // 99.96 // q13.41
11715130_s_at	5.61499	5.69326	5.3847	5.58905	5.71787	5.621	337967	KRTAP6-2	keratin associated protein 6-2	---	0005882 // intermediate filament // inferred from electronic annotation	---	---	chr21:31971004-31971193 (-) // 100.0 // q22.11
11715131_s_at	2.73789	2.80557	2.85626	2.96165	2.88195	2.66368	337975	KRTAP20-1	keratin associated protein 20-1	---	0005882 // intermediate filament // inferred from electronic annotation	---	---	chr21:31988773-31988944 (+) // 100.0 // q22.11
11715132_x_at	5.01822	5.06608	4.82556	5.68749	5.46675	5.86388	8345	HIST1H2BH	histone cluster 1, H2bh	0006325 // chromatin organization // traceable author statement /// 0006334 // nucleosome assembly // non-traceable author statement	0000786 // nucleosome // non-traceable author statement /// 0005634 // nucleus // inferred from direct assay /// 0005654 // nucleoplasm // inferred from direct assay /// 0005654 // nucleoplasm // traceable author statement /// 0005694 // chromosome // inferred from electronic annotation /// 0005737 // cytoplasm // inferred from direct assay /// 0070062 // extracellular exosome // inferred from di…	0003677 // DNA binding // non-traceable author statement /// 0046982 // protein heterodimerization activity // inferred from electronic annotation	---	chr6:26251878-26252303 (+) // 100.0 // p22.2
11715133_s_at	1.7058	1.59435	1.66536	1.71748	1.71748	1.76707	56114	PCDHGA1	protocadherin gamma subfamily A, 1	0007155 // cell adhesion // inferred from electronic annotation /// 0007155 // cell adhesion // traceable author statement /// 0007156 // homophilic cell adhesion via plasma membrane adhesion molecules // inferred from electronic annotation /// 0008333 // endosome to lysosome transport // inferred from electronic annotation /// 0016339 // calcium-dependent cell-cell adhesion via plasma membrane c…	0005622 // intracellular // inferred from electronic annotation /// 0005886 // plasma membrane // inferred from electronic annotation /// 0005911 // cell-cell junction // inferred from electronic annotation /// 0016020 // membrane // inferred from electronic annotation /// 0016020 // membrane // non-traceable author statement /// 0016021 // integral component of membrane // inferred from electron…	0005509 // calcium ion binding // inferred from electronic annotation /// 0044822 // poly(A) RNA binding // inferred from direct assay	---	chr5:140710251-140712723 (+) // 100.0 // q31.3
11715134_s_at	1.74092	1.82092	1.73014	1.87028	1.96533	1.78749	144321	GLIPR1L2	GLI pathogenesis-related 1 like 2	---	0016020 // membrane // inferred from electronic annotation /// 0016021 // integral component of membrane // inferred from electronic annotation	---	---	chr12:75784888-75817820 (+) // 72.03 // q21.2
11715135_s_at	4.22516	3.97391	3.81051	3.55694	3.87178	3.74547	10302	SNAPC5	small nuclear RNA activating complex polypeptide 5	0006351 // transcription, DNA-templated // inferred from electronic annotation /// 0006355 // regulation of transcription, DNA-templated // inferred from electronic annotation /// 0006366 // transcription from RNA polymerase II promoter // inferred from electronic annotation /// 0006383 // transcription from RNA polymerase III promoter // traceable author statement /// 0006384 // transcription in…	0005634 // nucleus // inferred from direct assay /// 0005654 // nucleoplasm // traceable author statement /// 0005730 // nucleolus // inferred from direct assay	0003700 // transcription factor activity, sequence-specific DNA binding // inferred from electronic annotation /// 0005515 // protein binding // inferred from physical interaction	---	chr15:66782665-66790146 (-) // 86.11 // q22.31
11715136_at	3.43758	3.46032	3.6783	3.64549	4.04806	3.7701	219417 /// 504190	OR8U1 /// OR8U9	olfactory receptor, family 8, subfamily U, member 1 /// olfactory receptor, family 8, subfamily U, member 9	0007165 // signal transduction // inferred from electronic annotation /// 0007186 // G-protein coupled receptor signaling pathway // not recorded /// 0007186 // G-protein coupled receptor signaling pathway // inferred from electronic annotation /// 0007608 // sensory perception of smell // not recorded /// 0050896 // response to stimulus // inferred from electronic annotation /// 0050911 // detec…	0005886 // plasma membrane // traceable author statement /// 0005886 // plasma membrane // inferred from electronic annotation /// 0005887 // integral component of plasma membrane // not recorded /// 0016020 // membrane // inferred from electronic annotation /// 0016021 // integral component of membrane // inferred from electronic annotation	0004871 // signal transducer activity // inferred from electronic annotation /// 0004930 // G-protein coupled receptor activity // not recorded /// 0004930 // G-protein coupled receptor activity // inferred from electronic annotation /// 0004984 // olfactory receptor activity // not recorded /// 0004984 // olfactory receptor activity // inferred from electronic annotation /// 0005549 // odorant b…	---	chr11:56143099-56144029 (+) // 93.98 // q12.1
11715137_s_at	7.31467	7.50299	7.22812	7.46306	7.51062	7.44029	280658 /// 727837	SSX7 /// SSX2B	synovial sarcoma, X breakpoint 7 /// synovial sarcoma, X breakpoint 2B	0006351 // transcription, DNA-templated // inferred from electronic annotation /// 0006355 // regulation of transcription, DNA-templated // inferred from electronic annotation /// 0006355 // regulation of transcription, DNA-templated // non-traceable author statement /// 1903507 // negative regulation of nucleic acid-templated transcription // not recorded	0005622 // intracellular // inferred from electronic annotation /// 0005634 // nucleus // not recorded /// 0005634 // nucleus // inferred from direct assay	0003676 // nucleic acid binding // inferred from electronic annotation /// 0003714 // transcription corepressor activity // not recorded /// 0005515 // protein binding // inferred from physical interaction	---	chrX:48154884-48165614 (-) // 96.65 // p11.23
11715138_s_at	7.44404	7.72995	7.54534	7.82737	7.89507	7.95371	1082 /// 93659 /// 94027 /// 94115 /// 114335 /// 114336	CGB /// CGB5 /// CGB7 /// CGB8 /// CGB1 /// CGB2	chorionic gonadotropin, beta polypeptide /// chorionic gonadotropin, beta polypeptide 5 /// chorionic gonadotropin, beta polypeptide 7 /// chorionic gonadotropin, beta polypeptide 8 /// chorionic gonadotropin, beta polypeptide 1 /// chorionic gonadotropin, beta polypeptide 2	0006915 // apoptotic process // traceable author statement /// 0007165 // signal transduction // traceable author statement /// 0007267 // cell-cell signaling // traceable author statement /// 0007292 // female gamete generation // traceable author statement /// 0016486 // peptide hormone processing // traceable author statement /// 0044267 // cellular protein metabolic process // traceable autho…	0005576 // extracellular region // traceable author statement /// 0005576 // extracellular region // inferred from electronic annotation	0005179 // hormone activity // inferred from mutant phenotype	Cell_cycle_KEGG // GenMAPP /// G1_to_S_cell_cycle_Reactome // GenMAPP	chr19:49547101-49548568 (+) // 96.93 // q13.33 /// chr19:49557530-49558997 (-) // 100.0 // q13.33 /// chr19:49550894-49552361 (-) // 97.05 // q13.33 /// chr19:49526125-49527593 (-) // 96.82 // q13.33
11715139_x_at	1.81781	1.8793	2.04658	2.04658	2.27552	2.00074	3446	IFNA10	interferon, alpha 10	0002250 // adaptive immune response // not recorded /// 0002286 // T cell activation involved in immune response // not recorded /// 0002323 // natural killer cell activation involved in immune response // not recorded /// 0006952 // defense response // inferred from electronic annotation /// 0006959 // humoral immune response // not recorded /// 0007596 // blood coagulation // traceable author s…	0005576 // extracellular region // traceable author statement /// 0005615 // extracellular space // not recorded	0005125 // cytokine activity // not recorded /// 0005126 // cytokine receptor binding // inferred from electronic annotation /// 0005132 // type I interferon receptor binding // not recorded	---	chr9:21206179-21207142 (-) // 96.26 // p21.3 /// chr9:21227241-21228218 (-) // 91.59 // p21.3
11715140_s_at	5.02534	5.23885	5.06432	5.05189	5.18055	5.06883	56136	PCDHA13	protocadherin alpha 13	0007155 // cell adhesion // inferred from electronic annotation /// 0007155 // cell adhesion // traceable author statement /// 0007156 // homophilic cell adhesion via plasma membrane adhesion molecules // inferred from electronic annotation /// 0007399 // nervous system development // traceable author statement /// 0007399 // nervous system development // inferred from electronic annotation	0005576 // extracellular region // inferred from electronic annotation /// 0005634 // nucleus // inferred from electronic annotation /// 0005783 // endoplasmic reticulum // inferred from electronic annotation /// 0005886 // plasma membrane // inferred from electronic annotation /// 0005887 // integral component of plasma membrane // traceable author statement /// 0016020 // membrane // inferred f…	0005509 // calcium ion binding // inferred from electronic annotation /// 0005515 // protein binding // inferred from physical interaction	---	chr5:140261853-140264280 (+) // 100.0 // q31.3
11715141_s_at	3.63027	3.65695	3.70762	3.5779	3.70957	3.69121	56102	PCDHGB3	protocadherin gamma subfamily B, 3	0007155 // cell adhesion // inferred from electronic annotation /// 0007155 // cell adhesion // traceable author statement /// 0007156 // homophilic cell adhesion via plasma membrane adhesion molecules // inferred from electronic annotation /// 0008333 // endosome to lysosome transport // inferred from electronic annotation /// 0016339 // calcium-dependent cell-cell adhesion via plasma membrane c…	0005622 // intracellular // inferred from electronic annotation /// 0005886 // plasma membrane // inferred from electronic annotation /// 0005911 // cell-cell junction // inferred from electronic annotation /// 0016020 // membrane // inferred from electronic annotation /// 0016020 // membrane // non-traceable author statement /// 0016021 // integral component of membrane // inferred from electron…	0005509 // calcium ion binding // inferred from electronic annotation /// 0044822 // poly(A) RNA binding // inferred from direct assay	---	chr5:140749961-140752406 (+) // 100.0 // q31.3
11715142_s_at	2.42216	2.5764	2.54063	2.74407	2.76024	2.72774	2928	GSC2	goosecoid homeobox 2	0006355 // regulation of transcription, DNA-templated // inferred from electronic annotation /// 0006357 // regulation of transcription from RNA polymerase II promoter // inferred from direct assay /// 0009653 // anatomical structure morphogenesis // traceable author statement	0005634 // nucleus // inferred from electronic annotation	0003677 // DNA binding // traceable author statement /// 0003700 // transcription factor activity, sequence-specific DNA binding // inferred from direct assay /// 0005515 // protein binding // inferred from electronic annotation /// 0043565 // sequence-specific DNA binding // inferred from electronic annotation	---	chr22:19136503-19137796 (-) // 83.5 // q11.21
11715143_s_at	3.56304	3.44535	3.19689	3.43115	3.5131	3.50087	219957	OR9Q2	olfactory receptor, family 9, subfamily Q, member 2	0007165 // signal transduction // inferred from electronic annotation /// 0007186 // G-protein coupled receptor signaling pathway // not recorded /// 0007608 // sensory perception of smell // not recorded /// 0050896 // response to stimulus // inferred from electronic annotation /// 0050911 // detection of chemical stimulus involved in sensory perception of smell // not recorded /// 0050911 // de…	0005886 // plasma membrane // traceable author statement /// 0005887 // integral component of plasma membrane // not recorded /// 0016020 // membrane // inferred from electronic annotation /// 0016021 // integral component of membrane // inferred from electronic annotation	0004871 // signal transducer activity // inferred from electronic annotation /// 0004930 // G-protein coupled receptor activity // not recorded /// 0004984 // olfactory receptor activity // not recorded /// 0005549 // odorant binding // not recorded	---	chr11:57957962-57958907 (+) // 100.0 // q12.1
11715144_s_at	3.65833	3.88912	3.6926	4.11077	3.70729	3.80442	337974	KRTAP19-7	keratin associated protein 19-7	---	0005882 // intermediate filament // inferred from electronic annotation	0005515 // protein binding // inferred from physical interaction	---	chr21:31933416-31933608 (-) // 100.0 // q22.11
11715145_s_at	3.98555	4.17645	3.93284	4.1325	4.25871	4.16061	337976	KRTAP20-2	keratin associated protein 20-2	---	0005882 // intermediate filament // inferred from electronic annotation	---	---	chr21:32007582-32007780 (+) // 100.0 // q22.11
11715146_x_at	5.15784	5.39467	5.56116	5.35515	5.27355	5.22273	280658 /// 727837	SSX7 /// SSX2B	synovial sarcoma, X breakpoint 7 /// synovial sarcoma, X breakpoint 2B	0006351 // transcription, DNA-templated // inferred from electronic annotation /// 0006355 // regulation of transcription, DNA-templated // inferred from electronic annotation /// 0006355 // regulation of transcription, DNA-templated // non-traceable author statement /// 1903507 // negative regulation of nucleic acid-templated transcription // not recorded	0005622 // intracellular // inferred from electronic annotation /// 0005634 // nucleus // not recorded /// 0005634 // nucleus // inferred from direct assay	0003676 // nucleic acid binding // inferred from electronic annotation /// 0003714 // transcription corepressor activity // not recorded /// 0005515 // protein binding // inferred from physical interaction	---	chrX:52673110-52683950 (-) // 96.04 // p11.22
11715147_at	2.56075	2.4501	2.38768	2.30956	2.6197	2.42021	89876	MAATS1	MYCBP-associated, testis expressed 1	---	0005737 // cytoplasm // inferred from electronic annotation /// 0005739 // mitochondrion // inferred from electronic annotation	0005515 // protein binding // inferred from physical interaction	---	chr3:119421868-119485947 (+) // 72.4 // q13.33
11715148_s_at	2.56756	2.48345	2.38847	2.6071	2.49312	2.3192	317772	HIST2H2AB	histone cluster 2, H2ab	0006325 // chromatin organization // not recorded /// 0006342 // chromatin silencing // not recorded	0000786 // nucleosome // inferred from electronic annotation /// 0000790 // nuclear chromatin // not recorded /// 0005634 // nucleus // inferred from direct assay /// 0005694 // chromosome // inferred from electronic annotation /// 0070062 // extracellular exosome // inferred from direct assay	0003677 // DNA binding // not recorded /// 0046982 // protein heterodimerization activity // inferred from electronic annotation	---	chr1:149859018-149859466 (-) // 100.0 // q21.2
11715149_x_at	2.18575	2.44274	2.45569	2.34293	2.58186	2.5365	317772	HIST2H2AB	histone cluster 2, H2ab	0006325 // chromatin organization // not recorded /// 0006342 // chromatin silencing // not recorded	0000786 // nucleosome // inferred from electronic annotation /// 0000790 // nuclear chromatin // not recorded /// 0005634 // nucleus // inferred from direct assay /// 0005694 // chromosome // inferred from electronic annotation /// 0070062 // extracellular exosome // inferred from direct assay	0003677 // DNA binding // not recorded /// 0046982 // protein heterodimerization activity // inferred from electronic annotation	---	chr1:149859018-149859466 (-) // 100.0 // q21.2
11715150_s_at	5.64238	5.67797	5.63544	5.86375	6.03975	5.95626	56144	PCDHA4	protocadherin alpha 4	0007155 // cell adhesion // traceable author statement /// 0007156 // homophilic cell adhesion via plasma membrane adhesion molecules // inferred from electronic annotation /// 0007399 // nervous system development // traceable author statement	0005576 // extracellular region // inferred from electronic annotation /// 0005634 // nucleus // inferred from electronic annotation /// 0005783 // endoplasmic reticulum // inferred from electronic annotation /// 0005886 // plasma membrane // inferred from electronic annotation /// 0005886 // plasma membrane // inferred from direct assay /// 0005887 // integral component of plasma membrane // tra…	0005509 // calcium ion binding // inferred from electronic annotation /// 0005515 // protein binding // inferred from physical interaction	---	chr5:140186671-140189169 (+) // 100.0 // q31.3
11715151_x_at	4.1055	4.03934	3.85021	4.05145	3.97658	4.07079	5544	PRB3	proline-rich protein BstNI subfamily 3	0050829 // defense response to Gram-negative bacterium // non-traceable author statement	0005576 // extracellular region // non-traceable author statement	---	---	chr12:11418856-11422641 (-) // 99.73 // p13.2
11715152_at	2.1903	2.10238	2.25931	2.27951	2.23246	2.1903	56104	PCDHGB1	protocadherin gamma subfamily B, 1	0007155 // cell adhesion // inferred from electronic annotation /// 0007155 // cell adhesion // traceable author statement /// 0007156 // homophilic cell adhesion via plasma membrane adhesion molecules // inferred from electronic annotation /// 0008333 // endosome to lysosome transport // inferred from electronic annotation /// 0016339 // calcium-dependent cell-cell adhesion via plasma membrane c…	0005622 // intracellular // inferred from electronic annotation /// 0005886 // plasma membrane // inferred from electronic annotation /// 0005911 // cell-cell junction // inferred from electronic annotation /// 0016020 // membrane // inferred from electronic annotation /// 0016020 // membrane // non-traceable author statement /// 0016021 // integral component of membrane // inferred from electron…	0005509 // calcium ion binding // inferred from electronic annotation /// 0044822 // poly(A) RNA binding // inferred from direct assay	---	chr5:140729827-140732260 (+) // 100.0 // q31.3
11715153_s_at	2.76378	2.91607	2.64942	2.95622	2.94877	2.94877	56104	PCDHGB1	protocadherin gamma subfamily B, 1	0007155 // cell adhesion // inferred from electronic annotation /// 0007155 // cell adhesion // traceable author statement /// 0007156 // homophilic cell adhesion via plasma membrane adhesion molecules // inferred from electronic annotation /// 0008333 // endosome to lysosome transport // inferred from electronic annotation /// 0016339 // calcium-dependent cell-cell adhesion via plasma membrane c…	0005622 // intracellular // inferred from electronic annotation /// 0005886 // plasma membrane // inferred from electronic annotation /// 0005911 // cell-cell junction // inferred from electronic annotation /// 0016020 // membrane // inferred from electronic annotation /// 0016020 // membrane // non-traceable author statement /// 0016021 // integral component of membrane // inferred from electron…	0005509 // calcium ion binding // inferred from electronic annotation /// 0005515 // protein binding // inferred from electronic annotation /// 0044822 // poly(A) RNA binding // inferred from direct assay	---	chr5:140729827-140732260 (+) // 100.0 // q31.3
11715154_s_at	2.16179	1.94305	2.03742	1.99082	2.14185	1.99463	171392	ZNF675	zinc finger protein 675	0000122 // negative regulation of transcription from RNA polymerase II promoter // inferred from direct assay /// 0006351 // transcription, DNA-templated // inferred from electronic annotation /// 0006355 // regulation of transcription, DNA-templated // inferred from electronic annotation /// 0007249 // I-kappaB kinase/NF-kappaB signaling // inferred from direct assay /// 0010804 // negative regu…	0005622 // intracellular // inferred from electronic annotation /// 0005634 // nucleus // inferred from direct assay /// 0048471 // perinuclear region of cytoplasm // inferred from direct assay	0000978 // RNA polymerase II core promoter proximal region sequence-specific DNA binding // not recorded /// 0003676 // nucleic acid binding // inferred from electronic annotation /// 0003677 // DNA binding // non-traceable author statement /// 0005515 // protein binding // inferred from physical interaction /// 0008270 // zinc ion binding // non-traceable author statement /// 0031625 // ubiquiti…	---	chr19:23835707-23870017 (-) // 100.0 // p12
11715155_s_at	6.44402	6.42829	6.45787	6.46288	6.45536	6.45286	56604 /// 197331 /// 347688 /// 643224	TUBB7P /// TUBB8P7 /// TUBB8 /// TUBBP5	tubulin, beta 7, pseudogene /// tubulin, beta 8 class VIII pseudogene 7 /// tubulin, beta 8 class VIII /// tubulin, beta pseudogene 5	0007017 // microtubule-based process // inferred from electronic annotation /// 0008152 // metabolic process // inferred from electronic annotation /// 0051258 // protein polymerization // inferred from electronic annotation	0005737 // cytoplasm // inferred from electronic annotation /// 0005856 // cytoskeleton // inferred from electronic annotation /// 0005874 // microtubule // inferred from electronic annotation /// 0043234 // protein complex // inferred from electronic annotation /// 0070062 // extracellular exosome // inferred from direct assay	0000166 // nucleotide binding // inferred from electronic annotation /// 0003924 // GTPase activity // inferred from electronic annotation /// 0005200 // structural constituent of cytoskeleton // inferred from electronic annotation /// 0005525 // GTP binding // inferred from electronic annotation	---	chr16:90160430-90162597 (+) // 96.63 // q24.3 /// chr9:141069510-141071716 (+) // 93.18 // q34.3 /// chr10:92996-95178 (-) // 96.78 // p15.3 /// chr18:47389-49557 (-) // 94.68 // p11.32
11715156_s_at	9.16946	9.39533	9.28812	9.29791	9.4597	9.33634	337966	KRTAP6-1	keratin associated protein 6-1	---	0005829 // cytosol // inferred from direct assay /// 0005882 // intermediate filament // inferred from electronic annotation	---	---	chr21:31986004-31986223 (-) // 100.0 // q22.11
11715157_s_at	2.3622	2.34606	2.37571	2.32037	2.59237	2.47203	337969	KRTAP19-2	keratin associated protein 19-2	---	0005882 // intermediate filament // inferred from electronic annotation	---	---	chr21:31859508-31859667 (-) // 100.0 // q22.11
11715158_s_at	1.82868	2.33363	1.94396	2.0233	1.99645	2.08701	337971	KRTAP19-4	keratin associated protein 19-4	---	0005882 // intermediate filament // inferred from electronic annotation	---	---	chr21:31869173-31869428 (-) // 100.0 // q22.11
11715159_at	10.0561	9.95601	9.97861	10.1087	10.1106	10.0987	113402	SFT2D1	SFT2 domain containing 1	0006810 // transport // inferred from electronic annotation /// 0015031 // protein transport // inferred from electronic annotation /// 0016192 // vesicle-mediated transport // inferred from electronic annotation	0016020 // membrane // inferred from electronic annotation /// 0016021 // integral component of membrane // inferred from electronic annotation	---	---	chr6:166733518-166755991 (-) // 95.54 // q27
11715160_x_at	2.42669	2.70697	2.50732	2.54817	2.50516	2.58185	650293	LOC650293	seven transmembrane helix receptor	0007165 // signal transduction // inferred from electronic annotation /// 0007186 // G-protein coupled receptor signaling pathway // inferred from electronic annotation /// 0007608 // sensory perception of smell // inferred from electronic annotation /// 0050896 // response to stimulus // inferred from electronic annotation /// 0050911 // detection of chemical stimulus involved in sensory percept…	0005886 // plasma membrane // inferred from electronic annotation /// 0016020 // membrane // inferred from electronic annotation /// 0016021 // integral component of membrane // inferred from electronic annotation	0004871 // signal transducer activity // inferred from electronic annotation /// 0004930 // G-protein coupled receptor activity // inferred from electronic annotation /// 0004984 // olfactory receptor activity // inferred from electronic annotation	---	chr4:8951476-8952127 (+) // 100.0 // p16.1 /// chr4:9485511-9486162 (+) // 96.01 // p16.1 /// chr3:129740611-129741262 (-) // 95.39 // q22.1
11715161_s_at	4.46702	4.8933	4.51294	5.03455	4.96697	4.56021	337978	KRTAP21-2	keratin associated protein 21-2	---	0005882 // intermediate filament // inferred from electronic annotation	0030281 // structural constituent of cutaneous appendage // inferred from electronic annotation	---	chr21:32119268-32119520 (-) // 37.7 // q22.11
11715162_s_at	4.42222	4.31062	4.36219	4.63671	4.4202	4.68938	8330	HIST1H2AK	histone cluster 1, H2ak	0006325 // chromatin organization // not recorded /// 0006342 // chromatin silencing // not recorded	0000786 // nucleosome // inferred from electronic annotation /// 0000790 // nuclear chromatin // not recorded /// 0005634 // nucleus // inferred from direct assay /// 0005694 // chromosome // inferred from electronic annotation /// 0070062 // extracellular exosome // inferred from direct assay	0003677 // DNA binding // not recorded /// 0005515 // protein binding // inferred from physical interaction /// 0019899 // enzyme binding // inferred from physical interaction /// 0046982 // protein heterodimerization activity // inferred from electronic annotation	---	chr6:27805657-27806117 (-) // 100.0 // p22.1
11715163_s_at	2.18575	2.06887	2.27707	2.15425	2.18109	2.52969	245939	DEFB128	defensin beta 128	0006952 // defense response // inferred from electronic annotation /// 0042742 // defense response to bacterium // not recorded /// 0045087 // innate immune response // not recorded	0005576 // extracellular region // inferred from electronic annotation /// 0009986 // cell surface // not recorded	---	---	chr20:168526-170264 (-) // 100.0 // p13
11715164_s_at	2.9535	3.20272	2.69699	2.70742	3.04473	3.14596	91353	IGLL3P	immunoglobulin lambda-like polypeptide 3, pseudogene	---	---	---	---	chr22:25713887-25716192 (+) // 100.0 // q11.23 /// chr22:23915313-23982949 (-) // 96.61 // q11.23
11715165_at	3.26057	3.20392	3.12729	3.35263	3.21903	3.50718	56521	DNAJC12	DnaJ heat shock protein family (Hsp40) member C12	---	---	---	---	chr10:69556427-69597937 (-) // 99.43 // q21.3
11715166_at	3.20457	3.56154	3.12329	3.54236	3.70916	3.62872	56521	DNAJC12	DnaJ heat shock protein family (Hsp40) member C12	---	---	---	---	chr10:69570967-69597937 (-) // 99.11 // q21.3
11715167_at	2.93065	3.00329	2.8524	3.13067	3.00395	2.98641	58504	ARHGAP22	Rho GTPase activating protein 22	0001525 // angiogenesis // inferred from electronic annotation /// 0006351 // transcription, DNA-templated // inferred from electronic annotation /// 0006355 // regulation of transcription, DNA-templated // inferred from electronic annotation /// 0007165 // signal transduction // inferred from electronic annotation /// 0007264 // small GTPase mediated signal transduction // traceable author state…	0005634 // nucleus // inferred from electronic annotation /// 0005737 // cytoplasm // inferred from electronic annotation /// 0005829 // cytosol // traceable author statement /// 0005925 // focal adhesion // inferred from direct assay	0005096 // GTPase activator activity // inferred from electronic annotation /// 0005515 // protein binding // inferred from physical interaction	---	chr10:49654079-49813138 (-) // 99.03 // q11.22
11715168_s_at	3.14753	3.36686	3.25115	3.65501	3.47859	3.61519	5455	POU3F3	POU class 3 homeobox 3	0001822 // kidney development // inferred from electronic annotation /// 0006351 // transcription, DNA-templated // inferred from electronic annotation /// 0006355 // regulation of transcription, DNA-templated // inferred from electronic annotation /// 0006357 // regulation of transcription from RNA polymerase II promoter // inferred from electronic annotation /// 0007275 // multicellular organis…	0005634 // nucleus // inferred from sequence or structural similarity	0003677 // DNA binding // inferred from electronic annotation /// 0003700 // transcription factor activity, sequence-specific DNA binding // inferred from electronic annotation /// 0005515 // protein binding // inferred from electronic annotation /// 0043565 // sequence-specific DNA binding // inferred from sequence or structural similarity /// 0071837 // HMG box domain binding // inferred from e…	---	chr2:105471968-105473471 (+) // 82.7 // q12.1
11715169_at	6.01689	6.13607	6.05917	5.9879	6.22749	6.15366	64857	PLEKHG2	pleckstrin homology and RhoGEF domain containing G2	0007264 // small GTPase mediated signal transduction // traceable author statement /// 0035023 // regulation of Rho protein signal transduction // inferred from electronic annotation /// 0043065 // positive regulation of apoptotic process // traceable author statement /// 0043547 // positive regulation of GTPase activity // inferred from electronic annotation /// 0048011 // neurotrophin TRK recep…	0005829 // cytosol // traceable author statement	0005085 // guanyl-nucleotide exchange factor activity // inferred from electronic annotation /// 0005089 // Rho guanyl-nucleotide exchange factor activity // inferred from electronic annotation /// 0005515 // protein binding // inferred from physical interaction	---	chr19:39903749-39919054 (+) // 74.29 // q13.2
11715170_x_at	2.42819	2.3036	2.31713	2.42915	2.21433	2.45814	343069	HNRNPCL1	heterogeneous nuclear ribonucleoprotein C-like 1	---	0005634 // nucleus // not recorded /// 0030529 // ribonucleoprotein complex // inferred from electronic annotation	0000166 // nucleotide binding // inferred from electronic annotation /// 0003676 // nucleic acid binding // inferred from electronic annotation /// 0003723 // RNA binding // inferred from electronic annotation /// 0044822 // poly(A) RNA binding // inferred from direct assay	---	chr1:12907260-12908578 (-) // 100.0 // p36.21 /// chr1:13182990-13184053 (-) // 93.5 // p36.21
11715171_at	5.46609	5.46609	5.32053	5.29798	5.0748	5.21166	9681	DEPDC5	DEP domain containing 5	0032007 // negative regulation of TOR signaling // inferred from mutant phenotype /// 0034198 // cellular response to amino acid starvation // inferred from mutant phenotype /// 0035556 // intracellular signal transduction // inferred from electronic annotation /// 0043547 // positive regulation of GTPase activity // inferred from direct assay /// 0043547 // positive regulation of GTPase activity…	0005622 // intracellular // inferred from electronic annotation /// 0005737 // cytoplasm // inferred from electronic annotation /// 0005764 // lysosome // inferred from direct assay /// 0005765 // lysosomal membrane // inferred from direct assay /// 0005829 // cytosol // inferred from sequence or structural similarity /// 0048471 // perinuclear region of cytoplasm // inferred from sequence or str…	0005096 // GTPase activator activity // inferred from direct assay /// 0032403 // protein complex binding // inferred from direct assay	---	chr22:32150068-32303000 (+) // 99.02 // q12.2
11715172_at	2.4371	2.56123	2.41097	2.68308	2.54574	2.56819	9681	DEPDC5	DEP domain containing 5	0032007 // negative regulation of TOR signaling // inferred from mutant phenotype /// 0034198 // cellular response to amino acid starvation // inferred from mutant phenotype /// 0035556 // intracellular signal transduction // inferred from electronic annotation /// 0043547 // positive regulation of GTPase activity // inferred from direct assay /// 0043547 // positive regulation of GTPase activity…	0005622 // intracellular // inferred from electronic annotation /// 0005737 // cytoplasm // inferred from electronic annotation /// 0005764 // lysosome // inferred from direct assay /// 0005765 // lysosomal membrane // inferred from direct assay /// 0005829 // cytosol // inferred from sequence or structural similarity /// 0048471 // perinuclear region of cytoplasm // inferred from sequence or str…	0005096 // GTPase activator activity // inferred from direct assay /// 0032403 // protein complex binding // inferred from direct assay	---	chr22:32150068-32211974 (+) // 83.15 // q12.2
11715173_s_at	7.74226	8.02882	7.8295	7.85153	8.08054	7.85235	386685	KRTAP10-12	keratin associated protein 10-12	---	0005882 // intermediate filament // inferred from electronic annotation /// 0045095 // keratin filament // inferred from electronic annotation	---	---	chr21:46117086-46117959 (+) // 100.0 // q22.3
11715174_s_at	6.38028	6.55866	6.38226	6.52769	6.62468	6.59692	386677	KRTAP10-1	keratin associated protein 10-1	---	0005882 // intermediate filament // inferred from electronic annotation /// 0045095 // keratin filament // inferred from electronic annotation	---	---	chr21:45959067-45960078 (-) // 89.22 // q22.3
11715175_x_at	7.68836	7.92917	7.81979	8.01691	8.09896	7.92059	386682	KRTAP10-3	keratin associated protein 10-3	---	0005882 // intermediate filament // inferred from electronic annotation /// 0045095 // keratin filament // inferred from electronic annotation	---	---	chr21:45977905-45978643 (-) // 79.13 // q22.3
11715176_at	3.03444	3.09826	2.85943	3.14878	3.20226	2.99254	11022	TDRKH	tudor and KH domain containing	0007140 // male meiosis // inferred from sequence or structural similarity /// 0007283 // spermatogenesis // inferred from sequence or structural similarity /// 0009566 // fertilization // inferred from sequence or structural similarity /// 0010467 // gene expression // traceable author statement /// 0030154 // cell differentiation // inferred from electronic annotation /// 0031047 // gene silenc…	0005737 // cytoplasm // inferred from electronic annotation /// 0005739 // mitochondrion // inferred from sequence or structural similarity /// 0016020 // membrane // inferred from electronic annotation /// 0016021 // integral component of membrane // inferred from electronic annotation /// 0071546 // pi-body // inferred from sequence or structural similarity /// 0071547 // piP-body // inferred f…	0003676 // nucleic acid binding // inferred from electronic annotation /// 0003723 // RNA binding // inferred from electronic annotation	---	chr1:151744042-151763010 (-) // 99.32 // q21.3
11715177_s_at	2.19114	2.33944	2.44981	2.27951	2.39432	2.30848	11022	TDRKH	tudor and KH domain containing	0007140 // male meiosis // inferred from sequence or structural similarity /// 0007283 // spermatogenesis // inferred from sequence or structural similarity /// 0009566 // fertilization // inferred from sequence or structural similarity /// 0010467 // gene expression // traceable author statement /// 0030154 // cell differentiation // inferred from electronic annotation /// 0031047 // gene silenc…	0005737 // cytoplasm // inferred from electronic annotation /// 0005739 // mitochondrion // inferred from sequence or structural similarity /// 0016020 // membrane // inferred from electronic annotation /// 0016021 // integral component of membrane // inferred from electronic annotation /// 0071546 // pi-body // inferred from sequence or structural similarity /// 0071547 // piP-body // inferred f…	0003676 // nucleic acid binding // inferred from electronic annotation /// 0003723 // RNA binding // inferred from electronic annotation /// 0005515 // protein binding // inferred from electronic annotation	---	chr1:151745957-151763010 (-) // 99.43 // q21.3
11715178_s_at	7.90091	8.01519	8.05102	8.07272	8.12491	8.08505	135941	OR2A14	olfactory receptor, family 2, subfamily A, member 14	0007165 // signal transduction // inferred from electronic annotation /// 0007186 // G-protein coupled receptor signaling pathway // not recorded /// 0007608 // sensory perception of smell // not recorded /// 0050896 // response to stimulus // inferred from electronic annotation /// 0050911 // detection of chemical stimulus involved in sensory perception of smell // not recorded /// 0050911 // de…	0005886 // plasma membrane // traceable author statement /// 0016020 // membrane // inferred from electronic annotation /// 0016021 // integral component of membrane // not recorded	0004871 // signal transducer activity // inferred from electronic annotation /// 0004930 // G-protein coupled receptor activity // inferred from electronic annotation /// 0004984 // olfactory receptor activity // not recorded	---	chr7:143826205-143827138 (+) // 100.0 // q35
11715179_s_at	3.446	3.26672	2.90268	3.0982	2.97472	3.01085	337882	KRTAP19-1	keratin associated protein 19-1	---	0005882 // intermediate filament // inferred from electronic annotation	---	---	chr21:31852363-31852636 (-) // 100.0 // q22.11
11715180_s_at	2.11025	2.11025	1.94247	1.95215	2.0231	1.98933	114335 /// 114336	CGB1 /// CGB2	chorionic gonadotropin, beta polypeptide 1 /// chorionic gonadotropin, beta polypeptide 2	---	0005576 // extracellular region // inferred from electronic annotation	0005179 // hormone activity // inferred from mutant phenotype	Cell_cycle_KEGG // GenMAPP /// G1_to_S_cell_cycle_Reactome // GenMAPP	chr19:49535129-49536495 (+) // 100.0 // q13.33 /// chr19:49526125-49540191 (-) // 99.18 // q13.33
11715181_x_at	7.36151	7.45873	7.30587	7.60081	7.4812	7.57703	386676	KRTAP10-9	keratin associated protein 10-9	---	0005882 // intermediate filament // inferred from electronic annotation /// 0045095 // keratin filament // inferred from electronic annotation	0005515 // protein binding // inferred from physical interaction	---	chr21:46047039-46048294 (+) // 84.95 // q22.3
11715182_x_at	7.15019	7.21415	7.04076	6.58587	6.65723	6.59946	55199	FAM86C1	family with sequence similarity 86 member C1	0032259 // methylation // inferred from electronic annotation	---	0005515 // protein binding // inferred from physical interaction /// 0008168 // methyltransferase activity // inferred from electronic annotation /// 0016740 // transferase activity // inferred from electronic annotation	---	chr11:71498556-71512280 (+) // 95.53 // q13.4
11715183_s_at	3.76427	3.59204	3.89027	3.67333	3.59204	3.70729	346157	ZNF391	zinc finger protein 391	0006351 // transcription, DNA-templated // inferred from electronic annotation /// 0006355 // regulation of transcription, DNA-templated // not recorded	0005634 // nucleus // inferred from electronic annotation	0003676 // nucleic acid binding // inferred from electronic annotation /// 0003677 // DNA binding // inferred from electronic annotation /// 0003700 // transcription factor activity, sequence-specific DNA binding // not recorded /// 0046872 // metal ion binding // inferred from electronic annotation	---	chr6:27356523-27369227 (+) // 100.0 // p22.1
11715184_x_at	11.1276	11.3178	11.2285	11.1075	11.216	11.0495	6169	RPL38	ribosomal protein L38	0000184 // nuclear-transcribed mRNA catabolic process, nonsense-mediated decay // traceable author statement /// 0001501 // skeletal system development // inferred from electronic annotation /// 0001503 // ossification // inferred from electronic annotation /// 0006412 // translation // non-traceable author statement /// 0006412 // translation // traceable author statement /// 0006413 // translat…	0005622 // intracellular // inferred from electronic annotation /// 0005829 // cytosol // traceable author statement /// 0005840 // ribosome // inferred from electronic annotation /// 0005925 // focal adhesion // inferred from direct assay /// 0022625 // cytosolic large ribosomal subunit // inferred from direct assay /// 0030529 // ribonucleoprotein complex // inferred from electronic annotation …	0003723 // RNA binding // traceable author statement /// 0003735 // structural constituent of ribosome // non-traceable author statement	Ribosomal_Proteins // GenMAPP /// Ribosomal_Proteins // GenMAPP	chr17:72199794-72206017 (+) // 94.41 // q25.1
11715185_x_at	4.28053	4.45526	4.26297	4.33966	4.32795	4.3512	5542	PRB1	proline-rich protein BstNI subfamily 1	---	0005576 // extracellular region // inferred from electronic annotation	0005515 // protein binding // inferred from physical interaction	---	chr12:11504756-11508524 (-) // 100.0 // p13.2 /// chr12:11544475-11548500 (-) // 98.32 // p13.2
11715186_x_at	2.79554	2.56773	2.4256	2.46525	2.47211	2.55235	5542	PRB1	proline-rich protein BstNI subfamily 1	---	0005576 // extracellular region // inferred from electronic annotation	0005515 // protein binding // inferred from physical interaction	---	chr12:11504756-11508524 (-) // 100.0 // p13.2 /// chr12:11544475-11548500 (-) // 98.18 // p13.2
11715187_x_at	2.73303	2.9277	2.79178	2.82056	2.88018	2.91471	5542	PRB1	proline-rich protein BstNI subfamily 1	---	0005576 // extracellular region // inferred from electronic annotation	0005515 // protein binding // inferred from physical interaction	---	chr12:11504756-11508524 (-) // 99.91 // p13.2 /// chr12:11544475-11548500 (-) // 97.7 // p13.2
11715188_at	1.93596	1.82477	2.16037	2.41106	2.299	2.64119	440093	H3F3C	H3 histone, family 3C	0030307 // positive regulation of cell growth // inferred from mutant phenotype	0000786 // nucleosome // inferred from electronic annotation /// 0005634 // nucleus // inferred from electronic annotation /// 0005694 // chromosome // inferred from electronic annotation /// 0005719 // nuclear euchromatin // inferred from direct assay	0003677 // DNA binding // inferred from electronic annotation /// 0005515 // protein binding // inferred from physical interaction /// 0031492 // nucleosomal DNA binding // inferred from direct assay /// 0046982 // protein heterodimerization activity // inferred from electronic annotation	---	chr12:31944120-31945175 (-) // 98.51 // p11.21 /// chr17:73774102-73775802 (-) // 95.33 // q25.1
11715189_s_at	11.8665	11.9191	11.9368	12.0257	12.0418	12.1052	3021 /// 440093	H3F3B /// H3F3C	H3 histone, family 3B (H3.3B) /// H3 histone, family 3C	0000183 // chromatin silencing at rDNA // traceable author statement /// 0006334 // nucleosome assembly // inferred from direct assay /// 0006334 // nucleosome assembly // inferred from mutant phenotype /// 0006336 // DNA replication-independent nucleosome assembly // inferred from direct assay /// 0007264 // small GTPase mediated signal transduction // traceable author statement /// 0007420 // b…	0000228 // nuclear chromosome // inferred from direct assay /// 0000786 // nucleosome // inferred from direct assay /// 0000786 // nucleosome // inferred from electronic annotation /// 0000788 // nuclear nucleosome // inferred from direct assay /// 0005576 // extracellular region // traceable author statement /// 0005634 // nucleus // inferred from direct assay /// 0005654 // nucleoplasm // trace…	0000979 // RNA polymerase II core promoter sequence-specific DNA binding // inferred from direct assay /// 0000980 // RNA polymerase II distal enhancer sequence-specific DNA binding // inferred from direct assay /// 0003677 // DNA binding // inferred from electronic annotation /// 0005515 // protein binding // inferred from physical interaction /// 0031492 // nucleosomal DNA binding // inferred f…	---	chr12:31944120-31945175 (-) // 98.51 // p11.21 /// chr17:73774102-73775802 (-) // 95.33 // q25.1
11715190_s_at	3.86017	3.66227	3.82432	3.73875	3.54307	3.67986	340277	FAM221A	family with sequence similarity 221 member A	---	---	---	---	chr7:23719748-23742268 (+) // 96.37 // p15.3
11715191_s_at	3.00262	2.84883	2.97161	2.77065	2.82826	2.71032	340277	FAM221A	family with sequence similarity 221 member A	---	---	---	---	chr7:23719748-23742268 (+) // 96.09 // p15.3
11715192_s_at	2.87133	3.14273	2.90835	2.74808	3.15954	2.869	340277	FAM221A	family with sequence similarity 221 member A	---	---	---	---	chr7:23719748-23742268 (+) // 95.53 // p15.3
11715193_s_at	6.32257	6.60635	6.43447	6.58586	6.8173	6.7219	340260	UNCX	UNC homeobox	0001502 // cartilage condensation // inferred from electronic annotation /// 0006351 // transcription, DNA-templated // inferred from electronic annotation /// 0006355 // regulation of transcription, DNA-templated // inferred from electronic annotation /// 0007275 // multicellular organismal development // inferred from electronic annotation /// 0007389 // pattern specification process // inferre…	0005634 // nucleus // inferred from electronic annotation	0003677 // DNA binding // inferred from electronic annotation /// 0043565 // sequence-specific DNA binding // inferred from electronic annotation	---	chr7:1272653-1276613 (+) // 82.71 // p22.3
11715194_s_at	4.13025	4.34931	4.13532	4.24462	4.27358	4.2985	90485	ZNF835	zinc finger protein 835	0006351 // transcription, DNA-templated // inferred from electronic annotation /// 0006355 // regulation of transcription, DNA-templated // not recorded	0005634 // nucleus // inferred from electronic annotation	0003676 // nucleic acid binding // inferred from electronic annotation /// 0003677 // DNA binding // inferred from electronic annotation /// 0003700 // transcription factor activity, sequence-specific DNA binding // not recorded /// 0046872 // metal ion binding // inferred from electronic annotation	---	chr19:57174952-57176628 (-) // 99.4 // q13.43
11715195_at	5.16781	4.92276	5.01362	4.75175	4.812	4.8892	55364	IMPACT	impact RWD domain protein	0000122 // negative regulation of transcription from RNA polymerase II promoter // inferred from sequence or structural similarity /// 0001933 // negative regulation of protein phosphorylation // inferred from sequence or structural similarity /// 0006417 // regulation of translation // inferred from electronic annotation /// 0006446 // regulation of translational initiation // inferred from elec…	0005737 // cytoplasm // inferred from electronic annotation /// 0005844 // polysome // inferred from sequence or structural similarity	0005515 // protein binding // inferred from electronic annotation	---	chr18:22006608-22033492 (+) // 83.93 // q11.2
11715196_s_at	4.6483	4.94679	4.61343	4.94032	5.16184	4.94032	255349	TMEM211	transmembrane protein 211	---	0016020 // membrane // inferred from electronic annotation /// 0016021 // integral component of membrane // inferred from electronic annotation	---	---	chr22:25331207-25334256 (-) // 92.31 // q11.23
11715197_s_at	2.96124	3.05934	3.1045	3.24772	3.07344	2.92605	26108	PYGO1	pygopus family PHD finger 1	0001822 // kidney development // inferred from electronic annotation /// 0002244 // hematopoietic progenitor cell differentiation // inferred from electronic annotation /// 0007286 // spermatid development // inferred from electronic annotation /// 0007289 // spermatid nucleus differentiation // inferred from electronic annotation /// 0009791 // post-embryonic development // inferred from electro…	0005634 // nucleus // inferred from electronic annotation /// 0005654 // nucleoplasm // traceable author statement	0005515 // protein binding // inferred from physical interaction /// 0008270 // zinc ion binding // inferred from electronic annotation /// 0046872 // metal ion binding // inferred from electronic annotation	---	chr15:55838220-55881050 (-) // 100.0 // q21.3
11715198_s_at	6.62517	6.75487	6.63194	6.87866	6.89831	6.85964	22947 /// 26583 /// 399839 /// 440013 /// 440014 /// 440017 /// 441056 /// 653543 /// 653544 /// 653545 /// 653548 /// 728022 /// 728410 /// 100288687 /// 100289581 /// 100419743 /// 102723423 /// 102723449 /// 102723472 /// 102723495 /// 102723518 /// 102723538	DUX4L1 /// DUX4L8 /// DUX4L11 /// DUX4L10 /// DUX4L12 /// DUX4L15 /// DUX4L4 /// DUX4L7 /// DUX4L6 /// DUX4L5 /// DUX4L3 /// DUX4L14 /// DUX4L2 /// DUX4 /// DUX4L13 /// DBET /// DUX4L25 /// DUX4L24 /// DUX4L23 /// DUX4L22 /// DUX4L21 /// DUX4L20	double homeobox 4 like 1 /// double homeobox 4 like 8 /// double homeobox 4 like 11 /// double homeobox 4 like 10 /// double homeobox 4 like 12 /// double homeobox 4 like 15 /// double homeobox 4 like 4 /// double homeobox 4 like 7 /// double homeobox 4 like 6 /// double homeobox 4 like 5 /// double homeobox 4 like 3 /// double homeobox 4 like 14 /// double homeobox 4 like 2 /// double homeobox 4…	0006351 // transcription, DNA-templated // inferred from electronic annotation /// 0006355 // regulation of transcription, DNA-templated // inferred from electronic annotation /// 0006915 // apoptotic process // inferred from direct assay /// 0008285 // negative regulation of cell proliferation // inferred from direct assay /// 0045944 // positive regulation of transcription from RNA polymerase I…	0005634 // nucleus // inferred from direct assay /// 0005654 // nucleoplasm // inferred from direct assay /// 0031965 // nuclear membrane // inferred from direct assay	0000976 // transcription regulatory region sequence-specific DNA binding // inferred from direct assay /// 0003677 // DNA binding // inferred from electronic annotation	---	chr10:135496886-135498492 (+) // 87.77 // q26.3 /// chr10:135490277-135491883 (+) // 87.71 // q26.3 /// chr10:135480343-135481965 (+) // 87.77 // q26.3 /// chr10:135483653-135485275 (+) // 87.77 // q26.3 /// chr10:135493571-135495193 (+) // 87.77 // q26.3 /// chr10:135486962-135488584 (+) // 87.71 // q26.3 /// chr4:190995385-190996996 (+) // 88.89 // q35.2 /// chr4:190998678-191000289 (+) // 88.8…
11715199_s_at	6.55198	6.54184	6.50226	6.62077	6.72476	6.75412	22947 /// 26583 /// 399839 /// 440013 /// 440014 /// 440017 /// 441056 /// 653543 /// 653544 /// 653545 /// 653548 /// 728022 /// 728410 /// 100288687 /// 100289581 /// 100419743 /// 102723423 /// 102723449 /// 102723472 /// 102723495 /// 102723518 /// 102723538	DUX4L1 /// DUX4L8 /// DUX4L11 /// DUX4L10 /// DUX4L12 /// DUX4L15 /// DUX4L4 /// DUX4L7 /// DUX4L6 /// DUX4L5 /// DUX4L3 /// DUX4L14 /// DUX4L2 /// DUX4 /// DUX4L13 /// DBET /// DUX4L25 /// DUX4L24 /// DUX4L23 /// DUX4L22 /// DUX4L21 /// DUX4L20	double homeobox 4 like 1 /// double homeobox 4 like 8 /// double homeobox 4 like 11 /// double homeobox 4 like 10 /// double homeobox 4 like 12 /// double homeobox 4 like 15 /// double homeobox 4 like 4 /// double homeobox 4 like 7 /// double homeobox 4 like 6 /// double homeobox 4 like 5 /// double homeobox 4 like 3 /// double homeobox 4 like 14 /// double homeobox 4 like 2 /// double homeobox 4…	0006351 // transcription, DNA-templated // inferred from electronic annotation /// 0006355 // regulation of transcription, DNA-templated // inferred from electronic annotation /// 0006915 // apoptotic process // inferred from direct assay /// 0008285 // negative regulation of cell proliferation // inferred from direct assay /// 0045944 // positive regulation of transcription from RNA polymerase I…	0005634 // nucleus // inferred from direct assay /// 0005654 // nucleoplasm // inferred from direct assay /// 0031965 // nuclear membrane // inferred from direct assay	0000976 // transcription regulatory region sequence-specific DNA binding // inferred from direct assay /// 0003677 // DNA binding // inferred from electronic annotation	---	chr10:135496886-135498492 (+) // 87.77 // q26.3 /// chr10:135490277-135491883 (+) // 87.71 // q26.3 /// chr10:135480343-135481965 (+) // 87.77 // q26.3 /// chr10:135483653-135485275 (+) // 87.77 // q26.3 /// chr10:135493571-135495193 (+) // 87.77 // q26.3 /// chr10:135486962-135488584 (+) // 87.71 // q26.3 /// chr4:190995385-190996996 (+) // 88.89 // q35.2 /// chr4:190998678-191000289 (+) // 88.8…
11715200_s_at	6.68705	6.945	6.66247	6.88291	6.98094	7.01828	22947 /// 26583 /// 399839 /// 440013 /// 440014 /// 440017 /// 441056 /// 653543 /// 653544 /// 653545 /// 653548 /// 728022 /// 728410 /// 100288687 /// 100289581 /// 100419743 /// 102723423 /// 102723449 /// 102723472 /// 102723495 /// 102723518 /// 102723538	DUX4L1 /// DUX4L8 /// DUX4L11 /// DUX4L10 /// DUX4L12 /// DUX4L15 /// DUX4L4 /// DUX4L7 /// DUX4L6 /// DUX4L5 /// DUX4L3 /// DUX4L14 /// DUX4L2 /// DUX4 /// DUX4L13 /// DBET /// DUX4L25 /// DUX4L24 /// DUX4L23 /// DUX4L22 /// DUX4L21 /// DUX4L20	double homeobox 4 like 1 /// double homeobox 4 like 8 /// double homeobox 4 like 11 /// double homeobox 4 like 10 /// double homeobox 4 like 12 /// double homeobox 4 like 15 /// double homeobox 4 like 4 /// double homeobox 4 like 7 /// double homeobox 4 like 6 /// double homeobox 4 like 5 /// double homeobox 4 like 3 /// double homeobox 4 like 14 /// double homeobox 4 like 2 /// double homeobox 4…	0006351 // transcription, DNA-templated // inferred from electronic annotation /// 0006355 // regulation of transcription, DNA-templated // inferred from electronic annotation /// 0006915 // apoptotic process // inferred from direct assay /// 0008285 // negative regulation of cell proliferation // inferred from direct assay /// 0045944 // positive regulation of transcription from RNA polymerase I…	0005634 // nucleus // inferred from direct assay /// 0005654 // nucleoplasm // inferred from direct assay /// 0031965 // nuclear membrane // inferred from direct assay	0000976 // transcription regulatory region sequence-specific DNA binding // inferred from direct assay /// 0003677 // DNA binding // inferred from electronic annotation	---	chr10:135496886-135498492 (+) // 87.77 // q26.3 /// chr10:135490277-135491883 (+) // 87.71 // q26.3 /// chr10:135480343-135481965 (+) // 87.77 // q26.3 /// chr10:135483653-135485275 (+) // 87.77 // q26.3 /// chr10:135493571-135495193 (+) // 87.77 // q26.3 /// chr10:135486962-135488584 (+) // 87.71 // q26.3 /// chr4:190992092-190993703 (+) // 88.27 // q35.2 /// chr4:190995385-190996996 (+) // 88.8…
11715201_s_at	6.7955	6.88673	6.7167	6.98049	7.11654	7.00075	22947 /// 26583 /// 399839 /// 440013 /// 440014 /// 440017 /// 441056 /// 653543 /// 653544 /// 653545 /// 653548 /// 728022 /// 728410 /// 100288687 /// 100289581 /// 100419743 /// 102723423 /// 102723449 /// 102723472 /// 102723495 /// 102723518 /// 102723538	DUX4L1 /// DUX4L8 /// DUX4L11 /// DUX4L10 /// DUX4L12 /// DUX4L15 /// DUX4L4 /// DUX4L7 /// DUX4L6 /// DUX4L5 /// DUX4L3 /// DUX4L14 /// DUX4L2 /// DUX4 /// DUX4L13 /// DBET /// DUX4L25 /// DUX4L24 /// DUX4L23 /// DUX4L22 /// DUX4L21 /// DUX4L20	double homeobox 4 like 1 /// double homeobox 4 like 8 /// double homeobox 4 like 11 /// double homeobox 4 like 10 /// double homeobox 4 like 12 /// double homeobox 4 like 15 /// double homeobox 4 like 4 /// double homeobox 4 like 7 /// double homeobox 4 like 6 /// double homeobox 4 like 5 /// double homeobox 4 like 3 /// double homeobox 4 like 14 /// double homeobox 4 like 2 /// double homeobox 4…	0006351 // transcription, DNA-templated // inferred from electronic annotation /// 0006355 // regulation of transcription, DNA-templated // inferred from electronic annotation /// 0006915 // apoptotic process // inferred from direct assay /// 0008285 // negative regulation of cell proliferation // inferred from direct assay /// 0045944 // positive regulation of transcription from RNA polymerase I…	0005634 // nucleus // inferred from direct assay /// 0005654 // nucleoplasm // inferred from direct assay /// 0031965 // nuclear membrane // inferred from direct assay	0000976 // transcription regulatory region sequence-specific DNA binding // inferred from direct assay /// 0003677 // DNA binding // inferred from electronic annotation	---	chr10:135496887-135498492 (+) // 87.77 // q26.3 /// chr10:135490278-135491883 (+) // 87.71 // q26.3 /// chr10:135480345-135481965 (+) // 87.77 // q26.3 /// chr10:135483655-135485275 (+) // 87.77 // q26.3 /// chr10:135493573-135495193 (+) // 87.77 // q26.3 /// chr10:135486964-135488584 (+) // 87.71 // q26.3 /// chr4:191005272-191006883 (+) // 88.89 // q35.2 /// chr4:191011865-191013476 (+) // 88.8…
11715202_s_at	7.87786	7.81174	7.82097	7.9181	7.83585	7.88864	9338	TCEAL1	transcription elongation factor A (SII)-like 1	0000122 // negative regulation of transcription from RNA polymerase II promoter // traceable author statement /// 0006351 // transcription, DNA-templated // inferred from electronic annotation /// 0006355 // regulation of transcription, DNA-templated // inferred from electronic annotation	0005634 // nucleus // traceable author statement /// 0005654 // nucleoplasm // inferred from direct assay	0003700 // transcription factor activity, sequence-specific DNA binding // non-traceable author statement /// 0005515 // protein binding // inferred from electronic annotation /// 0050699 // WW domain binding // not recorded	---	chrX:102883891-102885874 (+) // 65.25 // q22.2
11715203_s_at	2.46255	2.6487	2.62515	2.74808	2.62515	2.60134	344905	ATP13A5	ATPase type 13A5	0006812 // cation transport // inferred from electronic annotation /// 0006874 // cellular calcium ion homeostasis // not recorded /// 0008152 // metabolic process // inferred from electronic annotation /// 0034220 // ion transmembrane transport // traceable author statement /// 0055085 // transmembrane transport // traceable author statement /// 0098655 // cation transmembrane transport // not r…	0005886 // plasma membrane // traceable author statement /// 0005887 // integral component of plasma membrane // not recorded /// 0016020 // membrane // inferred from electronic annotation /// 0016021 // integral component of membrane // inferred from electronic annotation /// 0043231 // intracellular membrane-bounded organelle // not recorded	0000166 // nucleotide binding // inferred from electronic annotation /// 0005524 // ATP binding // inferred from electronic annotation /// 0016787 // hydrolase activity // inferred from electronic annotation /// 0016887 // ATPase activity // inferred from electronic annotation /// 0019829 // cation-transporting ATPase activity // not recorded /// 0046872 // metal ion binding // inferred from elec…	---	chr3:192992830-193096514 (-) // 100.0 // q29
11715204_x_at	3.37845	3.43718	3.47617	3.61096	3.61228	3.47575	8338	HIST2H2AC	histone cluster 2, H2ac	0006325 // chromatin organization // not recorded /// 0006342 // chromatin silencing // not recorded	0000786 // nucleosome // inferred from electronic annotation /// 0000790 // nuclear chromatin // not recorded /// 0005634 // nucleus // inferred from direct assay /// 0005694 // chromosome // inferred from electronic annotation /// 0070062 // extracellular exosome // inferred from direct assay	0003677 // DNA binding // not recorded /// 0046982 // protein heterodimerization activity // inferred from electronic annotation	---	chr1:149858524-149858961 (+) // 100.0 // q21.2
11715205_x_at	6.52014	6.81855	6.80696	7.05387	7.17937	7.01145	5672	PSG4	pregnancy specific beta-1-glycoprotein 4	0007565 // female pregnancy // traceable author statement	0005576 // extracellular region // inferred from electronic annotation /// 0070062 // extracellular exosome // inferred from direct assay	0005515 // protein binding // inferred from electronic annotation	---	chr19:43696855-43709790 (-) // 79.46 // q13.31
11715206_x_at	6.52014	6.81855	6.80696	7.05387	7.17937	7.01145	5672	PSG4	pregnancy specific beta-1-glycoprotein 4	0007565 // female pregnancy // traceable author statement	0005576 // extracellular region // inferred from electronic annotation /// 0070062 // extracellular exosome // inferred from direct assay	0005515 // protein binding // inferred from electronic annotation	---	chr19:43696855-43709790 (-) // 76.24 // q13.31
11715207_at	4.05253	4.18445	3.94903	4.42464	4.36813	4.2255	57705	WDFY4	WDFY family member 4	0016197 // endosomal transport // not recorded	0005622 // intracellular // not recorded /// 0012505 // endomembrane system // not recorded /// 0016020 // membrane // inferred from electronic annotation /// 0016021 // integral component of membrane // inferred from electronic annotation /// 0019898 // extrinsic component of membrane // not recorded	0005488 // binding // inferred from electronic annotation /// 0005515 // protein binding // inferred from electronic annotation /// 0005543 // phospholipid binding // not recorded	---	chr10:49917759-50191000 (+) // 99.2 // q11.23
11715208_s_at	4.69107	4.78606	4.32978	4.6979	4.74525	4.90776	1185	CLCN6	chloride channel, voltage-sensitive 6	0006810 // transport // inferred from electronic annotation /// 0006811 // ion transport // inferred from electronic annotation /// 0006821 // chloride transport // non-traceable author statement /// 0006884 // cell volume homeostasis // non-traceable author statement /// 0007165 // signal transduction // non-traceable author statement /// 0009612 // response to mechanical stimulus // inferred fr…	0005765 // lysosomal membrane // inferred from direct assay /// 0005768 // endosome // inferred from electronic annotation /// 0010008 // endosome membrane // traceable author statement /// 0016020 // membrane // inferred from electronic annotation /// 0016021 // integral component of membrane // non-traceable author statement	0000166 // nucleotide binding // inferred from electronic annotation /// 0005216 // ion channel activity // inferred from electronic annotation /// 0005247 // voltage-gated chloride channel activity // non-traceable author statement /// 0005524 // ATP binding // inferred from electronic annotation /// 0015297 // antiporter activity // inferred from electronic annotation	---	chr1:11866206-11888275 (+) // 99.9 // p36.22
11715209_s_at	9.50857	9.67881	9.48376	9.29489	9.51969	9.35519	51282	SCAND1	SCAN domain containing 1	0006351 // transcription, DNA-templated // inferred from electronic annotation /// 0006355 // regulation of transcription, DNA-templated // inferred from electronic annotation /// 0006355 // regulation of transcription, DNA-templated // traceable author statement /// 0006357 // regulation of transcription from RNA polymerase II promoter // not recorded /// 0006366 // transcription from RNA polyme…	0005634 // nucleus // inferred from direct assay	0000981 // RNA polymerase II transcription factor activity, sequence-specific DNA binding // not recorded /// 0003677 // DNA binding // non-traceable author statement /// 0003700 // transcription factor activity, sequence-specific DNA binding // inferred from sequence or structural similarity /// 0003713 // transcription coactivator activity // not recorded /// 0003723 // RNA binding // non-trace…	---	chr20:34541545-34542428 (-) // 96.4 // q11.23
11715210_s_at	3.11126	2.93436	2.90293	3.3588	3.15051	3.66088	55228	PNMAL1	paraneoplastic Ma antigen family-like 1	---	---	---	---	chr19:46969749-46974820 (-) // 73.44 // q13.32
11715211_s_at	6.15096	6.03224	6.17158	5.67065	5.5738	5.64105	340252	ZNF680	zinc finger protein 680	0006351 // transcription, DNA-templated // inferred from electronic annotation /// 0006355 // regulation of transcription, DNA-templated // not recorded	0005622 // intracellular // inferred from electronic annotation /// 0005634 // nucleus // not recorded	0000978 // RNA polymerase II core promoter proximal region sequence-specific DNA binding // not recorded /// 0003676 // nucleic acid binding // inferred from electronic annotation /// 0003677 // DNA binding // inferred from electronic annotation /// 0046872 // metal ion binding // inferred from electronic annotation	---	chr7:63980254-64023505 (-) // 98.75 // q11.21
11715212_x_at	8.79101	8.76905	8.75983	8.40522	8.31253	8.36433	51282	SCAND1	SCAN domain containing 1	0006351 // transcription, DNA-templated // inferred from electronic annotation /// 0006355 // regulation of transcription, DNA-templated // inferred from electronic annotation /// 0006355 // regulation of transcription, DNA-templated // traceable author statement /// 0006357 // regulation of transcription from RNA polymerase II promoter // not recorded /// 0006366 // transcription from RNA polyme…	0005634 // nucleus // inferred from direct assay	0000981 // RNA polymerase II transcription factor activity, sequence-specific DNA binding // not recorded /// 0003677 // DNA binding // non-traceable author statement /// 0003700 // transcription factor activity, sequence-specific DNA binding // inferred from sequence or structural similarity /// 0003713 // transcription coactivator activity // not recorded /// 0003723 // RNA binding // non-trace…	---	chr20:34541545-34542428 (-) // 92.26 // q11.23
11715213_s_at	3.29581	3.65152	3.0703	3.48577	3.3169	3.41569	26581 /// 26582 /// 26584	DUX5 /// DUX3 /// DUX1	double homeobox 5 /// double homeobox 3 /// double homeobox 1	0006351 // transcription, DNA-templated // inferred from electronic annotation /// 0006355 // regulation of transcription, DNA-templated // inferred from electronic annotation /// 0006366 // transcription from RNA polymerase II promoter // traceable author statement	0005634 // nucleus // inferred from electronic annotation	0003677 // DNA binding // inferred from electronic annotation /// 0043565 // sequence-specific DNA binding // inferred from electronic annotation	---	chr4:191012081-191012639 (+) // 70.54 // q35.2 /// chr4:191008781-191009339 (+) // 70.54 // q35.2 /// chr4:191005488-191006046 (+) // 70.54 // q35.2 /// chr4:190998894-190999452 (+) // 70.54 // q35.2 /// chr4:190995601-190996159 (+) // 70.54 // q35.2 /// chr4:190989011-190989569 (+) // 70.54 // q35.2 /// chr4:190943340-190943901 (-) // 70.54 // q35.2
11715214_at	3.6453	3.87151	3.62909	3.75939	3.84838	4.03405	57787	MARK4	MAP/microtubule affinity-regulating kinase 4	0000082 // G1/S transition of mitotic cell cycle // non-traceable author statement /// 0000086 // G2/M transition of mitotic cell cycle // non-traceable author statement /// 0000226 // microtubule cytoskeleton organization // inferred from mutant phenotype /// 0001578 // microtubule bundle formation // inferred from expression pattern /// 0006468 // protein phosphorylation // traceable author sta…	0000930 // gamma-tubulin complex // inferred from direct assay /// 0005737 // cytoplasm // inferred from direct assay /// 0005813 // centrosome // inferred from direct assay /// 0005815 // microtubule organizing center // inferred from direct assay /// 0005829 // cytosol // traceable author statement /// 0005874 // microtubule // inferred from direct assay /// 0015630 // microtubule cytoskeleton …	0000166 // nucleotide binding // inferred from electronic annotation /// 0004672 // protein kinase activity // inferred from electronic annotation /// 0004674 // protein serine/threonine kinase activity // inferred from direct assay /// 0005515 // protein binding // inferred from physical interaction /// 0005524 // ATP binding // non-traceable author statement /// 0008017 // microtubule binding /…	---	chr19:45754841-45808541 (+) // 82.08 // q13.32
11715215_s_at	2.531	2.98403	2.55657	2.96452	2.8126	2.70553	131890	GRK7	G protein-coupled receptor kinase 7	0006468 // protein phosphorylation // inferred from electronic annotation /// 0007165 // signal transduction // inferred from electronic annotation /// 0007601 // visual perception // inferred from electronic annotation /// 0007603 // phototransduction, visible light // traceable author statement /// 0016056 // rhodopsin mediated signaling pathway // traceable author statement /// 0016310 // phos…	0016020 // membrane // inferred from electronic annotation /// 0097381 // photoreceptor disc membrane // traceable author statement	0000166 // nucleotide binding // inferred from electronic annotation /// 0004672 // protein kinase activity // inferred from electronic annotation /// 0004674 // protein serine/threonine kinase activity // inferred from electronic annotation /// 0004703 // G-protein coupled receptor kinase activity // inferred from electronic annotation /// 0005524 // ATP binding // inferred from electronic annot…	---	chr3:141497042-141535892 (+) // 100.0 // q23
11715216_s_at	2.20469	1.95384	1.97711	2.0235	2.08659	2.07344	54490	UGT2B28	UDP glucuronosyltransferase 2 family, polypeptide B28	0006805 // xenobiotic metabolic process // inferred from direct assay /// 0008152 // metabolic process // inferred from direct assay /// 0009813 // flavonoid biosynthetic process // not recorded /// 0032870 // cellular response to hormone stimulus // not recorded /// 0052696 // flavonoid glucuronidation // not recorded	0005783 // endoplasmic reticulum // inferred from direct assay /// 0005789 // endoplasmic reticulum membrane // inferred from electronic annotation /// 0016020 // membrane // inferred from electronic annotation /// 0016021 // integral component of membrane // inferred from electronic annotation /// 0031090 // organelle membrane // inferred from electronic annotation /// 0043231 // intracellular m…	0015020 // glucuronosyltransferase activity // not recorded /// 0016740 // transferase activity // inferred from electronic annotation /// 0016757 // transferase activity, transferring glycosyl groups // inferred from electronic annotation /// 0016758 // transferase activity, transferring hexosyl groups // inferred from electronic annotation	---	chr4:70146216-70160767 (+) // 98.97 // q13.2 /// chr4:69870335-70080442 (-) // 95.41 // q13.2
11715217_s_at	3.61145	3.53886	3.30056	3.48718	3.65121	3.55774	80168	MOGAT2	monoacylglycerol O-acyltransferase 2	0006071 // glycerol metabolic process // inferred from electronic annotation /// 0006629 // lipid metabolic process // inferred from electronic annotation /// 0006651 // diacylglycerol biosynthetic process // inferred from electronic annotation /// 0019432 // triglyceride biosynthetic process // inferred from electronic annotation /// 0050892 // intestinal absorption // inferred from electronic a…	0005783 // endoplasmic reticulum // inferred from direct assay /// 0005789 // endoplasmic reticulum membrane // inferred from electronic annotation /// 0016020 // membrane // inferred from electronic annotation /// 0016021 // integral component of membrane // inferred from electronic annotation	0003846 // 2-acylglycerol O-acyltransferase activity // inferred from electronic annotation /// 0016407 // acetyltransferase activity // inferred from electronic annotation /// 0016740 // transferase activity // inferred from electronic annotation /// 0016746 // transferase activity, transferring acyl groups // inferred from electronic annotation /// 0016747 // transferase activity, transferring …	---	chr11:75428933-75442331 (+) // 100.0 // q13.5
11715218_s_at	3.63496	3.81275	3.62976	3.5245	3.52468	3.68214	8933	FAM127A	family with sequence similarity 127 member A	---	0005886 // plasma membrane // inferred from electronic annotation /// 0016020 // membrane // inferred from electronic annotation	0005515 // protein binding // inferred from physical interaction	---	chrX:134166332-134167573 (+) // 98.96 // q26.3
11715219_s_at	2.62113	2.23665	2.44977	2.7261	2.77073	2.97435	8329	HIST1H2AI	histone cluster 1, H2ai	0006325 // chromatin organization // not recorded /// 0006342 // chromatin silencing // not recorded	0000786 // nucleosome // inferred from electronic annotation /// 0000790 // nuclear chromatin // not recorded /// 0005634 // nucleus // inferred from direct assay /// 0005694 // chromosome // inferred from electronic annotation /// 0070062 // extracellular exosome // inferred from direct assay	0003677 // DNA binding // not recorded /// 0005515 // protein binding // inferred from physical interaction /// 0019899 // enzyme binding // inferred from physical interaction /// 0046982 // protein heterodimerization activity // inferred from electronic annotation	---	chr6:27775976-27776445 (+) // 100.0 // p22.1
11715220_s_at	5.28492	5.18141	5.46576	4.01763	3.8261	4.024	80304	C2orf44	chromosome 2 open reading frame 44	0051259 // protein oligomerization // inferred from direct assay	---	0019900 // kinase binding // inferred from physical interaction	---	chr2:24252205-24270296 (-) // 99.92 // p23.3
11715221_x_at	6.55599	6.39967	6.38022	6.41436	6.39107	6.43731	55695	NSUN5	NOP2/Sun RNA methyltransferase family member 5	0006364 // rRNA processing // inferred from electronic annotation /// 0032259 // methylation // inferred from electronic annotation	0005634 // nucleus // inferred from direct assay /// 0005730 // nucleolus // inferred from direct assay	0003723 // RNA binding // inferred from electronic annotation /// 0008168 // methyltransferase activity // inferred from electronic annotation /// 0016740 // transferase activity // inferred from electronic annotation /// 0044822 // poly(A) RNA binding // inferred from direct assay	---	chr7:72717226-72722823 (-) // 98.54 // q11.23
11715222_at	7.01519	6.94656	6.94764	6.99573	6.98769	6.97738	260425	MAGI3	membrane associated guanylate kinase, WW and PDZ domain containing 3	0006915 // apoptotic process // non-traceable author statement /// 0007165 // signal transduction // inferred from electronic annotation /// 0016032 // viral process // inferred from electronic annotation /// 0016310 // phosphorylation // inferred from electronic annotation /// 0035556 // intracellular signal transduction // non-traceable author statement /// 0043507 // positive regulation of JUN…	0005634 // nucleus // inferred from electronic annotation /// 0005886 // plasma membrane // inferred from electronic annotation /// 0005911 // cell-cell junction // inferred from electronic annotation /// 0005923 // bicellular tight junction // inferred from electronic annotation /// 0016020 // membrane // non-traceable author statement /// 0030054 // cell junction // inferred from electronic ann…	0000166 // nucleotide binding // inferred from electronic annotation /// 0004385 // guanylate kinase activity // non-traceable author statement /// 0005109 // frizzled binding // inferred from electronic annotation /// 0005515 // protein binding // inferred from physical interaction /// 0005524 // ATP binding // inferred from electronic annotation /// 0016301 // kinase activity // inferred from e…	---	chr1:113933474-114228545 (+) // 98.52 // p13.2
11715223_s_at	4.0158	4.11572	3.65804	3.87253	3.81205	4.0158	122665	RNASE8	ribonuclease, RNase A family, 8	0008152 // metabolic process // inferred from electronic annotation /// 0090305 // nucleic acid phosphodiester bond hydrolysis // inferred from electronic annotation /// 0090502 // RNA phosphodiester bond hydrolysis, endonucleolytic // inferred from direct assay	0005576 // extracellular region // inferred from electronic annotation	0003676 // nucleic acid binding // inferred from electronic annotation /// 0004518 // nuclease activity // inferred from electronic annotation /// 0004519 // endonuclease activity // inferred from electronic annotation /// 0004522 // ribonuclease A activity // inferred from direct assay /// 0016787 // hydrolase activity // inferred from electronic annotation	---	chr14:21526051-21526516 (+) // 100.0 // q11.2
11715224_s_at	4.38585	4.45932	4.14246	4.06612	4.31436	4.29853	55289	ACOXL	acyl-CoA oxidase-like	0006631 // fatty acid metabolic process // inferred from electronic annotation /// 0006635 // fatty acid beta-oxidation // inferred from electronic annotation /// 0008152 // metabolic process // inferred from electronic annotation /// 0033539 // fatty acid beta-oxidation using acyl-CoA dehydrogenase // not recorded /// 0055088 // lipid homeostasis // not recorded /// 0055114 // oxidation-reductio…	0005777 // peroxisome // not recorded	0000062 // fatty-acyl-CoA binding // not recorded /// 0003995 // acyl-CoA dehydrogenase activity // not recorded /// 0003997 // acyl-CoA oxidase activity // inferred from electronic annotation /// 0009055 // electron carrier activity // not recorded /// 0016491 // oxidoreductase activity // inferred from electronic annotation /// 0016627 // oxidoreductase activity, acting on the CH-CH group of do…	---	chr2:111490149-111875799 (+) // 100.0 // q13
11715225_s_at	8.30271	8.2681	8.31711	7.9528	7.9086	8.01226	51542	VPS54	VPS54 GARP complex subunit	0006810 // transport // inferred from electronic annotation /// 0006896 // Golgi to vacuole transport // not recorded /// 0015031 // protein transport // inferred from electronic annotation /// 0040007 // growth // inferred from electronic annotation /// 0042147 // retrograde transport, endosome to Golgi // not recorded /// 0048873 // homeostasis of number of cells within a tissue // inferred fro…	0000938 // GARP complex // inferred from direct assay /// 0005622 // intracellular // inferred from electronic annotation /// 0005654 // nucleoplasm // inferred from direct assay /// 0005794 // Golgi apparatus // inferred from direct assay /// 0005802 // trans-Golgi network // inferred from direct assay /// 0048471 // perinuclear region of cytoplasm // inferred from direct assay	0005515 // protein binding // inferred from physical interaction /// 0019905 // syntaxin binding // not recorded	---	chr2:64119666-64246214 (-) // 98.65 // p14
11715226_s_at	4.02964	4.09858	4.01775	4.12978	4.16838	4.00499	56142	PCDHA6	protocadherin alpha 6	0007155 // cell adhesion // traceable author statement /// 0007156 // homophilic cell adhesion via plasma membrane adhesion molecules // inferred from electronic annotation /// 0007399 // nervous system development // traceable author statement	0005576 // extracellular region // inferred from electronic annotation /// 0005634 // nucleus // inferred from electronic annotation /// 0005783 // endoplasmic reticulum // inferred from electronic annotation /// 0005886 // plasma membrane // inferred from electronic annotation /// 0005886 // plasma membrane // inferred from direct assay /// 0005887 // integral component of plasma membrane // tra…	0005509 // calcium ion binding // inferred from electronic annotation /// 0005515 // protein binding // inferred from physical interaction	---	chr5:140207649-140210088 (+) // 100.0 // q31.3
11715227_s_at	3.58746	3.60887	3.32476	3.67026	3.83053	3.62496	56141	PCDHA7	protocadherin alpha 7	0007155 // cell adhesion // traceable author statement /// 0007156 // homophilic cell adhesion via plasma membrane adhesion molecules // inferred from electronic annotation /// 0007399 // nervous system development // traceable author statement	0005576 // extracellular region // inferred from electronic annotation /// 0005634 // nucleus // inferred from electronic annotation /// 0005783 // endoplasmic reticulum // inferred from electronic annotation /// 0005886 // plasma membrane // inferred from electronic annotation /// 0005886 // plasma membrane // inferred from direct assay /// 0005887 // integral component of plasma membrane // tra…	0005509 // calcium ion binding // inferred from electronic annotation /// 0005515 // protein binding // inferred from physical interaction	---	chr5:140213968-140216338 (+) // 100.0 // q31.3
11715228_s_at	3.6961	4.06252	4.01476	3.94639	4.13605	3.9143	123264	SLC51B	solute carrier family 51, beta subunit	0006810 // transport // inferred from electronic annotation /// 0015721 // bile acid and bile salt transport // inferred from sequence or structural similarity /// 0031647 // regulation of protein stability // inferred from sequence or structural similarity /// 0060050 // positive regulation of protein glycosylation // inferred from sequence or structural similarity /// 0070863 // positive regula…	0005886 // plasma membrane // inferred from direct assay /// 0016020 // membrane // inferred from electronic annotation /// 0016021 // integral component of membrane // inferred from sequence or structural similarity /// 0043234 // protein complex // inferred from sequence or structural similarity	0005215 // transporter activity // inferred from electronic annotation /// 0005515 // protein binding // inferred from electronic annotation /// 0046982 // protein heterodimerization activity // inferred from sequence or structural similarity	---	chr15:65342312-65345539 (+) // 99.78 // q22.31
11715229_s_at	3.96215	4.33388	4.15516	4.22133	4.38447	4.1434	80852	GRIP2	glutamate receptor interacting protein 2	0007219 // Notch signaling pathway // inferred from electronic annotation /// 0007268 // synaptic transmission // traceable author statement /// 0014824 // artery smooth muscle contraction // inferred from electronic annotation /// 0015031 // protein transport // inferred from electronic annotation /// 0045777 // positive regulation of blood pressure // inferred from electronic annotation	0005737 // cytoplasm // inferred from electronic annotation /// 0005829 // cytosol // traceable author statement /// 0005886 // plasma membrane // traceable author statement /// 0016020 // membrane // inferred from electronic annotation /// 0030425 // dendrite // inferred from electronic annotation /// 0043198 // dendritic shaft // inferred from electronic annotation /// 0045211 // postsynaptic m…	0005515 // protein binding // inferred from electronic annotation /// 0008022 // protein C-terminus binding // inferred from electronic annotation /// 0030159 // receptor signaling complex scaffold activity // inferred from electronic annotation	---	chr3:14535172-14583588 (-) // 99.77 // p25.1
11715230_s_at	5.5789	5.25056	5.2401	6.02809	6.00899	6.22378	50855	PARD6A	par-6 family cell polarity regulator alpha	0001933 // negative regulation of protein phosphorylation // inferred from electronic annotation /// 0007049 // cell cycle // inferred from electronic annotation /// 0007179 // transforming growth factor beta receptor signaling pathway // traceable author statement /// 0016032 // viral process // traceable author statement /// 0034329 // cell junction assembly // traceable author statement /// 00…	0001726 // ruffle // inferred from electronic annotation /// 0005634 // nucleus // inferred from sequence or structural similarity /// 0005737 // cytoplasm // inferred from direct assay /// 0005829 // cytosol // traceable author statement /// 0005886 // plasma membrane // traceable author statement /// 0005923 // bicellular tight junction // inferred from sequence or structural similarity /// 000…	0005080 // protein kinase C binding // inferred from electronic annotation /// 0005515 // protein binding // inferred from physical interaction /// 0008134 // transcription factor binding // traceable author statement /// 0017048 // Rho GTPase binding // inferred from sequence or structural similarity /// 0030742 // GTP-dependent protein binding // inferred from sequence or structural similarity	---	chr16:67694850-67696680 (+) // 91.99 // q22.1
11715231_x_at	10.5016	10.444	10.3666	10.2702	10.3049	10.268	25873	RPL36	ribosomal protein L36	0000184 // nuclear-transcribed mRNA catabolic process, nonsense-mediated decay // traceable author statement /// 0002181 // cytoplasmic translation // not recorded /// 0006412 // translation // non-traceable author statement /// 0006412 // translation // traceable author statement /// 0006413 // translational initiation // traceable author statement /// 0006414 // translational elongation // trac…	0005622 // intracellular // inferred from electronic annotation /// 0005730 // nucleolus // inferred from direct assay /// 0005737 // cytoplasm // inferred from direct assay /// 0005829 // cytosol // traceable author statement /// 0005840 // ribosome // inferred from electronic annotation /// 0016020 // membrane // inferred from direct assay /// 0022625 // cytosolic large ribosomal subunit // inf…	0003735 // structural constituent of ribosome // not recorded /// 0003735 // structural constituent of ribosome // non-traceable author statement /// 0044822 // poly(A) RNA binding // inferred from direct assay	Ribosomal_Proteins // GenMAPP	chr19:5690271-5691676 (+) // 95.14 // p13.3
11715232_x_at	7.15447	7.07122	7.13218	7.50095	7.41474	7.43984	25873	RPL36	ribosomal protein L36	0000184 // nuclear-transcribed mRNA catabolic process, nonsense-mediated decay // traceable author statement /// 0002181 // cytoplasmic translation // not recorded /// 0006412 // translation // non-traceable author statement /// 0006412 // translation // traceable author statement /// 0006413 // translational initiation // traceable author statement /// 0006414 // translational elongation // trac…	0005622 // intracellular // inferred from electronic annotation /// 0005730 // nucleolus // inferred from direct assay /// 0005737 // cytoplasm // inferred from direct assay /// 0005829 // cytosol // traceable author statement /// 0005840 // ribosome // inferred from electronic annotation /// 0016020 // membrane // inferred from direct assay /// 0022625 // cytosolic large ribosomal subunit // inf…	0003735 // structural constituent of ribosome // not recorded /// 0003735 // structural constituent of ribosome // non-traceable author statement /// 0044822 // poly(A) RNA binding // inferred from direct assay	Ribosomal_Proteins // GenMAPP	chr19:5690345-5691676 (+) // 96.05 // p13.3
11715233_s_at	6.59083	6.36806	6.49901	6.0036	5.96728	5.92852	84221	SPATC1L	spermatogenesis and centriole associated 1-like	---	---	0005515 // protein binding // inferred from physical interaction	---	chr21:47581062-47604373 (-) // 95.94 // q22.3
11715234_s_at	5.16447	5.36726	5.21169	4.71639	5.29922	5.12786	7349	UCN	urocortin	0001934 // positive regulation of protein phosphorylation // inferred from electronic annotation /// 0001964 // startle response // inferred from electronic annotation /// 0006954 // inflammatory response // inferred from electronic annotation /// 0006979 // response to oxidative stress // inferred from electronic annotation /// 0007186 // G-protein coupled receptor signaling pathway // traceable…	0005576 // extracellular region // inferred from electronic annotation /// 0030424 // axon // inferred from electronic annotation /// 0030425 // dendrite // inferred from electronic annotation /// 0043025 // neuronal cell body // inferred from electronic annotation /// 0043196 // varicosity // inferred from electronic annotation /// 0043204 // perikaryon // inferred from electronic annotation ///…	0001664 // G-protein coupled receptor binding // inferred from electronic annotation /// 0005179 // hormone activity // inferred from electronic annotation /// 0005184 // neuropeptide hormone activity // traceable author statement /// 0005515 // protein binding // inferred from physical interaction /// 0046811 // histone deacetylase inhibitor activity // inferred from electronic annotation /// 00…	---	chr2:27530264-27531130 (-) // 96.1 // p23.3
11715235_x_at	9.64269	9.46508	9.58896	9.2938	9.40983	9.31418	440567	UQCRHL	ubiquinol-cytochrome c reductase hinge protein like	0006122 // mitochondrial electron transport, ubiquinol to cytochrome c // inferred from electronic annotation /// 0055114 // oxidation-reduction process // inferred from electronic annotation /// 1902600 // hydrogen ion transmembrane transport // inferred from electronic annotation	0005739 // mitochondrion // inferred from electronic annotation /// 0005743 // mitochondrial inner membrane // inferred from electronic annotation /// 0016020 // membrane // inferred from electronic annotation /// 0070469 // respiratory chain // inferred from electronic annotation	0008121 // ubiquinol-cytochrome-c reductase activity // inferred from electronic annotation	---	chr1:46769391-46782448 (+) // 93.87 // p34.1 /// chr1:16133656-16134194 (-) // 91.08 // p36.21
11715236_s_at	2.74532	2.53006	2.6448	2.57462	2.79316	2.73216	26025	PCDHGA12	protocadherin gamma subfamily A, 12	0007155 // cell adhesion // inferred from electronic annotation /// 0007155 // cell adhesion // traceable author statement /// 0007156 // homophilic cell adhesion via plasma membrane adhesion molecules // inferred from electronic annotation /// 0008333 // endosome to lysosome transport // inferred from electronic annotation /// 0016339 // calcium-dependent cell-cell adhesion via plasma membrane c…	0005622 // intracellular // inferred from electronic annotation /// 0005886 // plasma membrane // inferred from electronic annotation /// 0005911 // cell-cell junction // inferred from electronic annotation /// 0016020 // membrane // inferred from electronic annotation /// 0016020 // membrane // non-traceable author statement /// 0016021 // integral component of membrane // inferred from electron…	0005509 // calcium ion binding // inferred from electronic annotation /// 0005515 // protein binding // inferred from electronic annotation /// 0044822 // poly(A) RNA binding // inferred from direct assay	---	chr5:140810157-140812789 (+) // 99.2 // q31.3
11715237_s_at	12.476	12.4242	12.3837	12.394	12.4536	12.3837	6126 /// 6133 /// 54962 /// 654350 /// 727865	RPL9P7 /// RPL9 /// TIPIN /// RPL9P25 /// RPL9P32	ribosomal protein L9 pseudogene 7 /// ribosomal protein L9 /// TIMELESS interacting protein /// ribosomal protein L9 pseudogene 25 /// ribosomal protein L9 pseudogene 32	0000076 // DNA replication checkpoint // inferred from mutant phenotype /// 0000077 // DNA damage checkpoint // inferred from electronic annotation /// 0000184 // nuclear-transcribed mRNA catabolic process, nonsense-mediated decay // traceable author statement /// 0000724 // double-strand break repair via homologous recombination // traceable author statement /// 0002181 // cytoplasmic translatio…	0000790 // nuclear chromatin // inferred from direct assay /// 0005622 // intracellular // inferred from electronic annotation /// 0005634 // nucleus // inferred from direct assay /// 0005654 // nucleoplasm // inferred from direct assay /// 0005654 // nucleoplasm // traceable author statement /// 0005730 // nucleolus // inferred from direct assay /// 0005737 // cytoplasm // inferred from direct a…	0003723 // RNA binding // traceable author statement /// 0003735 // structural constituent of ribosome // non-traceable author statement /// 0005515 // protein binding // inferred from physical interaction /// 0016740 // transferase activity // inferred from electronic annotation /// 0016746 // transferase activity, transferring acyl groups // inferred from electronic annotation /// 0019843 // rR…	Ribosomal_Proteins // GenMAPP	chr4:39455746-39460207 (-) // 99.29 // p14
11715238_x_at	11.8373	11.8669	11.8649	11.8444	11.9359	11.8817	6133	RPL9	ribosomal protein L9	0000184 // nuclear-transcribed mRNA catabolic process, nonsense-mediated decay // traceable author statement /// 0002181 // cytoplasmic translation // not recorded /// 0006412 // translation // non-traceable author statement /// 0006412 // translation // traceable author statement /// 0006413 // translational initiation // traceable author statement /// 0006414 // translational elongation // trac…	0005622 // intracellular // inferred from electronic annotation /// 0005634 // nucleus // inferred from direct assay /// 0005730 // nucleolus // inferred from direct assay /// 0005737 // cytoplasm // inferred from direct assay /// 0005829 // cytosol // traceable author statement /// 0005840 // ribosome // traceable author statement /// 0005925 // focal adhesion // inferred from direct assay /// 0…	0003723 // RNA binding // traceable author statement /// 0003735 // structural constituent of ribosome // non-traceable author statement /// 0005515 // protein binding // inferred from physical interaction /// 0019843 // rRNA binding // inferred from electronic annotation	Ribosomal_Proteins // GenMAPP	chr4:39455746-39460207 (-) // 99.29 // p14
11715239_x_at	12.007	12.0097	12.0095	11.3939	11.4557	11.4461	10410	IFITM3	interferon induced transmembrane protein 3	0002376 // immune system process // inferred from electronic annotation /// 0006955 // immune response // traceable author statement /// 0009607 // response to biotic stimulus // inferred from electronic annotation /// 0009615 // response to virus // inferred from direct assay /// 0019221 // cytokine-mediated signaling pathway // traceable author statement /// 0032897 // negative regulation of vi…	0005764 // lysosome // inferred from electronic annotation /// 0005765 // lysosomal membrane // inferred from electronic annotation /// 0005768 // endosome // inferred from electronic annotation /// 0005886 // plasma membrane // inferred from direct assay /// 0005886 // plasma membrane // traceable author statement /// 0016020 // membrane // inferred from electronic annotation /// 0016021 // inte…	0005515 // protein binding // inferred from physical interaction	---	chr11:319672-320914 (-) // 98.53 // p15.5
11715240_at	5.99687	5.96498	6.22545	6.09026	6.20363	6.06893	7738	ZNF184	zinc finger protein 184	0006351 // transcription, DNA-templated // inferred from electronic annotation /// 0006355 // regulation of transcription, DNA-templated // inferred from electronic annotation	0005622 // intracellular // inferred from electronic annotation /// 0005634 // nucleus // inferred from electronic annotation	0003676 // nucleic acid binding // inferred from electronic annotation /// 0003677 // DNA binding // inferred from electronic annotation /// 0008270 // zinc ion binding // non-traceable author statement /// 0046872 // metal ion binding // inferred from electronic annotation	---	chr6:27418521-27440897 (-) // 95.7 // p22.1
11715241_s_at	7.69848	7.99018	7.83832	7.89246	7.95899	7.87118	353134	LCE1D	late cornified envelope 1D	0008544 // epidermis development // inferred from electronic annotation /// 0018149 // peptide cross-linking // not recorded /// 0030216 // keratinocyte differentiation // not recorded /// 0031424 // keratinization // inferred from electronic annotation /// 0050890 // cognition // inferred from mutant phenotype /// 0071277 // cellular response to calcium ion // inferred from direct assay	0001533 // cornified envelope // inferred from direct assay /// 0005737 // cytoplasm // inferred from direct assay /// 0048471 // perinuclear region of cytoplasm // inferred from direct assay	0005198 // structural molecule activity // not recorded	---	chr1:152770247-152770657 (+) // 87.21 // q21.3
11715242_s_at	3.67919	3.97194	3.82868	4.09377	4.09821	4.07158	84648	LCE3D	late cornified envelope 3D	0008544 // epidermis development // inferred from electronic annotation /// 0018149 // peptide cross-linking // not recorded /// 0030216 // keratinocyte differentiation // not recorded /// 0031424 // keratinization // inferred from electronic annotation	0001533 // cornified envelope // not recorded /// 0005737 // cytoplasm // not recorded	0005198 // structural molecule activity // not recorded	---	chr1:152551860-152552980 (-) // 98.7 // q21.3
11715243_x_at	6.31079	6.5958	6.45165	6.47075	6.57276	6.4953	353137	LCE1F	late cornified envelope 1F	0008544 // epidermis development // inferred from electronic annotation /// 0018149 // peptide cross-linking // not recorded /// 0030216 // keratinocyte differentiation // not recorded /// 0031424 // keratinization // inferred from electronic annotation	0001533 // cornified envelope // not recorded /// 0005737 // cytoplasm // not recorded	0005198 // structural molecule activity // not recorded	---	chr1:152748847-152749204 (+) // 77.31 // q21.3
11715244_x_at	7.21563	7.34102	7.24559	7.3389	7.46913	7.4063	353131	LCE1A	late cornified envelope 1A	0008544 // epidermis development // inferred from electronic annotation /// 0018149 // peptide cross-linking // not recorded /// 0030216 // keratinocyte differentiation // not recorded /// 0031424 // keratinization // inferred from electronic annotation	0001533 // cornified envelope // not recorded /// 0005737 // cytoplasm // not recorded	0005198 // structural molecule activity // not recorded	---	chr1:152799948-152800281 (+) // 77.78 // q21.3 /// chr1:152759775-152760132 (+) // 86.19 // q21.3 /// chr1:152748847-152770615 (+) // 71.77 // q21.3
11715245_s_at	3.10352	3.28254	3.13928	3.5006	3.41203	3.39173	3543	IGLL1	immunoglobulin lambda-like polypeptide 1	0006898 // receptor-mediated endocytosis // not recorded /// 0006910 // phagocytosis, recognition // not recorded /// 0006911 // phagocytosis, engulfment // not recorded /// 0006955 // immune response // non-traceable author statement /// 0006958 // complement activation, classical pathway // not recorded /// 0038095 // Fc-epsilon receptor signaling pathway // not recorded /// 0038096 // Fc-gamma…	0005576 // extracellular region // inferred from electronic annotation /// 0009897 // external side of plasma membrane // not recorded /// 0016020 // membrane // non-traceable author statement /// 0042571 // immunoglobulin complex, circulating // not recorded /// 0070062 // extracellular exosome // inferred from direct assay /// 0072562 // blood microparticle // not recorded	0003823 // antigen binding // not recorded /// 0005515 // protein binding // inferred from electronic annotation /// 0034987 // immunoglobulin receptor binding // not recorded	---	chr22:23915311-23922495 (-) // 100.0 // q11.23
11715246_x_at	4.95765	5.27793	5.02582	5.1365	5.42771	5.00314	575	ADGRB1	adhesion G protein-coupled receptor B1	0007155 // cell adhesion // inferred from electronic annotation /// 0007165 // signal transduction // traceable author statement /// 0007166 // cell surface receptor signaling pathway // inferred from electronic annotation /// 0007186 // G-protein coupled receptor signaling pathway // inferred from electronic annotation /// 0007409 // axonogenesis // traceable author statement /// 0007422 // peri…	0005886 // plasma membrane // traceable author statement /// 0005887 // integral component of plasma membrane // traceable author statement /// 0005911 // cell-cell junction // traceable author statement /// 0014069 // postsynaptic density // inferred from electronic annotation /// 0016020 // membrane // inferred from electronic annotation /// 0016021 // integral component of membrane // traceabl…	0004871 // signal transducer activity // inferred from electronic annotation /// 0004888 // transmembrane signaling receptor activity // inferred from electronic annotation /// 0004930 // G-protein coupled receptor activity // inferred from direct assay /// 0005515 // protein binding // inferred from electronic annotation	---	chr8:143545376-143626367 (+) // 94.22 // q24.3
11715247_s_at	5.1473	5.26965	5.31237	5.4343	4.91762	5.14132	9681	DEPDC5	DEP domain containing 5	0032007 // negative regulation of TOR signaling // inferred from mutant phenotype /// 0034198 // cellular response to amino acid starvation // inferred from mutant phenotype /// 0035556 // intracellular signal transduction // inferred from electronic annotation /// 0043547 // positive regulation of GTPase activity // inferred from direct assay /// 0043547 // positive regulation of GTPase activity…	0005622 // intracellular // inferred from electronic annotation /// 0005737 // cytoplasm // inferred from electronic annotation /// 0005764 // lysosome // inferred from direct assay /// 0005765 // lysosomal membrane // inferred from direct assay /// 0005829 // cytosol // inferred from sequence or structural similarity /// 0048471 // perinuclear region of cytoplasm // inferred from sequence or str…	0005096 // GTPase activator activity // inferred from direct assay /// 0032403 // protein complex binding // inferred from direct assay	---	chr22:32150852-32302599 (+) // 100.0 // q12.2
11715248_s_at	2.16172	2.39541	2.24705	2.25463	2.17154	2.44069	7180	CRISP2	cysteine-rich secretory protein 2	0016337 // single organismal cell-cell adhesion // inferred from electronic annotation	0005576 // extracellular region // inferred from electronic annotation /// 0005615 // extracellular space // traceable author statement	---	---	chr6:49660071-49681299 (-) // 97.29 // p12.3
11715249_s_at	1.87932	1.74222	1.56328	1.75588	1.72903	2.01092	4111	MAGEA12	MAGE family member A12	---	---	0005515 // protein binding // inferred from physical interaction	---	chrX:151899294-151903172 (-) // 98.98 // q28
11715250_s_at	2.48862	2.4566	2.7413	2.22814	2.28575	2.31334	285600	KIAA0825	KIAA0825	---	---	---	---	chr5:93854917-93954309 (-) // 93.94 // q15
11715251_at	4.84669	4.66672	4.57916	4.65815	4.58768	4.54684	56548	CHST7	carbohydrate (N-acetylglucosamine 6-O) sulfotransferase 7	0005975 // carbohydrate metabolic process // traceable author statement /// 0005976 // polysaccharide metabolic process // traceable author statement /// 0006044 // N-acetylglucosamine metabolic process // inferred from direct assay /// 0006790 // sulfur compound metabolic process // inferred from direct assay /// 0030203 // glycosaminoglycan metabolic process // traceable author statement /// 00…	0000139 // Golgi membrane // traceable author statement /// 0005794 // Golgi apparatus // inferred from electronic annotation /// 0016020 // membrane // inferred from electronic annotation /// 0016021 // integral component of membrane // non-traceable author statement /// 0016021 // integral component of membrane // traceable author statement	0001517 // N-acetylglucosamine 6-O-sulfotransferase activity // inferred from direct assay /// 0008146 // sulfotransferase activity // inferred from electronic annotation /// 0008459 // chondroitin 6-sulfotransferase activity // inferred from direct assay /// 0016740 // transferase activity // inferred from electronic annotation	---	chrX:46433191-46457837 (+) // 94.94 // p11.23
11715252_at	7.47481	7.55325	7.58645	7.11353	6.99425	7.22903	51319	RSRC1	arginine/serine-rich coiled-coil 1	0000380 // alternative mRNA splicing, via spliceosome // inferred from electronic annotation /// 0000398 // mRNA splicing, via spliceosome // inferred from direct assay /// 0006397 // mRNA processing // inferred from electronic annotation /// 0006468 // protein phosphorylation // inferred from electronic annotation /// 0006913 // nucleocytoplasmic transport // inferred from sequence or structural…	0005634 // nucleus // inferred from sequence or structural similarity /// 0005737 // cytoplasm // inferred from sequence or structural similarity /// 0016607 // nuclear speck // inferred from sequence or structural similarity	0005515 // protein binding // inferred from physical interaction	---	chr3:157827891-158262574 (+) // 96.3 // q25.32
11715253_s_at	6.40263	6.9065	6.60595	6.69752	7.09765	6.68404	353333 /// 386674	KRTAP10-10 /// KRTAP10-6	keratin associated protein 10-10 /// keratin associated protein 10-6	---	0005882 // intermediate filament // inferred from electronic annotation /// 0045095 // keratin filament // inferred from electronic annotation	---	---	chr21:46020499-46058208 (+) // 97.5 // q22.3 /// chr21:46011148-46012386 (-) // 100.0 // q22.3
11715254_s_at	3.56078	3.63535	3.40355	3.65084	3.75338	3.55591	613211 /// 105379765	DEFB134 /// LOC105379765	defensin beta 134 /// uncharacterized LOC105379765	0006952 // defense response // inferred from electronic annotation /// 0042742 // defense response to bacterium // not recorded /// 0045087 // innate immune response // not recorded	0005576 // extracellular region // inferred from electronic annotation /// 0009986 // cell surface // not recorded	---	---	chr8:11851488-11853760 (-) // 100.0 // p23.1
11715255_s_at	2.26059	2.38361	2.71866	2.41979	2.4995	2.54019	259293	TAS2R30	taste receptor, type 2, member 30	0001580 // detection of chemical stimulus involved in sensory perception of bitter taste // inferred from direct assay /// 0007165 // signal transduction // inferred from electronic annotation /// 0007186 // G-protein coupled receptor signaling pathway // inferred from electronic annotation /// 0050896 // response to stimulus // inferred from electronic annotation /// 0050909 // sensory perceptio…	0005886 // plasma membrane // traceable author statement /// 0016020 // membrane // inferred from electronic annotation /// 0016021 // integral component of membrane // inferred by curator	0004871 // signal transducer activity // inferred from electronic annotation /// 0004930 // G-protein coupled receptor activity // inferred from electronic annotation /// 0033038 // bitter taste receptor activity // inferred from direct assay	---	chr12:11285883-11286843 (-) // 100.0 // p13.2
11715256_at	2.83796	2.96573	2.81605	3.30199	2.88881	3.02358	170626	XAGE3	X antigen family member 3	---	---	0005515 // protein binding // inferred from physical interaction	---	chrX:52891559-52896332 (-) // 97.97 // p11.22
11715257_x_at	3.17203	3.39864	2.95074	3.47919	3.39864	3.36404	170626	XAGE3	X antigen family member 3	---	---	0005515 // protein binding // inferred from physical interaction	---	chrX:52891559-52896332 (-) // 97.97 // p11.22
11715258_s_at	7.50194	7.52909	7.53484	7.50935	7.53758	7.54789	5763	PTMS	parathymosin	0002376 // immune system process // inferred from electronic annotation /// 0006260 // DNA replication // traceable author statement	0005634 // nucleus // traceable author statement	---	---	chr12:6875540-6880118 (+) // 79.91 // p13.31
11715259_s_at	2.68413	2.84253	2.66898	2.74952	2.86101	2.50136	3442	IFNA5	interferon, alpha 5	0002250 // adaptive immune response // not recorded /// 0002286 // T cell activation involved in immune response // not recorded /// 0002323 // natural killer cell activation involved in immune response // not recorded /// 0006952 // defense response // inferred from electronic annotation /// 0006959 // humoral immune response // not recorded /// 0007596 // blood coagulation // traceable author s…	0005576 // extracellular region // traceable author statement /// 0005615 // extracellular space // not recorded	0005125 // cytokine activity // not recorded /// 0005126 // cytokine receptor binding // traceable author statement /// 0005132 // type I interferon receptor binding // not recorded	---	chr9:21304685-21305255 (-) // 100.0 // p21.3
11715260_at	7.36602	7.36187	7.42444	7.10292	7.1604	7.15278	51093	RRNAD1	ribosomal RNA adenine dimethylase domain containing 1	0000154 // rRNA modification // inferred from electronic annotation /// 0031167 // rRNA methylation // inferred from electronic annotation /// 0032259 // methylation // inferred from electronic annotation	0016020 // membrane // inferred from electronic annotation /// 0016021 // integral component of membrane // inferred from electronic annotation	0000179 // rRNA (adenine-N6,N6-)-dimethyltransferase activity // inferred from electronic annotation /// 0008649 // rRNA methyltransferase activity // inferred from electronic annotation	---	chr1:156698262-156706751 (+) // 96.22 // q23.1
11715261_s_at	2.43843	2.26317	2.35238	2.43315	2.32138	2.39378	440563 /// 649330 /// 101060301	HNRNPCL2 /// HNRNPCL3 /// HNRNPCL4	heterogeneous nuclear ribonucleoprotein C-like 2 /// heterogeneous nuclear ribonucleoprotein C-like 3 /// heterogeneous nuclear ribonucleoprotein C-like 4	---	0005634 // nucleus // inferred from electronic annotation /// 0030529 // ribonucleoprotein complex // inferred from electronic annotation	0000166 // nucleotide binding // inferred from electronic annotation /// 0003676 // nucleic acid binding // inferred from electronic annotation /// 0003723 // RNA binding // inferred from electronic annotation /// 0044822 // poly(A) RNA binding // inferred from direct assay	---	chr1:12907235-12908237 (-) // 96.11 // p36.21 /// chr1:13182965-13183967 (-) // 95.71 // p36.21
11715262_at	4.27193	4.39443	4.32083	4.80902	4.51525	4.39743	4543	MTNR1A	melatonin receptor 1A	0007165 // signal transduction // inferred from electronic annotation /// 0007166 // cell surface receptor signaling pathway // not recorded /// 0007186 // G-protein coupled receptor signaling pathway // inferred from electronic annotation /// 0007187 // G-protein coupled receptor signaling pathway, coupled to cyclic nucleotide second messenger // traceable author statement /// 0007568 // aging /…	0005886 // plasma membrane // traceable author statement /// 0005887 // integral component of plasma membrane // inferred from direct assay /// 0016020 // membrane // inferred from electronic annotation /// 0016021 // integral component of membrane // inferred from electronic annotation /// 0043025 // neuronal cell body // inferred from electronic annotation /// 0043235 // receptor complex // inf…	0004871 // signal transducer activity // inferred from electronic annotation /// 0004930 // G-protein coupled receptor activity // inferred from electronic annotation /// 0005515 // protein binding // inferred from physical interaction /// 0008502 // melatonin receptor activity // inferred from electronic annotation /// 0042562 // hormone binding // inferred from physical interaction /// 0097159 …	GPCRDB_Class_A_Rhodopsin-like // GenMAPP /// Small_ligand_GPCRs // GenMAPP	chr4:187454808-187476537 (-) // 99.91 // q35.2
11715263_at	2.23621	2.21124	2.43995	2.57984	2.60504	2.8494	79925	SPEF2	sperm flagellar 2	0002520 // immune system development // inferred from electronic annotation /// 0007283 // spermatogenesis // inferred from electronic annotation /// 0009566 // fertilization // inferred from electronic annotation /// 0010259 // multicellular organismal aging // inferred from electronic annotation /// 0035082 // axoneme assembly // inferred from electronic annotation /// 0048702 // embryonic neur…	0002177 // manchette // inferred from electronic annotation /// 0005737 // cytoplasm // inferred from electronic annotation /// 0005794 // Golgi apparatus // inferred from electronic annotation /// 0097225 // sperm midpiece // inferred from electronic annotation	0005515 // protein binding // inferred from electronic annotation /// 0046983 // protein dimerization activity // inferred from electronic annotation	---	chr5:35617988-35814712 (+) // 99.75 // p13.2
11715264_s_at	6.87723	6.97423	6.80881	6.98677	7.18628	7.0891	2837	UTS2R	urotensin 2 receptor	0003105 // negative regulation of glomerular filtration // inferred from electronic annotation /// 0007165 // signal transduction // traceable author statement /// 0007186 // G-protein coupled receptor signaling pathway // inferred from electronic annotation /// 0007200 // phospholipase C-activating G-protein coupled receptor signaling pathway // not recorded /// 0007204 // positive regulation of…	0005769 // early endosome // inferred from electronic annotation /// 0005829 // cytosol // inferred from electronic annotation /// 0005886 // plasma membrane // traceable author statement /// 0005887 // integral component of plasma membrane // not recorded /// 0016020 // membrane // traceable author statement /// 0016021 // integral component of membrane // inferred from electronic annotation ///…	0001604 // urotensin II receptor activity // not recorded /// 0004871 // signal transducer activity // inferred from electronic annotation /// 0004930 // G-protein coupled receptor activity // traceable author statement	GPCRDB_Other // GenMAPP	chr17:80332200-80333370 (+) // 93.42 // q25.3
11715265_at	6.86749	6.82527	6.84923	6.54616	6.46704	6.55081	9896	FIG4	FIG4 phosphoinositide 5-phosphatase	0006644 // phospholipid metabolic process // traceable author statement /// 0006661 // phosphatidylinositol biosynthetic process // traceable author statement /// 0007033 // vacuole organization // inferred from electronic annotation /// 0007626 // locomotory behavior // inferred from electronic annotation /// 0008152 // metabolic process // inferred from electronic annotation /// 0010976 // posi…	0000139 // Golgi membrane // traceable author statement /// 0005768 // endosome // inferred from electronic annotation /// 0005783 // endoplasmic reticulum // inferred from electronic annotation /// 0005794 // Golgi apparatus // inferred from electronic annotation /// 0010008 // endosome membrane // inferred from direct assay /// 0016020 // membrane // inferred from electronic annotation /// 0031…	0004438 // phosphatidylinositol-3-phosphatase activity // inferred from electronic annotation /// 0005515 // protein binding // inferred from physical interaction /// 0016787 // hydrolase activity // inferred from electronic annotation /// 0034593 // phosphatidylinositol bisphosphate phosphatase activity // inferred from electronic annotation /// 0042578 // phosphoric ester hydrolase activity // …	---	chr6:110012423-110146634 (+) // 99.42 // q21
11715266_s_at	2.97931	3.20392	2.97931	3.04525	3.22387	2.99952	342372	PKD1L3	polycystic kidney disease 1-like 3	0001581 // detection of chemical stimulus involved in sensory perception of sour taste // inferred from sequence or structural similarity /// 0001822 // kidney development // inferred from electronic annotation /// 0006810 // transport // inferred from electronic annotation /// 0006811 // ion transport // inferred from electronic annotation /// 0006812 // cation transport // inferred from sequenc…	0005886 // plasma membrane // inferred from direct assay /// 0009986 // cell surface // inferred from sequence or structural similarity /// 0016020 // membrane // inferred from electronic annotation /// 0016021 // integral component of membrane // inferred from electronic annotation /// 0034703 // cation channel complex // inferred from sequence or structural similarity /// 0043235 // receptor co…	0005261 // cation channel activity // inferred from sequence or structural similarity /// 0005262 // calcium channel activity // inferred from electronic annotation /// 0005515 // protein binding // inferred from physical interaction /// 0008324 // cation transmembrane transporter activity // inferred from sequence or structural similarity /// 0030246 // carbohydrate binding // inferred from elec…	---	chr16:71963440-72033877 (-) // 99.92 // q22.2
11715267_s_at	9.19406	9.17268	9.21561	8.91152	8.99906	8.87662	83481	EPPK1	epiplakin 1	---	0005737 // cytoplasm // inferred from electronic annotation /// 0005856 // cytoskeleton // inferred from electronic annotation	0044822 // poly(A) RNA binding // inferred from direct assay	---	chr8:144939911-144947434 (-) // 47.97 // q24.3
11715268_s_at	5.24006	5.38794	5.14027	5.50952	5.39312	5.39684	2812 /// 5413 /// 100526833	GP1BB /// SEPT5 /// SEPT5-GP1BB	glycoprotein Ib (platelet), beta polypeptide /// septin 5 /// SEPT5-GP1BB readthrough	0000910 // cytokinesis // traceable author statement /// 0007049 // cell cycle // inferred from electronic annotation /// 0007155 // cell adhesion // inferred from electronic annotation /// 0007166 // cell surface receptor signaling pathway // non-traceable author statement /// 0007596 // blood coagulation // traceable author statement /// 0007597 // blood coagulation, intrinsic pathway // tracea…	0005737 // cytoplasm // inferred from electronic annotation /// 0005856 // cytoskeleton // inferred from electronic annotation /// 0005886 // plasma membrane // traceable author statement /// 0005886 // plasma membrane // inferred from direct assay /// 0005887 // integral component of plasma membrane // non-traceable author statement /// 0005938 // cell cortex // inferred from electronic annotati…	0000166 // nucleotide binding // inferred from electronic annotation /// 0003924 // GTPase activity // traceable author statement /// 0004888 // transmembrane signaling receptor activity // non-traceable author statement /// 0005198 // structural molecule activity // traceable author statement /// 0005515 // protein binding // inferred from physical interaction /// 0005525 // GTP binding // infer…	---	chr22:19711065-19712297 (+) // 96.35 // q11.21
11715269_x_at	3.5018	3.78888	3.70729	3.743	3.65226	3.54783	200810	ALG1L	ALG1, chitobiosyldiphosphodolichol beta-mannosyltransferase-like	0006486 // protein glycosylation // not recorded /// 0097502 // mannosylation // not recorded	0005783 // endoplasmic reticulum // not recorded	0000030 // mannosyltransferase activity // not recorded /// 0016740 // transferase activity // inferred from electronic annotation /// 0016757 // transferase activity, transferring glycosyl groups // inferred from electronic annotation	---	chr3:125648117-125652542 (-) // 80.31 // q21.2
11715270_s_at	5.69694	5.48109	5.55685	6.94095	6.69451	7.03012	8609	KLF7	Kruppel-like factor 7 (ubiquitous)	0006351 // transcription, DNA-templated // inferred from electronic annotation /// 0006355 // regulation of transcription, DNA-templated // inferred from electronic annotation /// 0006357 // regulation of transcription from RNA polymerase II promoter // traceable author statement /// 0007409 // axonogenesis // inferred from electronic annotation /// 0007411 // axon guidance // inferred from elect…	0005634 // nucleus // inferred from electronic annotation	0003676 // nucleic acid binding // inferred from electronic annotation /// 0003677 // DNA binding // inferred from electronic annotation /// 0003700 // transcription factor activity, sequence-specific DNA binding // inferred from electronic annotation /// 0003713 // transcription coactivator activity // traceable author statement /// 0008270 // zinc ion binding // traceable author statement /// 0…	---	chr2:207945528-208030614 (-) // 96.34 // q33.3
11715271_s_at	7.00609	7.11141	6.9179	7.21878	7.26788	7.28045	22947 /// 26583 /// 399839 /// 440013 /// 440014 /// 440017 /// 441056 /// 653543 /// 653544 /// 653545 /// 653548 /// 728022 /// 728410 /// 100288687 /// 100289581 /// 100419743 /// 102723423 /// 102723449 /// 102723472 /// 102723495 /// 102723518 /// 102723538	DUX4L1 /// DUX4L8 /// DUX4L11 /// DUX4L10 /// DUX4L12 /// DUX4L15 /// DUX4L4 /// DUX4L7 /// DUX4L6 /// DUX4L5 /// DUX4L3 /// DUX4L14 /// DUX4L2 /// DUX4 /// DUX4L13 /// DBET /// DUX4L25 /// DUX4L24 /// DUX4L23 /// DUX4L22 /// DUX4L21 /// DUX4L20	double homeobox 4 like 1 /// double homeobox 4 like 8 /// double homeobox 4 like 11 /// double homeobox 4 like 10 /// double homeobox 4 like 12 /// double homeobox 4 like 15 /// double homeobox 4 like 4 /// double homeobox 4 like 7 /// double homeobox 4 like 6 /// double homeobox 4 like 5 /// double homeobox 4 like 3 /// double homeobox 4 like 14 /// double homeobox 4 like 2 /// double homeobox 4…	0006351 // transcription, DNA-templated // inferred from electronic annotation /// 0006355 // regulation of transcription, DNA-templated // inferred from electronic annotation /// 0006915 // apoptotic process // inferred from direct assay /// 0008285 // negative regulation of cell proliferation // inferred from direct assay /// 0045944 // positive regulation of transcription from RNA polymerase I…	0005634 // nucleus // inferred from direct assay /// 0005654 // nucleoplasm // inferred from direct assay /// 0031965 // nuclear membrane // inferred from direct assay	0000976 // transcription regulatory region sequence-specific DNA binding // inferred from direct assay /// 0003677 // DNA binding // inferred from electronic annotation	---	chr10:135496886-135498492 (+) // 87.45 // q26.3 /// chr10:135480339-135481965 (+) // 87.45 // q26.3 /// chr10:135483649-135485275 (+) // 87.45 // q26.3 /// chr10:135493567-135495193 (+) // 87.45 // q26.3 /// chr10:135490277-135491883 (+) // 87.38 // q26.3 /// chr10:135486958-135488584 (+) // 87.38 // q26.3 /// chr4:191005266-191006883 (+) // 88.56 // q35.2 /// chr4:191011859-191013476 (+) // 88.5…
11715272_s_at	1.80266	1.65844	1.84195	1.90865	1.75938	1.789	10720	UGT2B11	UDP glucuronosyltransferase 2 family, polypeptide B11	0006805 // xenobiotic metabolic process // traceable author statement /// 0008152 // metabolic process // inferred from electronic annotation /// 0008210 // estrogen metabolic process // traceable author statement /// 0009813 // flavonoid biosynthetic process // not recorded /// 0032870 // cellular response to hormone stimulus // not recorded /// 0052696 // flavonoid glucuronidation // not record…	0005783 // endoplasmic reticulum // inferred from electronic annotation /// 0005789 // endoplasmic reticulum membrane // inferred from electronic annotation /// 0016020 // membrane // inferred from electronic annotation /// 0016021 // integral component of membrane // inferred from electronic annotation /// 0031090 // organelle membrane // inferred from electronic annotation /// 0043231 // intrac…	0015020 // glucuronosyltransferase activity // not recorded /// 0016740 // transferase activity // inferred from electronic annotation /// 0016757 // transferase activity, transferring glycosyl groups // inferred from electronic annotation /// 0016758 // transferase activity, transferring hexosyl groups // inferred from electronic annotation	---	chr4:70146209-70160632 (+) // 95.93 // q13.2 /// chr4:70066052-70080449 (-) // 98.95 // q13.2
11715273_at	3.09765	3.35211	3.32018	2.97573	3.35211	3.10861	7169	TPM2	tropomyosin 2 (beta)	0006936 // muscle contraction // traceable author statement /// 0030049 // muscle filament sliding // traceable author statement /// 0043462 // regulation of ATPase activity // inferred from direct assay	0005737 // cytoplasm // inferred from electronic annotation /// 0005829 // cytosol // traceable author statement /// 0005856 // cytoskeleton // inferred from electronic annotation /// 0005862 // muscle thin filament tropomyosin // traceable author statement	0003779 // actin binding // inferred from direct assay /// 0008307 // structural constituent of muscle // traceable author statement	Striated_muscle_contraction // GenMAPP	chr9:35682922-35690053 (-) // 98.12 // p13.3
11715274_x_at	3.09702	3.32426	3.32281	2.97474	3.37845	3.10205	7169	TPM2	tropomyosin 2 (beta)	0006936 // muscle contraction // traceable author statement /// 0030049 // muscle filament sliding // traceable author statement /// 0043462 // regulation of ATPase activity // inferred from direct assay	0005737 // cytoplasm // inferred from electronic annotation /// 0005829 // cytosol // traceable author statement /// 0005856 // cytoskeleton // inferred from electronic annotation /// 0005862 // muscle thin filament tropomyosin // traceable author statement	0003779 // actin binding // inferred from direct assay /// 0008307 // structural constituent of muscle // traceable author statement	Striated_muscle_contraction // GenMAPP	chr9:35682922-35690053 (-) // 98.12 // p13.3
11715275_s_at	1.77453	1.64721	1.69069	1.79444	1.76789	1.92271	6756	SSX1	synovial sarcoma, X breakpoint 1	0006351 // transcription, DNA-templated // inferred from electronic annotation /// 0006355 // regulation of transcription, DNA-templated // inferred from electronic annotation /// 1903507 // negative regulation of nucleic acid-templated transcription // traceable author statement	0005622 // intracellular // inferred from electronic annotation /// 0005634 // nucleus // inferred from electronic annotation	0003676 // nucleic acid binding // inferred from electronic annotation /// 0003714 // transcription corepressor activity // traceable author statement /// 0005515 // protein binding // inferred from physical interaction	---	chrX:48114796-48126879 (+) // 95.75 // p11.23
11715276_s_at	9.28363	9.3457	9.35526	8.62862	8.52064	8.61298	54998	AURKAIP1	aurora kinase A interacting protein 1	0006996 // organelle organization // traceable author statement /// 0016310 // phosphorylation // inferred from electronic annotation /// 0032543 // mitochondrial translation // traceable author statement /// 0045839 // negative regulation of mitotic nuclear division // non-traceable author statement /// 0045862 // positive regulation of proteolysis // inferred from direct assay /// 0070124 // mi…	0005634 // nucleus // inferred from direct assay /// 0005654 // nucleoplasm // inferred from direct assay /// 0005739 // mitochondrion // inferred from direct assay /// 0005743 // mitochondrial inner membrane // traceable author statement /// 0043231 // intracellular membrane-bounded organelle // inferred from direct assay	0005515 // protein binding // inferred from physical interaction /// 0016301 // kinase activity // inferred from electronic annotation	---	chr1:1309109-1310818 (-) // 95.93 // p36.33
11715277_s_at	9.39798	9.32593	9.34919	8.61595	8.68735	8.55769	54998	AURKAIP1	aurora kinase A interacting protein 1	0006996 // organelle organization // traceable author statement /// 0016310 // phosphorylation // inferred from electronic annotation /// 0032543 // mitochondrial translation // traceable author statement /// 0045839 // negative regulation of mitotic nuclear division // non-traceable author statement /// 0045862 // positive regulation of proteolysis // inferred from direct assay /// 0070124 // mi…	0005634 // nucleus // inferred from direct assay /// 0005654 // nucleoplasm // inferred from direct assay /// 0005739 // mitochondrion // inferred from direct assay /// 0005743 // mitochondrial inner membrane // traceable author statement /// 0043231 // intracellular membrane-bounded organelle // inferred from direct assay	0005515 // protein binding // inferred from physical interaction /// 0016301 // kinase activity // inferred from electronic annotation	---	chr1:1309109-1310580 (-) // 95.58 // p36.33
11715278_s_at	9.3369	9.38199	9.44596	8.65546	8.65925	8.60588	54998	AURKAIP1	aurora kinase A interacting protein 1	0006996 // organelle organization // traceable author statement /// 0016310 // phosphorylation // inferred from electronic annotation /// 0032543 // mitochondrial translation // traceable author statement /// 0045839 // negative regulation of mitotic nuclear division // non-traceable author statement /// 0045862 // positive regulation of proteolysis // inferred from direct assay /// 0070124 // mi…	0005634 // nucleus // inferred from direct assay /// 0005654 // nucleoplasm // inferred from direct assay /// 0005739 // mitochondrion // inferred from direct assay /// 0005743 // mitochondrial inner membrane // traceable author statement /// 0043231 // intracellular membrane-bounded organelle // inferred from direct assay	0005515 // protein binding // inferred from physical interaction /// 0016301 // kinase activity // inferred from electronic annotation	---	chr1:1309110-1310562 (-) // 98.31 // p36.33
11715279_x_at	2.93169	2.83228	3.09949	3.09949	2.85212	2.98171	441531	PGAM4	phosphoglycerate mutase family member 4	0006094 // gluconeogenesis // not recorded /// 0006096 // glycolytic process // inferred from mutant phenotype /// 0006096 // glycolytic process // non-traceable author statement /// 0008152 // metabolic process // inferred from electronic annotation /// 0016311 // dephosphorylation // inferred from electronic annotation /// 0043456 // regulation of pentose-phosphate shunt // not recorded /// 190…	0005829 // cytosol // not recorded /// 0070062 // extracellular exosome // inferred from direct assay /// 0097228 // sperm principal piece // inferred from direct assay	0003824 // catalytic activity // inferred from electronic annotation /// 0004082 // bisphosphoglycerate mutase activity // inferred from electronic annotation /// 0004083 // bisphosphoglycerate 2-phosphatase activity // inferred from electronic annotation /// 0004619 // phosphoglycerate mutase activity // inferred from mutant phenotype /// 0004619 // phosphoglycerate mutase activity // non-tracea…	---	chr10:99186064-99193197 (+) // 97.85 // q24.1 /// chr12:104424556-104426241 (+) // 95.05 // q23.3 /// chr12:94033678-94035362 (-) // 95.53 // q22 /// chrX:77223457-77225135 (-) // 97.38 // q21.1
11715280_s_at	5.53728	5.60924	5.47822	5.89936	6.02667	6.00462	3872	KRT17	keratin 17, type I	0002009 // morphogenesis of an epithelium // inferred from electronic annotation /// 0007165 // signal transduction // inferred from mutant phenotype /// 0008544 // epidermis development // traceable author statement /// 0030307 // positive regulation of cell growth // inferred from electronic annotation /// 0031069 // hair follicle morphogenesis // inferred from sequence or structural similarity…	0005737 // cytoplasm // inferred from electronic annotation /// 0005882 // intermediate filament // inferred from electronic annotation /// 0070062 // extracellular exosome // inferred from direct assay /// 0071944 // cell periphery // inferred from electronic annotation	0005198 // structural molecule activity // inferred from electronic annotation /// 0005200 // structural constituent of cytoskeleton // traceable author statement /// 0005515 // protein binding // inferred from physical interaction /// 0032395 // MHC class II receptor activity // inferred from direct assay /// 0042289 // MHC class II protein binding // inferred from physical interaction	---	chr17:18330119-18335316 (+) // 95.24 // p11.2 /// chr17:39775691-39780882 (-) // 100.0 // q21.2
11715281_at	4.04218	4.31026	4.26715	4.4133	4.30273	4.2308	434	ASIP	agouti signaling protein	0006091 // generation of precursor metabolites and energy // inferred from electronic annotation /// 0007165 // signal transduction // traceable author statement /// 0007267 // cell-cell signaling // traceable author statement /// 0008343 // adult feeding behavior // inferred from electronic annotation /// 0009755 // hormone-mediated signaling pathway // inferred from electronic annotation /// 00…	0005576 // extracellular region // inferred from electronic annotation /// 0005615 // extracellular space // traceable author statement /// 0005623 // cell // inferred from electronic annotation	0005102 // receptor binding // traceable author statement /// 0031779 // melanocortin receptor binding // inferred from electronic annotation /// 0031781 // type 3 melanocortin receptor binding // inferred from electronic annotation /// 0031782 // type 4 melanocortin receptor binding // inferred from electronic annotation	---	chr20:32848170-32857148 (+) // 100.0 // q11.22
11715282_s_at	7.37332	7.5983	7.46622	7.7416	7.81883	7.85093	1082 /// 93659 /// 94027 /// 94115 /// 114335 /// 114336	CGB /// CGB5 /// CGB7 /// CGB8 /// CGB1 /// CGB2	chorionic gonadotropin, beta polypeptide /// chorionic gonadotropin, beta polypeptide 5 /// chorionic gonadotropin, beta polypeptide 7 /// chorionic gonadotropin, beta polypeptide 8 /// chorionic gonadotropin, beta polypeptide 1 /// chorionic gonadotropin, beta polypeptide 2	0006915 // apoptotic process // traceable author statement /// 0007165 // signal transduction // traceable author statement /// 0007267 // cell-cell signaling // traceable author statement /// 0007292 // female gamete generation // traceable author statement /// 0016486 // peptide hormone processing // traceable author statement /// 0044267 // cellular protein metabolic process // traceable autho…	0005576 // extracellular region // traceable author statement /// 0005576 // extracellular region // inferred from electronic annotation	0005179 // hormone activity // inferred from mutant phenotype	Cell_cycle_KEGG // GenMAPP /// G1_to_S_cell_cycle_Reactome // GenMAPP	chr19:49547101-49548568 (+) // 100.0 // q13.33 /// chr19:49550894-49552361 (-) // 99.43 // q13.33 /// chr19:49526125-49527593 (-) // 99.2 // q13.33 /// chr19:49557530-49558997 (-) // 96.93 // q13.33
11715283_at	4.13182	4.4222	4.13484	4.2264	4.24015	4.1903	886	CCKAR	cholecystokinin A receptor	0001659 // temperature homeostasis // inferred from electronic annotation /// 0001696 // gastric acid secretion // inferred from electronic annotation /// 0001764 // neuron migration // inferred from electronic annotation /// 0002023 // reduction of food intake in response to dietary excess // inferred from electronic annotation /// 0007165 // signal transduction // inferred from electronic annot…	0005737 // cytoplasm // inferred from electronic annotation /// 0005764 // lysosome // inferred from electronic annotation /// 0005768 // endosome // inferred from electronic annotation /// 0005783 // endoplasmic reticulum // inferred from electronic annotation /// 0005829 // cytosol // inferred from electronic annotation /// 0005829 // cytosol // traceable author statement /// 0005886 // plasma …	0004871 // signal transducer activity // inferred from electronic annotation /// 0004930 // G-protein coupled receptor activity // inferred from electronic annotation /// 0004951 // cholecystokinin receptor activity // inferred from electronic annotation /// 0042277 // peptide binding // not recorded	GPCRDB_Class_A_Rhodopsin-like // GenMAPP /// Peptide_GPCRs // GenMAPP	chr4:26483017-26492042 (-) // 95.01 // p15.2
11715284_x_at	5.39162	5.45292	5.25893	5.47072	5.6224	5.52839	123207	C15orf40	chromosome 15 open reading frame 40	---	---	---	---	chr15:83676701-83680393 (-) // 44.69 // q25.2
11715285_at	4.30267	4.15964	4.45684	4.53832	4.21413	4.16508	123207	C15orf40	chromosome 15 open reading frame 40	---	---	---	---	chr15:83659370-83680393 (-) // 79.53 // q25.2
11715286_x_at	4.22427	4.18799	4.33514	4.49498	4.17693	4.1345	123207	C15orf40	chromosome 15 open reading frame 40	---	---	---	---	chr15:83659370-83680393 (-) // 79.53 // q25.2
11715287_at	5.15218	4.98453	5.09985	5.1943	4.94517	5.13149	123207	C15orf40	chromosome 15 open reading frame 40	---	---	---	---	chr15:83657716-83680393 (-) // 93.62 // q25.2
11715288_s_at	2.97376	2.73763	2.67348	3.05294	3.0788	2.84959	23581	CASP14	caspase 14	0006508 // proteolysis // inferred from electronic annotation /// 0006915 // apoptotic process // inferred from electronic annotation /// 0006915 // apoptotic process // --- /// 0006919 // activation of cysteine-type endopeptidase activity involved in apoptotic process // not recorded /// 0008544 // epidermis development // traceable author statement /// 0008630 // intrinsic apoptotic signaling p…	0005634 // nucleus // inferred from direct assay /// 0005737 // cytoplasm // not recorded /// 0005737 // cytoplasm // inferred from direct assay /// 0045095 // keratin filament // inferred from electronic annotation /// 0070062 // extracellular exosome // inferred from direct assay	0004197 // cysteine-type endopeptidase activity // traceable author statement /// 0005515 // protein binding // inferred from physical interaction /// 0008233 // peptidase activity // inferred from electronic annotation /// 0008234 // cysteine-type peptidase activity // inferred from electronic annotation /// 0016787 // hydrolase activity // inferred from electronic annotation /// 0097199 // cyst…	---	chr19:15163014-15166900 (+) // 100.0 // p13.12
11715289_s_at	4.73428	4.84724	4.90962	4.97298	4.96806	5.02823	181	AGRP	agouti related neuropeptide	0007218 // neuropeptide signaling pathway // inferred from direct assay /// 0007623 // circadian rhythm // inferred from electronic annotation /// 0007631 // feeding behavior // traceable author statement /// 0008343 // adult feeding behavior // inferred from electronic annotation /// 0009648 // photoperiodism // inferred from electronic annotation /// 0009755 // hormone-mediated signaling pathwa…	0005576 // extracellular region // inferred from electronic annotation /// 0005615 // extracellular space // inferred from direct assay /// 0005794 // Golgi apparatus // inferred from electronic annotation /// 0005796 // Golgi lumen // inferred from direct assay /// 0043025 // neuronal cell body // inferred from electronic annotation /// 0070062 // extracellular exosome // inferred from direct as…	0005102 // receptor binding // traceable author statement /// 0005184 // neuropeptide hormone activity // inferred from direct assay	---	chr16:67516473-67517304 (-) // 96.09 // q22.1
11715290_s_at	4.21951	4.18443	4.25304	4.31632	4.28125	4.15474	1365	CLDN3	claudin 3	0001666 // response to hypoxia // inferred from expression pattern /// 0003382 // epithelial cell morphogenesis // inferred from sequence or structural similarity /// 0007165 // signal transduction // traceable author statement /// 0016338 // calcium-independent cell-cell adhesion via plasma membrane cell-adhesion molecules // inferred from electronic annotation /// 0051260 // protein homooligome…	0005886 // plasma membrane // inferred from electronic annotation /// 0005887 // integral component of plasma membrane // traceable author statement /// 0005923 // bicellular tight junction // inferred from direct assay /// 0005923 // bicellular tight junction // inferred from sequence or structural similarity /// 0016020 // membrane // inferred from electronic annotation /// 0016021 // integral …	0004888 // transmembrane signaling receptor activity // traceable author statement /// 0005198 // structural molecule activity // inferred from electronic annotation /// 0005515 // protein binding // inferred from electronic annotation /// 0042802 // identical protein binding // inferred from electronic annotation	---	chr7:73183327-73184600 (-) // 91.65 // q11.23
11715291_s_at	2.17609	2.68737	2.28853	2.52525	2.41352	2.29479	6910	TBX5	T-box 5	0002009 // morphogenesis of an epithelium // inferred from electronic annotation /// 0003166 // bundle of His development // inferred from electronic annotation /// 0003181 // atrioventricular valve morphogenesis // inferred from electronic annotation /// 0003197 // endocardial cushion development // inferred from electronic annotation /// 0003218 // cardiac left ventricle formation // inferred f…	0005634 // nucleus // inferred from direct assay /// 0005654 // nucleoplasm // traceable author statement /// 0005667 // transcription factor complex // inferred from electronic annotation /// 0005737 // cytoplasm // inferred from direct assay /// 0005737 // cytoplasm // traceable author statement	0000977 // RNA polymerase II regulatory region sequence-specific DNA binding // inferred from electronic annotation /// 0001228 // transcriptional activator activity, RNA polymerase II transcription regulatory region sequence-specific binding // inferred from electronic annotation /// 0003677 // DNA binding // inferred from direct assay /// 0003700 // transcription factor activity, sequence-speci…	---	chr12:114803901-114841703 (-) // 100.0 // q24.21
11715292_at	2.2414	2.14136	1.9261	2.13856	2.12867	2.22699	6489	ST8SIA1	ST8 alpha-N-acetyl-neuraminide alpha-2,8-sialyltransferase 1	0005975 // carbohydrate metabolic process // traceable author statement /// 0006486 // protein glycosylation // inferred from electronic annotation /// 0006488 // dolichol-linked oligosaccharide biosynthetic process // traceable author statement /// 0006629 // lipid metabolic process // inferred from electronic annotation /// 0006665 // sphingolipid metabolic process // inferred from electronic a…	0000139 // Golgi membrane // traceable author statement /// 0005794 // Golgi apparatus // inferred from electronic annotation /// 0016020 // membrane // inferred from electronic annotation /// 0016021 // integral component of membrane // traceable author statement /// 0030173 // integral component of Golgi membrane // inferred from electronic annotation	0003828 // alpha-N-acetylneuraminate alpha-2,8-sialyltransferase activity // inferred from electronic annotation /// 0008373 // sialyltransferase activity // traceable author statement /// 0016740 // transferase activity // inferred from electronic annotation /// 0016757 // transferase activity, transferring glycosyl groups // inferred from electronic annotation	---	chr12:22346325-22487648 (-) // 89.49 // p12.1
11715293_s_at	2.63676	2.60535	2.92257	3.13665	2.46682	2.72514	83707	TRPT1	tRNA phosphotransferase 1	0006388 // tRNA splicing, via endonucleolytic cleavage and ligation // inferred from electronic annotation /// 0008033 // tRNA processing // inferred from electronic annotation /// 0045859 // regulation of protein kinase activity // inferred from electronic annotation	---	0000215 // tRNA 2'-phosphotransferase activity // inferred from electronic annotation /// 0008665 // 2'-phosphotransferase activity // inferred from electronic annotation /// 0016740 // transferase activity // inferred from electronic annotation /// 0016772 // transferase activity, transferring phosphorus-containing groups // inferred from electronic annotation	---	chr11:63991271-63993726 (-) // 87.4 // q13.1
11715294_s_at	3.13098	2.74293	2.92725	3.17254	3.39424	3.05162	143279	HECTD2	HECT domain containing E3 ubiquitin protein ligase 2	0008152 // metabolic process // inferred from electronic annotation /// 0016567 // protein ubiquitination // not recorded /// 0016567 // protein ubiquitination // inferred from electronic annotation /// 0042787 // protein ubiquitination involved in ubiquitin-dependent protein catabolic process // ---	0005737 // cytoplasm // not recorded	0004842 // ubiquitin-protein transferase activity // inferred from electronic annotation /// 0004842 // ubiquitin-protein transferase activity // --- /// 0016874 // ligase activity // inferred from electronic annotation /// 0061630 // ubiquitin protein ligase activity // not recorded	---	chr10:93170095-93222967 (+) // 62.28 // q23.32
11715295_s_at	3.84404	4.17064	3.93339	3.92327	4.06358	4.04924	10850	CCL27	chemokine (C-C motif) ligand 27	0006935 // chemotaxis // traceable author statement /// 0006955 // immune response // inferred from electronic annotation /// 0007267 // cell-cell signaling // traceable author statement /// 0060326 // cell chemotaxis // inferred from electronic annotation /// 0060326 // cell chemotaxis // traceable author statement	0005576 // extracellular region // traceable author statement /// 0005615 // extracellular space // inferred from electronic annotation	0005125 // cytokine activity // inferred from electronic annotation /// 0008009 // chemokine activity // inferred from electronic annotation	---	chr9:34661893-34662689 (-) // 94.88 // p13.3
11715296_s_at	6.1115	6.31353	6.27117	6.3391	6.39157	6.25357	3883	KRT33A	keratin 33A, type I	---	0005615 // extracellular space // inferred from direct assay /// 0005882 // intermediate filament // inferred from electronic annotation	0005198 // structural molecule activity // inferred from electronic annotation	---	chr17:39502370-39507056 (-) // 100.0 // q21.2
11715297_at	3.24195	3.31214	3.20025	3.18548	2.85293	2.77384	2395	FXN	frataxin	0006119 // oxidative phosphorylation // inferred from electronic annotation /// 0006783 // heme biosynthetic process // non-traceable author statement /// 0006810 // transport // inferred from electronic annotation /// 0006811 // ion transport // inferred from electronic annotation /// 0006879 // cellular iron ion homeostasis // inferred from mutant phenotype /// 0007005 // mitochondrion organiza…	0005737 // cytoplasm // inferred from electronic annotation /// 0005739 // mitochondrion // inferred from direct assay /// 0005759 // mitochondrial matrix // inferred from sequence or structural similarity /// 0005759 // mitochondrial matrix // non-traceable author statement /// 0005759 // mitochondrial matrix // traceable author statement /// 0005829 // cytosol // inferred from direct assay	0004322 // ferroxidase activity // inferred from direct assay /// 0005515 // protein binding // inferred from physical interaction /// 0008198 // ferrous iron binding // inferred from direct assay /// 0008199 // ferric iron binding // inferred from direct assay /// 0016491 // oxidoreductase activity // inferred from electronic annotation /// 0034986 // iron chaperone activity // inferred from dir…	---	chr9:71650478-71715094 (+) // 94.59 // q21.11
11715298_x_at	2.58179	2.62544	2.64369	2.74808	2.62544	2.62509	9047	SH2D2A	SH2 domain containing 2A	0001525 // angiogenesis // inferred from electronic annotation /// 0007165 // signal transduction // traceable author statement /// 0007275 // multicellular organismal development // inferred from electronic annotation /// 0008283 // cell proliferation // inferred from electronic annotation /// 0009967 // positive regulation of signal transduction // traceable author statement /// 0030154 // cell…	0005737 // cytoplasm // traceable author statement /// 0005829 // cytosol // traceable author statement	0005070 // SH3/SH2 adaptor activity // traceable author statement /// 0005515 // protein binding // inferred from physical interaction /// 0017124 // SH3 domain binding // inferred from electronic annotation	---	chr1:156776851-156786640 (-) // 97.23 // q23.1
11715299_s_at	3.52521	3.58055	3.44231	3.81464	3.84294	3.90132	391002	PRAMEF8	PRAME family member 8	0008284 // positive regulation of cell proliferation // inferred from electronic annotation /// 0043066 // negative regulation of apoptotic process // inferred from electronic annotation /// 0045596 // negative regulation of cell differentiation // inferred from electronic annotation /// 0045892 // negative regulation of transcription, DNA-templated // inferred from electronic annotation /// 0048…	---	0042974 // retinoic acid receptor binding // inferred from electronic annotation	---	chr1:12977512-12980233 (+) // 100.0 // p36.21 /// chr1:13607766-13610487 (-) // 99.86 // p36.21 /// chr1:13386981-13389702 (-) // 99.79 // p36.21
11715300_s_at	1.88478	1.86307	1.80035	2.01299	2.02732	2.03096	10214	SSX3	synovial sarcoma, X breakpoint 3	0006351 // transcription, DNA-templated // inferred from electronic annotation /// 0006355 // regulation of transcription, DNA-templated // inferred from electronic annotation /// 1903507 // negative regulation of nucleic acid-templated transcription // not recorded	0005622 // intracellular // inferred from electronic annotation /// 0005634 // nucleus // not recorded	0003676 // nucleic acid binding // inferred from electronic annotation /// 0003714 // transcription corepressor activity // not recorded /// 0005515 // protein binding // inferred from physical interaction	---	chrX:48205862-48216142 (-) // 94.5 // p11.23
11715301_s_at	9.18915	9.15441	9.22052	7.55266	7.40098	7.52851	51491	NOP16	NOP16 nucleolar protein	0042273 // ribosomal large subunit biogenesis // not recorded	0005634 // nucleus // inferred from direct assay /// 0005730 // nucleolus // inferred from direct assay /// 0043231 // intracellular membrane-bounded organelle // inferred from direct assay	0044822 // poly(A) RNA binding // inferred from direct assay	---	chr5:175811231-175815540 (-) // 100.0 // q35.2
11715302_s_at	3.6178	3.5116	3.50878	3.78009	3.69345	3.63217	84618	NT5C1A	5'-nucleotidase, cytosolic IA	0006144 // purine nucleobase metabolic process // traceable author statement /// 0006195 // purine nucleotide catabolic process // traceable author statement /// 0006206 // pyrimidine nucleobase metabolic process // traceable author statement /// 0006470 // protein dephosphorylation // inferred from electronic annotation /// 0009116 // nucleoside metabolic process // non-traceable author statemen…	0005737 // cytoplasm // inferred from electronic annotation /// 0005829 // cytosol // non-traceable author statement /// 0005829 // cytosol // traceable author statement	0000166 // nucleotide binding // inferred from electronic annotation /// 0000287 // magnesium ion binding // inferred from electronic annotation /// 0008253 // 5'-nucleotidase activity // not recorded /// 0008253 // 5'-nucleotidase activity // non-traceable author statement /// 0016787 // hydrolase activity // inferred from electronic annotation	---	chr1:40124792-40137710 (-) // 99.91 // p34.2
11715303_s_at	5.50848	5.73087	5.56321	5.67926	5.9879	5.76347	752014	CEMP1	cementum protein 1	---	0005737 // cytoplasm // inferred from electronic annotation	---	---	chr16:2580035-2581419 (-) // 95.84 // p13.3
11715304_s_at	5.61355	5.52094	5.56447	5.23371	5.05053	4.99638	5331	PLCB3	phospholipase C beta 3	0003073 // regulation of systemic arterial blood pressure // inferred from direct assay /// 0006629 // lipid metabolic process // inferred from electronic annotation /// 0006892 // post-Golgi vesicle-mediated transport // inferred from electronic annotation /// 0007165 // signal transduction // inferred from electronic annotation /// 0007186 // G-protein coupled receptor signaling pathway // infe…	0005654 // nucleoplasm // inferred from direct assay /// 0005829 // cytosol // traceable author statement /// 0016020 // membrane // inferred from electronic annotation /// 0042383 // sarcolemma // inferred from electronic annotation /// 0043234 // protein complex // inferred from direct assay	0004435 // phosphatidylinositol phospholipase C activity // inferred from electronic annotation /// 0004629 // phospholipase C activity // traceable author statement /// 0004871 // signal transducer activity // inferred from electronic annotation /// 0005509 // calcium ion binding // inferred from electronic annotation /// 0005515 // protein binding // inferred from electronic annotation /// 0005…	Calcium_regulation_in_cardiac_cells // GenMAPP /// G_Protein_Signaling // GenMAPP /// LIPASYN-PWY // HumanCyc /// MAPK_Cascade // GenMAPP /// S1P_Signaling // GenMAPP /// Smooth_muscle_contraction // GenMAPP	chr11:64019121-64035028 (+) // 99.11 // q13.1
11715305_s_at	2.28832	2.58028	2.50455	2.40286	2.5863	2.49195	3206	HOXA10	homeobox A10	0001501 // skeletal system development // inferred from electronic annotation /// 0006351 // transcription, DNA-templated // inferred from electronic annotation /// 0006355 // regulation of transcription, DNA-templated // inferred from electronic annotation /// 0006366 // transcription from RNA polymerase II promoter // inferred from direct assay /// 0007275 // multicellular organismal developmen…	0005634 // nucleus // inferred from direct assay /// 0005667 // transcription factor complex // inferred from electronic annotation /// 0005737 // cytoplasm // inferred from direct assay	0000978 // RNA polymerase II core promoter proximal region sequence-specific DNA binding // inferred from direct assay /// 0001077 // transcriptional activator activity, RNA polymerase II core promoter proximal region sequence-specific binding // inferred from direct assay /// 0003677 // DNA binding // inferred from electronic annotation /// 0005515 // protein binding // inferred from physical in…	---	chr7:27210210-27213955 (-) // 93.96 // p15.2
11715306_s_at	1.82972	1.76658	1.77861	1.69087	2.13696	1.96702	374	AREG	amphiregulin	0006888 // ER to Golgi vesicle-mediated transport // traceable author statement /// 0007173 // epidermal growth factor receptor signaling pathway // inferred from direct assay /// 0007186 // G-protein coupled receptor signaling pathway // inferred from direct assay /// 0007267 // cell-cell signaling // traceable author statement /// 0008283 // cell proliferation // traceable author statement /// …	0000139 // Golgi membrane // traceable author statement /// 0005615 // extracellular space // inferred from direct assay /// 0005622 // intracellular // inferred from electronic annotation /// 0005634 // nucleus // inferred from electronic annotation /// 0005737 // cytoplasm // inferred from electronic annotation /// 0005789 // endoplasmic reticulum membrane // traceable author statement /// 0009…	0005125 // cytokine activity // inferred from electronic annotation /// 0005154 // epidermal growth factor receptor binding // not recorded /// 0005515 // protein binding // inferred from physical interaction /// 0008083 // growth factor activity // inferred from electronic annotation	---	chr4:75310852-75320725 (+) // 86.14 // q13.3 /// chr4:75480628-75490484 (+) // 86.06 // q13.3
11715307_s_at	7.15179	7.26747	7.17549	7.37748	7.35578	7.2811	51085	MLXIPL	MLX interacting protein-like	0000122 // negative regulation of transcription from RNA polymerase II promoter // inferred from electronic annotation /// 0006112 // energy reserve metabolic process // traceable author statement /// 0006351 // transcription, DNA-templated // inferred from electronic annotation /// 0006355 // regulation of transcription, DNA-templated // non-traceable author statement /// 0006357 // regulation o…	0005634 // nucleus // inferred from direct assay /// 0005634 // nucleus // inferred from sequence or structural similarity /// 0005634 // nucleus // non-traceable author statement /// 0005654 // nucleoplasm // traceable author statement /// 0005667 // transcription factor complex // non-traceable author statement /// 0005737 // cytoplasm // inferred from direct assay /// 0005737 // cytoplasm // i…	0000978 // RNA polymerase II core promoter proximal region sequence-specific DNA binding // inferred from electronic annotation /// 0001078 // transcriptional repressor activity, RNA polymerase II core promoter proximal region sequence-specific binding // inferred from electronic annotation /// 0003677 // DNA binding // inferred from sequence or structural similarity /// 0003677 // DNA binding //…	---	chr7:73007523-73038870 (-) // 93.49 // q11.23
11715308_s_at	7.07104	7.11865	6.99778	7.23891	7.22157	7.24443	51085	MLXIPL	MLX interacting protein-like	0000122 // negative regulation of transcription from RNA polymerase II promoter // inferred from electronic annotation /// 0006112 // energy reserve metabolic process // traceable author statement /// 0006351 // transcription, DNA-templated // inferred from electronic annotation /// 0006355 // regulation of transcription, DNA-templated // non-traceable author statement /// 0006357 // regulation o…	0005634 // nucleus // inferred from direct assay /// 0005634 // nucleus // inferred from sequence or structural similarity /// 0005634 // nucleus // non-traceable author statement /// 0005654 // nucleoplasm // traceable author statement /// 0005667 // transcription factor complex // non-traceable author statement /// 0005737 // cytoplasm // inferred from direct assay /// 0005737 // cytoplasm // i…	0000978 // RNA polymerase II core promoter proximal region sequence-specific DNA binding // inferred from electronic annotation /// 0001078 // transcriptional repressor activity, RNA polymerase II core promoter proximal region sequence-specific binding // inferred from electronic annotation /// 0003677 // DNA binding // inferred from sequence or structural similarity /// 0003677 // DNA binding //…	---	chr7:73007523-73038870 (-) // 93.38 // q11.23
11715309_s_at	7.05215	7.14904	7.1581	7.22054	7.34423	7.24657	51085	MLXIPL	MLX interacting protein-like	0000122 // negative regulation of transcription from RNA polymerase II promoter // inferred from electronic annotation /// 0006112 // energy reserve metabolic process // traceable author statement /// 0006351 // transcription, DNA-templated // inferred from electronic annotation /// 0006355 // regulation of transcription, DNA-templated // non-traceable author statement /// 0006357 // regulation o…	0005634 // nucleus // inferred from direct assay /// 0005634 // nucleus // inferred from sequence or structural similarity /// 0005634 // nucleus // non-traceable author statement /// 0005654 // nucleoplasm // traceable author statement /// 0005667 // transcription factor complex // non-traceable author statement /// 0005737 // cytoplasm // inferred from direct assay /// 0005737 // cytoplasm // i…	0000978 // RNA polymerase II core promoter proximal region sequence-specific DNA binding // inferred from electronic annotation /// 0001078 // transcriptional repressor activity, RNA polymerase II core promoter proximal region sequence-specific binding // inferred from electronic annotation /// 0003677 // DNA binding // inferred from sequence or structural similarity /// 0003677 // DNA binding //…	---	chr7:73007523-73038870 (-) // 93.48 // q11.23
11715310_s_at	7.06766	7.06032	6.99405	7.30651	7.38142	7.30402	51085	MLXIPL	MLX interacting protein-like	0000122 // negative regulation of transcription from RNA polymerase II promoter // inferred from electronic annotation /// 0006112 // energy reserve metabolic process // traceable author statement /// 0006351 // transcription, DNA-templated // inferred from electronic annotation /// 0006355 // regulation of transcription, DNA-templated // non-traceable author statement /// 0006357 // regulation o…	0005634 // nucleus // inferred from direct assay /// 0005634 // nucleus // inferred from sequence or structural similarity /// 0005634 // nucleus // non-traceable author statement /// 0005654 // nucleoplasm // traceable author statement /// 0005667 // transcription factor complex // non-traceable author statement /// 0005737 // cytoplasm // inferred from direct assay /// 0005737 // cytoplasm // i…	0000978 // RNA polymerase II core promoter proximal region sequence-specific DNA binding // inferred from electronic annotation /// 0001078 // transcriptional repressor activity, RNA polymerase II core promoter proximal region sequence-specific binding // inferred from electronic annotation /// 0003677 // DNA binding // inferred from sequence or structural similarity /// 0003677 // DNA binding //…	---	chr7:73007523-73038870 (-) // 93.36 // q11.23
11715311_s_at	2.64633	2.43192	1.89408	2.34489	2.49028	2.18662	55894 /// 414325	DEFB103B /// DEFB103A	defensin beta 103B /// defensin beta 103A	0006952 // defense response // inferred from electronic annotation /// 0006965 // positive regulation of biosynthetic process of antibacterial peptides active against Gram-positive bacteria // traceable author statement /// 0042742 // defense response to bacterium // inferred from electronic annotation /// 0045087 // innate immune response // traceable author statement	0005576 // extracellular region // traceable author statement /// 0005796 // Golgi lumen // traceable author statement	---	---	chr8:7738913-7740178 (+) // 97.58 // p23.1 /// chr8:7286417-7287682 (-) // 97.58 // p23.1
11715312_at	4.41938	4.42204	4.30854	4.45675	4.27153	4.38243	2303	FOXC2	forkhead box C2	0000122 // negative regulation of transcription from RNA polymerase II promoter // inferred from sequence or structural similarity /// 0001501 // skeletal system development // inferred from electronic annotation /// 0001503 // ossification // inferred from electronic annotation /// 0001568 // blood vessel development // inferred from electronic annotation /// 0001569 // patterning of blood vesse…	0005634 // nucleus // inferred from direct assay	0001077 // transcriptional activator activity, RNA polymerase II core promoter proximal region sequence-specific binding // inferred from direct assay /// 0003677 // DNA binding // inferred from electronic annotation /// 0003700 // transcription factor activity, sequence-specific DNA binding // inferred from direct assay /// 0003705 // transcription factor activity, RNA polymerase II distal enhan…	---	chr16:86600856-86602535 (+) // 89.66 // q24.1
11715313_s_at	8.37046	8.57292	8.54725	8.54494	8.75003	8.65913	3972	LHB	luteinizing hormone beta polypeptide	0006701 // progesterone biosynthetic process // traceable author statement /// 0007165 // signal transduction // traceable author statement /// 0007267 // cell-cell signaling // traceable author statement /// 0008584 // male gonad development // traceable author statement /// 0016486 // peptide hormone processing // traceable author statement /// 0044267 // cellular protein metabolic process // t…	0005576 // extracellular region // traceable author statement /// 0070062 // extracellular exosome // inferred from direct assay	0005102 // receptor binding // traceable author statement /// 0005179 // hormone activity // inferred from electronic annotation	---	chr19:49519236-49520347 (-) // 100.0 // q13.33
11715314_at	4.15819	4.24121	3.93284	4.81602	4.72445	4.84371	27342	RABGEF1	RAB guanine nucleotide exchange factor (GEF) 1	0001933 // negative regulation of protein phosphorylation // inferred from electronic annotation /// 0002686 // negative regulation of leukocyte migration // inferred from electronic annotation /// 0006612 // protein targeting to membrane // inferred from mutant phenotype /// 0006810 // transport // inferred from electronic annotation /// 0006897 // endocytosis // inferred from electronic annotat…	0005737 // cytoplasm // inferred from electronic annotation /// 0005768 // endosome // inferred from electronic annotation /// 0005769 // early endosome // inferred from mutant phenotype /// 0031982 // vesicle // inferred from electronic annotation /// 0055037 // recycling endosome // inferred from electronic annotation	0003677 // DNA binding // inferred from electronic annotation /// 0005515 // protein binding // inferred from physical interaction /// 0008270 // zinc ion binding // inferred from electronic annotation /// 0017112 // Rab guanyl-nucleotide exchange factor activity // inferred from direct assay /// 0017112 // Rab guanyl-nucleotide exchange factor activity // inferred from mutant phenotype /// 00171…	---	chr7:66136417-66148154 (+) // 96.52 // q11.21
11715315_s_at	6.10398	5.80502	5.85574	6.93639	6.68823	6.90874	27342	RABGEF1	RAB guanine nucleotide exchange factor (GEF) 1	0001933 // negative regulation of protein phosphorylation // inferred from electronic annotation /// 0002686 // negative regulation of leukocyte migration // inferred from electronic annotation /// 0006612 // protein targeting to membrane // inferred from mutant phenotype /// 0006810 // transport // inferred from electronic annotation /// 0006897 // endocytosis // inferred from electronic annotat…	0005737 // cytoplasm // inferred from electronic annotation /// 0005768 // endosome // inferred from electronic annotation /// 0005769 // early endosome // inferred from mutant phenotype /// 0031982 // vesicle // inferred from electronic annotation /// 0055037 // recycling endosome // inferred from electronic annotation	0003677 // DNA binding // inferred from electronic annotation /// 0005515 // protein binding // inferred from physical interaction /// 0008270 // zinc ion binding // inferred from electronic annotation /// 0017112 // Rab guanyl-nucleotide exchange factor activity // inferred from direct assay /// 0017112 // Rab guanyl-nucleotide exchange factor activity // inferred from mutant phenotype /// 00171…	---	chr7:66136417-66148154 (+) // 96.52 // q11.21
11715316_x_at	4.10205	3.9767	3.66072	4.48251	4.47424	4.4491	3107	HLA-C	major histocompatibility complex, class I, C	0001539 // cilium or flagellum-dependent cell motility // non-traceable author statement /// 0002376 // immune system process // inferred from electronic annotation /// 0002474 // antigen processing and presentation of peptide antigen via MHC class I // traceable author statement /// 0002479 // antigen processing and presentation of exogenous peptide antigen via MHC class I, TAP-dependent // trac…	0000139 // Golgi membrane // traceable author statement /// 0005576 // extracellular region // inferred from electronic annotation /// 0005783 // endoplasmic reticulum // inferred from direct assay /// 0005783 // endoplasmic reticulum // inferred from sequence or structural similarity /// 0005794 // Golgi apparatus // inferred from direct assay /// 0005794 // Golgi apparatus // inferred from sequ…	0003777 // microtubule motor activity // inferred from electronic annotation /// 0003777 // microtubule motor activity // non-traceable author statement /// 0005515 // protein binding // inferred from electronic annotation /// 0032395 // MHC class II receptor activity // non-traceable author statement /// 0042605 // peptide antigen binding // inferred from direct assay /// 0042605 // peptide anti…	Proteasome_Degradation // GenMAPP	chr6:31236529-31239855 (-) // 98.77 // p21.33
11715317_s_at	7.33881	7.65019	7.52619	7.82464	7.90953	7.82464	1082 /// 93659 /// 94027 /// 94115 /// 114335 /// 114336	CGB /// CGB5 /// CGB7 /// CGB8 /// CGB1 /// CGB2	chorionic gonadotropin, beta polypeptide /// chorionic gonadotropin, beta polypeptide 5 /// chorionic gonadotropin, beta polypeptide 7 /// chorionic gonadotropin, beta polypeptide 8 /// chorionic gonadotropin, beta polypeptide 1 /// chorionic gonadotropin, beta polypeptide 2	0006915 // apoptotic process // traceable author statement /// 0007165 // signal transduction // traceable author statement /// 0007267 // cell-cell signaling // traceable author statement /// 0007292 // female gamete generation // traceable author statement /// 0016486 // peptide hormone processing // traceable author statement /// 0044267 // cellular protein metabolic process // traceable autho…	0005576 // extracellular region // traceable author statement /// 0005576 // extracellular region // inferred from electronic annotation	0005179 // hormone activity // inferred from mutant phenotype	Cell_cycle_KEGG // GenMAPP /// G1_to_S_cell_cycle_Reactome // GenMAPP	chr19:49547101-49548567 (+) // 99.2 // q13.33 /// chr19:49526126-49527593 (-) // 100.0 // q13.33 /// chr19:49550895-49552361 (-) // 99.09 // q13.33 /// chr19:49557531-49558997 (-) // 96.81 // q13.33
11715318_s_at	2.70714	2.67443	2.57207	2.42856	2.70189	2.50766	1557	CYP2C19	cytochrome P450, family 2, subfamily C, polypeptide 19	0006805 // xenobiotic metabolic process // not recorded /// 0006805 // xenobiotic metabolic process // traceable author statement /// 0008202 // steroid metabolic process // inferred from mutant phenotype /// 0016098 // monoterpenoid metabolic process // inferred from direct assay /// 0017144 // drug metabolic process // inferred from direct assay /// 0019369 // arachidonic acid metabolic process…	0005737 // cytoplasm // not recorded /// 0005783 // endoplasmic reticulum // inferred from electronic annotation /// 0005789 // endoplasmic reticulum membrane // traceable author statement /// 0016020 // membrane // inferred from electronic annotation /// 0031090 // organelle membrane // inferred from electronic annotation /// 0043231 // intracellular membrane-bounded organelle // traceable autho…	0004497 // monooxygenase activity // inferred from direct assay /// 0005506 // iron ion binding // inferred from electronic annotation /// 0008392 // arachidonic acid epoxygenase activity // not recorded /// 0008395 // steroid hydroxylase activity // inferred from mutant phenotype /// 0016491 // oxidoreductase activity // inferred from direct assay /// 0016705 // oxidoreductase activity, acting o…	---	chr10:96522462-96612671 (+) // 99.86 // q23.33
11715319_s_at	2.28842	2.43321	2.32995	2.15425	2.3222	2.37571	4100	MAGEA1	MAGE family member A1	0000122 // negative regulation of transcription from RNA polymerase II promoter // inferred from direct assay /// 0006351 // transcription, DNA-templated // inferred from electronic annotation /// 0006355 // regulation of transcription, DNA-templated // inferred from electronic annotation /// 0045746 // negative regulation of Notch signaling pathway // inferred from direct assay	0005634 // nucleus // inferred from direct assay /// 0005737 // cytoplasm // inferred from direct assay /// 0005886 // plasma membrane // traceable author statement	0005515 // protein binding // inferred from physical interaction /// 0042826 // histone deacetylase binding // inferred from direct assay	---	chrX:152481521-152486116 (-) // 97.38 // q28
11715320_s_at	2.50897	2.80799	2.87907	2.52205	2.84993	2.4953	7273	TTN	titin	0001701 // in utero embryonic development // inferred from electronic annotation /// 0002576 // platelet degranulation // traceable author statement /// 0003007 // heart morphogenesis // inferred from electronic annotation /// 0003300 // cardiac muscle hypertrophy // inferred from mutant phenotype /// 0006468 // protein phosphorylation // inferred from electronic annotation /// 0006936 // muscle …	0000794 // condensed nuclear chromosome // inferred from direct assay /// 0005576 // extracellular region // traceable author statement /// 0005634 // nucleus // inferred from electronic annotation /// 0005737 // cytoplasm // inferred from electronic annotation /// 0005829 // cytosol // traceable author statement /// 0005859 // muscle myosin complex // not recorded /// 0005865 // striated muscle …	0000166 // nucleotide binding // inferred from electronic annotation /// 0002020 // protease binding // inferred from physical interaction /// 0004672 // protein kinase activity // inferred from electronic annotation /// 0004674 // protein serine/threonine kinase activity // inferred from direct assay /// 0004713 // protein tyrosine kinase activity // inferred from direct assay /// 0005509 // cal…	---	chr2:179390719-179672150 (-) // 39.95 // q31.2
11715321_x_at	7.08752	7.46428	7.39631	7.54442	7.72995	7.59965	386681	KRTAP10-8	keratin associated protein 10-8	---	0005882 // intermediate filament // inferred from electronic annotation /// 0045095 // keratin filament // inferred from electronic annotation	0005515 // protein binding // inferred from physical interaction	---	chr21:46031995-46032871 (+) // 83.79 // q22.3
11715322_s_at	2.06254	2.13741	1.84276	1.88705	1.89865	2.02019	646486	FABP12	fatty acid binding protein 12	0006810 // transport // inferred from electronic annotation /// 0019433 // triglyceride catabolic process // traceable author statement /// 0044281 // small molecule metabolic process // traceable author statement	0005829 // cytosol // traceable author statement	0005215 // transporter activity // inferred from electronic annotation /// 0008289 // lipid binding // inferred from electronic annotation	---	chr8:82437280-82443550 (-) // 100.0 // q21.13
11715323_s_at	5.42072	5.59391	5.71879	5.61588	5.74771	5.61445	390010	NKX1-2	NK1 homeobox 2	0006355 // regulation of transcription, DNA-templated // inferred from electronic annotation /// 0007275 // multicellular organismal development // inferred from electronic annotation	0005634 // nucleus // inferred from electronic annotation	0003677 // DNA binding // inferred from electronic annotation /// 0005515 // protein binding // inferred from electronic annotation /// 0043565 // sequence-specific DNA binding // inferred from electronic annotation	---	chr10:126135997-126138550 (-) // 92.69 // q26.13
11715324_s_at	2.15543	2.12523	2.05544	2.04821	2.10992	2.14047	644591 /// 645142 /// 653505 /// 653598 /// 728945 /// 730262 /// 105371242	PPIAL4G /// PPIAL4D /// PPIAL4A /// PPIAL4C /// PPIAL4F /// PPIAL4E /// LOC105371242	peptidylprolyl isomerase A (cyclophilin A)-like 4G /// peptidylprolyl isomerase A (cyclophilin A)-like 4D /// peptidylprolyl isomerase A (cyclophilin A)-like 4A /// peptidylprolyl isomerase A (cyclophilin A)-like 4C /// peptidylprolyl isomerase A (cyclophilin A)-like 4F /// peptidylprolyl isomerase A (cyclophilin A)-like 4E /// peptidyl-prolyl cis-trans isomerase A-like 4G	0000413 // protein peptidyl-prolyl isomerization // not recorded /// 0000413 // protein peptidyl-prolyl isomerization // inferred from electronic annotation /// 0006457 // protein folding // inferred from electronic annotation	0005737 // cytoplasm // inferred from electronic annotation /// 0070062 // extracellular exosome // inferred from direct assay	0003755 // peptidyl-prolyl cis-trans isomerase activity // not recorded /// 0003755 // peptidyl-prolyl cis-trans isomerase activity // inferred from electronic annotation /// 0016853 // isomerase activity // inferred from electronic annotation	---	chr1:148644010-148644795 (+) // 92.74 // q21.2 /// chr1:148806014-148806799 (+) // 92.48 // q21.2 /// chr1:149553002-149553787 (+) // 90.96 // q21.2 /// chr1:148201751-148202536 (-) // 92.48 // q21.2 /// chr1:144363461-144364246 (-) // 91.08 // q21.1 /// chr1:147954634-147955419 (-) // 90.96 // q21.2 /// chr1:143767143-143767923 (-) // 90.32 // q21.1
11715325_at	6.64258	6.70917	6.59427	6.59884	6.60426	6.71372	387804	VSTM5	V-set and transmembrane domain containing 5	---	0016020 // membrane // inferred from electronic annotation /// 0016021 // integral component of membrane // inferred from electronic annotation	0005515 // protein binding // inferred from electronic annotation	---	chr11:93553734-93583668 (-) // 100.0 // q21
11715326_s_at	4.91248	5.03769	4.63506	5.04398	4.978	5.09296	387804	VSTM5	V-set and transmembrane domain containing 5	---	0016020 // membrane // inferred from electronic annotation /// 0016021 // integral component of membrane // inferred from electronic annotation	0005515 // protein binding // inferred from electronic annotation	---	chr11:93553734-93583668 (-) // 100.0 // q21
11715327_x_at	5.85296	5.89835	6.0495	5.75396	5.71242	5.70787	55871 /// 445571	CBWD1 /// CBWD3	COBW domain containing 1 /// COBW domain containing 3	---	---	0000166 // nucleotide binding // inferred from electronic annotation /// 0005524 // ATP binding // inferred from electronic annotation	---	chr2:114195339-114253748 (+) // 94.77 // q13 /// chr9:70856841-70914931 (+) // 94.65 // q21.11 /// chr9:121038-179075 (-) // 98.16 // p24.3 /// chr9:70432000-70490174 (-) // 97.03 // q21.11 /// chr9:69204534-69262593 (-) // 94.3 // q21.11
11715328_at	5.11532	5.19806	4.97433	5.14862	5.27775	5.17521	389762	SPATA31D3	SPATA31 subfamily D, member 3	0007283 // spermatogenesis // inferred from electronic annotation /// 0030154 // cell differentiation // inferred from electronic annotation	0016020 // membrane // inferred from electronic annotation /// 0016021 // integral component of membrane // inferred from electronic annotation	---	---	chr9:84558414-84565009 (+) // 100.0 // q21.32 /// chr9:84543342-84610168 (+) // 97.36 // q21.32
11715329_at	2.49586	2.60117	2.45967	2.74484	2.57986	2.62515	55117	SLC6A15	solute carrier family 6 (neutral amino acid transporter), member 15	0006810 // transport // inferred from electronic annotation /// 0006811 // ion transport // traceable author statement /// 0006814 // sodium ion transport // inferred from electronic annotation /// 0006836 // neurotransmitter transport // non-traceable author statement /// 0006865 // amino acid transport // traceable author statement /// 0015804 // neutral amino acid transport // inferred from di…	0005886 // plasma membrane // traceable author statement /// 0005887 // integral component of plasma membrane // not recorded /// 0016020 // membrane // inferred from electronic annotation /// 0016021 // integral component of membrane // non-traceable author statement	0005298 // proline:sodium symporter activity // not recorded /// 0005326 // neurotransmitter transporter activity // non-traceable author statement /// 0005328 // neurotransmitter:sodium symporter activity // inferred from electronic annotation /// 0015293 // symporter activity // inferred from electronic annotation	---	chr12:85274630-85306606 (-) // 72.68 // q21.31
11715330_x_at	3.36341	3.76478	3.51109	3.69353	3.81512	3.60574	730291	ZNF735	zinc finger protein 735	0006351 // transcription, DNA-templated // inferred from electronic annotation /// 0006355 // regulation of transcription, DNA-templated // not recorded	0005622 // intracellular // inferred from electronic annotation /// 0005634 // nucleus // not recorded	0000978 // RNA polymerase II core promoter proximal region sequence-specific DNA binding // not recorded /// 0003676 // nucleic acid binding // inferred from electronic annotation /// 0003677 // DNA binding // inferred from electronic annotation /// 0046872 // metal ion binding // inferred from electronic annotation	---	chr7:63667580-63680668 (+) // 100.0 // q11.21
11715331_x_at	9.34076	9.35837	9.38522	9.58793	9.51877	9.56712	79980	DSN1	DSN1 homolog, MIS12 kinetochore complex component	0000278 // mitotic cell cycle // traceable author statement /// 0007049 // cell cycle // inferred from electronic annotation /// 0007059 // chromosome segregation // inferred from electronic annotation /// 0007067 // mitotic nuclear division // inferred from electronic annotation /// 0007264 // small GTPase mediated signal transduction // traceable author statement /// 0051301 // cell division //…	0000444 // MIS12/MIND type complex // inferred from direct assay /// 0000775 // chromosome, centromeric region // inferred from electronic annotation /// 0000776 // kinetochore // inferred from electronic annotation /// 0000777 // condensed chromosome kinetochore // inferred from electronic annotation /// 0005634 // nucleus // inferred from direct assay /// 0005694 // chromosome // inferred from …	0005515 // protein binding // inferred from physical interaction	---	chr20:35380193-35402154 (-) // 69.71 // q11.23
11715332_at	4.90846	4.96079	4.44943	5.07177	5.28692	4.93821	158046	NXNL2	nucleoredoxin-like 2	0007600 // sensory perception // inferred from electronic annotation /// 0007601 // visual perception // inferred from electronic annotation /// 0007608 // sensory perception of smell // inferred from electronic annotation /// 0045494 // photoreceptor cell maintenance // inferred from electronic annotation	---	---	---	chr9:91150015-91159462 (+) // 100.0 // q22.1
11715333_s_at	4.56192	4.79236	4.59578	4.99732	5.02478	5.02478	158046	NXNL2	nucleoredoxin-like 2	0007600 // sensory perception // inferred from electronic annotation /// 0007601 // visual perception // inferred from electronic annotation /// 0007608 // sensory perception of smell // inferred from electronic annotation /// 0045494 // photoreceptor cell maintenance // inferred from electronic annotation	---	---	---	chr9:91150015-91159462 (+) // 100.0 // q22.1
11715334_s_at	3.06495	2.89718	2.89718	2.869	2.94031	2.74353	158046	NXNL2	nucleoredoxin-like 2	0007600 // sensory perception // inferred from electronic annotation /// 0007601 // visual perception // inferred from electronic annotation /// 0007608 // sensory perception of smell // inferred from electronic annotation /// 0045494 // photoreceptor cell maintenance // inferred from electronic annotation	---	---	---	chr9:91150015-91190621 (+) // 51.9 // q22.1
11715335_at	3.43408	3.71244	3.27144	3.15054	3.50346	3.58965	128366	OR6P1	olfactory receptor, family 6, subfamily P, member 1	0007165 // signal transduction // inferred from electronic annotation /// 0007186 // G-protein coupled receptor signaling pathway // not recorded /// 0007608 // sensory perception of smell // not recorded /// 0050896 // response to stimulus // inferred from electronic annotation /// 0050911 // detection of chemical stimulus involved in sensory perception of smell // not recorded /// 0050911 // de…	0005886 // plasma membrane // traceable author statement /// 0005887 // integral component of plasma membrane // not recorded /// 0016020 // membrane // inferred from electronic annotation /// 0016021 // integral component of membrane // inferred from electronic annotation	0004871 // signal transducer activity // inferred from electronic annotation /// 0004930 // G-protein coupled receptor activity // not recorded /// 0004984 // olfactory receptor activity // not recorded /// 0005549 // odorant binding // not recorded	---	chr1:158532440-158533394 (-) // 100.0 // q23.1
11715336_x_at	5.2023	5.61463	5.4701	5.49514	5.56444	5.45633	100131390	SP9	Sp9 transcription factor	0006351 // transcription, DNA-templated // inferred from electronic annotation /// 0006355 // regulation of transcription, DNA-templated // inferred from electronic annotation /// 0030326 // embryonic limb morphogenesis // inferred from electronic annotation	0005634 // nucleus // inferred from electronic annotation	0003676 // nucleic acid binding // inferred from electronic annotation /// 0003677 // DNA binding // inferred from electronic annotation /// 0046872 // metal ion binding // inferred from electronic annotation	---	chr2:175200833-175202268 (+) // 91.07 // q31.1
11715337_s_at	5.79249	5.95838	5.92442	5.9573	6.197	5.93412	2688 /// 2689	GH1 /// GH2	growth hormone 1 /// growth hormone 2	0002092 // positive regulation of receptor internalization // inferred from direct assay /// 0007259 // JAK-STAT cascade // inferred from direct assay /// 0010535 // positive regulation of activation of JAK2 kinase activity // inferred from direct assay /// 0014068 // positive regulation of phosphatidylinositol 3-kinase signaling // inferred from direct assay /// 0015758 // glucose transport // i…	0005576 // extracellular region // traceable author statement /// 0005615 // extracellular space // inferred from direct assay /// 0005622 // intracellular // inferred from direct assay /// 0005622 // intracellular // traceable author statement	0005131 // growth hormone receptor binding // inferred from direct assay /// 0005131 // growth hormone receptor binding // inferred from physical interaction /// 0005148 // prolactin receptor binding // inferred from direct assay /// 0005148 // prolactin receptor binding // inferred from physical interaction /// 0005179 // hormone activity // inferred from electronic annotation /// 0005515 // pro…	---	chr17:61994562-61996198 (-) // 100.0 // q23.3 /// chr17:61957574-61959223 (-) // 96.46 // q23.3
11715338_s_at	4.21943	4.11771	3.91461	4.1013	4.14564	4.10464	340578	DCAF12L2	DDB1 and CUL4 associated factor 12-like 2	---	---	0005515 // protein binding // inferred from electronic annotation	---	chrX:125298513-125299934 (-) // 99.44 // q25
11715339_at	2.85602	3.05649	2.46772	2.86668	2.8509	2.42577	7273	TTN	titin	0002576 // platelet degranulation // traceable author statement /// 0003300 // cardiac muscle hypertrophy // inferred from mutant phenotype /// 0006468 // protein phosphorylation // inferred from electronic annotation /// 0006936 // muscle contraction // non-traceable author statement /// 0006936 // muscle contraction // traceable author statement /// 0006941 // striated muscle contraction // tra…	0000794 // condensed nuclear chromosome // inferred from direct assay /// 0005576 // extracellular region // traceable author statement /// 0005634 // nucleus // inferred from electronic annotation /// 0005737 // cytoplasm // inferred from electronic annotation /// 0005829 // cytosol // traceable author statement /// 0005859 // muscle myosin complex // not recorded /// 0005865 // striated muscle …	0000166 // nucleotide binding // inferred from electronic annotation /// 0002020 // protease binding // inferred from physical interaction /// 0004672 // protein kinase activity // inferred from electronic annotation /// 0004674 // protein serine/threonine kinase activity // inferred from direct assay /// 0004713 // protein tyrosine kinase activity // inferred from direct assay /// 0005509 // cal…	---	chr2:179610044-179672150 (-) // 99.85 // q31.2
11715340_s_at	2.82825	2.90589	2.91522	2.45639	2.87446	2.91522	255313 /// 643311 /// 653282 /// 728036 /// 728042 /// 728049 /// 728062 /// 728072 /// 728075 /// 728082 /// 728090 /// 728096 /// 100507170	CT47A11 /// CT47B1 /// CT47A7 /// CT47A10 /// CT47A9 /// CT47A8 /// CT47A6 /// CT47A5 /// CT47A4 /// CT47A3 /// CT47A2 /// CT47A1 /// CT47A12	cancer/testis antigen family 47, member A11 /// cancer/testis antigen family 47, member B1 /// cancer/testis antigen family 47, member A7 /// cancer/testis antigen family 47, member A10 /// cancer/testis antigen family 47, member A9 /// cancer/testis antigen family 47, member A8 /// cancer/testis antigen family 47, member A6 /// cancer/testis antigen family 47, member A5 /// cancer/testis antigen…	---	---	---	---	chrX:120006450-120009779 (-) // 93.91 // q24
11715341_at	2.37939	2.48491	2.67199	2.47806	2.71007	2.55504	80133	MROH9	maestro heat-like repeat family member 9	---	---	0005488 // binding // inferred from electronic annotation	---	chr1:170904611-171033906 (+) // 96.24 // q24.3
11715342_at	4.18469	4.28461	4.37233	4.35909	4.42251	4.62989	25798	BRI3	brain protein I3	---	0016020 // membrane // inferred from electronic annotation /// 0016021 // integral component of membrane // inferred from electronic annotation	0042802 // identical protein binding // inferred from direct assay	---	chr7:97910978-97922275 (+) // 83.55 // q21.3
11715343_at	3.28192	3.51415	3.37851	3.67488	3.54797	3.70272	94025	MUC16	mucin 16, cell surface associated	0006493 // protein O-linked glycosylation // traceable author statement /// 0007155 // cell adhesion // non-traceable author statement /// 0016266 // O-glycan processing // traceable author statement /// 0043687 // post-translational protein modification // traceable author statement /// 0044267 // cellular protein metabolic process // traceable author statement	0005576 // extracellular region // inferred from electronic annotation /// 0005615 // extracellular space // inferred from electronic annotation /// 0005796 // Golgi lumen // traceable author statement /// 0005886 // plasma membrane // inferred from electronic annotation /// 0009897 // external side of plasma membrane // inferred from electronic annotation /// 0016020 // membrane // inferred from…	0005515 // protein binding // inferred from physical interaction	---	chr19:8959519-9092018 (-) // 74.78 // p13.2
11715344_at	11.724	11.6784	11.6537	11.2991	11.2668	11.2825	2950	GSTP1	glutathione S-transferase pi 1	0000302 // response to reactive oxygen species // inferred from sequence or structural similarity /// 0000302 // response to reactive oxygen species // traceable author statement /// 0002674 // negative regulation of acute inflammatory response // non-traceable author statement /// 0006469 // negative regulation of protein kinase activity // inferred from direct assay /// 0006749 // glutathione m…	0005615 // extracellular space // inferred from direct assay /// 0005622 // intracellular // inferred from direct assay /// 0005634 // nucleus // inferred from electronic annotation /// 0005737 // cytoplasm // inferred from direct assay /// 0005737 // cytoplasm // traceable author statement /// 0005739 // mitochondrion // inferred from direct assay /// 0005829 // cytosol // traceable author state…	0004364 // glutathione transferase activity // inferred from direct assay /// 0005515 // protein binding // inferred from physical interaction /// 0008432 // JUN kinase binding // inferred from sequence or structural similarity /// 0016740 // transferase activity // inferred from electronic annotation /// 0019207 // kinase regulator activity // inferred from sequence or structural similarity /// …	Circadian_Exercise // GenMAPP /// PWY-4061 // HumanCyc	chr11:67351065-67354123 (+) // 97.06 // q13.2
11715345_s_at	3.86719	4.14941	3.89691	4.09576	4.23276	4.4358	170689	ADAMTS15	ADAM metallopeptidase with thrombospondin type 1 motif 15	0006508 // proteolysis // inferred from electronic annotation	0005576 // extracellular region // inferred from electronic annotation /// 0005578 // proteinaceous extracellular matrix // inferred from electronic annotation /// 0031012 // extracellular matrix // inferred from electronic annotation	0004222 // metalloendopeptidase activity // inferred from electronic annotation /// 0008233 // peptidase activity // inferred from electronic annotation /// 0008237 // metallopeptidase activity // inferred from electronic annotation /// 0008270 // zinc ion binding // inferred from electronic annotation /// 0016787 // hydrolase activity // inferred from electronic annotation /// 0046872 // metal i…	---	chr11:130318868-130343716 (+) // 100.0 // q24.3
11715346_at	4.82967	4.77619	5.09292	5.65466	5.73324	5.63201	10148	EBI3	Epstein-Barr virus induced 3	0006959 // humoral immune response // traceable author statement /// 0019221 // cytokine-mediated signaling pathway // inferred from electronic annotation /// 0019221 // cytokine-mediated signaling pathway // inferred from physical interaction /// 0042088 // T-helper 1 type immune response // traceable author statement /// 0042098 // T cell proliferation // inferred from electronic annotation ///…	0005576 // extracellular region // inferred from electronic annotation /// 0005615 // extracellular space // inferred from electronic annotation /// 0005886 // plasma membrane // traceable author statement /// 0016020 // membrane // inferred from electronic annotation	0004896 // cytokine receptor activity // inferred from physical interaction /// 0005125 // cytokine activity // inferred from electronic annotation /// 0005515 // protein binding // inferred from physical interaction /// 0045523 // interleukin-27 receptor binding // inferred from electronic annotation	---	chr19:4229539-4237522 (+) // 74.59 // p13.3
11715347_s_at	2.28986	2.48736	2.18575	2.34571	2.69254	2.38845	3043	HBB	hemoglobin subunit beta	0006810 // transport // inferred from electronic annotation /// 0006898 // receptor-mediated endocytosis // traceable author statement /// 0007596 // blood coagulation // traceable author statement /// 0008217 // regulation of blood pressure // inferred from electronic annotation /// 0010942 // positive regulation of cell death // inferred from direct assay /// 0015671 // oxygen transport // non-…	0005576 // extracellular region // traceable author statement /// 0005829 // cytosol // traceable author statement /// 0005833 // hemoglobin complex // inferred from direct assay /// 0005833 // hemoglobin complex // non-traceable author statement /// 0005833 // hemoglobin complex // traceable author statement /// 0031838 // haptoglobin-hemoglobin complex // inferred from direct assay /// 0070062 …	0004601 // peroxidase activity // inferred from direct assay /// 0005344 // oxygen transporter activity // non-traceable author statement /// 0005506 // iron ion binding // inferred from electronic annotation /// 0005515 // protein binding // inferred from physical interaction /// 0019825 // oxygen binding // inferred from direct assay /// 0020037 // heme binding // inferred from electronic annot…	---	chr11:5246694-5248427 (-) // 79.06 // p15.4
11715348_x_at	6.0509	6.56073	6.35824	6.43078	6.57796	6.43078	3043	HBB	hemoglobin subunit beta	0006810 // transport // inferred from electronic annotation /// 0006898 // receptor-mediated endocytosis // traceable author statement /// 0007596 // blood coagulation // traceable author statement /// 0008217 // regulation of blood pressure // inferred from electronic annotation /// 0010942 // positive regulation of cell death // inferred from direct assay /// 0015671 // oxygen transport // non-…	0005576 // extracellular region // traceable author statement /// 0005829 // cytosol // traceable author statement /// 0005833 // hemoglobin complex // inferred from direct assay /// 0005833 // hemoglobin complex // non-traceable author statement /// 0005833 // hemoglobin complex // traceable author statement /// 0031838 // haptoglobin-hemoglobin complex // inferred from direct assay /// 0070062 …	0004601 // peroxidase activity // inferred from direct assay /// 0005344 // oxygen transporter activity // non-traceable author statement /// 0005506 // iron ion binding // inferred from electronic annotation /// 0005515 // protein binding // inferred from physical interaction /// 0019825 // oxygen binding // inferred from direct assay /// 0020037 // heme binding // inferred from electronic annot…	---	chr11:5246694-5248427 (-) // 79.06 // p15.4
11715349_a_at	12.4262	12.4868	12.4833	12.2936	12.3236	12.2901	1350	COX7C	cytochrome c oxidase subunit VIIc	0006091 // generation of precursor metabolites and energy // traceable author statement /// 0006367 // transcription initiation from RNA polymerase II promoter // traceable author statement /// 0010467 // gene expression // traceable author statement /// 0022904 // respiratory electron transport chain // traceable author statement /// 0044237 // cellular metabolic process // traceable author stat…	0005739 // mitochondrion // inferred from direct assay /// 0005743 // mitochondrial inner membrane // traceable author statement /// 0016020 // membrane // inferred from electronic annotation /// 0016021 // integral component of membrane // inferred from electronic annotation	0004129 // cytochrome-c oxidase activity // inferred from electronic annotation	Electron_Transport_Chain // GenMAPP	chr5:85913757-85916779 (+) // 39.48 // q14.3
11715350_a_at	4.73242	4.62851	4.37254	4.95666	5.19503	5.02823	1277	COL1A1	collagen, type I, alpha 1	0001501 // skeletal system development // inferred from mutant phenotype /// 0001503 // ossification // inferred from electronic annotation /// 0001568 // blood vessel development // inferred from mutant phenotype /// 0001649 // osteoblast differentiation // inferred from electronic annotation /// 0001957 // intramembranous ossification // inferred from electronic annotation /// 0001958 // endoch…	0005576 // extracellular region // traceable author statement /// 0005578 // proteinaceous extracellular matrix // inferred from electronic annotation /// 0005581 // collagen trimer // inferred from electronic annotation /// 0005584 // collagen type I trimer // inferred from mutant phenotype /// 0005615 // extracellular space // inferred from direct assay /// 0005737 // cytoplasm // inferred from…	0005201 // extracellular matrix structural constituent // inferred from electronic annotation /// 0005515 // protein binding // inferred from physical interaction /// 0042802 // identical protein binding // inferred from direct assay /// 0046872 // metal ion binding // inferred from electronic annotation /// 0048407 // platelet-derived growth factor binding // inferred from direct assay	Inflammatory_Response_Pathway // GenMAPP	chr17:48260649-48279005 (-) // 87.66 // q21.33
11715351_at	5.0498	5.24008	5.04102	5.26978	5.19707	5.29084	1277	COL1A1	collagen, type I, alpha 1	0001501 // skeletal system development // inferred from mutant phenotype /// 0001503 // ossification // inferred from electronic annotation /// 0001568 // blood vessel development // inferred from mutant phenotype /// 0001649 // osteoblast differentiation // inferred from electronic annotation /// 0001957 // intramembranous ossification // inferred from electronic annotation /// 0001958 // endoch…	0005576 // extracellular region // traceable author statement /// 0005578 // proteinaceous extracellular matrix // inferred from electronic annotation /// 0005581 // collagen trimer // inferred from electronic annotation /// 0005584 // collagen type I trimer // inferred from mutant phenotype /// 0005615 // extracellular space // inferred from direct assay /// 0005737 // cytoplasm // inferred from…	0005201 // extracellular matrix structural constituent // inferred from electronic annotation /// 0005515 // protein binding // inferred from physical interaction /// 0042802 // identical protein binding // inferred from direct assay /// 0046872 // metal ion binding // inferred from electronic annotation /// 0048407 // platelet-derived growth factor binding // inferred from direct assay	Inflammatory_Response_Pathway // GenMAPP	chr17:48260649-48279005 (-) // 87.66 // q21.33
11715352_x_at	3.15474	3.2216	3.19602	3.3739	3.25736	3.36615	1277	COL1A1	collagen, type I, alpha 1	0001501 // skeletal system development // inferred from mutant phenotype /// 0001503 // ossification // inferred from electronic annotation /// 0001568 // blood vessel development // inferred from mutant phenotype /// 0001649 // osteoblast differentiation // inferred from electronic annotation /// 0001957 // intramembranous ossification // inferred from electronic annotation /// 0001958 // endoch…	0005576 // extracellular region // traceable author statement /// 0005578 // proteinaceous extracellular matrix // inferred from electronic annotation /// 0005581 // collagen trimer // inferred from electronic annotation /// 0005584 // collagen type I trimer // inferred from mutant phenotype /// 0005615 // extracellular space // inferred from direct assay /// 0005737 // cytoplasm // inferred from…	0005201 // extracellular matrix structural constituent // inferred from electronic annotation /// 0005515 // protein binding // inferred from physical interaction /// 0042802 // identical protein binding // inferred from direct assay /// 0046872 // metal ion binding // inferred from electronic annotation /// 0048407 // platelet-derived growth factor binding // inferred from direct assay	Inflammatory_Response_Pathway // GenMAPP	chr17:48260649-48279005 (-) // 87.66 // q21.33
11715353_s_at	2.477	2.37137	2.64245	2.36554	2.42639	2.37329	1278	COL1A2	collagen, type I, alpha 2	0001501 // skeletal system development // inferred from mutant phenotype /// 0001568 // blood vessel development // inferred from mutant phenotype /// 0006898 // receptor-mediated endocytosis // traceable author statement /// 0007179 // transforming growth factor beta receptor signaling pathway // inferred from direct assay /// 0007266 // Rho protein signal transduction // inferred from direct as…	0005576 // extracellular region // traceable author statement /// 0005578 // proteinaceous extracellular matrix // inferred from electronic annotation /// 0005581 // collagen trimer // inferred from electronic annotation /// 0005584 // collagen type I trimer // inferred from direct assay /// 0005584 // collagen type I trimer // inferred from mutant phenotype /// 0005584 // collagen type I trimer …	0005201 // extracellular matrix structural constituent // non-traceable author statement /// 0005515 // protein binding // inferred from physical interaction /// 0030674 // protein binding, bridging // inferred from mutant phenotype /// 0042802 // identical protein binding // inferred from direct assay /// 0046332 // SMAD binding // inferred from electronic annotation /// 0046872 // metal ion bin…	---	chr7:94023872-94060539 (+) // 98.1 // q21.3
11715354_a_at	2.4508	2.28846	2.17555	2.34397	2.34887	2.51397	1278	COL1A2	collagen, type I, alpha 2	0001501 // skeletal system development // inferred from mutant phenotype /// 0001568 // blood vessel development // inferred from mutant phenotype /// 0006898 // receptor-mediated endocytosis // traceable author statement /// 0007179 // transforming growth factor beta receptor signaling pathway // inferred from direct assay /// 0007266 // Rho protein signal transduction // inferred from direct as…	0005576 // extracellular region // traceable author statement /// 0005578 // proteinaceous extracellular matrix // inferred from electronic annotation /// 0005581 // collagen trimer // inferred from electronic annotation /// 0005584 // collagen type I trimer // inferred from direct assay /// 0005584 // collagen type I trimer // inferred from mutant phenotype /// 0005584 // collagen type I trimer …	0005201 // extracellular matrix structural constituent // non-traceable author statement /// 0005515 // protein binding // inferred from physical interaction /// 0030674 // protein binding, bridging // inferred from mutant phenotype /// 0042802 // identical protein binding // inferred from direct assay /// 0046332 // SMAD binding // inferred from electronic annotation /// 0046872 // metal ion bin…	---	chr7:94023872-94060539 (+) // 98.1 // q21.3
11715355_at	2.95306	3.17452	2.74969	2.93587	3.12566	2.93585	1278	COL1A2	collagen, type I, alpha 2	0001501 // skeletal system development // inferred from mutant phenotype /// 0001568 // blood vessel development // inferred from mutant phenotype /// 0006898 // receptor-mediated endocytosis // traceable author statement /// 0007179 // transforming growth factor beta receptor signaling pathway // inferred from direct assay /// 0007266 // Rho protein signal transduction // inferred from direct as…	0005576 // extracellular region // traceable author statement /// 0005578 // proteinaceous extracellular matrix // inferred from electronic annotation /// 0005581 // collagen trimer // inferred from electronic annotation /// 0005584 // collagen type I trimer // inferred from direct assay /// 0005584 // collagen type I trimer // inferred from mutant phenotype /// 0005584 // collagen type I trimer …	0005201 // extracellular matrix structural constituent // non-traceable author statement /// 0005515 // protein binding // inferred from physical interaction /// 0030674 // protein binding, bridging // inferred from mutant phenotype /// 0042802 // identical protein binding // inferred from direct assay /// 0046332 // SMAD binding // inferred from electronic annotation /// 0046872 // metal ion bin…	---	chr7:94023872-94060539 (+) // 98.1 // q21.3
11715356_x_at	2.6916	2.65292	2.55732	2.32966	2.44777	2.44476	1278	COL1A2	collagen, type I, alpha 2	0001501 // skeletal system development // inferred from mutant phenotype /// 0001568 // blood vessel development // inferred from mutant phenotype /// 0006898 // receptor-mediated endocytosis // traceable author statement /// 0007179 // transforming growth factor beta receptor signaling pathway // inferred from direct assay /// 0007266 // Rho protein signal transduction // inferred from direct as…	0005576 // extracellular region // traceable author statement /// 0005578 // proteinaceous extracellular matrix // inferred from electronic annotation /// 0005581 // collagen trimer // inferred from electronic annotation /// 0005584 // collagen type I trimer // inferred from direct assay /// 0005584 // collagen type I trimer // inferred from mutant phenotype /// 0005584 // collagen type I trimer …	0005201 // extracellular matrix structural constituent // non-traceable author statement /// 0005515 // protein binding // inferred from physical interaction /// 0030674 // protein binding, bridging // inferred from mutant phenotype /// 0042802 // identical protein binding // inferred from direct assay /// 0046332 // SMAD binding // inferred from electronic annotation /// 0046872 // metal ion bin…	---	chr7:94023872-94060539 (+) // 98.1 // q21.3
11715357_s_at	13.2483	13.2198	13.2452	13.3102	13.2658	13.3086	6227	RPS21	ribosomal protein S21	0000184 // nuclear-transcribed mRNA catabolic process, nonsense-mediated decay // traceable author statement /// 0000447 // endonucleolytic cleavage in ITS1 to separate SSU-rRNA from 5.8S rRNA and LSU-rRNA from tricistronic rRNA transcript (SSU-rRNA, 5.8S rRNA, LSU-rRNA) // not recorded /// 0000461 // endonucleolytic cleavage to generate mature 3'-end of SSU-rRNA from (SSU-rRNA, 5.8S rRNA, LSU-rR…	0005622 // intracellular // inferred from electronic annotation /// 0005737 // cytoplasm // inferred from direct assay /// 0005829 // cytosol // traceable author statement /// 0005840 // ribosome // inferred from electronic annotation /// 0015935 // small ribosomal subunit // inferred from direct assay /// 0022627 // cytosolic small ribosomal subunit // inferred from direct assay /// 0022627 // c…	0003735 // structural constituent of ribosome // not recorded /// 0005515 // protein binding // inferred from physical interaction /// 0044822 // poly(A) RNA binding // inferred from direct assay /// 0047485 // protein N-terminus binding // inferred from physical interaction	Ribosomal_Proteins // GenMAPP	chr20:60962196-60963421 (+) // 31.78 // q13.33
11715358_x_at	10.34	10.3435	10.4007	10.7909	10.7535	10.779	1471	CST3	cystatin C	0001654 // eye development // inferred from electronic annotation /// 0001666 // response to hypoxia // inferred from electronic annotation /// 0001775 // cell activation // inferred from electronic annotation /// 0006915 // apoptotic process // inferred from electronic annotation /// 0006952 // defense response // inferred from direct assay /// 0006979 // response to oxidative stress // inferred…	0005576 // extracellular region // inferred from mutant phenotype /// 0005576 // extracellular region // traceable author statement /// 0005604 // basement membrane // inferred from electronic annotation /// 0005615 // extracellular space // inferred from direct assay /// 0005737 // cytoplasm // inferred from electronic annotation /// 0005764 // lysosome // inferred from electronic annotation ///…	0001540 // beta-amyloid binding // inferred from physical interaction /// 0002020 // protease binding // inferred from physical interaction /// 0004866 // endopeptidase inhibitor activity // inferred from direct assay /// 0004869 // cysteine-type endopeptidase inhibitor activity // inferred from direct assay /// 0005515 // protein binding // inferred from physical interaction /// 0030414 // pepti…	---	chr20:23614293-23618675 (-) // 74.48 // p11.21
11715359_a_at	10.1164	10.0457	10.0996	10.7101	10.6471	10.7128	7076	TIMP1	TIMP metallopeptidase inhibitor 1	0001775 // cell activation // inferred from electronic annotation /// 0002576 // platelet degranulation // traceable author statement /// 0007568 // aging // inferred from electronic annotation /// 0007596 // blood coagulation // traceable author statement /// 0008284 // positive regulation of cell proliferation // inferred from direct assay /// 0009725 // response to hormone // not recorded /// …	0005576 // extracellular region // non-traceable author statement /// 0005576 // extracellular region // traceable author statement /// 0005578 // proteinaceous extracellular matrix // not recorded /// 0005581 // collagen trimer // inferred from electronic annotation /// 0005604 // basement membrane // inferred from electronic annotation /// 0005615 // extracellular space // inferred from direct …	0002020 // protease binding // not recorded /// 0004857 // enzyme inhibitor activity // inferred from electronic annotation /// 0005125 // cytokine activity // inferred from direct assay /// 0005515 // protein binding // inferred from physical interaction /// 0008083 // growth factor activity // inferred from electronic annotation /// 0008191 // metalloendopeptidase inhibitor activity // inferred…	MAPK_Cascade // GenMAPP /// Matrix_Metalloproteinases // GenMAPP	chrX:47441642-47446188 (+) // 61.27 // p11.23
11715360_x_at	10.3378	10.2858	10.3202	10.8909	10.8356	10.8664	7076	TIMP1	TIMP metallopeptidase inhibitor 1	0001775 // cell activation // inferred from electronic annotation /// 0002576 // platelet degranulation // traceable author statement /// 0007568 // aging // inferred from electronic annotation /// 0007596 // blood coagulation // traceable author statement /// 0008284 // positive regulation of cell proliferation // inferred from direct assay /// 0009725 // response to hormone // not recorded /// …	0005576 // extracellular region // non-traceable author statement /// 0005576 // extracellular region // traceable author statement /// 0005578 // proteinaceous extracellular matrix // not recorded /// 0005581 // collagen trimer // inferred from electronic annotation /// 0005604 // basement membrane // inferred from electronic annotation /// 0005615 // extracellular space // inferred from direct …	0002020 // protease binding // not recorded /// 0004857 // enzyme inhibitor activity // inferred from electronic annotation /// 0005125 // cytokine activity // inferred from direct assay /// 0005515 // protein binding // inferred from physical interaction /// 0008083 // growth factor activity // inferred from electronic annotation /// 0008191 // metalloendopeptidase inhibitor activity // inferred…	MAPK_Cascade // GenMAPP /// Matrix_Metalloproteinases // GenMAPP	chrX:47441642-47446188 (+) // 61.27 // p11.23
11715361_a_at	9.87391	9.89942	10.0347	10.3025	10.2838	10.3455	8992	ATP6V0E1	ATPase, H+ transporting, lysosomal 9kDa, V0 subunit e1	0006810 // transport // inferred from electronic annotation /// 0006811 // ion transport // inferred from electronic annotation /// 0006879 // cellular iron ion homeostasis // traceable author statement /// 0007035 // vacuolar acidification // inferred from sequence or structural similarity /// 0008152 // metabolic process // inferred from electronic annotation /// 0008286 // insulin receptor sig…	0005773 // vacuole // inferred from sequence or structural similarity /// 0010008 // endosome membrane // traceable author statement /// 0016020 // membrane // traceable author statement /// 0016021 // integral component of membrane // inferred from electronic annotation /// 0030670 // phagocytic vesicle membrane // traceable author statement /// 0033179 // proton-transporting V-type ATPase, V0 d…	0005215 // transporter activity // non-traceable author statement /// 0015078 // hydrogen ion transmembrane transporter activity // inferred from electronic annotation /// 0016787 // hydrolase activity // inferred from electronic annotation /// 0042625 // ATPase activity, coupled to transmembrane movement of ions // inferred from sequence or structural similarity /// 0046961 // proton-transportin…	---	chr5:172410759-172462077 (+) // 89.62 // q35.1
11715362_at	9.84156	9.79745	9.88524	10.3007	10.2118	10.2443	8992	ATP6V0E1	ATPase, H+ transporting, lysosomal 9kDa, V0 subunit e1	0006810 // transport // inferred from electronic annotation /// 0006811 // ion transport // inferred from electronic annotation /// 0006879 // cellular iron ion homeostasis // traceable author statement /// 0007035 // vacuolar acidification // inferred from sequence or structural similarity /// 0008152 // metabolic process // inferred from electronic annotation /// 0008286 // insulin receptor sig…	0005773 // vacuole // inferred from sequence or structural similarity /// 0010008 // endosome membrane // traceable author statement /// 0016020 // membrane // traceable author statement /// 0016021 // integral component of membrane // inferred from electronic annotation /// 0030670 // phagocytic vesicle membrane // traceable author statement /// 0033179 // proton-transporting V-type ATPase, V0 d…	0005215 // transporter activity // non-traceable author statement /// 0015078 // hydrogen ion transmembrane transporter activity // inferred from electronic annotation /// 0016787 // hydrolase activity // inferred from electronic annotation /// 0042625 // ATPase activity, coupled to transmembrane movement of ions // inferred from sequence or structural similarity /// 0046961 // proton-transportin…	---	chr5:172410759-172462077 (+) // 89.62 // q35.1
11715363_a_at	3.7306	3.588	3.6058	3.75634	3.60372	3.66902	2	A2M	alpha-2-macroglobulin	0000122 // negative regulation of transcription from RNA polymerase II promoter // inferred from direct assay /// 0000122 // negative regulation of transcription from RNA polymerase II promoter // inferred from mutant phenotype /// 0000122 // negative regulation of transcription from RNA polymerase II promoter // traceable author statement /// 0000278 // mitotic cell cycle // traceable author sta…	0000118 // histone deacetylase complex // traceable author statement /// 0000785 // chromatin // inferred from direct assay /// 0000790 // nuclear chromatin // inferred from direct assay /// 0005576 // extracellular region // non-traceable author statement /// 0005576 // extracellular region // traceable author statement /// 0005615 // extracellular space // inferred from electronic annotation //…	0000976 // transcription regulatory region sequence-specific DNA binding // inferred from sequence or structural similarity /// 0000978 // RNA polymerase II core promoter proximal region sequence-specific DNA binding // inferred from direct assay /// 0000980 // RNA polymerase II distal enhancer sequence-specific DNA binding // inferred from direct assay /// 0001047 // core promoter binding // inf…	Cell_cycle_KEGG // GenMAPP	chr12:9220191-9268793 (-) // 96.48 // p13.31
11715364_a_at	6.50573	6.73822	6.41882	6.67925	6.83161	6.62051	25803	SPDEF	SAM pointed domain containing ETS transcription factor	0000122 // negative regulation of transcription from RNA polymerase II promoter // inferred from direct assay /// 0006351 // transcription, DNA-templated // inferred from electronic annotation /// 0006355 // regulation of transcription, DNA-templated // inferred from electronic annotation /// 0006366 // transcription from RNA polymerase II promoter // --- /// 0007275 // multicellular organismal d…	0005634 // nucleus // inferred from electronic annotation	0000981 // RNA polymerase II transcription factor activity, sequence-specific DNA binding // not recorded /// 0003677 // DNA binding // inferred from electronic annotation /// 0003700 // transcription factor activity, sequence-specific DNA binding // inferred from electronic annotation /// 0043565 // sequence-specific DNA binding // inferred from electronic annotation	---	chr6:34505578-34524110 (-) // 97.7 // p21.31
11715365_x_at	5.10092	5.25082	5.04103	4.99392	5.25161	5.14339	25803	SPDEF	SAM pointed domain containing ETS transcription factor	0000122 // negative regulation of transcription from RNA polymerase II promoter // inferred from direct assay /// 0006351 // transcription, DNA-templated // inferred from electronic annotation /// 0006355 // regulation of transcription, DNA-templated // inferred from electronic annotation /// 0006366 // transcription from RNA polymerase II promoter // --- /// 0007275 // multicellular organismal d…	0005634 // nucleus // inferred from electronic annotation	0000981 // RNA polymerase II transcription factor activity, sequence-specific DNA binding // not recorded /// 0003677 // DNA binding // inferred from electronic annotation /// 0003700 // transcription factor activity, sequence-specific DNA binding // inferred from electronic annotation /// 0043565 // sequence-specific DNA binding // inferred from electronic annotation	---	chr6:34505578-34524110 (-) // 97.7 // p21.31
11715366_a_at	9.0364	9.12249	9.13451	8.87751	8.87395	8.86449	4735	SEPT2	septin 2	0002036 // regulation of L-glutamate transport // inferred from electronic annotation /// 0007049 // cell cycle // inferred from electronic annotation /// 0007067 // mitotic nuclear division // inferred from electronic annotation /// 0007224 // smoothened signaling pathway // inferred from sequence or structural similarity /// 0031175 // neuron projection development // inferred from electronic a…	0000145 // exocyst // inferred from electronic annotation /// 0000775 // chromosome, centromeric region // inferred from electronic annotation /// 0000776 // kinetochore // inferred from electronic annotation /// 0000777 // condensed chromosome kinetochore // inferred from electronic annotation /// 0005634 // nucleus // inferred from direct assay /// 0005654 // nucleoplasm // inferred from direct…	0000166 // nucleotide binding // inferred from electronic annotation /// 0005515 // protein binding // inferred from physical interaction /// 0005525 // GTP binding // inferred from electronic annotation /// 0030234 // enzyme regulator activity // inferred from electronic annotation /// 0032947 // protein complex scaffold // inferred from electronic annotation	---	chr2:242255560-242293442 (+) // 85.3 // q37.3
11715367_s_at	11.0619	11.0603	11.0907	10.7	10.6454	10.7378	4735	SEPT2	septin 2	0002036 // regulation of L-glutamate transport // inferred from electronic annotation /// 0007049 // cell cycle // inferred from electronic annotation /// 0007067 // mitotic nuclear division // inferred from electronic annotation /// 0007224 // smoothened signaling pathway // inferred from sequence or structural similarity /// 0031175 // neuron projection development // inferred from electronic a…	0000145 // exocyst // inferred from electronic annotation /// 0000775 // chromosome, centromeric region // inferred from electronic annotation /// 0000776 // kinetochore // inferred from electronic annotation /// 0000777 // condensed chromosome kinetochore // inferred from electronic annotation /// 0005634 // nucleus // inferred from direct assay /// 0005654 // nucleoplasm // inferred from direct…	0000166 // nucleotide binding // inferred from electronic annotation /// 0005515 // protein binding // inferred from physical interaction /// 0005525 // GTP binding // inferred from electronic annotation /// 0030234 // enzyme regulator activity // inferred from electronic annotation /// 0032947 // protein complex scaffold // inferred from electronic annotation	---	chr2:242255560-242293442 (+) // 85.3 // q37.3
11715368_a_at	3.58183	3.69049	3.38818	4.40598	4.2172	3.98865	710	SERPING1	serpin peptidase inhibitor, clade G (C1 inhibitor), member 1	0001869 // negative regulation of complement activation, lectin pathway // inferred from direct assay /// 0002376 // immune system process // inferred from electronic annotation /// 0002576 // platelet degranulation // traceable author statement /// 0006958 // complement activation, classical pathway // inferred from electronic annotation /// 0007568 // aging // inferred from electronic annotatio…	0005576 // extracellular region // non-traceable author statement /// 0005576 // extracellular region // traceable author statement /// 0005615 // extracellular space // inferred from direct assay /// 0031093 // platelet alpha granule lumen // traceable author statement /// 0070062 // extracellular exosome // inferred from direct assay /// 0072562 // blood microparticle // inferred from direct as…	0004867 // serine-type endopeptidase inhibitor activity // inferred from direct assay /// 0005515 // protein binding // inferred from physical interaction /// 0030414 // peptidase inhibitor activity // inferred from electronic annotation	---	chr11:57365157-57382321 (+) // 76.64 // q12.1
11715369_s_at	11.8816	11.8505	11.8506	11.6787	11.6518	11.6972	4697	NDUFA4	NDUFA4, mitochondrial complex associated	0006120 // mitochondrial electron transport, NADH to ubiquinone // non-traceable author statement /// 0022904 // respiratory electron transport chain // traceable author statement /// 0044237 // cellular metabolic process // traceable author statement /// 0044281 // small molecule metabolic process // traceable author statement /// 0055114 // oxidation-reduction process // inferred from electroni…	0005739 // mitochondrion // inferred from direct assay /// 0005743 // mitochondrial inner membrane // traceable author statement /// 0005747 // mitochondrial respiratory chain complex I // inferred from direct assay /// 0005747 // mitochondrial respiratory chain complex I // non-traceable author statement /// 0005751 // mitochondrial respiratory chain complex IV // inferred from direct assay /// …	0004129 // cytochrome-c oxidase activity // inferred from mutant phenotype /// 0005515 // protein binding // inferred from physical interaction /// 0008137 // NADH dehydrogenase (ubiquinone) activity // non-traceable author statement /// 0032403 // protein complex binding // inferred from direct assay	Electron_Transport_Chain // GenMAPP /// PWY-5083 // HumanCyc	chr7:10971577-10979804 (-) // 64.93 // p21.3
11715370_s_at	9.55995	9.43648	9.50374	9.7813	9.77507	9.77555	3959	LGALS3BP	lectin, galactoside-binding, soluble, 3 binding protein	0006898 // receptor-mediated endocytosis // inferred from electronic annotation /// 0006898 // receptor-mediated endocytosis // traceable author statement /// 0006968 // cellular defense response // traceable author statement /// 0007155 // cell adhesion // inferred from electronic annotation /// 0007165 // signal transduction // traceable author statement	0005576 // extracellular region // inferred from electronic annotation /// 0005578 // proteinaceous extracellular matrix // inferred from electronic annotation /// 0005615 // extracellular space // inferred from direct assay /// 0016020 // membrane // inferred from electronic annotation /// 0031012 // extracellular matrix // inferred from direct assay /// 0070062 // extracellular exosome // infer…	0005044 // scavenger receptor activity // inferred from electronic annotation /// 0005515 // protein binding // inferred from electronic annotation	---	chr17:76967334-76976191 (-) // 76.83 // q25.3
11715371_a_at	9.78082	9.7314	9.73709	9.85724	9.80587	9.84828	7317	UBA1	ubiquitin-like modifier activating enzyme 1	0006464 // cellular protein modification process // inferred from electronic annotation /// 0006974 // cellular response to DNA damage stimulus // inferred from direct assay /// 0008152 // metabolic process // inferred from electronic annotation /// 0016567 // protein ubiquitination // not recorded /// 0016567 // protein ubiquitination // inferred from electronic annotation /// 0019941 // modific…	0000792 // heterochromatin // inferred from direct assay /// 0005634 // nucleus // inferred from direct assay /// 0005737 // cytoplasm // inferred from direct assay /// 0005739 // mitochondrion // inferred from direct assay /// 0005765 // lysosomal membrane // inferred from direct assay /// 0005829 // cytosol // not recorded /// 0010008 // endosome membrane // inferred from direct assay /// 00300…	0000166 // nucleotide binding // inferred from electronic annotation /// 0004839 // ubiquitin activating enzyme activity // inferred from direct assay /// 0004842 // ubiquitin-protein transferase activity // not recorded /// 0005515 // protein binding // inferred from physical interaction /// 0005524 // ATP binding // inferred from electronic annotation /// 0008641 // small protein activating enz…	Proteasome_Degradation // GenMAPP	chrX:47052901-47074527 (+) // 85.62 // p11.23
11715372_a_at	10.4334	10.5239	10.455	10.2079	10.2509	10.1799	4190	MDH1	malate dehydrogenase 1	0002230 // positive regulation of defense response to virus by host // inferred from mutant phenotype /// 0005975 // carbohydrate metabolic process // traceable author statement /// 0006006 // glucose metabolic process // traceable author statement /// 0006094 // gluconeogenesis // traceable author statement /// 0006099 // tricarboxylic acid cycle // inferred from electronic annotation /// 000610…	0005615 // extracellular space // inferred from direct assay /// 0005737 // cytoplasm // inferred from direct assay /// 0005739 // mitochondrion // inferred from electronic annotation /// 0005813 // centrosome // inferred from direct assay /// 0005829 // cytosol // traceable author statement /// 0043209 // myelin sheath // inferred from electronic annotation /// 0070062 // extracellular exosome /…	0003824 // catalytic activity // inferred from electronic annotation /// 0004470 // malic enzyme activity // traceable author statement /// 0005515 // protein binding // inferred from physical interaction /// 0016491 // oxidoreductase activity // inferred from electronic annotation /// 0016615 // malate dehydrogenase activity // inferred from electronic annotation /// 0016616 // oxidoreductase ac…	ANARESP1-PWY // HumanCyc /// FERMENTATION-PWY // HumanCyc /// GLUCONEO-PWY // HumanCyc /// Glycolysis_and_Gluconeogenesis // GenMAPP /// GLYOXYLATE-BYPASS // HumanCyc /// Krebs-TCA_Cycle // GenMAPP /// MALATE-ASPARTATE-SHUTTLE-PWY // HumanCyc /// P106-PWY // HumanCyc /// P108-PWY // HumanCyc /// PWY-561 // HumanCyc /// PWY-5690 // HumanCyc /// TCA // HumanCyc	chr2:63815785-63834331 (+) // 71.17 // p15
11715373_a_at	10.1509	10.1482	10.1453	9.68948	9.70442	9.70093	10155	TRIM28	tripartite motif containing 28	0000122 // negative regulation of transcription from RNA polymerase II promoter // inferred from electronic annotation /// 0001701 // in utero embryonic development // inferred from electronic annotation /// 0001837 // epithelial to mesenchymal transition // inferred from sequence or structural similarity /// 0006281 // DNA repair // inferred from direct assay /// 0006351 // transcription, DNA-te…	0000785 // chromatin // inferred from electronic annotation /// 0005622 // intracellular // inferred from electronic annotation /// 0005634 // nucleus // inferred from direct assay /// 0005634 // nucleus // inferred from sequence or structural similarity /// 0005654 // nucleoplasm // inferred from direct assay /// 0005654 // nucleoplasm // traceable author statement /// 0005719 // nuclear euchrom…	0001105 // RNA polymerase II transcription coactivator activity // inferred from sequence or structural similarity /// 0003677 // DNA binding // inferred from direct assay /// 0003700 // transcription factor activity, sequence-specific DNA binding // inferred from sequence or structural similarity /// 0003713 // transcription coactivator activity // inferred from electronic annotation /// 0003714…	---	chr19:59055835-59062082 (+) // 66.59 // q13.43
11715374_a_at	7.40192	7.28513	7.36248	7.8701	7.91299	7.89396	811	CALR	calreticulin	0000122 // negative regulation of transcription from RNA polymerase II promoter // inferred from direct assay /// 0002474 // antigen processing and presentation of peptide antigen via MHC class I // traceable author statement /// 0002479 // antigen processing and presentation of exogenous peptide antigen via MHC class I, TAP-dependent // traceable author statement /// 0002502 // peptide antigen a…	0001669 // acrosomal vesicle // inferred from electronic annotation /// 0005576 // extracellular region // traceable author statement /// 0005578 // proteinaceous extracellular matrix // inferred from electronic annotation /// 0005615 // extracellular space // inferred from direct assay /// 0005622 // intracellular // traceable author statement /// 0005634 // nucleus // inferred from direct assay…	0001849 // complement component C1q binding // traceable author statement /// 0001948 // glycoprotein binding // inferred from physical interaction /// 0003677 // DNA binding // non-traceable author statement /// 0003729 // mRNA binding // inferred from direct assay /// 0005178 // integrin binding // inferred from physical interaction /// 0005506 // iron ion binding // inferred from electronic an…	Calcium_regulation_in_cardiac_cells // GenMAPP /// GPCRDB_Class_B_Secretin-like // GenMAPP	chr19:13049422-13055303 (+) // 64.6 // p13.2
11715375_x_at	7.10658	6.86564	7.05534	7.43999	7.34196	7.41425	811	CALR	calreticulin	0000122 // negative regulation of transcription from RNA polymerase II promoter // inferred from direct assay /// 0002474 // antigen processing and presentation of peptide antigen via MHC class I // traceable author statement /// 0002479 // antigen processing and presentation of exogenous peptide antigen via MHC class I, TAP-dependent // traceable author statement /// 0002502 // peptide antigen a…	0001669 // acrosomal vesicle // inferred from electronic annotation /// 0005576 // extracellular region // traceable author statement /// 0005578 // proteinaceous extracellular matrix // inferred from electronic annotation /// 0005615 // extracellular space // inferred from direct assay /// 0005622 // intracellular // traceable author statement /// 0005634 // nucleus // inferred from direct assay…	0001849 // complement component C1q binding // traceable author statement /// 0001948 // glycoprotein binding // inferred from physical interaction /// 0003677 // DNA binding // non-traceable author statement /// 0003729 // mRNA binding // inferred from direct assay /// 0005178 // integrin binding // inferred from physical interaction /// 0005506 // iron ion binding // inferred from electronic an…	Calcium_regulation_in_cardiac_cells // GenMAPP /// GPCRDB_Class_B_Secretin-like // GenMAPP	chr19:13049422-13055303 (+) // 64.6 // p13.2
[truncated: 48,917 more rows]
