# Supplementary material for: Role and mechanism of NCAPD3 in promoting malignant behaviors in gastric cancer
Source: Front Pharmacol. 2024 Apr 22;15:1341039. doi: 10.3389/fphar.2024.1341039 (PMC11070777; doi:10.3389/fphar.2024.1341039)
Supplement: Supplementary file 7 [file DataSheet1.ZIP]

Archive with 9 entries (9 files):
- Figure 2-B2-AGS.tif
- Figure 3-A2-AGS.tif
- Figure 3-A4-MGC803.tif
- Figure 8-A-CCND1.tif
- Figure 8-A-ESR1.tif
- Figure 8-A-Flag(3X Flag Input).tif
- Figure 8-A-MYC.tif
- Figure 8-B-CD44 CDK6.tif
- Figure 8-B-IRS1.tif
