# Supplementary material for: Role and mechanism of NCAPD3 in promoting malignant behaviors in gastric cancer
Source: Front Pharmacol. 2024 Apr 22;15:1341039. doi: 10.3389/fphar.2024.1341039 (PMC11070777; doi:10.3389/fphar.2024.1341039)
Supplement: Supplementary file 9 [file DataSheet6.ZIP]

Archive with 4 entries (4 files):
- DSC_7712.JPG
- DSC_7713.JPG
- DSC_7716.JPG
- DSC_7717.JPG
