# Supplementary material for: Role and mechanism of NCAPD3 in promoting malignant behaviors in gastric cancer
Source: Front Pharmacol. 2024 Apr 22;15:1341039. doi: 10.3389/fphar.2024.1341039 (PMC11070777; doi:10.3389/fphar.2024.1341039)
Supplement: Supplementary file 10 [file DataSheet12.ZIP]

Archive with 4 entries (4 files):
- mice and tunor_10 mice per group.JPG
- mice_10 mice per group.JPG
- raw data of 10 mice per group.xls
- tumor_10 mice per group.JPG
