# Supplementary material for: Role and mechanism of NCAPD3 in promoting malignant behaviors in gastric cancer
Source: Front Pharmacol. 2024 Apr 22;15:1341039. doi: 10.3389/fphar.2024.1341039 (PMC11070777; doi:10.3389/fphar.2024.1341039)
Supplement: Supplementary file 10 [file DataSheet12.ZIP › raw data of 10 mice per group.xls]

## Sheet: 实验动物信息
实验动物信息
动物品系	BALB/c裸鼠
动物周龄	4 weeks
动物性别	雌性 ♀
提供厂家	江苏集萃药康生物技术有限公司
许可证号码	SCXK(苏)2018-0008
细胞接种信息及实验参数
细胞名	MGC-803
细胞注射量/只	4000000
细胞注射部位	右侧皮腋下
细胞注射日期	2019-06-03
动物处死日期	2019-08-10
实验周期总天数	68

## Sheet: 成瘤实验数据
一、原始数据（6月3日注射细胞，7月3日开始收集数据（裸鼠称重、测量瘤体长短径），之后每周收集1-2次）
实验分组	日期	2019.07.03				2019.07.09				2019.07.15				2019.07.23				2019.07.27				2019.08.01				2019.08.03				2019.08.07				2019.08.10处死当日
	号码	体重（g）	L（mm)	W（mm)	肿瘤体积（mm3）	体重（g）	L（mm)	W（mm)	肿瘤体积（mm3）	体重（g）	L（mm)	W（mm)	肿瘤体积（mm3）	体重（g）	L（mm)	W（mm)	肿瘤体积（mm3）	体重（g）	L（mm)	W（mm)	肿瘤体积（mm3）	体重（g）	L（mm)	W（mm)	肿瘤体积（mm3）	体重（g）	L（mm)	W（mm)	肿瘤体积（mm3）	体重（g）	L（mm)	W（mm)	肿瘤体积（mm3）	体重（g）	L（mm)	W（mm)	肿瘤体积（mm3）	肿瘤重量（g）
MGC-803	#1	21.5	5.06	4.35	50.108	22.2	5.46	4.89	68.3264	23.7	6.55	5.16	91.2681	23.8	7.19	6.34	151.247	24.5	7.68	6.75	183.125	25.9	8.11	7.01	208.562	25.7	9.56	8.41	353.857	25.3	10.04	9.17	441.826	26.5	11	9.5	519.539	0.46
	#2	19.5	3.42	2.3	9.46804	20	3.55	3.11	17.9691	20.7	5.32	3.25	29.4074	21.5	5.79	3.85	44.9137	21.1	6.15	4.71	71.3995	21.7	7.15	4.14	64.1335	21.2	8.24	4.68	94.449	21	8.57	5.73	147.254	21.9	9.14	5.62	151.077	0.143
	#3	22	4.68	3.57	31.2148	22.3	5.67	4.67	64.7135	23.6	6.25	5.18	87.7643	23.9	7.29	5.53	116.669	23.2	7.84	6.12	153.673	24	8.03	6.86	197.762	23.1	9.06	7.34	255.446	16.7	9.36	8.35	341.529	15	9.5	8.61	368.56	0.347
	#4	18.8	4.95	3.7	35.4639	19	5.52	4.54	59.5428	20	5.97	5.73	102.58	20.4	6.43	5.85	115.16	21.6	6.94	6.04	132.499	21.3	7.37	6.37	156.504	21	7.58	6.94	191.059	19.5	7.98	7.38	227.454	17.2	8.72	7.7	270.568	0.233
	#5	20.9	3.33	2.49	10.8049	21.4	3.21	3.13	16.4578	22.9	4.42	3.44	27.3727	22.7	5.01	4.13	44.7215	23.6	5.69	4.98	73.8498	23.3	6.13	5.41	93.893	22.4	6.51	5.65	108.757	22.4	6.8	5.95	125.986	22.7	7.19	6.47	157.513	0.145
NC	#6	23.1	5.79	5.15	80.3658	22.6	6.14	5.57	99.6913	23.5	7.16	6.16	142.185	23.8	8.24	6.52	183.316	24.7	8.86	7.17	238.369	25	9.15	7.96	303.407	25.5	10.94	9.53	519.974	25.8	12.31	11.09	792.318	26.3	14.02	11.79	1019.89	0.984
	#7	22.3	4.94	4.93	62.8346	22.6	6.03	5.31	88.9784	23.9	6.97	6.06	133.954	24.1	7.59	6.75	180.979	24.8	8.13	7.01	209.076	25.3	8.86	7.26	244.391	25.1	9.13	7.6	275.979	24.5	9.38	7.74	294.078	25.6	10.04	7.81	320.49	0.283
	#8	22.2	5.88	4.43	60.3897	23.7	6.24	5.36	93.8194	24.5	7.68	5.85	137.547	25.1	8.29	6.37	176.04	26.4	8.87	7.65	271.659	27	9.17	7.91	300.262	26.2	9.76	8.24	346.803	25.6	10.17	9.48	478.317	27	11.15	9.66	544.512	0.495
	#9	24.4	6.76	5.53	108.187	24.5	7.19	6.16	142.78	26	8.17	6.58	185.12	27.2	8.51	6.98	216.98	28.2	8.91	7.94	293.966	28.7	9.36	8.86	384.522	28.4	11.05	9.86	562.205	27.9	12.31	10.51	711.61	28.3	11.89	11.44	814.352	0.854
	#10	25.4	7.02	6.12	137.6	25.2	8.09	7.01	208.048	27	9.07	8.11	312.196	27.2	9.87	9.14	431.507	28.1	10.09	9.42	468.567	29.6	10.86	10.12	582.062	29.1	13.22	11.31	884.983	29.7	15.13	14.89	1755.52	29.8	15.42	14.99	1813.28	1.642
MGC-803	#11	19.4	0	0	0	19.7	2.24	2.03	4.83079	20.6	2.42	2.13	5.74583	21.3	3.47	2.77	13.9337	21.1	3.83	3.05	18.6456	21.4	4.35	3.98	36.0607	21	4.07	3.93	32.8971	21	5.02	3.84	38.7387	21.2	5.24	3.92	42.1388	0.026
	#12	21.2	3.24	2.57	11.1993	21.5	4.97	4.66	56.4816	21.4	7.62	5.06	102.102	22.7	7.1	5.58	115.692	22.6	9.94	6.14	196.111	23.8	8.91	8.57	342.466	23.7	11.35	7.54	337.689	22.7	11.22	8.13	388.108	23.5	12.08	9.23	538.578	0.403
	#13	22.6	5.55	3.83	42.6058	22.7	6.67	4.79	80.0894	23.4	7.84	5.44	121.421	24.1	8.17	5.97	152.387	24.3	8.63	6.92	216.273	24.5	8.62	6.98	219.784	24.5	10.87	8.22	384.372	24.3	9.72	7.75	305.526	25.1	10.54	8.53	401.344	0.334
	#14	23.3	0	0	0	22.6	0	0	0	23.2	0	0	0	24.7	0	0	0	24.9	0	0	0	24.6	0	0	0	23.4	0	0	0	24	0	0	0	24.8	0	0	0	0
	#15	21.8	0	0	0	22.3	0	0	0	22.7	0	0	0	23.5	0	0	0	23.6	0	0	0	24.7	0	0	0	24.3	0	0	0	23.4	0	0	0	24.3	0	0	0	0
KD	#16	19.3	0	0	0	19.6	0	0	0	21.3	0	0	0	21	0	0	0	20.7	0	0	0	21.5	0	0	0	21.3	0	0	0	21.1	0	0	0	21.8	0	0	0	0
	#17	19.8	5.54	4.06	47.7904	19.9	6.82	5.1	92.8332	20.9	9.07	6.68	211.806	22	9.82	7.38	279.9	22.4	11.43	7.96	379.01	22.6	12.27	8.02	413.021	22.6	12.36	9.11	536.826	22.4	13.9	9.41	644.128	22.5	13.48	10.22	736.835	0.688
	#18	23.1	6.35	6.07	122.442	24.3	8.15	6.85	200.132	24.9	9.23	8.14	320.058	25.5	5.99	8.43	222.772	26.1	10.86	9.97	564.935	27.2	11.65	8.73	464.657	26.8	10.85	10.22	593.075	26.6	11.59	10.714	696.25	26.7	13.05	10.41	740.1	0.759
	#19	20.9	0	0	0	21.4	2.22	1.98	4.55472	22.7	2.35	2.22	6.06111	22.7	2.74	2.69	10.3761	22.9	3.4	2.44	10.5934	23.8	3.75	3.58	25.1522	22.8	4.66	2.9	20.5097	22	4.99	3.72	36.1381	22.4	5.84	3.63	40.2721	0.033
	#20	24	0	0	0	22.2	0	0	0	23.9	0	0	0	23.5	0	0	0	23.8	0	0	0	24.1	0	0	0	24	0	0	0	23.5	0	0	0	23.7	0	0	0	0
说明：
瘤体体积=π/6​×L×W×W，即=3.14/6​×L​×W×W。其中L代表长径, W代表短径。
二、数据处理
AVERAGE_肿瘤体积（mm3）					STDEV_肿瘤体积（mm3）
测量时间点	组别				测量时间点	组别
	NC	KD				NC	KD
1	58.6437	22.4037			1	41.1642	39.7175
2	86.0327	43.8922			2	57.0642	65.8738
3	124.939	76.7194			3	82.25	112.387
4	166.153	79.5061			4	109.709	106.284
5	209.618	138.557			5	118.397	199.029
6	253.55	150.114			6	151.198	191.1
7	359.351	190.537			7	240.939	244.984
8	531.59	210.889			8	483.8	279.226
9	597.979	249.927			9	510.051	319.823
AVERAGE_肿瘤重量（g）					STDEV_肿瘤重量（g）
AVERAGE_肿瘤重量（g）	组别				STDEV_肿瘤重量（g）	组别
	NC	KD				NC	KD
	0.5586	0.2243				0.474492	0.302223
T-TEST_肿瘤重量			P VALUE
NC	VS	KD	0.0765146
