# Supplementary material for: Role and mechanism of NCAPD3 in promoting malignant behaviors in gastric cancer
Source: Front Pharmacol. 2024 Apr 22;15:1341039. doi: 10.3389/fphar.2024.1341039 (PMC11070777; doi:10.3389/fphar.2024.1341039)
Supplement: Supplementary file 11 [file DataSheet2.ZIP]

Archive with 1,102 entries (1,085 files):
- GSEA/
- GSEA/Canonical pathways/
- GSEA/Canonical pathways/my_analysis.Gsea.1599462267220/
- GSEA/Canonical pathways/my_analysis.Gsea.1599462267220/edb/
- GSEA/Canonical pathways/my_analysis.Gsea.1599462267220/edb/filtered_dataset.rnk
- GSEA/Canonical pathways/my_analysis.Gsea.1599462267220/edb/gene_sets.gmt
- GSEA/Canonical pathways/my_analysis.Gsea.1599462267220/edb/results.edb
- GSEA/Canonical pathways/my_analysis.Gsea.1599462267220/edb/sample_info.cls
- GSEA/Canonical pathways/my_analysis.Gsea.1599462267220/enplot_KEGG_CYTOKINE_CYTOKINE_RECEPTOR_INTERACTION_795.png
- GSEA/Canonical pathways/my_analysis.Gsea.1599462267220/enplot_KEGG_FOCAL_ADHESION_801.png
- GSEA/Canonical pathways/my_analysis.Gsea.1599462267220/enplot_KEGG_MAPK_SIGNALING_PATHWAY_819.png
- GSEA/Canonical pathways/my_analysis.Gsea.1599462267220/enplot_KEGG_REGULATION_OF_ACTIN_CYTOSKELETON_825.png
- GSEA/Canonical pathways/my_analysis.Gsea.1599462267220/enplot_KEGG_SPLICEOSOME_741.png
- GSEA/Canonical pathways/my_analysis.Gsea.1599462267220/enplot_NABA_MATRISOME_777.png
- GSEA/Canonical pathways/my_analysis.Gsea.1599462267220/enplot_NABA_MATRISOME_ASSOCIATED_774.png
- GSEA/Canonical pathways/my_analysis.Gsea.1599462267220/enplot_PID_P53_DOWNSTREAM_PATHWAY_807.png
- GSEA/Canonical pathways/my_analysis.Gsea.1599462267220/enplot_REACTOME_CELL_CYCLE_CHECKPOINTS_747.png
- GSEA/Canonical pathways/my_analysis.Gsea.1599462267220/enplot_REACTOME_CYTOKINE_SIGNALING_IN_IMMUNE_SYSTEM_792.png
- GSEA/Canonical pathways/my_analysis.Gsea.1599462267220/enplot_REACTOME_DEATH_RECEPTOR_SIGNALLING_831.png
- GSEA/Canonical pathways/my_analysis.Gsea.1599462267220/enplot_REACTOME_DEVELOPMENTAL_BIOLOGY_804.png
- GSEA/Canonical pathways/my_analysis.Gsea.1599462267220/enplot_REACTOME_DISEASE_738.png
- GSEA/Canonical pathways/my_analysis.Gsea.1599462267220/enplot_REACTOME_DISEASES_OF_SIGNAL_TRANSDUCTION_BY_GROWTH_FACTOR_RECEPTORS_AND_SECOND_MESSENGERS_723.png
- GSEA/Canonical pathways/my_analysis.Gsea.1599462267220/enplot_REACTOME_DNA_REPAIR_765.png
- GSEA/Canonical pathways/my_analysis.Gsea.1599462267220/enplot_REACTOME_G_ALPHA_I_SIGNALLING_EVENTS_732.png
- GSEA/Canonical pathways/my_analysis.Gsea.1599462267220/enplot_REACTOME_HEMOSTASIS_786.png
- GSEA/Canonical pathways/my_analysis.Gsea.1599462267220/enplot_REACTOME_MEMBRANE_TRAFFICKING_813.png
- GSEA/Canonical pathways/my_analysis.Gsea.1599462267220/enplot_REACTOME_METABOLISM_OF_RNA_714.png
- GSEA/Canonical pathways/my_analysis.Gsea.1599462267220/enplot_REACTOME_METABOLISM_OF_STEROIDS_759.png
- GSEA/Canonical pathways/my_analysis.Gsea.1599462267220/enplot_REACTOME_METABOLISM_OF_VITAMINS_AND_COFACTORS_750.png
- GSEA/Canonical pathways/my_analysis.Gsea.1599462267220/enplot_REACTOME_METABOLISM_OF_WATER_SOLUBLE_VITAMINS_AND_COFACTORS_768.png
- GSEA/Canonical pathways/my_analysis.Gsea.1599462267220/enplot_REACTOME_MRNA_SPLICING_735.png
- GSEA/Canonical pathways/my_analysis.Gsea.1599462267220/enplot_REACTOME_NEGATIVE_REGULATION_OF_THE_PI3K_AKT_NETWORK_822.png
- GSEA/Canonical pathways/my_analysis.Gsea.1599462267220/enplot_REACTOME_NERVOUS_SYSTEM_DEVELOPMENT_828.png
- GSEA/Canonical pathways/my_analysis.Gsea.1599462267220/enplot_REACTOME_ORGANELLE_BIOGENESIS_AND_MAINTENANCE_744.png
- GSEA/Canonical pathways/my_analysis.Gsea.1599462267220/enplot_REACTOME_PROCESSING_OF_CAPPED_INTRON_CONTAINING_PRE_MRNA_726.png
- GSEA/Canonical pathways/my_analysis.Gsea.1599462267220/enplot_REACTOME_PROGRAMMED_CELL_DEATH_756.png
- GSEA/Canonical pathways/my_analysis.Gsea.1599462267220/enplot_REACTOME_RNA_POLYMERASE_II_TRANSCRIPTION_720.png
- GSEA/Canonical pathways/my_analysis.Gsea.1599462267220/enplot_REACTOME_RRNA_PROCESSING_717.png
- GSEA/Canonical pathways/my_analysis.Gsea.1599462267220/enplot_REACTOME_SIGNALING_BY_NOTCH_753.png
- GSEA/Canonical pathways/my_analysis.Gsea.1599462267220/enplot_REACTOME_SIGNALING_BY_NUCLEAR_RECEPTORS_816.png
- GSEA/Canonical pathways/my_analysis.Gsea.1599462267220/enplot_REACTOME_SIGNALING_BY_RECEPTOR_TYROSINE_KINASES_780.png
- GSEA/Canonical pathways/my_analysis.Gsea.1599462267220/enplot_REACTOME_SIGNALING_BY_WNT_729.png
- GSEA/Canonical pathways/my_analysis.Gsea.1599462267220/enplot_REACTOME_SLC_MEDIATED_TRANSMEMBRANE_TRANSPORT_798.png
- GSEA/Canonical pathways/my_analysis.Gsea.1599462267220/enplot_REACTOME_TOLL_LIKE_RECEPTOR_CASCADES_762.png
- GSEA/Canonical pathways/my_analysis.Gsea.1599462267220/enplot_REACTOME_TRANSLATION_771.png
- GSEA/Canonical pathways/my_analysis.Gsea.1599462267220/enplot_REACTOME_TRANSPORT_OF_INORGANIC_CATIONS_ANIONS_AND_AMINO_ACIDS_OLIGOPEPTIDES_789.png
- GSEA/Canonical pathways/my_analysis.Gsea.1599462267220/enplot_REACTOME_TRANSPORT_OF_SMALL_MOLECULES_783.png
- GSEA/Canonical pathways/my_analysis.Gsea.1599462267220/enplot_REACTOME_VESICLE_MEDIATED_TRANSPORT_810.png
- GSEA/Canonical pathways/my_analysis.Gsea.1599462267220/gene_set_sizes.tsv
- GSEA/Canonical pathways/my_analysis.Gsea.1599462267220/global_es_histogram.png
- GSEA/Canonical pathways/my_analysis.Gsea.1599462267220/gsea_report_for_NCAPD3_MUT_1599462267220.html
- GSEA/Canonical pathways/my_analysis.Gsea.1599462267220/gsea_report_for_NCAPD3_MUT_1599462267220.tsv
- GSEA/Canonical pathways/my_analysis.Gsea.1599462267220/gsea_report_for_WT_1599462267220.html
- GSEA/Canonical pathways/my_analysis.Gsea.1599462267220/gsea_report_for_WT_1599462267220.tsv
- GSEA/Canonical pathways/my_analysis.Gsea.1599462267220/gset_rnd_es_dist_716.png
- GSEA/Canonical pathways/my_analysis.Gsea.1599462267220/gset_rnd_es_dist_719.png
- GSEA/Canonical pathways/my_analysis.Gsea.1599462267220/gset_rnd_es_dist_722.png
- GSEA/Canonical pathways/my_analysis.Gsea.1599462267220/gset_rnd_es_dist_725.png
- GSEA/Canonical pathways/my_analysis.Gsea.1599462267220/gset_rnd_es_dist_728.png
- GSEA/Canonical pathways/my_analysis.Gsea.1599462267220/gset_rnd_es_dist_731.png
- GSEA/Canonical pathways/my_analysis.Gsea.1599462267220/gset_rnd_es_dist_734.png
- GSEA/Canonical pathways/my_analysis.Gsea.1599462267220/gset_rnd_es_dist_737.png
- GSEA/Canonical pathways/my_analysis.Gsea.1599462267220/gset_rnd_es_dist_740.png
- GSEA/Canonical pathways/my_analysis.Gsea.1599462267220/gset_rnd_es_dist_743.png
- GSEA/Canonical pathways/my_analysis.Gsea.1599462267220/gset_rnd_es_dist_746.png
- GSEA/Canonical pathways/my_analysis.Gsea.1599462267220/gset_rnd_es_dist_749.png
- GSEA/Canonical pathways/my_analysis.Gsea.1599462267220/gset_rnd_es_dist_752.png
- GSEA/Canonical pathways/my_analysis.Gsea.1599462267220/gset_rnd_es_dist_755.png
- GSEA/Canonical pathways/my_analysis.Gsea.1599462267220/gset_rnd_es_dist_758.png
- GSEA/Canonical pathways/my_analysis.Gsea.1599462267220/gset_rnd_es_dist_761.png
- GSEA/Canonical pathways/my_analysis.Gsea.1599462267220/gset_rnd_es_dist_764.png
- GSEA/Canonical pathways/my_analysis.Gsea.1599462267220/gset_rnd_es_dist_767.png
- GSEA/Canonical pathways/my_analysis.Gsea.1599462267220/gset_rnd_es_dist_770.png
- GSEA/Canonical pathways/my_analysis.Gsea.1599462267220/gset_rnd_es_dist_773.png
- GSEA/Canonical pathways/my_analysis.Gsea.1599462267220/gset_rnd_es_dist_776.png
- GSEA/Canonical pathways/my_analysis.Gsea.1599462267220/gset_rnd_es_dist_779.png
- GSEA/Canonical pathways/my_analysis.Gsea.1599462267220/gset_rnd_es_dist_782.png
- GSEA/Canonical pathways/my_analysis.Gsea.1599462267220/gset_rnd_es_dist_785.png
- GSEA/Canonical pathways/my_analysis.Gsea.1599462267220/gset_rnd_es_dist_788.png
- GSEA/Canonical pathways/my_analysis.Gsea.1599462267220/gset_rnd_es_dist_791.png
- GSEA/Canonical pathways/my_analysis.Gsea.1599462267220/gset_rnd_es_dist_794.png
- GSEA/Canonical pathways/my_analysis.Gsea.1599462267220/gset_rnd_es_dist_797.png
- GSEA/Canonical pathways/my_analysis.Gsea.1599462267220/gset_rnd_es_dist_800.png
- GSEA/Canonical pathways/my_analysis.Gsea.1599462267220/gset_rnd_es_dist_803.png
- GSEA/Canonical pathways/my_analysis.Gsea.1599462267220/gset_rnd_es_dist_806.png
- GSEA/Canonical pathways/my_analysis.Gsea.1599462267220/gset_rnd_es_dist_809.png
- GSEA/Canonical pathways/my_analysis.Gsea.1599462267220/gset_rnd_es_dist_812.png
- GSEA/Canonical pathways/my_analysis.Gsea.1599462267220/gset_rnd_es_dist_815.png
- GSEA/Canonical pathways/my_analysis.Gsea.1599462267220/gset_rnd_es_dist_818.png
- GSEA/Canonical pathways/my_analysis.Gsea.1599462267220/gset_rnd_es_dist_821.png
- GSEA/Canonical pathways/my_analysis.Gsea.1599462267220/gset_rnd_es_dist_824.png
- GSEA/Canonical pathways/my_analysis.Gsea.1599462267220/gset_rnd_es_dist_827.png
- GSEA/Canonical pathways/my_analysis.Gsea.1599462267220/gset_rnd_es_dist_830.png
- GSEA/Canonical pathways/my_analysis.Gsea.1599462267220/gset_rnd_es_dist_833.png
- GSEA/Canonical pathways/my_analysis.Gsea.1599462267220/heat_map_712.png
- GSEA/Canonical pathways/my_analysis.Gsea.1599462267220/heat_map_corr_plot.html
- GSEA/Canonical pathways/my_analysis.Gsea.1599462267220/index.html
- GSEA/Canonical pathways/my_analysis.Gsea.1599462267220/KEGG_CYTOKINE_CYTOKINE_RECEPTOR_INTERACTION.html
- GSEA/Canonical pathways/my_analysis.Gsea.1599462267220/KEGG_CYTOKINE_CYTOKINE_RECEPTOR_INTERACTION.tsv
- GSEA/Canonical pathways/my_analysis.Gsea.1599462267220/KEGG_CYTOKINE_CYTOKINE_RECEPTOR_INTERACTION_796.png
- GSEA/Canonical pathways/my_analysis.Gsea.1599462267220/KEGG_FOCAL_ADHESION.html
- GSEA/Canonical pathways/my_analysis.Gsea.1599462267220/KEGG_FOCAL_ADHESION.tsv
- GSEA/Canonical pathways/my_analysis.Gsea.1599462267220/KEGG_FOCAL_ADHESION_802.png
- GSEA/Canonical pathways/my_analysis.Gsea.1599462267220/KEGG_MAPK_SIGNALING_PATHWAY.html
- GSEA/Canonical pathways/my_analysis.Gsea.1599462267220/KEGG_MAPK_SIGNALING_PATHWAY.tsv
- GSEA/Canonical pathways/my_analysis.Gsea.1599462267220/KEGG_MAPK_SIGNALING_PATHWAY_820.png
- GSEA/Canonical pathways/my_analysis.Gsea.1599462267220/KEGG_REGULATION_OF_ACTIN_CYTOSKELETON.html
- GSEA/Canonical pathways/my_analysis.Gsea.1599462267220/KEGG_REGULATION_OF_ACTIN_CYTOSKELETON.tsv
- GSEA/Canonical pathways/my_analysis.Gsea.1599462267220/KEGG_REGULATION_OF_ACTIN_CYTOSKELETON_826.png
- GSEA/Canonical pathways/my_analysis.Gsea.1599462267220/KEGG_SPLICEOSOME.html
- GSEA/Canonical pathways/my_analysis.Gsea.1599462267220/KEGG_SPLICEOSOME.tsv
- GSEA/Canonical pathways/my_analysis.Gsea.1599462267220/KEGG_SPLICEOSOME_742.png
- GSEA/Canonical pathways/my_analysis.Gsea.1599462267220/my_analysis.Gsea.1599462267220.rpt
- GSEA/Canonical pathways/my_analysis.Gsea.1599462267220/NABA_MATRISOME.html
- GSEA/Canonical pathways/my_analysis.Gsea.1599462267220/NABA_MATRISOME.tsv
- GSEA/Canonical pathways/my_analysis.Gsea.1599462267220/NABA_MATRISOME_778.png
- GSEA/Canonical pathways/my_analysis.Gsea.1599462267220/NABA_MATRISOME_ASSOCIATED.html
- GSEA/Canonical pathways/my_analysis.Gsea.1599462267220/NABA_MATRISOME_ASSOCIATED.tsv
- GSEA/Canonical pathways/my_analysis.Gsea.1599462267220/NABA_MATRISOME_ASSOCIATED_775.png
- GSEA/Canonical pathways/my_analysis.Gsea.1599462267220/neg_snapshot.html
- GSEA/Canonical pathways/my_analysis.Gsea.1599462267220/PID_P53_DOWNSTREAM_PATHWAY.html
- GSEA/Canonical pathways/my_analysis.Gsea.1599462267220/PID_P53_DOWNSTREAM_PATHWAY.tsv
- GSEA/Canonical pathways/my_analysis.Gsea.1599462267220/PID_P53_DOWNSTREAM_PATHWAY_808.png
- GSEA/Canonical pathways/my_analysis.Gsea.1599462267220/pos_snapshot.html
- GSEA/Canonical pathways/my_analysis.Gsea.1599462267220/pvalues_vs_nes_plot.png
- GSEA/Canonical pathways/my_analysis.Gsea.1599462267220/ranked_gene_list_WT_versus_NCAPD3_MUT_1599462267220.tsv
- GSEA/Canonical pathways/my_analysis.Gsea.1599462267220/ranked_list_corr_713.png
- GSEA/Canonical pathways/my_analysis.Gsea.1599462267220/REACTOME_CELL_CYCLE_CHECKPOINTS.html
- GSEA/Canonical pathways/my_analysis.Gsea.1599462267220/REACTOME_CELL_CYCLE_CHECKPOINTS.tsv
- GSEA/Canonical pathways/my_analysis.Gsea.1599462267220/REACTOME_CELL_CYCLE_CHECKPOINTS_748.png
- GSEA/Canonical pathways/my_analysis.Gsea.1599462267220/REACTOME_CYTOKINE_SIGNALING_IN_IMMUNE_SYSTEM.html
- GSEA/Canonical pathways/my_analysis.Gsea.1599462267220/REACTOME_CYTOKINE_SIGNALING_IN_IMMUNE_SYSTEM.tsv
- GSEA/Canonical pathways/my_analysis.Gsea.1599462267220/REACTOME_CYTOKINE_SIGNALING_IN_IMMUNE_SYSTEM_793.png
- GSEA/Canonical pathways/my_analysis.Gsea.1599462267220/REACTOME_DEATH_RECEPTOR_SIGNALLING.html
- GSEA/Canonical pathways/my_analysis.Gsea.1599462267220/REACTOME_DEATH_RECEPTOR_SIGNALLING.tsv
- GSEA/Canonical pathways/my_analysis.Gsea.1599462267220/REACTOME_DEATH_RECEPTOR_SIGNALLING_832.png
- GSEA/Canonical pathways/my_analysis.Gsea.1599462267220/REACTOME_DEVELOPMENTAL_BIOLOGY.html
- GSEA/Canonical pathways/my_analysis.Gsea.1599462267220/REACTOME_DEVELOPMENTAL_BIOLOGY.tsv
- GSEA/Canonical pathways/my_analysis.Gsea.1599462267220/REACTOME_DEVELOPMENTAL_BIOLOGY_805.png
- GSEA/Canonical pathways/my_analysis.Gsea.1599462267220/REACTOME_DISEASE.html
- GSEA/Canonical pathways/my_analysis.Gsea.1599462267220/REACTOME_DISEASE.tsv
- GSEA/Canonical pathways/my_analysis.Gsea.1599462267220/REACTOME_DISEASE_739.png
- GSEA/Canonical pathways/my_analysis.Gsea.1599462267220/REACTOME_DISEASES_OF_SIGNAL_TRANSDUCTION_BY_GROWTH_FACTOR_RECEPTORS_AND_SECOND_MESSENGERS.html
- GSEA/Canonical pathways/my_analysis.Gsea.1599462267220/REACTOME_DISEASES_OF_SIGNAL_TRANSDUCTION_BY_GROWTH_FACTOR_RECEPTORS_AND_SECOND_MESSENGERS.tsv
- GSEA/Canonical pathways/my_analysis.Gsea.1599462267220/REACTOME_DISEASES_OF_SIGNAL_TRANSDUCTION_BY_GROWTH_FACTOR_RECEPTORS_AND_SECOND_MESSENGERS_724.png
- GSEA/Canonical pathways/my_analysis.Gsea.1599462267220/REACTOME_DNA_REPAIR.html
- GSEA/Canonical pathways/my_analysis.Gsea.1599462267220/REACTOME_DNA_REPAIR.tsv
- GSEA/Canonical pathways/my_analysis.Gsea.1599462267220/REACTOME_DNA_REPAIR_766.png
- GSEA/Canonical pathways/my_analysis.Gsea.1599462267220/REACTOME_G_ALPHA_I_SIGNALLING_EVENTS.html
- GSEA/Canonical pathways/my_analysis.Gsea.1599462267220/REACTOME_G_ALPHA_I_SIGNALLING_EVENTS.tsv
- GSEA/Canonical pathways/my_analysis.Gsea.1599462267220/REACTOME_G_ALPHA_I_SIGNALLING_EVENTS_733.png
- GSEA/Canonical pathways/my_analysis.Gsea.1599462267220/REACTOME_HEMOSTASIS.html
- GSEA/Canonical pathways/my_analysis.Gsea.1599462267220/REACTOME_HEMOSTASIS.tsv
- GSEA/Canonical pathways/my_analysis.Gsea.1599462267220/REACTOME_HEMOSTASIS_787.png
- GSEA/Canonical pathways/my_analysis.Gsea.1599462267220/REACTOME_MEMBRANE_TRAFFICKING.html
- GSEA/Canonical pathways/my_analysis.Gsea.1599462267220/REACTOME_MEMBRANE_TRAFFICKING.tsv
- GSEA/Canonical pathways/my_analysis.Gsea.1599462267220/REACTOME_MEMBRANE_TRAFFICKING_814.png
- GSEA/Canonical pathways/my_analysis.Gsea.1599462267220/REACTOME_METABOLISM_OF_RNA.html
- GSEA/Canonical pathways/my_analysis.Gsea.1599462267220/REACTOME_METABOLISM_OF_RNA.tsv
- GSEA/Canonical pathways/my_analysis.Gsea.1599462267220/REACTOME_METABOLISM_OF_RNA_715.png
- GSEA/Canonical pathways/my_analysis.Gsea.1599462267220/REACTOME_METABOLISM_OF_STEROIDS.html
- GSEA/Canonical pathways/my_analysis.Gsea.1599462267220/REACTOME_METABOLISM_OF_STEROIDS.tsv
- GSEA/Canonical pathways/my_analysis.Gsea.1599462267220/REACTOME_METABOLISM_OF_STEROIDS_760.png
- GSEA/Canonical pathways/my_analysis.Gsea.1599462267220/REACTOME_METABOLISM_OF_VITAMINS_AND_COFACTORS.html
- GSEA/Canonical pathways/my_analysis.Gsea.1599462267220/REACTOME_METABOLISM_OF_VITAMINS_AND_COFACTORS.tsv
- GSEA/Canonical pathways/my_analysis.Gsea.1599462267220/REACTOME_METABOLISM_OF_VITAMINS_AND_COFACTORS_751.png
- GSEA/Canonical pathways/my_analysis.Gsea.1599462267220/REACTOME_METABOLISM_OF_WATER_SOLUBLE_VITAMINS_AND_COFACTORS.html
- GSEA/Canonical pathways/my_analysis.Gsea.1599462267220/REACTOME_METABOLISM_OF_WATER_SOLUBLE_VITAMINS_AND_COFACTORS.tsv
- GSEA/Canonical pathways/my_analysis.Gsea.1599462267220/REACTOME_METABOLISM_OF_WATER_SOLUBLE_VITAMINS_AND_COFACTORS_769.png
- GSEA/Canonical pathways/my_analysis.Gsea.1599462267220/REACTOME_MRNA_SPLICING.html
- GSEA/Canonical pathways/my_analysis.Gsea.1599462267220/REACTOME_MRNA_SPLICING.tsv
- GSEA/Canonical pathways/my_analysis.Gsea.1599462267220/REACTOME_MRNA_SPLICING_736.png
- GSEA/Canonical pathways/my_analysis.Gsea.1599462267220/REACTOME_NEGATIVE_REGULATION_OF_THE_PI3K_AKT_NETWORK.html
- GSEA/Canonical pathways/my_analysis.Gsea.1599462267220/REACTOME_NEGATIVE_REGULATION_OF_THE_PI3K_AKT_NETWORK.tsv
- GSEA/Canonical pathways/my_analysis.Gsea.1599462267220/REACTOME_NEGATIVE_REGULATION_OF_THE_PI3K_AKT_NETWORK_823.png
- GSEA/Canonical pathways/my_analysis.Gsea.1599462267220/REACTOME_NERVOUS_SYSTEM_DEVELOPMENT.html
- GSEA/Canonical pathways/my_analysis.Gsea.1599462267220/REACTOME_NERVOUS_SYSTEM_DEVELOPMENT.tsv
- GSEA/Canonical pathways/my_analysis.Gsea.1599462267220/REACTOME_NERVOUS_SYSTEM_DEVELOPMENT_829.png
- GSEA/Canonical pathways/my_analysis.Gsea.1599462267220/REACTOME_ORGANELLE_BIOGENESIS_AND_MAINTENANCE.html
- GSEA/Canonical pathways/my_analysis.Gsea.1599462267220/REACTOME_ORGANELLE_BIOGENESIS_AND_MAINTENANCE.tsv
- GSEA/Canonical pathways/my_analysis.Gsea.1599462267220/REACTOME_ORGANELLE_BIOGENESIS_AND_MAINTENANCE_745.png
- GSEA/Canonical pathways/my_analysis.Gsea.1599462267220/REACTOME_PROCESSING_OF_CAPPED_INTRON_CONTAINING_PRE_MRNA.html
- GSEA/Canonical pathways/my_analysis.Gsea.1599462267220/REACTOME_PROCESSING_OF_CAPPED_INTRON_CONTAINING_PRE_MRNA.tsv
- GSEA/Canonical pathways/my_analysis.Gsea.1599462267220/REACTOME_PROCESSING_OF_CAPPED_INTRON_CONTAINING_PRE_MRNA_727.png
- GSEA/Canonical pathways/my_analysis.Gsea.1599462267220/REACTOME_PROGRAMMED_CELL_DEATH.html
- GSEA/Canonical pathways/my_analysis.Gsea.1599462267220/REACTOME_PROGRAMMED_CELL_DEATH.tsv
- GSEA/Canonical pathways/my_analysis.Gsea.1599462267220/REACTOME_PROGRAMMED_CELL_DEATH_757.png
- GSEA/Canonical pathways/my_analysis.Gsea.1599462267220/REACTOME_RNA_POLYMERASE_II_TRANSCRIPTION.html
- GSEA/Canonical pathways/my_analysis.Gsea.1599462267220/REACTOME_RNA_POLYMERASE_II_TRANSCRIPTION.tsv
- GSEA/Canonical pathways/my_analysis.Gsea.1599462267220/REACTOME_RNA_POLYMERASE_II_TRANSCRIPTION_721.png
- GSEA/Canonical pathways/my_analysis.Gsea.1599462267220/REACTOME_RRNA_PROCESSING.html
- GSEA/Canonical pathways/my_analysis.Gsea.1599462267220/REACTOME_RRNA_PROCESSING.tsv
- GSEA/Canonical pathways/my_analysis.Gsea.1599462267220/REACTOME_RRNA_PROCESSING_718.png
- GSEA/Canonical pathways/my_analysis.Gsea.1599462267220/REACTOME_SIGNALING_BY_NOTCH.html
- GSEA/Canonical pathways/my_analysis.Gsea.1599462267220/REACTOME_SIGNALING_BY_NOTCH.tsv
- GSEA/Canonical pathways/my_analysis.Gsea.1599462267220/REACTOME_SIGNALING_BY_NOTCH_754.png
- GSEA/Canonical pathways/my_analysis.Gsea.1599462267220/REACTOME_SIGNALING_BY_NUCLEAR_RECEPTORS.html
- GSEA/Canonical pathways/my_analysis.Gsea.1599462267220/REACTOME_SIGNALING_BY_NUCLEAR_RECEPTORS.tsv
- GSEA/Canonical pathways/my_analysis.Gsea.1599462267220/REACTOME_SIGNALING_BY_NUCLEAR_RECEPTORS_817.png
- GSEA/Canonical pathways/my_analysis.Gsea.1599462267220/REACTOME_SIGNALING_BY_RECEPTOR_TYROSINE_KINASES.html
- GSEA/Canonical pathways/my_analysis.Gsea.1599462267220/REACTOME_SIGNALING_BY_RECEPTOR_TYROSINE_KINASES.tsv
- GSEA/Canonical pathways/my_analysis.Gsea.1599462267220/REACTOME_SIGNALING_BY_RECEPTOR_TYROSINE_KINASES_781.png
- GSEA/Canonical pathways/my_analysis.Gsea.1599462267220/REACTOME_SIGNALING_BY_WNT.html
- GSEA/Canonical pathways/my_analysis.Gsea.1599462267220/REACTOME_SIGNALING_BY_WNT.tsv
- GSEA/Canonical pathways/my_analysis.Gsea.1599462267220/REACTOME_SIGNALING_BY_WNT_730.png
- GSEA/Canonical pathways/my_analysis.Gsea.1599462267220/REACTOME_SLC_MEDIATED_TRANSMEMBRANE_TRANSPORT.html
- GSEA/Canonical pathways/my_analysis.Gsea.1599462267220/REACTOME_SLC_MEDIATED_TRANSMEMBRANE_TRANSPORT.tsv
- GSEA/Canonical pathways/my_analysis.Gsea.1599462267220/REACTOME_SLC_MEDIATED_TRANSMEMBRANE_TRANSPORT_799.png
- GSEA/Canonical pathways/my_analysis.Gsea.1599462267220/REACTOME_TOLL_LIKE_RECEPTOR_CASCADES.html
- GSEA/Canonical pathways/my_analysis.Gsea.1599462267220/REACTOME_TOLL_LIKE_RECEPTOR_CASCADES.tsv
- GSEA/Canonical pathways/my_analysis.Gsea.1599462267220/REACTOME_TOLL_LIKE_RECEPTOR_CASCADES_763.png
- GSEA/Canonical pathways/my_analysis.Gsea.1599462267220/REACTOME_TRANSLATION.html
- GSEA/Canonical pathways/my_analysis.Gsea.1599462267220/REACTOME_TRANSLATION.tsv
- GSEA/Canonical pathways/my_analysis.Gsea.1599462267220/REACTOME_TRANSLATION_772.png
- GSEA/Canonical pathways/my_analysis.Gsea.1599462267220/REACTOME_TRANSPORT_OF_INORGANIC_CATIONS_ANIONS_AND_AMINO_ACIDS_OLIGOPEPTIDES.html
- GSEA/Canonical pathways/my_analysis.Gsea.1599462267220/REACTOME_TRANSPORT_OF_INORGANIC_CATIONS_ANIONS_AND_AMINO_ACIDS_OLIGOPEPTIDES.tsv
- GSEA/Canonical pathways/my_analysis.Gsea.1599462267220/REACTOME_TRANSPORT_OF_INORGANIC_CATIONS_ANIONS_AND_AMINO_ACIDS_OLIGOPEPTIDES_790.png
- GSEA/Canonical pathways/my_analysis.Gsea.1599462267220/REACTOME_TRANSPORT_OF_SMALL_MOLECULES.html
- GSEA/Canonical pathways/my_analysis.Gsea.1599462267220/REACTOME_TRANSPORT_OF_SMALL_MOLECULES.tsv
- GSEA/Canonical pathways/my_analysis.Gsea.1599462267220/REACTOME_TRANSPORT_OF_SMALL_MOLECULES_784.png
- GSEA/Canonical pathways/my_analysis.Gsea.1599462267220/REACTOME_VESICLE_MEDIATED_TRANSPORT.html
- GSEA/Canonical pathways/my_analysis.Gsea.1599462267220/REACTOME_VESICLE_MEDIATED_TRANSPORT.tsv
- GSEA/Canonical pathways/my_analysis.Gsea.1599462267220/REACTOME_VESICLE_MEDIATED_TRANSPORT_811.png
- GSEA/Canonical pathways/my_analysis.Gsea.1599462267220/xtools.css
- GSEA/GO_CC/
- GSEA/GO_CC/my_analysis.Gsea.1599461408869/
- GSEA/GO_CC/my_analysis.Gsea.1599461408869/edb/
- GSEA/GO_CC/my_analysis.Gsea.1599461408869/edb/filtered_dataset.rnk
- GSEA/GO_CC/my_analysis.Gsea.1599461408869/edb/gene_sets.gmt
- GSEA/GO_CC/my_analysis.Gsea.1599461408869/edb/results.edb
- GSEA/GO_CC/my_analysis.Gsea.1599461408869/edb/sample_info.cls
- GSEA/GO_CC/my_analysis.Gsea.1599461408869/enplot_GO_ACTIN_BASED_CELL_PROJECTION_78.png
- GSEA/GO_CC/my_analysis.Gsea.1599461408869/enplot_GO_ADHERENS_JUNCTION_99.png
- GSEA/GO_CC/my_analysis.Gsea.1599461408869/enplot_GO_APICAL_JUNCTION_COMPLEX_57.png
- GSEA/GO_CC/my_analysis.Gsea.1599461408869/enplot_GO_APICAL_PLASMA_MEMBRANE_54.png
- GSEA/GO_CC/my_analysis.Gsea.1599461408869/enplot_GO_BASOLATERAL_PLASMA_MEMBRANE_117.png
- GSEA/GO_CC/my_analysis.Gsea.1599461408869/enplot_GO_CATALYTIC_COMPLEX_36.png
- GSEA/GO_CC/my_analysis.Gsea.1599461408869/enplot_GO_CELL_102.png
- GSEA/GO_CC/my_analysis.Gsea.1599461408869/enplot_GO_CELL_SURFACE_63.png
- GSEA/GO_CC/my_analysis.Gsea.1599461408869/enplot_GO_CONTRACTILE_FIBER_66.png
- GSEA/GO_CC/my_analysis.Gsea.1599461408869/enplot_GO_DISTAL_AXON_51.png
- GSEA/GO_CC/my_analysis.Gsea.1599461408869/enplot_GO_ENDOPLASMIC_RETICULUM_93.png
- GSEA/GO_CC/my_analysis.Gsea.1599461408869/enplot_GO_EXTERNAL_SIDE_OF_PLASMA_MEMBRANE_81.png
- GSEA/GO_CC/my_analysis.Gsea.1599461408869/enplot_GO_EXTRACELLULAR_MATRIX_72.png
- GSEA/GO_CC/my_analysis.Gsea.1599461408869/enplot_GO_GLUTAMATERGIC_SYNAPSE_108.png
- GSEA/GO_CC/my_analysis.Gsea.1599461408869/enplot_GO_GOLGI_MEMBRANE_120.png
- GSEA/GO_CC/my_analysis.Gsea.1599461408869/enplot_GO_INTRINSIC_COMPONENT_OF_PLASMA_MEMBRANE_6.png
- GSEA/GO_CC/my_analysis.Gsea.1599461408869/enplot_GO_LAMELLIPODIUM_42.png
- GSEA/GO_CC/my_analysis.Gsea.1599461408869/enplot_GO_LATE_ENDOSOME_33.png
- GSEA/GO_CC/my_analysis.Gsea.1599461408869/enplot_GO_MEMBRANE_REGION_105.png
- GSEA/GO_CC/my_analysis.Gsea.1599461408869/enplot_GO_METHYLTRANSFERASE_COMPLEX_18.png
- GSEA/GO_CC/my_analysis.Gsea.1599461408869/enplot_GO_MITOCHONDRIAL_MATRIX_24.png
- GSEA/GO_CC/my_analysis.Gsea.1599461408869/enplot_GO_MITOCHONDRIAL_PROTEIN_COMPLEX_21.png
- GSEA/GO_CC/my_analysis.Gsea.1599461408869/enplot_GO_MITOCHONDRION_12.png
- GSEA/GO_CC/my_analysis.Gsea.1599461408869/enplot_GO_NEURON_PROJECTION_48.png
- GSEA/GO_CC/my_analysis.Gsea.1599461408869/enplot_GO_PERINUCLEAR_REGION_OF_CYTOPLASM_90.png
- GSEA/GO_CC/my_analysis.Gsea.1599461408869/enplot_GO_PRERIBOSOME_9.png
- GSEA/GO_CC/my_analysis.Gsea.1599461408869/enplot_GO_RIBONUCLEOPROTEIN_COMPLEX_3.png
- GSEA/GO_CC/my_analysis.Gsea.1599461408869/enplot_GO_RIBOSOME_27.png
- GSEA/GO_CC/my_analysis.Gsea.1599461408869/enplot_GO_SECRETORY_GRANULE_114.png
- GSEA/GO_CC/my_analysis.Gsea.1599461408869/enplot_GO_SIDE_OF_MEMBRANE_69.png
- GSEA/GO_CC/my_analysis.Gsea.1599461408869/enplot_GO_SITE_OF_POLARIZED_GROWTH_15.png
- GSEA/GO_CC/my_analysis.Gsea.1599461408869/enplot_GO_SOMATODENDRITIC_COMPARTMENT_39.png
- GSEA/GO_CC/my_analysis.Gsea.1599461408869/enplot_GO_SPECIFIC_GRANULE_87.png
- GSEA/GO_CC/my_analysis.Gsea.1599461408869/enplot_GO_SPLICEOSOMAL_COMPLEX_30.png
- GSEA/GO_CC/my_analysis.Gsea.1599461408869/enplot_GO_SUPRAMOLECULAR_COMPLEX_84.png
- GSEA/GO_CC/my_analysis.Gsea.1599461408869/enplot_GO_SUPRAMOLECULAR_POLYMER_75.png
- GSEA/GO_CC/my_analysis.Gsea.1599461408869/enplot_GO_SYNAPSE_96.png
- GSEA/GO_CC/my_analysis.Gsea.1599461408869/enplot_GO_TIGHT_JUNCTION_60.png
- GSEA/GO_CC/my_analysis.Gsea.1599461408869/enplot_GO_TRANSFERASE_COMPLEX_45.png
- GSEA/GO_CC/my_analysis.Gsea.1599461408869/enplot_GO_VESICLE_LUMEN_111.png
- GSEA/GO_CC/my_analysis.Gsea.1599461408869/gene_set_sizes.tsv
- GSEA/GO_CC/my_analysis.Gsea.1599461408869/global_es_histogram.png
- GSEA/GO_CC/my_analysis.Gsea.1599461408869/GO_ACTIN_BASED_CELL_PROJECTION.html
- GSEA/GO_CC/my_analysis.Gsea.1599461408869/GO_ACTIN_BASED_CELL_PROJECTION.tsv
- GSEA/GO_CC/my_analysis.Gsea.1599461408869/GO_ACTIN_BASED_CELL_PROJECTION_79.png
- GSEA/GO_CC/my_analysis.Gsea.1599461408869/GO_ADHERENS_JUNCTION.html
- GSEA/GO_CC/my_analysis.Gsea.1599461408869/GO_ADHERENS_JUNCTION.tsv
- GSEA/GO_CC/my_analysis.Gsea.1599461408869/GO_ADHERENS_JUNCTION_100.png
- GSEA/GO_CC/my_analysis.Gsea.1599461408869/GO_APICAL_JUNCTION_COMPLEX.html
- GSEA/GO_CC/my_analysis.Gsea.1599461408869/GO_APICAL_JUNCTION_COMPLEX.tsv
- GSEA/GO_CC/my_analysis.Gsea.1599461408869/GO_APICAL_JUNCTION_COMPLEX_58.png
- GSEA/GO_CC/my_analysis.Gsea.1599461408869/GO_APICAL_PLASMA_MEMBRANE.html
- GSEA/GO_CC/my_analysis.Gsea.1599461408869/GO_APICAL_PLASMA_MEMBRANE.tsv
- GSEA/GO_CC/my_analysis.Gsea.1599461408869/GO_APICAL_PLASMA_MEMBRANE_55.png
- GSEA/GO_CC/my_analysis.Gsea.1599461408869/GO_BASOLATERAL_PLASMA_MEMBRANE.html
- GSEA/GO_CC/my_analysis.Gsea.1599461408869/GO_BASOLATERAL_PLASMA_MEMBRANE.tsv
- GSEA/GO_CC/my_analysis.Gsea.1599461408869/GO_BASOLATERAL_PLASMA_MEMBRANE_118.png
- GSEA/GO_CC/my_analysis.Gsea.1599461408869/GO_CATALYTIC_COMPLEX.html
- GSEA/GO_CC/my_analysis.Gsea.1599461408869/GO_CATALYTIC_COMPLEX.tsv
- GSEA/GO_CC/my_analysis.Gsea.1599461408869/GO_CATALYTIC_COMPLEX_37.png
- GSEA/GO_CC/my_analysis.Gsea.1599461408869/GO_CELL.html
- GSEA/GO_CC/my_analysis.Gsea.1599461408869/GO_CELL.tsv
- GSEA/GO_CC/my_analysis.Gsea.1599461408869/GO_CELL_103.png
- GSEA/GO_CC/my_analysis.Gsea.1599461408869/GO_CELL_SURFACE.html
- GSEA/GO_CC/my_analysis.Gsea.1599461408869/GO_CELL_SURFACE.tsv
- GSEA/GO_CC/my_analysis.Gsea.1599461408869/GO_CELL_SURFACE_64.png
- GSEA/GO_CC/my_analysis.Gsea.1599461408869/GO_CONTRACTILE_FIBER.html
- GSEA/GO_CC/my_analysis.Gsea.1599461408869/GO_CONTRACTILE_FIBER.tsv
- GSEA/GO_CC/my_analysis.Gsea.1599461408869/GO_CONTRACTILE_FIBER_67.png
[truncated: 802 more entries]
