# Supplementary material for: Role and mechanism of NCAPD3 in promoting malignant behaviors in gastric cancer
Source: Front Pharmacol. 2024 Apr 22;15:1341039. doi: 10.3389/fphar.2024.1341039 (PMC11070777; doi:10.3389/fphar.2024.1341039)
Supplement: Supplementary file 11 [file DataSheet2.ZIP › GSEA/Canonical pathways/my_analysis.Gsea.1599462267220/edb/filtered_dataset.rnk]

51315	1.5268356
4288	1.3411151
51111	1.2165188
51585	1.2122841
63926	1.18041
2935	1.1558118
64172	1.152225
2072	1.1302096
29070	1.1136466
342184	1.1100379
388969	1.0971689
5514	1.0867332
51312	1.0774603
160518	1.059946
51351	1.0517256
55149	1.0510675
659	1.0466954
7052	1.0451876
2243	1.0387491
51134	1.0382469
23272	1.0320297
10984	1.0292189
8568	1.0270977
5099	1.0260146
7170	1.0183759
7571	1.0175377
7763	1.0058731
23174	1.0039446
10513	1.0002192
54894	1.0002128
84133	0.9964393
51279	0.99102795
55170	0.98148996
23248	0.97728235
23253	0.9771728
323	0.9769831
222236	0.9765978
57103	0.9629681
55727	0.9537742
53354	0.9491263
140707	0.94680953
102659353	0.94680953
119467	0.94448805
144233	0.94246405
57594	0.93299544
115209	0.93244094
9759	0.9249121
3954	0.9238528
284942	0.9229453
375341	0.91876125
376940	0.91447383
4811	0.9133634
388536	0.9130292
80746	0.90850794
5087	0.9081182
6428	0.90748274
132320	0.90189457
2921	0.88398254
1497	0.8834461
57542	0.8756924
23322	0.87124544
91893	0.86910325
54149	0.8641674
2120	0.8619598
642852	0.8597937
117145	0.85954034
285989	0.85721755
152877	0.8569049
55794	0.8562662
3654	0.85578054
4204	0.85578054
23338	0.85454756
79803	0.8532115
10207	0.8512481
7743	0.8508935
2926	0.8493126
27304	0.8438853
23054	0.8381944
157680	0.83786327
153364	0.837595
7697	0.8265809
353088	0.82401556
153769	0.82396305
3667	0.8213426
9489	0.8198713
80759	0.81831074
654780	0.81799716
6421	0.81799716
7976	0.81520027
11052	0.81382525
284323	0.8052105
401474	0.8048891
55343	0.8042848
92140	0.8014515
100533179	0.80010873
51540	0.80010873
112840	0.79760915
79020	0.79256266
81839	0.7904509
56288	0.7895925
5967	0.78810346
55006	0.78167367
56110	0.78145427
56107	0.78145427
56101	0.78145427
56100	0.78145427
56113	0.78145427
56112	0.78145427
56099	0.78145427
9708	0.78145427
56105	0.78145427
56109	0.78145427
56098	0.78145427
56097	0.78145427
56111	0.78145427
56104	0.78145427
56106	0.78145427
56114	0.78145427
5098	0.78145427
26025	0.78145427
56103	0.78145427
56108	0.78145427
8641	0.78145427
56102	0.78145427
129607	0.77878094
7769	0.77723265
50861	0.777091
51512	0.7736363
55687	0.7736363
51643	0.7728116
79109	0.7696965
4193	0.76897186
6925	0.7683351
26272	0.7673666
285343	0.76451176
55781	0.76324314
286101	0.7581634
390927	0.75814855
7464	0.7574592
80312	0.7571067
163882	0.7568574
81790	0.75669074
23380	0.75651234
92935	0.74106514
222234	0.7403781
55900	0.7403606
339318	0.7403606
100129800	0.7403606
8549	0.73929125
55714	0.73614055
10929	0.7353521
22879	0.7348131
80304	0.7310047
51174	0.72961843
7733	0.72786605
9848	0.72628456
162967	0.7258227
3770	0.7211671
7248	0.718006
2186	0.71732813
79789	0.71689224
10206	0.7164974
11162	0.71601194
10161	0.7107057
22834	0.7105959
817	0.71011454
51434	0.7099932
90025	0.70990264
10795	0.70980936
55240	0.7097216
134957	0.7092786
653390	0.7065557
54971	0.7065557
83877	0.7036376
29940	0.7034802
23590	0.7009744
57325	0.6984631
54492	0.69743973
23450	0.6973734
400892	0.695183
613	0.695183
23023	0.69464093
84911	0.6924683
54434	0.69219357
54919	0.689552
6672	0.6886632
23288	0.6877222
54516	0.6871375
339559	0.686344
55132	0.6863392
7562	0.6861938
54815	0.68517923
51018	0.6851756
11231	0.68478763
3308	0.68469745
84190	0.68355906
6191	0.6816003
9897	0.681579
9456	0.68046975
55798	0.6775261
5189	0.67614233
79230	0.67452544
145389	0.67325675
116236	0.6723491
7024	0.67143375
26278	0.66937894
3303	0.66923755
3304	0.66923755
4836	0.6687623
79922	0.6686948
93183	0.6681428
84142	0.6668911
81619	0.6657954
171425	0.6645258
348801	0.66437215
22948	0.66280586
196294	0.6621013
79664	0.6615551
414328	0.6612991
54801	0.6603381
254394	0.6593534
84976	0.65931314
55028	0.6587038
126792	0.65839785
55172	0.6566285
127253	0.6542927
146050	0.6541663
55599	0.6519674
85407	0.6517856
9931	0.6508859
51250	0.65047085
6573	0.64993215
84816	0.64938515
151636	0.6488464
55070	0.6475224
400410	0.64708805
8831	0.6466399
221504	0.6466399
91574	0.6458482
57521	0.6447486
23001	0.6418607
23247	0.63838834
161779	0.63723725
6426	0.63703096
5701	0.6360169
51135	0.63496226
55745	0.634296
9778	0.63333094
64794	0.6325007
92806	0.6308735
55238	0.6300985
8498	0.6291697
163126	0.6290489
161582	0.62604403
528	0.62544477
1161	0.62498116
6850	0.6247974
55756	0.6243456
83666	0.62417203
64856	0.62330484
219293	0.62330484
54865	0.6224505
55711	0.62243366
87178	0.6222524
10464	0.6219124
25974	0.62130266
25973	0.6204187
116143	0.61872953
152485	0.6181453
22845	0.6178713
100302736	0.61692977
353376	0.61692977
10944	0.61659914
92595	0.6160583
403313	0.6153323
199857	0.6150651
23341	0.6133257
27102	0.60940665
55275	0.60879564
4238	0.60870975
2632	0.6085741
324	0.6074238
80124	0.60677856
84874	0.6062208
10585	0.60602444
5728	0.60576046
54477	0.6045431
54462	0.602619
23036	0.60155755
91860	0.599793
79098	0.59978074
105371397	0.59755015
54758	0.59755015
54737	0.5956194
4281	0.59475344
84078	0.5941506
6419	0.5932965
25972	0.5929556
63920	0.59263057
81889	0.5918396
57190	0.59139174
9724	0.5910752
36	0.589343
84640	0.58865905
2241	0.5883994
538	0.58818406
57673	0.58808035
25852	0.5879967
647087	0.5876179
7626	0.5875129
129831	0.5871411
147929	0.5868615
2524	0.5867413
79443	0.5859031
23211	0.58567905
9674	0.585667
7565	0.5847156
23229	0.58443326
26259	0.5834049
84946	0.5827544
27079	0.5823557
2244	0.58195704
92342	0.5789977
7014	0.57872486
1021	0.57869905
6715	0.57803816
8125	0.57773554
1601	0.5766451
7220	0.57645434
55697	0.5763624
84135	0.57629937
3149	0.57505804
26156	0.5740244
94107	0.57369375
51491	0.57346904
56910	0.57343894
285590	0.5733627
4297	0.5731641
5356	0.57307035
960	0.5728788
728715	0.56972915
408186	0.56972915
144203	0.56972915
100529261	0.5696872
2342	0.5696872
23660	0.56957275
197259	0.56942445
92399	0.56855893
79184	0.56853205
9617	0.56824815
92070	0.5673064
85315	0.5667581
55869	0.56649184
55676	0.56488377
54809	0.5643139
23216	0.56313556
2965	0.56301755
168374	0.56225014
1203	0.5617443
9649	0.5604982
5810	0.55987746
51535	0.55983967
23184	0.5586963
10818	0.5584896
9315	0.5571643
5036	0.556907
1080	0.5566406
253143	0.55499905
8573	0.55446243
166785	0.5532013
57109	0.5524812
326625	0.5523134
5718	0.5516087
1183	0.5514479
115509	0.55055153
5465	0.5502821
2997	0.5479603
54093	0.5475468
64327	0.54741573
9786	0.5473695
23361	0.547352
84000	0.54718643
84542	0.5469488
10618	0.54650277
90102	0.5459501
102724023	0.5457217
8209	0.5457217
1387	0.54414344
54517	0.543694
10212	0.54303837
5930	0.54272705
55617	0.54156375
1962	0.5409273
23567	0.54075843
9815	0.54034597
54554	0.53882915
100128551	0.5386241
79683	0.5386241
23315	0.5369387
5814	0.5357763
387263	0.53498363
104355135	0.5346934
10426	0.5346934
60526	0.5345938
83932	0.53451896
2919	0.5344293
23031	0.53435946
79896	0.53359336
79685	0.53304756
11019	0.5329213
147007	0.53279305
259266	0.5309323
25917	0.53009903
9743	0.52826756
56894	0.52653754
54994	0.5259335
63929	0.5255839
221786	0.5246504
126231	0.52295685
84274	0.5225061
9075	0.5223178
55326	0.5209787
79651	0.51881266
805	0.5178104
801	0.5178104
57727	0.5166943
23242	0.51616454
9202	0.51600295
4771	0.5157198
54665	0.51571196
10885	0.51493984
11177	0.5135737
4247	0.5133263
91392	0.51307863
85015	0.51280814
60686	0.51255643
55870	0.51232713
11217	0.50986177
445815	0.50986177
6256	0.5089306
8187	0.5082281
100506084	0.5077951
100996709	0.5077951
100294341	0.5077951
51326	0.5077951
22796	0.50747055
54931	0.5072373
148304	0.50642675
57478	0.5062523
54482	0.50609547
5001	0.5058447
8607	0.5055611
23192	0.50549674
741	0.5030392
2920	0.50138944
27340	0.50071496
200933	0.49997148
29071	0.49988642
8226	0.49979603
23383	0.49971947
54522	0.49962798
27097	0.498263
25880	0.4981094
84674	0.49715692
6507	0.49562883
10785	0.49505544
10291	0.4933306
5295	0.49325153
79960	0.49319804
79047	0.49314755
9690	0.4929351
5429	0.4903344
146691	0.48977616
84282	0.4889095
102724200	0.48806915
7109	0.48806915
55705	0.4874462
4987	0.48736155
637	0.48696512
80095	0.4868225
1755	0.4866041
5245	0.48597676
23116	0.48565918
10969	0.48539096
23468	0.48513272
53944	0.483718
9830	0.48035693
140775	0.48032847
25923	0.48016667
1793	0.47960696
5510	0.47832116
84261	0.47739592
8454	0.47702843
8737	0.47676173
4191	0.4760965
140688	0.47544214
29101	0.4752102
10940	0.47388706
6470	0.4737942
58500	0.47373918
1479	0.47368443
6742	0.4720905
57460	0.47204927
11060	0.47143692
51112	0.4711353
23255	0.47106376
5378	0.47070166
57506	0.46999884
3184	0.46985617
54920	0.46975547
1660	0.4693547
3479	0.4693141
5188	0.46856827
617	0.46732667
7753	0.46624354
64866	0.4661094
389058	0.46572995
130502	0.46537346
104	0.4628954
4091	0.4622733
83448	0.46196145
7447	0.46114674
3607	0.46109563
23235	0.4596365
132001	0.45963052
10478	0.4595349
57180	0.4595313
7627	0.45867506
2140	0.45800528
204	0.45800087
34	0.45706537
56652	0.45658845
1979	0.45632768
26049	0.45464575
64324	0.45453075
90639	0.4544362
1200	0.4536363
29090	0.45323887
84081	0.45276216
81031	0.45270905
162962	0.45221666
7099	0.45096985
8195	0.44948515
55527	0.44939077
3609	0.44928837
2188	0.44908893
7334	0.44891945
55252	0.4483515
3836	0.44815677
9836	0.44791424
1819	0.44714132
55339	0.44536775
9993	0.44507152
9416	0.44492176
84951	0.44465664
79080	0.44340792
27229	0.44203576
78988	0.44149706
11259	0.44146204
147015	0.44126657
79707	0.44118634
53615	0.44106385
10773	0.44052917
6632	0.44028702
84775	0.44001925
81931	0.43870953
7112	0.43856716
4784	0.4385057
55125	0.43849054
80775	0.4382725
5198	0.43746874
100128927	0.43690005
84335	0.43670493
55317	0.43663955
27349	0.43619463
9747	0.4359956
79053	0.43591276
57579	0.43560684
23008	0.4351215
196410	0.43439603
55245	0.4342954
9816	0.43410823
6835	0.4337343
90806	0.43366784
23586	0.43341312
26164	0.433344
222658	0.433043
23313	0.43289626
23786	0.4316094
26057	0.43115553
93134	0.43074396
9653	0.42866203
4548	0.42841956
51388	0.4280988
79027	0.4267403
5567	0.42641214
23195	0.4262445
5860	0.42548716
6493	0.42469063
55039	0.42405927
54951	0.42299798
26100	0.42273423
55181	0.421828
26123	0.42116085
6208	0.42059448
9807	0.42033717
375484	0.4191148
219743	0.41887453
3433	0.41823733
23404	0.41808704
80824	0.4176216
8021	0.41713464
7290	0.416937
56339	0.4167226
9842	0.41614732
55308	0.41614148
79697	0.41506308
10445	0.41353092
22847	0.41333163
84948	0.41316524
55622	0.4122861
6787	0.4115686
113189	0.41119298
54512	0.41053152
5147	0.41013655
55735	0.40888357
10061	0.40844953
1108	0.40844712
54663	0.40771937
23274	0.4076524
26953	0.40607294
11083	0.40591016
10975	0.40566108
10274	0.4056332
9852	0.40552226
9881	0.40552226
26065	0.40534276
286410	0.40529406
219	0.40525904
643836	0.40512842
4047	0.40485877
151195	0.40485117
80110	0.40366006
6197	0.4031501
79807	0.40225202
22929	0.40091303
51728	0.40079117
23061	0.40055346
2021	0.40021983
23598	0.40006393
9949	0.39973575
29890	0.39962065
6905	0.39939168
11159	0.39935786
11158	0.39935786
10280	0.39886886
57679	0.39869753
23064	0.39817098
57496	0.3980298
11226	0.3973908
51287	0.39621815
78996	0.39592573
55612	0.39573228
94005	0.3954226
23250	0.3951732
56252	0.39441103
26747	0.39435074
7587	0.39420655
79269	0.39364046
51603	0.39054468
1119	0.38982052
84085	0.38946134
54476	0.38922366
400986	0.38903347
375248	0.38903347
79832	0.38900477
51283	0.38869306
9453	0.3886031
5134	0.38844514
6427	0.3876696
149076	0.38760534
23212	0.3871662
3145	0.38642284
57493	0.38637114
23093	0.38636976
157570	0.38599095
55157	0.38521126
28996	0.385064
9037	0.38452575
132949	0.3844414
4507	0.38360274
9831	0.38275084
285636	0.382378
89910	0.38083762
5190	0.38081092
5987	0.3803398
10452	0.3800358
55750	0.37974718
10607	0.3795589
84159	0.37867406
79670	0.37809226
22877	0.37679178
84975	0.37583092
2114	0.3746531
9391	0.37365052
54851	0.37311116
155435	0.37290427
4669	0.37289068
5311	0.37193537
23076	0.3704365
55958	0.37039158
178	0.36840165
6919	0.36803994
92002	0.3679064
2932	0.36701694
56897	0.36657584
6651	0.36536574
11329	0.36481264
84172	0.36461043
23350	0.36446285
83743	0.36433026
55122	0.3626682
5613	0.36260858
93487	0.36160362
57466	0.3608767
79726	0.36065516
122809	0.36013848
899	0.36001435
9131	0.3597486
6182	0.35938108
57674	0.35928515
55759	0.35919604
153562	0.3588155
134430	0.358805
55003	0.35871214
23640	0.35853806
203068	0.35841236
9223	0.35710618
128061	0.35612962
26054	0.35568988
51000	0.35527673
23741	0.354659
8772	0.35452908
3434	0.35432768
54471	0.35402521
81627	0.3529818
7675	0.35263243
64087	0.3517954
58509	0.3514666
6605	0.34894136
51602	0.3482552
84451	0.3475133
112487	0.34667617
440275	0.34652334
10726	0.3460115
6241	0.34576944
25825	0.34420705
84148	0.34381363
90120	0.343458
27300	0.34254256
23197	0.34242347
55646	0.34169585
27316	0.34155583
494115	0.34155583
404636	0.34126073
55855	0.34126073
256435	0.3409375
8803	0.3404842
23294	0.33888036
3188	0.33752567
100529097	0.33752567
55178	0.33651096
4869	0.33640346
51118	0.3363448
23063	0.33576483
646670	0.33530232
440292	0.33530232
54939	0.33530232
732265	0.33530232
10492	0.33444136
31	0.33354738
23767	0.33313432
80218	0.33218375
57619	0.33105615
79081	0.3304289
102288414	0.3304289
9238	0.3303484
90231	0.3303216
728138	0.3303216
102724984	0.3303216
4670	0.33023354
1736	0.32999265
839	0.329973
3323	0.32884386
51154	0.326703
3093	0.3263301
158	0.3256442
23246	0.3252025
84522	0.32421073
39	0.32192856
79590	0.32037285
27341	0.32018337
91695	0.32018337
100533955	0.31878105
1973	0.31878105
29960	0.31873566
9749	0.31860662
80230	0.31719068
9791	0.3157296
3704	0.31433403
5901	0.31257018
57181	0.31252202
51575	0.30857757
5898	0.30850664
8904	0.30797103
4285	0.30748925
9221	0.30688083
51373	0.3058792
9343	0.30471662
57665	0.30436602
100526794	0.30436602
26608	0.30424798
11091	0.30419058
1605	0.30410233
7037	0.3033411
26121	0.30077875
516	0.30060956
7429	0.29926294
387680	0.2974266
253725	0.2974266
11157	0.29643932
3146	0.2953643
1718	0.2932083
84823	0.29308978
9524	0.29183137
6732	0.2909045
1717	0.28796953
10528	0.28531837
6183	0.27996835
6558	0.27631953
8835	0.27501634
2224	0.27329725
23435	0.2718538
4691	0.27000716
2909	0.25868148
143244	0.2585315
1984	0.2585315
10856	0.2565582
3312	0.2440699
54206	-0.22943546
6303	-0.23282866
4071	-0.25143883
7357	-0.25377265
2747	-0.25536183
2746	-0.25536183
3106	-0.25783715
6301	-0.25870425
360	-0.26311475
3673	-0.26408482
5723	-0.26745424
2872	-0.26872462
55450	-0.2688598
1051	-0.2743204
4502	-0.27697343
6675	-0.27768117
8837	-0.27822003
200315	-0.27833587
100913187	-0.27833587
9582	-0.27833587
6237	-0.27997667
26031	-0.28142542
6385	-0.28232375
144195	-0.28250057
6515	-0.28250057
51278	-0.28297716
140809	-0.2874063
3309	-0.288271
7296	-0.28919408
6520	-0.28987548
54968	-0.29147682
3005	-0.29446453
50640	-0.29640254
10589	-0.30011648
100379661	-0.30039307
571	-0.30039307
5292	-0.30049017
667	-0.30289188
2150	-0.30352363
990	-0.30372167
220213	-0.30437887
8140	-0.30531687
23731	-0.30627424
27230	-0.30635667
59285	-0.30964956
23412	-0.31166422
170954	-0.31187877
64063	-0.31549144
55652	-0.31742907
54532	-0.32154888
8848	-0.3235588
7453	-0.32495418
694	-0.3259525
9181	-0.32595578
51141	-0.32801613
4616	-0.33048835
199731	-0.33277312
55971	-0.33306566
27131	-0.3333597
3664	-0.33375758
4008	-0.33505312
4209	-0.33717382
10797	-0.33758077
3164	-0.34057388
23710	-0.34063655
301	-0.34229192
6789	-0.344939
9414	-0.34527773
84056	-0.34561706
51124	-0.34658062
3913	-0.34842163
1195	-0.34860492
16	-0.34897426
8738	-0.34903625
9615	-0.35087126
147920	-0.35102955
10232	-0.3512356
3691	-0.35191983
23608	-0.35198084
4052	-0.3527084
3949	-0.35315907
4088	-0.35338426
80352	-0.35453174
440026	-0.35500684
90874	-0.3566508
3489	-0.35922047
3475	-0.36013296
2317	-0.36019656
9388	-0.36088285
1978	-0.36151186
3716	-0.362746
153830	-0.3631288
6397	-0.36389622
6273	-0.36497527
2037	-0.36513674
4973	-0.36564004
384	-0.36624023
25901	-0.36646223
157	-0.36677778
8780	-0.36706677
79094	-0.36744475
725	-0.36771873
9052	-0.36872214
5329	-0.3726876
11007	-0.37291873
10241	-0.37301952
4680	-0.37398574
3665	-0.3745618
10123	-0.3767932
9141	-0.37887698
26579	-0.3797874
83641	-0.38055304
81544	-0.38083407
10974	-0.38200507
8881	-0.3826998
4864	-0.38385832
54498	-0.38412198
493869	-0.38452193
7503	-0.3851255
221656	-0.38551074
55186	-0.3867197
5621	-0.3867302
80336	-0.38729617
9314	-0.38873425
55591	-0.3887997
6239	-0.39132783
171586	-0.39159864
7067	-0.39202097
9572	-0.39202097
51667	-0.39238328
84919	-0.39373866
10793	-0.3939623
9180	-0.3940152
5163	-0.3942207
10724	-0.3943738
7090	-0.394523
4645	-0.39488873
25902	-0.39510423
55148	-0.39647862
643314	-0.3976922
23499	-0.3976922
100130933	-0.3978946
3176	-0.3979995
54985	-0.39946833
56261	-0.40008852
115825	-0.40044707
9208	-0.4015805
687	-0.40220872
7277	-0.40409625
901	-0.4052555
100862671	-0.40533197
10365	-0.4054717
2146	-0.40562958
29948	-0.40568152
643008	-0.40615228
91663	-0.40706965
51343	-0.40723753
83896	-0.4077156
105379490	-0.408245
11077	-0.408245
9586	-0.40918234
7286	-0.411888
6286	-0.4120637
130271	-0.41240045
339665	-0.41320986
51646	-0.4132971
3914	-0.4138098
2673	-0.41413534
55589	-0.4165467
53349	-0.41748756
10938	-0.4187383
57552	-0.4188476
3516	-0.41918218
833	-0.4197507
978	-0.42069846
638	-0.42090097
9308	-0.42325032
11138	-0.42383122
10018	-0.4249801
121268	-0.428325
1628	-0.4291216
222166	-0.42946908
1408	-0.42987514
11152	-0.43030885
5305	-0.4317424
23046	-0.43253368
51200	-0.43440798
9926	-0.4344767
83998	-0.43515018
7871	-0.4354212
23764	-0.43585303
966	-0.43606007
91523	-0.43658012
10616	-0.43786204
51704	-0.43805006
10019	-0.44012672
80005	-0.44065028
130617	-0.44356608
5673	-0.44389087
5671	-0.44389087
56241	-0.44596434
54676	-0.4472812
26260	-0.44738254
80256	-0.44742173
80315	-0.44792482
80714	-0.44886723
7132	-0.44908413
1191	-0.45017323
81502	-0.45019186
1543	-0.4505285
5889	-0.45138583
81631	-0.4519377
57035	-0.45216966
6590	-0.45269597
25976	-0.4536603
65981	-0.45457327
1308	-0.4550765
253959	-0.45558292
64423	-0.45571896
2523	-0.4563696
100528031	-0.45686257
27111	-0.45686257
8609	-0.45724207
6016	-0.45813417
5818	-0.45825303
283	-0.45829988
200879	-0.45911315
84706	-0.45964196
5111	-0.45987856
9567	-0.4602046
196394	-0.46085358
1657	-0.46179637
8030	-0.46200785
100534599	-0.46246165
339122	-0.46246165
9076	-0.46340248
4773	-0.46534353
7168	-0.46542472
8496	-0.4658197
3918	-0.46613747
5268	-0.46729842
1604	-0.46773604
1889	-0.4683792
2175	-0.46928698
9939	-0.4736517
5565	-0.47365835
11221	-0.4745994
5834	-0.4750116
3669	-0.4751069
857	-0.475287
3556	-0.47597456
6795	-0.47677058
9204	-0.47690514
317649	-0.47888237
57213	-0.48018196
3340	-0.48129395
10681	-0.4814344
8727	-0.48150897
3963	-0.48323548
653499	-0.48323548
8864	-0.48333064
54629	-0.48346138
7378	-0.4839968
10098	-0.4847173
26053	-0.4852202
6709	-0.4871486
2706	-0.49042383
4293	-0.49181828
4194	-0.492243
49854	-0.4926437
2012	-0.49379793
7204	-0.49445125
677843	-0.49462962
7468	-0.49618363
2729	-0.49703112
55370	-0.49721944
9122	-0.49794468
5277	-0.49961564
100533483	-0.5000324
9236	-0.5000324
84918	-0.50081325
3038	-0.50134593
8444	-0.5015365
5097	-0.5017107
54541	-0.50192386
1263	-0.50211287
6947	-0.50305694
604	-0.5044667
643911	-0.50520706
130576	-0.5057679
3134	-0.50594306
51105	-0.506142
11132	-0.50796556
64795	-0.5083055
7074	-0.5083568
221491	-0.5083818
7444	-0.5088447
5359	-0.5108857
9245	-0.5110065
146057	-0.5131544
90952	-0.51384264
3706	-0.514449
54852	-0.5153425
352909	-0.5154052
84925	-0.51570266
55124	-0.5162246
92014	-0.51911205
1032	-0.5194629
171177	-0.5207471
27074	-0.5220535
639	-0.52325773
831	-0.5236016
388403	-0.5265422
1540	-0.5302905
117178	-0.53153163
79056	-0.5321843
1282	-0.53381735
56666	-0.5344058
4084	-0.53539056
3887	-0.5363139
9962	-0.53650683
27250	-0.5371092
2825	-0.53822285
353511	-0.5388047
101060429	-0.5388047
9411	-0.5389155
7518	-0.54025155
2119	-0.5451946
6310	-0.5473422
6698	-0.5480069
79745	-0.54841644
146330	-0.5492947
84719	-0.54969555
54407	-0.5528541
6430	-0.55336154
8535	-0.554631
665	-0.55554104
56180	-0.55839556
153222	-0.55906695
2152	-0.55919164
58480	-0.5601392
10001	-0.5614204
5154	-0.56586623
9665	-0.5664838
472	-0.5683248
6038	-0.5696025
26471	-0.5696083
51776	-0.5714089
64759	-0.5720105
7128	-0.5726955
5504	-0.5764975
6690	-0.5768365
9113	-0.5770084
9709	-0.5776773
79977	-0.5784442
219790	-0.5791302
23657	-0.58109933
23461	-0.5826635
8345	-0.5847019
80183	-0.58471435
23143	-0.5849438
5795	-0.58584213
83548	-0.5880967
57649	-0.5882963
4651	-0.58847135
3866	-0.5886296
29968	-0.5889676
56995	-0.5906425
10150	-0.59069675
27	-0.5923837
1983	-0.59459645
677811	-0.59459645
153	-0.59485847
8061	-0.5971708
4189	-0.59809595
330	-0.59960353
29943	-0.60025126
26148	-0.6012866
8863	-0.601482
2043	-0.60248864
10221	-0.6043049
9975	-0.60476714
22931	-0.60766256
440	-0.6093032
57494	-0.61010975
26999	-0.6105973
2005	-0.6120241
145508	-0.61377573
4301	-0.6141195
145864	-0.6158456
10106	-0.61773777
2734	-0.618397
54491	-0.61878216
7057	-0.61990815
8408	-0.62237096
26137	-0.6224561
837	-0.62279767
22809	-0.6240967
26130	-0.6248013
114907	-0.6249663
50856	-0.6304212
1893	-0.637024
10802	-0.63869375
5106	-0.6396792
1788	-0.6405316
5187	-0.6409354
22822	-0.6431177
63971	-0.6448253
135114	-0.6454958
11057	-0.6456848
2887	-0.6463635
54520	-0.6472427
8412	-0.6481636
2355	-0.6482767
1358	-0.6484133
1761	-0.6506413
55	-0.6562687
1956	-0.6574655
8796	-0.6584565
9262	-0.65907925
8916	-0.65963346
101929134	-0.65963346
23508	-0.6600188
8651	-0.66132116
23436	-0.6613728
10136	-0.6613728
55638	-0.6629203
154064	-0.6644422
80328	-0.6644422
353091	-0.6644422
7994	-0.6663282
4240	-0.66843325
83931	-0.6694526
91947	-0.671311
157378	-0.67161906
286	-0.6720268
60312	-0.6763133
51175	-0.6766355
54800	-0.67730814
253558	-0.6785425
80201	-0.68054086
202	-0.6810319
100820829	-0.6821806
57761	-0.68531364
861	-0.6868343
100506403	-0.6868343
55691	-0.68925995
8501	-0.68992037
5046	-0.69855404
1719	-0.6996254
85417	-0.69999397
64854	-0.7021195
54464	-0.703157
885	-0.70324576
84947	-0.7067518
57533	-0.707605
8744	-0.70777565
57348	-0.7100653
253782	-0.71091807
7414	-0.71177095
7031	-0.7133511
10344	-0.7135343
80853	-0.7143243
26273	-0.72265375
3892	-0.72396255
195814	-0.72762424
493861	-0.72908974
25938	-0.7298204
5017	-0.73006076
57553	-0.7322624
57835	-0.7363185
3084	-0.73856455
283232	-0.73967844
4739	-0.7406019
6262	-0.7414355
57561	-0.74442583
90865	-0.7453803
10349	-0.74702984
84803	-0.7481449
1839	-0.75072527
23365	-0.75132906
6509	-0.7517075
54742	-0.7550081
7779	-0.75526565
6646	-0.7552691
57157	-0.7553997
10611	-0.75766444
5997	-0.7698181
55521	-0.77397263
84959	-0.77646136
1116	-0.7766116
56605	-0.7779708
1649	-0.7794483
2650	-0.78104955
84708	-0.78486145
221937	-0.78517634
113791	-0.7872984
7422	-0.7878779
57568	-0.78794724
27076	-0.7900721
2520	-0.79047394
133746	-0.7933464
80709	-0.7949052
53833	-0.7964931
51703	-0.799798
219539	-0.8026983
4622	-0.8105
54463	-0.81526667
7706	-0.81676733
4233	-0.82095826
23431	-0.8269544
115123	-0.8275243
26136	-0.8329175
255488	-0.8344603
5784	-0.84033203
54790	-0.8416281
1577	-0.8447614
79465	-0.84654224
3860	-0.8469556
5794	-0.8537068
4734	-0.85602075
22936	-0.8815561
5630	-0.88491154
342931	-0.8885942
729974	-0.8885942
25819	-0.8909972
388743	-0.899376
9966	-0.9002523
6840	-0.9160628
26298	-0.9192205
9990	-0.9222491
10397	-0.92452514
6711	-0.925302
64764	-0.9304023
5156	-0.93216026
23650	-0.95112234
4919	-0.9536916
256979	-0.95408475
8867	-0.9787461
6541	-0.98134166
2040	-0.98838097
59277	-0.99929786
1491	-1.0036768
55729	-1.0343981
81573	-1.0490941
6782	-1.0637783
26959	-1.0730692
2444	-1.0815141
5055	-1.0883806
8548	-1.1028341
7462	-1.1378746
1475	-1.1622125
493	-1.1663226
3329	-1.183093
2591	-1.1949146
6519	-1.1949921
389668	-1.2859019
51274	-1.2956753
4312	-1.3040069
255394	-1.537721
6703	-1.560325
760	-1.6536652
