# Supplementary material for: Role and mechanism of NCAPD3 in promoting malignant behaviors in gastric cancer
Source: Front Pharmacol. 2024 Apr 22;15:1341039. doi: 10.3389/fphar.2024.1341039 (PMC11070777; doi:10.3389/fphar.2024.1341039)
Supplement: Supplementary file 11 [file DataSheet2.ZIP › GSEA/Canonical pathways/my_analysis.Gsea.1599462267220/edb/gene_sets.gmt]

NABA_MATRISOME_ASSOCIATED	http://www.gsea-msigdb.org/gsea/msigdb/cards/NABA_MATRISOME_ASSOCIATED	301	50856	3963	5967	83998	6385	9037	10136	23436	1475	4312	5046	5055	5268	6590	7052	10344	2919	2920	2921	1839	3479	3084	5154	113791	6273	6286	9966	8744	7422
NABA_MATRISOME	http://www.gsea-msigdb.org/gsea/msigdb/cards/NABA_MATRISOME	1755	1893	2243	2244	3489	3913	3914	3918	4052	4238	4240	4811	59277	7057	64856	1308	1282	145864	301	50856	3963	5967	83998	6385	9037	10136	23436	1475	4312	5046	5055	5268	6590	7052	10344	2919	2920	2921	1839	3479	3084	5154	113791	6273	6286	9966	8744	7422
REACTOME_SIGNALING_BY_RECEPTOR_TYROSINE_KINASES	http://www.gsea-msigdb.org/gsea/msigdb/cards/REACTOME_SIGNALING_BY_RECEPTOR_TYROSINE_KINASES	5898	3479	26999	3918	4734	4670	57761	857	4233	2887	10019	1108	7422	1839	2591	4209	2152	79109	23767	84951	5156	64759	7057	5046	5567	6016	5295	1956	5795	1793	2241	528	7074	3084	117145	3673	10818	3667	3913	10221	8061	6197	8651	1282	3914	5154	801
REACTOME_TRANSPORT_OF_SMALL_MOLECULES	http://www.gsea-msigdb.org/gsea/msigdb/cards/REACTOME_TRANSPORT_OF_SMALL_MOLECULES	1080	1497	8454	6646	493	6515	6558	23250	10681	7037	1183	6507	9388	286410	8140	760	55240	6509	51000	3949	54407	8737	6519	6541	9990	5046	4864	5567	7220	57552	817	2040	8501	23657	55676	10349	23461	528	861	5701	538	360	5245	4645	57348	6520	197259	3954	7779	144195	55343	57835	57181	5718	81031	23315	6262	801
REACTOME_HEMOSTASIS	http://www.gsea-msigdb.org/gsea/msigdb/cards/REACTOME_HEMOSTASIS	5329	3479	960	7414	3309	493	10681	4680	2734	23468	8140	857	5889	10938	10019	9749	7422	23046	2152	1191	6385	7277	7057	5567	1893	5295	80005	90952	1793	23657	3673	6850	6520	5099	2243	2244	54676	4973	23764	4312	5154	5055	801	5673	5671
REACTOME_TRANSPORT_OF_INORGANIC_CATIONS_ANIONS_AND_AMINO_ACIDS_OLIGOPEPTIDES	http://www.gsea-msigdb.org/gsea/msigdb/cards/REACTOME_TRANSPORT_OF_INORGANIC_CATIONS_ANIONS_AND_AMINO_ACIDS_OLIGOPEPTIDES	1497	6558	6507	8140	6509	54407	6519	6541	9990	8501	23657	6520	57835	23315	801
REACTOME_CYTOKINE_SIGNALING_IN_IMMUNE_SYSTEM	http://www.gsea-msigdb.org/gsea/msigdb/cards/REACTOME_CYTOKINE_SIGNALING_IN_IMMUNE_SYSTEM	5898	330	960	7414	8454	6672	7132	4734	2920	4507	57761	4281	4233	9830	23586	3312	80824	7422	1839	604	3836	6711	58480	3664	3433	84078	8835	7706	4502	8744	8021	5156	301	2317	90865	5292	3134	23650	11221	817	9180	5295	1956	27250	5784	3084	117145	5701	1973	3716	317649	2919	6850	10818	4088	5245	3667	2243	2244	3669	53833	6197	7334	9966	3654	8651	3665	3434	3146	3556	4312	5718	8831	5154	5055	6709	51135	801	3106
KEGG_CYTOKINE_CYTOKINE_RECEPTOR_INTERACTION	http://www.gsea-msigdb.org/gsea/msigdb/cards/KEGG_CYTOKINE_CYTOKINE_RECEPTOR_INTERACTION	10344	8744	4233	9180	7422	5154	5156	9966	2919	7132	1956	3556	53833	659	2920	2921
REACTOME_SLC_MEDIATED_TRANSMEMBRANE_TRANSPORT	http://www.gsea-msigdb.org/gsea/msigdb/cards/REACTOME_SLC_MEDIATED_TRANSMEMBRANE_TRANSPORT	1497	6515	6558	6507	8140	6509	51000	54407	6519	6541	9990	8501	23657	55676	861	6520	7779	144195	55343	57835	57181	81031	23315	801
KEGG_FOCAL_ADHESION	http://www.gsea-msigdb.org/gsea/msigdb/cards/KEGG_FOCAL_ADHESION	3479	330	3918	3913	3914	2317	4233	7057	5728	857	1282	3691	1793	7414	7422	5154	5156	2909	1956	2932	3673	5295
REACTOME_DEVELOPMENTAL_BIOLOGY	http://www.gsea-msigdb.org/gsea/msigdb/cards/REACTOME_DEVELOPMENTAL_BIOLOGY	1387	286	7204	59277	2932	8848	2935	4233	2887	2146	3312	9037	6711	2043	4209	4297	1475	23767	6237	7277	10001	9314	5046	5567	27	7220	4651	5295	1956	10974	1793	7074	861	2909	5701	6703	3673	6208	10818	4088	3516	6698	3892	3866	3860	5621	1051	1605	10589	6197	5087	6256	5465	1282	11091	6925	23365	5718	6709	6191	23054	3887	83896	9939	23380	8345
PID_P53_DOWNSTREAM_PATHWAY	http://www.gsea-msigdb.org/gsea/msigdb/cards/PID_P53_DOWNSTREAM_PATHWAY	54541	133746	5268	665	255488	57103	5111	639	4193	4233	5728	55240	857	324	10397	839	1956	1263	604	637	6273	1387
REACTOME_VESICLE_MEDIATED_TRANSPORT	http://www.gsea-msigdb.org/gsea/msigdb/cards/REACTOME_VESICLE_MEDIATED_TRANSPORT	1080	57679	5898	286	23216	7037	23431	966	27131	22931	157	22879	3312	1839	10802	6711	23046	7277	3949	5565	57533	22796	83548	81631	55275	1956	10618	1601	8867	56894	7109	26130	2706	7248	160518	51112	339122	8408	1282	1604	6709	801
REACTOME_MEMBRANE_TRAFFICKING	http://www.gsea-msigdb.org/gsea/msigdb/cards/REACTOME_MEMBRANE_TRAFFICKING	1080	57679	5898	286	23216	7037	23431	966	27131	22931	157	22879	3312	1839	10802	6711	23046	7277	3949	5565	57533	22796	83548	81631	55275	1956	10618	1601	8867	56894	7109	26130	2706	7248	160518	51112	339122	8408	1604	6709	801
REACTOME_SIGNALING_BY_NUCLEAR_RECEPTORS	http://www.gsea-msigdb.org/gsea/msigdb/cards/REACTOME_SIGNALING_BY_NUCLEAR_RECEPTORS	1387	10681	857	1839	10274	7090	5295	1956	5163	861	7031	221656	195814	6256	10123	801	57665	8345
KEGG_MAPK_SIGNALING_PATHWAY	http://www.gsea-msigdb.org/gsea/msigdb/cards/KEGG_MAPK_SIGNALING_PATHWAY	2005	4616	51776	80824	2317	5613	4773	11221	6197	2872	6789	59285	3312	1649	5154	5156	5567	3304	3303	7132	1956	6237	3164
REACTOME_NEGATIVE_REGULATION_OF_THE_PI3K_AKT_NETWORK	http://www.gsea-msigdb.org/gsea/msigdb/cards/REACTOME_NEGATIVE_REGULATION_OF_THE_PI3K_AKT_NETWORK	57761	4233	1839	5156	90865	5295	1956	5305	3084	117145	10818	3667	5728	3654	3556	5154	51135
KEGG_REGULATION_OF_ACTIN_CYTOSKELETON	http://www.gsea-msigdb.org/gsea/msigdb/cards/KEGG_REGULATION_OF_ACTIN_CYTOSKELETON	7074	324	23365	5305	3691	1793	7414	26999	5154	5156	2909	1956	54434	6237	3673	5295
REACTOME_NERVOUS_SYSTEM_DEVELOPMENT	http://www.gsea-msigdb.org/gsea/msigdb/cards/REACTOME_NERVOUS_SYSTEM_DEVELOPMENT	286	7204	59277	2932	2935	4233	2887	3312	9037	6711	2043	23767	6237	7277	5567	27	7220	4651	5295	1956	1793	7074	2909	5701	3673	6208	10818	5621	1605	6197	1282	23365	5718	6709	6191	9939	23380
REACTOME_DEATH_RECEPTOR_SIGNALLING	http://www.gsea-msigdb.org/gsea/msigdb/cards/REACTOME_DEATH_RECEPTOR_SIGNALLING	8837	330	7204	7132	1540	9181	7128	10616	23229	8737	10018	7074	8772	3654	23365
REACTOME_EXTRACELLULAR_MATRIX_ORGANIZATION	http://www.gsea-msigdb.org/gsea/msigdb/cards/REACTOME_EXTRACELLULAR_MATRIX_ORGANIZATION	960	4238	4052	3918	1308	59277	4680	4811	6385	3691	7057	11132	8573	667	831	3673	2243	2244	3913	1605	1282	4312	3914	5154	388743
REACTOME_FLT3_SIGNALING	http://www.gsea-msigdb.org/gsea/msigdb/cards/REACTOME_FLT3_SIGNALING	7414	57761	4233	80824	1839	6711	84078	5156	11221	817	5295	1956	3084	117145	5701	3716	10818	5245	3667	2243	2244	5718	8831	5154	6709	801
REACTOME_SIGNALING_BY_INTERLEUKINS	http://www.gsea-msigdb.org/gsea/msigdb/cards/REACTOME_SIGNALING_BY_INTERLEUKINS	5898	8454	7132	2920	4507	3312	7422	604	58480	8835	301	90865	5292	9180	5295	27250	5784	5701	3716	2919	6850	4088	3667	53833	6197	7334	3654	8651	3146	3556	4312	5718	5055	51135
REACTOME_MAPK_FAMILY_SIGNALING_CASCADES	http://www.gsea-msigdb.org/gsea/msigdb/cards/REACTOME_MAPK_FAMILY_SIGNALING_CASCADES	7414	4233	80824	1839	6711	84078	5156	5567	11221	817	1956	3084	5701	3716	10818	5245	3667	2243	2244	5718	8831	5154	6709	801
REACTOME_PI3K_AKT_SIGNALING_IN_CANCER	http://www.gsea-msigdb.org/gsea/msigdb/cards/REACTOME_PI3K_AKT_SIGNALING_IN_CANCER	2932	4233	1839	79109	3164	5156	4193	5295	1956	3084	10818	3667	5728	5154	84335
REACTOME_INTRACELLULAR_SIGNALING_BY_SECOND_MESSENGERS	http://www.gsea-msigdb.org/gsea/msigdb/cards/REACTOME_INTRACELLULAR_SIGNALING_BY_SECOND_MESSENGERS	4734	53615	2932	57761	4233	2146	1108	2444	1839	79109	3164	23608	5156	4193	90865	57521	8535	5567	817	5295	1956	5305	3084	117145	5701	10818	54815	3667	5728	5613	3654	3556	5718	5154	51135	11060	801	84335	5987
NABA_CORE_MATRISOME	http://www.gsea-msigdb.org/gsea/msigdb/cards/NABA_CORE_MATRISOME	1755	1893	2243	2244	3489	3913	3914	3918	4052	4238	4240	4811	59277	7057	64856	1308	1282	145864
REACTOME_SIGNALING_BY_RHO_GTPASES	http://www.gsea-msigdb.org/gsea/msigdb/cards/REACTOME_SIGNALING_BY_RHO_GTPASES	1080	7204	26999	10726	171177	58480	9181	7277	23229	9743	9411	7074	2909	4771	613	23365	801	23380	8345
REACTOME_NEUTROPHIL_DEGRANULATION	http://www.gsea-msigdb.org/gsea/msigdb/cards/REACTOME_NEUTROPHIL_DEGRANULATION	5329	55	960	7414	6515	23250	966	4680	22931	5834	81619	3312	2444	23197	25852	51646	6590	1116	6947	2040	23412	5795	978	5701	178	2919	6286	5036	4973	203068	387263	3146	1604	5718	6709	3304	3303	8904	3106	353376
REACTOME_CELL_CELL_COMMUNICATION	http://www.gsea-msigdb.org/gsea/msigdb/cards/REACTOME_CELL_CELL_COMMUNICATION	3918	1308	5818	6711	4301	3691	10207	5295	8573	56288	667	9076	9075	3914	6709	283
KEGG_PATHWAYS_IN_CANCER	http://www.gsea-msigdb.org/gsea/msigdb/cards/KEGG_PATHWAYS_IN_CANCER	330	3479	3716	3918	3913	3914	7170	8030	4233	5898	324	613	7976	4088	861	6789	5728	1387	1282	4312	4193	7422	5154	5156	8772	637	6256	1956	2932	3673	1021	5295
REACTOME_POST_TRANSLATIONAL_PROTEIN_MODIFICATION	http://www.gsea-msigdb.org/gsea/msigdb/cards/REACTOME_POST_TRANSLATIONAL_PROTEIN_MODIFICATION	1080	1387	5329	51667	330	286	1161	4052	51602	8454	28996	6672	9759	3093	1540	966	94005	57542	57506	23468	22931	10232	23586	3312	9037	10802	6711	2591	6675	10274	84085	7128	23093	1788	84078	8835	7706	79269	27076	7067	8021	146330	7277	56995	10585	80328	84261	1984	5111	324	4193	22796	83548	4008	90865	8737	7057	11226	9245	54939	4240	3607	8535	55527	93183	55252	23412	130576	26272	10618	7518	154064	114907	79053	7109	54742	5701	899	84142	221937	221656	5277	4088	4247	54951	29071	2243	5728	3913	199857	339122	1605	26259	80124	22845	8607	7334	64856	4869	84282	55343	256435	79184	6256	5465	2650	10445	1604	11091	5718	6709	2673	4194	55958	801	353091	5987	10206	493861	8345
KEGG_ENDOCYTOSIS	http://www.gsea-msigdb.org/gsea/msigdb/cards/KEGG_ENDOCYTOSIS	157	153	80230	4193	3312	3949	3134	4233	5156	10938	3106	3304	3303	7037	9815	1601	1956	4734	56288
REACTOME_INNATE_IMMUNE_SYSTEM	http://www.gsea-msigdb.org/gsea/msigdb/cards/REACTOME_INNATE_IMMUNE_SYSTEM	1387	54476	5329	55	330	960	7414	8454	26999	6515	23250	3093	1540	966	4680	7462	57506	22931	5834	4773	23586	81619	3312	50856	2444	23197	25852	7128	51646	1191	7706	725	6590	9208	1116	6947	1660	7099	8737	5567	4651	5295	2040	23412	5795	1793	528	978	5701	51728	178	2919	6286	6850	538	8772	5036	2243	2244	4973	6197	7334	84282	203068	3654	387263	8651	3665	4771	3146	1604	837	5718	6709	51135	801	3304	3303	8904	3106	353376
REACTOME_RESPONSE_TO_ELEVATED_PLATELET_CYTOSOLIC_CA2	http://www.gsea-msigdb.org/gsea/msigdb/cards/REACTOME_RESPONSE_TO_ELEVATED_PLATELET_CYTOSOLIC_CA2	3479	7414	3309	9749	7422	1191	7277	7057	1893	5099	2243	2244	54676	5154	801
REACTOME_SIGNALING_BY_GPCR	http://www.gsea-msigdb.org/gsea/msigdb/cards/REACTOME_SIGNALING_BY_GPCR	7204	153	10681	2920	157	7976	1839	9181	5997	1889	6385	4987	3949	23229	301	4836	10161	5567	817	5295	1956	7074	222236	2921	2919	2150	6197	5613	2520	885	1604	23365	801	2342
REACTOME_CLASS_I_MHC_MEDIATED_ANTIGEN_PROCESSING_PRESENTATION	http://www.gsea-msigdb.org/gsea/msigdb/cards/REACTOME_CLASS_I_MHC_MEDIATED_ANTIGEN_PROCESSING_PRESENTATION	9690	3309	8454	4734	84708	3093	57542	51343	10802	90025	84085	84078	5930	10616	146330	8881	84261	23608	4008	7099	255488	3134	8916	55070	89910	26272	55521	114907	5701	899	151636	57674	26259	7334	8651	51434	5718	55958	3106
REACTOME_REGULATION_OF_TP53_ACTIVITY	http://www.gsea-msigdb.org/gsea/msigdb/cards/REACTOME_REGULATION_OF_TP53_ACTIVITY	639	28996	53615	7994	1108	5810	79109	5565	4193	472	5305	133746	54815	54971	1263	4194
REACTOME_ADAPTIVE_IMMUNE_SYSTEM	http://www.gsea-msigdb.org/gsea/msigdb/cards/REACTOME_ADAPTIVE_IMMUNE_SYSTEM	9690	3309	8454	1308	4734	84708	3093	57542	4773	57761	51343	10802	90025	84085	79109	84078	5930	10616	146330	7277	8881	79465	84261	23608	4008	7099	255488	3134	8916	55070	5567	7220	5295	5795	89910	26272	55521	114907	117145	5701	899	151636	6850	5728	57674	26259	7334	8651	51434	5718	55958	801	3106
REACTOME_ASPARAGINE_N_LINKED_GLYCOSYLATION	http://www.gsea-msigdb.org/gsea/msigdb/cards/REACTOME_ASPARAGINE_N_LINKED_GLYCOSYLATION	286	966	10802	6711	6675	7277	22796	83548	79053	7109	4247	199857	22845	55343	256435	1604	6709	2673	10206
REACTOME_ANTIGEN_PROCESSING_UBIQUITINATION_PROTEASOME_DEGRADATION	http://www.gsea-msigdb.org/gsea/msigdb/cards/REACTOME_ANTIGEN_PROCESSING_UBIQUITINATION_PROTEASOME_DEGRADATION	9690	8454	4734	84708	3093	57542	51343	90025	84085	84078	5930	10616	146330	8881	84261	23608	4008	255488	8916	55070	89910	26272	55521	114907	5701	899	151636	57674	26259	7334	8651	51434	5718	55958
REACTOME_INTERFERON_SIGNALING	http://www.gsea-msigdb.org/gsea/msigdb/cards/REACTOME_INTERFERON_SIGNALING	960	6672	4734	4281	9830	23586	3836	3664	3433	7706	4502	8021	2317	3134	23650	817	1973	3716	317649	3669	7334	8651	3665	3434	3106
REACTOME_PLATELET_ACTIVATION_SIGNALING_AND_AGGREGATION	http://www.gsea-msigdb.org/gsea/msigdb/cards/REACTOME_PLATELET_ACTIVATION_SIGNALING_AND_AGGREGATION	3479	7414	3309	10681	9749	7422	1191	7277	7057	1893	5295	6850	5099	2243	2244	54676	5154	801
NABA_ECM_GLYCOPROTEINS	http://www.gsea-msigdb.org/gsea/msigdb/cards/NABA_ECM_GLYCOPROTEINS	1755	1893	2243	2244	3489	3913	3914	3918	4052	4238	4240	4811	59277	7057	64856
REACTOME_NEURONAL_SYSTEM	http://www.gsea-msigdb.org/gsea/msigdb/cards/REACTOME_NEURONAL_SYSTEM	10681	56666	6507	2037	3312	8496	7277	23229	5565	54407	4193	5567	817	8573	9456	3084	10611	6197	3770	5613	3556	801
REACTOME_METABOLISM_OF_LIPIDS	http://www.gsea-msigdb.org/gsea/msigdb/cards/REACTOME_METABOLISM_OF_LIPIDS	1387	55750	54477	55711	26031	56910	9489	9524	27349	10478	57761	55697	857	1119	10802	1962	1718	34	39	9926	51141	56261	9572	5565	5901	10001	50640	84803	1543	5567	6715	5295	7357	5305	166785	9453	55326	9791	171586	81544	8867	117145	56894	4047	2224	200879	5728	253782	1717	253558	80230	6256	5465	51703	7296	23054	403313	8904	31
REACTOME_CELLULAR_SENESCENCE	http://www.gsea-msigdb.org/gsea/msigdb/cards/REACTOME_CELLULAR_SENESCENCE	7290	51343	1021	2146	1032	8881	7014	4193	8535	472	2114	1051	6197	3005	51434	4194	8345
REACTOME_PHOSPHOLIPID_METABOLISM	http://www.gsea-msigdb.org/gsea/msigdb/cards/REACTOME_PHOSPHOLIPID_METABOLISM	55750	54477	56910	9489	55697	1119	9926	56261	50640	84803	5295	5305	55326	9791	171586	81544	8867	56894	200879	5728	253558	80230	8904
REACTOME_INFECTIOUS_DISEASE	http://www.gsea-msigdb.org/gsea/msigdb/cards/REACTOME_INFECTIOUS_DISEASE	153	26999	10681	4233	2146	2965	80824	1839	3836	6421	8021	7277	79651	5901	2926	4836	5567	4651	1956	1793	7518	5701	6208	6850	57674	4869	5613	5718	6191	7296	801	3303	5987	8345
REACTOME_METABOLISM_OF_AMINO_ACIDS_AND_DERIVATIVES	http://www.gsea-msigdb.org/gsea/msigdb/cards/REACTOME_METABOLISM_OF_AMINO_ACIDS_AND_DERIVATIVES	6301	440	384	54498	4507	8140	1491	4548	11019	6303	64087	51540	29968	5723	2746	3176	5860	5701	6208	84706	57494	6520	6470	2747	36	5718	6191	7296
REACTOME_CELL_CYCLE	http://www.gsea-msigdb.org/gsea/msigdb/cards/REACTOME_CELL_CYCLE	7444	8454	23063	51512	2932	10726	990	11083	55125	51343	1021	5889	7468	5810	8548	10274	7112	10426	8021	7277	1032	23383	8881	1736	5901	7014	5111	4193	27229	22822	55869	54801	472	5701	84142	5001	157570	6241	8607	7334	4869	10856	203068	79184	51434	5718	4194	1719	8345
REACTOME_GLYCEROPHOSPHOLIPID_BIOSYNTHESIS	http://www.gsea-msigdb.org/gsea/msigdb/cards/REACTOME_GLYCEROPHOSPHOLIPID_BIOSYNTHESIS	55750	56910	9489	1119	9926	56261	50640	84803	55326	9791	171586	56894	200879	253558	8904
KEGG_APOPTOSIS	http://www.gsea-msigdb.org/gsea/msigdb/cards/KEGG_APOPTOSIS	330	8772	8837	8737	51135	637	839	7132	472	2021	5613	3556	3654	5567	9131	5295
REACTOME_CELL_CYCLE_MITOTIC	http://www.gsea-msigdb.org/gsea/msigdb/cards/REACTOME_CELL_CYCLE_MITOTIC	7444	8454	23063	51512	2932	10726	990	55125	51343	1021	8548	10274	7112	10426	8021	7277	1032	23383	8881	5901	5111	27229	22822	55869	54801	5701	5001	157570	6241	203068	51434	5718	1719	8345
KEGG_CELL_CYCLE	http://www.gsea-msigdb.org/gsea/msigdb/cards/KEGG_CELL_CYCLE	8881	4616	1387	4193	472	51434	10274	990	8454	4088	2932	1032	51343	5111	1021	5001	85417
REACTOME_AUTOPHAGY	http://www.gsea-msigdb.org/gsea/msigdb/cards/REACTOME_AUTOPHAGY	1080	3312	7277	10452	5565	23710	81631	57521	472	26100	7248	23192	8408	7334	11152
REACTOME_SUMOYLATION	http://www.gsea-msigdb.org/gsea/msigdb/cards/REACTOME_SUMOYLATION	1387	51602	28996	6672	9759	23468	10274	1788	7067	8021	5111	4193	8535	7518	4869	6256	5465	5987	493861
KEGG_INSULIN_SIGNALING_PATHWAY	http://www.gsea-msigdb.org/gsea/msigdb/cards/KEGG_INSULIN_SIGNALING_PATHWAY	805	801	1978	5834	31	8651	5613	5565	5567	8835	2997	57521	7248	5106	2932	2872	122809	3667	5295
REACTOME_TRANSMISSION_ACROSS_CHEMICAL_SYNAPSES	http://www.gsea-msigdb.org/gsea/msigdb/cards/REACTOME_TRANSMISSION_ACROSS_CHEMICAL_SYNAPSES	10681	6507	3312	7277	23229	5565	54407	4193	5567	817	8573	3084	6197	5613	801
REACTOME_M_PHASE	http://www.gsea-msigdb.org/gsea/msigdb/cards/REACTOME_M_PHASE	7444	23063	10726	55125	8548	10274	7112	10426	8021	7277	23383	8881	5901	27229	55869	54801	5701	203068	51434	5718	8345
KEGG_TIGHT_JUNCTION	http://www.gsea-msigdb.org/gsea/msigdb/cards/KEGG_TIGHT_JUNCTION	10207	4301	51776	9223	55870	4622	8573	9075	9414	9076	6709	6237	5728	2037	56288
REACTOME_TRANSCRIPTIONAL_REGULATION_BY_RUNX1	http://www.gsea-msigdb.org/gsea/msigdb/cards/REACTOME_TRANSCRIPTIONAL_REGULATION_BY_RUNX1	1387	28996	6605	4773	1021	4297	7057	8535	26053	861	5701	122809	11091	5718	55170	8345
REACTOME_MITOCHONDRIAL_BIOGENESIS	http://www.gsea-msigdb.org/gsea/msigdb/cards/REACTOME_MITOCHONDRIAL_BIOGENESIS	1387	55735	6742	56652	64854	4209	9572	5565	2746	516	2747	6256	5465	23054	801
KEGG_P53_SIGNALING_PATHWAY	http://www.gsea-msigdb.org/gsea/msigdb/cards/KEGG_P53_SIGNALING_PATHWAY	3479	4616	5268	637	4194	4193	472	6241	51512	5728	1021	55240	85417	7057	901
REACTOME_CELLULAR_RESPONSES_TO_EXTERNAL_STIMULI	http://www.gsea-msigdb.org/gsea/msigdb/cards/REACTOME_CELLULAR_RESPONSES_TO_EXTERNAL_STIMULI	1387	3309	440	2932	27102	7290	57761	79726	51343	1021	2887	2146	3312	7422	4502	8021	7277	440275	79094	1032	8881	7014	4193	57521	8535	817	472	528	6782	2114	5701	493869	6208	538	22809	3308	1051	1649	6197	3005	51434	5718	6191	7296	4194	3304	3303	84335	8345
REACTOME_CHROMATIN_MODIFYING_ENZYMES	http://www.gsea-msigdb.org/gsea/msigdb/cards/REACTOME_CHROMATIN_MODIFYING_ENZYMES	1387	80853	23338	53615	6605	79960	7994	84148	2146	7468	51111	1108	55870	4297	1788	27097	29943	55869	57325	84159	79685	221656	64324	54815	55729	8607	10856	10445	11091	55170	8345
REACTOME_NEDDYLATION	http://www.gsea-msigdb.org/gsea/msigdb/cards/REACTOME_NEDDYLATION	51667	1161	8454	57542	84085	84078	8835	79269	146330	56995	84261	4008	54939	55527	23412	26272	114907	5701	899	54951	26259	11091	5718	55958
REACTOME_DEUBIQUITINATION	http://www.gsea-msigdb.org/gsea/msigdb/cards/REACTOME_DEUBIQUITINATION	1080	330	1540	57506	23586	7128	7706	324	4193	90865	8737	3607	55252	5701	84142	221937	221656	4088	5728	80124	8607	84282	79184	10445	5718	4194	8345
REACTOME_TRANSCRIPTIONAL_REGULATION_BY_TP53	http://www.gsea-msigdb.org/gsea/msigdb/cards/REACTOME_TRANSCRIPTIONAL_REGULATION_BY_TP53	1387	637	639	28996	53615	57103	7994	10397	665	2965	1108	5810	604	55240	79109	5565	5111	4193	839	57521	472	5305	133746	7248	54815	54541	8738	5728	54971	1263	4869	7296	4194
KEGG_UBIQUITIN_MEDIATED_PROTEOLYSIS	http://www.gsea-msigdb.org/gsea/msigdb/cards/KEGG_UBIQUITIN_MEDIATED_PROTEOLYSIS	8881	330	4193	3093	55958	26259	51434	8651	7334	55070	26272	9690	8454	89910	4734	51343	11060	8916	1161	4281
REACTOME_METABOLISM_OF_CARBOHYDRATES	http://www.gsea-msigdb.org/gsea/msigdb/cards/REACTOME_METABOLISM_OF_CARBOHYDRATES	960	3340	5106	5834	3038	2997	4669	29940	2632	6385	51000	8021	5567	4191	9653	178	113189	2523	126792	2524	801
REACTOME_DISEASES_OF_METABOLISM	http://www.gsea-msigdb.org/gsea/msigdb/cards/REACTOME_DISEASES_OF_METABOLISM	2729	2997	4669	9037	2632	2591	4548	6385	10585	64087	25974	7057	326625	166785	79053	4247	113189	29071	199857	1605	22845	126792	2673	31
REACTOME_TRANSLATION	http://www.gsea-msigdb.org/gsea/msigdb/cards/REACTOME_TRANSLATION	6301	16	1983	2935	833	54516	55157	6183	7453	79590	92399	1973	25973	6208	78988	1978	6191	51373	92935	6182
REACTOME_METABOLISM_OF_WATER_SOLUBLE_VITAMINS_AND_COFACTORS	http://www.gsea-msigdb.org/gsea/msigdb/cards/REACTOME_METABOLISM_OF_WATER_SOLUBLE_VITAMINS_AND_COFACTORS	6515	10797	9962	4548	25902	27304	64087	25974	6947	83666	326625	166785	53354	6573	6470	1719	31
REACTOME_DNA_REPAIR	http://www.gsea-msigdb.org/gsea/msigdb/cards/REACTOME_DNA_REPAIR	83932	1161	5889	7468	2965	5810	7706	85015	7014	5111	472	7518	2140	84142	5429	2072	8607	7334	2188	79184	2175	10445	8345
REACTOME_TOLL_LIKE_RECEPTOR_CASCADES	http://www.gsea-msigdb.org/gsea/msigdb/cards/REACTOME_TOLL_LIKE_RECEPTOR_CASCADES	330	8454	7099	8737	8772	2243	2244	6197	7334	3654	8651	3665	3146	51135	353376
REACTOME_METABOLISM_OF_STEROIDS	http://www.gsea-msigdb.org/gsea/msigdb/cards/REACTOME_METABOLISM_OF_STEROIDS	1387	26031	10802	1718	39	51141	5901	6715	9453	4047	2224	1717	6256	5465	23054	403313	31
REACTOME_PROGRAMMED_CELL_DEATH	http://www.gsea-msigdb.org/gsea/msigdb/cards/REACTOME_PROGRAMMED_CELL_DEATH	8837	637	330	3836	9414	324	4836	7099	8737	839	10018	5701	115209	8772	197259	3005	3146	5718	6709	353376
REACTOME_SIGNALING_BY_NOTCH	http://www.gsea-msigdb.org/gsea/msigdb/cards/REACTOME_SIGNALING_BY_NOTCH	1387	8454	9759	7090	1956	55869	861	5701	4088	3516	5087	5718	11060	54492	8345
REACTOME_METABOLISM_OF_VITAMINS_AND_COFACTORS	http://www.gsea-msigdb.org/gsea/msigdb/cards/REACTOME_METABOLISM_OF_VITAMINS_AND_COFACTORS	6515	10797	9962	84274	4548	25902	6385	27304	3949	64087	25974	6947	83666	326625	23590	166785	53354	6573	6470	801	1719	31
REACTOME_CELL_CYCLE_CHECKPOINTS	http://www.gsea-msigdb.org/gsea/msigdb/cards/REACTOME_CELL_CYCLE_CHECKPOINTS	51512	10726	990	7468	5810	8881	4193	472	5701	84142	5001	7334	79184	51434	5718	4194	8345
REACTOME_ORGANELLE_BIOGENESIS_AND_MAINTENANCE	http://www.gsea-msigdb.org/gsea/msigdb/cards/REACTOME_ORGANELLE_BIOGENESIS_AND_MAINTENANCE	1387	55735	55125	23322	6742	56652	64854	4209	5311	26123	8195	9572	7277	146057	5565	54801	2746	22948	132320	5147	516	51134	2747	203068	6256	5465	23054	801
KEGG_SPLICEOSOME	http://www.gsea-msigdb.org/gsea/msigdb/cards/KEGG_SPLICEOSOME	9343	10291	11157	23450	5356	3312	27316	10929	9416	26121	3304	3303	23350	9939	4670	6430	6428	6632	6427	6426
REACTOME_DISEASE	http://www.gsea-msigdb.org/gsea/msigdb/cards/REACTOME_DISEASE	2729	1080	1387	80853	55750	7414	153	8454	26999	9759	10681	6507	2932	2997	1021	4233	2146	54894	4669	2965	80824	11052	9037	1839	3836	2632	2591	6421	4548	79109	3164	6385	9208	8021	7277	79651	10585	64087	5901	2926	25974	5156	324	4193	4836	7099	7057	6519	2120	326625	9990	5567	817	4651	5295	1956	55869	1793	166785	7518	10018	831	3084	79053	222236	5701	6208	6850	10818	4088	5245	6520	3516	4247	3667	4204	113189	29071	2243	2244	5728	199857	1605	57674	22845	126792	4869	55343	5613	613	5718	5154	81031	51135	6191	2673	7296	801	3303	84335	5987	54492	31	8345
REACTOME_MRNA_SPLICING	http://www.gsea-msigdb.org/gsea/msigdb/cards/REACTOME_MRNA_SPLICING	4670	10291	6430	26121	9343	3312	6428	3188	1660	6426	55339	3184	27316	6427	23350	11157	51585	6632	5356	9416	1479	55599	23450	9939
REACTOME_G_ALPHA_I_SIGNALLING_EVENTS	http://www.gsea-msigdb.org/gsea/msigdb/cards/REACTOME_G_ALPHA_I_SIGNALLING_EVENTS	10681	2920	6385	4987	3949	301	4836	5567	817	222236	2921	2919	5613	801	2342
REACTOME_SIGNALING_BY_WNT	http://www.gsea-msigdb.org/gsea/msigdb/cards/REACTOME_SIGNALING_BY_WNT	1387	8454	10681	2932	7976	857	54894	324	8549	7090	5701	8607	84133	4919	6925	5718	801	8345
REACTOME_PROCESSING_OF_CAPPED_INTRON_CONTAINING_PRE_MRNA	http://www.gsea-msigdb.org/gsea/msigdb/cards/REACTOME_PROCESSING_OF_CAPPED_INTRON_CONTAINING_PRE_MRNA	4670	10291	6430	26121	9343	3312	6428	10212	8021	3188	1660	6426	55339	3184	27316	6427	23350	11157	51585	56339	6632	5356	9416	1479	55599	23450	9939
REACTOME_DISEASES_OF_SIGNAL_TRANSDUCTION_BY_GROWTH_FACTOR_RECEPTORS_AND_SECOND_MESSENGERS	http://www.gsea-msigdb.org/gsea/msigdb/cards/REACTOME_DISEASES_OF_SIGNAL_TRANSDUCTION_BY_GROWTH_FACTOR_RECEPTORS_AND_SECOND_MESSENGERS	1387	80853	55750	7414	8454	9759	2932	4233	54894	11052	1839	79109	3164	9208	5156	324	4193	2120	817	5295	1956	55869	10018	3084	5701	10818	4088	5245	3516	3667	2243	2244	5728	613	5718	5154	801	84335	54492
REACTOME_RNA_POLYMERASE_II_TRANSCRIPTION	http://www.gsea-msigdb.org/gsea/msigdb/cards/REACTOME_RNA_POLYMERASE_II_TRANSCRIPTION	1387	637	8454	639	6515	28996	9759	53615	6605	7587	57103	2932	7994	55900	10795	23468	6430	4773	55756	10397	665	51343	1021	857	4233	2146	2965	1108	6428	7422	5810	604	55240	4297	22936	79109	10212	3164	7067	9572	79664	8881	79230	5565	5111	694	10001	4193	6426	55339	9314	7743	7057	4091	901	839	57521	8535	80110	90874	84874	3329	817	1956	168374	55869	472	5305	133746	10018	79047	114907	115509	26053	861	29101	5701	84911	6427	7627	23248	51585	7248	7753	80095	4088	7571	7769	7733	54815	54541	3516	4204	8738	92595	93134	6241	5728	1051	54971	1263	9975	1649	1479	122809	4869	7562	162967	3654	7565	6256	7626	5465	339559	390927	126231	58500	147929	11091	51434	23660	7697	353088	5718	79027	388536	10793	27300	84775	7296	4194	801	55170	9939	8345
REACTOME_RRNA_PROCESSING	http://www.gsea-msigdb.org/gsea/msigdb/cards/REACTOME_RRNA_PROCESSING	51602	55781	10885	10528	8780	4691	10969	27340	29960	23404	1736	51388	134430	84946	55759	8568	79707	84135	6208	55178	54931	54512	51118	10607	27341	6191	9724	23246	79922
REACTOME_METABOLISM_OF_RNA	http://www.gsea-msigdb.org/gsea/msigdb/cards/REACTOME_METABOLISM_OF_RNA	51602	55781	10885	79670	54517	4670	10291	55687	6430	10528	8780	2935	10940	26121	9343	3312	2965	6428	54464	4691	10969	27340	54482	29960	10212	8021	3188	200315	23404	1736	5901	51388	134430	84946	1660	6426	55339	55759	3184	8125	27316	80746	10785	8568	5701	6427	1973	79707	127253	23350	11157	84135	6208	51585	56339	6632	54920	55181	9836	55006	5356	55178	54931	9416	1479	54512	9582	51118	55039	10607	55599	23450	27341	5718	104	6191	3303	9724	23246	9939	79922
