# Supplementary material for: Role and mechanism of NCAPD3 in promoting malignant behaviors in gastric cancer
Source: Front Pharmacol. 2024 Apr 22;15:1341039. doi: 10.3389/fphar.2024.1341039 (PMC11070777; doi:10.3389/fphar.2024.1341039)
Supplement: Supplementary file 11 [file DataSheet2.ZIP › GSEA/Canonical pathways/my_analysis.Gsea.1599462267220/gene_set_sizes.tsv]

NAME	ORIGINAL SIZE	AFTER RESTRICTING TO DATASET	STATUS
KEGG_GLYCOLYSIS_GLUCONEOGENESIS	62		Rejected!
KEGG_CITRATE_CYCLE_TCA_CYCLE	31		Rejected!
KEGG_PENTOSE_PHOSPHATE_PATHWAY	27		Rejected!
KEGG_PENTOSE_AND_GLUCURONATE_INTERCONVERSIONS	28		Rejected!
KEGG_FRUCTOSE_AND_MANNOSE_METABOLISM	34		Rejected!
KEGG_GALACTOSE_METABOLISM	26		Rejected!
KEGG_ASCORBATE_AND_ALDARATE_METABOLISM	25		Rejected!
KEGG_FATTY_ACID_METABOLISM	42		Rejected!
KEGG_STEROID_BIOSYNTHESIS	17		Rejected!
KEGG_PRIMARY_BILE_ACID_BIOSYNTHESIS	16		Rejected!
KEGG_STEROID_HORMONE_BIOSYNTHESIS	55		Rejected!
KEGG_OXIDATIVE_PHOSPHORYLATION	131		Rejected!
KEGG_PURINE_METABOLISM	159		Rejected!
KEGG_PYRIMIDINE_METABOLISM	98		Rejected!
KEGG_ALANINE_ASPARTATE_AND_GLUTAMATE_METABOLISM	32		Rejected!
KEGG_GLYCINE_SERINE_AND_THREONINE_METABOLISM	31		Rejected!
KEGG_CYSTEINE_AND_METHIONINE_METABOLISM	34		Rejected!
KEGG_VALINE_LEUCINE_AND_ISOLEUCINE_DEGRADATION	44		Rejected!
KEGG_VALINE_LEUCINE_AND_ISOLEUCINE_BIOSYNTHESIS	11		Rejected!
KEGG_LYSINE_DEGRADATION	44		Rejected!
KEGG_ARGININE_AND_PROLINE_METABOLISM	54		Rejected!
KEGG_HISTIDINE_METABOLISM	29		Rejected!
KEGG_TYROSINE_METABOLISM	42		Rejected!
KEGG_PHENYLALANINE_METABOLISM	18		Rejected!
KEGG_TRYPTOPHAN_METABOLISM	40		Rejected!
KEGG_BETA_ALANINE_METABOLISM	22		Rejected!
KEGG_TAURINE_AND_HYPOTAURINE_METABOLISM	10		Rejected!
KEGG_SELENOAMINO_ACID_METABOLISM	26		Rejected!
KEGG_GLUTATHIONE_METABOLISM	50		Rejected!
KEGG_STARCH_AND_SUCROSE_METABOLISM	52		Rejected!
KEGG_N_GLYCAN_BIOSYNTHESIS	46		Rejected!
KEGG_OTHER_GLYCAN_DEGRADATION	16		Rejected!
KEGG_O_GLYCAN_BIOSYNTHESIS	30		Rejected!
KEGG_AMINO_SUGAR_AND_NUCLEOTIDE_SUGAR_METABOLISM	44		Rejected!
KEGG_GLYCOSAMINOGLYCAN_DEGRADATION	21		Rejected!
KEGG_GLYCOSAMINOGLYCAN_BIOSYNTHESIS_CHONDROITIN_SULFATE	22		Rejected!
KEGG_GLYCOSAMINOGLYCAN_BIOSYNTHESIS_KERATAN_SULFATE	15		Rejected!
KEGG_GLYCOSAMINOGLYCAN_BIOSYNTHESIS_HEPARAN_SULFATE	26		Rejected!
KEGG_GLYCEROLIPID_METABOLISM	49		Rejected!
KEGG_INOSITOL_PHOSPHATE_METABOLISM	54		Rejected!
KEGG_GLYCOSYLPHOSPHATIDYLINOSITOL_GPI_ANCHOR_BIOSYNTHESIS	25		Rejected!
KEGG_GLYCEROPHOSPHOLIPID_METABOLISM	77		Rejected!
KEGG_ETHER_LIPID_METABOLISM	33		Rejected!
KEGG_ARACHIDONIC_ACID_METABOLISM	58		Rejected!
KEGG_LINOLEIC_ACID_METABOLISM	29		Rejected!
KEGG_ALPHA_LINOLENIC_ACID_METABOLISM	19		Rejected!
KEGG_SPHINGOLIPID_METABOLISM	39		Rejected!
KEGG_GLYCOSPHINGOLIPID_BIOSYNTHESIS_LACTO_AND_NEOLACTO_SERIES	26		Rejected!
KEGG_GLYCOSPHINGOLIPID_BIOSYNTHESIS_GLOBO_SERIES	14		Rejected!
KEGG_GLYCOSPHINGOLIPID_BIOSYNTHESIS_GANGLIO_SERIES	15		Rejected!
KEGG_PYRUVATE_METABOLISM	40		Rejected!
KEGG_GLYOXYLATE_AND_DICARBOXYLATE_METABOLISM	16		Rejected!
KEGG_PROPANOATE_METABOLISM	33		Rejected!
KEGG_BUTANOATE_METABOLISM	34		Rejected!
KEGG_ONE_CARBON_POOL_BY_FOLATE	17		Rejected!
KEGG_RIBOFLAVIN_METABOLISM	16		Rejected!
KEGG_NICOTINATE_AND_NICOTINAMIDE_METABOLISM	24		Rejected!
KEGG_PANTOTHENATE_AND_COA_BIOSYNTHESIS	16		Rejected!
KEGG_FOLATE_BIOSYNTHESIS	11		Rejected!
KEGG_RETINOL_METABOLISM	64		Rejected!
KEGG_PORPHYRIN_AND_CHLOROPHYLL_METABOLISM	41		Rejected!
KEGG_TERPENOID_BACKBONE_BIOSYNTHESIS	15		Rejected!
KEGG_LIMONENE_AND_PINENE_DEGRADATION	10		Rejected!
KEGG_NITROGEN_METABOLISM	23		Rejected!
KEGG_SULFUR_METABOLISM	13		Rejected!
KEGG_AMINOACYL_TRNA_BIOSYNTHESIS	41		Rejected!
KEGG_METABOLISM_OF_XENOBIOTICS_BY_CYTOCHROME_P450	70		Rejected!
KEGG_DRUG_METABOLISM_CYTOCHROME_P450	72		Rejected!
KEGG_DRUG_METABOLISM_OTHER_ENZYMES	51		Rejected!
KEGG_BIOSYNTHESIS_OF_UNSATURATED_FATTY_ACIDS	22		Rejected!
KEGG_ABC_TRANSPORTERS	44		Rejected!
KEGG_RIBOSOME	88		Rejected!
KEGG_RNA_DEGRADATION	59		Rejected!
KEGG_RNA_POLYMERASE	29		Rejected!
KEGG_BASAL_TRANSCRIPTION_FACTORS	35		Rejected!
KEGG_DNA_REPLICATION	36		Rejected!
KEGG_SPLICEOSOME	127	20
KEGG_PROTEASOME	46		Rejected!
KEGG_PROTEIN_EXPORT	24		Rejected!
KEGG_PPAR_SIGNALING_PATHWAY	69		Rejected!
KEGG_BASE_EXCISION_REPAIR	35		Rejected!
KEGG_NUCLEOTIDE_EXCISION_REPAIR	44		Rejected!
KEGG_MISMATCH_REPAIR	23		Rejected!
KEGG_HOMOLOGOUS_RECOMBINATION	28		Rejected!
KEGG_NON_HOMOLOGOUS_END_JOINING	13		Rejected!
KEGG_MAPK_SIGNALING_PATHWAY	267	23
KEGG_ERBB_SIGNALING_PATHWAY	87		Rejected!
KEGG_CALCIUM_SIGNALING_PATHWAY	177		Rejected!
KEGG_CYTOKINE_CYTOKINE_RECEPTOR_INTERACTION	265	16
KEGG_CHEMOKINE_SIGNALING_PATHWAY	189		Rejected!
KEGG_PHOSPHATIDYLINOSITOL_SIGNALING_SYSTEM	76		Rejected!
KEGG_NEUROACTIVE_LIGAND_RECEPTOR_INTERACTION	272		Rejected!
KEGG_CELL_CYCLE	124	17
KEGG_OOCYTE_MEIOSIS	112		Rejected!
KEGG_P53_SIGNALING_PATHWAY	68	15
KEGG_UBIQUITIN_MEDIATED_PROTEOLYSIS	134	20
KEGG_SNARE_INTERACTIONS_IN_VESICULAR_TRANSPORT	38		Rejected!
KEGG_REGULATION_OF_AUTOPHAGY	35		Rejected!
KEGG_LYSOSOME	121		Rejected!
KEGG_ENDOCYTOSIS	181	19
KEGG_PEROXISOME	78		Rejected!
KEGG_MTOR_SIGNALING_PATHWAY	52		Rejected!
KEGG_APOPTOSIS	87	16
KEGG_CARDIAC_MUSCLE_CONTRACTION	78		Rejected!
KEGG_VASCULAR_SMOOTH_MUSCLE_CONTRACTION	115		Rejected!
KEGG_WNT_SIGNALING_PATHWAY	150		Rejected!
KEGG_DORSO_VENTRAL_AXIS_FORMATION	24		Rejected!
KEGG_NOTCH_SIGNALING_PATHWAY	47		Rejected!
KEGG_HEDGEHOG_SIGNALING_PATHWAY	56		Rejected!
KEGG_TGF_BETA_SIGNALING_PATHWAY	85		Rejected!
KEGG_AXON_GUIDANCE	129		Rejected!
KEGG_VEGF_SIGNALING_PATHWAY	76		Rejected!
KEGG_FOCAL_ADHESION	199	22
KEGG_ECM_RECEPTOR_INTERACTION	84		Rejected!
KEGG_CELL_ADHESION_MOLECULES_CAMS	133		Rejected!
KEGG_ADHERENS_JUNCTION	73		Rejected!
KEGG_TIGHT_JUNCTION	132	15
KEGG_GAP_JUNCTION	90		Rejected!
KEGG_COMPLEMENT_AND_COAGULATION_CASCADES	69		Rejected!
KEGG_ANTIGEN_PROCESSING_AND_PRESENTATION	88		Rejected!
KEGG_RENIN_ANGIOTENSIN_SYSTEM	17		Rejected!
KEGG_TOLL_LIKE_RECEPTOR_SIGNALING_PATHWAY	102		Rejected!
KEGG_NOD_LIKE_RECEPTOR_SIGNALING_PATHWAY	62		Rejected!
KEGG_RIG_I_LIKE_RECEPTOR_SIGNALING_PATHWAY	71		Rejected!
KEGG_CYTOSOLIC_DNA_SENSING_PATHWAY	55		Rejected!
KEGG_JAK_STAT_SIGNALING_PATHWAY	155		Rejected!
KEGG_HEMATOPOIETIC_CELL_LINEAGE	87		Rejected!
KEGG_NATURAL_KILLER_CELL_MEDIATED_CYTOTOXICITY	137		Rejected!
KEGG_T_CELL_RECEPTOR_SIGNALING_PATHWAY	108		Rejected!
KEGG_B_CELL_RECEPTOR_SIGNALING_PATHWAY	75		Rejected!
KEGG_FC_EPSILON_RI_SIGNALING_PATHWAY	79		Rejected!
KEGG_FC_GAMMA_R_MEDIATED_PHAGOCYTOSIS	96		Rejected!
KEGG_LEUKOCYTE_TRANSENDOTHELIAL_MIGRATION	116		Rejected!
KEGG_INTESTINAL_IMMUNE_NETWORK_FOR_IGA_PRODUCTION	48		Rejected!
KEGG_CIRCADIAN_RHYTHM_MAMMAL	13		Rejected!
KEGG_LONG_TERM_POTENTIATION	70		Rejected!
KEGG_NEUROTROPHIN_SIGNALING_PATHWAY	126		Rejected!
KEGG_LONG_TERM_DEPRESSION	70		Rejected!
KEGG_OLFACTORY_TRANSDUCTION	389		Rejected!
KEGG_TASTE_TRANSDUCTION	52		Rejected!
KEGG_REGULATION_OF_ACTIN_CYTOSKELETON	213	16
KEGG_INSULIN_SIGNALING_PATHWAY	137	19
KEGG_GNRH_SIGNALING_PATHWAY	101		Rejected!
KEGG_PROGESTERONE_MEDIATED_OOCYTE_MATURATION	85		Rejected!
KEGG_MELANOGENESIS	101		Rejected!
KEGG_ADIPOCYTOKINE_SIGNALING_PATHWAY	67		Rejected!
KEGG_TYPE_II_DIABETES_MELLITUS	47		Rejected!
KEGG_TYPE_I_DIABETES_MELLITUS	43		Rejected!
KEGG_MATURITY_ONSET_DIABETES_OF_THE_YOUNG	25		Rejected!
KEGG_ALDOSTERONE_REGULATED_SODIUM_REABSORPTION	42		Rejected!
KEGG_VASOPRESSIN_REGULATED_WATER_REABSORPTION	44		Rejected!
KEGG_PROXIMAL_TUBULE_BICARBONATE_RECLAMATION	23		Rejected!
KEGG_ALZHEIMERS_DISEASE	165		Rejected!
KEGG_PARKINSONS_DISEASE	128		Rejected!
KEGG_AMYOTROPHIC_LATERAL_SCLEROSIS_ALS	53		Rejected!
KEGG_HUNTINGTONS_DISEASE	180		Rejected!
KEGG_PRION_DISEASES	35		Rejected!
KEGG_VIBRIO_CHOLERAE_INFECTION	54		Rejected!
KEGG_EPITHELIAL_CELL_SIGNALING_IN_HELICOBACTER_PYLORI_INFECTION	68		Rejected!
KEGG_PATHOGENIC_ESCHERICHIA_COLI_INFECTION	56		Rejected!
KEGG_LEISHMANIA_INFECTION	72		Rejected!
KEGG_PATHWAYS_IN_CANCER	325	32
KEGG_COLORECTAL_CANCER	62		Rejected!
KEGG_RENAL_CELL_CARCINOMA	70		Rejected!
KEGG_PANCREATIC_CANCER	70		Rejected!
KEGG_ENDOMETRIAL_CANCER	52		Rejected!
KEGG_GLIOMA	65		Rejected!
KEGG_PROSTATE_CANCER	89		Rejected!
KEGG_THYROID_CANCER	29		Rejected!
KEGG_BASAL_CELL_CARCINOMA	55		Rejected!
KEGG_MELANOMA	71		Rejected!
KEGG_BLADDER_CANCER	42		Rejected!
KEGG_CHRONIC_MYELOID_LEUKEMIA	73		Rejected!
KEGG_ACUTE_MYELOID_LEUKEMIA	57		Rejected!
KEGG_SMALL_CELL_LUNG_CANCER	84		Rejected!
KEGG_NON_SMALL_CELL_LUNG_CANCER	54		Rejected!
KEGG_ASTHMA	30		Rejected!
KEGG_AUTOIMMUNE_THYROID_DISEASE	52		Rejected!
KEGG_SYSTEMIC_LUPUS_ERYTHEMATOSUS	139		Rejected!
KEGG_ALLOGRAFT_REJECTION	37		Rejected!
KEGG_GRAFT_VERSUS_HOST_DISEASE	41		Rejected!
KEGG_PRIMARY_IMMUNODEFICIENCY	35		Rejected!
KEGG_HYPERTROPHIC_CARDIOMYOPATHY_HCM	83		Rejected!
KEGG_ARRHYTHMOGENIC_RIGHT_VENTRICULAR_CARDIOMYOPATHY_ARVC	74		Rejected!
KEGG_DILATED_CARDIOMYOPATHY	90		Rejected!
KEGG_VIRAL_MYOCARDITIS	70		Rejected!
BIOCARTA_RELA_PATHWAY	15		Rejected!
BIOCARTA_NO1_PATHWAY	28		Rejected!
BIOCARTA_CSK_PATHWAY	22		Rejected!
BIOCARTA_SRCRPTP_PATHWAY	11		Rejected!
BIOCARTA_AMI_PATHWAY	20		Rejected!
BIOCARTA_GRANULOCYTES_PATHWAY	15		Rejected!
BIOCARTA_LYM_PATHWAY	14		Rejected!
BIOCARTA_ARAP_PATHWAY	17		Rejected!
BIOCARTA_AGR_PATHWAY	33		Rejected!
BIOCARTA_AKAP95_PATHWAY	11		Rejected!
BIOCARTA_AKT_PATHWAY	22		Rejected!
BIOCARTA_ALK_PATHWAY	37		Rejected!
BIOCARTA_AT1R_PATHWAY	27		Rejected!
BIOCARTA_ACE2_PATHWAY	13		Rejected!
BIOCARTA_ASBCELL_PATHWAY	15		Rejected!
BIOCARTA_DNAFRAGMENT_PATHWAY	10		Rejected!
BIOCARTA_CHEMICAL_PATHWAY	18		Rejected!
BIOCARTA_SPPA_PATHWAY	16		Rejected!
BIOCARTA_ATM_PATHWAY	20		Rejected!
BIOCARTA_AGPCR_PATHWAY	11		Rejected!
BIOCARTA_BCELLSURVIVAL_PATHWAY	15		Rejected!
BIOCARTA_BLYMPHOCYTE_PATHWAY	14		Rejected!
BIOCARTA_BCR_PATHWAY	33		Rejected!
BIOCARTA_BIOPEPTIDES_PATHWAY	29		Rejected!
BIOCARTA_RANKL_PATHWAY	14		Rejected!
BIOCARTA_CACAM_PATHWAY	9		Rejected!
BIOCARTA_CDMAC_PATHWAY	16		Rejected!
BIOCARTA_CARM_ER_PATHWAY	26		Rejected!
BIOCARTA_CASPASE_PATHWAY	22		Rejected!
BIOCARTA_CBL_PATHWAY	12		Rejected!
BIOCARTA_CCR3_PATHWAY	19		Rejected!
BIOCARTA_CD40_PATHWAY	15		Rejected!
BIOCARTA_MCM_PATHWAY	18		Rejected!
BIOCARTA_G1_PATHWAY	28		Rejected!
BIOCARTA_G2_PATHWAY	24		Rejected!
BIOCARTA_CELL2CELL_PATHWAY	12		Rejected!
BIOCARTA_LAIR_PATHWAY	17		Rejected!
BIOCARTA_CERAMIDE_PATHWAY	21		Rejected!
BIOCARTA_TID_PATHWAY	19		Rejected!
BIOCARTA_CLASSIC_PATHWAY	15		Rejected!
BIOCARTA_COMP_PATHWAY	20		Rejected!
BIOCARTA_VDR_PATHWAY	24		Rejected!
BIOCARTA_HDAC_PATHWAY	25		Rejected!
BIOCARTA_GCR_PATHWAY	17		Rejected!
BIOCARTA_CTCF_PATHWAY	24		Rejected!
BIOCARTA_CTL_PATHWAY	13		Rejected!
BIOCARTA_CXCR4_PATHWAY	19		Rejected!
BIOCARTA_CELLCYCLE_PATHWAY	23		Rejected!
BIOCARTA_CFTR_PATHWAY	11		Rejected!
BIOCARTA_CYTOKINE_PATHWAY	19		Rejected!
BIOCARTA_INFLAM_PATHWAY	29		Rejected!
BIOCARTA_D4GDI_PATHWAY	12		Rejected!
BIOCARTA_DC_PATHWAY	17		Rejected!
BIOCARTA_P35ALZHEIMERS_PATHWAY	8		Rejected!
BIOCARTA_RNA_PATHWAY	10		Rejected!
BIOCARTA_MTA3_PATHWAY	18		Rejected!
BIOCARTA_SKP2E2F_PATHWAY	10		Rejected!
BIOCARTA_CALCINEURIN_PATHWAY	18		Rejected!
BIOCARTA_EGF_PATHWAY	27		Rejected!
BIOCARTA_ETC_PATHWAY	10		Rejected!
BIOCARTA_NDKDYNAMIN_PATHWAY	17		Rejected!
BIOCARTA_EPHA4_PATHWAY	8		Rejected!
BIOCARTA_EPO_PATHWAY	19		Rejected!
BIOCARTA_ECM_PATHWAY	19		Rejected!
BIOCARTA_ERK_PATHWAY	27		Rejected!
BIOCARTA_ERYTH_PATHWAY	15		Rejected!
BIOCARTA_EPONFKB_PATHWAY	11		Rejected!
BIOCARTA_EIF_PATHWAY	16		Rejected!
BIOCARTA_EXTRINSIC_PATHWAY	13		Rejected!
BIOCARTA_FAS_PATHWAY	30		Rejected!
BIOCARTA_FCER1_PATHWAY	39		Rejected!
BIOCARTA_FIBRINOLYSIS_PATHWAY	12		Rejected!
BIOCARTA_FMLP_PATHWAY	34		Rejected!
BIOCARTA_FREE_PATHWAY	10		Rejected!
BIOCARTA_GABA_PATHWAY	10		Rejected!
BIOCARTA_GATA3_PATHWAY	14		Rejected!
BIOCARTA_SET_PATHWAY	10		Rejected!
BIOCARTA_GH_PATHWAY	27		Rejected!
BIOCARTA_AHSP_PATHWAY	12		Rejected!
BIOCARTA_TCAPOPTOSIS_PATHWAY	9		Rejected!
BIOCARTA_HIVNEF_PATHWAY	56		Rejected!
BIOCARTA_SALMONELLA_PATHWAY	5		Rejected!
BIOCARTA_MPR_PATHWAY	21		Rejected!
BIOCARTA_HCMV_PATHWAY	17		Rejected!
BIOCARTA_P53HYPOXIA_PATHWAY	21		Rejected!
BIOCARTA_HIF_PATHWAY	15		Rejected!
BIOCARTA_IGF1_PATHWAY	21		Rejected!
BIOCARTA_IL17_PATHWAY	15		Rejected!
BIOCARTA_IL2_PATHWAY	22		Rejected!
BIOCARTA_IL3_PATHWAY	15		Rejected!
BIOCARTA_IL4_PATHWAY	11		Rejected!
BIOCARTA_IL5_PATHWAY	13		Rejected!
BIOCARTA_IL6_PATHWAY	21		Rejected!
BIOCARTA_IL10_PATHWAY	13		Rejected!
BIOCARTA_IL12_PATHWAY	20		Rejected!
BIOCARTA_IL2RB_PATHWAY	37		Rejected!
BIOCARTA_IL22BP_PATHWAY	9		Rejected!
BIOCARTA_IL7_PATHWAY	16		Rejected!
BIOCARTA_GSK3_PATHWAY	20		Rejected!
BIOCARTA_DEATH_PATHWAY	29		Rejected!
BIOCARTA_RACCYCD_PATHWAY	26		Rejected!
BIOCARTA_GLEEVEC_PATHWAY	23		Rejected!
BIOCARTA_INSULIN_PATHWAY	21		Rejected!
BIOCARTA_INTEGRIN_PATHWAY	34		Rejected!
BIOCARTA_INTRINSIC_PATHWAY	23		Rejected!
BIOCARTA_KERATINOCYTE_PATHWAY	46		Rejected!
BIOCARTA_TCRA_PATHWAY	14		Rejected!
BIOCARTA_LECTIN_PATHWAY	13		Rejected!
BIOCARTA_PYK2_PATHWAY	27		Rejected!
BIOCARTA_EGFR_SMRTE_PATHWAY	11		Rejected!
BIOCARTA_MAPK_PATHWAY	81		Rejected!
BIOCARTA_MCALPAIN_PATHWAY	19		Rejected!
BIOCARTA_PPARA_PATHWAY	52		Rejected!
BIOCARTA_ETS_PATHWAY	17		Rejected!
BIOCARTA_MONOCYTE_PATHWAY	11		Rejected!
BIOCARTA_MTOR_PATHWAY	22		Rejected!
BIOCARTA_IGF1R_PATHWAY	23		Rejected!
BIOCARTA_PITX2_PATHWAY	16		Rejected!
BIOCARTA_NGF_PATHWAY	20		Rejected!
BIOCARTA_VIP_PATHWAY	26		Rejected!
BIOCARTA_NFAT_PATHWAY	51		Rejected!
BIOCARTA_NTHI_PATHWAY	23		Rejected!
BIOCARTA_NFKB_PATHWAY	21		Rejected!
BIOCARTA_NOS1_PATHWAY	21		Rejected!
BIOCARTA_NO2IL12_PATHWAY	16		Rejected!
BIOCARTA_RARRXR_PATHWAY	7		Rejected!
BIOCARTA_NUCLEARRS_PATHWAY	34		Rejected!
BIOCARTA_ARENRF2_PATHWAY	20		Rejected!
BIOCARTA_P38MAPK_PATHWAY	36		Rejected!
BIOCARTA_P53_PATHWAY	16		Rejected!
BIOCARTA_PDGF_PATHWAY	28		Rejected!
BIOCARTA_CCR5_PATHWAY	17		Rejected!
BIOCARTA_PTDINS_PATHWAY	23		Rejected!
BIOCARTA_PLCE_PATHWAY	11		Rejected!
BIOCARTA_EDG1_PATHWAY	22		Rejected!
BIOCARTA_CDK5_PATHWAY	13		Rejected!
BIOCARTA_MYOSIN_PATHWAY	11		Rejected!
BIOCARTA_PLATELETAPP_PATHWAY	14		Rejected!
BIOCARTA_PS1_PATHWAY	14		Rejected!
BIOCARTA_AKAPCENTROSOME_PATHWAY	14		Rejected!
BIOCARTA_PTEN_PATHWAY	18		Rejected!
BIOCARTA_RAB_PATHWAY	13		Rejected!
BIOCARTA_RAC1_PATHWAY	21		Rejected!
BIOCARTA_RAS_PATHWAY	22		Rejected!
BIOCARTA_NKCELLS_PATHWAY	20		Rejected!
BIOCARTA_RB_PATHWAY	13		Rejected!
BIOCARTA_BAD_PATHWAY	25		Rejected!
BIOCARTA_CK1_PATHWAY	16		Rejected!
BIOCARTA_EIF2_PATHWAY	11		Rejected!
BIOCARTA_EIF4_PATHWAY	24		Rejected!
BIOCARTA_STEM_PATHWAY	15		Rejected!
BIOCARTA_P27_PATHWAY	13		Rejected!
BIOCARTA_PGC1A_PATHWAY	15		Rejected!
BIOCARTA_PML_PATHWAY	17		Rejected!
BIOCARTA_DREAM_PATHWAY	13		Rejected!
BIOCARTA_LEPTIN_PATHWAY	11		Rejected!
BIOCARTA_RHO_PATHWAY	21		Rejected!
BIOCARTA_AKAP13_PATHWAY	11		Rejected!
BIOCARTA_ATRBRCA_PATHWAY	22		Rejected!
BIOCARTA_CARDIACEGF_PATHWAY	18		Rejected!
BIOCARTA_HER2_PATHWAY	23		Rejected!
BIOCARTA_ERK5_PATHWAY	14		Rejected!
BIOCARTA_MAL_PATHWAY	19		Rejected!
BIOCARTA_MEF2D_PATHWAY	18		Rejected!
BIOCARTA_MITOCHONDRIA_PATHWAY	19		Rejected!
BIOCARTA_ACH_PATHWAY	14		Rejected!
BIOCARTA_PARKIN_PATHWAY	8		Rejected!
BIOCARTA_CDC42RAC_PATHWAY	8		Rejected!
BIOCARTA_RANMS_PATHWAY	10		Rejected!
BIOCARTA_BARR_MAPK_PATHWAY	14		Rejected!
BIOCARTA_TOB1_PATHWAY	19		Rejected!
BIOCARTA_BARRESTIN_SRC_PATHWAY	17		Rejected!
BIOCARTA_NKT_PATHWAY	26		Rejected!
BIOCARTA_IL1R_PATHWAY	31		Rejected!
BIOCARTA_MET_PATHWAY	33		Rejected!
BIOCARTA_GPCR_PATHWAY	30		Rejected!
BIOCARTA_IGF1MTOR_PATHWAY	19		Rejected!
BIOCARTA_SODD_PATHWAY	10		Rejected!
BIOCARTA_SHH_PATHWAY	16		Rejected!
BIOCARTA_PTC1_PATHWAY	11		Rejected!
BIOCARTA_SPRY_PATHWAY	17		Rejected!
BIOCARTA_BARRESTIN_PATHWAY	12		Rejected!
BIOCARTA_STATHMIN_PATHWAY	20		Rejected!
BIOCARTA_HSP27_PATHWAY	14		Rejected!
BIOCARTA_TCR_PATHWAY	44		Rejected!
BIOCARTA_TCYTOTOXIC_PATHWAY	12		Rejected!
BIOCARTA_THELPER_PATHWAY	12		Rejected!
BIOCARTA_TALL1_PATHWAY	15		Rejected!
BIOCARTA_TEL_PATHWAY	17		Rejected!
BIOCARTA_TGFB_PATHWAY	19		Rejected!
BIOCARTA_TH1TH2_PATHWAY	23		Rejected!
BIOCARTA_41BB_PATHWAY	18		Rejected!
BIOCARTA_CTLA4_PATHWAY	22		Rejected!
BIOCARTA_LONGEVITY_PATHWAY	15		Rejected!
BIOCARTA_SARS_PATHWAY	7		Rejected!
BIOCARTA_PAR1_PATHWAY	19		Rejected!
BIOCARTA_STRESS_PATHWAY	24		Rejected!
BIOCARTA_TNFR1_PATHWAY	29		Rejected!
BIOCARTA_TNFR2_PATHWAY	17		Rejected!
BIOCARTA_TOLL_PATHWAY	25		Rejected!
BIOCARTA_TPO_PATHWAY	24		Rejected!
BIOCARTA_CREB_PATHWAY	22		Rejected!
BIOCARTA_CARM1_PATHWAY	12		Rejected!
BIOCARTA_TFF_PATHWAY	24		Rejected!
BIOCARTA_TRKA_PATHWAY	14		Rejected!
BIOCARTA_ARF_PATHWAY	17		Rejected!
BIOCARTA_UCALPAIN_PATHWAY	14		Rejected!
BIOCARTA_VEGF_PATHWAY	27		Rejected!
BIOCARTA_VITCB_PATHWAY	11		Rejected!
BIOCARTA_WNT_PATHWAY	24		Rejected!
BIOCARTA_ACTINY_PATHWAY	12		Rejected!
SA_B_CELL_RECEPTOR_COMPLEXES	24		Rejected!
SIG_CD40PATHWAYMAP	34		Rejected!
SIG_PIP3_SIGNALING_IN_CARDIAC_MYOCTES	67		Rejected!
SA_CASPASE_CASCADE	19		Rejected!
SIG_CHEMOTAXIS	45		Rejected!
SIG_IL4RECEPTOR_IN_B_LYPHOCYTES	27		Rejected!
WNT_SIGNALING	89		Rejected!
SIG_REGULATION_OF_THE_ACTIN_CYTOSKELETON_BY_RHO_GTPASES	35		Rejected!
SA_FAS_SIGNALING	8		Rejected!
SA_G1_AND_S_PHASES	15		Rejected!
SIG_INSULIN_RECEPTOR_PATHWAY_IN_CARDIAC_MYOCYTES	51		Rejected!
SIG_PIP3_SIGNALING_IN_B_LYMPHOCYTES	36		Rejected!
SIG_BCR_SIGNALING_PATHWAY	46		Rejected!
SA_G2_AND_M_PHASES	8		Rejected!
SA_MMP_CYTOKINE_CONNECTION	15		Rejected!
SA_PROGRAMMED_CELL_DEATH	12		Rejected!
SA_PTEN_PATHWAY	17		Rejected!
SA_REG_CASCADE_OF_CYCLIN_EXPR	13		Rejected!
SA_TRKA_RECEPTOR	17		Rejected!
PID_FANCONI_PATHWAY	47		Rejected!
PID_SMAD2_3NUCLEAR_PATHWAY	82		Rejected!
PID_FCER1_PATHWAY	60		Rejected!
PID_ENDOTHELIN_PATHWAY	63		Rejected!
PID_BCR_5PATHWAY	63		Rejected!
PID_PRL_SIGNALING_EVENTS_PATHWAY	23		Rejected!
PID_RHOA_PATHWAY	45		Rejected!
PID_ERBB4_PATHWAY	38		Rejected!
PID_AURORA_B_PATHWAY	39		Rejected!
PID_LYSOPHOSPHOLIPID_PATHWAY	65		Rejected!
PID_INSULIN_PATHWAY	44		Rejected!
PID_NOTCH_PATHWAY	59		Rejected!
PID_INTEGRIN1_PATHWAY	66		Rejected!
PID_P73PATHWAY	79		Rejected!
PID_P38_MKK3_6PATHWAY	26		Rejected!
PID_GMCSF_PATHWAY	36		Rejected!
PID_WNT_NONCANONICAL_PATHWAY	32		Rejected!
PID_NFKAPPAB_ATYPICAL_PATHWAY	17		Rejected!
PID_IL4_2PATHWAY	64		Rejected!
PID_HDAC_CLASSII_PATHWAY	34		Rejected!
PID_BETA_CATENIN_DEG_PATHWAY	18		Rejected!
PID_HDAC_CLASSIII_PATHWAY	26		Rejected!
PID_GLYPICAN_1PATHWAY	27		Rejected!
PID_TCR_PATHWAY	65		Rejected!
PID_IL27_PATHWAY	26		Rejected!
PID_NFKAPPAB_CANONICAL_PATHWAY	23		Rejected!
PID_E2F_PATHWAY	73		Rejected!
PID_ER_NONGENOMIC_PATHWAY	40		Rejected!
PID_DNA_PK_PATHWAY	16		Rejected!
PID_HIF2PATHWAY	34		Rejected!
PID_CD40_PATHWAY	31		Rejected!
PID_ATR_PATHWAY	39		Rejected!
PID_INTEGRIN_CS_PATHWAY	26		Rejected!
PID_MET_PATHWAY	79		Rejected!
PID_PTP1B_PATHWAY	52		Rejected!
PID_INTEGRIN3_PATHWAY	43		Rejected!
PID_IL12_2PATHWAY	63		Rejected!
PID_S1P_S1P3_PATHWAY	29		Rejected!
PID_LPA4_PATHWAY	15		Rejected!
PID_AR_PATHWAY	61		Rejected!
PID_NFAT_TFPATHWAY	45		Rejected!
PID_EPHB_FWD_PATHWAY	40		Rejected!
PID_AVB3_OPN_PATHWAY	31		Rejected!
PID_S1P_S1P4_PATHWAY	14		Rejected!
PID_FRA_PATHWAY	37		Rejected!
PID_MYC_ACTIV_PATHWAY	79		Rejected!
PID_ARF6_TRAFFICKING_PATHWAY	49		Rejected!
PID_RHOA_REG_PATHWAY	46		Rejected!
PID_REELIN_PATHWAY	28		Rejected!
PID_PS1_PATHWAY	46		Rejected!
PID_ILK_PATHWAY	45		Rejected!
PID_NECTIN_PATHWAY	30		Rejected!
PID_P38_ALPHA_BETA_PATHWAY	30		Rejected!
PID_WNT_SIGNALING_PATHWAY	28		Rejected!
PID_TRAIL_PATHWAY	28		Rejected!
PID_CDC42_PATHWAY	70		Rejected!
PID_RET_PATHWAY	39		Rejected!
PID_CDC42_REG_PATHWAY	30		Rejected!
PID_ATM_PATHWAY	34		Rejected!
PID_ARF6_PATHWAY	35		Rejected!
PID_LKB1_PATHWAY	47		Rejected!
PID_CD8_TCR_PATHWAY	53		Rejected!
PID_WNT_CANONICAL_PATHWAY	20		Rejected!
PID_TCPTP_PATHWAY	42		Rejected!
PID_ANGIOPOIETIN_RECEPTOR_PATHWAY	49		Rejected!
PID_FAS_PATHWAY	38		Rejected!
PID_CIRCADIAN_PATHWAY	16		Rejected!
PID_TXA2PATHWAY	56		Rejected!
PID_SHP2_PATHWAY	57		Rejected!
PID_HDAC_CLASSI_PATHWAY	66		Rejected!
PID_S1P_S1P1_PATHWAY	21		Rejected!
PID_TELOMERASE_PATHWAY	67		Rejected!
PID_HNF3B_PATHWAY	45		Rejected!
PID_NETRIN_PATHWAY	32		Rejected!
PID_IL1_PATHWAY	34		Rejected!
PID_NFAT_3PATHWAY	53		Rejected!
PID_REG_GR_PATHWAY	82		Rejected!
PID_CONE_PATHWAY	23		Rejected!
PID_INTEGRIN_A9B1_PATHWAY	25		Rejected!
PID_ERB_GENOMIC_PATHWAY	15		Rejected!
PID_ARF6_DOWNSTREAM_PATHWAY	15		Rejected!
PID_MTOR_4PATHWAY	69		Rejected!
PID_IL2_1PATHWAY	55		Rejected!
PID_CXCR4_PATHWAY	101		Rejected!
PID_IGF1_PATHWAY	29		Rejected!
PID_ERBB1_RECEPTOR_PROXIMAL_PATHWAY	35		Rejected!
PID_TNF_PATHWAY	46		Rejected!
PID_PLK1_PATHWAY	46		Rejected!
PID_TCR_RAS_PATHWAY	14		Rejected!
PID_IL5_PATHWAY	14		Rejected!
PID_FOXO_PATHWAY	49		Rejected!
PID_VEGF_VEGFR_PATHWAY	10		Rejected!
PID_THROMBIN_PAR4_PATHWAY	15		Rejected!
PID_MYC_PATHWAY	25		Rejected!
PID_RANBP2_PATHWAY	11		Rejected!
PID_PI3KCI_PATHWAY	48		Rejected!
PID_AJDISS_2PATHWAY	48		Rejected!
PID_IL2_PI3K_PATHWAY	34		Rejected!
PID_CERAMIDE_PATHWAY	44		Rejected!
PID_P53_DOWNSTREAM_PATHWAY	137	22
PID_AR_TF_PATHWAY	53		Rejected!
PID_P75_NTR_PATHWAY	68		Rejected!
PID_S1P_META_PATHWAY	21		Rejected!
PID_ECADHERIN_NASCENT_AJ_PATHWAY	39		Rejected!
PID_INTEGRIN4_PATHWAY	11		Rejected!
PID_AMB2_NEUTROPHILS_PATHWAY	41		Rejected!
PID_AVB3_INTEGRIN_PATHWAY	74		Rejected!
PID_IFNG_PATHWAY	40		Rejected!
PID_RXR_VDR_PATHWAY	26		Rejected!
PID_LIS1_PATHWAY	28		Rejected!
PID_ERBB1_DOWNSTREAM_PATHWAY	105		Rejected!
PID_SYNDECAN_4_PATHWAY	32		Rejected!
PID_ATF2_PATHWAY	59		Rejected!
PID_AP1_PATHWAY	70		Rejected!
PID_INTEGRIN2_PATHWAY	29		Rejected!
PID_UPA_UPAR_PATHWAY	42		Rejected!
PID_ERBB2_ERBB3_PATHWAY	44		Rejected!
PID_FOXM1_PATHWAY	40		Rejected!
PID_EPHA_FWDPATHWAY	34		Rejected!
PID_HIF1A_PATHWAY	19		Rejected!
PID_BMP_PATHWAY	42		Rejected!
PID_IL3_PATHWAY	26		Rejected!
PID_IL6_7_PATHWAY	47		Rejected!
PID_ECADHERIN_KERATINOCYTE_PATHWAY	21		Rejected!
PID_ALK1_PATHWAY	26		Rejected!
PID_PDGFRB_PATHWAY	129		Rejected!
PID_TRKR_PATHWAY	61		Rejected!
PID_TCR_JNK_PATHWAY	14		Rejected!
PID_NEPHRIN_NEPH1_PATHWAY	31		Rejected!
PID_CMYB_PATHWAY	84		Rejected!
PID_IL23_PATHWAY	37		Rejected!
PID_HIV_NEF_PATHWAY	35		Rejected!
PID_SYNDECAN_1_PATHWAY	46		Rejected!
PID_P38_MK2_PATHWAY	21		Rejected!
PID_ERA_GENOMIC_PATHWAY	64		Rejected!
PID_ERBB_NETWORK_PATHWAY	15		Rejected!
PID_ALK2_PATHWAY	11		Rejected!
PID_RHODOPSIN_PATHWAY	23		Rejected!
PID_PDGFRA_PATHWAY	22		Rejected!
PID_RETINOIC_ACID_PATHWAY	30		Rejected!
PID_P38_GAMMA_DELTA_PATHWAY	11		Rejected!
PID_IL8_CXCR2_PATHWAY	34		Rejected!
PID_HEDGEHOG_2PATHWAY	22		Rejected!
PID_INTEGRIN5_PATHWAY	17		Rejected!
PID_AR_NONGENOMIC_PATHWAY	31		Rejected!
PID_ERBB1_INTERNALIZATION_PATHWAY	41		Rejected!
PID_HEDGEHOG_GLI_PATHWAY	48		Rejected!
PID_CASPASE_PATHWAY	51		Rejected!
PID_CXCR3_PATHWAY	43		Rejected!
PID_BETA_CATENIN_NUC_PATHWAY	80		Rejected!
PID_VEGFR1_PATHWAY	26		Rejected!
PID_SMAD2_3PATHWAY	16		Rejected!
PID_P38_ALPHA_BETA_DOWNSTREAM_PATHWAY	38		Rejected!
PID_KIT_PATHWAY	52		Rejected!
PID_ECADHERIN_STABILIZATION_PATHWAY	41		Rejected!
PID_EPO_PATHWAY	33		Rejected!
PID_IL2_STAT5_PATHWAY	30		Rejected!
PID_TCR_CALCIUM_PATHWAY	28		Rejected!
PID_DELTA_NP63_PATHWAY	47		Rejected!
PID_VEGFR1_2_PATHWAY	69		Rejected!
PID_THROMBIN_PAR1_PATHWAY	43		Rejected!
PID_A6B1_A6B4_INTEGRIN_PATHWAY	46		Rejected!
PID_SYNDECAN_2_PATHWAY	33		Rejected!
PID_RAC1_REG_PATHWAY	38		Rejected!
PID_AURORA_A_PATHWAY	31		Rejected!
PID_ARF_3PATHWAY	19		Rejected!
PID_INSULIN_GLUCOSE_PATHWAY	26		Rejected!
PID_PI3KCI_AKT_PATHWAY	35		Rejected!
PID_SYNDECAN_3_PATHWAY	17		Rejected!
PID_IL8_CXCR1_PATHWAY	28		Rejected!
PID_MYC_REPRESS_PATHWAY	63		Rejected!
PID_HIF1_TFPATHWAY	66		Rejected!
PID_TAP63_PATHWAY	54		Rejected!
PID_EPHRINB_REV_PATHWAY	30		Rejected!
PID_BARD1_PATHWAY	29		Rejected!
PID_P53_REGULATION_PATHWAY	59		Rejected!
PID_TOLL_ENDOGENOUS_PATHWAY	24		Rejected!
PID_NCADHERIN_PATHWAY	33		Rejected!
PID_ANTHRAX_PATHWAY	18		Rejected!
PID_S1P_S1P2_PATHWAY	24		Rejected!
PID_RAS_PATHWAY	30		Rejected!
PID_MAPK_TRK_PATHWAY	34		Rejected!
PID_PI3K_PLC_TRK_PATHWAY	36		Rejected!
PID_CD8_TCR_DOWNSTREAM_PATHWAY	65		Rejected!
PID_EPHA2_FWD_PATHWAY	19		Rejected!
PID_LYMPH_ANGIOGENESIS_PATHWAY	25		Rejected!
PID_ALPHA_SYNUCLEIN_PATHWAY	32		Rejected!
PID_FGF_PATHWAY	55		Rejected!
PID_INTEGRIN_A4B1_PATHWAY	33		Rejected!
PID_RAC1_PATHWAY	54		Rejected!
PID_RB_1PATHWAY	65		Rejected!
PID_FAK_PATHWAY	59		Rejected!
PID_HNF3A_PATHWAY	44		Rejected!
PID_TGFBR_PATHWAY	54		Rejected!
PID_HES_HEY_PATHWAY	48		Rejected!
PID_IL12_STAT4_PATHWAY	33		Rejected!
REACTOME_GLYCOGEN_BREAKDOWN_GLYCOGENOLYSIS	15		Rejected!
REACTOME_TRANSLATION	295	20
REACTOME_PYRIMIDINE_CATABOLISM	12		Rejected!
REACTOME_INHIBITION_OF_THE_PROTEOLYTIC_ACTIVITY_OF_APC_C_REQUIRED_FOR_THE_ONSET_OF_ANAPHASE_BY_MITOTIC_SPINDLE_CHECKPOINT_COMPONENTS	20		Rejected!
REACTOME_PYRUVATE_METABOLISM_AND_CITRIC_ACID_TCA_CYCLE	55		Rejected!
REACTOME_APOPTOTIC_CLEAVAGE_OF_CELLULAR_PROTEINS	38		Rejected!
REACTOME_ACTIVATION_OF_THE_PRE_REPLICATIVE_COMPLEX	33		Rejected!
REACTOME_PROCESSING_OF_INTRONLESS_PRE_MRNAS	19		Rejected!
REACTOME_GAP_JUNCTION_DEGRADATION	12		Rejected!
REACTOME_BASE_EXCISION_REPAIR	91		Rejected!
REACTOME_BILE_ACID_AND_BILE_SALT_METABOLISM	43		Rejected!
REACTOME_SYNTHESIS_OF_BILE_ACIDS_AND_BILE_SALTS_VIA_7ALPHA_HYDROXYCHOLESTEROL	24		Rejected!
REACTOME_RECYCLING_OF_BILE_ACIDS_AND_SALTS	16		Rejected!
REACTOME_SIGNALING_BY_RHO_GTPASES	454	19
REACTOME_SIGNALING_BY_WNT	331	18
REACTOME_SYNTHESIS_OF_BILE_ACIDS_AND_BILE_SALTS_VIA_24_HYDROXYCHOLESTEROL	14		Rejected!
REACTOME_SYNTHESIS_OF_BILE_ACIDS_AND_BILE_SALTS	34		Rejected!
REACTOME_ANDROGEN_BIOSYNTHESIS	11		Rejected!
REACTOME_INSULIN_RECEPTOR_RECYCLING	26		Rejected!
REACTOME_NEF_MEDIATED_DOWNREGULATION_OF_MHC_CLASS_I_COMPLEX_CELL_SURFACE_EXPRESSION	10		Rejected!
REACTOME_SIGNALING_BY_SCF_KIT	43		Rejected!
REACTOME_DEVELOPMENTAL_BIOLOGY	1131	66
REACTOME_CROSS_PRESENTATION_OF_SOLUBLE_EXOGENOUS_ANTIGENS_ENDOSOMES	50		Rejected!
REACTOME_SIGNALING_BY_NODAL	20		Rejected!
REACTOME_DAG_AND_IP3_SIGNALING	41		Rejected!
REACTOME_SPRY_REGULATION_OF_FGF_SIGNALING	16		Rejected!
REACTOME_ANTIGEN_PROCESSING_CROSS_PRESENTATION	99		Rejected!
REACTOME_GROWTH_HORMONE_RECEPTOR_SIGNALING	24		Rejected!
REACTOME_CELL_CELL_COMMUNICATION	130	16
REACTOME_ENDOSOMAL_VACUOLAR_PATHWAY	11		Rejected!
REACTOME_TETRAHYDROBIOPTERIN_BH4_SYNTHESIS_RECYCLING_SALVAGE_AND_REGULATION	10		Rejected!
REACTOME_MEIOSIS	119		Rejected!
REACTOME_G0_AND_EARLY_G1	27		Rejected!
REACTOME_REGULATION_OF_KIT_SIGNALING	16		Rejected!
REACTOME_MEMBRANE_TRAFFICKING	629	41
REACTOME_NEF_MEDIATES_DOWN_MODULATION_OF_CELL_SURFACE_RECEPTORS_BY_RECRUITING_THEM_TO_CLATHRIN_ADAPTERS	21		Rejected!
REACTOME_IMMUNOREGULATORY_INTERACTIONS_BETWEEN_A_LYMPHOID_AND_A_NON_LYMPHOID_CELL	191		Rejected!
REACTOME_VITAMIN_B5_PANTOTHENATE_METABOLISM	17		Rejected!
REACTOME_METABOLISM_OF_VITAMINS_AND_COFACTORS	189	22
REACTOME_TRANS_GOLGI_NETWORK_VESICLE_BUDDING	72		Rejected!
REACTOME_RESOLUTION_OF_AP_SITES_VIA_THE_MULTIPLE_NUCLEOTIDE_PATCH_REPLACEMENT_PATHWAY	25		Rejected!
REACTOME_GAMMA_CARBOXYLATION_TRANSPORT_AND_AMINO_TERMINAL_CLEAVAGE_OF_PROTEINS	11		Rejected!
REACTOME_CELL_CYCLE	674	49
REACTOME_SIGNALING_BY_ERBB4	58		Rejected!
REACTOME_ORC1_REMOVAL_FROM_CHROMATIN	71		Rejected!
REACTOME_O_LINKED_GLYCOSYLATION_OF_MUCINS	62		Rejected!
REACTOME_SULFUR_AMINO_ACID_METABOLISM	28		Rejected!
REACTOME_DOWNREGULATION_OF_ERBB2_ERBB3_SIGNALING	13		Rejected!
REACTOME_ANTIVIRAL_MECHANISM_BY_IFN_STIMULATED_GENES	82		Rejected!
REACTOME_PROLACTIN_RECEPTOR_SIGNALING	15		Rejected!
REACTOME_SIGNALING_BY_ERBB2	50		Rejected!
REACTOME_SPHINGOLIPID_DE_NOVO_BIOSYNTHESIS	44		Rejected!
REACTOME_TERMINATION_OF_O_GLYCAN_BIOSYNTHESIS	23		Rejected!
REACTOME_DEFENSINS	52		Rejected!
REACTOME_CONSTITUTIVE_SIGNALING_BY_LIGAND_RESPONSIVE_EGFR_CANCER_VARIANTS	19		Rejected!
REACTOME_GRB2_EVENTS_IN_ERBB2_SIGNALING	16		Rejected!
REACTOME_SIGNALING_BY_EGFR_IN_CANCER	25		Rejected!
REACTOME_BETA_DEFENSINS	42		Rejected!
REACTOME_SRP_DEPENDENT_COTRANSLATIONAL_PROTEIN_TARGETING_TO_MEMBRANE	113		Rejected!
REACTOME_PI3K_EVENTS_IN_ERBB4_SIGNALING	10		Rejected!
REACTOME_SHC1_EVENTS_IN_ERBB4_SIGNALING	14		Rejected!
REACTOME_PI3K_EVENTS_IN_ERBB2_SIGNALING	16		Rejected!
REACTOME_NUCLEAR_SIGNALING_BY_ERBB4	32		Rejected!
REACTOME_GLYCOSPHINGOLIPID_METABOLISM	45		Rejected!
REACTOME_DEGRADATION_OF_THE_EXTRACELLULAR_MATRIX	140		Rejected!
REACTOME_MITOCHONDRIAL_PROTEIN_IMPORT	65		Rejected!
REACTOME_SIGNALING_BY_HIPPO	20		Rejected!
REACTOME_ACTIVATED_NOTCH1_TRANSMITS_SIGNAL_TO_THE_NUCLEUS	31		Rejected!
REACTOME_TRAFFICKING_AND_PROCESSING_OF_ENDOSOMAL_TLR	13		Rejected!
REACTOME_SIGNALING_BY_NOTCH4	82		Rejected!
REACTOME_DOWNSTREAM_SIGNALING_EVENTS_OF_B_CELL_RECEPTOR_BCR	81		Rejected!
REACTOME_YAP1_AND_WWTR1_TAZ_STIMULATED_GENE_EXPRESSION	15		Rejected!
REACTOME_SIGNALING_BY_NOTCH2	33		Rejected!
REACTOME_PRE_NOTCH_EXPRESSION_AND_PROCESSING	120		Rejected!
REACTOME_SIGNALING_BY_THE_B_CELL_RECEPTOR_BCR	166		Rejected!
REACTOME_EXTRACELLULAR_MATRIX_ORGANIZATION	301	25
REACTOME_NOTCH1_INTRACELLULAR_DOMAIN_REGULATES_TRANSCRIPTION	48		Rejected!
REACTOME_PRE_NOTCH_PROCESSING_IN_GOLGI	18		Rejected!
REACTOME_SIGNALING_BY_NOTCH1	74		Rejected!
REACTOME_SIGNALING_BY_NOTCH3	49		Rejected!
REACTOME_TRIGLYCERIDE_BIOSYNTHESIS	14		Rejected!
REACTOME_INSULIN_RECEPTOR_SIGNALLING_CASCADE	54		Rejected!
REACTOME_ARMS_MEDIATED_ACTIVATION	7		Rejected!
REACTOME_PROLONGED_ERK_ACTIVATION_EVENTS	14		Rejected!
REACTOME_SIGNALLING_TO_RAS	20		Rejected!
REACTOME_SIGNALING_BY_BMP	28		Rejected!
REACTOME_CELL_SURFACE_INTERACTIONS_AT_THE_VASCULAR_WALL	194		Rejected!
REACTOME_SIGNALLING_TO_ERKS	34		Rejected!
REACTOME_P38MAPK_EVENTS	13		Rejected!
REACTOME_ACYL_CHAIN_REMODELLING_OF_PI	17		Rejected!
REACTOME_TGF_BETA_RECEPTOR_SIGNALING_IN_EMT_EPITHELIAL_TO_MESENCHYMAL_TRANSITION	16		Rejected!
REACTOME_DOWNREGULATION_OF_TGF_BETA_RECEPTOR_SIGNALING	26		Rejected!
REACTOME_COLLAGEN_FORMATION	90		Rejected!
REACTOME_SMAD2_SMAD3_SMAD4_HETEROTRIMER_REGULATES_TRANSCRIPTION	32		Rejected!
REACTOME_SIGNALING_BY_FGFR_IN_DISEASE	63		Rejected!
REACTOME_HS_GAG_DEGRADATION	22		Rejected!
REACTOME_SYNTHESIS_OF_PIPS_AT_THE_EARLY_ENDOSOME_MEMBRANE	16		Rejected!
REACTOME_SIGNALLING_TO_P38_VIA_RIT_AND_RIN	5		Rejected!
REACTOME_ACYL_CHAIN_REMODELLING_OF_PC	27		Rejected!
REACTOME_SYNTHESIS_OF_PIPS_AT_THE_GOLGI_MEMBRANE	18		Rejected!
REACTOME_TGF_BETA_RECEPTOR_SIGNALING_ACTIVATES_SMADS	32		Rejected!
REACTOME_PHOSPHOLIPID_METABOLISM	211	23
REACTOME_CS_DS_DEGRADATION	14		Rejected!
REACTOME_SYNTHESIS_OF_PA	39		Rejected!
REACTOME_SYNTHESIS_OF_PIPS_AT_THE_LATE_ENDOSOME_MEMBRANE	11		Rejected!
REACTOME_SYNTHESIS_OF_PE	13		Rejected!
REACTOME_GASTRIN_CREB_SIGNALLING_PATHWAY_VIA_PKC_AND_MAPK	18		Rejected!
REACTOME_CHONDROITIN_SULFATE_BIOSYNTHESIS	20		Rejected!
REACTOME_HYALURONAN_UPTAKE_AND_DEGRADATION	12		Rejected!
REACTOME_SYNTHESIS_OF_PIPS_AT_THE_PLASMA_MEMBRANE	53		Rejected!
REACTOME_THE_ACTIVATION_OF_ARYLSULFATASES	13		Rejected!
REACTOME_TRANSCRIPTIONAL_ACTIVITY_OF_SMAD2_SMAD3_SMAD4_HETEROTRIMER	44		Rejected!
REACTOME_HYALURONAN_METABOLISM	17		Rejected!
REACTOME_DOWNREGULATION_OF_SMAD2_3_SMAD4_TRANSCRIPTIONAL_ACTIVITY	23		Rejected!
REACTOME_KERATAN_SULFATE_BIOSYNTHESIS	28		Rejected!
REACTOME_REVERSIBLE_HYDRATION_OF_CARBON_DIOXIDE	12		Rejected!
REACTOME_PI_METABOLISM	84		Rejected!
REACTOME_ABACAVIR_TRANSPORT_AND_METABOLISM	10		Rejected!
REACTOME_CHONDROITIN_SULFATE_DERMATAN_SULFATE_METABOLISM	50		Rejected!
REACTOME_SYNTHESIS_OF_PC	28		Rejected!
REACTOME_HS_GAG_BIOSYNTHESIS	31		Rejected!
REACTOME_KERATAN_SULFATE_KERATIN_METABOLISM	34		Rejected!
REACTOME_APOPTOSIS_INDUCED_DNA_FRAGMENTATION	13		Rejected!
REACTOME_KERATAN_SULFATE_DEGRADATION	13		Rejected!
REACTOME_HEPARAN_SULFATE_HEPARIN_HS_GAG_METABOLISM	55		Rejected!
REACTOME_GLYCOSAMINOGLYCAN_METABOLISM	124		Rejected!
REACTOME_ACYL_CHAIN_REMODELLING_OF_PG	18		Rejected!
REACTOME_ACYL_CHAIN_REMODELLING_OF_PE	29		Rejected!
REACTOME_ACYL_CHAIN_REMODELLING_OF_PS	22		Rejected!
REACTOME_MHC_CLASS_II_ANTIGEN_PRESENTATION	126		Rejected!
REACTOME_GLYCEROPHOSPHOLIPID_BIOSYNTHESIS	128	15
REACTOME_A_TETRASACCHARIDE_LINKER_SEQUENCE_IS_REQUIRED_FOR_GAG_SYNTHESIS	26		Rejected!
REACTOME_PLATELET_ADHESION_TO_EXPOSED_COLLAGEN	15		Rejected!
REACTOME_VEGF_LIGAND_RECEPTOR_INTERACTIONS	8		Rejected!
REACTOME_MICRORNA_MIRNA_BIOGENESIS	25		Rejected!
REACTOME_NUCLEAR_EVENTS_KINASE_AND_TRANSCRIPTION_FACTOR_ACTIVATION	61		Rejected!
REACTOME_RETROGRADE_NEUROTROPHIN_SIGNALLING	14		Rejected!
REACTOME_ERKS_ARE_INACTIVATED	13		Rejected!
REACTOME_NEGATIVE_REGULATION_OF_THE_PI3K_AKT_NETWORK	110	17
REACTOME_PI3K_AKT_ACTIVATION	9		Rejected!
REACTOME_EGFR_DOWNREGULATION	31		Rejected!
REACTOME_PROCESSING_OF_CAPPED_INTRON_CONTAINING_PRE_MRNA	242	27
REACTOME_PECAM1_INTERACTIONS	12		Rejected!
REACTOME_TCR_SIGNALING	124		Rejected!
REACTOME_REGULATION_OF_PYRUVATE_DEHYDROGENASE_PDH_COMPLEX	16		Rejected!
REACTOME_BASIGIN_INTERACTIONS	25		Rejected!
REACTOME_AKT_PHOSPHORYLATES_TARGETS_IN_THE_CYTOSOL	14		Rejected!
REACTOME_GAB1_SIGNALOSOME	17		Rejected!
REACTOME_SHC1_EVENTS_IN_EGFR_SIGNALING	14		Rejected!
REACTOME_ACTIVATION_OF_THE_MRNA_UPON_BINDING_OF_THE_CAP_BINDING_COMPLEX_AND_EIFS_AND_SUBSEQUENT_BINDING_TO_43S	60		Rejected!
REACTOME_GLUTAMATE_NEUROTRANSMITTER_RELEASE_CYCLE	24		Rejected!
REACTOME_ERK_MAPK_TARGETS	22		Rejected!
REACTOME_TIE2_SIGNALING	18		Rejected!
REACTOME_GENERATION_OF_SECOND_MESSENGER_MOLECULES	39		Rejected!
REACTOME_RESPONSE_TO_ELEVATED_PLATELET_CYTOSOLIC_CA2	132	15
REACTOME_TRANSPORT_OF_MATURE_TRANSCRIPT_TO_CYTOPLASM	84		Rejected!
REACTOME_METABOLISM_OF_AMINO_ACIDS_AND_DERIVATIVES	374	28
REACTOME_FATTY_ACYL_COA_BIOSYNTHESIS	37		Rejected!
REACTOME_E2F_ENABLED_INHIBITION_OF_PRE_REPLICATION_COMPLEX_FORMATION	9		Rejected!
REACTOME_P75NTR_RECRUITS_SIGNALLING_COMPLEXES	13		Rejected!
REACTOME_BIOLOGICAL_OXIDATIONS	221		Rejected!
REACTOME_REGULATED_PROTEOLYSIS_OF_P75NTR	11		Rejected!
REACTOME_TRANSMISSION_ACROSS_CHEMICAL_SYNAPSES	269	15
REACTOME_CASPASE_MEDIATED_CLEAVAGE_OF_CYTOSKELETAL_PROTEINS	12		Rejected!
REACTOME_XENOBIOTICS	24		Rejected!
REACTOME_INTEGRIN_CELL_SURFACE_INTERACTIONS	85		Rejected!
REACTOME_CYTOCHROME_P450_ARRANGED_BY_SUBSTRATE_TYPE	65		Rejected!
REACTOME_APOPTOTIC_CLEAVAGE_OF_CELL_ADHESION_PROTEINS	11		Rejected!
REACTOME_NRAGE_SIGNALS_DEATH_THROUGH_JNK	59		Rejected!
REACTOME_SLBP_DEPENDENT_PROCESSING_OF_REPLICATION_DEPENDENT_HISTONE_PRE_MRNAS	11		Rejected!
REACTOME_NRIF_SIGNALS_CELL_DEATH_FROM_THE_NUCLEUS	16		Rejected!
REACTOME_RNA_POLYMERASE_II_TRANSCRIPTION	1375	135
REACTOME_NEURONAL_SYSTEM	410	22
REACTOME_REGULATION_OF_BETA_CELL_DEVELOPMENT	42		Rejected!
REACTOME_CELL_DEATH_SIGNALLING_VIA_NRAGE_NRIF_AND_NADE	76		Rejected!
REACTOME_NEUROTRANSMITTER_RELEASE_CYCLE	51		Rejected!
REACTOME_P75_NTR_RECEPTOR_MEDIATED_SIGNALLING	97		Rejected!
REACTOME_AMINO_ACID_TRANSPORT_ACROSS_THE_PLASMA_MEMBRANE	33		Rejected!
REACTOME_ENDOGENOUS_STEROLS	27		Rejected!
REACTOME_REGULATION_OF_GENE_EXPRESSION_IN_BETA_CELLS	21		Rejected!
REACTOME_GLYCOLYSIS	72		Rejected!
REACTOME_PROCESSIVE_SYNTHESIS_ON_THE_LAGGING_STRAND	15		Rejected!
REACTOME_MRNA_CAPPING	29		Rejected!
REACTOME_MITOCHONDRIAL_FATTY_ACID_BETA_OXIDATION	37		Rejected!
REACTOME_SIGNALING_BY_GPCR	1184	34
REACTOME_PEPTIDE_LIGAND_BINDING_RECEPTORS	198		Rejected!
REACTOME_METABOLISM_OF_POLYAMINES	59		Rejected!
REACTOME_NOTCH_HLH_TRANSCRIPTION_PATHWAY	28		Rejected!
REACTOME_INTEGRATION_OF_ENERGY_METABOLISM	108		Rejected!
REACTOME_CELL_CYCLE_MITOTIC	560	34
REACTOME_GLUCONEOGENESIS	34		Rejected!
REACTOME_DOPAMINE_NEUROTRANSMITTER_RELEASE_CYCLE	23		Rejected!
REACTOME_OPIOID_SIGNALLING	90		Rejected!
REACTOME_RECRUITMENT_OF_MITOTIC_CENTROSOME_PROTEINS_AND_COMPLEXES	81		Rejected!
REACTOME_MITOCHONDRIAL_TRNA_AMINOACYLATION	21		Rejected!
REACTOME_CYTOSOLIC_TRNA_AMINOACYLATION	24		Rejected!
REACTOME_CA_DEPENDENT_EVENTS	37		Rejected!
REACTOME_ACETYLCHOLINE_NEUROTRANSMITTER_RELEASE_CYCLE	17		Rejected!
REACTOME_ADENYLATE_CYCLASE_ACTIVATING_PATHWAY	10		Rejected!
REACTOME_ADENYLATE_CYCLASE_INHIBITORY_PATHWAY	14		Rejected!
REACTOME_DARPP_32_EVENTS	24		Rejected!
REACTOME_CHEMOKINE_RECEPTORS_BIND_CHEMOKINES	58		Rejected!
REACTOME_CELL_CYCLE_CHECKPOINTS	291	17
REACTOME_P130CAS_LINKAGE_TO_MAPK_SIGNALING_FOR_INTEGRINS	15		Rejected!
REACTOME_NOREPINEPHRINE_NEUROTRANSMITTER_RELEASE_CYCLE	18		Rejected!
REACTOME_PEPTIDE_HORMONE_BIOSYNTHESIS	14		Rejected!
REACTOME_G_PROTEIN_ACTIVATION	28		Rejected!
REACTOME_ACETYLCHOLINE_BINDING_AND_DOWNSTREAM_EVENTS	14		Rejected!
REACTOME_ABC_FAMILY_PROTEINS_MEDIATED_TRANSPORT	103		Rejected!
REACTOME_TRNA_AMINOACYLATION	42		Rejected!
REACTOME_OLFACTORY_SIGNALING_PATHWAY	400		Rejected!
REACTOME_PKA_MEDIATED_PHOSPHORYLATION_OF_CREB	20		Rejected!
REACTOME_RECRUITMENT_OF_NUMA_TO_MITOTIC_CENTROSOMES	95		Rejected!
REACTOME_NUCLEAR_RECEPTOR_TRANSCRIPTION_PATHWAY	53		Rejected!
REACTOME_GLUCAGON_SIGNALING_IN_METABOLIC_REGULATION	33		Rejected!
REACTOME_SIGNALING_BY_PDGF	58		Rejected!
REACTOME_ASSOCIATION_OF_TRIC_CCT_WITH_TARGET_PROTEINS_DURING_BIOSYNTHESIS	39		Rejected!
REACTOME_HORMONE_LIGAND_BINDING_RECEPTORS	12		Rejected!
REACTOME_GPVI_MEDIATED_ACTIVATION_CASCADE	35		Rejected!
REACTOME_PROTEIN_FOLDING	102		Rejected!
REACTOME_FORMATION_OF_TUBULIN_FOLDING_INTERMEDIATES_BY_CCT_TRIC	26		Rejected!
REACTOME_PEROXISOMAL_LIPID_METABOLISM	29		Rejected!
REACTOME_POST_CHAPERONIN_TUBULIN_FOLDING_PATHWAY	23		Rejected!
REACTOME_STRIATED_MUSCLE_CONTRACTION	36		Rejected!
REACTOME_METABOLISM_OF_NUCLEOTIDES	99		Rejected!
REACTOME_AMINE_LIGAND_BINDING_RECEPTORS	42		Rejected!
REACTOME_DOWNSTREAM_SIGNAL_TRANSDUCTION	29		Rejected!
REACTOME_MUSCLE_CONTRACTION	205		Rejected!
REACTOME_SEROTONIN_RECEPTORS	12		Rejected!
REACTOME_CDC6_ASSOCIATION_WITH_THE_ORC_ORIGIN_COMPLEX	11		Rejected!
REACTOME_MRNA_SPLICING	188	24
REACTOME_MRNA_SPLICING_MINOR_PATHWAY	52		Rejected!
REACTOME_PROCESSING_OF_CAPPED_INTRONLESS_PRE_MRNA	28		Rejected!
REACTOME_PURINE_RIBONUCLEOSIDE_MONOPHOSPHATE_BIOSYNTHESIS	12		Rejected!
REACTOME_CITRIC_ACID_CYCLE_TCA_CYCLE	22		Rejected!
REACTOME_POLYMERASE_SWITCHING	14		Rejected!
REACTOME_NUCLEOTIDE_EXCISION_REPAIR	110		Rejected!
REACTOME_G_ALPHA_Q_SIGNALLING_EVENTS	216		Rejected!
REACTOME_P2Y_RECEPTORS	12		Rejected!
REACTOME_TRAFFICKING_OF_AMPA_RECEPTORS	31		Rejected!
REACTOME_NCAM1_INTERACTIONS	42		Rejected!
REACTOME_CLASS_C_3_METABOTROPIC_GLUTAMATE_PHEROMONE_RECEPTORS	39		Rejected!
REACTOME_REGULATION_OF_INSULIN_SECRETION	78		Rejected!
REACTOME_NCAM_SIGNALING_FOR_NEURITE_OUT_GROWTH	63		Rejected!
REACTOME_NUCLEOTIDE_LIKE_PURINERGIC_RECEPTORS	16		Rejected!
REACTOME_EICOSANOID_LIGAND_BINDING_RECEPTORS	15		Rejected!
REACTOME_CLASS_B_2_SECRETIN_FAMILY_RECEPTORS	94		Rejected!
REACTOME_GLUCAGON_TYPE_LIGAND_RECEPTORS	33		Rejected!
REACTOME_FANCONI_ANEMIA_PATHWAY	39		Rejected!
REACTOME_TRAFFICKING_OF_GLUR2_CONTAINING_AMPA_RECEPTORS	17		Rejected!
REACTOME_PROSTANOID_LIGAND_RECEPTORS	9		Rejected!
REACTOME_OPSINS	9		Rejected!
REACTOME_FORMATION_OF_RNA_POL_II_ELONGATION_COMPLEX	61		Rejected!
REACTOME_SLC_MEDIATED_TRANSMEMBRANE_TRANSPORT	250	24
REACTOME_CD28_CO_STIMULATION	33		Rejected!
REACTOME_SYNTHESIS_SECRETION_AND_DEACYLATION_OF_GHRELIN	19		Rejected!
REACTOME_ADHERENS_JUNCTIONS_INTERACTIONS	33		Rejected!
REACTOME_CRMPS_IN_SEMA3A_SIGNALING	16		Rejected!
REACTOME_OTHER_SEMAPHORIN_INTERACTIONS	19		Rejected!
REACTOME_PURINE_SALVAGE	13		Rejected!
REACTOME_G_ALPHA_I_SIGNALLING_EVENTS	403	15
REACTOME_SEMA3A_PAK_DEPENDENT_AXON_REPULSION	16		Rejected!
REACTOME_CD28_DEPENDENT_VAV1_PATHWAY	12		Rejected!
REACTOME_SEMA4D_IN_SEMAPHORIN_SIGNALING	24		Rejected!
REACTOME_SEMAPHORIN_INTERACTIONS	64		Rejected!
REACTOME_SEMA4D_INDUCED_CELL_MIGRATION_AND_GROWTH_CONE_COLLAPSE	20		Rejected!
REACTOME_SEMA3A_PLEXIN_REPULSION_SIGNALING_BY_INHIBITING_INTEGRIN_ADHESION	14		Rejected!
REACTOME_LYSOSOME_VESICLE_BIOGENESIS	35		Rejected!
REACTOME_G_BETA_GAMMA_SIGNALLING_THROUGH_PI3KGAMMA	25		Rejected!
REACTOME_SPHINGOLIPID_METABOLISM	89		Rejected!
REACTOME_G_ALPHA_S_SIGNALLING_EVENTS	542		Rejected!
REACTOME_CELL_CELL_JUNCTION_ORGANIZATION	65		Rejected!
REACTOME_G_ALPHA_Z_SIGNALLING_EVENTS	48		Rejected!
REACTOME_COSTIMULATION_BY_THE_CD28_FAMILY	74		Rejected!
REACTOME_CD28_DEPENDENT_PI3K_AKT_SIGNALING	22		Rejected!
REACTOME_TIGHT_JUNCTION_INTERACTIONS	30		Rejected!
REACTOME_G_PROTEIN_BETA_GAMMA_SIGNALLING	32		Rejected!
REACTOME_TRANSPORT_OF_INORGANIC_CATIONS_ANIONS_AND_AMINO_ACIDS_OLIGOPEPTIDES	106	15
REACTOME_GOLGI_ASSOCIATED_VESICLE_BIOGENESIS	56		Rejected!
REACTOME_CTLA4_INHIBITORY_SIGNALING	21		Rejected!
REACTOME_BRANCHED_CHAIN_AMINO_ACID_CATABOLISM	21		Rejected!
REACTOME_FORMATION_OF_FIBRIN_CLOT_CLOTTING_CASCADE	39		Rejected!
REACTOME_DEADENYLATION_OF_MRNA	25		Rejected!
REACTOME_MRNA_DECAY_BY_5_TO_3_EXORIBONUCLEASE	15		Rejected!
REACTOME_SIGNAL_AMPLIFICATION	33		Rejected!
REACTOME_ZINC_TRANSPORTERS	17		Rejected!
REACTOME_METAL_ION_SLC_TRANSPORTERS	26		Rejected!
REACTOME_SMOOTH_MUSCLE_CONTRACTION	38		Rejected!
REACTOME_MRNA_DECAY_BY_3_TO_5_EXORIBONUCLEASE	16		Rejected!
REACTOME_DEADENYLATION_DEPENDENT_MRNA_DECAY	56		Rejected!
REACTOME_THROMBOXANE_SIGNALLING_THROUGH_TP_RECEPTOR	24		Rejected!
REACTOME_CELL_EXTRACELLULAR_MATRIX_INTERACTIONS	18		Rejected!
REACTOME_CELL_JUNCTION_ORGANIZATION	92		Rejected!
REACTOME_PYRUVATE_METABOLISM	31		Rejected!
REACTOME_PURINE_CATABOLISM	18		Rejected!
REACTOME_METABOLISM_OF_RNA	672	81
REACTOME_MITOTIC_G1_PHASE_AND_G1_S_TRANSITION	149		Rejected!
REACTOME_TAK1_ACTIVATES_NFKB_BY_PHOSPHORYLATION_AND_ACTIVATION_OF_IKKS_COMPLEX	32		Rejected!
REACTOME_MYOGENESIS	29		Rejected!
REACTOME_ACTIVATION_OF_KAINATE_RECEPTORS_UPON_GLUTAMATE_BINDING	30		Rejected!
REACTOME_IONOTROPIC_ACTIVITY_OF_KAINATE_RECEPTORS	10		Rejected!
REACTOME_MAPK_TARGETS_NUCLEAR_EVENTS_MEDIATED_BY_MAP_KINASES	31		Rejected!
REACTOME_GPCR_LIGAND_BINDING	463		Rejected!
REACTOME_JNK_C_JUN_KINASES_PHOSPHORYLATION_AND_ACTIVATION_MEDIATED_BY_ACTIVATED_HUMAN_TAK1	22		Rejected!
REACTOME_THROMBIN_SIGNALLING_THROUGH_PROTEINASE_ACTIVATED_RECEPTORS_PARS	32		Rejected!
REACTOME_ENERGY_DEPENDENT_REGULATION_OF_MTOR_BY_LKB1_AMPK	29		Rejected!
REACTOME_MITOTIC_G2_G2_M_PHASES	200		Rejected!
REACTOME_ACTIVATED_TAK1_MEDIATES_P38_MAPK_ACTIVATION	23		Rejected!
REACTOME_DNA_REPAIR	331	23
REACTOME_EFFECTS_OF_PIP2_HYDROLYSIS	27		Rejected!
REACTOME_POST_TRANSLATIONAL_PROTEIN_MODIFICATION	1430	120
REACTOME_CHROMOSOME_MAINTENANCE	117		Rejected!
REACTOME_L1CAM_INTERACTIONS	121		Rejected!
REACTOME_INTERACTION_BETWEEN_L1_AND_ANKYRINS	31		Rejected!
REACTOME_SIGNAL_TRANSDUCTION_BY_L1	21		Rejected!
REACTOME_TRANSPORT_OF_VITAMINS_NUCLEOSIDES_AND_RELATED_MOLECULES	44		Rejected!
REACTOME_HIGHLY_CALCIUM_PERMEABLE_POSTSYNAPTIC_NICOTINIC_ACETYLCHOLINE_RECEPTORS	11		Rejected!
REACTOME_ORGANIC_CATION_ANION_ZWITTERION_TRANSPORT	15		Rejected!
REACTOME_DCC_MEDIATED_ATTRACTIVE_SIGNALING	14		Rejected!
REACTOME_RECYCLING_PATHWAY_OF_L1	49		Rejected!
REACTOME_SYNTHESIS_OF_SUBSTRATES_IN_N_GLYCAN_BIOSYTHESIS	63		Rejected!
REACTOME_RESPIRATORY_ELECTRON_TRANSPORT	100		Rejected!
REACTOME_ASPARAGINE_N_LINKED_GLYCOSYLATION	305	19
REACTOME_ASSEMBLY_OF_THE_PRE_REPLICATIVE_COMPLEX	68		Rejected!
REACTOME_BIOSYNTHESIS_OF_THE_N_GLYCAN_PRECURSOR_DOLICHOL_LIPID_LINKED_OLIGOSACCHARIDE_LLO_AND_TRANSFER_TO_A_NASCENT_PROTEIN	78		Rejected!
REACTOME_CGMP_EFFECTS	16		Rejected!
REACTOME_REGULATION_OF_SIGNALING_BY_CBL	22		Rejected!
REACTOME_CALNEXIN_CALRETICULIN_CYCLE	26		Rejected!
REACTOME_PASSIVE_TRANSPORT_BY_AQUAPORINS	13		Rejected!
REACTOME_NITRIC_OXIDE_STIMULATES_GUANYLATE_CYCLASE	22		Rejected!
REACTOME_PLATELET_HOMEOSTASIS	86		Rejected!
REACTOME_N_GLYCAN_TRIMMING_IN_THE_ER_AND_CALNEXIN_CALRETICULIN_CYCLE	35		Rejected!
REACTOME_PLATELET_SENSITIZATION_BY_LDL	17		Rejected!
REACTOME_AQUAPORIN_MEDIATED_TRANSPORT	52		Rejected!
REACTOME_RAP1_SIGNALLING	16		Rejected!
REACTOME_PLATELET_CALCIUM_HOMEOSTASIS	28		Rejected!
REACTOME_PROSTACYCLIN_SIGNALLING_THROUGH_PROSTACYCLIN_RECEPTOR	19		Rejected!
REACTOME_GABA_SYNTHESIS_RELEASE_REUPTAKE_AND_DEGRADATION	19		Rejected!
REACTOME_INCRETIN_SYNTHESIS_SECRETION_AND_INACTIVATION	23		Rejected!
REACTOME_TRANSPORT_OF_ORGANIC_ANIONS	12		Rejected!
REACTOME_SYNTHESIS_SECRETION_AND_INACTIVATION_OF_GLUCAGON_LIKE_PEPTIDE_1_GLP_1	20		Rejected!
REACTOME_IRAK1_RECRUITS_IKK_COMPLEX	14		Rejected!
REACTOME_TRAF6_MEDIATED_IRF7_ACTIVATION	29		Rejected!
REACTOME_CIRCADIAN_CLOCK	70		Rejected!
REACTOME_FACTORS_INVOLVED_IN_MEGAKARYOCYTE_DEVELOPMENT_AND_PLATELET_PRODUCTION	170		Rejected!
REACTOME_REGULATION_OF_IFNG_SIGNALING	14		Rejected!
REACTOME_REGULATION_OF_MRNA_STABILITY_BY_PROTEINS_THAT_BIND_AU_RICH_ELEMENTS	87		Rejected!
REACTOME_TRAF3_DEPENDENT_IRF_ACTIVATION_PATHWAY	14		Rejected!
REACTOME_GABA_B_RECEPTOR_ACTIVATION	43		Rejected!
REACTOME_TRANSPORT_TO_THE_GOLGI_AND_SUBSEQUENT_MODIFICATION	186		Rejected!
REACTOME_IRON_UPTAKE_AND_TRANSPORT	58		Rejected!
REACTOME_INTERFERON_GAMMA_SIGNALING	93		Rejected!
REACTOME_N_GLYCAN_ANTENNAE_ELONGATION	15		Rejected!
REACTOME_TRAF6_MEDIATED_IRF7_ACTIVATION_IN_TLR7_8_OR_9_SIGNALING	14		Rejected!
REACTOME_ACTIVATION_OF_IRF3_IRF7_MEDIATED_BY_TBK1_IKK_EPSILON	17		Rejected!
REACTOME_ION_TRANSPORT_BY_P_TYPE_ATPASES	55		Rejected!
REACTOME_INTERFERON_ALPHA_BETA_SIGNALING	70		Rejected!
REACTOME_ADVANCED_GLYCOSYLATION_ENDPRODUCT_RECEPTOR_SIGNALING	13		Rejected!
REACTOME_GABA_RECEPTOR_ACTIVATION	60		Rejected!
REACTOME_KINESINS	61		Rejected!
REACTOME_N_GLYCAN_ANTENNAE_ELONGATION_IN_THE_MEDIAL_TRANS_GOLGI	26		Rejected!
REACTOME_REGULATION_OF_IFNA_SIGNALING	26		Rejected!
REACTOME_INTERFERON_SIGNALING	202	25
REACTOME_TRANSFERRIN_ENDOCYTOSIS_AND_RECYCLING	31		Rejected!
REACTOME_DSCAM_INTERACTIONS	11		Rejected!
REACTOME_ION_CHANNEL_TRANSPORT	183		Rejected!
REACTOME_IKK_COMPLEX_RECRUITMENT_MEDIATED_BY_RIP1	23		Rejected!
REACTOME_FORMATION_OF_INCISION_COMPLEX_IN_GG_NER	43		Rejected!
REACTOME_TRANSCRIPTIONAL_REGULATION_OF_WHITE_ADIPOCYTE_DIFFERENTIATION	84		Rejected!
REACTOME_ENDOSOMAL_SORTING_COMPLEX_REQUIRED_FOR_TRANSPORT_ESCRT	31		Rejected!
REACTOME_MEIOTIC_RECOMBINATION	87		Rejected!
REACTOME_PLATELET_AGGREGATION_PLUG_FORMATION	39		Rejected!
REACTOME_SIGNALING_BY_NOTCH	247	15
REACTOME_LAGGING_STRAND_SYNTHESIS	20		Rejected!
REACTOME_INHIBITION_OF_REPLICATION_INITIATION_OF_DAMAGED_DNA_BY_RB1_E2F1	13		Rejected!
REACTOME_ETHANOL_OXIDATION	12		Rejected!
REACTOME_SYNTHESIS_OF_VERY_LONG_CHAIN_FATTY_ACYL_COAS	24		Rejected!
REACTOME_DNA_REPLICATION	127		Rejected!
REACTOME_E2F_MEDIATED_REGULATION_OF_DNA_REPLICATION	22		Rejected!
REACTOME_METABOLISM_OF_CARBOHYDRATES	293	21
REACTOME_SIGNALING_BY_INSULIN_RECEPTOR	78		Rejected!
REACTOME_SIGNAL_ATTENUATION	10		Rejected!
REACTOME_SOS_MEDIATED_SIGNALLING	7		Rejected!
REACTOME_HEMOSTASIS	678	45
REACTOME_HIV_INFECTION	234		Rejected!
REACTOME_HIV_LIFE_CYCLE	152		Rejected!
REACTOME_EARLY_PHASE_OF_HIV_LIFE_CYCLE	14		Rejected!
REACTOME_HOST_INTERACTIONS_OF_HIV_FACTORS	131		Rejected!
REACTOME_RESPIRATORY_ELECTRON_TRANSPORT_ATP_SYNTHESIS_BY_CHEMIOSMOTIC_COUPLING_AND_HEAT_PRODUCTION_BY_UNCOUPLING_PROTEINS	124		Rejected!
REACTOME_VIRAL_MESSENGER_RNA_SYNTHESIS	44		Rejected!
REACTOME_INTERACTIONS_OF_VPR_WITH_HOST_CELLULAR_PROTEINS	37		Rejected!
REACTOME_FORMATION_OF_ATP_BY_CHEMIOSMOTIC_COUPLING	18		Rejected!
REACTOME_APC_C_CDH1_MEDIATED_DEGRADATION_OF_CDC20_AND_OTHER_APC_C_CDH1_TARGETED_PROTEINS_IN_LATE_MITOSIS_EARLY_G1	72		Rejected!
REACTOME_ACTIVATION_OF_ATR_IN_RESPONSE_TO_REPLICATION_STRESS	37		Rejected!
REACTOME_UNWINDING_OF_DNA	12		Rejected!
REACTOME_GLUCURONIDATION	25		Rejected!
REACTOME_INNATE_IMMUNE_SYSTEM	1113	81
REACTOME_MITOTIC_PROMETAPHASE	203		Rejected!
REACTOME_APC_C_CDC20_MEDIATED_DEGRADATION_OF_CYCLIN_B	23		Rejected!
REACTOME_G1_S_SPECIFIC_TRANSCRIPTION	29		Rejected!
REACTOME_SIGNALING_BY_TGF_BETA_RECEPTOR_COMPLEX	73		Rejected!
REACTOME_CONVERSION_FROM_APC_C_CDC20_TO_APC_C_CDH1_IN_LATE_ANAPHASE	19		Rejected!
REACTOME_PHOSPHORYLATION_OF_THE_APC_C	19		Rejected!
REACTOME_CYTOSOLIC_SULFONATION_OF_SMALL_MOLECULES	24		Rejected!
REACTOME_INTEGRATION_OF_PROVIRUS	9		Rejected!
REACTOME_GLUTATHIONE_CONJUGATION	36		Rejected!
REACTOME_COMPLEMENT_CASCADE	115		Rejected!
REACTOME_MTORC1_MEDIATED_SIGNALLING	23		Rejected!
REACTOME_ACTIVATION_OF_BH3_ONLY_PROTEINS	30		Rejected!
REACTOME_GLUCOSE_METABOLISM	92		Rejected!
REACTOME_VOLTAGE_GATED_POTASSIUM_CHANNELS	43		Rejected!
REACTOME_ADAPTIVE_IMMUNE_SYSTEM	818	53
REACTOME_NOD1_2_SIGNALING_PATHWAY	36		Rejected!
REACTOME_CYTOKINE_SIGNALING_IN_IMMUNE_SYSTEM	858	79
REACTOME_MEIOTIC_SYNAPSIS	79		Rejected!
REACTOME_ANTIGEN_PRESENTATION_FOLDING_ASSEMBLY_AND_PEPTIDE_LOADING_OF_CLASS_I_MHC	25		Rejected!
REACTOME_THE_NLRP3_INFLAMMASOME	15		Rejected!
REACTOME_CLASS_I_MHC_MEDIATED_ANTIGEN_PROCESSING_PRESENTATION	370	39
REACTOME_ANTIGEN_PROCESSING_UBIQUITINATION_PROTEASOME_DEGRADATION	308	34
REACTOME_TANDEM_PORE_DOMAIN_POTASSIUM_CHANNELS	12		Rejected!
REACTOME_INFLAMMASOMES	20		Rejected!
REACTOME_POTASSIUM_CHANNELS	103		Rejected!
REACTOME_NUCLEOTIDE_BINDING_DOMAIN_LEUCINE_RICH_REPEAT_CONTAINING_RECEPTOR_NLR_SIGNALING_PATHWAYS	55		Rejected!
REACTOME_INWARDLY_RECTIFYING_K_CHANNELS	35		Rejected!
REACTOME_TELOMERE_MAINTENANCE	90		Rejected!
REACTOME_PLATELET_ACTIVATION_SIGNALING_AND_AGGREGATION	261	18
REACTOME_REMOVAL_OF_THE_FLAP_INTERMEDIATE_FROM_THE_C_STRAND	11		Rejected!
REACTOME_CREATION_OF_C4_AND_C2_ACTIVATORS	71		Rejected!
REACTOME_APC_CDC20_MEDIATED_DEGRADATION_OF_NEK2A	25		Rejected!
REACTOME_INITIAL_TRIGGERING_OF_COMPLEMENT	80		Rejected!
REACTOME_EXTENSION_OF_TELOMERES	44		Rejected!
REACTOME_G2_M_CHECKPOINTS	168		Rejected!
REACTOME_G2_M_DNA_DAMAGE_CHECKPOINT	95		Rejected!
REACTOME_S_PHASE	161		Rejected!
REACTOME_TRYPTOPHAN_CATABOLISM	14		Rejected!
REACTOME_DNA_STRAND_ELONGATION	32		Rejected!
REACTOME_CHOLESTEROL_BIOSYNTHESIS	25		Rejected!
REACTOME_FGFR2C_LIGAND_BINDING_AND_ACTIVATION	13		Rejected!
REACTOME_METABOLISM_OF_PORPHYRINS	26		Rejected!
REACTOME_SIGNALING_BY_FGFR	87		Rejected!
REACTOME_DIGESTION_OF_DIETARY_CARBOHYDRATE	11		Rejected!
REACTOME_FGFR1_LIGAND_BINDING_AND_ACTIVATION	16		Rejected!
REACTOME_GAP_JUNCTION_ASSEMBLY	38		Rejected!
REACTOME_SYNTHESIS_OF_GLYCOSYLPHOSPHATIDYLINOSITOL_GPI	18		Rejected!
REACTOME_INTRINSIC_PATHWAY_FOR_APOPTOSIS	53		Rejected!
REACTOME_APOPTOTIC_EXECUTION_PHASE	52		Rejected!
NABA_COLLAGENS	44		Rejected!
NABA_ECM_GLYCOPROTEINS	196	15
NABA_ECM_REGULATORS	238		Rejected!
NABA_ECM_AFFILIATED	170		Rejected!
NABA_PROTEOGLYCANS	35		Rejected!
NABA_SECRETED_FACTORS	343		Rejected!
NABA_CORE_MATRISOME	275	18
NABA_MATRISOME_ASSOCIATED	751	30
NABA_BASEMENT_MEMBRANES	40		Rejected!
NABA_MATRISOME	1026	48
BIOCARTA_PDZS_PATHWAY	17		Rejected!
BIOCARTA_RACC_PATHWAY	15		Rejected!
BIOCARTA_EICOSANOID_PATHWAY	22		Rejected!
BIOCARTA_CHREBP_PATHWAY	19		Rejected!
BIOCARTA_LIS1_PATHWAY	19		Rejected!
BIOCARTA_HSWI_SNF_PATHWAY	12		Rejected!
BIOCARTA_PCAF_PATHWAY	13		Rejected!
BIOCARTA_LYMPHOCYTE_PATHWAY	9		Rejected!
BIOCARTA_AMAN_PATHWAY	15		Rejected!
BIOCARTA_NEUTROPHIL_PATHWAY	8		Rejected!
BIOCARTA_EFP_PATHWAY	16		Rejected!
BIOCARTA_CREM_PATHWAY	6		Rejected!
BIOCARTA_ERAD_PATHWAY	19		Rejected!
BIOCARTA_BTG2_PATHWAY	11		Rejected!
BIOCARTA_TERT_PATHWAY	8		Rejected!
BIOCARTA_GHRELIN_PATHWAY	13		Rejected!
BIOCARTA_VOBESITY_PATHWAY	8		Rejected!
BIOCARTA_ERBB3_PATHWAY	5		Rejected!
BIOCARTA_CTBP1_PATHWAY	8		Rejected!
BIOCARTA_PRION_PATHWAY	12		Rejected!
BIOCARTA_PLK3_PATHWAY	8		Rejected!
BIOCARTA_FXR_PATHWAY	7		Rejected!
BIOCARTA_MHC_PATHWAY	14		Rejected!
BIOCARTA_ACETAMINOPHEN_PATHWAY	5		Rejected!
BIOCARTA_PRC2_PATHWAY	14		Rejected!
BIOCARTA_SM_PATHWAY	14		Rejected!
BIOCARTA_RANBP2_PATHWAY	11		Rejected!
BIOCARTA_IRES_PATHWAY	7		Rejected!
BIOCARTA_PLC_PATHWAY	9		Rejected!
BIOCARTA_BBCELL_PATHWAY	11		Rejected!
BIOCARTA_CDC25_PATHWAY	9		Rejected!
BIOCARTA_DSP_PATHWAY	9		Rejected!
BIOCARTA_NPC_PATHWAY	11		Rejected!
BIOCARTA_FLUMAZENIL_PATHWAY	9		Rejected!
BIOCARTA_MELANOCYTE_PATHWAY	7		Rejected!
BIOCARTA_S1P_PATHWAY	8		Rejected!
BIOCARTA_HBX_PATHWAY	7		Rejected!
BIOCARTA_MALATEX_PATHWAY	8		Rejected!
BIOCARTA_TSP1_PATHWAY	7		Rejected!
BIOCARTA_NPP1_PATHWAY	10		Rejected!
BIOCARTA_CPSF_PATHWAY	10		Rejected!
BIOCARTA_HES_PATHWAY	12		Rejected!
BIOCARTA_ERBB4_PATHWAY	7		Rejected!
BIOCARTA_RHODOPSIN_PATHWAY	10		Rejected!
BIOCARTA_RNAPOL3_PATHWAY	7		Rejected!
BIOCARTA_TERC_PATHWAY	6		Rejected!
BIOCARTA_EOSINOPHILS_PATHWAY	11		Rejected!
BIOCARTA_REELIN_PATHWAY	7		Rejected!
BIOCARTA_BARD1_PATHWAY	8		Rejected!
BIOCARTA_LDL_PATHWAY	6		Rejected!
BIOCARTA_SAM68_PATHWAY	6		Rejected!
BIOCARTA_FBW7_PATHWAY	9		Rejected!
BIOCARTA_CB1R_PATHWAY	7		Rejected!
BIOCARTA_SUMO_PATHWAY	6		Rejected!
BIOCARTA_IFNA_PATHWAY	9		Rejected!
BIOCARTA_PKC_PATHWAY	7		Rejected!
BIOCARTA_PPARG_PATHWAY	8		Rejected!
BIOCARTA_ION_PATHWAY	5		Rejected!
BIOCARTA_PELP1_PATHWAY	6		Rejected!
BIOCARTA_STAT3_PATHWAY	8		Rejected!
BIOCARTA_EEA1_PATHWAY	7		Rejected!
BIOCARTA_MITR_PATHWAY	5		Rejected!
BIOCARTA_CIRCADIAN_PATHWAY	6		Rejected!
BIOCARTA_RECK_PATHWAY	9		Rejected!
BIOCARTA_MSP_PATHWAY	6		Rejected!
BIOCARTA_SLRP_PATHWAY	6		Rejected!
BIOCARTA_ALTERNATIVE_PATHWAY	9		Rejected!
BIOCARTA_FOSB_PATHWAY	5		Rejected!
BIOCARTA_NOTCH_PATHWAY	6		Rejected!
BIOCARTA_TUBBY_PATHWAY	5		Rejected!
BIOCARTA_MRP_PATHWAY	6		Rejected!
BIOCARTA_DICER_PATHWAY	5		Rejected!
BIOCARTA_PLCD_PATHWAY	5		Rejected!
BIOCARTA_RAN_PATHWAY	5		Rejected!
BIOCARTA_WNT_LRP6_PATHWAY	6		Rejected!
BIOCARTA_PEPI_PATHWAY	8		Rejected!
BIOCARTA_IFNG_PATHWAY	6		Rejected!
BIOCARTA_BOTULIN_PATHWAY	5		Rejected!
REACTOME_INTERLEUKIN_6_SIGNALING	11		Rejected!
REACTOME_MAPK3_ERK1_ACTIVATION	10		Rejected!
REACTOME_TRANSLESION_SYNTHESIS_BY_Y_FAMILY_DNA_POLYMERASES_BYPASSES_LESIONS_ON_DNA_TEMPLATE	39		Rejected!
REACTOME_RECOGNITION_OF_DNA_DAMAGE_BY_PCNA_CONTAINING_REPLICATION_COMPLEX	30		Rejected!
REACTOME_TRANSLESION_SYNTHESIS_BY_POLH	19		Rejected!
REACTOME_DISPLACEMENT_OF_DNA_GLYCOSYLASE_BY_APEX1	9		Rejected!
REACTOME_POLB_DEPENDENT_LONG_PATCH_BASE_EXCISION_REPAIR	8		Rejected!
REACTOME_ACTIVATION_OF_BAD_AND_TRANSLOCATION_TO_MITOCHONDRIA	15		Rejected!
REACTOME_ACTIVATION_OF_NOXA_AND_TRANSLOCATION_TO_MITOCHONDRIA	5		Rejected!
REACTOME_BH3_ONLY_PROTEINS_ASSOCIATE_WITH_AND_INACTIVATE_ANTI_APOPTOTIC_BCL_2_MEMBERS	9		Rejected!
REACTOME_RELEASE_OF_APOPTOTIC_FACTORS_FROM_THE_MITOCHONDRIA	5		Rejected!
REACTOME_ACTIVATION_OF_CASPASES_THROUGH_APOPTOSOME_MEDIATED_CLEAVAGE	6		Rejected!
REACTOME_CYTOCHROME_C_MEDIATED_APOPTOTIC_RESPONSE	13		Rejected!
REACTOME_SMAC_XIAP_REGULATED_APOPTOTIC_RESPONSE	8		Rejected!
REACTOME_APOPTOTIC_FACTOR_MEDIATED_RESPONSE	18		Rejected!
REACTOME_CAMK_IV_MEDIATED_PHOSPHORYLATION_OF_CREB	10		Rejected!
REACTOME_G_PROTEIN_MEDIATED_EVENTS	54		Rejected!
REACTOME_PRESYNAPTIC_DEPOLARIZATION_AND_CALCIUM_CHANNEL_OPENING	11		Rejected!
REACTOME_NEUROTRANSMITTER_CLEARANCE	10		Rejected!
REACTOME_NEUROTRANSMITTER_RECEPTORS_AND_POSTSYNAPTIC_SIGNAL_TRANSMISSION	205		Rejected!
REACTOME_IRS_MEDIATED_SIGNALLING	48		Rejected!
REACTOME_RAF_INDEPENDENT_MAPK1_3_ACTIVATION	23		Rejected!
REACTOME_MAPK1_ERK2_ACTIVATION	9		Rejected!
REACTOME_FORMATION_OF_THE_EARLY_ELONGATION_COMPLEX	33		Rejected!
REACTOME_DISINHIBITION_OF_SNARE_FORMATION	5		Rejected!
REACTOME_ACTIVATION_OF_RAS_IN_B_CELLS	5		Rejected!
REACTOME_FERTILIZATION	26		Rejected!
REACTOME_ROS_AND_RNS_PRODUCTION_IN_PHAGOCYTES	36		Rejected!
REACTOME_REGULATION_OF_GENE_EXPRESSION_BY_HYPOXIA_INDUCIBLE_FACTOR	11		Rejected!
REACTOME_CELLULAR_RESPONSE_TO_HYPOXIA	75		Rejected!
REACTOME_CROSS_PRESENTATION_OF_PARTICULATE_EXOGENOUS_ANTIGENS_PHAGOSOMES	8		Rejected!
REACTOME_METHIONINE_SALVAGE_PATHWAY	6		Rejected!
REACTOME_ERYTHROCYTES_TAKE_UP_OXYGEN_AND_RELEASE_CARBON_DIOXIDE	9		Rejected!
REACTOME_SHC1_EVENTS_IN_ERBB2_SIGNALING	22		Rejected!
REACTOME_DOWNREGULATION_OF_ERBB4_SIGNALING	9		Rejected!
REACTOME_INTERLEUKIN_7_SIGNALING	36		Rejected!
REACTOME_CA2_ACTIVATED_K_CHANNELS	9		Rejected!
REACTOME_SPERM_MOTILITY_AND_TAXES	9		Rejected!
REACTOME_ACROSOME_REACTION_AND_SPERM_OOCYTE_MEMBRANE_BINDING	6		Rejected!
REACTOME_GRB7_EVENTS_IN_ERBB2_SIGNALING	5		Rejected!
REACTOME_TRANSCRIPTION_OF_E2F_TARGETS_UNDER_NEGATIVE_CONTROL_BY_DREAM_COMPLEX	19		Rejected!
REACTOME_TRANSCRIPTION_OF_E2F_TARGETS_UNDER_NEGATIVE_CONTROL_BY_P107_RBL1_AND_P130_RBL2_IN_COMPLEX_WITH_HDAC1	16		Rejected!
REACTOME_MITOCHONDRIAL_IRON_SULFUR_CLUSTER_BIOGENESIS	13		Rejected!
REACTOME_RORA_ACTIVATES_GENE_EXPRESSION	18		Rejected!
REACTOME_BMAL1_CLOCK_NPAS2_ACTIVATES_CIRCADIAN_GENE_EXPRESSION	27		Rejected!
REACTOME_ABC_TRANSPORTERS_IN_LIPID_HOMEOSTASIS	18		Rejected!
REACTOME_ELEVATION_OF_CYTOSOLIC_CA2_LEVELS	16		Rejected!
REACTOME_ACTIVATION_OF_PUMA_AND_TRANSLOCATION_TO_MITOCHONDRIA	9		Rejected!
REACTOME_CASPASE_ACTIVATION_VIA_DEATH_RECEPTORS_IN_THE_PRESENCE_OF_LIGAND	16		Rejected!
REACTOME_EXTRINSIC_PATHWAY_OF_FIBRIN_CLOT_FORMATION	5		Rejected!
REACTOME_INTRINSIC_PATHWAY_OF_FIBRIN_CLOT_FORMATION	23		Rejected!
REACTOME_COMMON_PATHWAY_OF_FIBRIN_CLOT_FORMATION	22		Rejected!
REACTOME_THE_CITRIC_ACID_TCA_CYCLE_AND_RESPIRATORY_ELECTRON_TRANSPORT	175		Rejected!
REACTOME_REGULATION_OF_SIGNALING_BY_NODAL	11		Rejected!
REACTOME_COLLAGEN_DEGRADATION	64		Rejected!
REACTOME_TRANSLOCATION_OF_SLC2A4_GLUT4_TO_THE_PLASMA_MEMBRANE	72		Rejected!
REACTOME_ALPHA_DEFENSINS	10		Rejected!
REACTOME_REPRODUCTION	145		Rejected!
REACTOME_ACYL_CHAIN_REMODELING_OF_CL	6		Rejected!
REACTOME_ACYL_CHAIN_REMODELING_OF_DAG_AND_TAG	7		Rejected!
REACTOME_HYDROLYSIS_OF_LPC	9		Rejected!
REACTOME_SYNTHESIS_OF_PG	8		Rejected!
REACTOME_SYNTHESIS_OF_PI	5		Rejected!
REACTOME_SYNTHESIS_OF_PIPS_AT_THE_ER_MEMBRANE	5		Rejected!
REACTOME_INOSITOL_PHOSPHATE_METABOLISM	48		Rejected!
REACTOME_SIGNALING_BY_ACTIVIN	13		Rejected!
REACTOME_PHASE_II_CONJUGATION_OF_COMPOUNDS	109		Rejected!
REACTOME_METHYLATION	14		Rejected!
REACTOME_AMINO_ACID_CONJUGATION	9		Rejected!
REACTOME_ELASTIC_FIBRE_FORMATION	45		Rejected!
REACTOME_FIBRONECTIN_MATRIX_FORMATION	6		Rejected!
REACTOME_POLO_LIKE_KINASE_MEDIATED_EVENTS	16		Rejected!
REACTOME_GAP_JUNCTION_TRAFFICKING_AND_REGULATION	51		Rejected!
REACTOME_MITOCHONDRIAL_BIOGENESIS	94	15
REACTOME_TRANSPORT_OF_THE_SLBP_DEPENDANT_MATURE_MRNA	36		Rejected!
REACTOME_TRANSPORT_OF_MATURE_MRNAS_DERIVED_FROM_INTRONLESS_TRANSCRIPTS	43		Rejected!
REACTOME_ACTIVATION_OF_MATRIX_METALLOPROTEINASES	33		Rejected!
REACTOME_REMOVAL_OF_AMINOTERMINAL_PROPEPTIDES_FROM_GAMMA_CARBOXYLATED_PROTEINS	10		Rejected!
REACTOME_ZBP1_DAI_MEDIATED_INDUCTION_OF_TYPE_I_IFNS	21		Rejected!
REACTOME_IRF3_MEDIATED_ACTIVATION_OF_TYPE_1_IFN	5		Rejected!
REACTOME_SULFIDE_OXIDATION_TO_SULFATE	6		Rejected!
REACTOME_DEGRADATION_OF_CYSTEINE_AND_HOMOCYSTEINE	14		Rejected!
REACTOME_BUDDING_AND_MATURATION_OF_HIV_VIRION	28		Rejected!
REACTOME_GOLGI_CISTERNAE_PERICENTRIOLAR_STACK_REORGANIZATION	14		Rejected!
REACTOME_ATTACHMENT_OF_GPI_ANCHOR_TO_UPAR	7		Rejected!
REACTOME_POST_TRANSLATIONAL_MODIFICATION_SYNTHESIS_OF_GPI_ANCHORED_PROTEINS	94		Rejected!
REACTOME_PKA_MEDIATED_PHOSPHORYLATION_OF_KEY_METABOLIC_FACTORS	5		Rejected!
REACTOME_TRIGLYCERIDE_CATABOLISM	24		Rejected!
REACTOME_AMPK_INHIBITS_CHREBP_TRANSCRIPTIONAL_ACTIVATION_ACTIVITY	8		Rejected!
REACTOME_CHREBP_ACTIVATES_METABOLIC_GENE_EXPRESSION	8		Rejected!
REACTOME_PP2A_MEDIATED_DEPHOSPHORYLATION_OF_KEY_METABOLIC_FACTORS	7		Rejected!
REACTOME_GAMMA_CARBOXYLATION_HYPUSINE_FORMATION_AND_ARYLSULFATASE_ACTIVATION	39		Rejected!
REACTOME_DISEASE	1470	104
REACTOME_PKA_ACTIVATION_IN_GLUCAGON_SIGNALLING	17		Rejected!
REACTOME_2_LTR_CIRCLE_FORMATION	7		Rejected!
REACTOME_NEF_AND_SIGNAL_TRANSDUCTION	8		Rejected!
REACTOME_THE_ROLE_OF_NEF_IN_HIV_1_REPLICATION_AND_DISEASE_PATHOGENESIS	28		Rejected!
REACTOME_COLLAGEN_BIOSYNTHESIS_AND_MODIFYING_ENZYMES	67		Rejected!
REACTOME_MTOR_SIGNALLING	40		Rejected!
REACTOME_REGULATION_OF_CHOLESTEROL_BIOSYNTHESIS_BY_SREBP_SREBF	55		Rejected!
REACTOME_TOLL_LIKE_RECEPTOR_4_TLR4_CASCADE	127		Rejected!
REACTOME_MITOCHONDRIAL_UNCOUPLING	6		Rejected!
REACTOME_SIGNALING_BY_NTRKS	134		Rejected!
REACTOME_LECTIN_PATHWAY_OF_COMPLEMENT_ACTIVATION	8		Rejected!
REACTOME_TERMINAL_PATHWAY_OF_COMPLEMENT	8		Rejected!
REACTOME_TRANSCRIPTION_OF_THE_HIV_GENOME	73		Rejected!
REACTOME_ABORTIVE_ELONGATION_OF_HIV_1_TRANSCRIPT_IN_THE_ABSENCE_OF_TAT	23		Rejected!
REACTOME_HIV_ELONGATION_ARREST_AND_RECOVERY	36		Rejected!
REACTOME_NEF_MEDIATED_CD4_DOWN_REGULATION	9		Rejected!
REACTOME_TOLL_LIKE_RECEPTOR_9_TLR9_CASCADE	95		Rejected!
REACTOME_TOLL_LIKE_RECEPTOR_TLR1_TLR2_CASCADE	97		Rejected!
REACTOME_INFLUENZA_INFECTION	156		Rejected!
REACTOME_EXPORT_OF_VIRAL_RIBONUCLEOPROTEINS_FROM_NUCLEUS	33		Rejected!
REACTOME_NEUROTOXICITY_OF_CLOSTRIDIUM_TOXINS	10		Rejected!
REACTOME_TOLL_LIKE_RECEPTOR_CASCADES	153	15
REACTOME_TICAM1_RIP1_MEDIATED_IKK_COMPLEX_RECRUITMENT	19		Rejected!
REACTOME_DDX58_IFIH1_MEDIATED_INDUCTION_OF_INTERFERON_ALPHA_BETA	78		Rejected!
REACTOME_TELOMERE_EXTENSION_BY_TELOMERASE	16		Rejected!
REACTOME_ALTERNATIVE_COMPLEMENT_ACTIVATION	5		Rejected!
REACTOME_TRANSPORT_AND_SYNTHESIS_OF_PAPS	6		Rejected!
REACTOME_GLUTATHIONE_SYNTHESIS_AND_RECYCLING	12		Rejected!
REACTOME_PROCESSIVE_SYNTHESIS_ON_THE_C_STRAND_OF_THE_TELOMERE	13		Rejected!
REACTOME_TELOMERE_C_STRAND_LAGGING_STRAND_SYNTHESIS	28		Rejected!
REACTOME_ACTIVATION_OF_C3_AND_C5	8		Rejected!
REACTOME_PLASMA_LIPOPROTEIN_ASSEMBLY_REMODELING_AND_CLEARANCE	71		Rejected!
REACTOME_ASSEMBLY_OF_THE_HIV_VIRION	16		Rejected!
REACTOME_PHOSPHORYLATION_OF_EMI1	6		Rejected!
REACTOME_CONJUGATION_OF_BENZOATE_WITH_GLYCINE	6		Rejected!
REACTOME_INTERACTIONS_OF_REV_WITH_HOST_CELLULAR_PROTEINS	37		Rejected!
REACTOME_SIGNALING_BY_EGFR	50		Rejected!
REACTOME_APOBEC3G_MEDIATED_RESISTANCE_TO_HIV_1_INFECTION	5		Rejected!
REACTOME_NUCLEAR_IMPORT_OF_REV_PROTEIN	34		Rejected!
REACTOME_RIP_MEDIATED_NFKB_ACTIVATION_VIA_ZBP1	17		Rejected!
REACTOME_SEROTONIN_NEUROTRANSMITTER_RELEASE_CYCLE	18		Rejected!
REACTOME_NEF_MEDIATED_CD8_DOWN_REGULATION	7		Rejected!
REACTOME_STING_MEDIATED_INDUCTION_OF_HOST_IMMUNE_RESPONSES	16		Rejected!
REACTOME_CYTOSOLIC_SENSORS_OF_PATHOGEN_ASSOCIATED_DNA	63		Rejected!
REACTOME_SIGNALING_BY_CYTOSOLIC_FGFR1_FUSION_MUTANTS	18		Rejected!
REACTOME_FGFR1_MUTANT_RECEPTOR_ACTIVATION	31		Rejected!
REACTOME_FGFR2_MUTANT_RECEPTOR_ACTIVATION	33		Rejected!
REACTOME_ORGANELLE_BIOGENESIS_AND_MAINTENANCE	296	28
REACTOME_SYNTHESIS_OF_PYROPHOSPHATES_IN_THE_CYTOSOL	10		Rejected!
REACTOME_SYNTHESIS_OF_IP2_IP_AND_INS_IN_THE_CYTOSOL	14		Rejected!
REACTOME_SYNTHESIS_OF_IP3_AND_IP4_IN_THE_CYTOSOL	26		Rejected!
REACTOME_ACTIVATION_OF_TRKA_RECEPTORS	6		Rejected!
REACTOME_NGF_INDEPENDANT_TRKA_ACTIVATION	5		Rejected!
REACTOME_SCF_SKP2_MEDIATED_DEGRADATION_OF_P27_P21	60		Rejected!
REACTOME_CELLULAR_HEXOSE_TRANSPORT	21		Rejected!
REACTOME_HEME_BIOSYNTHESIS	14		Rejected!
REACTOME_HEME_DEGRADATION	14		Rejected!
REACTOME_FGFR3_LIGAND_BINDING_AND_ACTIVATION	13		Rejected!
REACTOME_FGFR2_LIGAND_BINDING_AND_ACTIVATION	20		Rejected!
REACTOME_FGFR1B_LIGAND_BINDING_AND_ACTIVATION	6		Rejected!
REACTOME_FGFR3B_LIGAND_BINDING_AND_ACTIVATION	7		Rejected!
REACTOME_FGFR1C_LIGAND_BINDING_AND_ACTIVATION	12		Rejected!
REACTOME_FGFR2B_LIGAND_BINDING_AND_ACTIVATION	10		Rejected!
REACTOME_TRANSPORT_OF_CONNEXONS_TO_THE_PLASMA_MEMBRANE	21		Rejected!
REACTOME_PRE_NOTCH_PROCESSING_IN_THE_ENDOPLASMIC_RETICULUM	6		Rejected!
REACTOME_DIGESTION_OF_DIETARY_LIPID	7		Rejected!
REACTOME_ESTROGEN_BIOSYNTHESIS	6		Rejected!
REACTOME_P75NTR_SIGNALS_VIA_NF_KB	16		Rejected!
REACTOME_P75NTR_NEGATIVELY_REGULATES_CELL_CYCLE_VIA_SC1	6		Rejected!
REACTOME_P75NTR_REGULATES_AXONOGENESIS	10		Rejected!
REACTOME_SYNTHESIS_OF_BILE_ACIDS_AND_BILE_SALTS_VIA_27_HYDROXYCHOLESTEROL	15		Rejected!
REACTOME_MINERALOCORTICOID_BIOSYNTHESIS	6		Rejected!
REACTOME_GLUCOCORTICOID_BIOSYNTHESIS	10		Rejected!
REACTOME_SIGNALING_BY_VEGF	106		Rejected!
REACTOME_RHO_GTPASE_CYCLE	140		Rejected!
REACTOME_DEGRADATION_OF_BETA_CATENIN_BY_THE_DESTRUCTION_COMPLEX	85		Rejected!
REACTOME_RHO_GTPASE_EFFECTORS	324		Rejected!
REACTOME_METABOLISM_OF_STEROID_HORMONES	35		Rejected!
REACTOME_PREGNENOLONE_BIOSYNTHESIS	12		Rejected!
REACTOME_BETA_CATENIN_PHOSPHORYLATION_CASCADE	17		Rejected!
REACTOME_COBALAMIN_CBL_VITAMIN_B12_TRANSPORT_AND_METABOLISM	21		Rejected!
REACTOME_METABOLISM_OF_FOLATE_AND_PTERINES	17		Rejected!
REACTOME_BIOTIN_TRANSPORT_AND_METABOLISM	11		Rejected!
REACTOME_COENZYME_A_BIOSYNTHESIS	8		Rejected!
REACTOME_VITAMIN_D_CALCIFEROL_METABOLISM	11		Rejected!
REACTOME_NICOTINATE_METABOLISM	31		Rejected!
REACTOME_VITAMIN_B1_THIAMIN_METABOLISM	5		Rejected!
REACTOME_VITAMIN_C_ASCORBATE_METABOLISM	8		Rejected!
REACTOME_VITAMIN_B2_RIBOFLAVIN_METABOLISM	7		Rejected!
REACTOME_METABOLISM_OF_WATER_SOLUBLE_VITAMINS_AND_COFACTORS	123	17
REACTOME_NICOTINAMIDE_SALVAGING	19		Rejected!
REACTOME_AKT_PHOSPHORYLATES_TARGETS_IN_THE_NUCLEUS	10		Rejected!
REACTOME_CREB_PHOSPHORYLATION	7		Rejected!
REACTOME_ER_TO_GOLGI_ANTEROGRADE_TRANSPORT	155		Rejected!
REACTOME_CARNITINE_METABOLISM	14		Rejected!
REACTOME_TCF_DEPENDENT_SIGNALING_IN_RESPONSE_TO_WNT	234		Rejected!
REACTOME_WNT_MEDIATED_ACTIVATION_OF_DVL	8		Rejected!
REACTOME_FORMATION_OF_THE_BETA_CATENIN_TCF_TRANSACTIVATING_COMPLEX	92		Rejected!
REACTOME_METABOLISM_OF_NITRIC_OXIDE_ENOS_ACTIVATION_AND_REGULATION	15		Rejected!
REACTOME_ASSEMBLY_OF_COLLAGEN_FIBRILS_AND_OTHER_MULTIMERIC_STRUCTURES	61		Rejected!
REACTOME_METABOLISM_OF_ANGIOTENSINOGEN_TO_ANGIOTENSINS	18		Rejected!
REACTOME_DERMATAN_SULFATE_BIOSYNTHESIS	11		Rejected!
REACTOME_CALCINEURIN_ACTIVATES_NFAT	9		Rejected!
REACTOME_FCGAMMA_RECEPTOR_FCGR_DEPENDENT_PHAGOCYTOSIS	143		Rejected!
REACTOME_FCGR_ACTIVATION	69		Rejected!
REACTOME_ROLE_OF_PHOSPHOLIPIDS_IN_PHAGOCYTOSIS	82		Rejected!
REACTOME_ENOS_ACTIVATION	11		Rejected!
REACTOME_NOSTRIN_MEDIATED_ENOS_TRAFFICKING	5		Rejected!
REACTOME_COPII_MEDIATED_VESICLE_TRANSPORT	68		Rejected!
REACTOME_ALPHA_LINOLENIC_OMEGA3_AND_LINOLEIC_OMEGA6_ACID_METABOLISM	13		Rejected!
REACTOME_LINOLEIC_ACID_LA_METABOLISM	8		Rejected!
REACTOME_NADE_MODULATES_DEATH_SIGNALLING	6		Rejected!
REACTOME_NF_KB_IS_ACTIVATED_AND_SIGNALS_SURVIVAL	13		Rejected!
REACTOME_METABOLISM_OF_AMINE_DERIVED_HORMONES	18		Rejected!
REACTOME_SEROTONIN_AND_MELATONIN_BIOSYNTHESIS	5		Rejected!
REACTOME_THYROXINE_BIOSYNTHESIS	10		Rejected!
REACTOME_REGULATION_OF_GENE_EXPRESSION_IN_LATE_STAGE_BRANCHING_MORPHOGENESIS_PANCREATIC_BUD_PRECURSOR_CELLS	16		Rejected!
REACTOME_REGULATION_OF_GENE_EXPRESSION_IN_ENDOCRINE_COMMITTED_NEUROG3_PROGENITOR_CELLS	5		Rejected!
REACTOME_REGULATION_OF_GENE_EXPRESSION_IN_EARLY_PANCREATIC_PRECURSOR_CELLS	8		Rejected!
REACTOME_GENE_SILENCING_BY_RNA	138		Rejected!
REACTOME_VITAMINS	6		Rejected!
REACTOME_FATTY_ACIDS	15		Rejected!
REACTOME_PHASE_I_FUNCTIONALIZATION_OF_COMPOUNDS	105		Rejected!
REACTOME_MISCELLANEOUS_SUBSTRATES	12		Rejected!
REACTOME_EICOSANOIDS	12		Rejected!
REACTOME_CYP2E1_REACTIONS	11		Rejected!
REACTOME_EPIGENETIC_REGULATION_OF_GENE_EXPRESSION	148		Rejected!
REACTOME_PRC2_METHYLATES_HISTONES_AND_DNA	73		Rejected!
REACTOME_EGFR_INTERACTS_WITH_PHOSPHOLIPASE_C_GAMMA	9		Rejected!
REACTOME_MOLECULES_ASSOCIATED_WITH_ELASTIC_FIBRES	38		Rejected!
REACTOME_SYNTHESIS_OF_EPOXY_EET_AND_DIHYDROXYEICOSATRIENOIC_ACIDS_DHET	8		Rejected!
REACTOME_SYNTHESIS_OF_5_EICOSATETRAENOIC_ACIDS	9		Rejected!
REACTOME_SYNTHESIS_OF_LEUKOTRIENES_LT_AND_EOXINS_EX	21		Rejected!
REACTOME_SYNTHESIS_OF_LIPOXINS_LX	6		Rejected!
REACTOME_SYNTHESIS_OF_12_EICOSATETRAENOIC_ACID_DERIVATIVES	7		Rejected!
REACTOME_ARACHIDONIC_ACID_METABOLISM	59		Rejected!
REACTOME_SYNTHESIS_OF_15_EICOSATETRAENOIC_ACID_DERIVATIVES	6		Rejected!
REACTOME_UBIQUINOL_BIOSYNTHESIS	8		Rejected!
REACTOME_SYNTHESIS_OF_16_20_HYDROXYEICOSATETRAENOIC_ACIDS_HETE	9		Rejected!
REACTOME_HYALURONAN_BIOSYNTHESIS_AND_EXPORT	5		Rejected!
REACTOME_TRANSCRIPTIONAL_ACTIVATION_OF_MITOCHONDRIAL_BIOGENESIS	55		Rejected!
REACTOME_ACTIVATION_OF_PPARGC1A_PGC_1ALPHA_BY_PHOSPHORYLATION	10		Rejected!
REACTOME_ABACAVIR_TRANSMEMBRANE_TRANSPORT	5		Rejected!
REACTOME_ABACAVIR_METABOLISM	5		Rejected!
REACTOME_SYNTHESIS_OF_PROSTAGLANDINS_PG_AND_THROMBOXANES_TX	15		Rejected!
REACTOME_SCAVENGING_OF_HEME_FROM_PLASMA	69		Rejected!
REACTOME_DAP12_INTERACTIONS	44		Rejected!
REACTOME_BINDING_AND_UPTAKE_OF_LIGANDS_BY_SCAVENGER_RECEPTORS	98		Rejected!
REACTOME_EGFR_TRANSACTIVATION_BY_GASTRIN	9		Rejected!
REACTOME_THE_RETINOID_CYCLE_IN_CONES_DAYLIGHT_VISION	7		Rejected!
REACTOME_VISUAL_PHOTOTRANSDUCTION	100		Rejected!
REACTOME_NOTCH2_INTRACELLULAR_DOMAIN_REGULATES_TRANSCRIPTION	12		Rejected!
REACTOME_MUCOPOLYSACCHARIDOSES	11		Rejected!
REACTOME_ANCHORING_FIBRIL_FORMATION	15		Rejected!
REACTOME_PI3K_AKT_SIGNALING_IN_CANCER	102	15
REACTOME_CONSTITUTIVE_SIGNALING_BY_ABERRANT_PI3K_IN_CANCER	75		Rejected!
REACTOME_CROSSLINKING_OF_COLLAGEN_FIBRILS	18		Rejected!
REACTOME_CONDENSATION_OF_PROPHASE_CHROMOSOMES	74		Rejected!
REACTOME_PHOSPHATE_BOND_HYDROLYSIS_BY_NUDT_PROTEINS	7		Rejected!
REACTOME_SIGNALING_BY_TYPE_1_INSULIN_LIKE_GROWTH_FACTOR_1_RECEPTOR_IGF1R	54		Rejected!
REACTOME_METABOLISM_OF_INGESTED_SEMET_SEC_MESEC_INTO_H2SE	8		Rejected!
REACTOME_SELENOAMINO_ACID_METABOLISM	118		Rejected!
REACTOME_DAP12_SIGNALING	29		Rejected!
REACTOME_ACTIVATION_OF_GENE_EXPRESSION_BY_SREBF_SREBP	42		Rejected!
REACTOME_SHC_RELATED_EVENTS_TRIGGERED_BY_IGF1R	9		Rejected!
REACTOME_THE_CANONICAL_RETINOID_CYCLE_IN_RODS_TWILIGHT_VISION	23		Rejected!
REACTOME_FC_EPSILON_RECEPTOR_FCERI_SIGNALING	186		Rejected!
REACTOME_MASTL_FACILITATES_MITOTIC_PROGRESSION	10		Rejected!
REACTOME_ESTABLISHMENT_OF_SISTER_CHROMATID_COHESION	11		Rejected!
REACTOME_COHESIN_LOADING_ONTO_CHROMATIN	10		Rejected!
REACTOME_ACTIVATION_OF_THE_PHOTOTRANSDUCTION_CASCADE	11		Rejected!
REACTOME_RESOLUTION_OF_SISTER_CHROMATID_COHESION	126		Rejected!
REACTOME_CONDENSATION_OF_PROMETAPHASE_CHROMOSOMES	11		Rejected!
REACTOME_THE_PHOTOTRANSDUCTION_CASCADE	34		Rejected!
REACTOME_INTERACTION_WITH_CUMULUS_CELLS_AND_THE_ZONA_PELLUCIDA	11		Rejected!
REACTOME_MITOTIC_METAPHASE_AND_ANAPHASE	235		Rejected!
REACTOME_OXIDATIVE_STRESS_INDUCED_SENESCENCE	126		Rejected!
REACTOME_SENESCENCE_ASSOCIATED_SECRETORY_PHENOTYPE_SASP	111		Rejected!
REACTOME_CELLULAR_SENESCENCE	197	17
REACTOME_FORMATION_OF_SENESCENCE_ASSOCIATED_HETEROCHROMATIN_FOCI_SAHF	17		Rejected!
REACTOME_ONCOGENE_INDUCED_SENESCENCE	35		Rejected!
REACTOME_DNA_DAMAGE_TELOMERE_STRESS_INDUCED_SENESCENCE	80		Rejected!
REACTOME_TRIF_MEDIATED_PROGRAMMED_CELL_DEATH	9		Rejected!
REACTOME_CYTOSOLIC_IRON_SULFUR_CLUSTER_ASSEMBLY	13		Rejected!
REACTOME_REGULATION_OF_PLK1_ACTIVITY_AT_G2_M_TRANSITION	87		Rejected!
REACTOME_SIGNALING_BY_LEPTIN	11		Rejected!
REACTOME_FBXW7_MUTANTS_AND_NOTCH1_IN_CANCER	5		Rejected!
REACTOME_INSULIN_PROCESSING	27		Rejected!
REACTOME_SIGNALING_BY_NOTCH1_T_7_9_NOTCH1_M1580_K2555_TRANSLOCATION_MUTANT	7		Rejected!
REACTOME_STIMULI_SENSING_CHANNELS	106		Rejected!
REACTOME_EPH_EPHRIN_SIGNALING	92		Rejected!
REACTOME_SIGNALING_BY_NOTCH1_HD_DOMAIN_MUTANTS_IN_CANCER	15		Rejected!
REACTOME_ROLE_OF_LAT2_NTAL_LAB_ON_CALCIUM_MOBILIZATION	71		Rejected!
REACTOME_FICOLINS_BIND_TO_REPETITIVE_CARBOHYDRATE_STRUCTURES_ON_THE_TARGET_CELL_SURFACE	5		Rejected!
REACTOME_FCERI_MEDIATED_MAPK_ACTIVATION	87		Rejected!
REACTOME_FCERI_MEDIATED_CA_2_MOBILIZATION	86		Rejected!
REACTOME_FCERI_MEDIATED_NF_KB_ACTIVATION	136		Rejected!
REACTOME_POU5F1_OCT4_SOX2_NANOG_REPRESS_GENES_RELATED_TO_DIFFERENTIATION	10		Rejected!
REACTOME_POU5F1_OCT4_SOX2_NANOG_ACTIVATE_GENES_RELATED_TO_PROLIFERATION	13		Rejected!
REACTOME_NOTCH2_ACTIVATION_AND_TRANSMISSION_OF_SIGNAL_TO_THE_NUCLEUS	22		Rejected!
REACTOME_PEPTIDE_HORMONE_METABOLISM	90		Rejected!
REACTOME_NUCLEAR_ENVELOPE_BREAKDOWN	53		Rejected!
REACTOME_ACTIVATION_OF_NIMA_KINASES_NEK9_NEK6_NEK7	7		Rejected!
REACTOME_SUMOYLATION	187	19
REACTOME_NUCLEAR_ENVELOPE_NE_REASSEMBLY	76		Rejected!
REACTOME_LAMININ_INTERACTIONS	30		Rejected!
REACTOME_SYNDECAN_INTERACTIONS	27		Rejected!
REACTOME_NON_INTEGRIN_MEMBRANE_ECM_INTERACTIONS	59		Rejected!
REACTOME_ECM_PROTEOGLYCANS	76		Rejected!
REACTOME_SCAVENGING_BY_CLASS_B_RECEPTORS	6		Rejected!
REACTOME_SCAVENGING_BY_CLASS_A_RECEPTORS	19		Rejected!
REACTOME_SCAVENGING_BY_CLASS_F_RECEPTORS	6		Rejected!
REACTOME_SUMO_IS_CONJUGATED_TO_E1_UBA2_SAE1	5		Rejected!
REACTOME_SUMO_IS_TRANSFERRED_FROM_E1_TO_E2_UBE2I_UBC9	7		Rejected!
REACTOME_SUMO_IS_PROTEOLYTICALLY_PROCESSED	6		Rejected!
REACTOME_SUMOYLATION_OF_DNA_DAMAGE_RESPONSE_AND_REPAIR_PROTEINS	77		Rejected!
REACTOME_DEX_H_BOX_HELICASES_ACTIVATE_TYPE_I_IFN_AND_INFLAMMATORY_CYTOKINES_PRODUCTION	7		Rejected!
REACTOME_LRR_FLII_INTERACTING_PROTEIN_1_LRRFIP1_ACTIVATES_TYPE_I_IFN_PRODUCTION	5		Rejected!
REACTOME_REGULATION_OF_INNATE_IMMUNE_RESPONSES_TO_CYTOSOLIC_DNA	15		Rejected!
REACTOME_HDACS_DEACETYLATE_HISTONES	94		Rejected!
REACTOME_PKMTS_METHYLATE_HISTONE_LYSINES	71		Rejected!
REACTOME_HDMS_DEMETHYLATE_HISTONES	50		Rejected!
REACTOME_HATS_ACETYLATE_HISTONES	142		Rejected!
REACTOME_RMTS_METHYLATE_HISTONE_ARGININES	79		Rejected!
REACTOME_PROCESSING_AND_ACTIVATION_OF_SUMO	10		Rejected!
REACTOME_GLYCOGEN_STORAGE_DISEASES	16		Rejected!
REACTOME_SUMOYLATION_OF_TRANSCRIPTION_FACTORS	20		Rejected!
REACTOME_SUMOYLATION_OF_UBIQUITINYLATION_PROTEINS	39		Rejected!
REACTOME_WNT_LIGAND_BIOGENESIS_AND_TRAFFICKING	26		Rejected!
REACTOME_IRF3_MEDIATED_INDUCTION_OF_TYPE_I_IFN	13		Rejected!
REACTOME_TRP_CHANNELS	28		Rejected!
REACTOME_DEFECTS_IN_COBALAMIN_B12_METABOLISM	14		Rejected!
REACTOME_DEFECTS_IN_VITAMIN_AND_COFACTOR_METABOLISM	22		Rejected!
REACTOME_DETOXIFICATION_OF_REACTIVE_OXYGEN_SPECIES	37		Rejected!
REACTOME_NUCLEAR_PORE_COMPLEX_NPC_DISASSEMBLY	36		Rejected!
REACTOME_SIGNALING_BY_TGF_BETA_RECEPTOR_COMPLEX_IN_CANCER	8		Rejected!
REACTOME_GLYCOGEN_SYNTHESIS	16		Rejected!
REACTOME_DEFECTS_IN_BIOTIN_BTN_METABOLISM	8		Rejected!
REACTOME_REGULATION_BY_C_FLIP	11		Rejected!
REACTOME_REGULATION_OF_HSF1_MEDIATED_HEAT_SHOCK_RESPONSE	82		Rejected!
REACTOME_HSP90_CHAPERONE_CYCLE_FOR_STEROID_HORMONE_RECEPTORS_SHR	57		Rejected!
REACTOME_HSF1_ACTIVATION	31		Rejected!
REACTOME_CELLULAR_RESPONSE_TO_HEAT_STRESS	101		Rejected!
REACTOME_ATTENUATION_PHASE	28		Rejected!
REACTOME_HSF1_DEPENDENT_TRANSACTIVATION	38		Rejected!
REACTOME_GRB2_SOS_PROVIDES_LINKAGE_TO_MAPK_SIGNALING_FOR_INTEGRINS	15		Rejected!
REACTOME_DISEASES_ASSOCIATED_WITH_GLYCOSAMINOGLYCAN_METABOLISM	41		Rejected!
REACTOME_DEFECTIVE_B4GALT7_CAUSES_EDS_PROGEROID_TYPE	20		Rejected!
REACTOME_DEFECTIVE_CHST3_CAUSES_SEDCJD	8		Rejected!
REACTOME_DEFECTIVE_CHST14_CAUSES_EDS_MUSCULOCONTRACTURAL_TYPE	8		Rejected!
REACTOME_DEFECTIVE_CHSY1_CAUSES_TPBS	8		Rejected!
REACTOME_DEFECTIVE_CHST6_CAUSES_MCDC1	8		Rejected!
REACTOME_DEFECTIVE_EXT2_CAUSES_EXOSTOSES_2	14		Rejected!
REACTOME_DEFECTIVE_ST3GAL3_CAUSES_MCT12_AND_EIEE15	8		Rejected!
REACTOME_DEFECTIVE_B4GALT1_CAUSES_B4GALT1_CDG_CDG_2D	8		Rejected!
REACTOME_TRANSCRIPTIONAL_REGULATION_BY_TP53	365	33
REACTOME_CLASS_A_1_RHODOPSIN_LIKE_RECEPTORS	331		Rejected!
REACTOME_NETRIN_1_SIGNALING	50		Rejected!
REACTOME_NEPHRIN_FAMILY_INTERACTIONS	23		Rejected!
REACTOME_SIGNALING_BY_ROBO_RECEPTORS	218		Rejected!
REACTOME_DEACTIVATION_OF_THE_BETA_CATENIN_TRANSACTIVATING_COMPLEX	42		Rejected!
REACTOME_NEGATIVE_REGULATION_OF_TCF_DEPENDENT_SIGNALING_BY_WNT_LIGAND_ANTAGONISTS	15		Rejected!
REACTOME_DISEASES_ASSOCIATED_WITH_N_GLYCOSYLATION_OF_PROTEINS	17		Rejected!
REACTOME_DISEASES_OF_GLYCOSYLATION	143		Rejected!
REACTOME_MYOCLONIC_EPILEPSY_OF_LAFORA	9		Rejected!
REACTOME_TACHYKININ_RECEPTORS_BIND_TACHYKININS	5		Rejected!
REACTOME_ATF4_ACTIVATES_GENES_IN_RESPONSE_TO_ENDOPLASMIC_RETICULUM_STRESS	27		Rejected!
REACTOME_ATF6_ATF6_ALPHA_ACTIVATES_CHAPERONES	12		Rejected!
REACTOME_PERK_REGULATES_GENE_EXPRESSION	32		Rejected!
REACTOME_IRE1ALPHA_ACTIVATES_CHAPERONES	50		Rejected!
REACTOME_UNFOLDED_PROTEIN_RESPONSE_UPR	92		Rejected!
REACTOME_ATF6_ATF6_ALPHA_ACTIVATES_CHAPERONE_GENES	10		Rejected!
REACTOME_REGULATION_OF_INSULIN_LIKE_GROWTH_FACTOR_IGF_TRANSPORT_AND_UPTAKE_BY_INSULIN_LIKE_GROWTH_FACTOR_BINDING_PROTEINS_IGFBPS	124		Rejected!
REACTOME_GLUCAGON_LIKE_PEPTIDE_1_GLP1_REGULATES_INSULIN_SECRETION	42		Rejected!
REACTOME_TRANSPORT_OF_SMALL_MOLECULES	728	58
REACTOME_BETA_CATENIN_INDEPENDENT_WNT_SIGNALING	146		Rejected!
REACTOME_VASOPRESSIN_LIKE_RECEPTORS	6		Rejected!
REACTOME_RECEPTOR_TYPE_TYROSINE_PROTEIN_PHOSPHATASES	20		Rejected!
REACTOME_OREXIN_AND_NEUROPEPTIDES_FF_AND_QRFP_BIND_TO_THEIR_RESPECTIVE_RECEPTORS	8		Rejected!
REACTOME_ALPHA_OXIDATION_OF_PHYTANATE	6		Rejected!
REACTOME_GLYOXYLATE_METABOLISM_AND_GLYCINE_DEGRADATION	31		Rejected!
REACTOME_BETA_OXIDATION_OF_PRISTANOYL_COA	9		Rejected!
REACTOME_SUMOYLATION_OF_TRANSCRIPTION_COFACTORS	43		Rejected!
REACTOME_PD_1_SIGNALING	28		Rejected!
REACTOME_COOPERATION_OF_PREFOLDIN_AND_TRIC_CCT_IN_ACTIN_AND_TUBULIN_FOLDING	33		Rejected!
REACTOME_BETA_OXIDATION_OF_VERY_LONG_CHAIN_FATTY_ACIDS	11		Rejected!
REACTOME_FOLDING_OF_ACTIN_BY_CCT_TRIC	10		Rejected!
REACTOME_MUSCARINIC_ACETYLCHOLINE_RECEPTORS	5		Rejected!
REACTOME_DOPAMINE_RECEPTORS	5		Rejected!
REACTOME_ADRENOCEPTORS	9		Rejected!
REACTOME_DISEASES_ASSOCIATED_WITH_O_GLYCOSYLATION_OF_PROTEINS	68		Rejected!
REACTOME_SIGNAL_REGULATORY_PROTEIN_FAMILY_INTERACTIONS	16		Rejected!
REACTOME_LEUKOTRIENE_RECEPTORS	5		Rejected!
REACTOME_ADP_SIGNALLING_THROUGH_P2Y_PURINOCEPTOR_12	22		Rejected!
REACTOME_EPHB_MEDIATED_FORWARD_SIGNALING	42		Rejected!
REACTOME_EPHA_MEDIATED_GROWTH_CONE_COLLAPSE	29		Rejected!
REACTOME_EPHRIN_SIGNALING	19		Rejected!
REACTOME_EPH_EPHRIN_MEDIATED_REPULSION_OF_CELLS	51		Rejected!
REACTOME_ACETYLCHOLINE_REGULATES_INSULIN_SECRETION	10		Rejected!
REACTOME_ADRENALINE_NORADRENALINE_INHIBITS_INSULIN_SECRETION	28		Rejected!
REACTOME_REGULATION_OF_LIPID_METABOLISM_BY_PPARALPHA	119		Rejected!
REACTOME_FREE_FATTY_ACIDS_REGULATE_INSULIN_SECRETION	11		Rejected!
REACTOME_SYNTHESIS_SECRETION_AND_INACTIVATION_OF_GLUCOSE_DEPENDENT_INSULINOTROPIC_POLYPEPTIDE_GIP	13		Rejected!
REACTOME_SIALIC_ACID_METABOLISM	33		Rejected!
REACTOME_SUMOYLATION_OF_SUMOYLATION_PROTEINS	35		Rejected!
REACTOME_CA2_PATHWAY	62		Rejected!
REACTOME_PCP_CE_PATHWAY	92		Rejected!
REACTOME_SUMOYLATION_OF_INTRACELLULAR_RECEPTORS	30		Rejected!
REACTOME_G_ALPHA_12_13_SIGNALLING_EVENTS	80		Rejected!
REACTOME_SEMA4D_MEDIATED_INHIBITION_OF_CELL_ATTACHMENT_AND_MIGRATION	8		Rejected!
REACTOME_REDUCTION_OF_CYTOSOLIC_CA_LEVELS	12		Rejected!
REACTOME_ADP_SIGNALLING_THROUGH_P2Y_PURINOCEPTOR_1	25		Rejected!
REACTOME_NETRIN_MEDIATED_REPULSION_SIGNALS	8		Rejected!
REACTOME_CASPASE_ACTIVATION_VIA_DEPENDENCE_RECEPTORS_IN_THE_ABSENCE_OF_LIGAND	10		Rejected!
REACTOME_ROLE_OF_SECOND_MESSENGERS_IN_NETRIN_1_SIGNALING	10		Rejected!
REACTOME_LYSOSPHINGOLIPID_AND_LPA_RECEPTORS	14		Rejected!
REACTOME_CALCITONIN_LIKE_LIGAND_RECEPTORS	10		Rejected!
REACTOME_NECTIN_NECL_TRANS_HETERODIMERIZATION	7		Rejected!
REACTOME_TRANSPORT_OF_BILE_SALTS_AND_ORGANIC_ACIDS_METAL_IONS_AND_AMINE_COMPOUNDS	86		Rejected!
REACTOME_BICARBONATE_TRANSPORTERS	10		Rejected!
REACTOME_SODIUM_CALCIUM_EXCHANGERS	11		Rejected!
REACTOME_SODIUM_PROTON_EXCHANGERS	9		Rejected!
REACTOME_ARACHIDONATE_PRODUCTION_FROM_DAG	5		Rejected!
REACTOME_CATION_COUPLED_CHLORIDE_COTRANSPORTERS	7		Rejected!
REACTOME_SMALL_INTERFERING_RNA_SIRNA_BIOGENESIS	9		Rejected!
REACTOME_SIRT1_NEGATIVELY_REGULATES_RRNA_EXPRESSION	68		Rejected!
REACTOME_ERCC6_CSB_AND_EHMT2_G9A_POSITIVELY_REGULATE_RRNA_EXPRESSION	76		Rejected!
REACTOME_MULTIFUNCTIONAL_ANION_EXCHANGERS	9		Rejected!
REACTOME_SODIUM_COUPLED_PHOSPHATE_COTRANSPORTERS	5		Rejected!
REACTOME_ACTIVATION_OF_RAC1	13		Rejected!
REACTOME_REGULATION_OF_COMMISSURAL_AXON_PATHFINDING_BY_SLIT_AND_ROBO	10		Rejected!
REACTOME_INACTIVATION_OF_CDC42_AND_RAC1	8		Rejected!
REACTOME_ORGANIC_ANION_TRANSPORTERS	10		Rejected!
REACTOME_ROLE_OF_ABL_IN_ROBO_SLIT_SIGNALING	8		Rejected!
REACTOME_GP1B_IX_V_ACTIVATION_SIGNALLING	12		Rejected!
REACTOME_VASOPRESSIN_REGULATES_RENAL_WATER_HOMEOSTASIS_VIA_AQUAPORINS	43		Rejected!
REACTOME_SODIUM_COUPLED_SULPHATE_DI_AND_TRI_CARBOXYLATE_TRANSPORTERS	5		Rejected!
REACTOME_PROTON_COUPLED_MONOCARBOXYLATE_TRANSPORT	6		Rejected!
REACTOME_FATTY_ACIDS_BOUND_TO_GPR40_FFAR1_REGULATE_INSULIN_SECRETION	8		Rejected!
REACTOME_ZINC_EFFLUX_AND_COMPARTMENTALIZATION_BY_THE_SLC30_FAMILY	7		Rejected!
REACTOME_UNBLOCKING_OF_NMDA_RECEPTORS_GLUTAMATE_BINDING_AND_ACTIVATION	21		Rejected!
REACTOME_BINDING_OF_TCF_LEF_CTNNB1_TO_TARGET_GENE_PROMOTERS	8		Rejected!
REACTOME_DEPOLYMERISATION_OF_THE_NUCLEAR_LAMINA	15		Rejected!
REACTOME_ZINC_INFLUX_INTO_CELLS_BY_THE_SLC39_GENE_FAMILY	10		Rejected!
REACTOME_NA_CL_DEPENDENT_NEUROTRANSMITTER_TRANSPORTERS	19		Rejected!
REACTOME_CREB1_PHOSPHORYLATION_THROUGH_THE_ACTIVATION_OF_ADENYLATE_CYCLASE	12		Rejected!
REACTOME_CREB1_PHOSPHORYLATION_THROUGH_THE_ACTIVATION_OF_CAMKII_CAMKK_CAMKIV_CASCASDE	8		Rejected!
REACTOME_CREB1_PHOSPHORYLATION_THROUGH_NMDA_RECEPTOR_MEDIATED_ACTIVATION_OF_RAS_SIGNALING	28		Rejected!
REACTOME_ACTIVATION_OF_NMDA_RECEPTORS_AND_POSTSYNAPTIC_EVENTS	94		Rejected!
REACTOME_RAS_ACTIVATION_UPON_CA2_INFLUX_THROUGH_NMDA_RECEPTOR	20		Rejected!
REACTOME_FREE_FATTY_ACID_RECEPTORS	5		Rejected!
REACTOME_RSK_ACTIVATION	7		Rejected!
REACTOME_FORMYL_PEPTIDE_RECEPTORS_BIND_FORMYL_PEPTIDES_AND_MANY_OTHER_LIGANDS	8		Rejected!
REACTOME_RELAXIN_RECEPTORS	8		Rejected!
REACTOME_TYPE_I_HEMIDESMOSOME_ASSEMBLY	11		Rejected!
REACTOME_SYNTHESIS_OF_DOLICHYL_PHOSPHATE	6		Rejected!
REACTOME_SYNTHESIS_OF_GDP_MANNOSE	5		Rejected!
REACTOME_SYNTHESIS_OF_UDP_N_ACETYL_GLUCOSAMINE	8		Rejected!
REACTOME_REGULATION_OF_CYTOSKELETAL_REMODELING_AND_CELL_SPREADING_BY_IPP_COMPLEX_COMPONENTS	8		Rejected!
REACTOME_INTERLEUKIN_1_FAMILY_SIGNALING	139		Rejected!
REACTOME_NRCAM_INTERACTIONS	7		Rejected!
REACTOME_CHL1_INTERACTIONS	9		Rejected!
REACTOME_NEUROFASCIN_INTERACTIONS	7		Rejected!
REACTOME_INTERLEUKIN_12_FAMILY_SIGNALING	57		Rejected!
REACTOME_INTERLEUKIN_17_SIGNALING	71		Rejected!
REACTOME_INTERLEUKIN_1_PROCESSING	8		Rejected!
REACTOME_SIGNALING_BY_INTERLEUKINS	462	34
REACTOME_OTHER_INTERLEUKIN_SIGNALING	24		Rejected!
REACTOME_ACTIVATION_OF_THE_AP_1_FAMILY_OF_TRANSCRIPTION_FACTORS	10		Rejected!
REACTOME_BUTYRATE_RESPONSE_FACTOR_1_BRF1_BINDS_AND_DESTABILIZES_MRNA	17		Rejected!
REACTOME_AUF1_HNRNP_D0_BINDS_AND_DESTABILIZES_MRNA	55		Rejected!
REACTOME_TRISTETRAPROLIN_TTP_ZFP36_BINDS_AND_DESTABILIZES_MRNA	17		Rejected!
REACTOME_HUR_ELAVL1_BINDS_AND_STABILIZES_MRNA	8		Rejected!
REACTOME_KSRP_KHSRP_BINDS_AND_DESTABILIZES_MRNA	17		Rejected!
REACTOME_INTERLEUKIN_2_FAMILY_SIGNALING	44		Rejected!
REACTOME_TRANSCRIPTIONAL_REGULATION_OF_PLURIPOTENT_STEM_CELLS	31		Rejected!
REACTOME_SUMOYLATION_OF_CHROMATIN_ORGANIZATION_PROTEINS	71		Rejected!
REACTOME_SUMOYLATION_OF_RNA_BINDING_PROTEINS	47		Rejected!
REACTOME_ASYMMETRIC_LOCALIZATION_OF_PCP_PROTEINS	64		Rejected!
REACTOME_SUMOYLATION_OF_DNA_REPLICATION_PROTEINS	46		Rejected!
REACTOME_DEGRADATION_OF_AXIN	55		Rejected!
REACTOME_DEGRADATION_OF_DVL	57		Rejected!
REACTOME_DISASSEMBLY_OF_THE_DESTRUCTION_COMPLEX_AND_RECRUITMENT_OF_AXIN_TO_THE_MEMBRANE	31		Rejected!
REACTOME_REGULATION_OF_FZD_BY_UBIQUITINATION	21		Rejected!
REACTOME_REPRESSION_OF_WNT_TARGET_GENES	14		Rejected!
REACTOME_SUMOYLATION_OF_DNA_METHYLATION_PROTEINS	16		Rejected!
REACTOME_SUMOYLATION_OF_IMMUNE_RESPONSE_PROTEINS	11		Rejected!
REACTOME_SIGNALING_BY_WNT_IN_CANCER	34		Rejected!
REACTOME_PHOSPHORYLATION_SITE_MUTANTS_OF_CTNNB1_ARE_NOT_TARGETED_TO_THE_PROTEASOME_BY_THE_DESTRUCTION_COMPLEX	15		Rejected!
REACTOME_INTERCONVERSION_OF_NUCLEOTIDE_DI_AND_TRIPHOSPHATES	29		Rejected!
REACTOME_PRESYNAPTIC_FUNCTION_OF_KAINATE_RECEPTORS	21		Rejected!
REACTOME_DEFECTIVE_GALNT3_CAUSES_FAMILIAL_HYPERPHOSPHATEMIC_TUMORAL_CALCINOSIS_HFTC	16		Rejected!
REACTOME_DEFECTIVE_LFNG_CAUSES_SCDO3	5		Rejected!
REACTOME_DEFECTIVE_C1GALT1C1_CAUSES_TN_POLYAGGLUTINATION_SYNDROME_TNPS	17		Rejected!
REACTOME_WNT5A_DEPENDENT_INTERNALIZATION_OF_FZD4	15		Rejected!
REACTOME_INTERLEUKIN_3_INTERLEUKIN_5_AND_GM_CSF_SIGNALING	48		Rejected!
REACTOME_WNT5A_DEPENDENT_INTERNALIZATION_OF_FZD2_FZD5_AND_ROR2	13		Rejected!
REACTOME_O_LINKED_GLYCOSYLATION	111		Rejected!
REACTOME_O_GLYCOSYLATION_OF_TSR_DOMAIN_CONTAINING_PROTEINS	39		Rejected!
REACTOME_MITOPHAGY	29		Rejected!
REACTOME_PINK_PARKIN_MEDIATED_MITOPHAGY	22		Rejected!
REACTOME_UPTAKE_AND_FUNCTION_OF_ANTHRAX_TOXINS	11		Rejected!
REACTOME_VEGFR2_MEDIATED_VASCULAR_PERMEABILITY	27		Rejected!
REACTOME_VEGFR2_MEDIATED_CELL_PROLIFERATION	19		Rejected!
REACTOME_MISCELLANEOUS_TRANSPORT_AND_BINDING_EVENTS	26		Rejected!
REACTOME_POSITIVE_EPIGENETIC_REGULATION_OF_RRNA_EXPRESSION	106		Rejected!
REACTOME_NEGATIVE_EPIGENETIC_REGULATION_OF_RRNA_EXPRESSION	109		Rejected!
REACTOME_TOXICITY_OF_BOTULINUM_TOXIN_TYPE_D_BONT_D	5		Rejected!
REACTOME_DISEASES_OF_IMMUNE_SYSTEM	24		Rejected!
REACTOME_DNA_METHYLATION	65		Rejected!
REACTOME_UPTAKE_AND_FUNCTION_OF_DIPHTHERIA_TOXIN	6		Rejected!
REACTOME_UPTAKE_AND_ACTIONS_OF_BACTERIAL_TOXINS	29		Rejected!
REACTOME_MISSPLICED_LRP5_MUTANTS_HAVE_ENHANCED_BETA_CATENIN_DEPENDENT_SIGNALING	6		Rejected!
REACTOME_RNF_MUTANTS_SHOW_ENHANCED_WNT_SIGNALING_AND_PROLIFERATION	8		Rejected!
REACTOME_CASPASE_ACTIVATION_VIA_EXTRINSIC_APOPTOTIC_SIGNALLING_PATHWAY	26		Rejected!
REACTOME_TNFR1_INDUCED_PROAPOPTOTIC_SIGNALING	13		Rejected!
REACTOME_PROGRAMMED_CELL_DEATH	180	20
REACTOME_REGULATION_OF_TNFR1_SIGNALING	33		Rejected!
REACTOME_TNFR1_INDUCED_NFKAPPAB_SIGNALING_PATHWAY	30		Rejected!
REACTOME_HEDGEHOG_LIGAND_BIOGENESIS	65		Rejected!
REACTOME_SIGNALING_BY_HEDGEHOG	150		Rejected!
REACTOME_SYNTHESIS_OF_DIPHTHAMIDE_EEF2	8		Rejected!
REACTOME_MISMATCH_REPAIR	15		Rejected!
REACTOME_SIGNALING_BY_RETINOIC_ACID	43		Rejected!
REACTOME_RELEASE_OF_HH_NP_FROM_THE_SECRETING_CELL	8		Rejected!
REACTOME_RA_BIOSYNTHESIS_PATHWAY	22		Rejected!
REACTOME_MITOCHONDRIAL_TRANSLATION	96		Rejected!
REACTOME_NEGATIVE_REGULATION_OF_TCF_DEPENDENT_SIGNALING_BY_DVL_INTERACTING_PROTEINS	5		Rejected!
REACTOME_DISEASES_OF_MISMATCH_REPAIR_MMR	5		Rejected!
REACTOME_AFLATOXIN_ACTIVATION_AND_DETOXIFICATION	19		Rejected!
REACTOME_ORGANIC_CATION_TRANSPORT	10		Rejected!
REACTOME_METABOLISM_OF_LIPIDS	739	59
REACTOME_PHASE_4_RESTING_MEMBRANE_POTENTIAL	19		Rejected!
REACTOME_PHASE_3_RAPID_REPOLARISATION	8		Rejected!
REACTOME_CARDIAC_CONDUCTION	137		Rejected!
REACTOME_PHASE_0_RAPID_DEPOLARISATION	42		Rejected!
REACTOME_PHASE_2_PLATEAU_PHASE	25		Rejected!
REACTOME_PHASE_1_INACTIVATION_OF_FAST_NA_CHANNELS	7		Rejected!
REACTOME_TRANSCRIPTIONAL_REGULATION_BY_SMALL_RNAS	107		Rejected!
REACTOME_PHYSIOLOGICAL_FACTORS	12		Rejected!
REACTOME_ION_HOMEOSTASIS	54		Rejected!
REACTOME_METABOLIC_DISORDERS_OF_BIOLOGICAL_OXIDATION_ENZYMES	36		Rejected!
REACTOME_PIWI_INTERACTING_RNA_PIRNA_BIOGENESIS	29		Rejected!
REACTOME_IKBA_VARIANT_LEADS_TO_EDA_ID	7		Rejected!
REACTOME_IRAK4_DEFICIENCY_TLR2_4	11		Rejected!
REACTOME_DECTIN_1_MEDIATED_NONCANONICAL_NF_KB_SIGNALING	62		Rejected!
REACTOME_CLEC7A_DECTIN_1_INDUCES_NFAT_ACTIVATION	11		Rejected!
REACTOME_CLEC7A_DECTIN_1_SIGNALING	100		Rejected!
REACTOME_DISEASES_ASSOCIATED_WITH_GLYCOSYLATION_PRECURSOR_BIOSYNTHESIS	18		Rejected!
REACTOME_ORGANIC_ANION_TRANSPORT	5		Rejected!
REACTOME_DEGRADATION_OF_GLI1_BY_THE_PROTEASOME	60		Rejected!
REACTOME_HEDGEHOG_OFF_STATE	113		Rejected!
REACTOME_CILIUM_ASSEMBLY	202		Rejected!
REACTOME_ABC_TRANSPORTER_DISORDERS	77		Rejected!
REACTOME_SLC_TRANSPORTER_DISORDERS	99		Rejected!
REACTOME_DISORDERS_OF_TRANSMEMBRANE_TRANSPORTERS	176		Rejected!
REACTOME_ANCHORING_OF_THE_BASAL_BODY_TO_THE_PLASMA_MEMBRANE	97		Rejected!
REACTOME_VXPX_CARGO_TARGETING_TO_CILIUM	21		Rejected!
REACTOME_CARGO_TRAFFICKING_TO_THE_PERICILIARY_MEMBRANE	51		Rejected!
REACTOME_BBSOME_MEDIATED_CARGO_TARGETING_TO_CILIUM	23		Rejected!
REACTOME_INTRAFLAGELLAR_TRANSPORT	54		Rejected!
REACTOME_DECTIN_2_FAMILY	26		Rejected!
REACTOME_C_TYPE_LECTIN_RECEPTORS_CLRS	140		Rejected!
REACTOME_CD209_DC_SIGN_SIGNALING	21		Rejected!
REACTOME_TRAFFICKING_OF_MYRISTOYLATED_PROTEINS_TO_THE_CILIUM	5		Rejected!
REACTOME_RHO_GTPASES_ACTIVATE_PKNS	94		Rejected!
REACTOME_ACTIVATED_PKN1_STIMULATES_TRANSCRIPTION_OF_AR_ANDROGEN_RECEPTOR_REGULATED_GENES_KLK2_AND_KLK3	67		Rejected!
REACTOME_RHO_GTPASES_ACTIVATE_CIT	19		Rejected!
REACTOME_RHO_GTPASES_ACTIVATE_KTN1	11		Rejected!
REACTOME_RHO_GTPASES_ACTIVATE_IQGAPS	32		Rejected!
REACTOME_TNFR1_MEDIATED_CERAMIDE_PRODUCTION	6		Rejected!
REACTOME_RHO_GTPASES_ACTIVATE_ROCKS	19		Rejected!
REACTOME_RHO_GTPASES_ACTIVATE_PAKS	21		Rejected!
REACTOME_TP53_REGULATES_METABOLIC_GENES	86		Rejected!
REACTOME_LIGAND_RECEPTOR_INTERACTIONS	8		Rejected!
REACTOME_HEDGEHOG_ON_STATE	86		Rejected!
REACTOME_REGULATION_OF_TP53_ACTIVITY	160	16
REACTOME_TP53_REGULATES_TRANSCRIPTION_OF_CELL_DEATH_GENES	44		Rejected!
REACTOME_ACTIVATION_OF_SMO	18		Rejected!
REACTOME_GLI_PROTEINS_BIND_PROMOTERS_OF_HH_RESPONSIVE_GENES_TO_PROMOTE_TRANSCRIPTION	7		Rejected!
REACTOME_APEX1_INDEPENDENT_RESOLUTION_OF_AP_SITES_VIA_THE_SINGLE_NUCLEOTIDE_REPLACEMENT_PATHWAY	7		Rejected!
REACTOME_PCNA_DEPENDENT_LONG_PATCH_BASE_EXCISION_REPAIR	21		Rejected!
REACTOME_FRUCTOSE_METABOLISM	7		Rejected!
REACTOME_VESICLE_MEDIATED_TRANSPORT	724	42
REACTOME_PHOSPHOLIPASE_C_MEDIATED_CASCADE_FGFR2	18		Rejected!
REACTOME_PHOSPHOLIPASE_C_MEDIATED_CASCADE_FGFR4	15		Rejected!
REACTOME_DOWNSTREAM_SIGNALING_OF_ACTIVATED_FGFR1	31		Rejected!
REACTOME_SHC_MEDIATED_CASCADE_FGFR1	21		Rejected!
REACTOME_PI_3K_CASCADE_FGFR1	21		Rejected!
REACTOME_FRS_MEDIATED_FGFR1_SIGNALING	23		Rejected!
REACTOME_PI_3K_CASCADE_FGFR2	23		Rejected!
REACTOME_DOWNSTREAM_SIGNALING_OF_ACTIVATED_FGFR2	30		Rejected!
REACTOME_FRS_MEDIATED_FGFR2_SIGNALING	25		Rejected!
REACTOME_SHC_MEDIATED_CASCADE_FGFR3	18		Rejected!
REACTOME_FRS_MEDIATED_FGFR3_SIGNALING	20		Rejected!
REACTOME_DOWNSTREAM_SIGNALING_OF_ACTIVATED_FGFR3	25		Rejected!
REACTOME_PI_3K_CASCADE_FGFR3	18		Rejected!
REACTOME_FRS_MEDIATED_FGFR4_SIGNALING	22		Rejected!
REACTOME_DOWNSTREAM_SIGNALING_OF_ACTIVATED_FGFR4	27		Rejected!
REACTOME_SHC_MEDIATED_CASCADE_FGFR4	20		Rejected!
REACTOME_PI_3K_CASCADE_FGFR4	20		Rejected!
REACTOME_NEGATIVE_REGULATION_OF_FGFR1_SIGNALING	33		Rejected!
REACTOME_NEGATIVE_REGULATION_OF_FGFR2_SIGNALING	34		Rejected!
REACTOME_NEGATIVE_REGULATION_OF_FGFR3_SIGNALING	29		Rejected!
REACTOME_NEGATIVE_REGULATION_OF_FGFR4_SIGNALING	31		Rejected!
REACTOME_SIGNALING_BY_FGFR1	50		Rejected!
REACTOME_SIGNALING_BY_FGFR2	73		Rejected!
REACTOME_SIGNALING_BY_FGFR3	40		Rejected!
REACTOME_SIGNALING_BY_FGFR4	41		Rejected!
REACTOME_SIGNALING_BY_FGFR2_IN_DISEASE	43		Rejected!
REACTOME_SIGNALING_BY_FGFR4_IN_DISEASE	11		Rejected!
REACTOME_SIGNALING_BY_FGFR1_IN_DISEASE	38		Rejected!
REACTOME_TRANSLESION_SYNTHESIS_BY_POLK	17		Rejected!
REACTOME_TERMINATION_OF_TRANSLESION_DNA_SYNTHESIS	32		Rejected!
REACTOME_REGULATION_OF_RAS_BY_GAPS	68		Rejected!
REACTOME_FGFRL1_MODULATION_OF_FGFR1_SIGNALING	13		Rejected!
REACTOME_RESPONSE_TO_METAL_IONS	14		Rejected!
REACTOME_CLEC7A_INFLAMMASOME_PATHWAY	6		Rejected!
REACTOME_METALLOTHIONEINS_BIND_METALS	11		Rejected!
REACTOME_FORMATION_OF_XYLULOSE_5_PHOSPHATE	5		Rejected!
REACTOME_MELANIN_BIOSYNTHESIS	5		Rejected!
REACTOME_DISEASES_OF_CARBOHYDRATE_METABOLISM	34		Rejected!
REACTOME_DISEASES_OF_SIGNAL_TRANSDUCTION_BY_GROWTH_FACTOR_RECEPTORS_AND_SECOND_MESSENGERS	374	39
REACTOME_INFECTIOUS_DISEASE	804	34
REACTOME_RHO_GTPASES_ACTIVATE_WASPS_AND_WAVES	36		Rejected!
REACTOME_RHO_GTPASES_ACTIVATE_FORMINS	140		Rejected!
REACTOME_RHO_GTPASES_ACTIVATE_RHOTEKIN_AND_RHOPHILINS	9		Rejected!
REACTOME_TNFR2_NON_CANONICAL_NF_KB_PATHWAY	101		Rejected!
REACTOME_RHO_GTPASES_ACTIVATE_NADPH_OXIDASES	24		Rejected!
REACTOME_DISEASES_OF_METABOLISM	246	24
REACTOME_TNFS_BIND_THEIR_PHYSIOLOGICAL_RECEPTORS	29		Rejected!
REACTOME_RAF_ACTIVATION	30		Rejected!
REACTOME_MAP2K_AND_MAPK_ACTIVATION	40		Rejected!
REACTOME_CONSTITUTIVE_SIGNALING_BY_AKT1_E17K_IN_CANCER	26		Rejected!
REACTOME_NEGATIVE_FEEDBACK_REGULATION_OF_MAPK_PATHWAY	6		Rejected!
REACTOME_NEGATIVE_REGULATION_OF_MAPK_PATHWAY	40		Rejected!
REACTOME_TNF_RECEPTOR_SUPERFAMILY_TNFSF_MEMBERS_MEDIATING_NON_CANONICAL_NF_KB_PATHWAY	17		Rejected!
REACTOME_PROTEIN_REPAIR	6		Rejected!
REACTOME_DEFECTIVE_CFTR_CAUSES_CYSTIC_FIBROSIS	61		Rejected!
REACTOME_LGI_ADAM_INTERACTIONS	14		Rejected!
REACTOME_MAPK_FAMILY_SIGNALING_CASCADES	296	24
REACTOME_SURFACTANT_METABOLISM	30		Rejected!
REACTOME_MAP3K8_TPL2_DEPENDENT_MAPK1_3_ACTIVATION	16		Rejected!
REACTOME_HDR_THROUGH_SINGLE_STRAND_ANNEALING_SSA	37		Rejected!
REACTOME_HDR_THROUGH_MMEJ_ALT_NHEJ	10		Rejected!
REACTOME_HDR_THROUGH_HOMOLOGOUS_RECOMBINATION_HRR	67		Rejected!
REACTOME_REGULATION_OF_TLR_BY_ENDOGENOUS_LIGAND	19		Rejected!
REACTOME_MAPK6_MAPK4_SIGNALING	93		Rejected!
REACTOME_DISEASES_ASSOCIATED_WITH_SURFACTANT_METABOLISM	10		Rejected!
REACTOME_DEUBIQUITINATION	298	27
REACTOME_DEFECTIVE_CSF2RB_CAUSES_PULMONARY_SURFACTANT_METABOLISM_DYSFUNCTION_5_SMDP5	8		Rejected!
REACTOME_UCH_PROTEINASES	102		Rejected!
REACTOME_JOSEPHIN_DOMAIN_DUBS	12		Rejected!
REACTOME_UB_SPECIFIC_PROCESSING_PROTEASES	221		Rejected!
REACTOME_OVARIAN_TUMOR_DOMAIN_PROTEASES	38		Rejected!
REACTOME_METALLOPROTEASE_DUBS	37		Rejected!
REACTOME_CD22_MEDIATED_BCR_REGULATION	61		Rejected!
REACTOME_DNA_DOUBLE_STRAND_BREAK_REPAIR	166		Rejected!
REACTOME_RESOLUTION_OF_D_LOOP_STRUCTURES	34		Rejected!
REACTOME_HOMOLOGY_DIRECTED_REPAIR	138		Rejected!
REACTOME_SENSING_OF_DNA_DOUBLE_STRAND_BREAKS	6		Rejected!
REACTOME_RESOLUTION_OF_D_LOOP_STRUCTURES_THROUGH_SYNTHESIS_DEPENDENT_STRAND_ANNEALING_SDSA	26		Rejected!
REACTOME_NONHOMOLOGOUS_END_JOINING_NHEJ	69		Rejected!
REACTOME_HOMOLOGOUS_DNA_PAIRING_AND_STRAND_EXCHANGE	42		Rejected!
REACTOME_DNA_DOUBLE_STRAND_BREAK_RESPONSE	77		Rejected!
REACTOME_PROCESSING_OF_DNA_DOUBLE_STRAND_BREAK_ENDS	98		Rejected!
REACTOME_CARGO_CONCENTRATION_IN_THE_ER	33		Rejected!
REACTOME_DNA_DAMAGE_RECOGNITION_IN_GG_NER	38		Rejected!
REACTOME_GAP_FILLING_DNA_REPAIR_SYNTHESIS_AND_LIGATION_IN_GG_NER	25		Rejected!
REACTOME_GLOBAL_GENOME_NUCLEOTIDE_EXCISION_REPAIR_GG_NER	84		Rejected!
REACTOME_DUAL_INCISION_IN_GG_NER	41		Rejected!
REACTOME_HIGHLY_SODIUM_PERMEABLE_POSTSYNAPTIC_ACETYLCHOLINE_NICOTINIC_RECEPTORS	7		Rejected!
REACTOME_HIGHLY_CALCIUM_PERMEABLE_NICOTINIC_ACETYLCHOLINE_RECEPTORS	9		Rejected!
REACTOME_FORMATION_OF_TC_NER_PRE_INCISION_COMPLEX	53		Rejected!
REACTOME_TRANSCRIPTION_COUPLED_NUCLEOTIDE_EXCISION_REPAIR_TC_NER	78		Rejected!
REACTOME_DUAL_INCISION_IN_TC_NER	65		Rejected!
REACTOME_TRNA_MODIFICATION_IN_THE_NUCLEUS_AND_CYTOSOL	43		Rejected!
REACTOME_SYNTHESIS_OF_WYBUTOSINE_AT_G37_OF_TRNA_PHE	6		Rejected!
REACTOME_INTERLEUKIN_6_FAMILY_SIGNALING	24		Rejected!
REACTOME_INTERLEUKIN_10_SIGNALING	46		Rejected!
REACTOME_TRNA_PROCESSING_IN_THE_NUCLEUS	59		Rejected!
REACTOME_TRNA_PROCESSING_IN_THE_MITOCHONDRION	7		Rejected!
REACTOME_ERBB2_REGULATES_CELL_MOTILITY	15		Rejected!
REACTOME_INTERLEUKIN_4_AND_INTERLEUKIN_13_SIGNALING	111		Rejected!
REACTOME_TRNA_MODIFICATION_IN_THE_MITOCHONDRION	9		Rejected!
REACTOME_GDP_FUCOSE_BIOSYNTHESIS	6		Rejected!
REACTOME_IL_6_TYPE_CYTOKINE_RECEPTOR_LIGAND_INTERACTIONS	17		Rejected!
REACTOME_RRNA_MODIFICATION_IN_THE_NUCLEUS_AND_CYTOSOL	60		Rejected!
REACTOME_TP53_REGULATES_TRANSCRIPTION_OF_CELL_CYCLE_GENES	49		Rejected!
REACTOME_RRNA_MODIFICATION_IN_THE_MITOCHONDRION	8		Rejected!
REACTOME_NEUREXINS_AND_NEUROLIGINS	56		Rejected!
REACTOME_PROTEIN_PROTEIN_INTERACTIONS_AT_SYNAPSES	87		Rejected!
REACTOME_TP53_REGULATES_TRANSCRIPTION_OF_DNA_REPAIR_GENES	65		Rejected!
REACTOME_CHOLINE_CATABOLISM	6		Rejected!
REACTOME_NEUTROPHIL_DEGRANULATION	479	40
REACTOME_COMPLEX_I_BIOGENESIS	55		Rejected!
REACTOME_METAL_SEQUESTRATION_BY_ANTIMICROBIAL_PROTEINS	6		Rejected!
REACTOME_SIGNALING_BY_MODERATE_KINASE_ACTIVITY_BRAF_MUTANTS	45		Rejected!
REACTOME_ONCOGENIC_MAPK_SIGNALING	72		Rejected!
REACTOME_ANTIMICROBIAL_PEPTIDES	97		Rejected!
REACTOME_TP53_REGULATES_TRANSCRIPTION_OF_GENES_INVOLVED_IN_CYTOCHROME_C_RELEASE	20		Rejected!
REACTOME_TP53_REGULATES_TRANSCRIPTION_OF_SEVERAL_ADDITIONAL_CELL_DEATH_GENES_WHOSE_SPECIFIC_ROLES_IN_P53_DEPENDENT_APOPTOSIS_REMAIN_UNCERTAIN	14		Rejected!
REACTOME_TP53_REGULATES_TRANSCRIPTION_OF_CASPASE_ACTIVATORS_AND_CASPASES	12		Rejected!
REACTOME_TP53_REGULATES_TRANSCRIPTION_OF_DEATH_RECEPTORS_AND_LIGANDS	12		Rejected!
REACTOME_FGFR2_ALTERNATIVE_SPLICING	27		Rejected!
REACTOME_TP53_REGULATES_TRANSCRIPTION_OF_GENES_INVOLVED_IN_G2_CELL_CYCLE_ARREST	18		Rejected!
REACTOME_TP53_REGULATES_TRANSCRIPTION_OF_ADDITIONAL_CELL_CYCLE_GENES_WHOSE_EXACT_ROLE_IN_THE_P53_PATHWAY_REMAIN_UNCERTAIN	21		Rejected!
REACTOME_TP53_REGULATES_TRANSCRIPTION_OF_GENES_INVOLVED_IN_G1_CELL_CYCLE_ARREST	14		Rejected!
REACTOME_REGULATION_OF_TP53_ACTIVITY_THROUGH_PHOSPHORYLATION	92		Rejected!
REACTOME_REGULATION_OF_TP53_ACTIVITY_THROUGH_ACETYLATION	30		Rejected!
REACTOME_REGULATION_OF_TP53_ACTIVITY_THROUGH_ASSOCIATION_WITH_CO_FACTORS	14		Rejected!
REACTOME_REGULATION_OF_TP53_ACTIVITY_THROUGH_METHYLATION	19		Rejected!
REACTOME_KERATINIZATION	217		Rejected!
REACTOME_REGULATION_OF_TP53_EXPRESSION_AND_DEGRADATION	37		Rejected!
REACTOME_METABOLISM_OF_FAT_SOLUBLE_VITAMINS	48		Rejected!
REACTOME_SIGNALING_BY_MET	79		Rejected!
REACTOME_MET_RECEPTOR_ACTIVATION	6		Rejected!
REACTOME_NEGATIVE_REGULATION_OF_MET_ACTIVITY	21		Rejected!
REACTOME_PTEN_REGULATION	139		Rejected!
REACTOME_RNA_POLYMERASE_II_TRANSCRIBES_SNRNA_GENES	81		Rejected!
REACTOME_COPI_MEDIATED_ANTEROGRADE_TRANSPORT	102		Rejected!
REACTOME_FORMATION_OF_THE_CORNIFIED_ENVELOPE	129		Rejected!
REACTOME_COPI_DEPENDENT_GOLGI_TO_ER_RETROGRADE_TRAFFIC	100		Rejected!
REACTOME_COPI_INDEPENDENT_GOLGI_TO_ER_RETROGRADE_TRAFFIC	53		Rejected!
REACTOME_INTRA_GOLGI_TRAFFIC	44		Rejected!
REACTOME_RETROGRADE_TRANSPORT_AT_THE_TRANS_GOLGI_NETWORK	49		Rejected!
REACTOME_INTRA_GOLGI_AND_RETROGRADE_GOLGI_TO_ER_TRAFFIC	203		Rejected!
REACTOME_PI5P_REGULATES_TP53_ACETYLATION	9		Rejected!
REACTOME_COOPERATION_OF_PDCL_PHLP1_AND_TRIC_CCT_IN_G_PROTEIN_BETA_FOLDING	42		Rejected!
REACTOME_GLYCEROPHOSPHOLIPID_CATABOLISM	7		Rejected!
REACTOME_ASSEMBLY_OF_THE_ORC_COMPLEX_AT_THE_ORIGIN_OF_REPLICATION	6		Rejected!
REACTOME_MITOTIC_PROPHASE	143		Rejected!
REACTOME_MITOTIC_TELOPHASE_CYTOKINESIS	13		Rejected!
REACTOME_M_PHASE	416	21
REACTOME_G2_PHASE	5		Rejected!
REACTOME_DNA_REPLICATION_INITIATION	8		Rejected!
REACTOME_DNA_REPLICATION_PRE_INITIATION	85		Rejected!
REACTOME_SWITCHING_OF_ORIGINS_TO_A_POST_REPLICATIVE_STATE	90		Rejected!
REACTOME_CYCLIN_A_B1_B2_ASSOCIATED_EVENTS_DURING_G2_M_TRANSITION	25		Rejected!
REACTOME_G2_M_DNA_REPLICATION_CHECKPOINT	5		Rejected!
REACTOME_STABILIZATION_OF_P53	57		Rejected!
REACTOME_G1_S_DNA_DAMAGE_CHECKPOINTS	68		Rejected!
REACTOME_MITOTIC_SPINDLE_CHECKPOINT	110		Rejected!
REACTOME_CYCLIN_A_CDK2_ASSOCIATED_EVENTS_AT_S_PHASE_ENTRY	85		Rejected!
REACTOME_FRUCTOSE_CATABOLISM	5		Rejected!
REACTOME_GALACTOSE_CATABOLISM	5		Rejected!
REACTOME_UREA_CYCLE	10		Rejected!
REACTOME_HISTIDINE_CATABOLISM	8		Rejected!
REACTOME_PROPIONYL_COA_CATABOLISM	5		Rejected!
REACTOME_LYSINE_CATABOLISM	12		Rejected!
REACTOME_CREATINE_METABOLISM	11		Rejected!
REACTOME_PENTOSE_PHOSPHATE_PATHWAY	15		Rejected!
REACTOME_MRNA_EDITING_C_TO_U_CONVERSION	8		Rejected!
REACTOME_TRNA_PROCESSING	111		Rejected!
REACTOME_RRNA_PROCESSING	205	29
REACTOME_EUKARYOTIC_TRANSLATION_INITIATION	120		Rejected!
REACTOME_RECYCLING_OF_EIF2_GDP	8		Rejected!
REACTOME_TRANSPORT_OF_NUCLEOTIDE_SUGARS	9		Rejected!
REACTOME_PYRIMIDINE_SALVAGE	11		Rejected!
REACTOME_RNA_POLYMERASE_I_TRANSCRIPTION_INITIATION	47		Rejected!
REACTOME_RNA_POLYMERASE_I_PROMOTER_ESCAPE	91		Rejected!
REACTOME_RNA_POLYMERASE_III_CHAIN_ELONGATION	18		Rejected!
REACTOME_RNA_POLYMERASE_II_TRANSCRIPTION_TERMINATION	66		Rejected!
REACTOME_RNA_POLYMERASE_I_TRANSCRIPTION_TERMINATION	31		Rejected!
REACTOME_RNA_POLYMERASE_I_TRANSCRIPTION	111		Rejected!
REACTOME_DEATH_RECEPTOR_SIGNALLING	141	15
REACTOME_DNA_DAMAGE_BYPASS	48		Rejected!
REACTOME_BASE_EXCISION_REPAIR_AP_SITE_FORMATION	63		Rejected!
REACTOME_RESOLUTION_OF_ABASIC_SITES_AP_SITES	38		Rejected!
REACTOME_DNA_DAMAGE_REVERSAL	8		Rejected!
REACTOME_RNA_POLYMERASE_III_TRANSCRIPTION_TERMINATION	23		Rejected!
REACTOME_RNA_POLYMERASE_III_TRANSCRIPTION	41		Rejected!
REACTOME_KETONE_BODY_METABOLISM	10		Rejected!
REACTOME_IRS_ACTIVATION	5		Rejected!
REACTOME_CHK1_CHK2_CDS1_MEDIATED_INACTIVATION_OF_CYCLIN_B_CDK1_COMPLEX	13		Rejected!
REACTOME_MRNA_EDITING	10		Rejected!
REACTOME_FASL_CD95L_SIGNALING	5		Rejected!
REACTOME_TRAIL_SIGNALING	8		Rejected!
REACTOME_DISSOLUTION_OF_FIBRIN_CLOT	13		Rejected!
REACTOME_TNF_SIGNALING	43		Rejected!
REACTOME_RNA_POLYMERASE_III_TRANSCRIPTION_INITIATION_FROM_TYPE_1_PROMOTER	28		Rejected!
REACTOME_RNA_POLYMERASE_III_TRANSCRIPTION_INITIATION_FROM_TYPE_3_PROMOTER	28		Rejected!
REACTOME_SYNTHESIS_OF_KETONE_BODIES	8		Rejected!
REACTOME_MITOCHONDRIAL_FATTY_ACID_BETA_OXIDATION_OF_SATURATED_FATTY_ACIDS	11		Rejected!
REACTOME_MITOCHONDRIAL_FATTY_ACID_BETA_OXIDATION_OF_UNSATURATED_FATTY_ACIDS	6		Rejected!
REACTOME_BETA_OXIDATION_OF_LAUROYL_COA_TO_DECANOYL_COA_COA	5		Rejected!
REACTOME_BETA_OXIDATION_OF_DECANOYL_COA_TO_OCTANOYL_COA_COA	6		Rejected!
REACTOME_BETA_OXIDATION_OF_OCTANOYL_COA_TO_HEXANOYL_COA	5		Rejected!
REACTOME_BETA_OXIDATION_OF_HEXANOYL_COA_TO_BUTANOYL_COA	5		Rejected!
REACTOME_BETA_OXIDATION_OF_BUTANOYL_COA_TO_ACETYL_COA	5		Rejected!
REACTOME_TRANSPORT_OF_FATTY_ACIDS	8		Rejected!
REACTOME_TRANSPORT_OF_NUCLEOSIDES_AND_FREE_PURINE_AND_PYRIMIDINE_BASES_ACROSS_THE_PLASMA_MEMBRANE	12		Rejected!
REACTOME_ERBB2_ACTIVATES_PTK6_SIGNALING	13		Rejected!
REACTOME_WAX_AND_PLASMALOGEN_BIOSYNTHESIS	7		Rejected!
REACTOME_PTK6_REGULATES_PROTEINS_INVOLVED_IN_RNA_PROCESSING	5		Rejected!
REACTOME_PTK6_REGULATES_RTKS_AND_THEIR_EFFECTORS_AKT1_AND_DOK1	9		Rejected!
REACTOME_PTK6_REGULATES_CELL_CYCLE	6		Rejected!
REACTOME_PTK6_REGULATES_RHO_GTPASES_RAS_GTPASE_AND_MAP_KINASES	14		Rejected!
REACTOME_PTK6_EXPRESSION	5		Rejected!
REACTOME_SYNAPTIC_ADHESION_LIKE_MOLECULES	21		Rejected!
REACTOME_PHOSPHATE_BOND_HYDROLYSIS_BY_NTPDASE_PROTEINS	8		Rejected!
REACTOME_BUTYROPHILIN_BTN_FAMILY_INTERACTIONS	12		Rejected!
REACTOME_SIGNALING_BY_FGFR2_IIIA_TM	19		Rejected!
REACTOME_MET_ACTIVATES_RAS_SIGNALING	11		Rejected!
REACTOME_MET_ACTIVATES_PI3K_AKT_SIGNALING	6		Rejected!
REACTOME_PROTEIN_UBIQUITINATION	79		Rejected!
REACTOME_THE_ROLE_OF_GTSE1_IN_G2_M_PROGRESSION_AFTER_G2_CHECKPOINT	79		Rejected!
REACTOME_SIGNALING_BY_MST1	5		Rejected!
REACTOME_SIGNALING_BY_FGFR3_FUSIONS_IN_CANCER	10		Rejected!
REACTOME_RET_SIGNALING	40		Rejected!
REACTOME_TBC_RABGAPS	44		Rejected!
REACTOME_AURKA_ACTIVATION_BY_TPX2	72		Rejected!
REACTOME_INTERLEUKIN_20_FAMILY_SIGNALING	26		Rejected!
REACTOME_GOLGI_TO_ER_RETROGRADE_TRANSPORT	134		Rejected!
REACTOME_CARGO_RECOGNITION_FOR_CLATHRIN_MEDIATED_ENDOCYTOSIS	105		Rejected!
REACTOME_CLATHRIN_MEDIATED_ENDOCYTOSIS	145		Rejected!
REACTOME_PTK6_PROMOTES_HIF1A_STABILIZATION	6		Rejected!
REACTOME_DOWNREGULATION_OF_ERBB2_SIGNALING	29		Rejected!
REACTOME_TRANSCRIPTIONAL_REGULATION_BY_THE_AP_2_TFAP2_FAMILY_OF_TRANSCRIPTION_FACTORS	38		Rejected!
REACTOME_MET_ACTIVATES_PTPN11	5		Rejected!
REACTOME_REELIN_SIGNALLING_PATHWAY	5		Rejected!
REACTOME_VLDL_ASSEMBLY	5		Rejected!
REACTOME_VLDLR_INTERNALISATION_AND_DEGRADATION	12		Rejected!
REACTOME_SYNTHESIS_OF_ACTIVE_UBIQUITIN_ROLES_OF_E1_AND_E2_ENZYMES	30		Rejected!
REACTOME_E3_UBIQUITIN_LIGASES_UBIQUITINATE_TARGET_PROTEINS	59		Rejected!
REACTOME_NEGATIVE_REGULATION_OF_ACTIVITY_OF_TFAP2_AP_2_FAMILY_TRANSCRIPTION_FACTORS	10		Rejected!
REACTOME_ACTIVATION_OF_THE_TFAP2_AP_2_FAMILY_OF_TRANSCRIPTION_FACTORS	12		Rejected!
REACTOME_TFAP2_AP_2_FAMILY_REGULATES_TRANSCRIPTION_OF_GROWTH_FACTORS_AND_THEIR_RECEPTORS	15		Rejected!
REACTOME_TFAP2_AP_2_FAMILY_REGULATES_TRANSCRIPTION_OF_CELL_CYCLE_FACTORS	5		Rejected!
REACTOME_RRNA_PROCESSING_IN_THE_MITOCHONDRION	12		Rejected!
REACTOME_TFAP2A_ACTS_AS_A_TRANSCRIPTIONAL_REPRESSOR_DURING_RETINOIC_ACID_INDUCED_CELL_DIFFERENTIATION	5		Rejected!
REACTOME_RAB_GERANYLGERANYLATION	65		Rejected!
REACTOME_MET_ACTIVATES_PTK2_SIGNALING	30		Rejected!
REACTOME_CREB3_FACTORS_ACTIVATE_GENES	9		Rejected!
REACTOME_INLB_MEDIATED_ENTRY_OF_LISTERIA_MONOCYTOGENES_INTO_HOST_CELL	15		Rejected!
REACTOME_MET_INTERACTS_WITH_TNS_PROTEINS	5		Rejected!
REACTOME_MET_ACTIVATES_RAP1_AND_RAC1	11		Rejected!
REACTOME_MET_RECEPTOR_RECYCLING	10		Rejected!
REACTOME_MET_PROMOTES_CELL_MOTILITY	41		Rejected!
REACTOME_RAB_GEFS_EXCHANGE_GTP_FOR_GDP_ON_RABS	90		Rejected!
REACTOME_LISTERIA_MONOCYTOGENES_ENTRY_INTO_HOST_CELLS	20		Rejected!
REACTOME_INLA_MEDIATED_ENTRY_OF_LISTERIA_MONOCYTOGENES_INTO_HOST_CELLS	9		Rejected!
REACTOME_PROTEIN_METHYLATION	17		Rejected!
REACTOME_RUNX1_AND_FOXP3_CONTROL_THE_DEVELOPMENT_OF_REGULATORY_T_LYMPHOCYTES_TREGS	10		Rejected!
REACTOME_TRANSCRIPTIONAL_REGULATION_BY_RUNX3	96		Rejected!
REACTOME_TRANSCRIPTIONAL_REGULATION_BY_RUNX2	120		Rejected!
REACTOME_TRANSCRIPTIONAL_REGULATION_BY_RUNX1	239	16
REACTOME_RUNX1_REGULATES_ESTROGEN_RECEPTOR_MEDIATED_TRANSCRIPTION	6		Rejected!
REACTOME_REGULATION_OF_RUNX1_EXPRESSION_AND_ACTIVITY	17		Rejected!
REACTOME_RECEPTOR_MEDIATED_MITOPHAGY	11		Rejected!
REACTOME_DIGESTION	23		Rejected!
REACTOME_RUNX1_REGULATES_EXPRESSION_OF_COMPONENTS_OF_TIGHT_JUNCTIONS	5		Rejected!
REACTOME_RUNX1_REGULATES_GENES_INVOLVED_IN_MEGAKARYOCYTE_DIFFERENTIATION_AND_PLATELET_FUNCTION	98		Rejected!
REACTOME_ARYL_HYDROCARBON_RECEPTOR_SIGNALLING	7		Rejected!
REACTOME_ESR_MEDIATED_SIGNALING	221		Rejected!
REACTOME_RUNX1_REGULATES_TRANSCRIPTION_OF_GENES_INVOLVED_IN_DIFFERENTIATION_OF_HSCS	130		Rejected!
REACTOME_RUNX1_REGULATES_TRANSCRIPTION_OF_GENES_INVOLVED_IN_DIFFERENTIATION_OF_KERATINOCYTES	8		Rejected!
REACTOME_RUNX1_INTERACTS_WITH_CO_FACTORS_WHOSE_PRECISE_EFFECT_ON_RUNX1_TARGETS_IS_NOT_KNOWN	37		Rejected!
REACTOME_RUNX1_REGULATES_TRANSCRIPTION_OF_GENES_INVOLVED_IN_BCR_SIGNALING	6		Rejected!
REACTOME_RUNX1_REGULATES_TRANSCRIPTION_OF_GENES_INVOLVED_IN_DIFFERENTIATION_OF_MYELOID_CELLS	7		Rejected!
[truncated: 233 more rows]
