# Supplementary material for: Role and mechanism of NCAPD3 in promoting malignant behaviors in gastric cancer
Source: Front Pharmacol. 2024 Apr 22;15:1341039. doi: 10.3389/fphar.2024.1341039 (PMC11070777; doi:10.3389/fphar.2024.1341039)
Supplement: Supplementary file 11 [file DataSheet2.ZIP › GSEA/Canonical pathways/my_analysis.Gsea.1599462267220/gsea_report_for_NCAPD3_MUT_1599462267220.tsv]

NAME	GS<br> follow link to MSigDB	GS DETAILS	SIZE	ES	NES	NOM p-val	FDR q-val	FWER p-val	RANK AT MAX	LEADING EDGE
NABA_MATRISOME_ASSOCIATED	NABA_MATRISOME_ASSOCIATED	Details ...	30	-0.47229856	-2.4486358	0.0	0.0057949843	0.004	163	tags=47%, list=12%, signal=52%
NABA_MATRISOME	NABA_MATRISOME	Details ...	48	-0.37949854	-2.342604	0.0	0.0064973654	0.009	174	tags=40%, list=12%, signal=44%
REACTOME_SIGNALING_BY_RECEPTOR_TYROSINE_KINASES	REACTOME_SIGNALING_BY_RECEPTOR_TYROSINE_KINASES	Details ...	47	-0.37898067	-2.342423	0.0	0.0043315766	0.009	340	tags=53%, list=24%, signal=68%
REACTOME_TRANSPORT_OF_SMALL_MOLECULES	REACTOME_TRANSPORT_OF_SMALL_MOLECULES	Details ...	58	-0.33111766	-2.1932576	0.0	0.0116817355	0.031	119	tags=28%, list=8%, signal=29%
REACTOME_HEMOSTASIS	REACTOME_HEMOSTASIS	Details ...	45	-0.33307794	-2.044452	0.0	0.024228873	0.076	468	tags=62%, list=33%, signal=90%
REACTOME_TRANSPORT_OF_INORGANIC_CATIONS_ANIONS_AND_AMINO_ACIDS_OLIGOPEPTIDES	REACTOME_TRANSPORT_OF_INORGANIC_CATIONS_ANIONS_AND_AMINO_ACIDS_OLIGOPEPTIDES	Details ...	15	-0.5014891	-2.0403051	0.009852217	0.020468507	0.077	230	tags=53%, list=16%, signal=63%
REACTOME_CYTOKINE_SIGNALING_IN_IMMUNE_SYSTEM	REACTOME_CYTOKINE_SIGNALING_IN_IMMUNE_SYSTEM	Details ...	79	-0.27413562	-2.0145838	0.0	0.02084979	0.092	317	tags=39%, list=22%, signal=48%
KEGG_CYTOKINE_CYTOKINE_RECEPTOR_INTERACTION	KEGG_CYTOKINE_CYTOKINE_RECEPTOR_INTERACTION	Details ...	16	-0.4673852	-1.9822166	0.0023696683	0.024106912	0.121	146	tags=50%, list=10%, signal=55%
REACTOME_SLC_MEDIATED_TRANSMEMBRANE_TRANSPORT	REACTOME_SLC_MEDIATED_TRANSMEMBRANE_TRANSPORT	Details ...	24	-0.39461395	-1.9521762	0.0026041667	0.027731117	0.156	230	tags=42%, list=16%, signal=49%
KEGG_FOCAL_ADHESION	KEGG_FOCAL_ADHESION	Details ...	22	-0.40296257	-1.9129444	0.0024038462	0.031828754	0.197	493	tags=68%, list=35%, signal=103%
REACTOME_DEVELOPMENTAL_BIOLOGY	REACTOME_DEVELOPMENTAL_BIOLOGY	Details ...	66	-0.27560836	-1.8664271	0.0	0.03891414	0.257	298	tags=38%, list=21%, signal=46%
PID_P53_DOWNSTREAM_PATHWAY	PID_P53_DOWNSTREAM_PATHWAY	Details ...	22	-0.3673813	-1.7674958	0.019900497	0.06530372	0.409	335	tags=59%, list=24%, signal=76%
REACTOME_VESICLE_MEDIATED_TRANSPORT	REACTOME_VESICLE_MEDIATED_TRANSPORT	Details ...	42	-0.28795695	-1.7039412	0.016393442	0.0900252	0.552	378	tags=50%, list=27%, signal=66%
REACTOME_MEMBRANE_TRAFFICKING	REACTOME_MEMBRANE_TRAFFICKING	Details ...	41	-0.27687567	-1.636002	0.028423773	0.122201316	0.694	378	tags=49%, list=27%, signal=65%
REACTOME_SIGNALING_BY_NUCLEAR_RECEPTORS	REACTOME_SIGNALING_BY_NUCLEAR_RECEPTORS	Details ...	18	-0.38766026	-1.6332577	0.0302267	0.11586055	0.699	455	tags=67%, list=32%, signal=97%
KEGG_MAPK_SIGNALING_PATHWAY	KEGG_MAPK_SIGNALING_PATHWAY	Details ...	23	-0.33699316	-1.6319553	0.04221636	0.10925946	0.7	564	tags=74%, list=40%, signal=121%
REACTOME_NEGATIVE_REGULATION_OF_THE_PI3K_AKT_NETWORK	REACTOME_NEGATIVE_REGULATION_OF_THE_PI3K_AKT_NETWORK	Details ...	17	-0.35922146	-1.5585004	0.05955335	0.1521877	0.828	146	tags=41%, list=10%, signal=45%
KEGG_REGULATION_OF_ACTIN_CYTOSKELETON	KEGG_REGULATION_OF_ACTIN_CYTOSKELETON	Details ...	16	-0.3640096	-1.5450261	0.052757792	0.15326862	0.848	269	tags=44%, list=19%, signal=53%
REACTOME_NERVOUS_SYSTEM_DEVELOPMENT	REACTOME_NERVOUS_SYSTEM_DEVELOPMENT	Details ...	37	-0.26425654	-1.4889591	0.065162905	0.19228567	0.914	319	tags=41%, list=23%, signal=51%
REACTOME_DEATH_RECEPTOR_SIGNALLING	REACTOME_DEATH_RECEPTOR_SIGNALLING	Details ...	15	-0.35519075	-1.4683789	0.08254717	0.20132229	0.929	385	tags=60%, list=27%, signal=82%
REACTOME_EXTRACELLULAR_MATRIX_ORGANIZATION	REACTOME_EXTRACELLULAR_MATRIX_ORGANIZATION		25	-0.29048863	-1.410334	0.099255584	0.24680151	0.97	554	tags=72%, list=39%, signal=116%
REACTOME_FLT3_SIGNALING	REACTOME_FLT3_SIGNALING		26	-0.2665418	-1.3804557	0.10606061	0.26721302	0.985	146	tags=31%, list=10%, signal=34%
REACTOME_SIGNALING_BY_INTERLEUKINS	REACTOME_SIGNALING_BY_INTERLEUKINS		34	-0.23477641	-1.3122339	0.14888337	0.34859195	0.996	87	tags=18%, list=6%, signal=18%
REACTOME_MAPK_FAMILY_SIGNALING_CASCADES	REACTOME_MAPK_FAMILY_SIGNALING_CASCADES		24	-0.25971556	-1.2844437	0.15776698	0.37268347	0.996	146	tags=29%, list=10%, signal=32%
REACTOME_PI3K_AKT_SIGNALING_IN_CANCER	REACTOME_PI3K_AKT_SIGNALING_IN_CANCER		15	-0.31055507	-1.2665501	0.18670076	0.38473898	0.997	221	tags=40%, list=16%, signal=47%
REACTOME_INTRACELLULAR_SIGNALING_BY_SECOND_MESSENGERS	REACTOME_INTRACELLULAR_SIGNALING_BY_SECOND_MESSENGERS		39	-0.20623396	-1.1957271	0.22459893	0.48750582	0.999	146	tags=23%, list=10%, signal=25%
NABA_CORE_MATRISOME	NABA_CORE_MATRISOME		18	-0.25880232	-1.161748	0.2769608	0.5330358	1.0	493	tags=67%, list=35%, signal=101%
REACTOME_SIGNALING_BY_RHO_GTPASES	REACTOME_SIGNALING_BY_RHO_GTPASES		19	-0.2509595	-1.1508641	0.2716346	0.5353873	1.0	292	tags=42%, list=21%, signal=52%
REACTOME_NEUTROPHIL_DEGRANULATION	REACTOME_NEUTROPHIL_DEGRANULATION		40	-0.19358443	-1.1293306	0.296	0.5597825	1.0	468	tags=48%, list=33%, signal=69%
REACTOME_CELL_CELL_COMMUNICATION	REACTOME_CELL_CELL_COMMUNICATION		16	-0.2734602	-1.1203382	0.2843602	0.5585195	1.0	397	tags=56%, list=28%, signal=77%
KEGG_PATHWAYS_IN_CANCER	KEGG_PATHWAYS_IN_CANCER		32	-0.19996205	-1.1043223	0.34052756	0.5721176	1.0	247	tags=28%, list=18%, signal=33%
REACTOME_POST_TRANSLATIONAL_PROTEIN_MODIFICATION	REACTOME_POST_TRANSLATIONAL_PROTEIN_MODIFICATION		120	-0.13430263	-1.0939767	0.3322884	0.5746219	1.0	298	tags=28%, list=21%, signal=32%
KEGG_ENDOCYTOSIS	KEGG_ENDOCYTOSIS		19	-0.22993028	-1.0396339	0.3827957	0.66299665	1.0	191	tags=26%, list=14%, signal=30%
REACTOME_INNATE_IMMUNE_SYSTEM	REACTOME_INNATE_IMMUNE_SYSTEM		81	-0.12925828	-0.95418936	0.5323529	0.8272784	1.0	468	tags=42%, list=33%, signal=59%
REACTOME_RESPONSE_TO_ELEVATED_PLATELET_CYTOSOLIC_CA2	REACTOME_RESPONSE_TO_ELEVATED_PLATELET_CYTOSOLIC_CA2		15	-0.23078711	-0.94529617	0.53395784	0.82442284	1.0	415	tags=53%, list=29%, signal=75%
REACTOME_SIGNALING_BY_GPCR	REACTOME_SIGNALING_BY_GPCR		34	-0.16589172	-0.9399072	0.5521628	0.8124011	1.0	322	tags=35%, list=23%, signal=45%
REACTOME_CLASS_I_MHC_MEDIATED_ANTIGEN_PROCESSING_PRESENTATION	REACTOME_CLASS_I_MHC_MEDIATED_ANTIGEN_PROCESSING_PRESENTATION		39	-0.16285038	-0.9363855	0.53066665	0.79886913	1.0	164	tags=21%, list=12%, signal=23%
REACTOME_REGULATION_OF_TP53_ACTIVITY	REACTOME_REGULATION_OF_TP53_ACTIVITY		16	-0.21984512	-0.9237874	0.5608592	0.80318767	1.0	379	tags=50%, list=27%, signal=68%
REACTOME_ADAPTIVE_IMMUNE_SYSTEM	REACTOME_ADAPTIVE_IMMUNE_SYSTEM		53	-0.13730302	-0.902447	0.59833795	0.8248949	1.0	164	tags=19%, list=12%, signal=21%
REACTOME_ASPARAGINE_N_LINKED_GLYCOSYLATION	REACTOME_ASPARAGINE_N_LINKED_GLYCOSYLATION		19	-0.19534108	-0.8839082	0.6013825	0.84125066	1.0	415	tags=47%, list=29%, signal=66%
REACTOME_ANTIGEN_PROCESSING_UBIQUITINATION_PROTEASOME_DEGRADATION	REACTOME_ANTIGEN_PROCESSING_UBIQUITINATION_PROTEASOME_DEGRADATION		34	-0.16001154	-0.87716657	0.6175	0.8333084	1.0	164	tags=21%, list=12%, signal=23%
REACTOME_INTERFERON_SIGNALING	REACTOME_INTERFERON_SIGNALING		25	-0.17150036	-0.85576105	0.6580311	0.8539	1.0	55	tags=12%, list=4%, signal=12%
REACTOME_PLATELET_ACTIVATION_SIGNALING_AND_AGGREGATION	REACTOME_PLATELET_ACTIVATION_SIGNALING_AND_AGGREGATION		18	-0.19715552	-0.8502077	0.6457831	0.84435576	1.0	415	tags=50%, list=29%, signal=70%
NABA_ECM_GLYCOPROTEINS	NABA_ECM_GLYCOPROTEINS		15	-0.20257461	-0.807654	0.6885246	0.8998108	1.0	170	tags=27%, list=12%, signal=30%
REACTOME_NEURONAL_SYSTEM	REACTOME_NEURONAL_SYSTEM		22	-0.15481848	-0.73641926	0.78520286	0.991644	1.0	325	tags=36%, list=23%, signal=47%
REACTOME_METABOLISM_OF_LIPIDS	REACTOME_METABOLISM_OF_LIPIDS		59	-0.104360074	-0.6809443	0.86885244	1.0	1.0	1150	tags=95%, list=82%, signal=492%
REACTOME_CELLULAR_SENESCENCE	REACTOME_CELLULAR_SENESCENCE		17	-0.15519781	-0.6697994	0.85294116	1.0	1.0	449	tags=47%, list=32%, signal=68%
REACTOME_PHOSPHOLIPID_METABOLISM	REACTOME_PHOSPHOLIPID_METABOLISM		23	-0.13412012	-0.6565053	0.89851487	1.0	1.0	1127	tags=96%, list=80%, signal=467%
REACTOME_INFECTIOUS_DISEASE	REACTOME_INFECTIOUS_DISEASE		34	-0.11746671	-0.64018893	0.913486	1.0	1.0	237	tags=24%, list=17%, signal=28%
REACTOME_METABOLISM_OF_AMINO_ACIDS_AND_DERIVATIVES	REACTOME_METABOLISM_OF_AMINO_ACIDS_AND_DERIVATIVES		28	-0.117558636	-0.6177938	0.9407583	1.0	1.0	562	tags=57%, list=40%, signal=93%
REACTOME_CELL_CYCLE	REACTOME_CELL_CYCLE		49	-0.09324522	-0.59115183	0.9424658	1.0	1.0	1285	tags=100%, list=91%, signal=1081%
REACTOME_GLYCEROPHOSPHOLIPID_BIOSYNTHESIS	REACTOME_GLYCEROPHOSPHOLIPID_BIOSYNTHESIS		15	-0.14006124	-0.5640629	0.94089836	1.0	1.0	742	tags=73%, list=53%, signal=153%
KEGG_APOPTOSIS	KEGG_APOPTOSIS		16	-0.1359472	-0.5637909	0.9556075	0.99879456	1.0	945	tags=88%, list=67%, signal=262%
REACTOME_CELL_CYCLE_MITOTIC	REACTOME_CELL_CYCLE_MITOTIC		34	-0.092229486	-0.5202467	0.97727275	0.998491	1.0	1285	tags=100%, list=91%, signal=1093%
KEGG_CELL_CYCLE	KEGG_CELL_CYCLE		17	-0.1114655	-0.48447338	0.99012345	0.98981005	1.0	524	tags=53%, list=37%, signal=83%
