# Supplementary material for: Role and mechanism of NCAPD3 in promoting malignant behaviors in gastric cancer
Source: Front Pharmacol. 2024 Apr 22;15:1341039. doi: 10.3389/fphar.2024.1341039 (PMC11070777; doi:10.3389/fphar.2024.1341039)
Supplement: Supplementary file 11 [file DataSheet2.ZIP › GSEA/Canonical pathways/my_analysis.Gsea.1599462267220/gsea_report_for_WT_1599462267220.tsv]

NAME	GS<br> follow link to MSigDB	GS DETAILS	SIZE	ES	NES	NOM p-val	FDR q-val	FWER p-val	RANK AT MAX	LEADING EDGE
REACTOME_METABOLISM_OF_RNA	REACTOME_METABOLISM_OF_RNA	Details ...	81	0.35255572	2.314195	0.0	0.0026635504	0.004	868	tags=95%, list=62%, signal=233%
REACTOME_RRNA_PROCESSING	REACTOME_RRNA_PROCESSING	Details ...	29	0.3820613	1.8541355	0.0017152659	0.1314948	0.332	843	tags=97%, list=60%, signal=235%
REACTOME_RNA_POLYMERASE_II_TRANSCRIPTION	REACTOME_RNA_POLYMERASE_II_TRANSCRIPTION	Details ...	135	0.2309288	1.7018334	0.004322767	0.25392768	0.686	389	tags=40%, list=28%, signal=50%
REACTOME_DISEASES_OF_SIGNAL_TRANSDUCTION_BY_GROWTH_FACTOR_RECEPTORS_AND_SECOND_MESSENGERS	REACTOME_DISEASES_OF_SIGNAL_TRANSDUCTION_BY_GROWTH_FACTOR_RECEPTORS_AND_SECOND_MESSENGERS	Details ...	39	0.29309416	1.5832915	0.040609136	0.3830722	0.92	492	tags=59%, list=35%, signal=88%
REACTOME_PROCESSING_OF_CAPPED_INTRON_CONTAINING_PRE_MRNA	REACTOME_PROCESSING_OF_CAPPED_INTRON_CONTAINING_PRE_MRNA	Details ...	27	0.32698134	1.5444375	0.057921637	0.37443072	0.943	848	tags=93%, list=60%, signal=228%
REACTOME_SIGNALING_BY_WNT	REACTOME_SIGNALING_BY_WNT	Details ...	18	0.36942413	1.476214	0.07387388	0.44060424	0.982	492	tags=67%, list=35%, signal=101%
REACTOME_G_ALPHA_I_SIGNALLING_EVENTS	REACTOME_G_ALPHA_I_SIGNALLING_EVENTS	Details ...	15	0.3864249	1.4569799	0.081771724	0.418524	0.987	477	tags=60%, list=34%, signal=90%
REACTOME_MRNA_SPLICING	REACTOME_MRNA_SPLICING	Details ...	24	0.3170849	1.43416	0.07941653	0.40892112	0.996	848	tags=92%, list=60%, signal=226%
REACTOME_DISEASE	REACTOME_DISEASE	Details ...	104	0.20791183	1.4241841	0.060150377	0.38109875	0.997	492	tags=48%, list=35%, signal=68%
KEGG_SPLICEOSOME	KEGG_SPLICEOSOME	Details ...	20	0.2984735	1.3144225	0.15492958	0.5632874	1.0	848	tags=90%, list=60%, signal=222%
REACTOME_ORGANELLE_BIOGENESIS_AND_MAINTENANCE	REACTOME_ORGANELLE_BIOGENESIS_AND_MAINTENANCE	Details ...	28	0.2589974	1.2154381	0.23228996	0.76119894	1.0	625	tags=61%, list=44%, signal=107%
REACTOME_CELL_CYCLE_CHECKPOINTS	REACTOME_CELL_CYCLE_CHECKPOINTS	Details ...	17	0.2972653	1.1789604	0.265	0.79957163	1.0	372	tags=47%, list=26%, signal=63%
REACTOME_METABOLISM_OF_VITAMINS_AND_COFACTORS	REACTOME_METABOLISM_OF_VITAMINS_AND_COFACTORS	Details ...	22	0.26888043	1.1784183	0.2760943	0.73931444	1.0	424	tags=45%, list=30%, signal=64%
REACTOME_SIGNALING_BY_NOTCH	REACTOME_SIGNALING_BY_NOTCH	Details ...	15	0.29649282	1.1281629	0.31764707	0.81407315	1.0	503	tags=60%, list=36%, signal=92%
REACTOME_PROGRAMMED_CELL_DEATH	REACTOME_PROGRAMMED_CELL_DEATH	Details ...	20	0.2672559	1.118382	0.31452993	0.7836479	1.0	548	tags=55%, list=39%, signal=89%
REACTOME_METABOLISM_OF_STEROIDS	REACTOME_METABOLISM_OF_STEROIDS	Details ...	17	0.27781415	1.1103362	0.3374126	0.7535217	1.0	903	tags=94%, list=64%, signal=258%
REACTOME_TOLL_LIKE_RECEPTOR_CASCADES	REACTOME_TOLL_LIKE_RECEPTOR_CASCADES	Details ...	15	0.289542	1.1069509	0.33730835	0.71728224	1.0	546	tags=60%, list=39%, signal=97%
REACTOME_DNA_REPAIR	REACTOME_DNA_REPAIR	Details ...	23	0.24363984	1.0794839	0.3597973	0.73870045	1.0	546	tags=61%, list=39%, signal=98%
REACTOME_METABOLISM_OF_WATER_SOLUBLE_VITAMINS_AND_COFACTORS	REACTOME_METABOLISM_OF_WATER_SOLUBLE_VITAMINS_AND_COFACTORS	Details ...	17	0.2629014	1.0474937	0.3846154	0.7740616	1.0	371	tags=41%, list=26%, signal=55%
REACTOME_TRANSLATION	REACTOME_TRANSLATION	Details ...	20	0.23216762	0.9691875	0.49137932	0.9184563	1.0	938	tags=90%, list=66%, signal=265%
REACTOME_DISEASES_OF_METABOLISM	REACTOME_DISEASES_OF_METABOLISM		24	0.1923388	0.8717885	0.6296296	1.0	1.0	457	tags=46%, list=32%, signal=67%
REACTOME_METABOLISM_OF_CARBOHYDRATES	REACTOME_METABOLISM_OF_CARBOHYDRATES		21	0.20203279	0.8684947	0.6381909	1.0	1.0	740	tags=71%, list=52%, signal=148%
KEGG_UBIQUITIN_MEDIATED_PROTEOLYSIS	KEGG_UBIQUITIN_MEDIATED_PROTEOLYSIS		20	0.20117503	0.8600555	0.64033616	1.0	1.0	546	tags=55%, list=39%, signal=88%
REACTOME_TRANSCRIPTIONAL_REGULATION_BY_TP53	REACTOME_TRANSCRIPTIONAL_REGULATION_BY_TP53		33	0.16860382	0.83885705	0.67423016	1.0	1.0	387	tags=36%, list=27%, signal=49%
REACTOME_DEUBIQUITINATION	REACTOME_DEUBIQUITINATION		27	0.17811248	0.8173413	0.6911765	1.0	1.0	617	tags=63%, list=44%, signal=110%
REACTOME_NEDDYLATION	REACTOME_NEDDYLATION		24	0.17381854	0.7864695	0.74230146	1.0	1.0	909	tags=83%, list=64%, signal=230%
REACTOME_CHROMATIN_MODIFYING_ENZYMES	REACTOME_CHROMATIN_MODIFYING_ENZYMES		31	0.16343017	0.7862886	0.74230146	1.0	1.0	468	tags=42%, list=33%, signal=61%
REACTOME_CELLULAR_RESPONSES_TO_EXTERNAL_STIMULI	REACTOME_CELLULAR_RESPONSES_TO_EXTERNAL_STIMULI		49	0.12749112	0.7260762	0.81391585	1.0	1.0	324	tags=29%, list=23%, signal=36%
KEGG_P53_SIGNALING_PATHWAY	KEGG_P53_SIGNALING_PATHWAY		15	0.1837326	0.6959285	0.8313458	1.0	1.0	324	tags=33%, list=23%, signal=43%
REACTOME_MITOCHONDRIAL_BIOGENESIS	REACTOME_MITOCHONDRIAL_BIOGENESIS		15	0.17831197	0.688357	0.8321799	1.0	1.0	531	tags=47%, list=38%, signal=74%
REACTOME_TRANSCRIPTIONAL_REGULATION_BY_RUNX1	REACTOME_TRANSCRIPTIONAL_REGULATION_BY_RUNX1		16	0.17247893	0.6636443	0.86271185	1.0	1.0	387	tags=38%, list=27%, signal=51%
KEGG_TIGHT_JUNCTION	KEGG_TIGHT_JUNCTION		15	0.16307004	0.63330114	0.8916084	1.0	1.0	436	tags=40%, list=31%, signal=57%
REACTOME_M_PHASE	REACTOME_M_PHASE		21	0.14759566	0.63141346	0.9274336	1.0	1.0	810	tags=76%, list=57%, signal=176%
REACTOME_TRANSMISSION_ACROSS_CHEMICAL_SYNAPSES	REACTOME_TRANSMISSION_ACROSS_CHEMICAL_SYNAPSES		15	0.14170025	0.53945845	0.96763206	1.0	1.0	464	tags=40%, list=33%, signal=59%
KEGG_INSULIN_SIGNALING_PATHWAY	KEGG_INSULIN_SIGNALING_PATHWAY		19	0.12868847	0.5251747	0.9667774	1.0	1.0	467	tags=37%, list=33%, signal=54%
REACTOME_SUMOYLATION	REACTOME_SUMOYLATION		19	0.12436942	0.5232354	0.9709402	0.9976619	1.0	772	tags=68%, list=55%, signal=149%
REACTOME_AUTOPHAGY	REACTOME_AUTOPHAGY		15	0.11962743	0.45588464	0.99489796	0.99085957	1.0	1243	tags=100%, list=88%, signal=831%
