# Supplementary material for: Role and mechanism of NCAPD3 in promoting malignant behaviors in gastric cancer
Source: Front Pharmacol. 2024 Apr 22;15:1341039. doi: 10.3389/fphar.2024.1341039 (PMC11070777; doi:10.3389/fphar.2024.1341039)
Supplement: Supplementary file 11 [file DataSheet2.ZIP › GSEA/Canonical pathways/my_analysis.Gsea.1599462267220/KEGG_CYTOKINE_CYTOKINE_RECEPTOR_INTERACTION.tsv]

NAME	SYMBOL	TITLE	RANK IN GENE LIST	RANK METRIC SCORE	RUNNING ES	CORE ENRICHMENT
row_0	659	BMPR2	16	1.046695351600647	0.08225356	No
row_1	2921	CXCL3	57	0.8839825391769409	0.13273321	No
row_2	2919	CXCL1	405	0.5344293117523193	-0.068158485	No
row_3	2920	CXCL2	454	0.5013894438743591	-0.057671722	No
row_4	9180	OSMR	981	-0.39401519298553467	-0.39945176	No
row_5	7132	TNFRSF1A	1055	-0.4490841329097748	-0.41156965	No
row_6	3556	IL1RAP	1099	-0.47597455978393555	-0.39977437	No
row_7	5154	PDGFA	1191	-0.565866231918335	-0.4143386	Yes
row_8	1956	EGFR	1266	-0.6574655175209045	-0.40851447	Yes
row_9	8744	TNFSF9	1305	-0.7077756524085999	-0.37237903	Yes
row_10	10344	CCL26	1310	-0.7135342955589294	-0.3113552	Yes
row_11	7422	VEGFA	1346	-0.7878779172897339	-0.26589674	Yes
row_12	53833	IL20RB	1352	-0.7964931130409241	-0.19816145	Yes
row_13	4233	MET	1358	-0.8209582567214966	-0.12823552	Yes
row_14	9966	TNFSF15	1376	-0.9002522826194763	-0.05981159	Yes
row_15	5156	PDGFRA	1383	-0.9321602582931519	0.019354738	Yes
