# Supplementary material for: Role and mechanism of NCAPD3 in promoting malignant behaviors in gastric cancer
Source: Front Pharmacol. 2024 Apr 22;15:1341039. doi: 10.3389/fphar.2024.1341039 (PMC11070777; doi:10.3389/fphar.2024.1341039)
Supplement: Supplementary file 11 [file DataSheet2.ZIP › GSEA/Canonical pathways/my_analysis.Gsea.1599462267220/KEGG_FOCAL_ADHESION.tsv]

NAME	SYMBOL	TITLE	RANK IN GENE LIST	RANK METRIC SCORE	RUNNING ES	CORE ENRICHMENT
row_0	5728	PTEN	285	0.6057604551315308	-0.15288584	No
row_1	5295	PIK3R1	467	0.4932515323162079	-0.24061102	No
row_2	1793	DOCK1	489	0.479606956243515	-0.2143234	No
row_3	3479	IGF1	511	0.4693140983581543	-0.1889244	No
row_4	2932	GSK3B	714	0.3670169413089752	-0.30266672	No
row_5	2909	ARHGAP35	844	0.2586814761161804	-0.37320626	Yes
row_6	3673	ITGA2	858	-0.2640848159790039	-0.359766	Yes
row_7	3913	LAMB2	919	-0.3484216332435608	-0.3728819	Yes
row_8	3691	ITGB4	926	-0.35191982984542847	-0.3468189	Yes
row_9	2317	FLNB	936	-0.3601965606212616	-0.32220116	Yes
row_10	3914	LAMB3	1015	-0.41380980610847473	-0.3426308	Yes
row_11	3918	LAMC2	1088	-0.46613746881484985	-0.3542231	Yes
row_12	857	CAV1	1098	-0.47528699040412903	-0.31966916	Yes
row_13	1282	COL4A1	1165	-0.5338173508644104	-0.32109874	Yes
row_14	5154	PDGFA	1191	-0.565866231918335	-0.2902438	Yes
row_15	330	BIRC3	1224	-0.599603533744812	-0.26151577	Yes
row_16	7057	THBS1	1242	-0.6199081540107727	-0.2202356	Yes
row_17	1956	EGFR	1266	-0.6574655175209045	-0.18003263	Yes
row_18	7414	VCL	1308	-0.7117709517478943	-0.1481002	Yes
row_19	7422	VEGFA	1346	-0.7878779172897339	-0.106717385	Yes
row_20	4233	MET	1358	-0.8209582567214966	-0.04376011	Yes
row_21	5156	PDGFRA	1383	-0.9321602582931519	0.019438429	Yes
