# Supplementary material for: Role and mechanism of NCAPD3 in promoting malignant behaviors in gastric cancer
Source: Front Pharmacol. 2024 Apr 22;15:1341039. doi: 10.3389/fphar.2024.1341039 (PMC11070777; doi:10.3389/fphar.2024.1341039)
Supplement: Supplementary file 11 [file DataSheet2.ZIP › GSEA/Canonical pathways/my_analysis.Gsea.1599462267220/KEGG_MAPK_SIGNALING_PATHWAY.tsv]

NAME	SYMBOL	TITLE	RANK IN GENE LIST	RANK METRIC SCORE	RUNNING ES	CORE ENRICHMENT
row_0	3303	HSPA1A	206	0.6692375540733337	-0.087209575	No
row_1	3304	HSPA1B	207	0.6692375540733337	-0.02600417	No
row_2	5567	PRKACB	595	0.4264121353626251	-0.2658249	No
row_3	80824	DUSP16	610	0.4176216125488281	-0.2377176	No
row_4	6197	RPS6KA3	643	0.40315011143684387	-0.22390208	No
row_5	5613	PRKX	722	0.36260858178138733	-0.24693552	No
row_6	3312	HSPA8	848	0.244069904088974	-0.31467164	Yes
row_7	2872	MKNK2	860	-0.26872462034225464	-0.2980204	Yes
row_8	6237	RRAS	869	-0.27997666597366333	-0.2781787	Yes
row_9	59285	CACNG6	893	-0.3096495568752289	-0.26643017	Yes
row_10	4616	GADD45B	904	-0.3304883539676666	-0.24340981	Yes
row_11	3164	NR4A1	912	-0.34057387709617615	-0.2173057	Yes
row_12	6789	STK4	915	-0.3449389934539795	-0.18720008	Yes
row_13	2317	FLNB	936	-0.3601965606212616	-0.16866738	Yes
row_14	7132	TNFRSF1A	1055	-0.4490841329097748	-0.2126106	Yes
row_15	4773	NFATC2	1085	-0.46534353494644165	-0.19094579	Yes
row_16	11221	DUSP10	1095	-0.4745993912220001	-0.15402524	Yes
row_17	5154	PDGFA	1191	-0.565866231918335	-0.17071751	Yes
row_18	51776	ZAK	1196	-0.5714089274406433	-0.1213409	Yes
row_19	2005	ELK4	1235	-0.6120241284370422	-0.0927455	Yes
row_20	1956	EGFR	1266	-0.6574655175209045	-0.054230537	Yes
row_21	1649	DDIT3	1341	-0.7794482707977295	-0.03625988	Yes
row_22	5156	PDGFRA	1383	-0.9321602582931519	0.019452333	Yes
