# Supplementary material for: Role and mechanism of NCAPD3 in promoting malignant behaviors in gastric cancer
Source: Front Pharmacol. 2024 Apr 22;15:1341039. doi: 10.3389/fphar.2024.1341039 (PMC11070777; doi:10.3389/fphar.2024.1341039)
Supplement: Supplementary file 11 [file DataSheet2.ZIP › GSEA/Canonical pathways/my_analysis.Gsea.1599462267220/KEGG_REGULATION_OF_ACTIN_CYTOSKELETON.tsv]

NAME	SYMBOL	TITLE	RANK IN GENE LIST	RANK METRIC SCORE	RUNNING ES	CORE ENRICHMENT
row_0	54434	SSH1	183	0.6921935677528381	-0.050661713	No
row_1	324	APC	281	0.6074237823486328	-0.04953573	No
row_2	5295	PIK3R1	467	0.4932515323162079	-0.12477355	No
row_3	1793	DOCK1	489	0.479606956243515	-0.08403588	No
row_4	2909	ARHGAP35	844	0.2586814761161804	-0.30770758	Yes
row_5	3673	ITGA2	858	-0.2640848159790039	-0.28630626	Yes
row_6	6237	RRAS	869	-0.27997666597366333	-0.26090577	Yes
row_7	3691	ITGB4	926	-0.35191982984542847	-0.2601112	Yes
row_8	5305	PIP4K2A	1033	-0.431742399930954	-0.2858734	Yes
row_9	7074	TIAM1	1143	-0.5083568096160889	-0.30487376	Yes
row_10	5154	PDGFA	1191	-0.565866231918335	-0.2727398	Yes
row_11	26999	CYFIP2	1234	-0.6105973124504089	-0.23181811	Yes
row_12	1956	EGFR	1266	-0.6574655175209045	-0.17755908	Yes
row_13	7414	VCL	1308	-0.7117709517478943	-0.12415129	Yes
row_14	23365	ARHGEF12	1329	-0.7513290643692017	-0.051088057	Yes
row_15	5156	PDGFRA	1383	-0.9321602582931519	0.019354895	Yes
