# Supplementary material for: Role and mechanism of NCAPD3 in promoting malignant behaviors in gastric cancer
Source: Front Pharmacol. 2024 Apr 22;15:1341039. doi: 10.3389/fphar.2024.1341039 (PMC11070777; doi:10.3389/fphar.2024.1341039)
Supplement: Supplementary file 11 [file DataSheet2.ZIP › GSEA/Canonical pathways/my_analysis.Gsea.1599462267220/KEGG_SPLICEOSOME.tsv]

NAME	SYMBOL	TITLE	RANK IN GENE LIST	RANK METRIC SCORE	RUNNING ES	CORE ENRICHMENT
row_0	6428	SRSF3	55	0.9074827432632446	0.052457113	Yes
row_1	10929	SRSF8	150	0.735352098941803	0.05942691	Yes
row_2	23450	SF3B3	178	0.6973733901977539	0.11071337	Yes
row_3	3303	HSPA1A	206	0.6692375540733337	0.15914753	Yes
row_4	3304	HSPA1B	207	0.6692375540733337	0.22699217	Yes
row_5	6426	SRSF1	243	0.6370309591293335	0.2664101	Yes
row_6	5356	PLRG1	338	0.5730703473091125	0.2569284	Yes
row_7	10291	SF3A1	466	0.49333059787750244	0.2156391	Yes
row_8	9416	DDX23	553	0.4449217617511749	0.19891748	Yes
row_9	6632	SNRPD1	563	0.4402870237827301	0.23708187	Yes
row_10	6427	SRSF2	679	0.3876695930957794	0.19370794	Yes
row_11	23350	U2SURP	719	0.36446285247802734	0.20261836	Yes
row_12	27316	RBMX	762	0.3415558338165283	0.20704983	Yes
row_13	4670	HNRNPM	790	0.33023354411125183	0.22111711	Yes
row_14	9343	EFTUD2	818	0.3047166168689728	0.23259757	Yes
row_15	26121	PRPF31	825	0.30077874660491943	0.2587759	Yes
row_16	11157	LSM6	830	0.2964393198490143	0.2859521	Yes
row_17	3312	HSPA8	848	0.244069904088974	0.2984735	Yes
row_18	9939	RBM8A	1093	-0.4736517071723938	0.17107709	No
row_19	6430	SRSF5	1183	-0.5533615350723267	0.16319194	No
