# Supplementary material for: Role and mechanism of NCAPD3 in promoting malignant behaviors in gastric cancer
Source: Front Pharmacol. 2024 Apr 22;15:1341039. doi: 10.3389/fphar.2024.1341039 (PMC11070777; doi:10.3389/fphar.2024.1341039)
Supplement: Supplementary file 11 [file DataSheet2.ZIP › GSEA/Canonical pathways/my_analysis.Gsea.1599462267220/my_analysis.Gsea.1599462267220.rpt]

producer_class	xtools.gsea.Gsea
producer_timestamp	1599462267220
param	zip_report	false
param	num	100
param	scoring_scheme	weighted
param	norm	meandiv
param	out	C:\Users\huisuan1\Desktop\GSEA\Result\Canonical pathways
param	mode	Max_probe
param	include_only_symbols	true
param	set_max	500
param	gmx	C:\Users\huisuan1\Desktop\GSEA\GSEAset\c2.cp.v7.1.entrez.gmt
param	plot_top_x	20
param	nperm	1000
param	order	descending
param	rpt_label	my_analysis
param	rnd_seed	timestamp
param	set_min	15
param	res	C:\Users\huisuan1\Desktop\GSEA\GSEA_analysis\filtered_dataset.gct
param	create_svgs	false
param	cls	C:\Users\huisuan1\Desktop\GSEA\GSEA_analysis\sample_info.cls#WT_versus_NCAPD3_MUT
param	sort	real
param	create_gcts	false
param	help	false
param	save_rnd_lists	false
param	median	false
param	metric	Signal2Noise
param	make_sets	true
param	rnd_type	no_balance
param	gui	false
param	permute	gene_set
param	collapse	No_Collapse
file	C:\Users\huisuan1\Desktop\GSEA\Result\Canonical pathways\my_analysis.Gsea.1599462267220\index.html
