# Supplementary material for: Role and mechanism of NCAPD3 in promoting malignant behaviors in gastric cancer
Source: Front Pharmacol. 2024 Apr 22;15:1341039. doi: 10.3389/fphar.2024.1341039 (PMC11070777; doi:10.3389/fphar.2024.1341039)
Supplement: Supplementary file 11 [file DataSheet2.ZIP › GSEA/Canonical pathways/my_analysis.Gsea.1599462267220/NABA_MATRISOME.tsv]

NAME	SYMBOL	TITLE	RANK IN GENE LIST	RANK METRIC SCORE	RUNNING ES	CORE ENRICHMENT
row_0	7052	TGM2	17	1.0451875925064087	0.02154217	No
row_1	2243	FGA	18	1.038749098777771	0.05534729	No
row_2	4811	NID1	51	0.9133633971214294	0.06159423	No
row_3	2921	CXCL3	57	0.8839825391769409	0.08669424	No
row_4	5967	REG1A	100	0.788103461265564	0.08152795	No
row_5	64856	VWA1	259	0.6233048439025879	-0.014107938	No
row_6	4238	MFAP3	279	0.6087097525596619	-0.008237884	No
row_7	2244	FGB	321	0.5819570422172546	-0.01937934	No
row_8	2919	CXCL1	405	0.5344293117523193	-0.062881924	No
row_9	2920	CXCL2	454	0.5013894438743591	-0.081781104	No
row_10	1755	DMBT1	480	0.48660409450531006	-0.08428692	No
row_11	3479	IGF1	511	0.4693140983581543	-0.0910238	No
row_12	9037	SEMA5A	688	0.38452574610710144	-0.2076367	No
row_13	6385	SDC4	871	-0.2823237478733063	-0.33197773	No
row_14	301	ANXA1	914	-0.342291921377182	-0.35165253	No
row_15	3913	LAMB2	919	-0.3484216332435608	-0.34324816	No
row_16	4052	LTBP1	928	-0.3527083992958069	-0.337639	No
row_17	3489	IGFBP6	934	-0.3592204749584198	-0.3296169	No
row_18	6273	S100A2	942	-0.3649752736091614	-0.32287484	No
row_19	6286	S100P	1011	-0.41206368803977966	-0.35935456	No
row_20	3914	LAMB3	1015	-0.41380980610847473	-0.34808853	No
row_21	83998	REG4	1037	-0.4351501762866974	-0.34933418	No
row_22	6590	SLPI	1062	-0.45269596576690674	-0.3522098	No
row_23	1308	COL17A1	1065	-0.4550764858722687	-0.33886713	No
row_24	3918	LAMC2	1088	-0.46613746881484985	-0.339838	No
row_25	5268	SERPINB5	1089	-0.4672984182834625	-0.3246302	No
row_26	3963	LGALS7	1107	-0.4832354784011841	-0.32137623	No
row_27	1282	COL4A1	1165	-0.5338173508644104	-0.34582317	No
row_28	5154	PDGFA	1191	-0.565866231918335	-0.34574947	No
row_29	145864	HAPLN3	1238	-0.6158456206321716	-0.35945642	Yes
row_30	7057	THBS1	1242	-0.6199081540107727	-0.34148312	Yes
row_31	50856	CLEC4A	1249	-0.6304212212562561	-0.3253687	Yes
row_32	1893	ECM1	1250	-0.6370239853858948	-0.30463734	Yes
row_33	23436	CELA3B	1273	-0.6613727807998657	-0.29925445	Yes
row_34	10136	CELA3A	1274	-0.6613727807998657	-0.2777307	Yes
row_35	4240	MFGE8	1280	-0.6684332489967346	-0.25964552	Yes
row_36	5046	PCSK6	1297	-0.6985540390014648	-0.24865055	Yes
row_37	8744	TNFSF9	1305	-0.7077756524085999	-0.2307524	Yes
row_38	10344	CCL26	1310	-0.7135342955589294	-0.21046579	Yes
row_39	3084	NRG1	1320	-0.7385645508766174	-0.19303297	Yes
row_40	1839	HBEGF	1328	-0.750725269317627	-0.17373705	Yes
row_41	113791	PIK3IP1	1345	-0.7872983813285828	-0.15985397	Yes
row_42	7422	VEGFA	1346	-0.7878779172897339	-0.13421321	Yes
row_43	9966	TNFSF15	1376	-0.9002522826194763	-0.12619193	Yes
row_44	59277	NTN4	1390	-0.9992978572845459	-0.103208505	Yes
row_45	5055	SERPINB2	1397	-1.0883805751800537	-0.072190225	Yes
row_46	1475	CSTA	1400	-1.1622124910354614	-0.035834454	Yes
row_47	4312	MMP1	1407	-1.3040069341659546	0.0022011837	Yes
