# Supplementary material for: Role and mechanism of NCAPD3 in promoting malignant behaviors in gastric cancer
Source: Front Pharmacol. 2024 Apr 22;15:1341039. doi: 10.3389/fphar.2024.1341039 (PMC11070777; doi:10.3389/fphar.2024.1341039)
Supplement: Supplementary file 11 [file DataSheet2.ZIP › GSEA/Canonical pathways/my_analysis.Gsea.1599462267220/NABA_MATRISOME_ASSOCIATED.tsv]

NAME	SYMBOL	TITLE	RANK IN GENE LIST	RANK METRIC SCORE	RUNNING ES	CORE ENRICHMENT
row_0	7052	TGM2	17	1.0451875925064087	0.039935928	No
row_1	2921	CXCL3	57	0.8839825391769409	0.055883203	No
row_2	5967	REG1A	100	0.788103461265564	0.064865425	No
row_3	2919	CXCL1	405	0.5344293117523193	-0.12855037	No
row_4	2920	CXCL2	454	0.5013894438743591	-0.13824481	No
row_5	3479	IGF1	511	0.4693140983581543	-0.15533552	No
row_6	9037	SEMA5A	688	0.38452574610710144	-0.2635581	No
row_7	6385	SDC4	871	-0.2823237478733063	-0.3812341	No
row_8	301	ANXA1	914	-0.342291921377182	-0.3945367	No
row_9	6273	S100A2	942	-0.3649752736091614	-0.3958437	No
row_10	6286	S100P	1011	-0.41206368803977966	-0.42448553	No
row_11	83998	REG4	1037	-0.4351501762866974	-0.42083648	No
row_12	6590	SLPI	1062	-0.45269596576690674	-0.41558626	No
row_13	5268	SERPINB5	1089	-0.4672984182834625	-0.4110543	No
row_14	3963	LGALS7	1107	-0.4832354784011841	-0.39920872	No
row_15	5154	PDGFA	1191	-0.565866231918335	-0.4310241	No
row_16	50856	CLEC4A	1249	-0.6304212212562561	-0.44078565	Yes
row_17	23436	CELA3B	1273	-0.6613727807998657	-0.42438018	Yes
row_18	10136	CELA3A	1274	-0.6613727807998657	-0.3913201	Yes
row_19	5046	PCSK6	1297	-0.6985540390014648	-0.37233192	Yes
row_20	8744	TNFSF9	1305	-0.7077756524085999	-0.3420211	Yes
row_21	10344	CCL26	1310	-0.7135342955589294	-0.3092501	Yes
row_22	3084	NRG1	1320	-0.7385645508766174	-0.27884844	Yes
row_23	1839	HBEGF	1328	-0.750725269317627	-0.24639067	Yes
row_24	113791	PIK3IP1	1345	-0.7872983813285828	-0.21862176	Yes
row_25	7422	VEGFA	1346	-0.7878779172897339	-0.17923807	Yes
row_26	9966	TNFSF15	1376	-0.9002522826194763	-0.15523638	Yes
row_27	5055	SERPINB2	1397	-1.0883805751800537	-0.1153137	Yes
row_28	1475	CSTA	1400	-1.1622124910354614	-0.05866635	Yes
row_29	4312	MMP1	1407	-1.3040069341659546	0.002172434	Yes
