# Supplementary material for: Role and mechanism of NCAPD3 in promoting malignant behaviors in gastric cancer
Source: Front Pharmacol. 2024 Apr 22;15:1341039. doi: 10.3389/fphar.2024.1341039 (PMC11070777; doi:10.3389/fphar.2024.1341039)
Supplement: Supplementary file 11 [file DataSheet2.ZIP › GSEA/Canonical pathways/my_analysis.Gsea.1599462267220/PID_P53_DOWNSTREAM_PATHWAY.tsv]

NAME	SYMBOL	TITLE	RANK IN GENE LIST	RANK METRIC SCORE	RUNNING ES	CORE ENRICHMENT
row_0	57103	TIGAR	37	0.962968111038208	0.045217775	No
row_1	4193	MDM2	131	0.768971860408783	0.035642985	No
row_2	55240	STEAP3	169	0.7097216248512268	0.06196378	No
row_3	324	APC	281	0.6074237823486328	0.027375484	No
row_4	5728	PTEN	285	0.6057604551315308	0.07041685	No
row_5	1387	CREBBP	387	0.5441434383392334	0.038306065	No
row_6	637	BID	478	0.4869651198387146	0.009848064	No
row_7	839	CASP6	792	0.3299730122089386	-0.19087167	No
row_8	6273	S100A2	942	-0.3649752736091614	-0.270909	No
row_9	5111	PCNA	1077	-0.4598785638809204	-0.33306566	Yes
row_10	5268	SERPINB5	1089	-0.4672984182834625	-0.30611572	Yes
row_11	857	CAV1	1098	-0.47528699040412903	-0.27640986	Yes
row_12	54541	DDIT4	1133	-0.5019238591194153	-0.2634349	Yes
row_13	1263	PLK3	1134	-0.502112865447998	-0.22596776	Yes
row_14	604	BCL6	1136	-0.504466712474823	-0.18904494	Yes
row_15	639	PRDM1	1159	-0.5232577323913574	-0.16583875	Yes
row_16	665	BNIP3L	1185	-0.5555410385131836	-0.14238343	Yes
row_17	1956	EGFR	1266	-0.6574655175209045	-0.15091945	Yes
row_18	133746	JMY	1350	-0.7933464050292969	-0.15147601	Yes
row_19	4233	MET	1358	-0.8209582567214966	-0.09525659	Yes
row_20	255488	RNF144B	1362	-0.8344603180885315	-0.035149887	Yes
row_21	10397	NDRG1	1380	-0.9245251417160034	0.021598164	Yes
