# Supplementary material for: Role and mechanism of NCAPD3 in promoting malignant behaviors in gastric cancer
Source: Front Pharmacol. 2024 Apr 22;15:1341039. doi: 10.3389/fphar.2024.1341039 (PMC11070777; doi:10.3389/fphar.2024.1341039)
Supplement: Supplementary file 11 [file DataSheet2.ZIP › GSEA/Canonical pathways/my_analysis.Gsea.1599462267220/ranked_gene_list_WT_versus_NCAPD3_MUT_1599462267220.tsv]

NAME	TITLE	SCORE
51315	KRCC1	1.5268356
4288	MKI67	1.3411151
51111	KMT5B	1.2165188
51585	PCF11	1.2122841
63926	ANKEF1	1.18041
2935	GSPT1	1.1558118
64172	OSGEPL1	1.152225
2072	ERCC4	1.1302096
29070	CCDC113	1.1136466
342184	FMN1	1.1100379
388969	C2orf68	1.0971689
5514	PPP1R10	1.0867332
51312	SLC25A37	1.0774603
160518	DENND5B	1.059946
51351	ZNF117	1.0517256
55149	MTPAP	1.0510675
659	BMPR2	1.0466954
7052	TGM2	1.0451876
2243	FGA	1.0387491
51134	CEP83	1.0382469
23272	FAM208A	1.0320297
10984	KCNQ1OT1	1.0292189
8568	RRP1	1.0270977
5099	PCDH7	1.0260146
7170	TPM3	1.0183759
7571	ZNF23	1.0175377
7763	ZFAND5	1.0058731
23174	ZCCHC14	1.0039446
10513	APPBP2	1.0002192
54894	RNF43	1.0002128
84133	ZNRF3	0.9964393
51279	C1RL	0.99102795
55170	PRMT6	0.98148996
23248	RPRD2	0.97728235
23253	ANKRD12	0.9771728
323	APBB2	0.9769831
222236	NAPEPLD	0.9765978
57103	TIGAR	0.9629681
55727	BTBD7	0.9537742
53354	PANK1	0.9491263
140707	BRI3BP	0.94680953
102659353	THRIL	0.94680953
119467	CLRN3	0.94448805
144233	BCDIN3D	0.94246405
57594	HOMEZ	0.93299544
115209	OMA1	0.93244094
9759	HDAC4	0.9249121
3954	LETM1	0.9238528
284942	RPL23AP82	0.9229453
375341	C3orf62	0.91876125
376940	ZC3H6	0.91447383
4811	NID1	0.9133634
388536	ZNF790	0.9130292
80746	TSEN2	0.90850794
5087	PBX1	0.9081182
6428	SRSF3	0.90748274
132320	SCLT1	0.90189457
2921	CXCL3	0.88398254
1497	CTNS	0.8834461
57542	KLHL42	0.8756924
23322	RPGRIP1L	0.87124544
91893	FDXACB1	0.86910325
54149	C21orf91	0.8641674
2120	ETV6	0.8619598
642852	LOC642852	0.8597937
117145	THEM4	0.85954034
285989	ZNF789	0.85721755
152877	FAM53A	0.8569049
55794	DDX28	0.8562662
3654	IRAK1	0.85578054
4204	MECP2	0.85578054
23338	JADE2	0.85454756
79803	HPS6	0.8532115
10207	INADL	0.8512481
7743	ZNF189	0.8508935
2926	GRSF1	0.8493126
27304	MOCS3	0.8438853
23054	NCOA6	0.8381944
157680	VPS13B	0.83786327
153364	MBLAC2	0.837595
7697	ZNF138	0.8265809
353088	ZNF429	0.82401556
153769	SH3RF2	0.82396305
3667	IRS1	0.8213426
9489	PGS1	0.8198713
80759	KHDC1	0.81831074
654780	SFPQ	0.81799716
6421	SFPQ	0.81799716
7976	FZD3	0.81520027
11052	CPSF6	0.81382525
284323	ZNF780A	0.8052105
401474	SAMD12	0.8048891
55343	SLC35C1	0.8042848
92140	MTDH	0.8014515
100533179	UBE2F-SCLY	0.80010873
51540	SCLY	0.80010873
112840	WDR89	0.79760915
79020	C7orf25	0.79256266
81839	VANGL1	0.7904509
56288	PARD3	0.7895925
5967	REG1A	0.78810346
55006	TRMT61B	0.78167367
56110	PCDHGA5	0.78145427
56107	PCDHGA9	0.78145427
56101	PCDHGB5	0.78145427
56100	PCDHGB6	0.78145427
56113	PCDHGA2	0.78145427
56112	PCDHGA3	0.78145427
56099	PCDHGB7	0.78145427
9708	PCDHGA8	0.78145427
56105	PCDHGA11	0.78145427
56109	PCDHGA6	0.78145427
56098	PCDHGC4	0.78145427
56097	PCDHGC5	0.78145427
56111	PCDHGA4	0.78145427
56104	PCDHGB1	0.78145427
56106	PCDHGA10	0.78145427
56114	PCDHGA1	0.78145427
5098	PCDHGC3	0.78145427
26025	PCDHGA12	0.78145427
56103	PCDHGB2	0.78145427
56108	PCDHGA7	0.78145427
8641	PCDHGB4	0.78145427
56102	PCDHGB3	0.78145427
129607	CMPK2	0.77878094
7769	ZNF226	0.77723265
50861	STMN3	0.777091
51512	GTSE1	0.7736363
55687	TRMU	0.7736363
51643	TMBIM4	0.7728116
79109	MAPKAP1	0.7696965
4193	MDM2	0.76897186
6925	TCF4	0.7683351
26272	FBXO4	0.7673666
285343	TCAIM	0.76451176
55781	RIOK2	0.76324314
286101	ZNF252P	0.7581634
390927	ZNF793	0.75814855
7464	CORO2A	0.7574592
80312	TET1	0.7571067
163882	CNST	0.7568574
81790	RNF170	0.75669074
23380	SRGAP2	0.75651234
92935	MARS2	0.74106514
222234	FAM185A	0.7403781
55900	ZNF302	0.7403606
339318	ZNF181	0.7403606
100129800	ZNF807	0.7403606
8549	LGR5	0.73929125
55714	TENM3	0.73614055
10929	SRSF8	0.7353521
22879	MON1B	0.7348131
80304	C2orf44	0.7310047
51174	TUBD1	0.72961843
7733	ZNF180	0.72786605
9848	MFAP3L	0.72628456
162967	ZNF320	0.7258227
3770	KCNJ14	0.7211671
7248	TSC1	0.718006
2186	BPTF	0.71732813
79789	CLMN	0.71689224
10206	TRIM13	0.7164974
11162	NUDT6	0.71601194
10161	LPAR6	0.7107057
22834	ZNF652	0.7105959
817	CAMK2D	0.71011454
51434	ANAPC7	0.7099932
90025	UBE3D	0.70990264
10795	ZNF268	0.70980936
55240	STEAP3	0.7097216
134957	STXBP5	0.7092786
653390	RRN3P2	0.7065557
54971	BANP	0.7065557
83877	TM2D2	0.7036376
29940	DSE	0.7034802
23590	PDSS1	0.7009744
57325	CSRP2BP	0.6984631
54492	NEURL1B	0.69743973
23450	SF3B3	0.6973734
400892	BCRP2	0.695183
613	BCR	0.695183
23023	TMCC1	0.69464093
84911	ZNF382	0.6924683
54434	SSH1	0.69219357
54919	DNAAF5	0.689552
6672	SP100	0.6886632
23288	IQCE	0.6877222
54516	MTRF1L	0.6871375
339559	ZFP69	0.686344
55132	LARP1B	0.6863392
7562	ZNF708	0.6861938
54815	GATAD2A	0.68517923
51018	RRP15	0.6851756
11231	SEC63	0.68478763
3308	HSPA4	0.68469745
84190	METTL25	0.68355906
6191	RPS4X	0.6816003
9897	KIAA0196	0.681579
9456	HOMER1	0.68046975
55798	METTL2B	0.6775261
5189	PEX1	0.67614233
79230	ZNF557	0.67452544
145389	SLC38A6	0.67325675
116236	ABHD15	0.6723491
7024	TFCP2	0.67143375
26278	SACS	0.66937894
3303	HSPA1A	0.66923755
3304	HSPA1B	0.66923755
4836	NMT1	0.6687623
79922	MRM1	0.6686948
93183	PIGM	0.6681428
84142	FAM175A	0.6668911
81619	TSPAN14	0.6657954
171425	CLYBL	0.6645258
348801	LNP1	0.66437215
22948	CCT5	0.66280586
196294	IMMP1L	0.6621013
79664	ICE2	0.6615551
414328	IDNK	0.6612991
54801	HAUS6	0.6603381
254394	MCM9	0.6593534
84976	DISP1	0.65931314
55028	C17orf80	0.6587038
126792	B3GALT6	0.65839785
55172	DNAAF2	0.6566285
127253	TYW3	0.6542927
146050	ZSCAN29	0.6541663
55599	RNPC3	0.6519674
85407	NKD1	0.6517856
9931	HELZ	0.6508859
51250	C6orf203	0.65047085
6573	SLC19A1	0.64993215
84816	RTN4IP1	0.64938515
151636	DTX3L	0.6488464
55070	DET1	0.6475224
400410	ST20	0.64708805
8831	SYNGAP1	0.6466399
221504	ZBTB9	0.6466399
91574	C12orf65	0.6458482
57521	RPTOR	0.6447486
23001	WDFY3	0.6418607
23247	KIAA0556	0.63838834
161779	PGBD4	0.63723725
6426	SRSF1	0.63703096
5701	PSMC2	0.6360169
51135	IRAK4	0.63496226
55745	AP5M1	0.634296
9778	KIAA0232	0.63333094
64794	DDX31	0.6325007
92806	CENPBD1	0.6308735
55238	SLC38A7	0.6300985
8498	RANBP3	0.6291697
163126	EID2	0.6290489
161582	DYX1C1	0.62604403
528	ATP6V1C1	0.62544477
1161	ERCC8	0.62498116
6850	SYK	0.6247974
55756	INTS9	0.6243456
83666	PARP9	0.62417203
64856	VWA1	0.62330484
219293	ATAD3C	0.62330484
54865	GPATCH4	0.6224505
55711	FAR2	0.62243366
87178	PNPT1	0.6222524
10464	PIBF1	0.6219124
25974	MMACHC	0.62130266
25973	PARS2	0.6204187
116143	WDR92	0.61872953
152485	ZNF827	0.6181453
22845	DOLK	0.6178713
100302736	TMED7-TICAM2	0.61692977
353376	TICAM2	0.61692977
10944	C11orf58	0.61659914
92595	ZNF764	0.6160583
403313	PLPP6	0.6153323
199857	ALG14	0.6150651
23341	DNAJC16	0.6133257
27102	EIF2AK1	0.60940665
55275	VPS53	0.60879564
4238	MFAP3	0.60870975
2632	GBE1	0.6085741
324	APC	0.6074238
80124	VCPIP1	0.60677856
84874	ZNF514	0.6062208
10585	POMT1	0.60602444
5728	PTEN	0.60576046
54477	PLEKHA5	0.6045431
54462	CCSER2	0.602619
23036	ZNF292	0.60155755
91860	CALML4	0.599793
79098	C1orf116	0.59978074
105371397	LOC105371397	0.59755015
54758	KLHDC4	0.59755015
54737	MPHOSPH8	0.5956194
4281	MID1	0.59475344
84078	KBTBD7	0.5941506
6419	SETMAR	0.5932965
25972	UNC50	0.5929556
63920	ZBED8	0.59263057
81889	FAHD1	0.5918396
57190	SEPN1	0.59139174
9724	UTP14C	0.5910752
36	ACADSB	0.589343
84640	USP38	0.58865905
2241	FER	0.5883994
538	ATP7A	0.58818406
57673	BEND3	0.58808035
25852	ARMC8	0.5879967
647087	C7orf73	0.5876179
7626	ZNF75D	0.5875129
129831	RBM45	0.5871411
147929	ZNF565	0.5868615
2524	FUT2	0.5867413
79443	FYCO1	0.5859031
23211	ZC3H4	0.58567905
9674	KIAA0040	0.585667
7565	ZNF17	0.5847156
23229	ARHGEF9	0.58443326
26259	FBXW8	0.5834049
84946	LTV1	0.5827544
27079	RPUSD2	0.5823557
2244	FGB	0.58195704
92342	METTL18	0.5789977
7014	TERF2	0.57872486
1021	CDK6	0.57869905
6715	SRD5A1	0.57803816
8125	ANP32A	0.57773554
1601	DAB2	0.5766451
7220	TRPC1	0.57645434
55697	VAC14	0.5763624
84135	UTP15	0.57629937
3149	HMGB3	0.57505804
26156	RSL1D1	0.5740244
94107	TMEM203	0.57369375
51491	NOP16	0.57346904
56910	STARD7	0.57343894
285590	SH3PXD2B	0.5733627
4297	KMT2A	0.5731641
5356	PLRG1	0.57307035
960	CD44	0.5728788
728715	LOC728715	0.56972915
408186	OVOS	0.56972915
144203	OVOS2	0.56972915
100529261	CHURC1-FNTB	0.5696872
2342	FNTB	0.5696872
23660	ZKSCAN5	0.56957275
197259	MLKL	0.56942445
92399	MRRF	0.56855893
79184	BRCC3	0.56853205
9617	MTRF1	0.56824815
92070	CTBP1-AS2	0.5673064
85315	PAQR8	0.5667581
55869	HDAC8	0.56649184
55676	SLC30A6	0.56488377
54809	SAMD9	0.5643139
23216	TBC1D1	0.56313556
2965	GTF2H1	0.56301755
168374	ZNF92	0.56225014
1203	CLN5	0.5617443
9649	RALGPS1	0.5604982
5810	RAD1	0.55987746
51535	PPHLN1	0.55983967
23184	MESDC2	0.5586963
10818	FRS2	0.5584896
9315	NREP	0.5571643
5036	PA2G4	0.556907
1080	CFTR	0.5566406
253143	PRR14L	0.55499905
8573	CASK	0.55446243
166785	MMAA	0.5532013
57109	REXO4	0.5524812
326625	MMAB	0.5523134
5718	PSMD12	0.5516087
1183	CLCN4	0.5514479
115509	ZNF689	0.55055153
5465	PPARA	0.5502821
2997	GYS1	0.5479603
54093	SETD4	0.5475468
64327	LMBR1	0.54741573
9786	KIAA0586	0.5473695
23361	ZNF629	0.547352
84000	TMPRSS13	0.54718643
84542	KIAA1841	0.5469488
10618	TGOLN2	0.54650277
90102	PHLDB2	0.5459501
102724023	LOC102724023	0.5457217
8209	C21orf33	0.5457217
1387	CREBBP	0.54414344
54517	PUS7	0.543694
10212	DDX39A	0.54303837
5930	RBBP6	0.54272705
55617	TASP1	0.54156375
1962	EHHADH	0.5409273
23567	ZNF346	0.54075843
9815	GIT2	0.54034597
54554	WDR5B	0.53882915
100128551	LOC100128551	0.5386241
79683	ZDHHC14	0.5386241
23315	SLC9A8	0.5369387
5814	PURB	0.5357763
387263	C6orf120	0.53498363
104355135	LINC00431	0.5346934
10426	TUBGCP3	0.5346934
60526	LDAH	0.5345938
83932	SPRTN	0.53451896
2919	CXCL1	0.5344293
23031	MAST3	0.53435946
79896	THNSL1	0.53359336
79685	SAP30L	0.53304756
11019	LIAS	0.5329213
147007	TMEM199	0.53279305
259266	ASPM	0.5309323
25917	THUMPD3	0.53009903
9743	ARHGAP32	0.52826756
56894	AGPAT3	0.52653754
54994	GID8	0.5259335
63929	XPNPEP3	0.5255839
221786	FAM200A	0.5246504
126231	ZNF573	0.52295685
84274	COQ5	0.5225061
9075	CLDN2	0.5223178
55326	AGPAT5	0.5209787
79651	RHBDF2	0.51881266
805	CALM2	0.5178104
801	CALM1	0.5178104
57727	NCOA5	0.5166943
23242	COBL	0.51616454
9202	ZMYM4	0.51600295
4771	NF2	0.5157198
54665	RSBN1	0.51571196
10885	WDR3	0.51493984
11177	BAZ1A	0.5135737
4247	MGAT2	0.5133263
91392	ZNF502	0.51307863
85015	USP45	0.51280814
60686	C14orf93	0.51255643
55870	ASH1L	0.51232713
11217	AKAP2	0.50986177
445815	PALM2-AKAP2	0.50986177
6256	RXRA	0.5089306
8187	ZNF239	0.5082281
100506084	ARL17B	0.5077951
100996709	LOC100996709	0.5077951
100294341	LOC100294341	0.5077951
51326	ARL17A	0.5077951
22796	COG2	0.50747055
54931	TRMT10C	0.5072373
148304	C1orf74	0.50642675
57478	USP31	0.5062523
54482	TRMT13	0.50609547
5001	ORC5	0.5058447
8607	RUVBL1	0.5055611
23192	ATG4B	0.50549674
741	ZNHIT2	0.5030392
2920	CXCL2	0.50138944
27340	UTP20	0.50071496
200933	FBXO45	0.49997148
29071	C1GALT1C1	0.49988642
8226	PUDP	0.49979603
23383	MAU2	0.49971947
54522	ANKRD16	0.49962798
27097	TAF5L	0.498263
25880	TMEM186	0.4981094
84674	CARD6	0.49715692
6507	SLC1A3	0.49562883
10785	WDR4	0.49505544
10291	SF3A1	0.4933306
5295	PIK3R1	0.49325153
79960	JADE1	0.49319804
79047	KCTD15	0.49314755
9690	UBE3C	0.4929351
5429	POLH	0.4903344
146691	TOM1L2	0.48977616
84282	RNF135	0.4889095
102724200	LOC102724200	0.48806915
7109	TRAPPC10	0.48806915
55705	IPO9	0.4874462
4987	OPRL1	0.48736155
637	BID	0.48696512
80095	ZNF606	0.4868225
1755	DMBT1	0.4866041
5245	PHB	0.48597676
23116	FAM179B	0.48565918
10969	EBNA1BP2	0.48539096
23468	CBX5	0.48513272
53944	CSNK1G1	0.483718
9830	TRIM14	0.48035693
140775	SMCR8	0.48032847
25923	ATL3	0.48016667
1793	DOCK1	0.47960696
5510	PPP1R7	0.47832116
84261	FBXW9	0.47739592
8454	CUL1	0.47702843
8737	RIPK1	0.47676173
4191	MDH2	0.4760965
140688	NOL4L	0.47544214
29101	SSU72	0.4752102
10940	POP1	0.47388706
6470	SHMT1	0.4737942
58500	ZNF250	0.47373918
1479	CSTF3	0.47368443
6742	SSBP1	0.4720905
57460	PPM1H	0.47204927
11060	WWP2	0.47143692
51112	TRAPPC12	0.4711353
23255	MTCL1	0.47106376
5378	PMS1	0.47070166
57506	MAVS	0.46999884
3184	HNRNPD	0.46985617
54920	DUS2	0.46975547
1660	DHX9	0.4693547
3479	IGF1	0.4693141
5188	GATB	0.46856827
617	BCS1L	0.46732667
7753	ZNF202	0.46624354
64866	CDCP1	0.4661094
389058	SP5	0.46572995
130502	TTC32	0.46537346
104	ADARB1	0.4628954
4091	SMAD6	0.4622733
83448	PUS7L	0.46196145
7447	VSNL1	0.46114674
3607	FOXK2	0.46109563
23235	SIK2	0.4596365
132001	TAMM41	0.45963052
10478	SLC25A17	0.4595349
57180	ACTR3B	0.4595313
7627	ZNF75A	0.45867506
2140	EYA3	0.45800528
204	AK2	0.45800087
34	ACADM	0.45706537
56652	C10orf2	0.45658845
1979	EIF4EBP2	0.45632768
26049	FAM169A	0.45464575
64324	NSD1	0.45453075
90639	COX19	0.4544362
1200	TPP1	0.4536363
29090	TIMM21	0.45323887
84081	NSRP1	0.45276216
81031	SLC2A10	0.45270905
162962	ZNF836	0.45221666
7099	TLR4	0.45096985
8195	MKKS	0.44948515
55527	FEM1A	0.44939077
3609	ILF3	0.44928837
2188	FANCF	0.44908893
7334	UBE2N	0.44891945
55252	ASXL2	0.4483515
3836	KPNA1	0.44815677
9836	LCMT2	0.44791424
1819	DRG2	0.44714132
55339	WDR33	0.44536775
9993	DGCR2	0.44507152
9416	DDX23	0.44492176
84951	TNS4	0.44465664
79080	CCDC86	0.44340792
27229	TUBGCP4	0.44203576
78988	MRPL57	0.44149706
11259	FILIP1L	0.44146204
147015	DHRS13	0.44126657
79707	NOL9	0.44118634
53615	MBD3	0.44106385
10773	ZBTB6	0.44052917
6632	SNRPD1	0.44028702
84775	ZNF607	0.44001925
81931	ZNF93	0.43870953
7112	TMPO	0.43856716
4784	NFIX	0.4385057
55125	CEP192	0.43849054
80775	TMEM177	0.4382725
5198	PFAS	0.43746874
100128927	ZBTB42	0.43690005
84335	AKT1S1	0.43670493
55317	AP5S1	0.43663955
27349	MCAT	0.43619463
9747	TCAF1	0.4359956
79053	ALG8	0.43591276
57579	FAM135A	0.43560684
23008	KLHDC10	0.4351215
196410	METTL7B	0.43439603
55245	UQCC1	0.4342954
9816	URB2	0.43410823
6835	SURF2	0.4337343
90806	ANGEL2	0.43366784
23586	DDX58	0.43341312
26164	MTG2	0.433344
222658	KCTD20	0.433043
23313	KIAA0930	0.43289626
23786	BCL2L13	0.4316094
26057	ANKRD17	0.43115553
93134	ZNF561	0.43074396
9653	HS2ST1	0.42866203
4548	MTR	0.42841956
51388	NIP7	0.4280988
79027	ZNF655	0.4267403
5567	PRKACB	0.42641214
23195	MDN1	0.4262445
5860	QDPR	0.42548716
6493	SIM2	0.42469063
55039	TRMT12	0.42405927
54951	COMMD8	0.42299798
26100	WIPI2	0.42273423
55181	SMG8	0.421828
26123	TCTN3	0.42116085
6208	RPS14	0.42059448
9807	IP6K1	0.42033717
375484	SIMC1	0.4191148
219743	TYSND1	0.41887453
3433	IFIT2	0.41823733
23404	EXOSC2	0.41808704
80824	DUSP16	0.4176216
8021	NUP214	0.41713464
7290	HIRA	0.416937
56339	METTL3	0.4167226
9842	PLEKHM1	0.41614732
55308	DDX19A	0.41614148
79697	C14orf169	0.41506308
10445	MCRS1	0.41353092
22847	ZNF507	0.41333163
84948	TIGD5	0.41316524
55622	TTC27	0.4122861
6787	NEK4	0.4115686
113189	CHST14	0.41119298
54512	EXOSC4	0.41053152
5147	PDE6D	0.41013655
55735	DNAJC11	0.40888357
10061	ABCF2	0.40844953
1108	CHD4	0.40844712
54663	WDR74	0.40771937
23274	CLEC16A	0.4076524
26953	RANBP6	0.40607294
11083	DIDO1	0.40591016
10975	UQCR11	0.40566108
10274	STAG1	0.4056332
9852	EPM2AIP1	0.40552226
9881	TRANK1	0.40552226
26065	LSM14A	0.40534276
286410	ATP11C	0.40529406
219	ALDH1B1	0.40525904
643836	ZFP62	0.40512842
4047	LSS	0.40485877
151195	CCNYL1	0.40485117
80110	ZNF614	0.40366006
6197	RPS6KA3	0.4031501
79807	GSTCD	0.40225202
22929	SEPHS1	0.40091303
51728	POLR3K	0.40079117
23061	TBC1D9B	0.40055346
2021	ENDOG	0.40021983
23598	PATZ1	0.40006393
9949	AMMECR1	0.39973575
29890	RBM15B	0.39962065
6905	TBCE	0.39939168
11159	RABL2A	0.39935786
11158	RABL2B	0.39935786
10280	SIGMAR1	0.39886886
57679	ALS2	0.39869753
23064	SETX	0.39817098
57496	MKL2	0.3980298
11226	GALNT6	0.3973908
51287	COA4	0.39621815
78996	C7orf49	0.39592573
55612	FERMT1	0.39573228
94005	PIGS	0.3954226
23250	ATP11A	0.3951732
56252	YLPM1	0.39441103
26747	NUFIP1	0.39435074
7587	ZNF37A	0.39420655
79269	DCAF10	0.39364046
51603	METTL13	0.39054468
1119	CHKA	0.38982052
84085	FBXO30	0.38946134
54476	RNF216	0.38922366
400986	ANKRD36C	0.38903347
375248	ANKRD36	0.38903347
79832	QSER1	0.38900477
51283	BFAR	0.38869306
9453	GGPS1	0.3886031
5134	PDCD2	0.38844514
6427	SRSF2	0.3876696
149076	ZNF362	0.38760534
23212	RRS1	0.3871662
3145	HMBS	0.38642284
57493	HEG1	0.38637114
23093	TTLL5	0.38636976
157570	ESCO2	0.38599095
55157	DARS2	0.38521126
28996	HIPK2	0.385064
9037	SEMA5A	0.38452575
132949	AASDH	0.3844414
4507	MTAP	0.38360274
9831	ZNF623	0.38275084
285636	C5orf51	0.382378
89910	UBE3B	0.38083762
5190	PEX6	0.38081092
5987	TRIM27	0.3803398
10452	TOMM40	0.3800358
55750	AGK	0.37974718
10607	TBL3	0.3795589
84159	ARID5B	0.37867406
79670	ZCCHC6	0.37809226
22877	MLXIP	0.37679178
84975	MFSD5	0.37583092
2114	ETS2	0.3746531
9391	CIAO1	0.37365052
54851	ANKRD49	0.37311116
155435	RBM33	0.37290427
4669	NAGLU	0.37289068
5311	PKD2	0.37193537
23076	RRP1B	0.3704365
55958	KLHL9	0.37039158
178	AGL	0.36840165
6919	TCEA2	0.36803994
92002	FAM58A	0.3679064
2932	GSK3B	0.36701694
56897	WRNIP1	0.36657584
6651	SON	0.36536574
11329	STK38	0.36481264
84172	POLR1B	0.36461043
23350	U2SURP	0.36446285
83743	GRWD1	0.36433026
55122	AKIRIN2	0.3626682
5613	PRKX	0.36260858
93487	MAPK1IP1L	0.36160362
57466	SCAF4	0.3608767
79726	WDR59	0.36065516
122809	SOCS4	0.36013848
899	CCNF	0.36001435
9131	AIFM1	0.3597486
6182	MRPL12	0.35938108
57674	RNF213	0.35928515
55759	WDR12	0.35919604
153562	MARVELD2	0.3588155
134430	WDR36	0.358805
55003	PAK1IP1	0.35871214
23640	HSPBP1	0.35853806
203068	TUBB	0.35841236
9223	MAGI1	0.35710618
128061	C1orf131	0.35612962
26054	SENP6	0.35568988
51000	SLC35B3	0.35527673
23741	EID1	0.354659
8772	FADD	0.35452908
3434	IFIT1	0.35432768
54471	MIEF1	0.35402521
81627	TRMT1L	0.3529818
7675	ZNF121	0.35263243
64087	MCCC2	0.3517954
58509	CACTIN	0.3514666
6605	SMARCE1	0.34894136
51602	NOP58	0.3482552
84451	KIAA1804	0.3475133
112487	DTD2	0.34667617
440275	EIF2AK4	0.34652334
10726	NUDC	0.3460115
6241	RRM2	0.34576944
25825	BACE2	0.34420705
84148	KAT8	0.34381363
90120	C9orf69	0.343458
27300	ZNF544	0.34254256
23197	FAF2	0.34242347
55646	LYAR	0.34169585
27316	RBMX	0.34155583
494115	RBMXL1	0.34155583
404636	FAM45A	0.34126073
55855	FAM45BP	0.34126073
256435	ST6GALNAC3	0.3409375
8803	SUCLA2	0.3404842
23294	ANKS1A	0.33888036
3188	HNRNPH2	0.33752567
100529097	RPL36A-HNRNPH2	0.33752567
55178	RNMTL1	0.33651096
4869	NPM1	0.33640346
51118	UTP11L	0.3363448
23063	WAPL	0.33576483
646670	LOC646670	0.33530232
440292	LOC440292	0.33530232
54939	COMMD4	0.33530232
732265	LOC732265	0.33530232
10492	SYNCRIP	0.33444136
31	ACACA	0.33354738
23767	FLRT3	0.33313432
80218	NAA50	0.33218375
57619	SHROOM3	0.33105615
79081	LBHD1	0.3304289
102288414	C11orf98	0.3304289
9238	TBRG4	0.3303484
90231	KIAA2013	0.3303216
728138	LOC728138	0.3303216
102724984	LOC102724984	0.3303216
4670	HNRNPM	0.33023354
1736	DKC1	0.32999265
839	CASP6	0.329973
3323	HSP90AA4P	0.32884386
51154	MRTO4	0.326703
3093	UBE2K	0.3263301
158	ADSL	0.3256442
23246	BOP1	0.3252025
84522	JAGN1	0.32421073
39	ACAT2	0.32192856
79590	MRPL24	0.32037285
27341	RRP7A	0.32018337
91695	RRP7BP	0.32018337
100533955	SENP3-EIF4A1	0.31878105
1973	EIF4A1	0.31878105
29960	FTSJ2	0.31873566
9749	PHACTR2	0.31860662
80230	RUFY1	0.31719068
9791	PTDSS1	0.3157296
3704	ITPA	0.31433403
5901	RAN	0.31257018
57181	SLC39A10	0.31252202
51575	ESF1	0.30857757
5898	RALA	0.30850664
8904	CPNE1	0.30797103
4285	MIPEP	0.30748925
9221	NOLC1	0.30688083
51373	MRPS17	0.3058792
9343	EFTUD2	0.30471662
57665	RDH14	0.30436602
100526794	NT5C1B-RDH14	0.30436602
26608	TBL2	0.30424798
11091	WDR5	0.30419058
1605	DAG1	0.30410233
7037	TFRC	0.3033411
26121	PRPF31	0.30077875
516	ATP5G1	0.30060956
7429	VIL1	0.29926294
387680	FAM21A	0.2974266
253725	FAM21C	0.2974266
11157	LSM6	0.29643932
3146	HMGB1	0.2953643
1718	DHCR24	0.2932083
84823	LMNB2	0.29308978
9524	TECR	0.29183137
6732	SRPK1	0.2909045
1717	DHCR7	0.28796953
10528	NOP56	0.28531837
6183	MRPS12	0.27996835
6558	SLC12A2	0.27631953
8835	SOCS2	0.27501634
2224	FDPS	0.27329725
23435	TARDBP	0.2718538
4691	NCL	0.27000716
2909	ARHGAP35	0.25868148
143244	EIF5AL1	0.2585315
1984	EIF5A	0.2585315
10856	RUVBL2	0.2565582
3312	HSPA8	0.2440699
54206	ERRFI1	-0.22943546
6303	SAT1	-0.23282866
4071	TM4SF1	-0.25143883
7357	UGCG	-0.25377265
2747	GLUD2	-0.25536183
2746	GLUD1	-0.25536183
3106	HLA-B	-0.25783715
6301	SARS	-0.25870425
360	AQP3	-0.26311475
3673	ITGA2	-0.26408482
5723	PSPH	-0.26745424
2872	MKNK2	-0.26872462
55450	CAMK2N1	-0.2688598
1051	CEBPB	-0.2743204
4502	MT2A	-0.27697343
6675	UAP1	-0.27768117
8837	CFLAR	-0.27822003
200315	APOBEC3A	-0.27833587
100913187	APOBEC3A_B	-0.27833587
9582	APOBEC3B	-0.27833587
6237	RRAS	-0.27997667
26031	OSBPL3	-0.28142542
6385	SDC4	-0.28232375
144195	SLC2A14	-0.28250057
6515	SLC2A3	-0.28250057
51278	IER5	-0.28297716
140809	SRXN1	-0.2874063
3309	HSPA5	-0.288271
7296	TXNRD1	-0.28919408
6520	SLC3A2	-0.28987548
54968	TMEM70	-0.29147682
3005	H1F0	-0.29446453
50640	PNPLA8	-0.29640254
10589	DRAP1	-0.30011648
100379661	GRIK1-AS2	-0.30039307
571	BACH1	-0.30039307
5292	PIM1	-0.30049017
667	DST	-0.30289188
2150	F2RL1	-0.30352363
990	CDC6	-0.30372167
220213	OTUD1	-0.30437887
8140	SLC7A5	-0.30531687
23731	TMEM245	-0.30627424
27230	SERP1	-0.30635667
59285	CACNG6	-0.30964956
23412	COMMD3	-0.31166422
170954	PPP1R18	-0.31187877
64063	PRSS22	-0.31549144
55652	SLC48A1	-0.31742907
54532	USP53	-0.32154888
8848	TSC22D1	-0.3235588
7453	WARS	-0.32495418
694	BTG1	-0.3259525
9181	ARHGEF2	-0.32595578
51141	INSIG2	-0.32801613
4616	GADD45B	-0.33048835
199731	CADM4	-0.33277312
55971	BAIAP2L1	-0.33306566
27131	SNX5	-0.3333597
3664	IRF6	-0.33375758
4008	LMO7	-0.33505312
4209	MEF2D	-0.33717382
10797	MTHFD2	-0.33758077
3164	NR4A1	-0.34057388
23710	GABARAPL1	-0.34063655
301	ANXA1	-0.34229192
6789	STK4	-0.344939
9414	TJP2	-0.34527773
84056	KATNAL1	-0.34561706
51124	IER3IP1	-0.34658062
3913	LAMB2	-0.34842163
1195	CLK1	-0.34860492
16	AARS	-0.34897426
8738	CRADD	-0.34903625
9615	GDA	-0.35087126
147920	IGFL2	-0.35102955
10232	MSLN	-0.3512356
3691	ITGB4	-0.35191983
23608	MKRN1	-0.35198084
4052	LTBP1	-0.3527084
3949	LDLR	-0.35315907
4088	SMAD3	-0.35338426
80352	RNF39	-0.35453174
440026	TMEM41B	-0.35500684
90874	ZNF697	-0.3566508
3489	IGFBP6	-0.35922047
3475	IFRD1	-0.36013296
2317	FLNB	-0.36019656
9388	LIPG	-0.36088285
1978	EIF4EBP1	-0.36151186
3716	JAK1	-0.362746
153830	RNF145	-0.3631288
6397	SEC14L1	-0.36389622
6273	S100A2	-0.36497527
2037	EPB41L2	-0.36513674
4973	OLR1	-0.36564004
384	ARG2	-0.36624023
25901	CCDC28A	-0.36646223
157	ADRBK2	-0.36677778
8780	RIOK3	-0.36706677
79094	CHAC1	-0.36744475
725	C4BPB	-0.36771873
9052	GPRC5A	-0.36872214
5329	PLAUR	-0.3726876
11007	CCDC85B	-0.37291873
10241	CALCOCO2	-0.37301952
4680	CEACAM6	-0.37398574
3665	IRF7	-0.3745618
10123	ARL4C	-0.3767932
9141	PDCD5	-0.37887698
26579	MYEOV	-0.3797874
83641	FAM107B	-0.38055304
81544	GDPD5	-0.38083407
10974	ADIRF	-0.38200507
8881	CDC16	-0.3826998
4864	NPC1	-0.38385832
54498	SMOX	-0.38412198
493869	GPX8	-0.38452193
7503	XIST	-0.3851255
221656	KDM1B	-0.38551074
55186	SLC25A36	-0.3867197
5621	PRNP	-0.3867302
80336	PABPC1L	-0.38729617
9314	KLF4	-0.38873425
55591	VEZT	-0.3887997
6239	RREB1	-0.39132783
171586	ABHD3	-0.39159864
7067	THRA	-0.39202097
9572	NR1D1	-0.39202097
51667	NUB1	-0.39238328
84919	PPP1R15B	-0.39373866
10793	ZNF273	-0.3939623
9180	OSMR	-0.3940152
5163	PDK1	-0.3942207
10724	MGEA5	-0.3943738
7090	TLE3	-0.394523
4645	MYO5B	-0.39488873
25902	MTHFD1L	-0.39510423
55148	UBR7	-0.39647862
643314	KIAA0754	-0.3976922
23499	MACF1	-0.3976922
100130933	SMIM6	-0.3978946
3176	HNMT	-0.3979995
54985	HCFC1R1	-0.39946833
56261	GPCPD1	-0.40008852
115825	WDFY2	-0.40044707
9208	LRRFIP1	-0.4015805
687	KLF9	-0.40220872
7277	TUBA4A	-0.40409625
901	CCNG2	-0.4052555
100862671	TMEM265	-0.40533197
10365	KLF2	-0.4054717
2146	EZH2	-0.40562958
29948	OSGIN1	-0.40568152
643008	SMIM5	-0.40615228
91663	MYADM	-0.40706965
51343	FZR1	-0.40723753
83896	KRTAP3-1	-0.4077156
105379490	LOC105379490	-0.408245
11077	HSF2BP	-0.408245
9586	CREB5	-0.40918234
7286	TUFT1	-0.411888
6286	S100P	-0.4120637
130271	PLEKHH2	-0.41240045
339665	SLC35E4	-0.41320986
51646	YPEL5	-0.4132971
3914	LAMB3	-0.4138098
2673	GFPT1	-0.41413534
55589	BMP2K	-0.4165467
53349	ZFYVE1	-0.41748756
10938	EHD1	-0.4187383
57552	NCEH1	-0.4188476
3516	RBPJ	-0.41918218
833	CARS	-0.4197507
978	CDA	-0.42069846
638	BIK	-0.42090097
9308	CD83	-0.42325032
11138	TBC1D8	-0.42383122
10018	BCL2L11	-0.4249801
121268	RHEBL1	-0.428325
1628	DBP	-0.4291216
222166	MTURN	-0.42946908
1408	CRY2	-0.42987514
11152	WDR45	-0.43030885
5305	PIP4K2A	-0.4317424
23046	KIF21B	-0.43253368
51200	CPA4	-0.43440798
9926	LPGAT1	-0.4344767
83998	REG4	-0.43515018
7871	SLMAP	-0.4354212
23764	MAFF	-0.43585303
966	CD59	-0.43606007
91523	PCED1B	-0.43658012
10616	RBCK1	-0.43786204
51704	GPRC5B	-0.43805006
10019	SH2B3	-0.44012672
80005	DOCK5	-0.44065028
130617	ZFAND2B	-0.44356608
5673	PSG5	-0.44389087
5671	PSG3	-0.44389087
56241	SUSD2	-0.44596434
54676	GTPBP2	-0.4472812
26260	FBXO25	-0.44738254
80256	FAM214B	-0.44742173
80315	CPEB4	-0.44792482
80714	PBX4	-0.44886723
7132	TNFRSF1A	-0.44908413
1191	CLU	-0.45017323
81502	HM13	-0.45019186
1543	CYP1A1	-0.4505285
5889	RAD51C	-0.45138583
81631	MAP1LC3B	-0.4519377
57035	RSRP1	-0.45216966
6590	SLPI	-0.45269597
25976	TIPARP	-0.4536603
65981	CAPRIN2	-0.45457327
1308	COL17A1	-0.4550765
253959	RALGAPA1	-0.45558292
64423	INF2	-0.45571896
2523	FUT1	-0.4563696
100528031	FKBP1A-SDCBP2	-0.45686257
27111	SDCBP2	-0.45686257
8609	KLF7	-0.45724207
6016	RIT1	-0.45813417
5818	PVRL1	-0.45825303
283	ANG	-0.45829988
200879	LIPH	-0.45911315
84706	GPT2	-0.45964196
5111	PCNA	-0.45987856
9567	GTPBP1	-0.4602046
196394	AMN1	-0.46085358
1657	DMXL1	-0.46179637
8030	CCDC6	-0.46200785
100534599	ISY1-RAB43	-0.46246165
339122	RAB43	-0.46246165
9076	CLDN1	-0.46340248
4773	NFATC2	-0.46534353
7168	TPM1	-0.46542472
8496	PPFIBP1	-0.4658197
3918	LAMC2	-0.46613747
5268	SERPINB5	-0.46729842
1604	CD55	-0.46773604
1889	ECE1	-0.4683792
2175	FANCA	-0.46928698
9939	RBM8A	-0.4736517
5565	PRKAB2	-0.47365835
11221	DUSP10	-0.4745994
5834	PYGB	-0.4750116
3669	ISG20	-0.4751069
857	CAV1	-0.475287
3556	IL1RAP	-0.47597456
6795	AURKC	-0.47677058
9204	ZMYM6	-0.47690514
317649	EIF4E3	-0.47888237
57213	SPRYD7	-0.48018196
3340	NDST1	-0.48129395
10681	GNB5	-0.4814344
8727	CTNNAL1	-0.48150897
3963	LGALS7	-0.48323548
653499	LGALS7B	-0.48323548
8864	PER2	-0.48333064
54629	FAM63B	-0.48346138
7378	UPP1	-0.4839968
10098	TSPAN5	-0.4847173
26053	AUTS2	-0.4852202
6709	SPTAN1	-0.4871486
2706	GJB2	-0.49042383
4293	MAP3K9	-0.49181828
4194	MDM4	-0.492243
49854	ZBTB21	-0.4926437
2012	EMP1	-0.49379793
7204	TRIO	-0.49445125
677843	SNORA77	-0.49462962
7468	WHSC1	-0.49618363
2729	GCLC	-0.49703112
55370	PPP4R1L	-0.49721944
9122	SLC16A4	-0.49794468
5277	PIGA	-0.49961564
100533483	DYX1C1-CCPG1	-0.5000324
9236	CCPG1	-0.5000324
84918	LRP11	-0.50081325
3038	HAS3	-0.50134593
8444	DYRK3	-0.5015365
5097	PCDH1	-0.5017107
54541	DDIT4	-0.50192386
1263	PLK3	-0.50211287
6947	TCN1	-0.50305694
604	BCL6	-0.5044667
643911	CRNDE	-0.50520706
130576	LYPD6B	-0.5057679
3134	HLA-F	-0.50594306
51105	PHF20L1	-0.506142
11132	CAPN10	-0.50796556
64795	RMND5A	-0.5083055
7074	TIAM1	-0.5083568
221491	C6orf1	-0.5083818
7444	VRK2	-0.5088447
5359	PLSCR1	-0.5108857
9245	GCNT3	-0.5110065
146057	TTBK2	-0.5131544
90952	ESAM	-0.51384264
3706	ITPKA	-0.514449
54852	PAQR5	-0.5153425
352909	DNAAF3	-0.5154052
84925	DIRC2	-0.51570266
55124	PIWIL2	-0.5162246
92014	SLC25A51	-0.51911205
1032	CDKN2D	-0.5194629
171177	RHOV	-0.5207471
27074	LAMP3	-0.5220535
639	PRDM1	-0.52325773
831	CAST	-0.5236016
388403	YPEL2	-0.5265422
1540	CYLD	-0.5302905
117178	SSX2IP	-0.53153163
79056	PRRG4	-0.5321843
1282	COL4A1	-0.53381735
56666	PANX2	-0.5344058
4084	MXD1	-0.53539056
3887	KRT81	-0.5363139
9962	SLC23A2	-0.53650683
27250	PDCD4	-0.5371092
2825	GPR1	-0.53822285
353511	PKD1P6	-0.5388047
101060429	LOC101060429	-0.5388047
9411	ARHGAP29	-0.5389155
7518	XRCC4	-0.54025155
2119	ETV5	-0.5451946
6310	ATXN1	-0.5473422
6698	SPRR1A	-0.5480069
79745	CLIP4	-0.54841644
146330	FBXL16	-0.5492947
84719	LINC00260	-0.54969555
54407	SLC38A2	-0.5528541
6430	SRSF5	-0.55336154
8535	CBX4	-0.554631
665	BNIP3L	-0.55554104
56180	MOSPD1	-0.55839556
153222	CREBRF	-0.55906695
2152	F3	-0.55919164
58480	RHOU	-0.5601392
10001	MED6	-0.5614204
5154	PDGFA	-0.56586623
9665	KIAA0430	-0.5664838
472	ATM	-0.5683248
6038	RNASE4	-0.5696025
26471	NUPR1	-0.5696083
51776	ZAK	-0.5714089
64759	TNS3	-0.5720105
7128	TNFAIP3	-0.5726955
5504	PPP1R2	-0.5764975
6690	SPINK1	-0.5768365
9113	LATS1	-0.5770084
9709	HERPUD1	-0.5776773
79977	GRHL2	-0.5784442
219790	RTKN2	-0.5791302
23657	SLC7A11	-0.58109933
23461	ABCA5	-0.5826635
8345	HIST1H2BH	-0.5847019
80183	KIAA0226L	-0.58471435
23143	LRCH1	-0.5849438
5795	PTPRJ	-0.58584213
83548	COG3	-0.5880967
57649	PHF12	-0.5882963
4651	MYO10	-0.58847135
3866	KRT15	-0.5886296
29968	PSAT1	-0.5889676
56995	TULP4	-0.5906425
10150	MBNL2	-0.59069675
27	ABL2	-0.5923837
1983	EIF5	-0.59459645
677811	SNORA28	-0.59459645
153	ADRB1	-0.59485847
8061	FOSL1	-0.5971708
4189	DNAJB9	-0.59809595
330	BIRC3	-0.59960353
29943	PADI1	-0.60025126
26148	C10orf12	-0.6012866
8863	PER3	-0.601482
2043	EPHA4	-0.60248864
10221	TRIB1	-0.6043049
9975	NR1D2	-0.60476714
22931	RAB18	-0.60766256
440	ASNS	-0.6093032
57494	RIMKLB	-0.61010975
26999	CYFIP2	-0.6105973
2005	ELK4	-0.6120241
145508	CEP128	-0.61377573
4301	MLLT4	-0.6141195
145864	HAPLN3	-0.6158456
10106	CTDSP2	-0.61773777
2734	GLG1	-0.618397
54491	FAM105A	-0.61878216
7057	THBS1	-0.61990815
8408	ULK1	-0.62237096
26137	ZBTB20	-0.6224561
837	CASP4	-0.62279767
22809	ATF5	-0.6240967
26130	GAPVD1	-0.6248013
114907	FBXO32	-0.6249663
50856	CLEC4A	-0.6304212
1893	ECM1	-0.637024
10802	SEC24A	-0.63869375
5106	PCK2	-0.6396792
1788	DNMT3A	-0.6405316
5187	PER1	-0.6409354
22822	PHLDA1	-0.6431177
63971	KIF13A	-0.6448253
135114	HINT3	-0.6454958
11057	ABHD2	-0.6456848
2887	GRB10	-0.6463635
54520	CCDC93	-0.6472427
8412	BCAR3	-0.6481636
2355	FOSL2	-0.6482767
1358	CPA2	-0.6484133
1761	DMRT1	-0.6506413
55	ACPP	-0.6562687
1956	EGFR	-0.6574655
8796	SCEL	-0.6584565
9262	STK17B	-0.65907925
8916	HERC3	-0.65963346
101929134	LOC101929134	-0.65963346
23508	TTC9	-0.6600188
8651	SOCS1	-0.66132116
23436	CELA3B	-0.6613728
10136	CELA3A	-0.6613728
55638	SYBU	-0.6629203
154064	RAET1L	-0.6644422
80328	ULBP2	-0.6644422
353091	RAET1G	-0.6644422
7994	KAT6A	-0.6663282
4240	MFGE8	-0.66843325
83931	STK40	-0.6694526
91947	ARRDC4	-0.671311
157378	TMEM65	-0.67161906
286	ANK1	-0.6720268
60312	AFAP1	-0.6763133
51175	TUBE1	-0.6766355
54800	KLHL24	-0.67730814
253558	LCLAT1	-0.6785425
80201	HKDC1	-0.68054086
202	AIM1	-0.6810319
100820829	MYZAP	-0.6821806
57761	TRIB3	-0.68531364
861	RUNX1	-0.6868343
100506403	LOC100506403	-0.6868343
55691	FRMD4A	-0.68925995
8501	SLC43A1	-0.68992037
5046	PCSK6	-0.69855404
1719	DHFR	-0.6996254
85417	CCNB3	-0.69999397
64854	USP46	-0.7021195
54464	XRN1	-0.703157
885	CCK	-0.70324576
84947	SERAC1	-0.7067518
57533	TBC1D14	-0.707605
8744	TNFSF9	-0.70777565
57348	TTYH1	-0.7100653
253782	CERS6	-0.71091807
7414	VCL	-0.71177095
7031	TFF1	-0.7133511
10344	CCL26	-0.7135343
80853	KDM7A	-0.7143243
26273	FBXO3	-0.72265375
3892	KRT86	-0.72396255
195814	SDR16C5	-0.72762424
493861	EID3	-0.72908974
25938	HEATR5A	-0.7298204
5017	OVOL1	-0.73006076
57553	MICAL3	-0.7322624
57835	SLC4A5	-0.7363185
3084	NRG1	-0.73856455
283232	TMEM80	-0.73967844
4739	NEDD9	-0.7406019
6262	RYR2	-0.7414355
57561	ARRDC3	-0.74442583
90865	IL33	-0.7453803
10349	ABCA10	-0.74702984
84803	GPAT3	-0.7481449
1839	HBEGF	-0.75072527
23365	ARHGEF12	-0.75132906
6509	SLC1A4	-0.7517075
54742	LY6K	-0.7550081
7779	SLC30A1	-0.75526565
6646	SOAT1	-0.7552691
57157	PHTF2	-0.7553997
10611	PDLIM5	-0.75766444
5997	RGS2	-0.7698181
55521	TRIM36	-0.77397263
84959	UBASH3B	-0.77646136
1116	CHI3L1	-0.7766116
56605	ERO1B	-0.7779708
1649	DDIT3	-0.7794483
2650	GCNT1	-0.78104955
84708	LNX1	-0.78486145
221937	FOXK1	-0.78517634
113791	PIK3IP1	-0.7872984
7422	VEGFA	-0.7878779
57568	SIPA1L2	-0.78794724
27076	LYPD3	-0.7900721
2520	GAST	-0.79047394
133746	JMY	-0.7933464
80709	AKNA	-0.7949052
53833	IL20RB	-0.7964931
51703	ACSL5	-0.799798
219539	YPEL4	-0.8026983
4622	MYH4	-0.8105
54463	FAM134B	-0.81526667
7706	TRIM25	-0.81676733
4233	MET	-0.82095826
23431	AP4E1	-0.8269544
115123	MARCH3	-0.8275243
26136	TES	-0.8329175
255488	RNF144B	-0.8344603
5784	PTPN14	-0.84033203
54790	TET2	-0.8416281
1577	CYP3A5	-0.8447614
79465	ULBP3	-0.84654224
3860	KRT13	-0.8469556
5794	PTPRH	-0.8537068
4734	NEDD4	-0.85602075
22936	ELL2	-0.8815561
5630	PRPH	-0.88491154
342931	RFPL4A	-0.8885942
729974	RFPL4AL1	-0.8885942
25819	NOCT	-0.8909972
388743	CAPN8	-0.899376
9966	TNFSF15	-0.9002523
6840	SVIL	-0.9160628
26298	EHF	-0.9192205
9990	SLC12A6	-0.9222491
10397	NDRG1	-0.92452514
6711	SPTBN1	-0.925302
64764	CREB3L2	-0.9304023
5156	PDGFRA	-0.93216026
23650	TRIM29	-0.95112234
4919	ROR1	-0.9536916
256979	SUN3	-0.95408475
8867	SYNJ1	-0.9787461
6541	SLC7A1	-0.98134166
2040	STOM	-0.98838097
59277	NTN4	-0.99929786
1491	CTH	-1.0036768
55729	ATF7IP	-1.0343981
81573	ANKRD13C	-1.0490941
6782	HSPA13	-1.0637783
26959	HBP1	-1.0730692
2444	FRK	-1.0815141
5055	SERPINB2	-1.0883806
8548	BLZF1	-1.1028341
7462	LAT2	-1.1378746
1475	CSTA	-1.1622125
493	ATP2B4	-1.1663226
3329	HSPD1	-1.183093
2591	GALNT3	-1.1949146
6519	SLC3A1	-1.1949921
389668	XKR9	-1.2859019
51274	KLF3	-1.2956753
4312	MMP1	-1.3040069
255394	TCP11L2	-1.537721
6703	SPRR2D	-1.560325
760	CA2	-1.6536652
