# Supplementary material for: Role and mechanism of NCAPD3 in promoting malignant behaviors in gastric cancer
Source: Front Pharmacol. 2024 Apr 22;15:1341039. doi: 10.3389/fphar.2024.1341039 (PMC11070777; doi:10.3389/fphar.2024.1341039)
Supplement: Supplementary file 11 [file DataSheet2.ZIP › GSEA/Canonical pathways/my_analysis.Gsea.1599462267220/REACTOME_CELL_CYCLE_CHECKPOINTS.tsv]

NAME	SYMBOL	TITLE	RANK IN GENE LIST	RANK METRIC SCORE	RUNNING ES	CORE ENRICHMENT
row_0	51512	GTSE1	127	0.7736362814903259	-0.008488152	Yes
row_1	4193	MDM2	131	0.768971860408783	0.07147823	Yes
row_2	51434	ANAPC7	166	0.7099931836128235	0.12290813	Yes
row_3	84142	FAM175A	211	0.6668910980224609	0.16256155	Yes
row_4	5701	PSMC2	244	0.6360169053077698	0.20752625	Yes
row_5	79184	BRCC3	348	0.5685320496559143	0.19435166	Yes
row_6	5810	RAD1	360	0.5598774552345276	0.24624999	Yes
row_7	5718	PSMD12	372	0.551608681678772	0.2972653	Yes
row_8	5001	ORC5	450	0.5058447122573853	0.2960477	No
row_9	7334	UBE2N	546	0.4489194452762604	0.27583858	No
row_10	10726	NUDC	754	0.3460114896297455	0.16429558	No
row_11	990	CDC6	888	-0.30372166633605957	0.10132111	No
row_12	8881	CDC16	963	-0.38269978761672974	0.08910495	No
row_13	4194	MDM4	1117	-0.4922429919242859	0.03191546	No
row_14	7468	WHSC1	1122	-0.4961836338043213	0.08203345	No
row_15	472	ATM	1193	-0.5683248043060303	0.09250961	No
row_16	8345	HIST1H2BH	1207	-0.5847018957138062	0.14562422	No
