# Supplementary material for: Role and mechanism of NCAPD3 in promoting malignant behaviors in gastric cancer
Source: Front Pharmacol. 2024 Apr 22;15:1341039. doi: 10.3389/fphar.2024.1341039 (PMC11070777; doi:10.3389/fphar.2024.1341039)
Supplement: Supplementary file 11 [file DataSheet2.ZIP › GSEA/Canonical pathways/my_analysis.Gsea.1599462267220/REACTOME_CYTOKINE_SIGNALING_IN_IMMUNE_SYSTEM.tsv]

NAME	SYMBOL	TITLE	RANK IN GENE LIST	RANK METRIC SCORE	RUNNING ES	CORE ENRICHMENT
row_0	2243	FGA	18	1.038749098777771	0.009178902	No
row_1	117145	THEM4	65	0.8595403432846069	-0.006578196	No
row_2	3654	IRAK1	69	0.8557805418968201	0.009864854	No
row_3	3667	IRS1	83	0.8213425874710083	0.018048069	No
row_4	817	CAMK2D	165	0.7101145386695862	-0.027249647	No
row_5	6672	SP100	185	0.6886631846427917	-0.02646944	No
row_6	8831	SYNGAP1	236	0.646639883518219	-0.04988054	No
row_7	5701	PSMC2	244	0.6360169053077698	-0.041241433	No
row_8	51135	IRAK4	245	0.634962260723114	-0.027370106	No
row_9	6850	SYK	256	0.6247974038124084	-0.021228349	No
row_10	4281	MID1	294	0.5947534441947937	-0.036013197	No
row_11	84078	KBTBD7	295	0.5941506028175354	-0.02303344	No
row_12	2244	FGB	321	0.5819570422172546	-0.029088829	No
row_13	960	CD44	339	0.5728787779808044	-0.029336536	No
row_14	10818	FRS2	363	0.5584896206855774	-0.034403093	No
row_15	5718	PSMD12	372	0.551608681678772	-0.028358705	No
row_16	2919	CXCL1	405	0.5344293117523193	-0.040707637	No
row_17	801	CALM1	424	0.5178104043006897	-0.04290911	No
row_18	2920	CXCL2	454	0.5013894438743591	-0.05372758	No
row_19	5295	PIK3R1	467	0.4932515323162079	-0.05196106	No
row_20	5245	PHB	481	0.4859767556190491	-0.051104218	No
row_21	9830	TRIM14	486	0.48035693168640137	-0.04361339	No
row_22	8454	CUL1	492	0.47702842950820923	-0.03694602	No
row_23	7334	UBE2N	546	0.4489194452762604	-0.06692876	No
row_24	3836	KPNA1	548	0.44815677404403687	-0.057889123	No
row_25	23586	DDX58	584	0.4334131181240082	-0.0746971	No
row_26	3433	IFIT2	608	0.4182373285293579	-0.08282759	No
row_27	80824	DUSP16	610	0.4176216125488281	-0.074455015	No
row_28	8021	NUP214	611	0.4171346426010132	-0.06534234	No
row_29	6197	RPS6KA3	643	0.40315011143684387	-0.07980843	No
row_30	4507	MTAP	690	0.38360273838043213	-0.10596281	No
row_31	3434	IFIT1	743	0.3543276786804199	-0.13726124	No
row_32	1973	EIF4A1	804	0.3187810480594635	-0.17534223	No
row_33	5898	RALA	813	0.30850663781166077	-0.17460863	No
row_34	3146	HMGB1	831	0.29536429047584534	-0.18091889	No
row_35	8835	SOCS2	840	0.27501633763313293	-0.18091692	No
row_36	3312	HSPA8	848	0.244069904088974	-0.18084024	No
row_37	3106	HLA-B	855	-0.2578371465206146	-0.17971206	No
row_38	4502	MT2A	863	-0.2769734263420105	-0.17891659	No
row_39	5292	PIM1	885	-0.3004901707172394	-0.18811786	No
row_40	3664	IRF6	908	-0.33375757932662964	-0.19734314	No
row_41	301	ANXA1	914	-0.342291921377182	-0.19361922	No
row_42	4088	SMAD3	930	-0.35338425636291504	-0.19716048	No
row_43	2317	FLNB	936	-0.3601965606212616	-0.19304542	No
row_44	3716	JAK1	939	-0.362746000289917	-0.18662241	No
row_45	3665	IRF7	956	-0.37456178665161133	-0.19045177	No
row_46	9180	OSMR	981	-0.39401519298553467	-0.19986217	No
row_47	7132	TNFRSF1A	1055	-0.4490841329097748	-0.24485633	No
row_48	11221	DUSP10	1095	-0.4745993912220001	-0.26376757	Yes
row_49	3669	ISG20	1097	-0.4751068949699402	-0.25413916	Yes
row_50	3556	IL1RAP	1099	-0.47597455978393555	-0.24449182	Yes
row_51	317649	EIF4E3	1102	-0.478882372379303	-0.2355317	Yes
row_52	6709	SPTAN1	1114	-0.48714861273765564	-0.23314776	Yes
row_53	604	BCL6	1136	-0.504466712474823	-0.23789299	Yes
row_54	3134	HLA-F	1139	-0.5059430599212646	-0.22834171	Yes
row_55	27250	PDCD4	1170	-0.5371091961860657	-0.23913059	Yes
row_56	58480	RHOU	1189	-0.5601391792297363	-0.24040736	Yes
row_57	5154	PDGFA	1191	-0.565866231918335	-0.22879624	Yes
row_58	330	BIRC3	1224	-0.599603533744812	-0.23972139	Yes
row_59	1956	EGFR	1266	-0.6574655175209045	-0.25613925	Yes
row_60	8651	SOCS1	1272	-0.6613211631774902	-0.24544583	Yes
row_61	57761	TRIB3	1292	-0.6853136420249939	-0.2447388	Yes
row_62	8744	TNFSF9	1305	-0.7077756524085999	-0.23828581	Yes
row_63	7414	VCL	1308	-0.7117709517478943	-0.22423804	Yes
row_64	3084	NRG1	1320	-0.7385645508766174	-0.21636167	Yes
row_65	90865	IL33	1325	-0.7453802824020386	-0.20308118	Yes
row_66	1839	HBEGF	1328	-0.750725269317627	-0.1881824	Yes
row_67	7422	VEGFA	1346	-0.7878779172897339	-0.18373325	Yes
row_68	53833	IL20RB	1352	-0.7964931130409241	-0.17008689	Yes
row_69	7706	TRIM25	1357	-0.8167673349380493	-0.15524688	Yes
row_70	4233	MET	1358	-0.8209582567214966	-0.1373123	Yes
row_71	5784	PTPN14	1363	-0.84033203125	-0.12195749	Yes
row_72	4734	NEDD4	1369	-0.8560207486152649	-0.10701069	Yes
row_73	9966	TNFSF15	1376	-0.9002522826194763	-0.091848366	Yes
row_74	6711	SPTBN1	1381	-0.9253020286560059	-0.07463731	Yes
row_75	5156	PDGFRA	1383	-0.9321602582931519	-0.055024173	Yes
row_76	23650	TRIM29	1384	-0.9511223435401917	-0.034246042	Yes
row_77	5055	SERPINB2	1397	-1.0883805751800537	-0.019478392	Yes
row_78	4312	MMP1	1407	-1.3040069341659546	0.0022520656	Yes
