# Supplementary material for: Role and mechanism of NCAPD3 in promoting malignant behaviors in gastric cancer
Source: Front Pharmacol. 2024 Apr 22;15:1341039. doi: 10.3389/fphar.2024.1341039 (PMC11070777; doi:10.3389/fphar.2024.1341039)
Supplement: Supplementary file 11 [file DataSheet2.ZIP › GSEA/Canonical pathways/my_analysis.Gsea.1599462267220/REACTOME_DEATH_RECEPTOR_SIGNALLING.tsv]

NAME	SYMBOL	TITLE	RANK IN GENE LIST	RANK METRIC SCORE	RUNNING ES	CORE ENRICHMENT
row_0	3654	IRAK1	69	0.8557805418968201	0.06252273	No
row_1	23229	ARHGEF9	317	0.5844332575798035	-0.03795823	No
row_2	8737	RIPK1	493	0.47676172852516174	-0.1009484	No
row_3	8772	FADD	742	0.35452908277511597	-0.23222081	No
row_4	8837	CFLAR	865	-0.2782200276851654	-0.28321776	No
row_5	9181	ARHGEF2	902	-0.3259557783603668	-0.26636556	No
row_6	10018	BCL2L11	1027	-0.424980103969574	-0.29959664	Yes
row_7	10616	RBCK1	1042	-0.4378620386123657	-0.25234598	Yes
row_8	7132	TNFRSF1A	1055	-0.4490841329097748	-0.20219465	Yes
row_9	7204	TRIO	1120	-0.49445125460624695	-0.18335785	Yes
row_10	7074	TIAM1	1143	-0.5083568096160889	-0.13261603	Yes
row_11	1540	CYLD	1162	-0.5302904844284058	-0.07613961	Yes
row_12	7128	TNFAIP3	1198	-0.5726954936981201	-0.026293593	Yes
row_13	330	BIRC3	1224	-0.599603533744812	0.034235753	Yes
row_14	23365	ARHGEF12	1329	-0.7513290643692017	0.05802294	Yes
