# Supplementary material for: Role and mechanism of NCAPD3 in promoting malignant behaviors in gastric cancer
Source: Front Pharmacol. 2024 Apr 22;15:1341039. doi: 10.3389/fphar.2024.1341039 (PMC11070777; doi:10.3389/fphar.2024.1341039)
Supplement: Supplementary file 11 [file DataSheet2.ZIP › GSEA/Canonical pathways/my_analysis.Gsea.1599462267220/REACTOME_DEVELOPMENTAL_BIOLOGY.tsv]

NAME	SYMBOL	TITLE	RANK IN GENE LIST	RANK METRIC SCORE	RUNNING ES	CORE ENRICHMENT
row_0	2935	GSPT1	5	1.1558117866516113	0.027348958	No
row_1	5087	PBX1	54	0.9081181883811951	0.016070036	No
row_2	23054	NCOA6	77	0.8381943702697754	0.022242524	No
row_3	6925	TCF4	132	0.7683351039886475	0.0027454821	No
row_4	23380	SRGAP2	142	0.7565123438835144	0.016387913	No
row_5	6191	RPS4X	196	0.6816002726554871	-0.0046969326	No
row_6	5701	PSMC2	244	0.6360169053077698	-0.022546021	No
row_7	7220	TRPC1	328	0.5764543414115906	-0.06876186	No
row_8	4297	KMT2A	337	0.5731641054153442	-0.05930405	No
row_9	10818	FRS2	363	0.5584896206855774	-0.06288008	No
row_10	5718	PSMD12	372	0.551608681678772	-0.054001644	No
row_11	5465	PPARA	375	0.5502821207046509	-0.040697902	No
row_12	1387	CREBBP	387	0.5441434383392334	-0.03425061	No
row_13	6256	RXRA	439	0.5089306235313416	-0.058489557	No
row_14	5295	PIK3R1	467	0.4932515323162079	-0.065306075	No
row_15	1793	DOCK1	489	0.479606956243515	-0.06802836	No
row_16	5567	PRKACB	595	0.4264121353626251	-0.13463397	No
row_17	6208	RPS14	604	0.4205944836139679	-0.129277	No
row_18	6197	RPS6KA3	643	0.40315011143684387	-0.14669375	No
row_19	9037	SEMA5A	688	0.38452574610710144	-0.16907205	No
row_20	2932	GSK3B	714	0.3670169413089752	-0.17779456	No
row_21	23767	FLRT3	781	0.33313432335853577	-0.21791105	No
row_22	11091	WDR5	822	0.30419057607650757	-0.23947465	No
row_23	1605	DAG1	823	0.3041023313999176	-0.23130086	No
row_24	2909	ARHGAP35	844	0.2586814761161804	-0.23921779	No
row_25	3312	HSPA8	848	0.244069904088974	-0.23488805	No
row_26	3673	ITGA2	858	-0.2640848159790039	-0.2344813	No
row_27	1051	CEBPB	862	-0.2743203938007355	-0.22933848	No
row_28	6237	RRAS	869	-0.27997666597366333	-0.22627412	No
row_29	10589	DRAP1	882	-0.30011647939682007	-0.22712938	No
row_30	8848	TSC22D1	899	-0.3235588073730469	-0.23032853	No
row_31	4209	MEF2D	910	-0.33717381954193115	-0.22870077	No
row_32	4088	SMAD3	930	-0.35338425636291504	-0.23332874	No
row_33	10974	ADIRF	962	-0.38200506567955017	-0.24610937	No
row_34	5621	PRNP	970	-0.3867301940917969	-0.24091911	No
row_35	9314	KLF4	972	-0.38873425126075745	-0.23121403	No
row_36	7277	TUBA4A	997	-0.40409624576568604	-0.23819642	No
row_37	2146	EZH2	1001	-0.40562957525253296	-0.22952421	No
row_38	83896	KRTAP3-1	1006	-0.4077155888080597	-0.22153942	No
row_39	3516	RBPJ	1021	-0.4191821813583374	-0.22068138	No
row_40	9939	RBM8A	1093	-0.4736517071723938	-0.26073846	No
row_41	6709	SPTAN1	1114	-0.48714861273765564	-0.26251456	Yes
row_42	7204	TRIO	1120	-0.49445125460624695	-0.25294194	Yes
row_43	7074	TIAM1	1143	-0.5083568096160889	-0.25563496	Yes
row_44	1282	COL4A1	1165	-0.5338173508644104	-0.25690016	Yes
row_45	3887	KRT81	1168	-0.5363138914108276	-0.24397187	Yes
row_46	6698	SPRR1A	1178	-0.5480068922042847	-0.23593375	Yes
row_47	10001	MED6	1190	-0.5614203810691833	-0.22902207	Yes
row_48	8345	HIST1H2BH	1207	-0.5847018957138062	-0.2252021	Yes
row_49	4651	MYO10	1213	-0.5884713530540466	-0.21310237	Yes
row_50	3866	KRT15	1214	-0.5886296033859253	-0.19728093	Yes
row_51	27	ABL2	1218	-0.5923836827278137	-0.18358906	Yes
row_52	2043	EPHA4	1228	-0.60248863697052	-0.17408654	Yes
row_53	2887	GRB10	1259	-0.6463634967803955	-0.17901812	Yes
row_54	1956	EGFR	1266	-0.6574655175209045	-0.16580744	Yes
row_55	286	ANK1	1284	-0.6720268130302429	-0.1603838	Yes
row_56	861	RUNX1	1293	-0.6868342757225037	-0.14787072	Yes
row_57	5046	PCSK6	1297	-0.6985540390014648	-0.13132516	Yes
row_58	3892	KRT86	1313	-0.7239625453948975	-0.12301858	Yes
row_59	23365	ARHGEF12	1329	-0.7513290643692017	-0.11397643	Yes
row_60	4233	MET	1358	-0.8209582567214966	-0.112728186	Yes
row_61	3860	KRT13	1367	-0.8469555974006653	-0.09591129	Yes
row_62	6711	SPTBN1	1381	-0.9253020286560059	-0.08070603	Yes
row_63	59277	NTN4	1390	-0.9992978572845459	-0.059794407	Yes
row_64	1475	CSTA	1400	-1.1622124910354614	-0.035247386	Yes
row_65	6703	SPRR2D	1409	-1.560325026512146	7.4377935E-4	Yes
