# Supplementary material for: Role and mechanism of NCAPD3 in promoting malignant behaviors in gastric cancer
Source: Front Pharmacol. 2024 Apr 22;15:1341039. doi: 10.3389/fphar.2024.1341039 (PMC11070777; doi:10.3389/fphar.2024.1341039)
Supplement: Supplementary file 11 [file DataSheet2.ZIP › GSEA/Canonical pathways/my_analysis.Gsea.1599462267220/REACTOME_DISEASE.tsv]

NAME	SYMBOL	TITLE	RANK IN GENE LIST	RANK METRIC SCORE	RUNNING ES	CORE ENRICHMENT
row_0	2243	FGA	18	1.038749098777771	0.003494878	Yes
row_1	54894	RNF43	29	1.0002127885818481	0.012470065	Yes
row_2	222236	NAPEPLD	36	0.976597785949707	0.024113148	Yes
row_3	9759	HDAC4	46	0.9249120950698853	0.03260174	Yes
row_4	2120	ETV6	63	0.8619598150253296	0.034688115	Yes
row_5	4204	MECP2	70	0.8557805418968201	0.044322886	Yes
row_6	2926	GRSF1	75	0.8493126034736633	0.05538036	Yes
row_7	3667	IRS1	83	0.8213425874710083	0.063677564	Yes
row_8	6421	SFPQ	87	0.8179971575737	0.074979596	Yes
row_9	11052	CPSF6	89	0.813825249671936	0.08774251	Yes
row_10	55343	SLC35C1	92	0.8042848110198975	0.09958172	Yes
row_11	79109	MAPKAP1	130	0.7696964740753174	0.08406709	Yes
row_12	4193	MDM2	131	0.768971860408783	0.09684952	Yes
row_13	817	CAMK2D	165	0.7101145386695862	0.08340493	Yes
row_14	54492	NEURL1B	177	0.6974397301673889	0.08658208	Yes
row_15	613	BCR	180	0.6951829791069031	0.096607715	Yes
row_16	6191	RPS4X	196	0.6816002726554871	0.09646113	Yes
row_17	3303	HSPA1A	206	0.6692375540733337	0.10069971	Yes
row_18	4836	NMT1	208	0.6687623262405396	0.11105127	Yes
row_19	126792	B3GALT6	223	0.6583978533744812	0.11128411	Yes
row_20	5701	PSMC2	244	0.6360169053077698	0.10655424	Yes
row_21	51135	IRAK4	245	0.634962260723114	0.11710907	Yes
row_22	6850	SYK	256	0.6247974038124084	0.11984382	Yes
row_23	25974	MMACHC	265	0.6213026642799377	0.12405069	Yes
row_24	22845	DOLK	269	0.6178712844848633	0.13202609	Yes
row_25	199857	ALG14	275	0.6150650978088379	0.1384246	Yes
row_26	2632	GBE1	280	0.6085740923881531	0.14548035	Yes
row_27	324	APC	281	0.6074237823486328	0.1555774	Yes
row_28	10585	POMT1	284	0.606024444103241	0.16412099	Yes
row_29	5728	PTEN	285	0.6057604551315308	0.17419039	Yes
row_30	2244	FGB	321	0.5819570422172546	0.15708524	Yes
row_31	1021	CDK6	324	0.5786990523338318	0.16517459	Yes
row_32	55869	HDAC8	352	0.5664918422698975	0.15393326	Yes
row_33	2965	GTF2H1	356	0.5630175471305847	0.16099682	Yes
row_34	10818	FRS2	363	0.5584896206855774	0.1656898	Yes
row_35	1080	CFTR	366	0.556640625	0.17341249	Yes
row_36	166785	MMAA	369	0.5532013177871704	0.18107799	Yes
row_37	326625	MMAB	371	0.5523133873939514	0.18949385	Yes
row_38	5718	PSMD12	372	0.551608681678772	0.19866312	Yes
row_39	2997	GYS1	376	0.5479602813720703	0.20547639	Yes
row_40	1387	CREBBP	387	0.5441434383392334	0.20687045	Yes
row_41	79651	RHBDF2	422	0.5188126564025879	0.18948077	Yes
row_42	801	CALM1	424	0.5178104043006897	0.1973231	Yes
row_43	4247	MGAT2	432	0.5133262872695923	0.20050022	Yes
row_44	29071	C1GALT1C1	457	0.4998864233493805	0.19044705	Yes
row_45	6507	SLC1A3	464	0.49562883377075195	0.1940951	Yes
row_46	5295	PIK3R1	467	0.4932515323162079	0.20076407	Yes
row_47	5245	PHB	481	0.4859767556190491	0.19889592	Yes
row_48	1793	DOCK1	489	0.479606956243515	0.20151253	Yes
row_49	8454	CUL1	492	0.47702842950820923	0.20791183	Yes
row_50	81031	SLC2A10	539	0.45270904898643494	0.180242	No
row_51	7099	TLR4	541	0.4509698450565338	0.18697326	No
row_52	3836	KPNA1	548	0.44815677404403687	0.1898322	No
row_53	84335	AKT1S1	572	0.43670493364334106	0.17949387	No
row_54	79053	ALG8	576	0.43591275811195374	0.18444462	No
row_55	4548	MTR	592	0.4284195601940155	0.18008947	No
row_56	5567	PRKACB	595	0.4264121353626251	0.1856474	No
row_57	6208	RPS14	604	0.4205944836139679	0.18651795	No
row_58	80824	DUSP16	610	0.4176216125488281	0.18963441	No
row_59	8021	NUP214	611	0.4171346426010132	0.19656834	No
row_60	113189	CHST14	622	0.41119298338890076	0.1957524	No
row_61	9037	SEMA5A	688	0.38452574610710144	0.15241207	No
row_62	5987	TRIM27	695	0.3803398013114929	0.15414369	No
row_63	55750	AGK	697	0.3797471821308136	0.15969104	No
row_64	4669	NAGLU	707	0.3728906810283661	0.15900351	No
row_65	2932	GSK3B	714	0.3670169413089752	0.16051367	No
row_66	5613	PRKX	722	0.36260858178138733	0.16118546	No
row_67	57674	RNF213	730	0.3592851459980011	0.16180198	No
row_68	64087	MCCC2	747	0.35179540514945984	0.15540802	No
row_69	4869	NPM1	772	0.3364034593105316	0.14263731	No
row_70	31	ACACA	780	0.3335473835468292	0.142826	No
row_71	5901	RAN	810	0.312570184469223	0.12583357	No
row_72	1605	DAG1	823	0.3041023313999176	0.12170726	No
row_73	6385	SDC4	871	-0.2823237478733063	0.09044005	No
row_74	7296	TXNRD1	877	-0.2891940772533417	0.09142169	No
row_75	6520	SLC3A2	878	-0.28987547755241394	0.09624022	No
row_76	3164	NR4A1	912	-0.34057387709617615	0.07665284	No
row_77	4088	SMAD3	930	-0.35338425636291504	0.069520175	No
row_78	9208	LRRFIP1	995	-0.4015805125236511	0.027228452	No
row_79	7277	TUBA4A	997	-0.40409624576568604	0.033180535	No
row_80	2146	EZH2	1001	-0.40562957525253296	0.037627887	No
row_81	2673	GFPT1	1016	-0.4141353368759155	0.033800405	No
row_82	3516	RBPJ	1021	-0.4191821813583374	0.037707925	No
row_83	10018	BCL2L11	1027	-0.424980103969574	0.04094671	No
row_84	10681	GNB5	1105	-0.4814344048500061	-0.009964063	No
row_85	2729	GCLC	1123	-0.4970311224460602	-0.014708919	No
row_86	831	CAST	1160	-0.5236015915870667	-0.033549212	No
row_87	7518	XRCC4	1175	-0.5402515530586243	-0.03528029	No
row_88	5154	PDGFA	1191	-0.565866231918335	-0.0373507	No
row_89	8345	HIST1H2BH	1207	-0.5847018957138062	-0.039108004	No
row_90	4651	MYO10	1213	-0.5884713530540466	-0.03315154	No
row_91	153	ADRB1	1221	-0.5948584675788879	-0.02861913	No
row_92	26999	CYFIP2	1234	-0.6105973124504089	-0.027650649	No
row_93	7057	THBS1	1242	-0.6199081540107727	-0.02270184	No
row_94	1956	EGFR	1266	-0.6574655175209045	-0.029370502	No
row_95	7414	VCL	1308	-0.7117709517478943	-0.048908453	No
row_96	80853	KDM7A	1311	-0.7143242955207825	-0.038564634	No
row_97	3084	NRG1	1320	-0.7385645508766174	-0.032408543	No
row_98	1839	HBEGF	1328	-0.750725269317627	-0.025285194	No
row_99	4233	MET	1358	-0.8209582567214966	-0.03382682	No
row_100	9990	SLC12A6	1379	-0.9222490787506104	-0.033798713	No
row_101	5156	PDGFRA	1383	-0.9321602582931519	-0.020598972	No
row_102	2591	GALNT3	1403	-1.1949145793914795	-0.015273305	No
row_103	6519	SLC3A1	1404	-1.1949920654296875	0.0045907614	No
