# Supplementary material for: Role and mechanism of NCAPD3 in promoting malignant behaviors in gastric cancer
Source: Front Pharmacol. 2024 Apr 22;15:1341039. doi: 10.3389/fphar.2024.1341039 (PMC11070777; doi:10.3389/fphar.2024.1341039)
Supplement: Supplementary file 11 [file DataSheet2.ZIP › GSEA/Canonical pathways/my_analysis.Gsea.1599462267220/REACTOME_DISEASES_OF_SIGNAL_TRANSDUCTION_BY_GROWTH_FACTOR_RECEPTORS_AND_SECOND_MESSENGERS.tsv]

NAME	SYMBOL	TITLE	RANK IN GENE LIST	RANK METRIC SCORE	RUNNING ES	CORE ENRICHMENT
row_0	2243	FGA	18	1.038749098777771	0.02886137	Yes
row_1	54894	RNF43	29	1.0002127885818481	0.061996203	Yes
row_2	9759	HDAC4	46	0.9249120950698853	0.08771459	Yes
row_3	2120	ETV6	63	0.8619598150253296	0.11088877	Yes
row_4	3667	IRS1	83	0.8213425874710083	0.13023482	Yes
row_5	11052	CPSF6	89	0.813825249671936	0.15948114	Yes
row_6	79109	MAPKAP1	130	0.7696964740753174	0.1614338	Yes
row_7	4193	MDM2	131	0.768971860408783	0.1925117	Yes
row_8	817	CAMK2D	165	0.7101145386695862	0.1971584	Yes
row_9	54492	NEURL1B	177	0.6974397301673889	0.21732783	Yes
row_10	613	BCR	180	0.6951829791069031	0.24396583	Yes
row_11	5701	PSMC2	244	0.6360169053077698	0.223752	Yes
row_12	324	APC	281	0.6074237823486328	0.22206189	Yes
row_13	5728	PTEN	285	0.6057604551315308	0.24435702	Yes
row_14	2244	FGB	321	0.5819570422172546	0.24236654	Yes
row_15	55869	HDAC8	352	0.5664918422698975	0.24339533	Yes
row_16	10818	FRS2	363	0.5584896206855774	0.258678	Yes
row_17	5718	PSMD12	372	0.551608681678772	0.2751403	Yes
row_18	1387	CREBBP	387	0.5441434383392334	0.28692767	Yes
row_19	801	CALM1	424	0.5178104043006897	0.28161585	Yes
row_20	5295	PIK3R1	467	0.4932515323162079	0.27093828	Yes
row_21	5245	PHB	481	0.4859767556190491	0.28110376	Yes
row_22	8454	CUL1	492	0.47702842950820923	0.29309416	Yes
row_23	84335	AKT1S1	572	0.43670493364334106	0.25316337	No
row_24	55750	AGK	697	0.3797471821308136	0.17813177	No
row_25	2932	GSK3B	714	0.3670169413089752	0.1813029	No
row_26	3164	NR4A1	912	-0.34057387709617615	0.051481143	No
row_27	4088	SMAD3	930	-0.35338425636291504	0.053372446	No
row_28	9208	LRRFIP1	995	-0.4015805125236511	0.022955038	No
row_29	3516	RBPJ	1021	-0.4191821813583374	0.021674652	No
row_30	10018	BCL2L11	1027	-0.424980103969574	0.03520585	No
row_31	5154	PDGFA	1191	-0.565866231918335	-0.060729414	No
row_32	1956	EGFR	1266	-0.6574655175209045	-0.0880939	No
row_33	7414	VCL	1308	-0.7117709517478943	-0.08921115	No
row_34	80853	KDM7A	1311	-0.7143242955207825	-0.06179956	No
row_35	3084	NRG1	1320	-0.7385645508766174	-0.037781477	No
row_36	1839	HBEGF	1328	-0.750725269317627	-0.01254306	No
row_37	4233	MET	1358	-0.8209582567214966	-5.011728E-4	No
row_38	5156	PDGFRA	1383	-0.9321602582931519	0.019679246	No
