# Supplementary material for: Role and mechanism of NCAPD3 in promoting malignant behaviors in gastric cancer
Source: Front Pharmacol. 2024 Apr 22;15:1341039. doi: 10.3389/fphar.2024.1341039 (PMC11070777; doi:10.3389/fphar.2024.1341039)
Supplement: Supplementary file 11 [file DataSheet2.ZIP › GSEA/Canonical pathways/my_analysis.Gsea.1599462267220/REACTOME_DNA_REPAIR.tsv]

NAME	SYMBOL	TITLE	RANK IN GENE LIST	RANK METRIC SCORE	RUNNING ES	CORE ENRICHMENT
row_0	2072	ERCC4	7	1.1302095651626587	0.08262576	Yes
row_1	84142	FAM175A	211	0.6668910980224609	-0.011897893	Yes
row_2	1161	ERCC8	255	0.624981164932251	0.005601316	Yes
row_3	7014	TERF2	323	0.5787248611450195	0.0022214167	Yes
row_4	79184	BRCC3	348	0.5685320496559143	0.0290307	Yes
row_5	2965	GTF2H1	356	0.5630175471305847	0.06766006	Yes
row_6	5810	RAD1	360	0.5598774552345276	0.108927704	Yes
row_7	83932	SPRTN	404	0.5345189571380615	0.119409874	Yes
row_8	85015	USP45	434	0.5128081440925598	0.13829441	Yes
row_9	8607	RUVBL1	451	0.505561113357544	0.1659828	Yes
row_10	5429	POLH	471	0.4903343915939331	0.19032869	Yes
row_11	2140	EYA3	528	0.45800527930259705	0.18550979	Yes
row_12	2188	FANCF	545	0.4490889310836792	0.20881769	Yes
row_13	7334	UBE2N	546	0.4489194452762604	0.24363984	Yes
row_14	10445	MCRS1	617	0.4135309159755707	0.22528465	No
row_15	5889	RAD51C	1059	-0.45138582587242126	-0.05742522	No
row_16	5111	PCNA	1077	-0.4598785638809204	-0.034000833	No
row_17	2175	FANCA	1092	-0.4692869782447815	-0.007685263	No
row_18	7468	WHSC1	1122	-0.4961836338043213	0.009909731	No
row_19	7518	XRCC4	1175	-0.5402515530586243	0.014352418	No
row_20	472	ATM	1193	-0.5683248043060303	0.04618885	No
row_21	8345	HIST1H2BH	1207	-0.5847018957138062	0.082177475	No
row_22	7706	TRIM25	1357	-0.8167673349380493	0.03818444	No
