# Supplementary material for: Role and mechanism of NCAPD3 in promoting malignant behaviors in gastric cancer
Source: Front Pharmacol. 2024 Apr 22;15:1341039. doi: 10.3389/fphar.2024.1341039 (PMC11070777; doi:10.3389/fphar.2024.1341039)
Supplement: Supplementary file 11 [file DataSheet2.ZIP › GSEA/Canonical pathways/my_analysis.Gsea.1599462267220/REACTOME_G_ALPHA_I_SIGNALLING_EVENTS.tsv]

NAME	SYMBOL	TITLE	RANK IN GENE LIST	RANK METRIC SCORE	RUNNING ES	CORE ENRICHMENT
row_0	222236	NAPEPLD	36	0.976597785949707	0.09480402	Yes
row_1	2921	CXCL3	57	0.8839825391769409	0.18963306	Yes
row_2	817	CAMK2D	165	0.7101145386695862	0.20067167	Yes
row_3	4836	NMT1	208	0.6687623262405396	0.25316563	Yes
row_4	2342	FNTB	344	0.5696871876716614	0.22680673	Yes
row_5	2919	CXCL1	405	0.5344293117523193	0.24981904	Yes
row_6	801	CALM1	424	0.5178104043006897	0.30086517	Yes
row_7	2920	CXCL2	454	0.5013894438743591	0.34200397	Yes
row_8	4987	OPRL1	477	0.4873615503311157	0.3864249	Yes
row_9	5567	PRKACB	595	0.4264121353626251	0.35526812	No
row_10	5613	PRKX	722	0.36260858178138733	0.30978578	No
row_11	6385	SDC4	871	-0.2823237478733063	0.23863041	No
row_12	301	ANXA1	914	-0.342291921377182	0.25081125	No
row_13	3949	LDLR	929	-0.3531590700149536	0.28439128	No
row_14	10681	GNB5	1105	-0.4814344048500061	0.21848147	No
