# Supplementary material for: Role and mechanism of NCAPD3 in promoting malignant behaviors in gastric cancer
Source: Front Pharmacol. 2024 Apr 22;15:1341039. doi: 10.3389/fphar.2024.1341039 (PMC11070777; doi:10.3389/fphar.2024.1341039)
Supplement: Supplementary file 11 [file DataSheet2.ZIP › GSEA/Canonical pathways/my_analysis.Gsea.1599462267220/REACTOME_HEMOSTASIS.tsv]

NAME	SYMBOL	TITLE	RANK IN GENE LIST	RANK METRIC SCORE	RUNNING ES	CORE ENRICHMENT
row_0	2243	FGA	18	1.038749098777771	0.029228117	No
row_1	5099	PCDH7	23	1.0260145664215088	0.06818527	No
row_2	6850	SYK	256	0.6247974038124084	-0.07614732	No
row_3	2244	FGB	321	0.5819570422172546	-0.09924197	No
row_4	960	CD44	339	0.5728787779808044	-0.088300206	No
row_5	801	CALM1	424	0.5178104043006897	-0.12865482	No
row_6	5295	PIK3R1	467	0.4932515323162079	-0.13926533	No
row_7	23468	CBX5	484	0.48513272404670715	-0.13117358	No
row_8	1793	DOCK1	489	0.479606956243515	-0.11452266	No
row_9	3479	IGF1	511	0.4693140983581543	-0.11073701	No
row_10	5567	PRKACB	595	0.4264121353626251	-0.15409076	No
row_11	9749	PHACTR2	806	0.3186066150665283	-0.2948177	No
row_12	3673	ITGA2	858	-0.2640848159790039	-0.32137212	Yes
row_13	6385	SDC4	871	-0.2823237478733063	-0.31863147	Yes
row_14	3309	HSPA5	876	-0.2882710099220276	-0.30979154	Yes
row_15	6520	SLC3A2	878	-0.28987547755241394	-0.2986899	Yes
row_16	8140	SLC7A5	890	-0.30531686544418335	-0.29427853	Yes
row_17	4973	OLR1	944	-0.3656400442123413	-0.31815127	Yes
row_18	5329	PLAUR	952	-0.37268760800361633	-0.30806133	Yes
row_19	4680	CEACAM6	955	-0.37398573756217957	-0.2942581	Yes
row_20	7277	TUBA4A	997	-0.40409624576568604	-0.30777615	Yes
row_21	10938	EHD1	1019	-0.41873830556869507	-0.3060552	Yes
row_22	23046	KIF21B	1034	-0.4325336813926697	-0.29864657	Yes
row_23	23764	MAFF	1039	-0.4358530342578888	-0.28378183	Yes
row_24	10019	SH2B3	1044	-0.4401267170906067	-0.26874262	Yes
row_25	80005	DOCK5	1045	-0.4406502842903137	-0.25075376	Yes
row_26	5673	PSG5	1047	-0.44389086961746216	-0.2333647	Yes
row_27	5671	PSG3	1048	-0.44389086961746216	-0.21524356	Yes
row_28	54676	GTPBP2	1050	-0.44728121161460876	-0.19771609	Yes
row_29	1191	CLU	1056	-0.4501732289791107	-0.1829988	Yes
row_30	5889	RAD51C	1059	-0.45138582587242126	-0.16603582	Yes
row_31	857	CAV1	1098	-0.47528699040412903	-0.17445144	Yes
row_32	10681	GNB5	1105	-0.4814344048500061	-0.15919003	Yes
row_33	90952	ESAM	1149	-0.5138426423072815	-0.169692	Yes
row_34	2152	F3	1188	-0.5591916441917419	-0.17468233	Yes
row_35	5154	PDGFA	1191	-0.565866231918335	-0.15304588	Yes
row_36	23657	SLC7A11	1205	-0.5810993313789368	-0.13884026	Yes
row_37	2734	GLG1	1240	-0.6183969974517822	-0.13848537	Yes
row_38	7057	THBS1	1242	-0.6199081540107727	-0.113910675	Yes
row_39	1893	ECM1	1250	-0.6370239853858948	-0.09302963	Yes
row_40	7414	VCL	1308	-0.7117709517478943	-0.10570039	Yes
row_41	7422	VEGFA	1346	-0.7878779172897339	-0.100622915	Yes
row_42	5055	SERPINB2	1397	-1.0883805751800537	-0.09279473	Yes
row_43	493	ATP2B4	1401	-1.1663225889205933	-0.04737766	Yes
row_44	4312	MMP1	1407	-1.3040069341659546	0.0021960256	Yes
