# Supplementary material for: Role and mechanism of NCAPD3 in promoting malignant behaviors in gastric cancer
Source: Front Pharmacol. 2024 Apr 22;15:1341039. doi: 10.3389/fphar.2024.1341039 (PMC11070777; doi:10.3389/fphar.2024.1341039)
Supplement: Supplementary file 11 [file DataSheet2.ZIP › GSEA/Canonical pathways/my_analysis.Gsea.1599462267220/REACTOME_MEMBRANE_TRAFFICKING.tsv]

NAME	SYMBOL	TITLE	RANK IN GENE LIST	RANK METRIC SCORE	RUNNING ES	CORE ENRICHMENT
row_0	160518	DENND5B	13	1.0599459409713745	0.036817163	No
row_1	22879	MON1B	151	0.7348130941390991	-0.031080805	No
row_2	7248	TSC1	158	0.7180060148239136	-0.004092596	No
row_3	55275	VPS53	278	0.6087956428527832	-0.06435724	No
row_4	1601	DAB2	327	0.5766450762748718	-0.07420165	No
row_5	23216	TBC1D1	355	0.56313556432724	-0.06930779	No
row_6	1080	CFTR	366	0.556640625	-0.052288916	No
row_7	10618	TGOLN2	383	0.5465027689933777	-0.040092498	No
row_8	56894	AGPAT3	414	0.5265375375747681	-0.038987286	No
row_9	801	CALM1	424	0.5178104043006897	-0.02293487	No
row_10	22796	COG2	445	0.5074705481529236	-0.015363376	No
row_11	7109	TRAPPC10	475	0.4880691468715668	-0.015208818	No
row_12	51112	TRAPPC12	504	0.47113528847694397	-0.015064128	No
row_13	57679	ALS2	656	0.39869752526283264	-0.107865065	No
row_14	5898	RALA	813	0.30850663781166077	-0.20825584	No
row_15	7037	TFRC	824	0.3033410906791687	-0.20230295	No
row_16	3312	HSPA8	848	0.244069904088974	-0.2084285	No
row_17	27131	SNX5	907	-0.3333596885204315	-0.23620068	No
row_18	3949	LDLR	929	-0.3531590700149536	-0.23610057	No
row_19	157	ADRBK2	947	-0.36677777767181396	-0.23248577	No
row_20	7277	TUBA4A	997	-0.40409624576568604	-0.2505983	No
row_21	23046	KIF21B	1034	-0.4325336813926697	-0.25797942	Yes
row_22	966	CD59	1040	-0.4360600709915161	-0.24257877	Yes
row_23	81631	MAP1LC3B	1060	-0.4519377052783966	-0.23670343	Yes
row_24	339122	RAB43	1083	-0.4624616503715515	-0.2325581	Yes
row_25	1604	CD55	1090	-0.46773603558540344	-0.21650353	Yes
row_26	5565	PRKAB2	1094	-0.47365835309028625	-0.19800043	Yes
row_27	6709	SPTAN1	1114	-0.48714861273765564	-0.19058682	Yes
row_28	2706	GJB2	1115	-0.4904238283634186	-0.16916151	Yes
row_29	83548	COG3	1211	-0.5880966782569885	-0.2128122	Yes
row_30	22931	RAB18	1231	-0.607662558555603	-0.20013365	Yes
row_31	8408	ULK1	1243	-0.6223709583282471	-0.18097311	Yes
row_32	26130	GAPVD1	1247	-0.6248012781143188	-0.155867	Yes
row_33	10802	SEC24A	1251	-0.6386937499046326	-0.13015395	Yes
row_34	1956	EGFR	1266	-0.6574655175209045	-0.11165001	Yes
row_35	286	ANK1	1284	-0.6720268130302429	-0.09469971	Yes
row_36	57533	TBC1D14	1304	-0.7076050043106079	-0.07765494	Yes
row_37	1839	HBEGF	1328	-0.750725269317627	-0.061646078	Yes
row_38	23431	AP4E1	1359	-0.8269544243812561	-0.047416452	Yes
row_39	6711	SPTBN1	1381	-0.9253020286560059	-0.022320936	Yes
row_40	8867	SYNJ1	1387	-0.9787461161613464	0.01678824	Yes
