# Supplementary material for: Role and mechanism of NCAPD3 in promoting malignant behaviors in gastric cancer
Source: Front Pharmacol. 2024 Apr 22;15:1341039. doi: 10.3389/fphar.2024.1341039 (PMC11070777; doi:10.3389/fphar.2024.1341039)
Supplement: Supplementary file 11 [file DataSheet2.ZIP › GSEA/Canonical pathways/my_analysis.Gsea.1599462267220/REACTOME_METABOLISM_OF_RNA.tsv]

NAME	SYMBOL	TITLE	RANK IN GENE LIST	RANK METRIC SCORE	RUNNING ES	CORE ENRICHMENT
row_0	51585	PCF11	3	1.2122840881347656	0.027776595	Yes
row_1	2935	GSPT1	5	1.1558117866516113	0.055657946	Yes
row_2	8568	RRP1	22	1.0270977020263672	0.06907243	Yes
row_3	80746	TSEN2	53	0.9085079431533813	0.06902275	Yes
row_4	6428	SRSF3	55	0.9074827432632446	0.090752184	Yes
row_5	55006	TRMT61B	101	0.7816736698150635	0.0762822	Yes
row_6	55687	TRMU	128	0.7736362814903259	0.07589883	Yes
row_7	55781	RIOK2	135	0.7632431387901306	0.090295576	Yes
row_8	23450	SF3B3	178	0.6973733901977539	0.075992845	Yes
row_9	6191	RPS4X	196	0.6816002726554871	0.08009636	Yes
row_10	3303	HSPA1A	206	0.6692375540733337	0.08990864	Yes
row_11	79922	MRM1	209	0.668694794178009	0.10497063	Yes
row_12	127253	TYW3	225	0.6542927026748657	0.1099014	Yes
row_13	55599	RNPC3	227	0.6519674062728882	0.12530088	Yes
row_14	6426	SRSF1	243	0.6370309591293335	0.12980403	Yes
row_15	5701	PSMC2	244	0.6360169053077698	0.14556023	Yes
row_16	9724	UTP14C	301	0.5910751819610596	0.11809784	Yes
row_17	84946	LTV1	319	0.582754373550415	0.119752616	Yes
row_18	8125	ANP32A	326	0.5777355432510376	0.12955374	Yes
row_19	84135	UTP15	330	0.5762993693351746	0.1415749	Yes
row_20	5356	PLRG1	338	0.5730703473091125	0.15050857	Yes
row_21	2965	GTF2H1	356	0.5630175471305847	0.1516744	Yes
row_22	5718	PSMD12	372	0.551608681678772	0.15406135	Yes
row_23	54517	PUS7	388	0.543694019317627	0.15625224	Yes
row_24	10212	DDX39A	389	0.5430383682250977	0.16970506	Yes
row_25	10885	WDR3	430	0.5149398446083069	0.15238662	Yes
row_26	54931	TRMT10C	446	0.5072373151779175	0.15367435	Yes
row_27	54482	TRMT13	449	0.5060954689979553	0.16470823	Yes
row_28	27340	UTP20	455	0.5007149577140808	0.17335317	Yes
row_29	10785	WDR4	465	0.4950554370880127	0.1788504	Yes
row_30	10291	SF3A1	466	0.49333059787750244	0.19107181	Yes
row_31	10969	EBNA1BP2	483	0.48539096117019653	0.19106644	Yes
row_32	10940	POP1	497	0.47388705611228943	0.19303174	Yes
row_33	1479	CSTF3	500	0.4736844301223755	0.20326269	Yes
row_34	3184	HNRNPD	508	0.4698561728000641	0.2096394	Yes
row_35	54920	DUS2	509	0.46975547075271606	0.22127679	Yes
row_36	1660	DHX9	510	0.46935468912124634	0.23290423	Yes
row_37	104	ADARB1	518	0.46289539337158203	0.2391085	Yes
row_38	9836	LCMT2	549	0.4479142427444458	0.2276484	Yes
row_39	55339	WDR33	551	0.4453677535057068	0.23792975	Yes
row_40	9416	DDX23	553	0.4449217617511749	0.24820003	Yes
row_41	79707	NOL9	560	0.4411863386631012	0.25461838	Yes
row_42	6632	SNRPD1	563	0.4402870237827301	0.26402196	Yes
row_43	51388	NIP7	593	0.42809879779815674	0.25282285	Yes
row_44	55039	TRMT12	599	0.42405927181243896	0.25956878	Yes
row_45	55181	SMG8	602	0.4218280017375946	0.26851508	Yes
row_46	6208	RPS14	604	0.4205944836139679	0.27818272	Yes
row_47	23404	EXOSC2	609	0.41808703541755676	0.28553256	Yes
row_48	8021	NUP214	611	0.4171346426010132	0.2951145	Yes
row_49	56339	METTL3	613	0.4167225956916809	0.3046862	Yes
row_50	54512	EXOSC4	623	0.41053152084350586	0.30808946	Yes
row_51	6427	SRSF2	679	0.3876695930957794	0.27633992	Yes
row_52	10607	TBL3	698	0.37955889105796814	0.272209	Yes
row_53	79670	ZCCHC6	700	0.3780922591686249	0.2808237	Yes
row_54	23350	U2SURP	719	0.36446285247802734	0.2763188	Yes
row_55	55759	WDR12	731	0.3591960370540619	0.27694657	Yes
row_56	134430	WDR36	733	0.35880500078201294	0.28508347	Yes
row_57	51602	NOP58	750	0.3482551872730255	0.28168082	Yes
row_58	27316	RBMX	762	0.3415558338165283	0.2818716	Yes
row_59	3188	HNRNPH2	769	0.3375256657600403	0.28572193	Yes
row_60	55178	RNMTL1	771	0.33651095628738403	0.29330653	Yes
row_61	51118	UTP11L	773	0.33634480834007263	0.300887	Yes
row_62	4670	HNRNPM	790	0.33023354411125183	0.2970379	Yes
row_63	1736	DKC1	791	0.3299926519393921	0.3052129	Yes
row_64	23246	BOP1	797	0.32520249485969543	0.3095098	Yes
row_65	27341	RRP7A	801	0.3201833665370941	0.31518617	Yes
row_66	1973	EIF4A1	804	0.3187810480594635	0.32157966	Yes
row_67	29960	FTSJ2	805	0.31873565912246704	0.32947576	Yes
row_68	5901	RAN	810	0.312570184469223	0.33421165	Yes
row_69	9343	EFTUD2	818	0.3047166168689728	0.3364973	Yes
row_70	26121	PRPF31	825	0.30077874660491943	0.3394373	Yes
row_71	11157	LSM6	830	0.2964393198490143	0.34377354	Yes
row_72	10528	NOP56	837	0.28531837463378906	0.34633055	Yes
row_73	4691	NCL	843	0.2700071632862091	0.3492601	Yes
row_74	3312	HSPA8	848	0.244069904088974	0.35229897	Yes
row_75	200315	APOBEC3A	866	-0.2783358693122864	0.34641233	Yes
row_76	9582	APOBEC3B	868	-0.2783358693122864	0.35255572	Yes
row_77	8780	RIOK3	948	-0.36706677079200745	0.30225068	No
row_78	9939	RBM8A	1093	-0.4736517071723938	0.2057139	No
row_79	6430	SRSF5	1183	-0.5533615350723267	0.15250517	No
row_80	54464	XRN1	1301	-0.7031570076942444	0.08195475	No
