# Supplementary material for: Role and mechanism of NCAPD3 in promoting malignant behaviors in gastric cancer
Source: Front Pharmacol. 2024 Apr 22;15:1341039. doi: 10.3389/fphar.2024.1341039 (PMC11070777; doi:10.3389/fphar.2024.1341039)
Supplement: Supplementary file 11 [file DataSheet2.ZIP › GSEA/Canonical pathways/my_analysis.Gsea.1599462267220/REACTOME_METABOLISM_OF_STEROIDS.tsv]

NAME	SYMBOL	TITLE	RANK IN GENE LIST	RANK METRIC SCORE	RUNNING ES	CORE ENRICHMENT
row_0	23054	NCOA6	77	0.8381943702697754	0.056536835	Yes
row_1	403313	PLPP6	274	0.615332305431366	-0.0020109308	Yes
row_2	6715	SRD5A1	325	0.5780381560325623	0.03920269	Yes
row_3	5465	PPARA	375	0.5502821207046509	0.077432394	Yes
row_4	1387	CREBBP	387	0.5441434383392334	0.1421032	Yes
row_5	6256	RXRA	439	0.5089306235313416	0.17338394	Yes
row_6	4047	LSS	640	0.4048587679862976	0.0839	Yes
row_7	9453	GGPS1	677	0.3886030912399292	0.109895416	Yes
row_8	31	ACACA	780	0.3335473835468292	0.081203364	Yes
row_9	39	ACAT2	799	0.32192856073379517	0.11122019	Yes
row_10	5901	RAN	810	0.312570184469223	0.14572795	Yes
row_11	1718	DHCR24	832	0.2932083010673523	0.16976283	Yes
row_12	1717	DHCR7	836	0.28796952962875366	0.20601161	Yes
row_13	2224	FDPS	841	0.2732972502708435	0.23958647	Yes
row_14	26031	OSBPL3	870	-0.281425416469574	0.25702858	Yes
row_15	51141	INSIG2	903	-0.32801613211631775	0.27781415	Yes
row_16	10802	SEC24A	1251	-0.6386937499046326	0.11406027	No
