# Supplementary material for: Role and mechanism of NCAPD3 in promoting malignant behaviors in gastric cancer
Source: Front Pharmacol. 2024 Apr 22;15:1341039. doi: 10.3389/fphar.2024.1341039 (PMC11070777; doi:10.3389/fphar.2024.1341039)
Supplement: Supplementary file 11 [file DataSheet2.ZIP › GSEA/Canonical pathways/my_analysis.Gsea.1599462267220/REACTOME_METABOLISM_OF_VITAMINS_AND_COFACTORS.tsv]

NAME	SYMBOL	TITLE	RANK IN GENE LIST	RANK METRIC SCORE	RUNNING ES	CORE ENRICHMENT
row_0	53354	PANK1	39	0.9491263031959534	0.05436437	Yes
row_1	27304	MOCS3	76	0.8438853025436401	0.10174722	Yes
row_2	23590	PDSS1	175	0.7009744048118591	0.09208025	Yes
row_3	6573	SLC19A1	231	0.6499321460723877	0.10893721	Yes
row_4	83666	PARP9	258	0.624172031879425	0.14443496	Yes
row_5	25974	MMACHC	265	0.6213026642799377	0.19408232	Yes
row_6	166785	MMAA	369	0.5532013177871704	0.16797991	Yes
row_7	326625	MMAB	371	0.5523133873939514	0.21523449	Yes
row_8	84274	COQ5	419	0.5225061178207397	0.22678263	Yes
row_9	801	CALM1	424	0.5178104043006897	0.26888043	Yes
row_10	6470	SHMT1	498	0.47379419207572937	0.25747892	No
row_11	4548	MTR	592	0.4284195601940155	0.22773725	No
row_12	64087	MCCC2	747	0.35179540514945984	0.14742345	No
row_13	31	ACACA	780	0.3335473835468292	0.15335757	No
row_14	6385	SDC4	871	-0.2823237478733063	0.113085695	No
row_15	6515	SLC2A3	873	-0.28250056505203247	0.13690405	No
row_16	10797	MTHFD2	911	-0.33758077025413513	0.1395888	No
row_17	3949	LDLR	929	-0.3531590700149536	0.15802556	No
row_18	25902	MTHFD1L	986	-0.39510422945022583	0.15202796	No
row_19	6947	TCN1	1135	-0.5030569434165955	0.08917255	No
row_20	9962	SLC23A2	1169	-0.5365068316459656	0.11201601	No
row_21	1719	DHFR	1298	-0.6996253728866577	0.08063359	No
