# Supplementary material for: Role and mechanism of NCAPD3 in promoting malignant behaviors in gastric cancer
Source: Front Pharmacol. 2024 Apr 22;15:1341039. doi: 10.3389/fphar.2024.1341039 (PMC11070777; doi:10.3389/fphar.2024.1341039)
Supplement: Supplementary file 11 [file DataSheet2.ZIP › GSEA/Canonical pathways/my_analysis.Gsea.1599462267220/REACTOME_METABOLISM_OF_WATER_SOLUBLE_VITAMINS_AND_COFACTORS.tsv]

NAME	SYMBOL	TITLE	RANK IN GENE LIST	RANK METRIC SCORE	RUNNING ES	CORE ENRICHMENT
row_0	53354	PANK1	39	0.9491263031959534	0.07591312	Yes
row_1	27304	MOCS3	76	0.8438853025436401	0.14245877	Yes
row_2	6573	SLC19A1	231	0.6499321460723877	0.10312606	Yes
row_3	83666	PARP9	258	0.624172031879425	0.15279578	Yes
row_4	25974	MMACHC	265	0.6213026642799377	0.21649861	Yes
row_5	166785	MMAA	369	0.5532013177871704	0.20316324	Yes
row_6	326625	MMAB	371	0.5523133873939514	0.2629014	Yes
row_7	6470	SHMT1	498	0.47379419207572937	0.22437494	No
row_8	4548	MTR	592	0.4284195601940155	0.20455469	No
row_9	64087	MCCC2	747	0.35179540514945984	0.13258831	No
row_10	31	ACACA	780	0.3335473835468292	0.14614247	No
row_11	6515	SLC2A3	873	-0.28250056505203247	0.11106749	No
row_12	10797	MTHFD2	911	-0.33758077025413513	0.12147633	No
row_13	25902	MTHFD1L	986	-0.39510422945022583	0.11163928	No
row_14	6947	TCN1	1135	-0.5030569434165955	0.060533963	No
row_15	9962	SLC23A2	1169	-0.5365068316459656	0.095586434	No
row_16	1719	DHFR	1298	-0.6996253728866577	0.080344446	No
