# Supplementary material for: Role and mechanism of NCAPD3 in promoting malignant behaviors in gastric cancer
Source: Front Pharmacol. 2024 Apr 22;15:1341039. doi: 10.3389/fphar.2024.1341039 (PMC11070777; doi:10.3389/fphar.2024.1341039)
Supplement: Supplementary file 11 [file DataSheet2.ZIP › GSEA/Canonical pathways/my_analysis.Gsea.1599462267220/REACTOME_MRNA_SPLICING.tsv]

NAME	SYMBOL	TITLE	RANK IN GENE LIST	RANK METRIC SCORE	RUNNING ES	CORE ENRICHMENT
row_0	51585	PCF11	3	1.2122840881347656	0.10013541	Yes
row_1	6428	SRSF3	55	0.9074827432632446	0.13994315	Yes
row_2	23450	SF3B3	178	0.6973733901977539	0.110831246	Yes
row_3	55599	RNPC3	227	0.6519674062728882	0.13124032	Yes
row_4	6426	SRSF1	243	0.6370309591293335	0.17418134	Yes
row_5	5356	PLRG1	338	0.5730703473091125	0.1547676	Yes
row_6	10291	SF3A1	466	0.49333059787750244	0.10483268	Yes
row_7	1479	CSTF3	500	0.4736844301223755	0.121012084	Yes
row_8	3184	HNRNPD	508	0.4698561728000641	0.15561394	Yes
row_9	1660	DHX9	510	0.46935468912124634	0.19449937	Yes
row_10	55339	WDR33	551	0.4453677535057068	0.20324242	Yes
row_11	9416	DDX23	553	0.4449217617511749	0.24006607	Yes
row_12	6632	SNRPD1	563	0.4402870237827301	0.2707308	Yes
row_13	6427	SRSF2	679	0.3876695930957794	0.22053143	Yes
row_14	23350	U2SURP	719	0.36446285247802734	0.22316833	Yes
row_15	27316	RBMX	762	0.3415558338165283	0.22170927	Yes
row_16	3188	HNRNPH2	769	0.3375256657600403	0.24586542	Yes
row_17	4670	HNRNPM	790	0.33023354411125183	0.2593125	Yes
row_18	9343	EFTUD2	818	0.3047166168689728	0.26555946	Yes
row_19	26121	PRPF31	825	0.30077874660491943	0.28661475	Yes
row_20	11157	LSM6	830	0.2964393198490143	0.3087458	Yes
row_21	3312	HSPA8	848	0.244069904088974	0.3170849	Yes
row_22	9939	RBM8A	1093	-0.4736517071723938	0.18113467	No
row_23	6430	SRSF5	1183	-0.5533615350723267	0.16366272	No
