# Supplementary material for: Role and mechanism of NCAPD3 in promoting malignant behaviors in gastric cancer
Source: Front Pharmacol. 2024 Apr 22;15:1341039. doi: 10.3389/fphar.2024.1341039 (PMC11070777; doi:10.3389/fphar.2024.1341039)
Supplement: Supplementary file 11 [file DataSheet2.ZIP › GSEA/Canonical pathways/my_analysis.Gsea.1599462267220/REACTOME_NEGATIVE_REGULATION_OF_THE_PI3K_AKT_NETWORK.tsv]

NAME	SYMBOL	TITLE	RANK IN GENE LIST	RANK METRIC SCORE	RUNNING ES	CORE ENRICHMENT
row_0	117145	THEM4	65	0.8595403432846069	0.027257934	No
row_1	3654	IRAK1	69	0.8557805418968201	0.09866901	No
row_2	3667	IRS1	83	0.8213425874710083	0.15994617	No
row_3	51135	IRAK4	245	0.634962260723114	0.09903274	No
row_4	5728	PTEN	285	0.6057604551315308	0.123127036	No
row_5	10818	FRS2	363	0.5584896206855774	0.115898244	No
row_6	5295	PIK3R1	467	0.4932515323162079	0.0844102	No
row_7	5305	PIP4K2A	1033	-0.431742399930954	-0.28378555	No
row_8	3556	IL1RAP	1099	-0.47597455978393555	-0.28949907	No
row_9	5154	PDGFA	1191	-0.565866231918335	-0.30613682	Yes
row_10	1956	EGFR	1266	-0.6574655175209045	-0.30270553	Yes
row_11	57761	TRIB3	1292	-0.6853136420249939	-0.26172978	Yes
row_12	3084	NRG1	1320	-0.7385645508766174	-0.21761127	Yes
row_13	90865	IL33	1325	-0.7453802824020386	-0.1564076	Yes
row_14	1839	HBEGF	1328	-0.750725269317627	-0.09330975	Yes
row_15	4233	MET	1358	-0.8209582567214966	-0.043543383	Yes
row_16	5156	PDGFRA	1383	-0.9321602582931519	0.019368747	Yes
