# Supplementary material for: Role and mechanism of NCAPD3 in promoting malignant behaviors in gastric cancer
Source: Front Pharmacol. 2024 Apr 22;15:1341039. doi: 10.3389/fphar.2024.1341039 (PMC11070777; doi:10.3389/fphar.2024.1341039)
Supplement: Supplementary file 11 [file DataSheet2.ZIP › GSEA/Canonical pathways/my_analysis.Gsea.1599462267220/REACTOME_NERVOUS_SYSTEM_DEVELOPMENT.tsv]

NAME	SYMBOL	TITLE	RANK IN GENE LIST	RANK METRIC SCORE	RUNNING ES	CORE ENRICHMENT
row_0	2935	GSPT1	5	1.1558117866516113	0.0538085	No
row_1	23380	SRGAP2	142	0.7565123438835144	-0.00757152	No
row_2	6191	RPS4X	196	0.6816002726554871	-0.012267335	No
row_3	5701	PSMC2	244	0.6360169053077698	-0.014861979	No
row_4	7220	TRPC1	328	0.5764543414115906	-0.04661794	No
row_5	10818	FRS2	363	0.5584896206855774	-0.043604508	No
row_6	5718	PSMD12	372	0.551608681678772	-0.022010226	No
row_7	5295	PIK3R1	467	0.4932515323162079	-0.065907456	No
row_8	1793	DOCK1	489	0.479606956243515	-0.057353314	No
row_9	5567	PRKACB	595	0.4264121353626251	-0.1125785	No
row_10	6208	RPS14	604	0.4205944836139679	-0.09749603	No
row_11	6197	RPS6KA3	643	0.40315011143684387	-0.105114676	No
row_12	9037	SEMA5A	688	0.38452574610710144	-0.11802582	No
row_13	2932	GSK3B	714	0.3670169413089752	-0.11797896	No
row_14	23767	FLRT3	781	0.33313432335853577	-0.14945607	No
row_15	1605	DAG1	823	0.3041023313999176	-0.1641811	No
row_16	2909	ARHGAP35	844	0.2586814761161804	-0.16587986	No
row_17	3312	HSPA8	848	0.244069904088974	-0.15593222	No
row_18	3673	ITGA2	858	-0.2640848159790039	-0.14935657	No
row_19	6237	RRAS	869	-0.27997666597366333	-0.14271887	No
row_20	5621	PRNP	970	-0.3867301940917969	-0.19627737	No
row_21	7277	TUBA4A	997	-0.40409624576568604	-0.19511536	No
row_22	9939	RBM8A	1093	-0.4736517071723938	-0.24071455	Yes
row_23	6709	SPTAN1	1114	-0.48714861273765564	-0.23105776	Yes
row_24	7204	TRIO	1120	-0.49445125460624695	-0.21012098	Yes
row_25	7074	TIAM1	1143	-0.5083568096160889	-0.20086569	Yes
row_26	1282	COL4A1	1165	-0.5338173508644104	-0.18961711	Yes
row_27	4651	MYO10	1213	-0.5884713530540466	-0.19457492	Yes
row_28	27	ABL2	1218	-0.5923836827278137	-0.16804278	Yes
row_29	2043	EPHA4	1228	-0.60248863697052	-0.1446474	Yes
row_30	2887	GRB10	1259	-0.6463634967803955	-0.13435516	Yes
row_31	1956	EGFR	1266	-0.6574655175209045	-0.106043845	Yes
row_32	286	ANK1	1284	-0.6720268130302429	-0.08501462	Yes
row_33	23365	ARHGEF12	1329	-0.7513290643692017	-0.07969448	Yes
row_34	4233	MET	1358	-0.8209582567214966	-0.059268706	Yes
row_35	6711	SPTBN1	1381	-0.9253020286560059	-0.029289912	Yes
row_36	59277	NTN4	1390	-0.9992978572845459	0.0145559395	Yes
