# Supplementary material for: Role and mechanism of NCAPD3 in promoting malignant behaviors in gastric cancer
Source: Front Pharmacol. 2024 Apr 22;15:1341039. doi: 10.3389/fphar.2024.1341039 (PMC11070777; doi:10.3389/fphar.2024.1341039)
Supplement: Supplementary file 11 [file DataSheet2.ZIP › GSEA/Canonical pathways/my_analysis.Gsea.1599462267220/REACTOME_ORGANELLE_BIOGENESIS_AND_MAINTENANCE.tsv]

NAME	SYMBOL	TITLE	RANK IN GENE LIST	RANK METRIC SCORE	RUNNING ES	CORE ENRICHMENT
row_0	51134	CEP83	19	1.0382468700408936	0.057792805	Yes
row_1	132320	SCLT1	56	0.9018945693969727	0.09389936	Yes
row_2	23322	RPGRIP1L	60	0.8712454438209534	0.15175548	Yes
row_3	23054	NCOA6	77	0.8381943702697754	0.19793467	Yes
row_4	22948	CCT5	215	0.6628058552742004	0.14453933	Yes
row_5	54801	HAUS6	219	0.6603381037712097	0.18786478	Yes
row_6	5465	PPARA	375	0.5502821207046509	0.11370182	Yes
row_7	1387	CREBBP	387	0.5441434383392334	0.1432374	Yes
row_8	801	CALM1	424	0.5178104043006897	0.1528821	Yes
row_9	6256	RXRA	439	0.5089306235313416	0.17782246	Yes
row_10	6742	SSBP1	501	0.4720905125141144	0.16624059	Yes
row_11	56652	C10orf2	531	0.4565884470939636	0.1767288	Yes
row_12	8195	MKKS	542	0.4494851529598236	0.20046586	Yes
row_13	55125	CEP192	568	0.43849053978919983	0.21259946	Yes
row_14	26123	TCTN3	603	0.42116084694862366	0.21703152	Yes
row_15	5147	PDE6D	624	0.41013655066490173	0.23082697	Yes
row_16	55735	DNAJC11	625	0.40888357162475586	0.2589974	Yes
row_17	5311	PKD2	708	0.3719353675842285	0.22533087	No
row_18	203068	TUBB	736	0.35841235518455505	0.23050128	No
row_19	516	ATP5G1	826	0.3006095588207245	0.18685922	No
row_20	2747	GLUD2	853	-0.2553618252277374	0.18565291	No
row_21	2746	GLUD1	854	-0.2553618252277374	0.20324633	No
row_22	4209	MEF2D	910	-0.33717381954193115	0.18670763	No
row_23	9572	NR1D1	977	-0.39202097058296204	0.16599396	No
row_24	7277	TUBA4A	997	-0.40409624576568604	0.18009633	No
row_25	5565	PRKAB2	1094	-0.47365835309028625	0.14331517	No
row_26	146057	TTBK2	1148	-0.5131543874740601	0.14034696	No
row_27	64854	USP46	1300	-0.7021195292472839	0.07953726	No
