# Supplementary material for: Role and mechanism of NCAPD3 in promoting malignant behaviors in gastric cancer
Source: Front Pharmacol. 2024 Apr 22;15:1341039. doi: 10.3389/fphar.2024.1341039 (PMC11070777; doi:10.3389/fphar.2024.1341039)
Supplement: Supplementary file 11 [file DataSheet2.ZIP › GSEA/Canonical pathways/my_analysis.Gsea.1599462267220/REACTOME_PROGRAMMED_CELL_DEATH.tsv]

NAME	SYMBOL	TITLE	RANK IN GENE LIST	RANK METRIC SCORE	RUNNING ES	CORE ENRICHMENT
row_0	115209	OMA1	45	0.9324409365653992	0.06226499	Yes
row_1	4836	NMT1	208	0.6687623262405396	0.01366207	Yes
row_2	5701	PSMC2	244	0.6360169053077698	0.053037662	Yes
row_3	353376	TICAM2	271	0.6169297695159912	0.09694663	Yes
row_4	324	APC	281	0.6074237823486328	0.15211242	Yes
row_5	197259	MLKL	346	0.5694244503974915	0.1638825	Yes
row_6	5718	PSMD12	372	0.551608681678772	0.20188215	Yes
row_7	637	BID	478	0.4869651198387146	0.17580979	Yes
row_8	8737	RIPK1	493	0.47676172852516174	0.21412262	Yes
row_9	7099	TLR4	541	0.4509698450565338	0.2260944	Yes
row_10	3836	KPNA1	548	0.44815677404403687	0.2672559	Yes
row_11	8772	FADD	742	0.35452908277511597	0.16448127	No
row_12	839	CASP6	792	0.3299730122089386	0.16273755	No
row_13	3146	HMGB1	831	0.29536429047584534	0.16539001	No
row_14	8837	CFLAR	865	-0.2782200276851654	0.16989738	No
row_15	3005	H1F0	880	-0.2944645285606384	0.18971232	No
row_16	9414	TJP2	916	-0.34527772665023804	0.19958627	No
row_17	10018	BCL2L11	1027	-0.424980103969574	0.16362968	No
row_18	6709	SPTAN1	1114	-0.48714861273765564	0.15123516	No
row_19	330	BIRC3	1224	-0.599603533744812	0.1337167	No
