# Supplementary material for: Role and mechanism of NCAPD3 in promoting malignant behaviors in gastric cancer
Source: Front Pharmacol. 2024 Apr 22;15:1341039. doi: 10.3389/fphar.2024.1341039 (PMC11070777; doi:10.3389/fphar.2024.1341039)
Supplement: Supplementary file 11 [file DataSheet2.ZIP › GSEA/Canonical pathways/my_analysis.Gsea.1599462267220/REACTOME_RNA_POLYMERASE_II_TRANSCRIPTION.tsv]

NAME	SYMBOL	TITLE	RANK IN GENE LIST	RANK METRIC SCORE	RUNNING ES	CORE ENRICHMENT
row_0	51585	PCF11	3	1.2122840881347656	0.013183375	Yes
row_1	7571	ZNF23	25	1.0175377130508423	0.009764643	Yes
row_2	55170	PRMT6	32	0.9814899563789368	0.017639475	Yes
row_3	23248	RPRD2	33	0.9772823452949524	0.030162582	Yes
row_4	57103	TIGAR	37	0.962968111038208	0.040151168	Yes
row_5	9759	HDAC4	46	0.9249120950698853	0.0457336	Yes
row_6	388536	ZNF790	52	0.9130291938781738	0.053514857	Yes
row_7	6428	SRSF3	55	0.9074827432632446	0.06357614	Yes
row_8	3654	IRAK1	69	0.8557805418968201	0.06435421	Yes
row_9	4204	MECP2	70	0.8557805418968201	0.07532037	Yes
row_10	7743	ZNF189	74	0.850893497467041	0.0838728	Yes
row_11	7697	ZNF138	80	0.8265808820724487	0.090546295	Yes
row_12	353088	ZNF429	81	0.8240155577659607	0.101105414	Yes
row_13	7769	ZNF226	125	0.7772326469421387	0.07736598	Yes
row_14	79109	MAPKAP1	130	0.7696964740753174	0.08409424	Yes
row_15	4193	MDM2	131	0.768971860408783	0.093948014	Yes
row_16	390927	ZNF793	137	0.7581485509872437	0.0997446	Yes
row_17	55900	ZNF302	145	0.7403606176376343	0.10374585	Yes
row_18	7733	ZNF180	154	0.7278660535812378	0.10680329	Yes
row_19	162967	ZNF320	156	0.7258226871490479	0.11532044	Yes
row_20	7248	TSC1	158	0.7180060148239136	0.123737425	Yes
row_21	817	CAMK2D	165	0.7101145386695862	0.12813479	Yes
row_22	51434	ANAPC7	166	0.7099931836128235	0.1372328	Yes
row_23	10795	ZNF268	168	0.7098093628883362	0.14554475	Yes
row_24	55240	STEAP3	169	0.7097216248512268	0.15463927	Yes
row_25	54971	BANP	172	0.7065557241439819	0.16212584	Yes
row_26	84911	ZNF382	182	0.6924682855606079	0.16394599	Yes
row_27	339559	ZFP69	188	0.6863440275192261	0.16882245	Yes
row_28	7562	ZNF708	190	0.6861938238143921	0.1768318	Yes
row_29	54815	GATAD2A	191	0.6851792335510254	0.18561183	Yes
row_30	79230	ZNF557	201	0.6745254397392273	0.18720205	Yes
row_31	79664	ICE2	217	0.6615551114082336	0.18392387	Yes
row_32	57521	RPTOR	239	0.6447486281394958	0.17572814	Yes
row_33	6426	SRSF1	243	0.6370309591293335	0.1815401	Yes
row_34	5701	PSMC2	244	0.6360169053077698	0.18969016	Yes
row_35	55756	INTS9	257	0.624345600605011	0.18828627	Yes
row_36	92595	ZNF764	273	0.6160582900047302	0.18442509	Yes
row_37	84874	ZNF514	283	0.6062207818031311	0.18514004	Yes
row_38	5728	PTEN	285	0.6057604551315308	0.19211869	Yes
row_39	7626	ZNF75D	309	0.5875129103660583	0.18162213	Yes
row_40	147929	ZNF565	311	0.5868614912033081	0.1883586	Yes
row_41	7565	ZNF17	316	0.5847156047821045	0.19271648	Yes
row_42	1021	CDK6	324	0.5786990523338318	0.19464615	Yes
row_43	4297	KMT2A	337	0.5731641054153442	0.19258642	Yes
row_44	23660	ZKSCAN5	345	0.5695727467536926	0.19439915	Yes
row_45	55869	HDAC8	352	0.5664918422698975	0.19695611	Yes
row_46	2965	GTF2H1	356	0.5630175471305847	0.20181964	Yes
row_47	168374	ZNF92	357	0.5622501373291016	0.20902443	Yes
row_48	5810	RAD1	360	0.5598774552345276	0.21463142	Yes
row_49	5718	PSMD12	372	0.551608681678772	0.21307917	Yes
row_50	115509	ZNF689	374	0.5505515336990356	0.21935037	Yes
row_51	5465	PPARA	375	0.5502821207046509	0.22640179	Yes
row_52	1387	CREBBP	387	0.5441434383392334	0.22475387	Yes
row_53	10212	DDX39A	389	0.5430383682250977	0.2309288	Yes
row_54	126231	ZNF573	418	0.5229568481445312	0.2156865	No
row_55	801	CALM1	424	0.5178104043006897	0.21840334	No
row_56	6256	RXRA	439	0.5089306235313416	0.2139531	No
row_57	79047	KCTD15	469	0.4931475520133972	0.19754513	No
row_58	637	BID	478	0.4869651198387146	0.1975156	No
row_59	80095	ZNF606	479	0.4868224859237671	0.20375386	No
row_60	23468	CBX5	484	0.48513272404670715	0.20683566	No
row_61	8454	CUL1	492	0.47702842950820923	0.20746252	No
row_62	29101	SSU72	496	0.47521018981933594	0.21120086	No
row_63	58500	ZNF250	499	0.4737391769886017	0.21570407	No
row_64	1479	CSTF3	500	0.4736844301223755	0.22177395	No
row_65	7753	ZNF202	514	0.46624353528022766	0.21756041	No
row_66	4091	SMAD6	519	0.4622732996940613	0.22034928	No
row_67	7627	ZNF75A	527	0.4586750566959381	0.22074096	No
row_68	55339	WDR33	551	0.4453677535057068	0.20842291	No
row_69	53615	MBD3	561	0.44106385111808777	0.20702152	No
row_70	84775	ZNF607	564	0.44001924991607666	0.21109262	No
row_71	93134	ZNF561	590	0.4307439625263214	0.19701979	No
row_72	79027	ZNF655	594	0.42674028873443604	0.20013703	No
row_73	1108	CHD4	627	0.40844711661338806	0.18029259	No
row_74	80110	ZNF614	642	0.4036600589752197	0.1744934	No
row_75	7587	ZNF37A	667	0.39420655369758606	0.16073607	No
row_76	6427	SRSF2	679	0.3876695930957794	0.15708306	No
row_77	28996	HIPK2	687	0.3850640058517456	0.15653147	No
row_78	2932	GSK3B	714	0.3670169413089752	0.14085832	No
row_79	122809	SOCS4	726	0.360138475894928	0.13685252	No
row_80	6605	SMARCE1	749	0.3489413559436798	0.12408256	No
row_81	6241	RRM2	755	0.3457694351673126	0.12459482	No
row_82	27300	ZNF544	759	0.3425425589084625	0.12663314	No
row_83	4869	NPM1	772	0.3364034593105316	0.1215395	No
row_84	839	CASP6	792	0.3299730122089386	0.110877566	No
row_85	11091	WDR5	822	0.30419057607650757	0.09204826	No
row_86	1051	CEBPB	862	-0.2743203938007355	0.06499919	No
row_87	6515	SLC2A3	873	-0.28250056505203247	0.060782228	No
row_88	7296	TXNRD1	877	-0.2891940772533417	0.062136926	No
row_89	694	BTG1	901	-0.3259525001049042	0.048288677	No
row_90	3164	NR4A1	912	-0.34057387709617615	0.044815872	No
row_91	8738	CRADD	922	-0.34903624653816223	0.042235207	No
row_92	4088	SMAD3	930	-0.35338425636291504	0.04127766	No
row_93	90874	ZNF697	933	-0.35665079951286316	0.04428046	No
row_94	8881	CDC16	963	-0.38269978761672974	0.026457185	No
row_95	9314	KLF4	972	-0.38873425126075745	0.025168918	No
row_96	7067	THRA	976	-0.39202097058296204	0.027841263	No
row_97	9572	NR1D1	977	-0.39202097058296204	0.032864705	No
row_98	10793	ZNF273	980	-0.3939622938632965	0.036345623	No
row_99	901	CCNG2	998	-0.4052554965019226	0.028215773	No
row_100	2146	EZH2	1001	-0.40562957525253296	0.0318462	No
row_101	51343	FZR1	1005	-0.40723752975463867	0.034713533	No
row_102	3516	RBPJ	1021	-0.4191821813583374	0.028329538	No
row_103	10018	BCL2L11	1027	-0.424980103969574	0.02985683	No
row_104	5305	PIP4K2A	1033	-0.431742399930954	0.031470776	No
row_105	5111	PCNA	1077	-0.4598785638809204	0.003664701	No
row_106	4773	NFATC2	1085	-0.46534353494644165	0.0041418206	No
row_107	9939	RBM8A	1093	-0.4736517071723938	0.004725403	No
row_108	5565	PRKAB2	1094	-0.47365835309028625	0.010794965	No
row_109	857	CAV1	1098	-0.47528699040412903	0.014534297	No
row_110	26053	AUTS2	1113	-0.48522019386291504	0.009780228	No
row_111	4194	MDM4	1117	-0.4922429919242859	0.013736839	No
row_112	54541	DDIT4	1133	-0.5019238591194153	0.008413115	No
row_113	1263	PLK3	1134	-0.502112865447998	0.014847298	No
row_114	604	BCL6	1136	-0.504466712474823	0.020527944	No
row_115	639	PRDM1	1159	-0.5232577323913574	0.0099917045	No
row_116	6430	SRSF5	1183	-0.5533615350723267	-9.424787E-4	No
row_117	8535	CBX4	1184	-0.5546309947967529	0.006164683	No
row_118	665	BNIP3L	1185	-0.5555410385131836	0.013283507	No
row_119	10001	MED6	1190	-0.5614203810691833	0.017342873	No
row_120	472	ATM	1193	-0.5683248043060303	0.023058113	No
row_121	8345	HIST1H2BH	1207	-0.5847018957138062	0.020362522	No
row_122	9975	NR1D2	1230	-0.6047671437263489	0.010870761	No
row_123	7057	THBS1	1242	-0.6199081540107727	0.010193709	No
row_124	114907	FBXO32	1248	-0.6249663233757019	0.014283668	No
row_125	1956	EGFR	1266	-0.6574655175209045	0.00938569	No
row_126	7994	KAT6A	1279	-0.6663281917572021	0.008519776	No
row_127	861	RUNX1	1293	-0.6868342757225037	0.007132932	No
row_128	1649	DDIT3	1341	-0.7794482707977295	-0.019712904	No
row_129	7422	VEGFA	1346	-0.7878779172897339	-0.012751661	No
row_130	133746	JMY	1350	-0.7933464050292969	-0.004936645	No
row_131	4233	MET	1358	-0.8209582567214966	9.739929E-5	No
row_132	22936	ELL2	1370	-0.8815560936927795	0.002773161	No
row_133	10397	NDRG1	1380	-0.9245251417160034	0.0075669354	No
row_134	3329	HSPD1	1402	-1.1830929517745972	0.0062696654	No
