# Supplementary material for: Role and mechanism of NCAPD3 in promoting malignant behaviors in gastric cancer
Source: Front Pharmacol. 2024 Apr 22;15:1341039. doi: 10.3389/fphar.2024.1341039 (PMC11070777; doi:10.3389/fphar.2024.1341039)
Supplement: Supplementary file 11 [file DataSheet2.ZIP › GSEA/Canonical pathways/my_analysis.Gsea.1599462267220/REACTOME_RRNA_PROCESSING.tsv]

NAME	SYMBOL	TITLE	RANK IN GENE LIST	RANK METRIC SCORE	RUNNING ES	CORE ENRICHMENT
row_0	8568	RRP1	22	1.0270977020263672	0.061001506	Yes
row_1	55781	RIOK2	135	0.7632431387901306	0.037119646	Yes
row_2	6191	RPS4X	196	0.6816002726554871	0.04475009	Yes
row_3	79922	MRM1	209	0.668694794178009	0.0861463	Yes
row_4	9724	UTP14C	301	0.5910751819610596	0.064565964	Yes
row_5	84946	LTV1	319	0.582754373550415	0.09590806	Yes
row_6	84135	UTP15	330	0.5762993693351746	0.13183185	Yes
row_7	10885	WDR3	430	0.5149398446083069	0.09876095	Yes
row_8	54931	TRMT10C	446	0.5072373151779175	0.12589467	Yes
row_9	27340	UTP20	455	0.5007149577140808	0.15760504	Yes
row_10	10969	EBNA1BP2	483	0.48539096117019653	0.1744196	Yes
row_11	79707	NOL9	560	0.4411863386631012	0.15246776	Yes
row_12	51388	NIP7	593	0.42809879779815674	0.16137369	Yes
row_13	6208	RPS14	604	0.4205944836139679	0.18563658	Yes
row_14	23404	EXOSC2	609	0.41808703541755676	0.21405321	Yes
row_15	54512	EXOSC4	623	0.41053152084350586	0.2353917	Yes
row_16	10607	TBL3	698	0.37955889105796814	0.2102717	Yes
row_17	55759	WDR12	731	0.3591960370540619	0.21401744	Yes
row_18	134430	WDR36	733	0.35880500078201294	0.24016514	Yes
row_19	51602	NOP58	750	0.3482551872730255	0.25466892	Yes
row_20	55178	RNMTL1	771	0.33651095628738403	0.26539883	Yes
row_21	51118	UTP11L	773	0.33634480834007263	0.28986445	Yes
row_22	1736	DKC1	791	0.3299926519393921	0.30227697	Yes
row_23	23246	BOP1	797	0.32520249485969543	0.32301378	Yes
row_24	27341	RRP7A	801	0.3201833665370941	0.3448219	Yes
row_25	29960	FTSJ2	805	0.31873565912246704	0.36652157	Yes
row_26	10528	NOP56	837	0.28531837463378906	0.36545813	Yes
row_27	4691	NCL	843	0.2700071632862091	0.3820613	Yes
row_28	8780	RIOK3	948	-0.36706677079200745	0.33429807	No
