# Supplementary material for: Role and mechanism of NCAPD3 in promoting malignant behaviors in gastric cancer
Source: Front Pharmacol. 2024 Apr 22;15:1341039. doi: 10.3389/fphar.2024.1341039 (PMC11070777; doi:10.3389/fphar.2024.1341039)
Supplement: Supplementary file 11 [file DataSheet2.ZIP › GSEA/Canonical pathways/my_analysis.Gsea.1599462267220/REACTOME_SIGNALING_BY_NOTCH.tsv]

NAME	SYMBOL	TITLE	RANK IN GENE LIST	RANK METRIC SCORE	RUNNING ES	CORE ENRICHMENT
row_0	9759	HDAC4	46	0.9249120950698853	0.07128428	Yes
row_1	5087	PBX1	54	0.9081181883811951	0.16861288	Yes
row_2	54492	NEURL1B	177	0.6974397301673889	0.15982026	Yes
row_3	5701	PSMC2	244	0.6360169053077698	0.18422002	Yes
row_4	55869	HDAC8	352	0.5664918422698975	0.17141484	Yes
row_5	5718	PSMD12	372	0.551608681678772	0.21996962	Yes
row_6	1387	CREBBP	387	0.5441434383392334	0.27126473	Yes
row_7	8454	CUL1	492	0.47702842950820923	0.25052622	Yes
row_8	11060	WWP2	503	0.47143691778182983	0.29649282	Yes
row_9	4088	SMAD3	930	-0.35338425636291504	0.03116083	No
row_10	7090	TLE3	984	-0.3945229947566986	0.03765709	No
row_11	3516	RBPJ	1021	-0.4191821813583374	0.059110034	No
row_12	8345	HIST1H2BH	1207	-0.5847018957138062	-0.007516841	No
row_13	1956	EGFR	1266	-0.6574655175209045	0.025030801	No
row_14	861	RUNX1	1293	-0.6868342757225037	0.08381087	No
