# Supplementary material for: Role and mechanism of NCAPD3 in promoting malignant behaviors in gastric cancer
Source: Front Pharmacol. 2024 Apr 22;15:1341039. doi: 10.3389/fphar.2024.1341039 (PMC11070777; doi:10.3389/fphar.2024.1341039)
Supplement: Supplementary file 11 [file DataSheet2.ZIP › GSEA/Canonical pathways/my_analysis.Gsea.1599462267220/REACTOME_SIGNALING_BY_NUCLEAR_RECEPTORS.tsv]

NAME	SYMBOL	TITLE	RANK IN GENE LIST	RANK METRIC SCORE	RUNNING ES	CORE ENRICHMENT
row_0	1387	CREBBP	387	0.5441434383392334	-0.2199461	No
row_1	801	CALM1	424	0.5178104043006897	-0.19071867	No
row_2	6256	RXRA	439	0.5089306235313416	-0.14664237	No
row_3	5295	PIK3R1	467	0.4932515323162079	-0.11356598	No
row_4	10274	STAG1	633	0.40563321113586426	-0.18887487	No
row_5	57665	RDH14	819	0.30436602234840393	-0.28931138	No
row_6	10123	ARL4C	957	-0.3767932057380676	-0.347587	Yes
row_7	221656	KDM1B	968	-0.38551074266433716	-0.31376532	Yes
row_8	5163	PDK1	982	-0.3942207098007202	-0.28117096	Yes
row_9	7090	TLE3	984	-0.3945229947566986	-0.23992994	Yes
row_10	857	CAV1	1098	-0.47528699040412903	-0.2705014	Yes
row_11	10681	GNB5	1105	-0.4814344048500061	-0.22360642	Yes
row_12	8345	HIST1H2BH	1207	-0.5847018957138062	-0.23392673	Yes
row_13	1956	EGFR	1266	-0.6574655175209045	-0.20563972	Yes
row_14	861	RUNX1	1293	-0.6868342757225037	-0.15125726	Yes
row_15	7031	TFF1	1309	-0.7133510708808899	-0.086158015	Yes
row_16	195814	SDR16C5	1314	-0.727624237537384	-0.011644141	Yes
row_17	1839	HBEGF	1328	-0.750725269317627	0.05886573	Yes
