# Supplementary material for: Role and mechanism of NCAPD3 in promoting malignant behaviors in gastric cancer
Source: Front Pharmacol. 2024 Apr 22;15:1341039. doi: 10.3389/fphar.2024.1341039 (PMC11070777; doi:10.3389/fphar.2024.1341039)
Supplement: Supplementary file 11 [file DataSheet2.ZIP › GSEA/Canonical pathways/my_analysis.Gsea.1599462267220/REACTOME_SIGNALING_BY_RECEPTOR_TYROSINE_KINASES.tsv]

NAME	SYMBOL	TITLE	RANK IN GENE LIST	RANK METRIC SCORE	RUNNING ES	CORE ENRICHMENT
row_0	117145	THEM4	65	0.8595403432846069	-0.016085614	No
row_1	3667	IRS1	83	0.8213425874710083	0.0016164989	No
row_2	79109	MAPKAP1	130	0.7696964740753174	-0.003839193	No
row_3	528	ATP6V1C1	254	0.625444769859314	-0.07104443	No
row_4	2241	FER	304	0.5883994102478027	-0.08535803	No
row_5	10818	FRS2	363	0.5584896206855774	-0.10736837	No
row_6	801	CALM1	424	0.5178104043006897	-0.13233902	No
row_7	5295	PIK3R1	467	0.4932515323162079	-0.14501515	No
row_8	1793	DOCK1	489	0.479606956243515	-0.14279652	No
row_9	3479	IGF1	511	0.4693140983581543	-0.14095591	No
row_10	84951	TNS4	554	0.444656640291214	-0.15541679	No
row_11	5567	PRKACB	595	0.4264121353626251	-0.16908146	No
row_12	1108	CHD4	627	0.40844711661338806	-0.17680769	No
row_13	6197	RPS6KA3	643	0.40315011143684387	-0.17299826	No
row_14	23767	FLRT3	781	0.33313432335853577	-0.2612031	No
row_15	4670	HNRNPM	790	0.33023354411125183	-0.25493973	No
row_16	5898	RALA	813	0.30850663781166077	-0.25973824	No
row_17	3673	ITGA2	858	-0.2640848159790039	-0.28229725	No
row_18	4209	MEF2D	910	-0.33717381954193115	-0.3073039	No
row_19	3913	LAMB2	919	-0.3484216332435608	-0.3003725	No
row_20	3914	LAMB3	1015	-0.41380980610847473	-0.3548226	No
row_21	10019	SH2B3	1044	-0.4401267170906067	-0.35918593	No
row_22	6016	RIT1	1072	-0.45813417434692383	-0.36215475	Yes
row_23	3918	LAMC2	1088	-0.46613746881484985	-0.35603198	Yes
row_24	857	CAV1	1098	-0.47528699040412903	-0.34517437	Yes
row_25	7074	TIAM1	1143	-0.5083568096160889	-0.358762	Yes
row_26	1282	COL4A1	1165	-0.5338173508644104	-0.3545524	Yes
row_27	2152	F3	1188	-0.5591916441917419	-0.35014397	Yes
row_28	5154	PDGFA	1191	-0.565866231918335	-0.33082768	Yes
row_29	64759	TNS3	1197	-0.5720105171203613	-0.31348515	Yes
row_30	5795	PTPRJ	1210	-0.5858421325683594	-0.30076656	Yes
row_31	8061	FOSL1	1222	-0.5971708297729492	-0.2868988	Yes
row_32	10221	TRIB1	1229	-0.6043049097061157	-0.2691033	Yes
row_33	26999	CYFIP2	1234	-0.6105973124504089	-0.24961044	Yes
row_34	7057	THBS1	1242	-0.6199081540107727	-0.23197503	Yes
row_35	2887	GRB10	1259	-0.6463634967803955	-0.21996623	Yes
row_36	1956	EGFR	1266	-0.6574655175209045	-0.20021832	Yes
row_37	8651	SOCS1	1272	-0.6613211631774902	-0.17959566	Yes
row_38	57761	TRIB3	1292	-0.6853136420249939	-0.16835576	Yes
row_39	5046	PCSK6	1297	-0.6985540390014648	-0.1456325	Yes
row_40	3084	NRG1	1320	-0.7385645508766174	-0.13463628	Yes
row_41	1839	HBEGF	1328	-0.750725269317627	-0.11219635	Yes
row_42	7422	VEGFA	1346	-0.7878779172897339	-0.09572329	Yes
row_43	4233	MET	1358	-0.8209582567214966	-0.073636465	Yes
row_44	4734	NEDD4	1369	-0.8560207486152649	-0.049528763	Yes
row_45	5156	PDGFRA	1383	-0.9321602582931519	-0.024824098	Yes
row_46	2591	GALNT3	1403	-1.1949145793914795	0.005131921	Yes
