# Supplementary material for: Role and mechanism of NCAPD3 in promoting malignant behaviors in gastric cancer
Source: Front Pharmacol. 2024 Apr 22;15:1341039. doi: 10.3389/fphar.2024.1341039 (PMC11070777; doi:10.3389/fphar.2024.1341039)
Supplement: Supplementary file 11 [file DataSheet2.ZIP › GSEA/Canonical pathways/my_analysis.Gsea.1599462267220/REACTOME_SIGNALING_BY_WNT.tsv]

NAME	SYMBOL	TITLE	RANK IN GENE LIST	RANK METRIC SCORE	RUNNING ES	CORE ENRICHMENT
row_0	54894	RNF43	29	1.0002127885818481	0.06679872	Yes
row_1	84133	ZNRF3	30	0.9964392781257629	0.15408525	Yes
row_2	7976	FZD3	88	0.8152002692222595	0.18457666	Yes
row_3	6925	TCF4	132	0.7683351039886475	0.221013	Yes
row_4	8549	LGR5	148	0.739291250705719	0.27500564	Yes
row_5	5701	PSMC2	244	0.6360169053077698	0.2625216	Yes
row_6	324	APC	281	0.6074237823486328	0.2898875	Yes
row_7	5718	PSMD12	372	0.551608681678772	0.2735988	Yes
row_8	1387	CREBBP	387	0.5441434383392334	0.31121466	Yes
row_9	801	CALM1	424	0.5178104043006897	0.33073056	Yes
row_10	8607	RUVBL1	451	0.505561113357544	0.35635218	Yes
row_11	8454	CUL1	492	0.47702842950820923	0.36942413	Yes
row_12	2932	GSK3B	714	0.3670169413089752	0.24292384	No
row_13	7090	TLE3	984	-0.3945229947566986	0.08437505	No
row_14	857	CAV1	1098	-0.47528699040412903	0.044889577	No
row_15	10681	GNB5	1105	-0.4814344048500061	0.08275523	No
row_16	8345	HIST1H2BH	1207	-0.5847018957138062	0.061468832	No
row_17	4919	ROR1	1385	-0.9536916017532349	0.01794685	No
