# Supplementary material for: Role and mechanism of NCAPD3 in promoting malignant behaviors in gastric cancer
Source: Front Pharmacol. 2024 Apr 22;15:1341039. doi: 10.3389/fphar.2024.1341039 (PMC11070777; doi:10.3389/fphar.2024.1341039)
Supplement: Supplementary file 12 [file DataSheet5.ZIP]

Archive with 42 entries (35 files):
- data of IPA/
- data of IPA/canonical pathway analysis/
- data of IPA/canonical pathway analysis/Canonical_Pathway.xlsx
- data of IPA/canonical pathway analysis/Canonical_Pathway_Histogram.png
- data of IPA/canonical pathway analysis/Canonical_Pathway_MAP.png
- data of IPA/canonical pathway analysis/Canonical_Pathway_MAP_Supported_By_Literature.png
- data of IPA/disease and function/
- data of IPA/disease and function/Diseases_And_Function.xlsx
- data of IPA/disease and function/Diseases_And_Functions_Heatmap.png
- data of IPA/disease and function/Diseases_And_Functions_Histogram.png
- data of IPA/disease and function/Diseases_And_Functions_Network.png
- data of IPA/Mapped_IDs.xlsx
- data of IPA/molecular regulatory network/
- data of IPA/molecular regulatory network/Molecular_Network.png
- data of IPA/molecular regulatory network/Networks.xlsx
- data of IPA/Molecules.xlsx
- data of IPA/regulatory effect/
- data of IPA/regulatory effect/Regulator_Effects.xlsx
- data of IPA/regulatory effect/Regulator_Effects_Network.png
- data of IPA/upstream regulatory factors/
- data of IPA/upstream regulatory factors/Upstream_Analysis.xlsx
- data of IPA/upstream regulatory factors/Upstream_Analysis_Network.png
- raw data of data 3b_1.xlsx
- raw data of figure 2a.xlsx
- raw data of figure 2b.xlsx
- raw data of figure 2c.xlsx
- raw data of figure 2D/
- raw data of figure 2D/NC-A02.fcs
- raw data of figure 2D/NC-A03.fcs
- raw data of figure 2D/NC-A06.fcs
- raw data of figure 2D/OE-B01.fcs
- raw data of figure 2D/OE-B02.fcs
- raw data of figure 2D/OE-B03.fcs
- raw data of figure 2D/原始数据.ppt
- raw data of figure 2D/原始数据.xls
- raw data of figure 3a_1.xlsx
- raw data of figure 3a_3.xlsx
- raw data of figure 3b_3.xlsx
- raw data of figure 4b 4c.xlsx
- raw data of Figure1a &1b-STAD.xlsx
- raw data of figure1d 1e 1f+talbe 1.xlsx
- raw data of figure3b_2.xlsx
