# Supplementary material for: Role and mechanism of NCAPD3 in promoting malignant behaviors in gastric cancer
Source: Front Pharmacol. 2024 Apr 22;15:1341039. doi: 10.3389/fphar.2024.1341039 (PMC11070777; doi:10.3389/fphar.2024.1341039)
Supplement: Supplementary file 12 [file DataSheet5.ZIP › data of IPA/canonical pathway analysis/Canonical_Pathway.xlsx]

## Sheet: Canonical_Pathway
Ingenuity Canonical Pathways	-log(p-value)	Ratio	z-score	Molecules	Counts of AntibodyList
p53 Signaling	3.99	0.162	0.258	GADD45B,JMY,PIK3R1,TIGAR,MDM2,PTEN,CASP6,MDM4,PCNA,THBS1,STAG1,IRS1,SERPINB5,GSK3B,HIPK2,TRIM29,FRS2,ATM	6
Role of Tissue Factor in Cancer	3.57	0.146	NaN	RALA,RRAS,PIK3R1,RPS6KA3,HBEGF,PLAUR,F3,FRK,PTEN,VEGFA,F2RL1,IRS1,CXCL1,FGB,FGA,FRS2,MMP1,EGFR,ATM	7
Cell Cycle: G1/S Checkpoint Regulation	3.25	0.179	0.707	NRG1,CDKN2D,HDAC4,PA2G4,HDAC8,PAK1IP1,SMAD3,CUL1,CDK6,MDM2,GSK3B,ATM	4
Phosphatidylglycerol Biosynthesis II (Non-plastidic)	3.18	0.269	-0.378	TAMM41,AGPAT5,LCLAT1,PGS1,GPAT3,AGPAT3,LPGAT1	0
Glioma Signaling	3.1	0.142	-0.277	RALA,PA2G4,RRAS,PDGFA,PIK3R1,CDK6,MDM2,PTEN,CALM1 (includes others),CDKN2D,CAMK2D,IGF1,IRS1,PDGFRA,FRS2,EGFR,ATM	8
Folate Transformations I	2.9	0.444	0	MTHFD1L,MTHFD2,SHMT1,MTR	0
HER-2 Signaling in Breast Cancer	2.86	0.149	NaN	TSC1,RALA,RRAS,PIK3R1,CDK6,MDM2,NRG1,IRS1,ITGB4,GSK3B,PARD3,FRS2,EGFR,ATM	5
Epithelial Adherens Junction Signaling	2.79	0.127	NaN	MYH4,TCF4,RALA,LMO7,RRAS,TUBA4A,BMPR2,AFDN,TUBB,APC,PTEN,MET,MAGI1,FER,SSX2IP,NECTIN1,VCL,PARD3,EGFR	6
CDP-diacylglycerol Biosynthesis I	2.62	0.25	0	TAMM41,AGPAT5,LCLAT1,GPAT3,AGPAT3,LPGAT1	0
Glioblastoma Multiforme Signaling	2.58	0.119	0.943	TSC1,RALA,RRAS,PDGFA,FZD3,PIK3R1,CDK6,NF2,MDM2,APC,PTEN,RHOV,IGF1,IRS1,RHOU,PDGFRA,GSK3B,FRS2,EGFR,ATM	10
IGF-1 Signaling	2.55	0.134	-0.277	PRKACB,IGFBP6,SOCS1,NEDD4,JAK1,RALA,RRAS,PIK3R1,SOCS4,GRB10,IGF1,IRS1,SOCS2,FRS2,ATM	5
Insulin Receptor Signaling	2.51	0.122	-0.5	PRKACB,TSC1,RALA,JAK1,RRAS,PIK3R1,EIF4EBP1,GRB10,PTEN,GYS1,SYNJ1,PPP1R10,PPP1R7,IRS1,RPTOR,GSK3B,FRS2,ATM	6
STAT3 Pathway	2.48	0.136	1.069	SOCS1,MAP3K9,RALA,RRAS,BMPR2,SOCS4,MAP3K21,VEGFA,IGF1,PIM1,MAP3K20,PDGFRA,SOCS2,EGFR	6
Circadian Rhythm Signaling	2.45	0.206	NaN	PER3,PER1,NR1D1,CRY2,CREBBP,CREB5,PER2	0
FAK Signaling	2.4	0.133	NaN	DOCK1,CAPN8,RALA,RRAS,PIK3R1,IRS1,ITGA2,VCL,FRS2,CAPN10,GIT2,ATM,PTEN,EGFR	4
Osteoarthritis Pathway	2.37	0.108	1.091	TCF4,HDAC4,PRKAB2,DDIT4,FZD3,TNFRSF1A,SMAD3,CREBBP,ITGA2,SMAD6,BMPR2,CASP4,SDC4,CEBPB,CREB5,HMGB1,VEGFA,FADD,CASP6,TLR4,RBPJ,IL1RAP,MMP1	6
Superpathway of Cholesterol Biosynthesis	2.26	0.214	-2.449	FDPS,DHCR7,ACAT2,DHCR24,LSS,GGPS1	0
TR/RXR Activation	2.25	0.133	NaN	PIK3R1,NCOA6,THRA,MDM2,KLF9,ADRB1,LDLR,IRS1,ACACA,FGA,RXRA,FRS2,ATM	5
Superpathway of Serine and Glycine Biosynthesis I	2.2	0.429	NaN	PSAT1,PSPH,SHMT1	0
Adipogenesis pathway	2.19	0.119	NaN	HDAC4,HDAC8,DDIT3,FZD3,TNFRSF1A,SAP30L,SMAD3,BMPR2,CEBPB,NOCT,NR1D2,KAT6A,EZH2,GTF2H1,KLF3,PER2	5
mTOR Signaling	2.18	0.106	-1.213	TSC1,MAPKAP1,ULK1,NAPEPLD,RALA,PRKAB2,DDIT4,RRAS,PIK3R1,RPS6KA3,RPS4X,EIF4EBP1,VEGFA,RHOV,IRS1,EIF4A1,RHOU,RPTOR,FRS2,AKT1S1,ATM,RPS14	6
JAK/Stat Signaling	2.17	0.135	0.577	SOCS1,GAST,JAK1,RALA,RRAS,PIK3R1,IRS1,SOCS2,SOCS4,CEBPB,FRS2,ATM	5
tRNA Charging	2.11	0.179	0.378	WARS,CARS,PARS2,MARS2,AARS,DARS2,SARS	0
Prostate Cancer Signaling	2.07	0.126	NaN	RALA,PA2G4,RRAS,SRD5A1,PIK3R1,CREBBP,MDM2,CREB5,PTEN,IRS1,GSK3B,FRS2,ATM	5
Hereditary Breast Cancer Signaling	2.07	0.113	NaN	NPM1,HDAC4,GADD45B,RALA,HDAC8,RRAS,PIK3R1,CREBBP,CDK6,SMARCE1,FANCF,PTEN,IRS1,SLC19A1,FRS2,FANCA,ATM	4
NF-κB Signaling	2.06	0.107	-1.789	PRKACB,RALA,RRAS,TNFRSF1A,UBE2N,PIK3R1,CREBBP,TNFAIP3,BMPR2,IL33,FADD,TLR4,RIPK1,IRS1,PDGFRA,GSK3B,FRS2,IRAK4,EGFR,ATM	6
Oncostatin M Signaling	2.05	0.175	1.89	MT2A,JAK1,RALA,RRAS,OSMR,CHI3L1,MMP1	1
TNFR1 Signaling	2.04	0.16	-1.134	FADD,CASP6,RIPK1,CRADD,TNFRSF1A,BID,TNFAIP3,BIRC3	1
Protein Ubiquitination Pathway	2.03	0.0981	NaN	FZR1,USP45,USP53,UBE3B,UBE2N,CUL1,HSPA1A/HSPA1B,HLA-B,HSPA5,HSPA4,SACS,UBE2K,PSMC2,BIRC3,DNAJC16,NEDD4,USP38,MDM2,HSPD1,DNAJB9,DNAJC11,USP31,HSPA8,PSMD12,HSPA13,USP46	2
Death Receptor Signaling	2.02	0.129	-0.577	FADD,CASP6,RIPK1,CRADD,TIPARP,TNFRSF1A,BID,TNFSF15,SPTAN1,CFLAR,BIRC3,PARP9	0
Salvage Pathways of Pyrimidine Deoxyribonucleotides	2.02	0.375	NaN	APOBEC3B,CDA,APOBEC3A	0
Non-Small Cell Lung Cancer Signaling	1.98	0.133	-0.707	STK4,RALA,PA2G4,RRAS,PIK3R1,IRS1,CDK6,RXRA,FRS2,ATM,EGFR	4
Apoptosis Signaling	1.92	0.125	0	ENDOG,CASP6,CAPN8,RALA,RRAS,TNFRSF1A,BID,SPTAN1,BIRC3,CAPN10,BCL2L11,AIFM1	1
PDGF Signaling	1.92	0.125	0.577	JAK1,RALA,ABL2,SYNJ1,RRAS,PDGFA,PIK3R1,IRS1,PDGFRA,CAV1,FRS2,ATM	5
Sumoylation Pathway	1.92	0.125	-0.333	PCNA,RHOV,DNMT3A,SENP6,CREBBP,RHOU,RAN,SLC19A1,CBX4,MDM2,ISG20,SP100	3
Regulation of Cellular Mechanics by Calpain Protease	1.91	0.143	1.134	CAPN8,RALA,RRAS,ITGA2,CDK6,CAST,VCL,CAPN10,EGFR	2
Tumoricidal Function of Hepatic Natural Killer Cells	1.9	0.208	NaN	FADD,ENDOG,CASP6,BID,AIFM1	0
Molecular Mechanisms of Cancer	1.88	0.0888	NaN	PRKACB,TCF4,RALA,JAK1,PA2G4,FZD3,PIK3R1,SMAD3,BMPR2,CASP6,CAMK2D,RHOU,BID,ARHGEF2,GSK3B,HIPK2,BIRC3,FRS2,ATM,ARHGEF12,RRAS,ITGA2,CREBBP,SMAD6,CDK6,MDM2,APC,FADD,RHOV,CDKN2D,IRS1,RBPJ,CFLAR,ARHGEF9,BCL2L11	12
Role of p14/p19ARF in Tumor Suppression	1.88	0.163	1.633	NPM1,PIK3R1,IRS1,SF3A1,MDM2,FRS2,ATM	3
Role of JAK2 in Hormone-like Cytokine Signaling	1.84	0.176	NaN	SOCS1,JAK1,IRS1,SH2B3,SOCS2,SOCS4	3
Sertoli Cell-Sertoli Cell Junction Signaling	1.84	0.103	NaN	SPTBN1,PRKACB,MAP3K9,RALA,TJP2,RRAS,TNFRSF1A,ITGA2,TUBA4A,AFDN,TUBB,PTEN,CLDN1,MAP3K20,CLDN2,NECTIN1,SPTAN1,GSK3B,VCL	5
HIPPO signaling	1.83	0.126	1.134	STK4,TJP2,PPP1R10,PPP1R7,SMAD3,CUL1,CD44,NF2,PARD3,PATJ,LATS1	2
Role of RIG1-like Receptors in Antiviral Innate Immunity	1.83	0.159	-0.816	FADD,IRF7,RIPK1,DDX58,CREBBP,MAVS,TRIM25	2
Glioma Invasiveness Signaling	1.82	0.132	0	RHOV,RALA,RRAS,PIK3R1,IRS1,CD44,RHOU,PLAUR,FRS2,ATM	3
Rac Signaling	1.81	0.114	0.577	TIAM1,RALA,RRAS,PIK3R1,ITGA2,ANK1,CYFIP2,IRS1,CD44,PARD3,PIP4K2A,FRS2,ELK4,ATM	4
Glucocorticoid Receptor Signaling	1.79	0.0899	NaN	PRKACB,JAK1,RALA,PRKAB2,SMAD3,PIK3R1,HSPA1A/HSPA1B,SLPI,PBX1,HSPA5,HMGB1,CXCL3,HSPA4,KRT13,PCK2,ANXA1,FRS2,MMP1,ATM,RRAS,TAF5L,CREBBP,SMARCE1,CEBPB,KRT86,KRT81,HSPA8,IRS1,GTF2H1,NFATC2,KRT15	7
Mouse Embryonic Stem Cell Pluripotency	1.78	0.116	-0.832	TCF4,JAK1,RALA,RRAS,FZD3,PIK3R1,CREBBP,BMPR2,APC,IRS1,GSK3B,FRS2,ATM	7
Prolactin Signaling	1.77	0.124	-0.333	SOCS1,RALA,RRAS,PIK3R1,IRS1,CREBBP,SOCS2,SOCS4,CEBPB,FRS2,ATM	4
Unfolded protein response	1.75	0.143	NaN	HSPA8,HSPA4,DDIT3,ERO1B,HSPA1A/HSPA1B,CEBPB,DNAJB9,HSPA5	3
Ovarian Cancer Signaling	1.75	0.107	-0.333	PRKACB,TCF4,RALA,PA2G4,RRAS,FZD3,PIK3R1,APC,PTEN,VEGFA,IRS1,CD44,GSK3B,FRS2,EGFR,ATM	8
Spermine and Spermidine Degradation I	1.7	0.5	NaN	SMOX,SAT1	0
Geranylgeranyldiphosphate Biosynthesis	1.7	0.5	NaN	FDPS,GGPS1	0
AMPK Signaling	1.7	0.0972	-0.728	PRKACB,TSC1,ULK1,PRKAB2,PIK3R1,CREBBP,SMARCE1,CFTR,CREB5,EIF4EBP1,GYS1,ADRB1,PCK2,TBC1D1,IRS1,RPTOR,ACACA,AK2,FRS2,AKT1S1,ATM	5
Reelin Signaling in Neurons	1.67	0.12	NaN	MAP3K9,ARHGEF12,PIK3R1,IRS1,ITGA2,ARHGEF2,GSK3B,FRK,ARHGEF9,FRS2,ATM	4
Virus Entry via Endocytic Pathways	1.67	0.112	NaN	FLNB,CD55,RALA,RRAS,PIK3R1,IRS1,HLA-B,ITGA2,CAV1,TFRC,ITGB4,FRS2,ATM	4
Tight Junction Signaling	1.64	0.102	NaN	PRKACB,MYH4,TIAM1,TJP2,TNFRSF1A,AFDN,CASK,PTEN,CPSF6,CLDN1,ARHGEF2,NECTIN1,CLDN2,SPTAN1,VCL,PATJ,CSTF3	2
Telomerase Signaling	1.64	0.111	-1	TERF2,HDAC4,RALA,HDAC8,RRAS,ETS2,PIK3R1,IRS1,DKC1,TPP1,FRS2,ATM,EGFR	2
IL-2 Signaling	1.63	0.129	-1	SOCS1,JAK1,RALA,RRAS,PIK3R1,IRS1,SYK,FRS2,ATM	3
Aldosterone Signaling in Epithelial Cells	1.62	0.101	-1.134	NEDD4,PIK3R1,SLC12A2,HSPA1A/HSPA1B,HSPD1,DNAJB9,HSPA5,DNAJC11,HSPA8,HSPA4,SACS,IRS1,HSPA13,FRS2,DNAJC16,PIP4K2A,ATM	3
IL-4 Signaling	1.58	0.116	NaN	SOCS1,JAK1,RALA,SYNJ1,RRAS,PIK3R1,IRS1,HLA-B,NFATC2,FRS2,ATM	4
ERK5 Signaling	1.56	0.125	1	RALA,RRAS,MEF2D,CREBBP,RPS6KA3,FOSL1,CREB5,ELK4,EGFR	0
Pancreatic Adenocarcinoma Signaling	1.56	0.108	0.302	VEGFA,NAPEPLD,RALA,JAK1,PA2G4,SMAD3,PIK3R1,IRS1,HBEGF,MDM2,FRS2,ATM,EGFR	6
Melanoma Signaling	1.55	0.131	-1.134	RALA,RRAS,PIK3R1,IRS1,MDM2,FRS2,ATM,PTEN	4
GP6 Signaling Pathway	1.52	0.104	0	LAMB2,CALM1 (includes others),COL4A1,LAMB3,SYK,PIK3R1,IRS1,FGB,GSK3B,FGA,FRS2,LAMC2,COL17A1,ATM	3
Cleavage and Polyadenylation of Pre-mRNA	1.5	0.25	NaN	CPSF6,CSTF3,WDR33	0
Tetrahydrofolate Salvage from 5,10-methenyltetrahydrofolate	1.5	0.4	NaN	MTHFD1L,MTHFD2	0
Serine Biosynthesis	1.5	0.4	NaN	PSAT1,PSPH	0
Trans, trans-farnesyl Diphosphate Biosynthesis	1.5	0.4	NaN	FDPS,GGPS1	0
dTMP De Novo Biosynthesis	1.5	0.4	NaN	SHMT1,DHFR	0
Folate Polyglutamylation	1.5	0.4	NaN	MTHFD1L,SHMT1	0
Estrogen-Dependent Breast Cancer Signaling	1.49	0.116	-0.632	RALA,IGF1,RRAS,PIK3R1,IRS1,CREBBP,CREB5,FRS2,ATM,EGFR	3
Amyotrophic Lateral Sclerosis Signaling	1.47	0.108	0.302	PRPH,VEGFA,CAPN8,IGF1,PIK3R1,IRS1,BID,BIRC3,FRS2,ALS2,CAPN10,ATM	4
Type I Diabetes Mellitus Signaling	1.47	0.108	0.333	FADD,SOCS1,RIPK1,JAK1,TNFRSF1A,HLA-B,BID,SOCS2,SOCS4,HSPD1,HLA-F,IL1RAP	2
Docosahexaenoic Acid (DHA) Signaling	1.46	0.135	NaN	PIK3R1,IRS1,BIK,BID,GSK3B,FRS2,ATM	3
ErbB2-ErbB3 Signaling	1.46	0.12	0.333	NRG1,RALA,RRAS,PIK3R1,IRS1,GSK3B,FRS2,ATM,PTEN	4
Acute Phase Response Signaling	1.45	0.0966	1	SOCS1,TCF4,C4BPB,RALA,RRAS,TNFRSF1A,PIK3R1,SOCS4,CEBPB,IL33,RIPK1,SOCS2,OSMR,FGB,FGA,NOLC1,IL1RAP	4
Chronic Myeloid Leukemia Signaling	1.44	0.107	NaN	HDAC4,RALA,PA2G4,HDAC8,RRAS,PIK3R1,IRS1,SMAD3,CDK6,MDM2,FRS2,ATM	5
PTEN Signaling	1.43	0.104	0	MAGI1,RALA,SYNJ1,RRAS,PIK3R1,ITGA2,PDGFRA,BMPR2,GSK3B,MCRS1,BCL2L11,PTEN,EGFR	7
Myc Mediated Apoptosis Signaling	1.43	0.118	NaN	FADD,RALA,IGF1,RRAS,PIK3R1,IRS1,BID,FRS2,ATM	3
Nitric Oxide Signaling in the Cardiovascular System	1.42	0.106	-1	PRKACB,VEGFA,CALM1 (includes others),ADRB1,PIK3R1,IRS1,RYR2,CAV1,SLC7A1,ARG2,FRS2,ATM	3
Cholesterol Biosynthesis I	1.41	0.231	NaN	DHCR7,DHCR24,LSS	0
Glycogen Degradation II	1.41	0.231	NaN	PYGB,AGL,MTAP	0
Cholesterol Biosynthesis II (via 24,25-dihydrolanosterol)	1.41	0.231	NaN	DHCR7,DHCR24,LSS	0
Cholesterol Biosynthesis III (via Desmosterol)	1.41	0.231	NaN	DHCR7,DHCR24,LSS	0
Polyamine Regulation in Colon Cancer	1.4	0.182	NaN	TCF4,MXD1,SAT1,APC	2
Integrin Signaling	1.4	0.0913	1.886	TSPAN5,RALA,RRAS,PIK3R1,ITGA2,BCAR3,PTEN,CAPN8,DOCK1,RHOV,IRS1,RHOU,CAV1,ITGB4,GSK3B,VCL,FRS2,NEDD9,CAPN10,ATM	5
Role of JAK1 and JAK3 in γc Cytokine Signaling	1.4	0.117	NaN	SOCS1,JAK1,RALA,RRAS,PIK3R1,IRS1,SYK,FRS2,ATM	3
IL-17A Signaling in Airway Cells	1.36	0.115	0	CXCL3,JAK1,PIK3R1,IRS1,CXCL1,GSK3B,FRS2,ATM,PTEN	6
IL-17 Signaling	1.34	0.11	NaN	JAK1,RALA,RRAS,PIK3R1,IRS1,CXCL1,CEBPB,GSK3B,FRS2,ATM	6
Selenocysteine Biosynthesis II (Archaea and Eukaryotes)	1.34	0.333	NaN	SEPHS1,SARS	0
UDP-N-acetyl-D-glucosamine Biosynthesis II	1.34	0.333	NaN	GFPT1,UAP1	0
Glycogen Biosynthesis II (from UDP-D-Glucose)	1.34	0.333	NaN	GYS1,GBE1	0
Role of Macrophages, Fibroblasts and Endothelial Cells in Rheumatoid Arthritis	1.34	0.0844	NaN	SOCS1,TCF4,RALA,PDGFA,FZD3,PIK3R1,VEGFA,CAMK2D,F2RL1,GSK3B,IL1RAP,FRS2,MMP1,ATM,RRAS,TNFRSF1A,CREBBP,CEBPB,CREB5,APC,IL33,TLR4,CALM1 (includes others),RIPK1,IRS1,NFATC2,IRAK4	10
GM-CSF Signaling	1.34	0.114	-1	RUNX1,CAMK2D,RALA,RRAS,PIM1,PIK3R1,IRS1,FRS2,ATM	3
Isoleucine Degradation I	1.32	0.214	NaN	ACAT2,ACADSB,EHHADH	0
IL-9 Signaling	1.3	0.133	-0.447	JAK1,PIK3R1,IRS1,SOCS2,FRS2,ATM	4
PI3K/AKT Signaling	1.3	0.0992	1.155	TSC1,RALA,GYS1,JAK1,SYNJ1,RRAS,PIK3R1,ITGA2,MDM2,GSK3B,EIF4EBP1,THEM4,PTEN	7
FLT3 Signaling in Hematopoietic Progenitor Cells	1.29	0.108	-1.265	RALA,RRAS,PIK3R1,IRS1,CREBBP,RPS6KA3,CREB5,FRS2,EIF4EBP1,ATM	3
Cyclins and Cell Cycle Regulation	1.28	0.111	-0.447	CDKN2D,HDAC4,PA2G4,HDAC8,CUL1,CCNB3,CDK6,GSK3B,ATM	2
Colorectal Cancer Metastasis Signaling	1.28	0.0866	0.447	PRKACB,TCF4,RALA,JAK1,RRAS,FZD3,TNFRSF1A,GRK3,SMAD3,PIK3R1,GNB5,APC,VEGFA,TLR4,RHOV,IRS1,RHOU,GSK3B,FRS2,MMP1,EGFR,ATM	8
NRF2-mediated Oxidative Stress Response	1.27	0.0905	0	RALA,RRAS,PIK3R1,CREBBP,HERPUD1,GCLC,DNAJB9,MAFF,TXNRD1,BACH1,DNAJC11,IRS1,UBE2K,FOSL1,GSK3B,DNAJC16,FRS2,ATM	3
eNOS Signaling	1.27	0.093	-1.387	PRKACB,PRKAB2,PIK3R1,HSPA1A/HSPA1B,SLC7A1,HSPA5,HSPA8,VEGFA,CALM1 (includes others),AQP3,HSPA4,LPAR6,IRS1,CAV1,FRS2,ATM	4
Role of Oct4 in Mammalian Embryonic Stem Cell Pluripotency	1.26	0.13	NaN	FAM208A,CASP6,PHB,ETS2,CCNF,WWP2	0
TWEAK Signaling	1.25	0.143	-2.236	FADD,CASP6,RIPK1,BID,BIRC3	0
p38 MAPK Signaling	1.25	0.1	1.265	IL33,FADD,DDIT3,TNFRSF1A,MEF2D,DUSP10,CREBBP,RPS6KA3,MKNK2,CREB5,IL1RAP,IRAK4	1
Glycogen Degradation III	1.25	0.2	NaN	PYGB,AGL,MTAP	0
CNTF Signaling	1.24	0.114	-0.707	JAK1,RALA,RRAS,PIK3R1,IRS1,RPS6KA3,FRS2,ATM	3
Endometrial Cancer Signaling	1.24	0.114	-0.816	RALA,RRAS,PIK3R1,IRS1,GSK3B,FRS2,ATM,PTEN	4
3-phosphoinositide Biosynthesis	1.24	0.0896	0.471	PIK3R1,PTEN,MET,PLPP6,PTPRH,TNS3,SYNJ1,PTPRJ,PPP1R7,DUSP10,IRS1,PPM1H,PDGFRA,FRS2,PIP4K2A,DUSP16,EGFR,ATM	5
L-cysteine Degradation II	1.22	1	NaN	CTH	0
Asparagine Biosynthesis I	1.22	1	NaN	ASNS	0
Lanosterol Biosynthesis	1.22	1	NaN	LSS	0
Caveolar-mediated Endocytosis Signaling	1.21	0.113	NaN	FLNB,CD55,HLA-B,ITGA2,CAV1,ITGB4,DYRK3,EGFR	1
SAPK/JNK Signaling	1.18	0.1	-0.632	FADD,MAP3K9,RIPK1,RALA,RRAS,PIK3R1,IRS1,DUSP10,MAP3K20,FRS2,ATM	2
Granzyme B Signaling	1.17	0.188	NaN	ENDOG,BID,LMNB2	0
Extrinsic Prothrombin Activation Pathway	1.17	0.188	NaN	FGB,FGA,F3	1
Vitamin-C Transport	1.17	0.188	NaN	SLC23A2,TXNRD1,SLC2A3	0
Iron homeostasis signaling pathway	1.17	0.0949	NaN	JAK1,ATP6V1C1,PDGFA,SMAD3,CUL1,SLC25A37,BMPR2,CIAO1,SLC48A1,PDGFRA,TFRC,STEAP3,EGFR	6
Growth Hormone Signaling	1.17	0.106	-0.707	SOCS1,IGF1,PIK3R1,IRS1,RPS6KA3,SOCS2,SOCS4,FRS2,ATM	4
Small Cell Lung Cancer Signaling	1.17	0.106	-0.816	PA2G4,PIK3R1,IRS1,CDK6,BID,RXRA,FRS2,ATM,PTEN	5
HIF1α Signaling	1.17	0.0968	NaN	VEGFA,RALA,RRAS,PIK3R1,IRS1,SLC2A14,CREBBP,MDM2,FRS2,MMP1,SLC2A3,ATM	4
Germ Cell-Sertoli Cell Junction Signaling	1.15	0.0894	NaN	MAP3K9,RALA,RRAS,TNFRSF1A,PIK3R1,ITGA2,TUBA4A,AFDN,TUBB,RHOV,IRS1,FER,RHOU,VCL,FRS2,ATM	4
Acute Myeloid Leukemia Signaling	1.14	0.101	-1.134	RUNX1,TCF4,RALA,RRAS,PIM1,PIK3R1,IRS1,FRS2,EIF4EBP1,ATM	5
Huntington's Disease Signaling	1.13	0.084	-0.707	ATP5MC1,HDAC4,HDAC8,PIK3R1,CREBBP,HSPA1A/HSPA1B,GNB5,CASP4,HSPA5,CREB5,TGM2,HSPA8,CAPN8,CASP6,HSPA4,IGF1,IRS1,FRS2,CAPN10,EGFR,ATM	4
B Cell Receptor Signaling	1.13	0.0876	-0.243	MAP3K9,RALA,RRAS,PIK3R1,CREBBP,BCL6,CREB5,PTEN,CALM1 (includes others),CAMK2D,SYNJ1,IRS1,SYK,NFATC2,GSK3B,FRS2,ATM	5
Superpathway of Inositol Phosphate Compounds	1.13	0.0847	0.447	PIK3R1,ITPKA,PTEN,MET,PLPP6,TNS3,PTPRH,SYNJ1,PTPRJ,PPP1R7,DUSP10,IRS1,PPM1H,PDGFRA,IP6K1,FRS2,PIP4K2A,DUSP16,EGFR,ATM	5
Macropinocytosis Signaling	1.12	0.103	-0.378	MET,RALA,RRAS,PDGFA,PIK3R1,IRS1,ITGB4,FRS2,ATM	4
Cell Cycle: G2/M DNA Damage Checkpoint Regulation	1.11	0.12	0	MDM4,CUL1,CCNB3,MDM2,HIPK2,ATM	1
Superpathway of Geranylgeranyldiphosphate Biosynthesis I (via Mevalonate)	1.11	0.176	NaN	FDPS,ACAT2,GGPS1	0
Airway Pathology in Chronic Obstructive Pulmonary Disease	1.1	0.25	NaN	CXCL3,MMP1	0
Histidine Degradation III	1.1	0.25	NaN	MTHFD1L,MTHFD2	0
Hypoxia Signaling in the Cardiovascular System	1.1	0.107	0	VEGFA,UBE2N,CREBBP,UBE2K,MDM2,CREB5,ATM,PTEN	3
Renal Cell Carcinoma Signaling	1.09	0.102	-0.378	MET,VEGFA,RALA,RRAS,PIK3R1,IRS1,CREBBP,FRS2,ATM	4
PPAR Signaling	1.09	0.099	-2.53	IL33,PPARA,RALA,RRAS,PDGFA,TNFRSF1A,CREBBP,PDGFRA,RXRA,IL1RAP	3
Activation of IRF by Cytosolic Pattern Recognition Receptors	1.09	0.111	-1.89	FADD,IRF7,RIPK1,DDX58,CREBBP,MAVS,IFIT2	2
Wnt/Ca+ pathway	1.09	0.111	-0.378	FZD3,CREBBP,NFATC2,GSK3B,ROR1,CREB5,PDE6D	2
ILK Signaling	1.08	0.0863	0.5	FLNB,MYH4,TNFRSF1A,PIK3R1,CREBBP,CREB5,PTEN,VEGFA,DOCK1,RHOV,IRS1,RHOU,ITGB4,GSK3B,VCL,FRS2,ATM	5
Human Embryonic Stem Cell Pluripotency	1.06	0.0909	NaN	TCF4,PDGFA,FZD3,PIK3R1,SMAD3,SMAD6,BMPR2,APC,IRS1,PDGFRA,GSK3B,FRS2,ATM	9
Protein Kinase A Signaling	1.06	0.0773	0.192	PRKACB,FLNB,MYH4,NAPEPLD,TCF4,PTPN14,SMAD3,GNB5,UBASH3B,PTEN,AKAP2,GYS1,CAMK2D,PPP1R10,PTPRJ,PPP1R7,DUSP10,GSK3B,CDC16,RYR2,CREBBP,PYGB,ANAPC7,CREB5,CALM1 (includes others),PTPRH,EYA3,NFATC2,H1F0,PDE6D,DUSP16	5
Melanocyte Development and Pigmentation Signaling	1.03	0.0962	-1.265	PRKACB,RALA,RRAS,PIK3R1,IRS1,CREBBP,RPS6KA3,CREB5,FRS2,ATM	2
ErbB Signaling	1.03	0.0962	0.632	NRG1,RALA,RRAS,PIK3R1,IRS1,HBEGF,GSK3B,FRS2,ATM,EGFR	3
IL-7 Signaling Pathway	1.02	0.0989	0	MET,SOCS1,JAK1,PIK3R1,IRS1,GSK3B,BCL6,FRS2,ATM	5
Hepatic Fibrosis / Hepatic Stellate Cell Activation	1.02	0.0856	NaN	MYH4,COL4A1,PDGFA,TNFRSF1A,SMAD3,COL17A1,MET,VEGFA,CXCL3,TLR4,IGF1,PDGFRA,ECE1,IL1RAP,MMP1,EGFR	6
Phospholipase C Signaling	1.02	0.082	0.471	NAPEPLD,HDAC4,ARHGEF12,RALA,HDAC8,RRAS,CREBBP,ITGA2,RPS6KA3,GNB5,CREB5,TGM2,CALM1 (includes others),RHOV,MEF2D,SYK,RHOU,NFATC2,ARHGEF2,ARHGEF9	2
Leucine Degradation I	1.01	0.222	NaN	ACADM,MCCC2	0
UVB-Induced MAPK Signaling	1	0.106	-0.378	PIK3R1,IRS1,RPS6KA3,FRS2,EIF4EBP1,ATM,EGFR	3
HGF Signaling	0.997	0.0924	0	MET,DOCK1,MAP3K9,RALA,ETS2,RRAS,PIK3R1,IRS1,ITGA2,FRS2,ATM	4
Paxillin Signaling	0.997	0.0924	-0.632	DOCK1,RALA,RRAS,PIK3R1,IRS1,ITGA2,ITGB4,VCL,FRS2,GIT2,ATM	3
GADD45 Signaling	0.993	0.158	NaN	PCNA,GADD45B,ATM	1
D-myo-inositol (1,3,4)-trisphosphate Biosynthesis	0.993	0.158	NaN	SYNJ1,ITPKA,PTEN	1
DNA damage-induced 14-3-3σ Signaling	0.993	0.158	NaN	CCNB3,RAD1,ATM	0
ERK/MAPK Signaling	0.975	0.0833	-0.728	PRKACB,RALA,RRAS,VRK2,PIK3R1,CREBBP,ITGA2,MKNK2,CREB5,EIF4EBP1,DOCK1,PPP1R10,PPP1R7,ETS2,IRS1,FRS2,ATM	4
IL-6 Signaling	0.973	0.0896	0.577	IL33,VEGFA,SOCS1,RALA,RRAS,TNFRSF1A,PIK3R1,IRS1,CEBPB,IL1RAP,FRS2,ATM	4
Actin Cytoskeleton Signaling	0.971	0.0815	0.728	MYH4,TIAM1,RALA,ARHGEF12,RRAS,PDGFA,PIK3R1,ITGA2,TRIO,SSH1,APC,DOCK1,CYFIP2,IRS1,ARHGAP35,VCL,FRS2,PIP4K2A,ATM	5
Role of Osteoblasts, Osteoclasts and Chondrocytes in Rheumatoid Arthritis	0.971	0.0815	NaN	TCF4,FZD3,TNFRSF1A,PIK3R1,ITGA2,SMAD6,BMPR2,APC,IL33,CALM1 (includes others),IGF1,IRS1,NFATC2,GSK3B,IL1RAP,FRS2,BIRC3,MMP1,ATM	9
Cholecystokinin/Gastrin-mediated Signaling	0.967	0.0935	2.53	IL33,RHOV,GAST,RALA,RRAS,MEF2D,RHOU,EPHA4,CCK,EGFR	0
PAK Signaling	0.967	0.0935	0.632	RALA,RRAS,PDGFA,PAK1IP1,PIK3R1,IRS1,ITGA2,PDGFRA,FRS2,ATM	5
Cancer Drug Resistance By Drug Efflux	0.959	0.109	NaN	RALA,RRAS,PIK3R1,MDM2,PDK1,PTEN	3
Neuregulin Signaling	0.959	0.0957	0.707	NRG1,RALA,RRAS,PIK3R1,ITGA2,HBEGF,ERRFI1,PTEN,EGFR	3
Calcium Signaling	0.947	0.0825	0.632	PRKACB,MYH4,CACNG6,HDAC4,TRPC1,LETM1,HDAC8,RYR2,CREBBP,TPM3,TPM1,CREB5,CALM1 (includes others),CAMK2D,MEF2D,NFATC2,ATP2B4	1
Granzyme A Signaling	0.941	0.15	NaN	ANP32A,CREBBP,H1F0	0
Dolichol and Dolichyl Phosphate Biosynthesis	0.935	0.5	NaN	DOLK	0
Lipoate Biosynthesis and Incorporation II	0.935	0.5	NaN	LIAS	0
All-trans-decaprenyl Diphosphate Biosynthesis	0.935	0.5	NaN	PDSS1	0
S-methyl-5'-thioadenosine Degradation II	0.935	0.5	NaN	MTAP	0
Alanine Degradation III	0.935	0.5	NaN	GPT2	0
Alanine Biosynthesis II	0.935	0.5	NaN	GPT2	0
L-glutamine Biosynthesis II (tRNA-dependent)	0.935	0.5	NaN	GATB	0
Cysteine Biosynthesis/Homocysteine Degradation	0.935	0.5	NaN	CTH	0
Cardiolipin Biosynthesis II	0.935	0.5	NaN	PGS1	0
Glycine Biosynthesis I	0.935	0.5	NaN	SHMT1	0
Glutamate Biosynthesis II	0.935	0.5	NaN	GLUD1	0
Glutamate Degradation X	0.935	0.5	NaN	GLUD1	0
IL-15 Signaling	0.93	0.0976	NaN	JAK1,RALA,RRAS,PIK3R1,IRS1,SYK,FRS2,ATM	3
Role of IL-17A in Arthritis	0.927	0.101	NaN	CXCL3,PIK3R1,IRS1,CXCL1,FRS2,MMP1,ATM	3
14-3-3-mediated Signaling	0.921	0.0876	0.632	TSC1,RALA,RRAS,TNFRSF1A,PIK3R1,IRS1,TUBA4A,GSK3B,TUBB,FRS2,AKT1S1,ATM	5
Production of Nitric Oxide and Reactive Oxygen Species in Macrophages	0.915	0.0825	0.5	PPARA,TLR4,MAP3K9,RHOV,JAK1,PPP1R10,PPP1R7,TNFRSF1A,PIK3R1,IRS1,CREBBP,RHOU,ARG2,FRS2,CLU,ATM	3
Cytotoxic T Lymphocyte-mediated Apoptosis of Target Cells	0.913	0.125	NaN	FADD,CASP6,HLA-B,BID	0
Neuroinflammation Signaling Pathway	0.912	0.0772	-0.626	JAK1,TICAM2,TNFRSF1A,PIK3R1,HLA-B,CREBBP,SLC1A3,BMPR2,MFGE8,CREB5,HMGB1,TLR4,IRF7,RIPK1,SYK,IRS1,NFATC2,BACE2,CFLAR,GSK3B,FRS2,BIRC3,IRAK4,ATM	6
Neurotrophin/TRK Signaling	0.908	0.0964	-0.378	RALA,RRAS,PIK3R1,IRS1,CREBBP,CREB5,FRS2,ATM	2
Salvage Pathways of Pyrimidine Ribonucleotides	0.897	0.0928	1	MAP3K9,APOBEC3B,PRKX,CMPK2,PIM1,UPP1,CDK6,CDA,APOBEC3A	2
NGF Signaling	0.888	0.088	-0.302	MAP3K9,RALA,RRAS,PIK3R1,IRS1,CREBBP,RPS6KA3,TRIO,CREB5,FRS2,ATM	2
HMGB1 Signaling	0.888	0.0863	0.302	HMGB1,TLR4,RHOV,RALA,RRAS,TNFRSF1A,PIK3R1,IRS1,KAT6A,RHOU,FRS2,ATM	2
iNOS Signaling	0.886	0.111	-1	CALM1 (includes others),TLR4,JAK1,CREBBP,IRAK4	1
Breast Cancer Regulation by Stathmin1	0.88	0.0806	NaN	PRKACB,RALA,ARHGEF12,RRAS,PIK3R1,TUBA4A,GNB5,TUBB,CALM1 (includes others),CAMK2D,PPP1R10,PPP1R7,IRS1,ARHGEF2,ARHGEF9,FRS2,ATM	3
ATM Signaling	0.877	0.0918	-0.378	MDM4,GADD45B,CREBBP,CCNB3,BID,MDM2,CBX5,CREB5,ATM	1
UVA-Induced MAPK Signaling	0.873	0.0893	-1.134	RALA,TIPARP,RRAS,PIK3R1,IRS1,RPS6KA3,PARP9,FRS2,ATM,EGFR	2
FcγRIIB Signaling in B Lymphocytes	0.866	0.0941	-1.134	CACNG6,RALA,RRAS,PIK3R1,IRS1,SYK,FRS2,ATM	2
EIF2 Signaling	0.862	0.0793	-2.138	EIF2AK1,EIF2AK4,RALA,DDIT3,RRAS,ATF5,PIK3R1,TRIB3,HSPA5,RPS4X,VEGFA,WARS,IRS1,EIF4A1,GSK3B,FRS2,ATM,RPS14	7
Purine Nucleotides De Novo Biosynthesis II	0.861	0.182	NaN	ADSL,PFAS	0
Dolichyl-diphosphooligosaccharide Biosynthesis	0.861	0.182	NaN	ALG14,ALG8	0
Role of IL-17F in Allergic Inflammatory Airway Diseases	0.856	0.109	-1	IGF1,CREBBP,RPS6KA3,CXCL1,CREB5	2
Triacylglycerol Biosynthesis	0.856	0.109	0.447	AGPAT5,LCLAT1,GPAT3,AGPAT3,LPGAT1	0
DNA Methylation and Transcriptional Repression Signaling	0.842	0.118	NaN	MECP2,DNMT3A,CHD4,MBD3	0
Role of NANOG in Mammalian Embryonic Stem Cell Pluripotency	0.838	0.0859	0	JAK1,RALA,RRAS,FZD3,PIK3R1,IRS1,BMPR2,GSK3B,FRS2,APC,ATM	6
Coagulation System	0.809	0.114	0	PLAUR,FGB,FGA,F3	1
Putrescine Degradation III	0.806	0.13	NaN	ALDH1B1,SMOX,SAT1	0
Guanosine Nucleotides Degradation III	0.798	0.167	NaN	GDA,ACPP	0
IL-8 Signaling	0.797	0.0788	0.258	NAPEPLD,RALA,RRAS,PIK3R1,GNB5,HBEGF,EIF4EBP1,VEGFA,RHOV,IRS1,RHOU,CXCL1,FRS2,IRAK4,EGFR,ATM	5
Retinoic acid Mediated Apoptosis Signaling	0.78	0.0968	-1.342	FADD,TIPARP,BID,CFLAR,RXRA,PARP9	1
Gαq Signaling	0.773	0.0807	-0.577	NAPEPLD,RGS2,PIK3R1,GNB5,CALM1 (includes others),RHOV,GYS1,IRS1,RHOU,NFATC2,GSK3B,FRS2,ATM	4
5-aminoimidazole Ribonucleotide Biosynthesis I	0.772	0.333	NaN	PFAS	0
Glutathione Biosynthesis	0.772	0.333	NaN	GCLC	0
Methionine Salvage II (Mammalian)	0.772	0.333	NaN	MTR	0
Inosine-5'-phosphate Biosynthesis II	0.772	0.333	NaN	ADSL	0
Hypusine Biosynthesis	0.772	0.333	NaN	EIF5A	0
Biotin-carboxyl Carrier Protein Assembly	0.772	0.333	NaN	ACACA	1
Thiosulfate Disproportionation III (Rhodanese)	0.772	0.333	NaN	MOCS3	0
Oxidized GTP and dGTP Detoxification	0.772	0.333	NaN	RUVBL2	0
Superpathway of D-myo-inositol (1,4,5)-trisphosphate Metabolism	0.767	0.125	NaN	SYNJ1,ITPKA,PTEN	1
Clathrin-mediated Endocytosis Signaling	0.748	0.0773	NaN	PDGFA,PIK3R1,MDM2,VEGFA,HSPA8,MET,LDLR,SYNJ1,IGF1,IRS1,TFRC,DAB2,ITGB4,FRS2,CLU,ATM	8
Role of IL-17A in Psoriasis	0.742	0.154	NaN	CXCL3,CXCL1	1
ErbB4 Signaling	0.731	0.0897	-0.378	NRG1,RALA,RRAS,PIK3R1,IRS1,FRS2,ATM	2
Role of JAK family kinases in IL-6-type Cytokine Signaling	0.73	0.12	NaN	SOCS1,JAK1,OSMR	1
Tryptophan Degradation X (Mammalian, via Tryptamine)	0.73	0.12	NaN	ALDH1B1,SMOX,RDH14	0
Amyloid Processing	0.724	0.098	NaN	PRKACB,CAPN8,BACE2,GSK3B,CAPN10	1
LXR/RXR Activation	0.723	0.0826	-0.333	IL33,TLR4,LDLR,TNFRSF1A,ACACA,ARG2,FGA,RXRA,IL1RAP,CLU	2
PI3K Signaling in B Lymphocytes	0.716	0.0809	-0.632	CALM1 (includes others),TLR4,CAMK2D,RALA,RRAS,ATF5,PIK3R1,IRS1,SYK,NFATC2,PTEN	4
Regulation of the Epithelial-Mesenchymal Transition Pathway	0.715	0.0769	NaN	TCF4,JAK1,RALA,RRAS,FZD3,PIK3R1,SMAD3,APC,MET,IRS1,RBPJ,GSK3B,FRS2,EGFR,ATM	8
NF-κB Activation by Viruses	0.714	0.086	-0.707	RIPK1,RALA,RRAS,PIK3R1,IRS1,ITGA2,FRS2,ATM	3
PEDF Signaling	0.714	0.086	-1.414	TCF4,RALA,RRAS,PIK3R1,IRS1,CFLAR,FRS2,ATM	3
Bladder Cancer Signaling	0.697	0.0851	NaN	VEGFA,RALA,PA2G4,RRAS,THBS1,MDM2,MMP1,EGFR	2
Role of BRCA1 in DNA Damage Response	0.694	0.0875	NaN	ABRAXAS1,FANCF,SMARCE1,SLC19A1,BRCC3,FANCA,ATM	0
DNA Double-Strand Break Repair by Non-Homologous End Joining	0.692	0.143	NaN	XRCC4,ATM	0
Phenylalanine Degradation IV (Mammalian, via Side Chain)	0.692	0.143	NaN	AASDH,SMOX	0
γ-glutamyl Cycle	0.692	0.143	NaN	CHAC1,GCLC	0
Antiproliferative Role of Somatostatin Receptor 2	0.676	0.0864	-0.816	RALA,RRAS,PIK3R1,IRS1,GNB5,FRS2,ATM	2
Lymphotoxin β Receptor Signaling	0.674	0.0896	-1.342	PIK3R1,IRS1,CREBBP,CXCL1,FRS2,ATM	3
Type II Diabetes Mellitus Signaling	0.672	0.0779	-0.378	SOCS1,CACNG6,PRKAB2,TNFRSF1A,PIK3R1,IRS1,ACSL5,SOCS2,SOCS4,CEBPB,FRS2,ATM	4
Sphingosine-1-phosphate Signaling	0.665	0.08	0.632	CASP6,RHOV,PDGFA,PIK3R1,IRS1,RHOU,PDGFRA,CASP4,FRS2,ATM	4
Melatonin Degradation II	0.66	0.25	NaN	SMOX	0
Arginine Degradation I (Arginase Pathway)	0.66	0.25	NaN	ARG2	0
Phenylalanine Degradation I (Aerobic)	0.66	0.25	NaN	QDPR	0
Molybdenum Cofactor Biosynthesis	0.66	0.25	NaN	MOCS3	0
Fatty Acid β-oxidation III (Unsaturated, Odd Number)	0.66	0.25	NaN	EHHADH	0
Triacylglycerol Degradation	0.655	0.0926	1.342	ABHD2,DTD2,LIPG,AARS,NDST1	0
EGF Signaling	0.655	0.0882	0	JAK1,PIK3R1,IRS1,FRS2,ATM,EGFR	3
Gap Junction Signaling	0.647	0.0746	NaN	PRKACB,TJP2,RALA,CSNK1G1,RRAS,PIK3R1,TUBA4A,TUBB,ADRB1,IRS1,CAV1,FRS2,GJB2,EGFR,ATM	3
nNOS Signaling in Skeletal Muscle Cells	0.64	0.0976	NaN	CACNG6,CALM1 (includes others),RYR2,DAG1	0
Remodeling of Epithelial Adherens Junctions	0.636	0.087	NaN	MET,RALA,TUBA4A,VCL,TUBB,APC	3
Cell Cycle Control of Chromosomal Replication	0.614	0.0893	NaN	PCNA,CDC6,CDK6,ORC5,MCM9	2
Mismatch Repair in Eukaryotes	0.605	0.125	NaN	PCNA,SLC19A1	1
Glutaryl-CoA Degradation	0.605	0.125	NaN	ACAT2,EHHADH	0
RAR Activation	0.603	0.0737	NaN	PRKACB,VEGFA,NSD1,SMAD3,RDH14,PIK3R1,SDR16C5,CREBBP,SMARCE1,SMAD6,GTF2H1,RXRA,MMP1,PTEN	5
Thrombopoietin Signaling	0.6	0.0845	-0.816	RALA,RRAS,PIK3R1,IRS1,FRS2,ATM	2
T Cell Receptor Signaling	0.599	0.0783	NaN	CALM1 (includes others),PTPRH,RALA,RRAS,PIK3R1,IRS1,NFATC2,FRS2,ATM	3
Role of NFAT in Regulation of the Immune Response	0.582	0.0729	-0.277	CALM1 (includes others),RALA,CSNK1G1,RRAS,MEF2D,SYK,PIK3R1,IRS1,HLA-B,GNB5,NFATC2,GSK3B,FRS2,ATM	4
Erythropoietin Signaling	0.576	0.0805	NaN	SOCS1,RALA,RRAS,PIK3R1,IRS1,FRS2,ATM	2
Protein Citrullination	0.576	0.2	NaN	PADI1	0
Tetrapyrrole Biosynthesis II	0.576	0.2	NaN	HMBS	0
Lysine Degradation II	0.576	0.2	NaN	AASDH	0
Lysine Degradation V	0.576	0.2	NaN	AASDH	0
RANK Signaling in Osteoclasts	0.573	0.0784	-0.378	MAP3K9,CALM1 (includes others),PIK3R1,IRS1,NFATC2,BIRC3,FRS2,ATM	3
RAN Signaling	0.567	0.118	NaN	RAN,KPNA1	0
Regulation of eIF4 and p70S6K Signaling	0.566	0.0736	-0.378	RALA,EIF4EBP2,RRAS,PIK3R1,IRS1,EIF4A1,ITGA2,FRS2,RPS4X,RPS14,EIF4EBP1,ATM	5
Role of NFAT in Cardiac Hypertrophy	0.561	0.0711	-0.832	PRKACB,CACNG6,HDAC4,RALA,HDAC8,RRAS,PIK3R1,GNB5,CALM1 (includes others),CAMK2D,IGF1,MEF2D,IRS1,GSK3B,FRS2,ATM	4
Cardiac Hypertrophy Signaling	0.556	0.0705	0.258	PRKACB,MAP3K9,RALA,RRAS,PIK3R1,CREBBP,GNB5,CALM1 (includes others),RHOV,ADRB1,IGF1,MEF2D,IRS1,RHOU,GSK3B,FRS2,ATM	4
Nur77 Signaling in T Lymphocytes	0.556	0.0847	NaN	CALM1 (includes others),MEF2D,HLA-B,NR4A1,RXRA	1
Dermatan Sulfate Biosynthesis	0.556	0.0847	-1.342	B3GALT6,HS2ST1,CHST14,NDST1,DSE	0
IL-3 Signaling	0.546	0.0787	-0.378	JAK1,RALA,RRAS,PIK3R1,IRS1,FRS2,ATM	3
Granulocyte Adhesion and Diapedesis	0.538	0.0718	NaN	IL33,CXCL3,CLDN1,TNFRSF1A,ITGA2,CXCL1,CLDN2,SDC4,CCL26,CXCL2,IL1RAP,MMP1,GLG1	3
Ephrin A Signaling	0.538	0.0833	NaN	PIK3R1,IRS1,EPHA4,FRS2,ATM	2
Agrin Interactions at Neuromuscular Junction	0.533	0.08	1.342	NRG1,RALA,RRAS,ITGA2,DAG1,EGFR	1
Valine Degradation I	0.532	0.111	NaN	ACADSB,EHHADH	0
Thyroid Cancer Signaling	0.528	0.087	NaN	TCF4,RALA,RRAS,RXRA	2
Dermatan Sulfate Biosynthesis (Late Stages)	0.528	0.087	-1	HS2ST1,CHST14,NDST1,DSE	0
Sirtuin Signaling Pathway	0.523	0.0685	0.535	TOMM40,PPARA,NEDD4,ATP5MC1,GADD45B,POLR1B,NDRG1,ATG4B,TUBA4A,GLUD1,SF3A1,ARG2,PCK2,GABARAPL1,RPTOR,MAP1LC3B,H1F0,GSK3B,PDK1,BCL2L11	3
Fatty Acid β-oxidation I	0.523	0.0938	NaN	ACSL5,EHHADH,ACADM	0
Induction of Apoptosis by HIV1	0.52	0.082	-1.342	FADD,RIPK1,TNFRSF1A,BID,BIRC3	0
FGF Signaling	0.518	0.0769	-0.378	MET,PIK3R1,IRS1,CREBBP,CREB5,FRS2,ATM	3
Toll-like Receptor Signaling	0.518	0.0789	-1.342	IL33,PPARA,TLR4,TICAM2,TNFAIP3,IRAK4	1
Arginine Biosynthesis IV	0.509	0.167	NaN	GLUD1	0
Urea Cycle	0.509	0.167	NaN	ARG2	0
Arginine Degradation VI (Arginase 2 Pathway)	0.509	0.167	NaN	ARG2	0
Rapoport-Luebering Glycolytic Shunt	0.509	0.167	NaN	TIGAR	0
Actin Nucleation by ARP-WASP Complex	0.504	0.0806	1.342	RHOV,RALA,RRAS,ITGA2,RHOU	1
p70S6K Signaling	0.504	0.0725	0	JAK1,RALA,F2RL1,RRAS,PIK3R1,IRS1,SYK,FRS2,ATM,EGFR	4
1D-myo-inositol Hexakisphosphate Biosynthesis II (Mammalian)	0.5	0.105	NaN	SYNJ1,ITPKA	0
Purine Nucleotides Degradation II (Aerobic)	0.5	0.105	NaN	GDA,ACPP	0
Histamine Degradation	0.5	0.105	NaN	ALDH1B1,HNMT	0
iCOS-iCOSL Signaling in T Helper Cells	0.499	0.0732	-0.333	CALM1 (includes others),CAMK2D,PIK3R1,IRS1,HLA-B,NFATC2,FRS2,ATM,PTEN	4
Tec Kinase Signaling	0.494	0.0706	0.302	FADD,TLR4,RHOV,JAK1,PIK3R1,IRS1,ITGA2,RHOU,GNB5,FRK,FRS2,ATM	4
Systemic Lupus Erythematosus Signaling	0.491	0.0687	NaN	LSM6,RALA,RRAS,PIK3R1,HLA-B,IL33,LSM14A,RNPC3,IRS1,EFTUD2,NFATC2,SNRPD1,PRPF31,HLA-F,FRS2,ATM	3
α-Adrenergic Signaling	0.491	0.0753	0	PRKACB,CALM1 (includes others),RALA,GYS1,RRAS,GNB5,PYGB	0
LPS-stimulated MAPK Signaling	0.491	0.0753	-1.134	TLR4,RALA,RRAS,PIK3R1,IRS1,FRS2,ATM	2
TGF-β Signaling	0.491	0.0753	0	IRF7,RALA,RRAS,SMAD3,CREBBP,SMAD6,BMPR2	2
VDR/RXR Activation	0.488	0.0769	-1	IGFBP6,PDGFA,MXD1,CEBPB,RXRA,KLF4	4
VEGF Signaling	0.483	0.0734	-0.707	VEGFA,RALA,RRAS,PIK3R1,IRS1,VCL,FRS2,ATM	3
P2Y Purigenic Receptor Signaling Pathway	0.482	0.0714	-1	PRKACB,RALA,RRAS,PIK3R1,IRS1,CREBBP,GNB5,CREB5,FRS2,ATM	2
VEGF Family Ligand-Receptor Interactions	0.478	0.0745	-0.378	VEGFA,RALA,RRAS,PIK3R1,IRS1,FRS2,ATM	3
Role of PI3K/AKT Signaling in the Pathogenesis of Influenza	0.474	0.0759	-0.447	PIK3R1,IRS1,ZNF346,GSK3B,FRS2,ATM	3
Aryl Hydrocarbon Receptor Signaling	0.472	0.0709	0.707	TGM2,ALDH1B1,CYP1A1,NFIX,TFF1,CDK6,MDM2,DHFR,RXRA,ATM	3
Cardiac β-adrenergic Signaling	0.472	0.0709	0	PRKACB,AKAP2,NAPEPLD,ADRB1,PPP1R10,PPP1R7,GRK3,RYR2,GNB5,PDE6D	0
Cardiomyocyte Differentiation via BMP Receptors	0.47	0.1	NaN	SMAD6,BMPR2	1
Signaling by Rho Family GTPases	0.466	0.0675	1.291	MAP3K9,NEDD4,ARHGEF12,PIK3R1,ITGA2,GNB5,MAP3K21,RHOV,IRS1,MAP3K20,RHOU,ARHGEF2,PARD3,ARHGEF9,FRS2,PIP4K2A,ATM	3
Synaptic Long Term Potentiation	0.465	0.0714	-0.333	PRKACB,CALM1 (includes others),CAMK2D,RALA,PPP1R10,RRAS,PPP1R7,CREBBP,CREB5	0
PXR/RXR Activation	0.456	0.0769	NaN	PRKACB,PPARA,PCK2,CYP3A5,RXRA	1
IL-17A Signaling in Fibroblasts	0.456	0.0857	NaN	CEBPB,GSK3B,MMP1	2
Nucleotide Excision Repair Pathway	0.456	0.0857	NaN	ERCC4,ERCC8,GTF2H1	0
Thioredoxin Pathway	0.455	0.143	NaN	TXNRD1	0
Phosphatidylcholine Biosynthesis I	0.455	0.143	NaN	CHKA	0
Glycoaminoglycan-protein Linkage Region Biosynthesis	0.455	0.143	NaN	B3GALT6	0
Aspartate Degradation II	0.455	0.143	NaN	MDH2	0
Endoplasmic Reticulum Stress Pathway	0.442	0.0952	NaN	DDIT3,HSPA5	1
D-myo-inositol (1,4,5,6)-Tetrakisphosphate Biosynthesis	0.442	0.0694	0	PLPP6,TNS3,PTPRH,PTPRJ,SYNJ1,PPP1R7,DUSP10,PPM1H,DUSP16,PTEN	1
D-myo-inositol (3,4,5,6)-tetrakisphosphate Biosynthesis	0.442	0.0694	0	PLPP6,TNS3,PTPRH,PTPRJ,SYNJ1,PPP1R7,DUSP10,PPM1H,DUSP16,PTEN	1
Calcium-induced T Lymphocyte Apoptosis	0.442	0.0758	1.342	CALM1 (includes others),MEF2D,HLA-B,NR4A1,NFATC2	1
Mitotic Roles of Polo-Like Kinase	0.442	0.0758	1.342	FZR1,PLK3,CCNB3,ANAPC7,CDC16	0
Interferon Signaling	0.435	0.0833	NaN	SOCS1,IFIT1,JAK1	2
GDNF Family Ligand-Receptor Interactions	0.434	0.0732	-0.447	RALA,RRAS,PIK3R1,IRS1,FRS2,ATM	2
BMP signaling pathway	0.434	0.0732	-0.816	PRKACB,RALA,RRAS,CREBBP,SMAD6,BMPR2	1
fMLP Signaling in Neutrophils	0.434	0.0698	-0.707	CALM1 (includes others),RALA,RRAS,PIK3R1,IRS1,GNB5,NFATC2,FRS2,ATM	3
Agranulocyte Adhesion and Diapedesis	0.429	0.0674	NaN	IL33,CXCL3,MYH4,CLDN1,TNFRSF1A,ITGA2,CXCL1,CLDN2,SDC4,CCL26,CXCL2,MMP1,GLG1	3
D-myo-inositol-5-phosphate Metabolism	0.422	0.0679	0.302	PLPP6,TNS3,PTPRH,PTPRJ,SYNJ1,PPP1R7,DUSP10,PPM1H,PIP4K2A,DUSP16,PTEN	1
Thrombin Signaling	0.421	0.0667	0.277	ARHGEF12,RALA,RRAS,PIK3R1,GNB5,RHOV,CAMK2D,IRS1,RHOU,ARHGEF2,FRS2,ARHGEF9,EGFR,ATM	2
Ceramide Signaling	0.418	0.0707	1.134	RALA,RRAS,TNFRSF1A,PIK3R1,IRS1,FRS2,ATM	2
Superpathway of Methionine Degradation	0.416	0.0811	NaN	CTH,MTR,MRM2	0
Complement System	0.416	0.0811	NaN	CD55,CD59,C4BPB	0
Phagosome Formation	0.414	0.0687	NaN	TLR4,RHOV,PIK3R1,IRS1,SYK,ITGA2,RHOU,FRS2,ATM	3
Angiopoietin Signaling	0.409	0.0714	NaN	RALA,RRAS,PIK3R1,IRS1,FRS2,ATM	2
Inositol Pyrophosphates Biosynthesis	0.409	0.125	NaN	IP6K1	0
Semaphorin Signaling in Neurons	0.406	0.0755	NaN	MET,RHOV,ARHGEF12,RHOU	1
PKCθ Signaling in T Lymphocytes	0.396	0.0667	0	MAP3K9,CACNG6,CAMK2D,RALA,RRAS,PIK3R1,IRS1,HLA-B,NFATC2,FRS2,ATM	3
Pyrimidine Deoxyribonucleotides De Novo Biosynthesis I	0.393	0.087	NaN	CMPK2,RRM2	1
Opioid Signaling Pathway	0.387	0.0648	-0.5	PRKACB,CACNG6,SIGMAR1,RALA,RRAS,GRK3,RYR2,CREBBP,RPS6KA3,CREB5,FRK,OPRL1,CALM1 (includes others),CAMK2D,GSK3B,PDK1	1
Th2 Pathway	0.387	0.0667	0	IL33,JAK1,CHD4,PIK3R1,IRS1,HLA-B,NFATC2,BMPR2,FRS2,ATM	5
Role of JAK1, JAK2 and TYK2 in Interferon Signaling	0.371	0.0833	NaN	SOCS1,JAK1	1
TCA Cycle II (Eukaryotic)	0.371	0.0833	NaN	SUCLA2,MDH2	0
Cysteine Biosynthesis III (mammalia)	0.371	0.0833	NaN	CTH,MRM2	0
Phosphatidylethanolamine Biosynthesis II	0.37	0.111	NaN	CHKA	0
Citrulline Biosynthesis	0.37	0.111	NaN	ARG2	0
Heme Biosynthesis II	0.37	0.111	NaN	HMBS	0
CCR3 Signaling in Eosinophils	0.368	0.0662	-0.378	CALM1 (includes others),RALA,RRAS,PIK3R1,IRS1,GNB5,CCL26,FRS2,ATM	2
G Beta Gamma Signaling	0.366	0.0667	1.134	PRKACB,CACNG6,RALA,RRAS,GNB5,CAV1,HBEGF,EGFR	0
Noradrenaline and Adrenaline Degradation	0.364	0.075	NaN	ALDH1B1,SMOX,RDH14	0
MSP-RON Signaling Pathway	0.362	0.0694	NaN	TLR4,PIK3R1,IRS1,FRS2,ATM	2
Role of Pattern Recognition Receptors in Recognition of Bacteria and Viruses	0.359	0.0657	-1.414	TLR4,IRF7,PIK3R1,IRS1,SYK,DDX58,MAVS,FRS2,ATM	4
PPARα/RXRα Activation	0.358	0.0645	-0.302	PRKACB,PPARA,RALA,PRKAB2,RRAS,IRS1,SMAD3,CREBBP,NCOA6,BMPR2,RXRA,IL1RAP	4
IL-17A Signaling in Gastric Cells	0.35	0.08	NaN	CXCL1,EGFR	1
Bupropion Degradation	0.35	0.08	NaN	CYP1A1,CYP3A5	0
Tryptophan Degradation III (Eukaryotic)	0.35	0.08	NaN	ACAT2,EHHADH	0
Role of CHK Proteins in Cell Cycle Checkpoint Control	0.349	0.0702	NaN	PCNA,SLC19A1,RAD1,ATM	1
Glutamate Receptor Signaling	0.349	0.0702	NaN	CALM1 (includes others),SLC1A4,SLC1A3,HOMER1	0
GNRH Signaling	0.348	0.0643	0.333	PRKACB,MAP3K9,CACNG6,CALM1 (includes others),CAMK2D,RALA,RRAS,CREBBP,HBEGF,CREB5,EGFR	0
Role of PKR in Interferon Induction and Antiviral Response	0.348	0.0732	NaN	FADD,TNFRSF1A,BID	0
Wnt/β-catenin Signaling	0.341	0.064	0	TCF4,CSNK1G1,FZD3,CREBBP,CD44,TLE3,BMPR2,MDM2,RUVBL2,GSK3B,APC	6
Ketogenesis	0.336	0.1	NaN	ACAT2	0
Calcium Transport I	0.336	0.1	NaN	ATP2B4	0
Ketolysis	0.336	0.1	NaN	ACAT2	0
Glycine Betaine Degradation	0.336	0.1	NaN	SHMT1	0
tRNA Splicing	0.333	0.0714	NaN	NAPEPLD,TSEN2,PDE6D	0
Antiproliferative Role of TOB in T Cell Signaling	0.331	0.0769	NaN	SMAD3,CUL1	1
Antioxidant Action of Vitamin C	0.327	0.0648	NaN	PNPLA8,SLC23A2,NAPEPLD,ABHD3,SLC2A14,TXNRD1,SLC2A3	0
Gα12/13 Signaling	0.326	0.0638	-0.333	LPAR6,RALA,F2RL1,RRAS,PIK3R1,MEF2D,IRS1,FRS2,ATM	3
3-phosphoinositide Degradation	0.323	0.0633	0	PLPP6,TNS3,PTPRH,PTPRJ,SYNJ1,PPP1R7,DUSP10,PPM1H,DUSP16,PTEN	1
Factors Promoting Cardiogenesis in Vertebrates	0.323	0.0652	NaN	TCF4,FZD3,CDC6,BMPR2,GSK3B,APC	4
Fc Epsilon RI Signaling	0.322	0.064	-1.414	RALA,SYNJ1,RRAS,PIK3R1,IRS1,SYK,FRS2,ATM	2
Gαs Signaling	0.309	0.0636	0	PRKACB,RGS2,ADRB1,RYR2,CREBBP,GNB5,CREB5	0
Role of Wnt/GSK-3β Signaling in the Pathogenesis of Influenza	0.307	0.0649	NaN	TCF4,CSNK1G1,FZD3,GSK3B,APC	3
Dopamine Receptor Signaling	0.307	0.0649	NaN	PRKACB,PPP1R10,PPP1R7,SMOX,QDPR	0
UDP-N-acetyl-D-galactosamine Biosynthesis II	0.307	0.0909	NaN	UAP1	0
Atherosclerosis Signaling	0.306	0.063	NaN	IL33,PNPLA8,PDGFA,ABHD3,F3,MMP1,CLU,GLG1	2
RhoGDI Signaling	0.306	0.0621	-1.897	RHOV,ARHGEF12,CREBBP,ITGA2,CD44,RHOU,GNB5,ARHGAP35,ARHGEF2,PIP4K2A,ARHGEF9	2
Stearate Biosynthesis I (Animals)	0.305	0.0682	NaN	DHCR24,ACSL5,THEM4	0
Leukocyte Extravasation Signaling	0.302	0.0616	-1.265	CLDN1,PIK3R1,IRS1,FER,ITGA2,CD44,ARHGAP35,AFDN,CLDN2,VCL,FRS2,MMP1,ATM	5
Natural Killer Cell Signaling	0.298	0.0625	NaN	RALA,SYNJ1,RRAS,PIK3R1,IRS1,SYK,FRS2,ATM	2
IL-15 Production	0.296	0.0714	NaN	JAK1,FRK	1
Xenobiotic Metabolism Signaling	0.294	0.0608	NaN	ALDH1B1,MAP3K9,CYP1A1,HDAC4,RALA,RRAS,PIK3R1,CREBBP,HS2ST1,GCLC,CAMK2D,SMOX,CYP3A5,IRS1,RXRA,NDST1,FRS2,ATM	3
Pyrimidine Ribonucleotides Interconversion	0.292	0.0667	NaN	CMPK2,ANXA1,DHX9	0
Endothelin-1 Signaling	0.291	0.0612	-0.302	PNPLA8,CASP6,NAPEPLD,RALA,RRAS,ABHD3,PIK3R1,IRS1,CASP4,ECE1,FRS2,ATM	2
Phospholipases	0.289	0.0645	1	PNPLA8,NAPEPLD,ABHD3,LIPG	0
autophagy	0.289	0.0645	NaN	ULK1,WDFY3,ATG4B,MAP1LC3B	1
CD40 Signaling	0.288	0.0633	-1.342	PIK3R1,IRS1,TNFAIP3,FRS2,ATM	3
Assembly of RNA Polymerase I Complex	0.281	0.0833	NaN	POLR1B	0
Acyl-CoA Hydrolysis	0.281	0.0833	NaN	THEM4	0
Pregnenolone Biosynthesis	0.281	0.0833	NaN	MICAL3	0
BER pathway	0.281	0.0833	NaN	PCNA	1
CD28 Signaling in T Helper Cells	0.269	0.0606	-1.134	CALM1 (includes others),PIK3R1,IRS1,SYK,HLA-B,NFATC2,FRS2,ATM	3
Adrenomedullin signaling pathway	0.267	0.06	-0.577	IL33,PRKACB,CALM1 (includes others),RALA,RRAS,PIK3R1,IRS1,CEBPB,GSK3B,RXRA,FRS2,ATM	5
nNOS Signaling in Neurons	0.267	0.0638	NaN	CAPN8,CALM1 (includes others),CAPN10	0
Pyrimidine Ribonucleotides De Novo Biosynthesis	0.267	0.0638	NaN	CMPK2,ANXA1,DHX9	0
TNFR2 Signaling	0.265	0.0667	NaN	TNFAIP3,BIRC3	1
Acetone Degradation I (to Methylglyoxal)	0.265	0.0667	NaN	CYP1A1,CYP3A5	0
Sonic Hedgehog Signaling	0.265	0.0667	NaN	PRKACB,GSK3B	1
CTLA4 Signaling in Cytotoxic T Lymphocytes	0.261	0.0606	NaN	PIK3R1,IRS1,SYK,HLA-B,FRS2,ATM	2
Netrin Signaling	0.259	0.0615	NaN	PRKACB,CACNG6,RYR2,NFATC2	1
Pyridoxal 5'-phosphate Salvage Pathway	0.259	0.0615	0	MAP3K9,PRKX,PIM1,CDK6	2
Assembly of RNA Polymerase III Complex	0.258	0.0769	NaN	SF3A1	0
Fatty Acid Activation	0.258	0.0769	NaN	ACSL5	0
Choline Biosynthesis III	0.258	0.0769	NaN	NAPEPLD	0
Urate Biosynthesis/Inosine 5'-phosphate Degradation	0.258	0.0769	NaN	ACPP	0
NAD Phosphorylation and Dephosphorylation	0.258	0.0769	NaN	ACPP	0
Mevalonate Pathway I	0.258	0.0769	NaN	ACAT2	0
Graft-versus-Host Disease Signaling	0.256	0.0625	NaN	IL33,HLA-B,HLA-F	0
Heparan Sulfate Biosynthesis	0.252	0.0602	-0.447	B3GALT6,HS2ST1,DTD2,AARS,NDST1	0
UVC-Induced MAPK Signaling	0.245	0.0612	NaN	RALA,RRAS,EGFR	0
DNA Double-Strand Break Repair by Homologous Recombination	0.237	0.0714	NaN	ATM	0
Androgen Biosynthesis	0.237	0.0714	NaN	SRD5A1	0
Telomere Extension by Telomerase	0.219	0.0667	NaN	TERF2	0
Superpathway of Citrulline Metabolism	0.219	0.0667	NaN	ARG2	0
Histidine Degradation VI	0.219	0.0667	NaN	MICAL3	0
Chondroitin Sulfate Degradation (Metazoa)	0.202	0.0625	NaN	MGEA5	0
Adenosine Nucleotides Degradation II	0.202	0.0625	NaN	ACPP	0
IL-10 Signaling	0	0.058	NaN	IL33,JAK1,ARG2,IL1RAP	1
Axonal Guidance Signaling	0	0.0547	NaN	PRKACB,RALA,ARHGEF12,NTN4,RRAS,PDGFA,FZD3,PIK3R1,SEMA5A,ITGA2,TUBA4A,GNB5,EPHA4,BRCC3,TUBB,VEGFA,MET,DOCK1,IGF1,IRS1,NFATC2,SRGAP2,GSK3B,FRS2,ATM	10
Synaptic Long Term Depression	0	0.0389	1.134	PNPLA8,CACNG6,RALA,IGF1,RRAS,ABHD3,RYR2	1
LPS/IL-1 Mediated Inhibition of RXR Function	0	0.0541	0.816	IL33,PPARA,ALDH1B1,TLR4,CYP3A5,TNFRSF1A,SMOX,ACSL5,HS2ST1,RXRA,NDST1,IL1RAP	1
Hepatic Cholestasis	0	0.0562	NaN	IL33,PRKACB,PPARA,TLR4,TJP2,TNFRSF1A,RXRA,IL1RAP,IRAK4	1
Mitochondrial Dysfunction	0	0.0234	NaN	ATP5MC1,UQCR11,BACE2,AIFM1	0
FXR/RXR Activation	0	0.0556	NaN	IL33,PPARA,PCK2,CREBBP,FGA,RXRA,CLU	1
Regulation of Actin-based Motility by Rho	0	0.0444	2	RHOV,ITGA2,RHOU,PIP4K2A	1
Fcγ Receptor-mediated Phagocytosis in Macrophages and Monocytes	0	0.0538	-2.236	DOCK1,NAPEPLD,PIK3R1,SYK,PTEN	2
IL-12 Signaling and Production in Macrophages	0	0.0548	NaN	TLR4,PIK3R1,IRS1,CEBPB,RXRA,FRS2,CLU,ATM	4
TREM1 Signaling	0	0.0533	0	CXCL3,TLR4,LAT2,CD83	0
MIF Regulation of Innate Immunity	0	0.0233	NaN	TLR4	0
CCR5 Signaling in Macrophages	0	0.0316	NaN	CACNG6,CALM1 (includes others),GNB5	0
IL-22 Signaling	0	0.0417	NaN	JAK1	1
CD27 Signaling in Lymphocytes	0	0.0377	NaN	MAP3K9,BID	0
CXCR4 Signaling	0	0.0585	-0.333	DOCK1,RHOV,RALA,RRAS,PIK3R1,IRS1,RHOU,GNB5,FRS2,ATM	2
4-1BB Signaling in T Lymphocytes	0	0.0312	NaN	TNFSF9	0
B Cell Activating Factor Signaling	0	0.0244	NaN	NFATC2	1
T Helper Cell Differentiation	0	0.0411	NaN	TNFRSF1A,HLA-B,BCL6	0
Role of Cytokines in Mediating Communication between Immune Cells	0	0.0185	NaN	IL33	0
Dendritic Cell Maturation	0	0.0567	0.302	IL33,TLR4,TNFRSF1A,PIK3R1,IRS1,HLA-B,CREBBP,CD83,CREB5,FRS2,ATM	2
Mechanisms of Viral Exit from Host Cells	0	0.0488	NaN	NEDD4,LMNB2	0
Melatonin Signaling	0	0.0417	NaN	PRKACB,CALM1 (includes others),CAMK2D	0
Cellular Effects of Sildenafil (Viagra)	0	0.0382	NaN	PRKACB,SLC4A5,CACNG6,CALM1 (includes others),MYH4	0
Neuropathic Pain Signaling In Dorsal Horn Neurons	0	0.0522	-1.633	PRKACB,CAMK2D,PIK3R1,IRS1,FRS2,ATM	2
Relaxin Signaling	0	0.057	-0.816	PRKACB,VEGFA,NAPEPLD,PIK3R1,IRS1,GNB5,FRS2,PDE6D,ATM	3
Renin-Angiotensin Signaling	0	0.0547	-1.134	PRKACB,RALA,RRAS,PIK3R1,IRS1,FRS2,ATM	2
CDK5 Signaling	0	0.0571	0.447	PRKACB,RALA,PPP1R10,RRAS,PPP1R7,ITGA2	1
Cell Cycle Regulation by BTG Family Proteins	0	0.0541	NaN	BTG1,NOCT	0
Corticotropin Releasing Hormone Signaling	0	0.0576	0	PRKACB,VEGFA,CACNG6,CALM1 (includes others),MEF2D,CREBBP,NR4A1,CREB5	1
Androgen Signaling	0	0.0584	-1.342	PRKACB,CACNG6,CALM1 (includes others),HSPA4,SMAD3,CREBBP,GNB5,GTF2H1	1
CREB Signaling in Neurons	0	0.0596	-1.508	PRKACB,CACNG6,CALM1 (includes others),RALA,CAMK2D,RRAS,PIK3R1,IRS1,CREBBP,GNB5,CREB5,FRS2,ATM	2
Basal Cell Carcinoma Signaling	0	0.0556	-1	TCF4,FZD3,GSK3B,APC	3
Allograft Rejection Signaling	0	0.0235	NaN	HLA-B,HLA-F	0
Autoimmune Thyroid Disease Signaling	0	0.0417	NaN	HLA-B,HLA-F	0
G Protein Signaling Mediated by Tubby	0	0.0312	NaN	GNB5	0
Communication between Innate and Adaptive Immune Cells	0	0.0526	NaN	IL33,TLR4,HLA-B,CD83,HLA-F	0
Crosstalk between Dendritic Cells and Natural Killer Cells	0	0.0562	NaN	TLR4,CAMK2D,HLA-B,CD83,HLA-F	0
Cdc42 Signaling	0	0.0419	-1	RALA,HLA-B,ITGA2,GSK3B,HLA-F,PARD3,APC	3
April Mediated Signaling	0	0.0256	NaN	NFATC2	1
RhoA Signaling	0	0.0565	0	NEDD4,LPAR6,ARHGEF12,ABL2,IGF1,ARHGAP35,PIP4K2A	1
Altered T Cell and B Cell Signaling in Rheumatoid Arthritis	0	0.0333	NaN	IL33,TLR4,HLA-B	0
Leptin Signaling in Obesity	0	0.0581	-1	PRKACB,PIK3R1,IRS1,FRS2,ATM	2
B Cell Development	0	0.0278	NaN	HLA-B	0
IL-1 Signaling	0	0.0435	NaN	PRKACB,GNB5,IL1RAP,IRAK4	0
Neuroprotective Role of THOP1 in Alzheimer's Disease	0	0.05	NaN	PRKACB,PRSS22,HLA-B,TPP1,ECE1,HLA-F	0
Regulation of IL-2 Expression in Activated and Anergic T Lymphocytes	0	0.0581	NaN	CALM1 (includes others),RALA,RRAS,SMAD3,NFATC2	2
Role of Lipids/Lipid Rafts in the Pathogenesis of Influenza	0	0.0435	NaN	FDPS	0
Role of MAPK Signaling in the Pathogenesis of Influenza	0	0.0513	NaN	PNPLA8,RALA,RRAS,ABHD3	0
Role of Hypercytokinemia/hyperchemokinemia in the Pathogenesis of Influenza	0	0.0233	NaN	IL33	0
OX40 Signaling Pathway	0	0.022	NaN	HLA-B,HLA-F	0
Inhibition of Angiogenesis by TSP1	0	0.0588	NaN	VEGFA,THBS1	1
MIF-mediated Glucocorticoid Regulation	0	0.0286	NaN	TLR4	0
Intrinsic Prothrombin Activation Pathway	0	0.0476	NaN	FGB,FGA	0
Assembly of RNA Polymerase II Complex	0	0.04	NaN	TAF5L,GTF2H1	0
Differential Regulation of Cytokine Production in Macrophages and T Helper Cells by IL-17A and IL-17F	0	0.0556	NaN	CXCL1	1
Differential Regulation of Cytokine Production in Intestinal Epithelial Cells by IL-17A and IL-17F	0	0.0435	NaN	CXCL1	1
Dopamine-DARPP32 Feedback in cAMP Signaling	0	0.0488	-0.378	PRKACB,CALM1 (includes others),CSNK1G1,PPP1R10,KCNJ14,PPP1R7,CREBBP,CREB5	0
Transcriptional Regulatory Network in Embryonic Stem Cells	0	0.0185	NaN	KAT6A	0
Ephrin B Signaling	0	0.0137	NaN	GNB5	0
Retinoate Biosynthesis I	0	0.0588	NaN	SDR16C5,RDH14	0
Nicotine Degradation III	0	0.0357	NaN	CYP1A1,CYP3A5	0
Dopamine Degradation	0	0.0541	NaN	ALDH1B1,SMOX	0
Heparan Sulfate Biosynthesis (Late Stages)	0	0.0526	0	HS2ST1,DTD2,AARS,NDST1	0
Glutathione Redox Reactions I	0	0.0417	NaN	GPX8	0
Ubiquinol-10 Biosynthesis (Eukaryotic)	0	0.0526	NaN	MICAL3	0
The Visual Cycle	0	0.05	NaN	RDH14	0
Melatonin Degradation I	0	0.0308	NaN	CYP1A1,CYP3A5	0
γ-linolenate Biosynthesis II (Animals)	0	0.0588	NaN	ACSL5	0
NAD Salvage Pathway II	0	0.0385	NaN	ACPP	0
D-myo-inositol (1,4,5)-Trisphosphate Biosynthesis	0	0.037	NaN	PIP4K2A	0
Estrogen Biosynthesis	0	0.0488	NaN	CYP1A1,CYP3A5	0
Chondroitin Sulfate Biosynthesis	0	0.0526	NaN	B3GALT6,HS2ST1,NDST1	0
Dermatan Sulfate Degradation (Metazoa)	0	0.0588	NaN	MGEA5	0
Nicotine Degradation II	0	0.0308	NaN	CYP1A1,CYP3A5	0
Mitochondrial L-carnitine Shuttle Pathway	0	0.0588	NaN	ACSL5	0
Serotonin Degradation	0	0.039	NaN	ALDH1B1,SMOX,RDH14	0
D-myo-inositol (1,4,5)-trisphosphate Degradation	0	0.0556	NaN	SYNJ1	0
Retinol Biosynthesis	0	0.0476	NaN	RDH14,LIPG	0
Gluconeogenesis I	0	0.0385	NaN	MDH2	0
Chondroitin Sulfate Biosynthesis (Late Stages)	0	0.0408	NaN	HS2ST1,NDST1	0
Superpathway of Melatonin Degradation	0	0.0429	NaN	CYP1A1,CYP3A5,SMOX	0
Fatty Acid α-oxidation	0	0.0455	NaN	ALDH1B1	0
Oxidative Ethanol Degradation III	0	0.0476	NaN	ALDH1B1	0
Ethanol Degradation IV	0	0.04	NaN	ALDH1B1	0
Ethanol Degradation II	0	0.0541	NaN	ALDH1B1,RDH14	0
Methionine Degradation I (to Homocysteine)	0	0.0455	NaN	MRM2	0
Gαi Signaling	0	0.0488	0	PRKACB,RALA,RRAS,GNB5,CAV1,OPRL1	0
Inhibition of Matrix Metalloproteases	0	0.0256	NaN	MMP1	0
Sperm Motility	0	0.0472	0.447	PRKACB,PNPLA8,CALM1 (includes others),ABHD3,SLC12A2,FRK	0
Oxidative Phosphorylation	0	0.0183	NaN	ATP5MC1,UQCR11	0
PCP pathway	0	0.0328	NaN	FZD3,VANGL1	0
Estrogen Receptor Signaling	0	0.0597	NaN	RALA,PCK2,RRAS,TAF5L,CREBBP,GTF2H1,HNRNPD,MED6	0
GABA Receptor Signaling	0	0.0105	NaN	CACNG6	0
Antigen Presentation Pathway	0	0.0526	NaN	HLA-B,HLA-F	0
Serotonin Receptor Signaling	0	0.0465	NaN	SMOX,QDPR	0
Phototransduction Pathway	0	0.0566	NaN	PRKACB,GNB5,PDE6D	0
Chemokine Signaling	0	0.0519	-1	CALM1 (includes others),CAMK2D,RALA,RRAS	0
cAMP-mediated signaling	0	0.0482	-1.897	PRKACB,AKAP2,CALM1 (includes others),RGS2,NAPEPLD,CAMK2D,ADRB1,CREBBP,CREB5,OPRL1,PDE6D	0
Notch Signaling	0	0.0263	NaN	RBPJ	0
G-Protein Coupled Receptor Signaling	0	0.0532	NaN	PRKACB,RGS2,NAPEPLD,RALA,RRAS,PIK3R1,CREBBP,CREB5,OPRL1,ADRB1,CAMK2D,IRS1,FRS2,ATM,PDE6D	2
GPCR-Mediated Integration of Enteroendocrine Signaling Exemplified by an L Cell	0	0.0411	NaN	PRKACB,ADRB1,CCK	0
GPCR-Mediated Nutrient Sensing in Enteroendocrine Cells	0	0.0357	1	PRKACB,CACNG6,GAST,CCK	0
Gustation Pathway	0	0.0325	NaN	PRKACB,CACNG6,NAPEPLD,LPAR6,PDE6D	0
Phagosome Maturation	0	0.0405	NaN	TUBD1,ATP6V1C1,TUBE1,HLA-B,TUBA4A,TUBB	1
Inflammasome pathway	0	0.05	NaN	TLR4	0
Th1 and Th2 Activation Pathway	0	0.0595	NaN	IL33,SOCS1,JAK1,CHD4,PIK3R1,IRS1,HLA-B,NFATC2,BMPR2,FRS2,ATM	5
Th1 Pathway	0	0.0593	-0.378	SOCS1,JAK1,PIK3R1,IRS1,HLA-B,NFATC2,FRS2,ATM	4
Eicosanoid Signaling	0	0.0299	NaN	PNPLA8,ABHD3	0
Ephrin Receptor Signaling	0	0.0503	0.816	VEGFA,RALA,RRAS,PDGFA,CREBBP,ITGA2,GNB5,EPHA4,CREB5	3

## Sheet: Detail
Ingenuity Canonical Pathways	-log(p-value)	Ratio	z-score	Molecules	Entrez Gene Name	Location	Type(s)	Corrected_p-value	P value	Regulation	FCAbsolute	Fold_Change	Log_FC
p53 Signaling	3.99	0.162	0.258	GADD45B	growth arrest and DNA damage inducible beta	Cytoplasm	other	2.37905e-14	3.36498e-16	up	2.25219	2.25219	1.17133
p53 Signaling	3.99	0.162	0.258	JMY	junction mediating and regulatory protein, p53 cofactor	Nucleus	transcription regulator	1.67625e-12	5.76927e-14	up	3.49861	3.49861	1.80678
p53 Signaling	3.99	0.162	0.258	PIK3R1	phosphoinositide-3-kinase regulatory subunit 1	Cytoplasm	kinase	2.06134e-13	4.64569e-15	down	2.77904	-2.77904	-1.47459
p53 Signaling	3.99	0.162	0.258	TIGAR	TP53 induced glycolysis regulatory phosphatase	Cytoplasm	enzyme	2.60683e-13	6.10768e-15	down	4.96647	-4.96647	-2.31222
p53 Signaling	3.99	0.162	0.258	MDM2	MDM2 proto-oncogene	Nucleus	transcription regulator	2.17397e-12	7.87582e-14	down	3.77978	-3.77978	-1.9183
p53 Signaling	3.99	0.162	0.258	PTEN	phosphatase and tensin homolog	Cytoplasm	phosphatase	5.66703e-13	1.56037e-14	down	3.54785	-3.54785	-1.82695
p53 Signaling	3.99	0.162	0.258	CASP6	caspase 6	Cytoplasm	peptidase	4.46654e-13	1.15965e-14	down	2.07017	-2.07017	-1.04975
p53 Signaling	3.99	0.162	0.258	MDM4	MDM4, p53 regulator	Nucleus	enzyme	1.02311e-14	1.1842e-16	up	2.83194	2.83194	1.50179
p53 Signaling	3.99	0.162	0.258	PCNA	proliferating cell nuclear antigen	Nucleus	enzyme	1.56774e-09	1.63953e-10	up	2.17915	2.17915	1.12377
p53 Signaling	3.99	0.162	0.258	THBS1	thrombospondin 1	Extracellular Space	other	1.80615e-13	3.99611e-15	up	3.21272	3.21272	1.68379
p53 Signaling	3.99	0.162	0.258	STAG1	stromal antigen 1	Nucleus	transcription regulator	4.00441e-10	3.48436e-11	down	2.04939	-2.04939	-1.03519
p53 Signaling	3.99	0.162	0.258	IRS1	insulin receptor substrate 1	Cytoplasm	enzyme	1.68367e-13	3.66146e-15	down	4.26678	-4.26678	-2.09315
p53 Signaling	3.99	0.162	0.258	SERPINB5	serpin family B member 5	Extracellular Space	other	4.14162e-18	2.63972e-21	up	3.37052	3.37052	1.75297
p53 Signaling	3.99	0.162	0.258	GSK3B	glycogen synthase kinase 3 beta	Nucleus	kinase	5.73549e-14	9.76776e-16	down	2.31804	-2.31804	-1.2129
p53 Signaling	3.99	0.162	0.258	HIPK2	homeodomain interacting protein kinase 2	Nucleus	kinase	2.1303e-10	1.6907e-11	down	2.05322	-2.05322	-1.03789
p53 Signaling	3.99	0.162	0.258	TRIM29	tripartite motif containing 29	Cytoplasm	transcription regulator	1.66049e-10	1.27594e-11	up	3.58489	3.58489	1.84193
p53 Signaling	3.99	0.162	0.258	FRS2	fibroblast growth factor receptor substrate 2	Plasma Membrane	kinase	1.94843e-10	1.53544e-11	down	2.38037	-2.38037	-1.25119
p53 Signaling	3.99	0.162	0.258	ATM	ATM serine/threonine kinase	Nucleus	kinase	1.92213e-10	1.51079e-11	up	2.52849	2.52849	1.33828
Role of Tissue Factor in Cancer	3.57	0.146	NaN	RALA	RAS like proto-oncogene A	Cytoplasm	enzyme	9.09297e-15	1.02465e-16	down	2.19007	-2.19007	-1.13098
Role of Tissue Factor in Cancer	3.57	0.146	NaN	RRAS	RAS related	Cytoplasm	enzyme	5.25891e-15	5.0948e-17	up	2.12192	2.12192	1.08537
Role of Tissue Factor in Cancer	3.57	0.146	NaN	PIK3R1	phosphoinositide-3-kinase regulatory subunit 1	Cytoplasm	kinase	2.06134e-13	4.64569e-15	down	2.77904	-2.77904	-1.47459
Role of Tissue Factor in Cancer	3.57	0.146	NaN	RPS6KA3	ribosomal protein S6 kinase A3	Cytoplasm	kinase	5.91074e-10	5.4234e-11	down	2.08095	-2.08095	-1.05724
Role of Tissue Factor in Cancer	3.57	0.146	NaN	HBEGF	heparin binding EGF like growth factor	Extracellular Space	growth factor	1.69253e-12	5.83824e-14	up	3.42471	3.42471	1.77598
Role of Tissue Factor in Cancer	3.57	0.146	NaN	PLAUR	plasminogen activator, urokinase receptor	Plasma Membrane	transmembrane receptor	6.46293e-16	2.94938e-18	up	2.53937	2.53937	1.34447
Role of Tissue Factor in Cancer	3.57	0.146	NaN	F3	coagulation factor III, tissue factor	Plasma Membrane	transmembrane receptor	1.60036e-09	1.67772e-10	up	2.56638	2.56638	1.35974
Role of Tissue Factor in Cancer	3.57	0.146	NaN	FRK	fyn related Src family tyrosine kinase	Nucleus	kinase	2.31978e-14	3.24097e-16	up	5.23936	5.23936	2.38939
Role of Tissue Factor in Cancer	3.57	0.146	NaN	PTEN	phosphatase and tensin homolog	Cytoplasm	phosphatase	5.66703e-13	1.56037e-14	down	3.54785	-3.54785	-1.82695
Role of Tissue Factor in Cancer	3.57	0.146	NaN	VEGFA	vascular endothelial growth factor A	Extracellular Space	growth factor	3.6356e-15	3.02164e-17	up	4.69774	4.69774	2.23197
Role of Tissue Factor in Cancer	3.57	0.146	NaN	F2RL1	F2R like trypsin receptor 1	Plasma Membrane	G-protein coupled receptor	1.31187e-13	2.70575e-15	up	2.04156	2.04156	1.02967
Role of Tissue Factor in Cancer	3.57	0.146	NaN	IRS1	insulin receptor substrate 1	Cytoplasm	enzyme	1.68367e-13	3.66146e-15	down	4.26678	-4.26678	-2.09315
Role of Tissue Factor in Cancer	3.57	0.146	NaN	CXCL1	C-X-C motif chemokine ligand 1	Extracellular Space	cytokine	7.18085e-10	6.76749e-11	down	2.34721	-2.34721	-1.23095
Role of Tissue Factor in Cancer	3.57	0.146	NaN	FGB	fibrinogen beta chain	Extracellular Space	other	1.7519e-11	9.36605e-13	down	2.72044	-2.72044	-1.44384
Role of Tissue Factor in Cancer	3.57	0.146	NaN	FGA	fibrinogen alpha chain	Extracellular Space	other	4.57392e-11	2.86512e-12	down	3.46929	-3.46929	-1.79464
Role of Tissue Factor in Cancer	3.57	0.146	NaN	FRS2	fibroblast growth factor receptor substrate 2	Plasma Membrane	kinase	1.94843e-10	1.53544e-11	down	2.38037	-2.38037	-1.25119
Role of Tissue Factor in Cancer	3.57	0.146	NaN	MMP1	matrix metallopeptidase 1	Extracellular Space	peptidase	1.56417e-16	4.62584e-19	up	10.3475	10.3475	3.37121
Role of Tissue Factor in Cancer	3.57	0.146	NaN	EGFR	epidermal growth factor receptor	Plasma Membrane	kinase	1.73701e-14	2.25851e-16	up	3.93396	3.93396	1.97598
Role of Tissue Factor in Cancer	3.57	0.146	NaN	ATM	ATM serine/threonine kinase	Nucleus	kinase	1.92213e-10	1.51079e-11	up	2.52849	2.52849	1.33828
Cell Cycle: G1/S Checkpoint Regulation	3.25	0.179	0.707	NRG1	neuregulin 1	Plasma Membrane	growth factor	8.34107e-10	8.01911e-11	up	2.75179	2.75179	1.46037
Cell Cycle: G1/S Checkpoint Regulation	3.25	0.179	0.707	CDKN2D	cyclin dependent kinase inhibitor 2D	Cytoplasm	transcription regulator	4.59797e-13	1.21209e-14	up	2.68898	2.68898	1.42706
Cell Cycle: G1/S Checkpoint Regulation	3.25	0.179	0.707	HDAC4	histone deacetylase 4	Nucleus	transcription regulator	1.23456e-08	1.6713e-09	down	2.90641	-2.90641	-1.53924
Cell Cycle: G1/S Checkpoint Regulation	3.25	0.179	0.707	PA2G4	proliferation-associated 2G4	Nucleus	transcription regulator	9.37038e-12	4.45538e-13	down	2.70964	-2.70964	-1.4381
Cell Cycle: G1/S Checkpoint Regulation	3.25	0.179	0.707	HDAC8	histone deacetylase 8	Nucleus	transcription regulator	3.20175e-10	2.70758e-11	down	2.48271	-2.48271	-1.31191
Cell Cycle: G1/S Checkpoint Regulation	3.25	0.179	0.707	PAK1IP1	PAK1 interacting protein 1	Nucleus	other	4.0942e-13	1.04276e-14	down	2.15805	-2.15805	-1.10973
Cell Cycle: G1/S Checkpoint Regulation	3.25	0.179	0.707	SMAD3	SMAD family member 3	Nucleus	transcription regulator	7.27874e-14	1.31568e-15	up	2.27966	2.27966	1.18882
Cell Cycle: G1/S Checkpoint Regulation	3.25	0.179	0.707	CUL1	cullin 1	Nucleus	enzyme	1.07214e-17	1.23002e-20	down	3.36331	-3.36331	-1.74988
Cell Cycle: G1/S Checkpoint Regulation	3.25	0.179	0.707	CDK6	cyclin dependent kinase 6	Nucleus	kinase	2.24744e-17	3.55245e-20	down	3.92299	-3.92299	-1.97195
Cell Cycle: G1/S Checkpoint Regulation	3.25	0.179	0.707	MDM2	MDM2 proto-oncogene	Nucleus	transcription regulator	2.17397e-12	7.87582e-14	down	3.77978	-3.77978	-1.9183
Cell Cycle: G1/S Checkpoint Regulation	3.25	0.179	0.707	GSK3B	glycogen synthase kinase 3 beta	Nucleus	kinase	5.73549e-14	9.76776e-16	down	2.31804	-2.31804	-1.2129
Cell Cycle: G1/S Checkpoint Regulation	3.25	0.179	0.707	ATM	ATM serine/threonine kinase	Nucleus	kinase	1.92213e-10	1.51079e-11	up	2.52849	2.52849	1.33828
Phosphatidylglycerol Biosynthesis II (Non-plastidic)	3.18	0.269	-0.378	TAMM41	TAM41 mitochondrial translocator assembly and maintenance homolog	Cytoplasm	enzyme	6.54279e-10	6.08841e-11	down	2.16028	-2.16028	-1.11122
Phosphatidylglycerol Biosynthesis II (Non-plastidic)	3.18	0.269	-0.378	AGPAT5	1-acylglycerol-3-phosphate O-acyltransferase 5	Cytoplasm	enzyme	1.17254e-09	1.176e-10	down	2.25252	-2.25252	-1.17154
Phosphatidylglycerol Biosynthesis II (Non-plastidic)	3.18	0.269	-0.378	LCLAT1	lysocardiolipin acyltransferase 1	Cytoplasm	enzyme	4.78664e-07	9.85054e-08	up	2.0104	2.0104	1.00748
Phosphatidylglycerol Biosynthesis II (Non-plastidic)	3.18	0.269	-0.378	PGS1	phosphatidylglycerophosphate synthase 1	Cytoplasm	enzyme	7.28847e-10	6.88637e-11	down	3.02343	-3.02343	-1.59619
Phosphatidylglycerol Biosynthesis II (Non-plastidic)	3.18	0.269	-0.378	GPAT3	glycerol-3-phosphate acyltransferase 3	Cytoplasm	enzyme	1.68911e-16	5.29326e-19	up	4.89856	4.89856	2.29236
Phosphatidylglycerol Biosynthesis II (Non-plastidic)	3.18	0.269	-0.378	AGPAT3	1-acylglycerol-3-phosphate O-acyltransferase 3	Cytoplasm	enzyme	2.19606e-10	1.75074e-11	down	2.42213	-2.42213	-1.27628
Phosphatidylglycerol Biosynthesis II (Non-plastidic)	3.18	0.269	-0.378	LPGAT1	lysophosphatidylglycerol acyltransferase 1	Cytoplasm	enzyme	8.55536e-12	4.00242e-13	up	2.23871	2.23871	1.16267
Glioma Signaling	3.1	0.142	-0.277	RALA	RAS like proto-oncogene A	Cytoplasm	enzyme	9.09297e-15	1.02465e-16	down	2.19007	-2.19007	-1.13098
Glioma Signaling	3.1	0.142	-0.277	PA2G4	proliferation-associated 2G4	Nucleus	transcription regulator	9.37038e-12	4.45538e-13	down	2.70964	-2.70964	-1.4381
Glioma Signaling	3.1	0.142	-0.277	RRAS	RAS related	Cytoplasm	enzyme	5.25891e-15	5.0948e-17	up	2.12192	2.12192	1.08537
Glioma Signaling	3.1	0.142	-0.277	PDGFA	platelet derived growth factor subunit A	Extracellular Space	growth factor	2.7149e-10	2.23022e-11	up	2.39252	2.39252	1.25853
Glioma Signaling	3.1	0.142	-0.277	PIK3R1	phosphoinositide-3-kinase regulatory subunit 1	Cytoplasm	kinase	2.06134e-13	4.64569e-15	down	2.77904	-2.77904	-1.47459
Glioma Signaling	3.1	0.142	-0.277	CDK6	cyclin dependent kinase 6	Nucleus	kinase	2.24744e-17	3.55245e-20	down	3.92299	-3.92299	-1.97195
Glioma Signaling	3.1	0.142	-0.277	MDM2	MDM2 proto-oncogene	Nucleus	transcription regulator	2.17397e-12	7.87582e-14	down	3.77978	-3.77978	-1.9183
Glioma Signaling	3.1	0.142	-0.277	PTEN	phosphatase and tensin homolog	Cytoplasm	phosphatase	5.66703e-13	1.56037e-14	down	3.54785	-3.54785	-1.82695
Glioma Signaling	3.1	0.142	-0.277	CALM1 (includes others)	calmodulin 1	Cytoplasm	other	4.99592e-15	4.72288e-17	down	3.17888	-3.17888	-1.66852
Glioma Signaling	3.1	0.142	-0.277	CDKN2D	cyclin dependent kinase inhibitor 2D	Cytoplasm	transcription regulator	4.59797e-13	1.21209e-14	up	2.68898	2.68898	1.42706
Glioma Signaling	3.1	0.142	-0.277	CAMK2D	calcium/calmodulin dependent protein kinase II delta	Cytoplasm	kinase	3.53641e-13	8.73645e-15	down	3.33521	-3.33521	-1.73778
Glioma Signaling	3.1	0.142	-0.277	IGF1	insulin like growth factor 1	Extracellular Space	growth factor	1.34301e-12	4.37008e-14	down	2.66992	-2.66992	-1.4168
Glioma Signaling	3.1	0.142	-0.277	IRS1	insulin receptor substrate 1	Cytoplasm	enzyme	1.68367e-13	3.66146e-15	down	4.26678	-4.26678	-2.09315
Glioma Signaling	3.1	0.142	-0.277	PDGFRA	platelet derived growth factor receptor alpha	Plasma Membrane	kinase	3.90186e-15	3.28272e-17	up	5.24246	5.24246	2.39024
Glioma Signaling	3.1	0.142	-0.277	FRS2	fibroblast growth factor receptor substrate 2	Plasma Membrane	kinase	1.94843e-10	1.53544e-11	down	2.38037	-2.38037	-1.25119
Glioma Signaling	3.1	0.142	-0.277	EGFR	epidermal growth factor receptor	Plasma Membrane	kinase	1.73701e-14	2.25851e-16	up	3.93396	3.93396	1.97598
Glioma Signaling	3.1	0.142	-0.277	ATM	ATM serine/threonine kinase	Nucleus	kinase	1.92213e-10	1.51079e-11	up	2.52849	2.52849	1.33828
Folate Transformations I	2.9	0.444	0	MTHFD1L	methylenetetrahydrofolate dehydrogenase (NADP+ dependent) 1 like	Cytoplasm	enzyme	8.11946e-15	8.9425e-17	up	2.47479	2.47479	1.30731
Folate Transformations I	2.9	0.444	0	MTHFD2	methylenetetrahydrofolate dehydrogenase (NADP+ dependent) 2, methenyltetrahydrofolate cyclohydrolase	Cytoplasm	enzyme	5.07638e-18	3.57437e-21	up	2.76028	2.76028	1.46482
Folate Transformations I	2.9	0.444	0	SHMT1	serine hydroxymethyltransferase 1	Cytoplasm	enzyme	2.48532e-12	9.26357e-14	down	2.5294	-2.5294	-1.33879
Folate Transformations I	2.9	0.444	0	MTR	5-methyltetrahydrofolate-homocysteine methyltransferase	Cytoplasm	enzyme	6.27611e-11	4.12658e-12	down	2.27018	-2.27018	-1.18281
HER-2 Signaling in Breast Cancer	2.86	0.149	NaN	TSC1	TSC complex subunit 1	Cytoplasm	other	5.36203e-14	8.96487e-16	down	3.53321	-3.53321	-1.82098
HER-2 Signaling in Breast Cancer	2.86	0.149	NaN	RALA	RAS like proto-oncogene A	Cytoplasm	enzyme	9.09297e-15	1.02465e-16	down	2.19007	-2.19007	-1.13098
HER-2 Signaling in Breast Cancer	2.86	0.149	NaN	RRAS	RAS related	Cytoplasm	enzyme	5.25891e-15	5.0948e-17	up	2.12192	2.12192	1.08537
HER-2 Signaling in Breast Cancer	2.86	0.149	NaN	PIK3R1	phosphoinositide-3-kinase regulatory subunit 1	Cytoplasm	kinase	2.06134e-13	4.64569e-15	down	2.77904	-2.77904	-1.47459
HER-2 Signaling in Breast Cancer	2.86	0.149	NaN	CDK6	cyclin dependent kinase 6	Nucleus	kinase	2.24744e-17	3.55245e-20	down	3.92299	-3.92299	-1.97195
HER-2 Signaling in Breast Cancer	2.86	0.149	NaN	MDM2	MDM2 proto-oncogene	Nucleus	transcription regulator	2.17397e-12	7.87582e-14	down	3.77978	-3.77978	-1.9183
HER-2 Signaling in Breast Cancer	2.86	0.149	NaN	NRG1	neuregulin 1	Plasma Membrane	growth factor	8.34107e-10	8.01911e-11	up	2.75179	2.75179	1.46037
HER-2 Signaling in Breast Cancer	2.86	0.149	NaN	IRS1	insulin receptor substrate 1	Cytoplasm	enzyme	1.68367e-13	3.66146e-15	down	4.26678	-4.26678	-2.09315
HER-2 Signaling in Breast Cancer	2.86	0.149	NaN	ITGB4	integrin subunit beta 4	Plasma Membrane	transmembrane receptor	6.38114e-13	1.7879e-14	up	2.18062	2.18062	1.12474
HER-2 Signaling in Breast Cancer	2.86	0.149	NaN	GSK3B	glycogen synthase kinase 3 beta	Nucleus	kinase	5.73549e-14	9.76776e-16	down	2.31804	-2.31804	-1.2129
HER-2 Signaling in Breast Cancer	2.86	0.149	NaN	PARD3	par-3 family cell polarity regulator	Plasma Membrane	other	1.29149e-10	9.51562e-12	down	2.87845	-2.87845	-1.52529
HER-2 Signaling in Breast Cancer	2.86	0.149	NaN	FRS2	fibroblast growth factor receptor substrate 2	Plasma Membrane	kinase	1.94843e-10	1.53544e-11	down	2.38037	-2.38037	-1.25119
HER-2 Signaling in Breast Cancer	2.86	0.149	NaN	EGFR	epidermal growth factor receptor	Plasma Membrane	kinase	1.73701e-14	2.25851e-16	up	3.93396	3.93396	1.97598
HER-2 Signaling in Breast Cancer	2.86	0.149	NaN	ATM	ATM serine/threonine kinase	Nucleus	kinase	1.92213e-10	1.51079e-11	up	2.52849	2.52849	1.33828
Epithelial Adherens Junction Signaling	2.79	0.127	NaN	MYH4	myosin heavy chain 4	Cytoplasm	enzyme	1.9874e-19	3.7321e-23	up	7.68144	7.68144	2.94138
Epithelial Adherens Junction Signaling	2.79	0.127	NaN	TCF4	transcription factor 4	Nucleus	transcription regulator	1.62118e-12	5.51775e-14	down	3.61221	-3.61221	-1.85288
Epithelial Adherens Junction Signaling	2.79	0.127	NaN	RALA	RAS like proto-oncogene A	Cytoplasm	enzyme	9.09297e-15	1.02465e-16	down	2.19007	-2.19007	-1.13098
Epithelial Adherens Junction Signaling	2.79	0.127	NaN	LMO7	LIM domain 7	Cytoplasm	enzyme	3.30461e-13	8.0627e-15	up	2.15947	2.15947	1.11068
Epithelial Adherens Junction Signaling	2.79	0.127	NaN	RRAS	RAS related	Cytoplasm	enzyme	5.25891e-15	5.0948e-17	up	2.12192	2.12192	1.08537
Epithelial Adherens Junction Signaling	2.79	0.127	NaN	TUBA4A	tubulin alpha 4a	Cytoplasm	other	4.88836e-10	4.36319e-11	up	2.3169	2.3169	1.21219
Epithelial Adherens Junction Signaling	2.79	0.127	NaN	BMPR2	bone morphogenetic protein receptor type 2	Plasma Membrane	kinase	2.36517e-18	1.32658e-21	down	10.6878	-10.6878	-3.4179
Epithelial Adherens Junction Signaling	2.79	0.127	NaN	AFDN	afadin, adherens junction formation factor	Nucleus	other	3.95753e-10	3.43549e-11	up	2.6523	2.6523	1.40725
Epithelial Adherens Junction Signaling	2.79	0.127	NaN	TUBB	tubulin beta class I	Cytoplasm	other	1.11075e-16	2.87239e-19	down	2.70104	-2.70104	-1.43351
Epithelial Adherens Junction Signaling	2.79	0.127	NaN	APC	APC, WNT signaling pathway regulator	Nucleus	enzyme	7.52204e-08	1.26799e-08	down	2.08765	-2.08765	-1.06188
Epithelial Adherens Junction Signaling	2.79	0.127	NaN	PTEN	phosphatase and tensin homolog	Cytoplasm	phosphatase	5.66703e-13	1.56037e-14	down	3.54785	-3.54785	-1.82695
Epithelial Adherens Junction Signaling	2.79	0.127	NaN	MET	MET proto-oncogene, receptor tyrosine kinase	Plasma Membrane	kinase	5.67723e-14	9.65407e-16	up	5.09639	5.09639	2.34948
Epithelial Adherens Junction Signaling	2.79	0.127	NaN	MAGI1	membrane associated guanylate kinase, WW and PDZ domain containing 1	Plasma Membrane	kinase	5.7616e-12	2.50447e-13	down	2.04874	-2.04874	-1.03474
Epithelial Adherens Junction Signaling	2.79	0.127	NaN	FER	FER tyrosine kinase	Cytoplasm	kinase	6.1638e-09	7.66389e-10	down	3.34669	-3.34669	-1.74274
Epithelial Adherens Junction Signaling	2.79	0.127	NaN	SSX2IP	SSX family member 2 interacting protein	Plasma Membrane	other	3.43713e-10	2.93117e-11	up	2.47206	2.47206	1.30571
Epithelial Adherens Junction Signaling	2.79	0.127	NaN	NECTIN1	nectin cell adhesion molecule 1	Plasma Membrane	other	1.05159e-08	1.39493e-09	up	2.11925	2.11925	1.08356
Epithelial Adherens Junction Signaling	2.79	0.127	NaN	VCL	vinculin	Plasma Membrane	enzyme	4.43841e-09	5.31604e-10	up	2.57644	2.57644	1.36538
Epithelial Adherens Junction Signaling	2.79	0.127	NaN	PARD3	par-3 family cell polarity regulator	Plasma Membrane	other	1.29149e-10	9.51562e-12	down	2.87845	-2.87845	-1.52529
Epithelial Adherens Junction Signaling	2.79	0.127	NaN	EGFR	epidermal growth factor receptor	Plasma Membrane	kinase	1.73701e-14	2.25851e-16	up	3.93396	3.93396	1.97598
CDP-diacylglycerol Biosynthesis I	2.62	0.25	0	TAMM41	TAM41 mitochondrial translocator assembly and maintenance homolog	Cytoplasm	enzyme	6.54279e-10	6.08841e-11	down	2.16028	-2.16028	-1.11122
CDP-diacylglycerol Biosynthesis I	2.62	0.25	0	AGPAT5	1-acylglycerol-3-phosphate O-acyltransferase 5	Cytoplasm	enzyme	1.17254e-09	1.176e-10	down	2.25252	-2.25252	-1.17154
CDP-diacylglycerol Biosynthesis I	2.62	0.25	0	LCLAT1	lysocardiolipin acyltransferase 1	Cytoplasm	enzyme	4.78664e-07	9.85054e-08	up	2.0104	2.0104	1.00748
CDP-diacylglycerol Biosynthesis I	2.62	0.25	0	GPAT3	glycerol-3-phosphate acyltransferase 3	Cytoplasm	enzyme	1.68911e-16	5.29326e-19	up	4.89856	4.89856	2.29236
CDP-diacylglycerol Biosynthesis I	2.62	0.25	0	AGPAT3	1-acylglycerol-3-phosphate O-acyltransferase 3	Cytoplasm	enzyme	2.19606e-10	1.75074e-11	down	2.42213	-2.42213	-1.27628
CDP-diacylglycerol Biosynthesis I	2.62	0.25	0	LPGAT1	lysophosphatidylglycerol acyltransferase 1	Cytoplasm	enzyme	8.55536e-12	4.00242e-13	up	2.23871	2.23871	1.16267
Glioblastoma Multiforme Signaling	2.58	0.119	0.943	TSC1	TSC complex subunit 1	Cytoplasm	other	5.36203e-14	8.96487e-16	down	3.53321	-3.53321	-1.82098
Glioblastoma Multiforme Signaling	2.58	0.119	0.943	RALA	RAS like proto-oncogene A	Cytoplasm	enzyme	9.09297e-15	1.02465e-16	down	2.19007	-2.19007	-1.13098
Glioblastoma Multiforme Signaling	2.58	0.119	0.943	RRAS	RAS related	Cytoplasm	enzyme	5.25891e-15	5.0948e-17	up	2.12192	2.12192	1.08537
Glioblastoma Multiforme Signaling	2.58	0.119	0.943	PDGFA	platelet derived growth factor subunit A	Extracellular Space	growth factor	2.7149e-10	2.23022e-11	up	2.39252	2.39252	1.25853
Glioblastoma Multiforme Signaling	2.58	0.119	0.943	FZD3	frizzled class receptor 3	Plasma Membrane	G-protein coupled receptor	2.28095e-08	3.33618e-09	down	2.71438	-2.71438	-1.44062
Glioblastoma Multiforme Signaling	2.58	0.119	0.943	PIK3R1	phosphoinositide-3-kinase regulatory subunit 1	Cytoplasm	kinase	2.06134e-13	4.64569e-15	down	2.77904	-2.77904	-1.47459
Glioblastoma Multiforme Signaling	2.58	0.119	0.943	CDK6	cyclin dependent kinase 6	Nucleus	kinase	2.24744e-17	3.55245e-20	down	3.92299	-3.92299	-1.97195
Glioblastoma Multiforme Signaling	2.58	0.119	0.943	NF2	neurofibromin 2	Plasma Membrane	other	9.58654e-15	1.0876e-16	down	2.89725	-2.89725	-1.53468
Glioblastoma Multiforme Signaling	2.58	0.119	0.943	MDM2	MDM2 proto-oncogene	Nucleus	transcription regulator	2.17397e-12	7.87582e-14	down	3.77978	-3.77978	-1.9183
Glioblastoma Multiforme Signaling	2.58	0.119	0.943	APC	APC, WNT signaling pathway regulator	Nucleus	enzyme	7.52204e-08	1.26799e-08	down	2.08765	-2.08765	-1.06188
Glioblastoma Multiforme Signaling	2.58	0.119	0.943	PTEN	phosphatase and tensin homolog	Cytoplasm	phosphatase	5.66703e-13	1.56037e-14	down	3.54785	-3.54785	-1.82695
Glioblastoma Multiforme Signaling	2.58	0.119	0.943	RHOV	ras homolog family member V	Plasma Membrane	enzyme	1.31195e-11	6.63599e-13	up	2.53116	2.53116	1.3398
Glioblastoma Multiforme Signaling	2.58	0.119	0.943	IGF1	insulin like growth factor 1	Extracellular Space	growth factor	1.34301e-12	4.37008e-14	down	2.66992	-2.66992	-1.4168
Glioblastoma Multiforme Signaling	2.58	0.119	0.943	IRS1	insulin receptor substrate 1	Cytoplasm	enzyme	1.68367e-13	3.66146e-15	down	4.26678	-4.26678	-2.09315
Glioblastoma Multiforme Signaling	2.58	0.119	0.943	RHOU	ras homolog family member U	Cytoplasm	enzyme	8.57521e-18	8.52064e-21	up	3.83884	3.83884	1.94067
Glioblastoma Multiforme Signaling	2.58	0.119	0.943	PDGFRA	platelet derived growth factor receptor alpha	Plasma Membrane	kinase	3.90186e-15	3.28272e-17	up	5.24246	5.24246	2.39024
Glioblastoma Multiforme Signaling	2.58	0.119	0.943	GSK3B	glycogen synthase kinase 3 beta	Nucleus	kinase	5.73549e-14	9.76776e-16	down	2.31804	-2.31804	-1.2129
Glioblastoma Multiforme Signaling	2.58	0.119	0.943	FRS2	fibroblast growth factor receptor substrate 2	Plasma Membrane	kinase	1.94843e-10	1.53544e-11	down	2.38037	-2.38037	-1.25119
Glioblastoma Multiforme Signaling	2.58	0.119	0.943	EGFR	epidermal growth factor receptor	Plasma Membrane	kinase	1.73701e-14	2.25851e-16	up	3.93396	3.93396	1.97598
Glioblastoma Multiforme Signaling	2.58	0.119	0.943	ATM	ATM serine/threonine kinase	Nucleus	kinase	1.92213e-10	1.51079e-11	up	2.52849	2.52849	1.33828
IGF-1 Signaling	2.55	0.134	-0.277	PRKACB	protein kinase cAMP-activated catalytic subunit beta	Cytoplasm	kinase	2.22739e-11	1.23908e-12	down	2.23902	-2.23902	-1.16287
IGF-1 Signaling	2.55	0.134	-0.277	IGFBP6	insulin like growth factor binding protein 6	Extracellular Space	other	5.96312e-15	6.04723e-17	up	2.3861	2.3861	1.25465
IGF-1 Signaling	2.55	0.134	-0.277	SOCS1	suppressor of cytokine signaling 1	Cytoplasm	other	9.36232e-08	1.61759e-08	up	2.2018	2.2018	1.13868
IGF-1 Signaling	2.55	0.134	-0.277	NEDD4	neural precursor cell expressed, developmentally down-regulated 4, E3 ubiquitin protein ligase	Cytoplasm	enzyme	5.67564e-11	3.67678e-12	up	3.50929	3.50929	1.81118
IGF-1 Signaling	2.55	0.134	-0.277	JAK1	Janus kinase 1	Cytoplasm	kinase	9.53151e-13	2.89901e-14	up	2.49216	2.49216	1.3174
IGF-1 Signaling	2.55	0.134	-0.277	RALA	RAS like proto-oncogene A	Cytoplasm	enzyme	9.09297e-15	1.02465e-16	down	2.19007	-2.19007	-1.13098
IGF-1 Signaling	2.55	0.134	-0.277	RRAS	RAS related	Cytoplasm	enzyme	5.25891e-15	5.0948e-17	up	2.12192	2.12192	1.08537
IGF-1 Signaling	2.55	0.134	-0.277	PIK3R1	phosphoinositide-3-kinase regulatory subunit 1	Cytoplasm	kinase	2.06134e-13	4.64569e-15	down	2.77904	-2.77904	-1.47459
IGF-1 Signaling	2.55	0.134	-0.277	SOCS4	suppressor of cytokine signaling 4	Cytoplasm	other	2.17815e-12	7.89653e-14	down	2.18609	-2.18609	-1.12835
IGF-1 Signaling	2.55	0.134	-0.277	GRB10	growth factor receptor bound protein 10	Cytoplasm	other	8.02069e-18	7.56592e-21	up	4.50565	4.50565	2.17174
IGF-1 Signaling	2.55	0.134	-0.277	IGF1	insulin like growth factor 1	Extracellular Space	growth factor	1.34301e-12	4.37008e-14	down	2.66992	-2.66992	-1.4168
IGF-1 Signaling	2.55	0.134	-0.277	IRS1	insulin receptor substrate 1	Cytoplasm	enzyme	1.68367e-13	3.66146e-15	down	4.26678	-4.26678	-2.09315
IGF-1 Signaling	2.55	0.134	-0.277	SOCS2	suppressor of cytokine signaling 2	Cytoplasm	other	9.59609e-14	1.86225e-15	down	2.02741	-2.02741	-1.01964
IGF-1 Signaling	2.55	0.134	-0.277	FRS2	fibroblast growth factor receptor substrate 2	Plasma Membrane	kinase	1.94843e-10	1.53544e-11	down	2.38037	-2.38037	-1.25119
IGF-1 Signaling	2.55	0.134	-0.277	ATM	ATM serine/threonine kinase	Nucleus	kinase	1.92213e-10	1.51079e-11	up	2.52849	2.52849	1.33828
Insulin Receptor Signaling	2.51	0.122	-0.5	PRKACB	protein kinase cAMP-activated catalytic subunit beta	Cytoplasm	kinase	2.22739e-11	1.23908e-12	down	2.23902	-2.23902	-1.16287
Insulin Receptor Signaling	2.51	0.122	-0.5	TSC1	TSC complex subunit 1	Cytoplasm	other	5.36203e-14	8.96487e-16	down	3.53321	-3.53321	-1.82098
Insulin Receptor Signaling	2.51	0.122	-0.5	RALA	RAS like proto-oncogene A	Cytoplasm	enzyme	9.09297e-15	1.02465e-16	down	2.19007	-2.19007	-1.13098
Insulin Receptor Signaling	2.51	0.122	-0.5	JAK1	Janus kinase 1	Cytoplasm	kinase	9.53151e-13	2.89901e-14	up	2.49216	2.49216	1.3174
Insulin Receptor Signaling	2.51	0.122	-0.5	RRAS	RAS related	Cytoplasm	enzyme	5.25891e-15	5.0948e-17	up	2.12192	2.12192	1.08537
Insulin Receptor Signaling	2.51	0.122	-0.5	PIK3R1	phosphoinositide-3-kinase regulatory subunit 1	Cytoplasm	kinase	2.06134e-13	4.64569e-15	down	2.77904	-2.77904	-1.47459
Insulin Receptor Signaling	2.51	0.122	-0.5	EIF4EBP1	eukaryotic translation initiation factor 4E binding protein 1	Cytoplasm	translation regulator	4.36753e-16	1.70363e-18	up	2.61373	2.61373	1.38611
Insulin Receptor Signaling	2.51	0.122	-0.5	GRB10	growth factor receptor bound protein 10	Cytoplasm	other	8.02069e-18	7.56592e-21	up	4.50565	4.50565	2.17174
Insulin Receptor Signaling	2.51	0.122	-0.5	PTEN	phosphatase and tensin homolog	Cytoplasm	phosphatase	5.66703e-13	1.56037e-14	down	3.54785	-3.54785	-1.82695
Insulin Receptor Signaling	2.51	0.122	-0.5	GYS1	glycogen synthase 1	Cytoplasm	enzyme	4.34214e-09	5.18288e-10	down	2.19177	-2.19177	-1.13209
Insulin Receptor Signaling	2.51	0.122	-0.5	SYNJ1	synaptojanin 1	Cytoplasm	phosphatase	7.55348e-10	7.17526e-11	up	3.50543	3.50543	1.80959
Insulin Receptor Signaling	2.51	0.122	-0.5	PPP1R10	protein phosphatase 1 regulatory subunit 10	Nucleus	other	1.77068e-14	2.3068e-16	down	5.88303	-5.88303	-2.55656
Insulin Receptor Signaling	2.51	0.122	-0.5	PPP1R7	protein phosphatase 1 regulatory subunit 7	Nucleus	phosphatase	7.97176e-10	7.63764e-11	down	2.24009	-2.24009	-1.16356
Insulin Receptor Signaling	2.51	0.122	-0.5	IRS1	insulin receptor substrate 1	Cytoplasm	enzyme	1.68367e-13	3.66146e-15	down	4.26678	-4.26678	-2.09315
Insulin Receptor Signaling	2.51	0.122	-0.5	RPTOR	regulatory associated protein of MTOR complex 1	Cytoplasm	other	2.1243e-09	2.32122e-10	down	2.35929	-2.35929	-1.23835
Insulin Receptor Signaling	2.51	0.122	-0.5	GSK3B	glycogen synthase kinase 3 beta	Nucleus	kinase	5.73549e-14	9.76776e-16	down	2.31804	-2.31804	-1.2129
Insulin Receptor Signaling	2.51	0.122	-0.5	FRS2	fibroblast growth factor receptor substrate 2	Plasma Membrane	kinase	1.94843e-10	1.53544e-11	down	2.38037	-2.38037	-1.25119
Insulin Receptor Signaling	2.51	0.122	-0.5	ATM	ATM serine/threonine kinase	Nucleus	kinase	1.92213e-10	1.51079e-11	up	2.52849	2.52849	1.33828
STAT3 Pathway	2.48	0.136	1.069	SOCS1	suppressor of cytokine signaling 1	Cytoplasm	other	9.36232e-08	1.61759e-08	up	2.2018	2.2018	1.13868
STAT3 Pathway	2.48	0.136	1.069	MAP3K9	mitogen-activated protein kinase kinase kinase 9	Cytoplasm	kinase	7.2857e-11	4.90555e-12	up	2.34216	2.34216	1.22784
STAT3 Pathway	2.48	0.136	1.069	RALA	RAS like proto-oncogene A	Cytoplasm	enzyme	9.09297e-15	1.02465e-16	down	2.19007	-2.19007	-1.13098
STAT3 Pathway	2.48	0.136	1.069	RRAS	RAS related	Cytoplasm	enzyme	5.25891e-15	5.0948e-17	up	2.12192	2.12192	1.08537
STAT3 Pathway	2.48	0.136	1.069	BMPR2	bone morphogenetic protein receptor type 2	Plasma Membrane	kinase	2.36517e-18	1.32658e-21	down	10.6878	-10.6878	-3.4179
STAT3 Pathway	2.48	0.136	1.069	SOCS4	suppressor of cytokine signaling 4	Cytoplasm	other	2.17815e-12	7.89653e-14	down	2.18609	-2.18609	-1.12835
STAT3 Pathway	2.48	0.136	1.069	MAP3K21	mitogen-activated protein kinase kinase kinase 21	Other	kinase	1.20365e-11	5.99311e-13	down	2.16669	-2.16669	-1.11549
STAT3 Pathway	2.48	0.136	1.069	VEGFA	vascular endothelial growth factor A	Extracellular Space	growth factor	3.6356e-15	3.02164e-17	up	4.69774	4.69774	2.23197
STAT3 Pathway	2.48	0.136	1.069	IGF1	insulin like growth factor 1	Extracellular Space	growth factor	1.34301e-12	4.37008e-14	down	2.66992	-2.66992	-1.4168
STAT3 Pathway	2.48	0.136	1.069	PIM1	Pim-1 proto-oncogene, serine/threonine kinase	Cytoplasm	kinase	3.1181e-15	2.48818e-17	up	2.63267	2.63267	1.39653
STAT3 Pathway	2.48	0.136	1.069	MAP3K20	mitogen-activated protein kinase kinase kinase 20	Cytoplasm	kinase	1.92147e-07	3.6133e-08	up	2.34673	2.34673	1.23065
STAT3 Pathway	2.48	0.136	1.069	PDGFRA	platelet derived growth factor receptor alpha	Plasma Membrane	kinase	3.90186e-15	3.28272e-17	up	5.24246	5.24246	2.39024
STAT3 Pathway	2.48	0.136	1.069	SOCS2	suppressor of cytokine signaling 2	Cytoplasm	other	9.59609e-14	1.86225e-15	down	2.02741	-2.02741	-1.01964
STAT3 Pathway	2.48	0.136	1.069	EGFR	epidermal growth factor receptor	Plasma Membrane	kinase	1.73701e-14	2.25851e-16	up	3.93396	3.93396	1.97598
Circadian Rhythm Signaling	2.45	0.206	NaN	PER3	period circadian regulator 3	Nucleus	other	1.03794e-11	5.03038e-13	up	2.75022	2.75022	1.45955
Circadian Rhythm Signaling	2.45	0.206	NaN	PER1	period circadian regulator 1	Nucleus	transcription regulator	7.15634e-15	7.5351e-17	up	4.63211	4.63211	2.21167
Circadian Rhythm Signaling	2.45	0.206	NaN	NR1D1	nuclear receptor subfamily 1 group D member 1	Nucleus	ligand-dependent nuclear receptor	6.62079e-11	4.40047e-12	up	2.23151	2.23151	1.15802
Circadian Rhythm Signaling	2.45	0.206	NaN	CRY2	cryptochrome circadian regulator 2	Nucleus	enzyme	6.50641e-11	4.30786e-12	up	2.16938	2.16938	1.11728
Circadian Rhythm Signaling	2.45	0.206	NaN	CREBBP	CREB binding protein	Nucleus	transcription regulator	1.37652e-10	1.02496e-11	down	2.3738	-2.3738	-1.2472
Circadian Rhythm Signaling	2.45	0.206	NaN	CREB5	cAMP responsive element binding protein 5	Nucleus	transcription regulator	1.43104e-12	4.72087e-14	up	2.32804	2.32804	1.21911
Circadian Rhythm Signaling	2.45	0.206	NaN	PER2	period circadian regulator 2	Nucleus	transcription regulator	9.29612e-09	1.21321e-09	up	2.03424	2.03424	1.02449
FAK Signaling	2.4	0.133	NaN	DOCK1	dedicator of cytokinesis 1	Cytoplasm	other	1.80374e-12	6.30463e-14	down	2.42952	-2.42952	-1.28067
FAK Signaling	2.4	0.133	NaN	CAPN8	calpain 8	Cytoplasm	peptidase	5.52316e-12	2.38956e-13	up	3.41851	3.41851	1.77337
FAK Signaling	2.4	0.133	NaN	RALA	RAS like proto-oncogene A	Cytoplasm	enzyme	9.09297e-15	1.02465e-16	down	2.19007	-2.19007	-1.13098
FAK Signaling	2.4	0.133	NaN	RRAS	RAS related	Cytoplasm	enzyme	5.25891e-15	5.0948e-17	up	2.12192	2.12192	1.08537
FAK Signaling	2.4	0.133	NaN	PIK3R1	phosphoinositide-3-kinase regulatory subunit 1	Cytoplasm	kinase	2.06134e-13	4.64569e-15	down	2.77904	-2.77904	-1.47459
FAK Signaling	2.4	0.133	NaN	IRS1	insulin receptor substrate 1	Cytoplasm	enzyme	1.68367e-13	3.66146e-15	down	4.26678	-4.26678	-2.09315
FAK Signaling	2.4	0.133	NaN	ITGA2	integrin subunit alpha 2	Plasma Membrane	transmembrane receptor	2.9923e-14	4.44399e-16	up	2.06518	2.06518	1.04627
FAK Signaling	2.4	0.133	NaN	VCL	vinculin	Plasma Membrane	enzyme	4.43841e-09	5.31604e-10	up	2.57644	2.57644	1.36538
FAK Signaling	2.4	0.133	NaN	FRS2	fibroblast growth factor receptor substrate 2	Plasma Membrane	kinase	1.94843e-10	1.53544e-11	down	2.38037	-2.38037	-1.25119
FAK Signaling	2.4	0.133	NaN	CAPN10	calpain 10	Cytoplasm	peptidase	8.61427e-12	4.03657e-13	up	2.58883	2.58883	1.3723
FAK Signaling	2.4	0.133	NaN	GIT2	GIT ArfGAP 2	Nucleus	other	1.80385e-10	1.40725e-11	down	2.4181	-2.4181	-1.27387
FAK Signaling	2.4	0.133	NaN	ATM	ATM serine/threonine kinase	Nucleus	kinase	1.92213e-10	1.51079e-11	up	2.52849	2.52849	1.33828
FAK Signaling	2.4	0.133	NaN	PTEN	phosphatase and tensin homolog	Cytoplasm	phosphatase	5.66703e-13	1.56037e-14	down	3.54785	-3.54785	-1.82695
FAK Signaling	2.4	0.133	NaN	EGFR	epidermal growth factor receptor	Plasma Membrane	kinase	1.73701e-14	2.25851e-16	up	3.93396	3.93396	1.97598
Osteoarthritis Pathway	2.37	0.108	1.091	TCF4	transcription factor 4	Nucleus	transcription regulator	1.62118e-12	5.51775e-14	down	3.61221	-3.61221	-1.85288
Osteoarthritis Pathway	2.37	0.108	1.091	HDAC4	histone deacetylase 4	Nucleus	transcription regulator	1.23456e-08	1.6713e-09	down	2.90641	-2.90641	-1.53924
Osteoarthritis Pathway	2.37	0.108	1.091	PRKAB2	protein kinase AMP-activated non-catalytic subunit beta 2	Cytoplasm	kinase	1.07126e-10	7.62531e-12	up	2.30628	2.30628	1.20557
Osteoarthritis Pathway	2.37	0.108	1.091	DDIT4	DNA damage inducible transcript 4	Cytoplasm	other	1.9874e-19	3.09427e-23	up	4.52771	4.52771	2.17878
Osteoarthritis Pathway	2.37	0.108	1.091	FZD3	frizzled class receptor 3	Plasma Membrane	G-protein coupled receptor	2.28095e-08	3.33618e-09	down	2.71438	-2.71438	-1.44062
Osteoarthritis Pathway	2.37	0.108	1.091	TNFRSF1A	TNF receptor superfamily member 1A	Plasma Membrane	transmembrane receptor	2.79729e-09	3.16714e-10	up	2.11808	2.11808	1.08276
Osteoarthritis Pathway	2.37	0.108	1.091	SMAD3	SMAD family member 3	Nucleus	transcription regulator	7.27874e-14	1.31568e-15	up	2.27966	2.27966	1.18882
Osteoarthritis Pathway	2.37	0.108	1.091	CREBBP	CREB binding protein	Nucleus	transcription regulator	1.37652e-10	1.02496e-11	down	2.3738	-2.3738	-1.2472
Osteoarthritis Pathway	2.37	0.108	1.091	ITGA2	integrin subunit alpha 2	Plasma Membrane	transmembrane receptor	2.9923e-14	4.44399e-16	up	2.06518	2.06518	1.04627
Osteoarthritis Pathway	2.37	0.108	1.091	SMAD6	SMAD family member 6	Nucleus	transcription regulator	1.75462e-10	1.3599e-11	down	2.3429	-2.3429	-1.22829
Osteoarthritis Pathway	2.37	0.108	1.091	BMPR2	bone morphogenetic protein receptor type 2	Plasma Membrane	kinase	2.36517e-18	1.32658e-21	down	10.6878	-10.6878	-3.4179
Osteoarthritis Pathway	2.37	0.108	1.091	CASP4	caspase 4	Cytoplasm	peptidase	9.79296e-08	1.70398e-08	up	2.20669	2.20669	1.14188
Osteoarthritis Pathway	2.37	0.108	1.091	SDC4	syndecan 4	Plasma Membrane	other	1.68911e-16	5.33982e-19	up	2.24412	2.24412	1.16615
Osteoarthritis Pathway	2.37	0.108	1.091	CEBPB	CCAAT/enhancer binding protein beta	Nucleus	transcription regulator	1.80281e-14	2.37623e-16	up	2.03533	2.03533	1.02526
Osteoarthritis Pathway	2.37	0.108	1.091	CREB5	cAMP responsive element binding protein 5	Nucleus	transcription regulator	1.43104e-12	4.72087e-14	up	2.32804	2.32804	1.21911
Osteoarthritis Pathway	2.37	0.108	1.091	HMGB1	high mobility group box 1	Nucleus	transcription regulator	1.00402e-13	1.96672e-15	down	2.00873	-2.00873	-1.00628
Osteoarthritis Pathway	2.37	0.108	1.091	VEGFA	vascular endothelial growth factor A	Extracellular Space	growth factor	3.6356e-15	3.02164e-17	up	4.69774	4.69774	2.23197
Osteoarthritis Pathway	2.37	0.108	1.091	FADD	Fas associated via death domain	Cytoplasm	other	3.83803e-14	6.07643e-16	down	2.26566	-2.26566	-1.17993
Osteoarthritis Pathway	2.37	0.108	1.091	CASP6	caspase 6	Cytoplasm	peptidase	4.46654e-13	1.15965e-14	down	2.07017	-2.07017	-1.04975
Osteoarthritis Pathway	2.37	0.108	1.091	TLR4	toll like receptor 4	Plasma Membrane	transmembrane receptor	2.19232e-11	1.21454e-12	down	2.3272	-2.3272	-1.21859
Osteoarthritis Pathway	2.37	0.108	1.091	RBPJ	recombination signal binding protein for immunoglobulin kappa J region	Nucleus	transcription regulator	8.63988e-11	5.95611e-12	up	2.13885	2.13885	1.09683
Osteoarthritis Pathway	2.37	0.108	1.091	IL1RAP	interleukin 1 receptor accessory protein	Plasma Membrane	transmembrane receptor	1.22391e-11	6.11381e-13	up	2.32238	2.32238	1.21561
Osteoarthritis Pathway	2.37	0.108	1.091	MMP1	matrix metallopeptidase 1	Extracellular Space	peptidase	1.56417e-16	4.62584e-19	up	10.3475	10.3475	3.37121
Superpathway of Cholesterol Biosynthesis	2.26	0.214	-2.449	FDPS	farnesyl diphosphate synthase	Cytoplasm	enzyme	1.68772e-15	1.0886e-17	down	2.09203	-2.09203	-1.06491
Superpathway of Cholesterol Biosynthesis	2.26	0.214	-2.449	DHCR7	7-dehydrocholesterol reductase	Cytoplasm	enzyme	7.45054e-14	1.36118e-15	down	2.03945	-2.03945	-1.02818
Superpathway of Cholesterol Biosynthesis	2.26	0.214	-2.449	ACAT2	acetyl-CoA acetyltransferase 2	Cytoplasm	enzyme	3.00597e-15	2.35273e-17	down	2.26325	-2.26325	-1.17839
Superpathway of Cholesterol Biosynthesis	2.26	0.214	-2.449	DHCR24	24-dehydrocholesterol reductase	Cytoplasm	enzyme	1.67012e-14	2.14557e-16	down	2.11208	-2.11208	-1.07866
Superpathway of Cholesterol Biosynthesis	2.26	0.214	-2.449	LSS	lanosterol synthase	Cytoplasm	enzyme	7.22803e-12	3.27458e-13	down	2.23927	-2.23927	-1.16303
Superpathway of Cholesterol Biosynthesis	2.26	0.214	-2.449	GGPS1	geranylgeranyl diphosphate synthase 1	Cytoplasm	enzyme	5.01345e-10	4.48761e-11	down	2.02464	-2.02464	-1.01766
TR/RXR Activation	2.25	0.133	NaN	PIK3R1	phosphoinositide-3-kinase regulatory subunit 1	Cytoplasm	kinase	2.06134e-13	4.64569e-15	down	2.77904	-2.77904	-1.47459
TR/RXR Activation	2.25	0.133	NaN	NCOA6	nuclear receptor coactivator 6	Nucleus	transcription regulator	1.50133e-16	4.21818e-19	down	5.21401	-5.21401	-2.38239
TR/RXR Activation	2.25	0.133	NaN	THRA	thyroid hormone receptor, alpha	Nucleus	ligand-dependent nuclear receptor	6.37926e-11	4.21066e-12	down	2.10751	-2.10751	-1.07554
TR/RXR Activation	2.25	0.133	NaN	MDM2	MDM2 proto-oncogene	Nucleus	transcription regulator	2.17397e-12	7.87582e-14	down	3.77978	-3.77978	-1.9183
TR/RXR Activation	2.25	0.133	NaN	KLF9	Kruppel like factor 9	Nucleus	transcription regulator	3.13323e-11	1.84764e-12	up	2.25657	2.25657	1.17413
TR/RXR Activation	2.25	0.133	NaN	ADRB1	adrenoceptor beta 1	Plasma Membrane	G-protein coupled receptor	1.29711e-09	1.31781e-10	up	2.27711	2.27711	1.18721
TR/RXR Activation	2.25	0.133	NaN	LDLR	low density lipoprotein receptor	Plasma Membrane	transporter	3.93774e-15	3.32295e-17	up	2.40281	2.40281	1.26472
TR/RXR Activation	2.25	0.133	NaN	IRS1	insulin receptor substrate 1	Cytoplasm	enzyme	1.68367e-13	3.66146e-15	down	4.26678	-4.26678	-2.09315
TR/RXR Activation	2.25	0.133	NaN	ACACA	acetyl-CoA carboxylase alpha	Cytoplasm	enzyme	2.03413e-14	2.77182e-16	down	2.21799	-2.21799	-1.14925
TR/RXR Activation	2.25	0.133	NaN	FGA	fibrinogen alpha chain	Extracellular Space	other	4.57392e-11	2.86512e-12	down	3.46929	-3.46929	-1.79464
TR/RXR Activation	2.25	0.133	NaN	RXRA	retinoid X receptor alpha	Nucleus	ligand-dependent nuclear receptor	8.8995e-13	2.66368e-14	down	2.74863	-2.74863	-1.45871
TR/RXR Activation	2.25	0.133	NaN	FRS2	fibroblast growth factor receptor substrate 2	Plasma Membrane	kinase	1.94843e-10	1.53544e-11	down	2.38037	-2.38037	-1.25119
TR/RXR Activation	2.25	0.133	NaN	ATM	ATM serine/threonine kinase	Nucleus	kinase	1.92213e-10	1.51079e-11	up	2.52849	2.52849	1.33828
Superpathway of Serine and Glycine Biosynthesis I	2.2	0.429	NaN	PSAT1	phosphoserine aminotransferase 1	Cytoplasm	enzyme	1.41354e-19	1.4415e-23	up	5.30457	5.30457	2.40724
Superpathway of Serine and Glycine Biosynthesis I	2.2	0.429	NaN	PSPH	phosphoserine phosphatase	Cytoplasm	phosphatase	8.40513e-15	9.27856e-17	up	2.08019	2.08019	1.05672
Superpathway of Serine and Glycine Biosynthesis I	2.2	0.429	NaN	SHMT1	serine hydroxymethyltransferase 1	Cytoplasm	enzyme	2.48532e-12	9.26357e-14	down	2.5294	-2.5294	-1.33879
Adipogenesis pathway	2.19	0.119	NaN	HDAC4	histone deacetylase 4	Nucleus	transcription regulator	1.23456e-08	1.6713e-09	down	2.90641	-2.90641	-1.53924
Adipogenesis pathway	2.19	0.119	NaN	HDAC8	histone deacetylase 8	Nucleus	transcription regulator	3.20175e-10	2.70758e-11	down	2.48271	-2.48271	-1.31191
Adipogenesis pathway	2.19	0.119	NaN	DDIT3	DNA damage inducible transcript 3	Nucleus	transcription regulator	8.24086e-16	4.05488e-18	up	5.50112	5.50112	2.45973
Adipogenesis pathway	2.19	0.119	NaN	FZD3	frizzled class receptor 3	Plasma Membrane	G-protein coupled receptor	2.28095e-08	3.33618e-09	down	2.71438	-2.71438	-1.44062
Adipogenesis pathway	2.19	0.119	NaN	TNFRSF1A	TNF receptor superfamily member 1A	Plasma Membrane	transmembrane receptor	2.79729e-09	3.16714e-10	up	2.11808	2.11808	1.08276
Adipogenesis pathway	2.19	0.119	NaN	SAP30L	SAP30 like	Nucleus	enzyme	1.38738e-07	2.51097e-08	down	2.08447	-2.08447	-1.05968
Adipogenesis pathway	2.19	0.119	NaN	SMAD3	SMAD family member 3	Nucleus	transcription regulator	7.27874e-14	1.31568e-15	up	2.27966	2.27966	1.18882
Adipogenesis pathway	2.19	0.119	NaN	BMPR2	bone morphogenetic protein receptor type 2	Plasma Membrane	kinase	2.36517e-18	1.32658e-21	down	10.6878	-10.6878	-3.4179
Adipogenesis pathway	2.19	0.119	NaN	CEBPB	CCAAT/enhancer binding protein beta	Nucleus	transcription regulator	1.80281e-14	2.37623e-16	up	2.03533	2.03533	1.02526
Adipogenesis pathway	2.19	0.119	NaN	NOCT	nocturnin	Nucleus	transcription regulator	3.61434e-10	3.0998e-11	up	2.9936	2.9936	1.58188
Adipogenesis pathway	2.19	0.119	NaN	NR1D2	nuclear receptor subfamily 1 group D member 2	Nucleus	ligand-dependent nuclear receptor	1.52057e-09	1.57857e-10	up	2.41654	2.41654	1.27294
Adipogenesis pathway	2.19	0.119	NaN	KAT6A	lysine acetyltransferase 6A	Nucleus	enzyme	5.35997e-08	8.6773e-09	up	2.09498	2.09498	1.06694
Adipogenesis pathway	2.19	0.119	NaN	EZH2	enhancer of zeste 2 polycomb repressive complex 2 subunit	Nucleus	transcription regulator	5.10525e-10	4.5802e-11	up	2.02651	2.02651	1.019
Adipogenesis pathway	2.19	0.119	NaN	GTF2H1	general transcription factor IIH subunit 1	Nucleus	transcription regulator	8.05037e-11	5.50661e-12	down	3.04137	-3.04137	-1.60472
Adipogenesis pathway	2.19	0.119	NaN	KLF3	Kruppel like factor 3	Nucleus	transcription regulator	2.06288e-19	6.31109e-23	up	13.5463	13.5463	3.75983
Adipogenesis pathway	2.19	0.119	NaN	PER2	period circadian regulator 2	Nucleus	transcription regulator	9.29612e-09	1.21321e-09	up	2.03424	2.03424	1.02449
mTOR Signaling	2.18	0.106	-1.213	TSC1	TSC complex subunit 1	Cytoplasm	other	5.36203e-14	8.96487e-16	down	3.53321	-3.53321	-1.82098
mTOR Signaling	2.18	0.106	-1.213	MAPKAP1	mitogen-activated protein kinase associated protein 1	Cytoplasm	other	3.90895e-11	2.38992e-12	down	2.92961	-2.92961	-1.55071
mTOR Signaling	2.18	0.106	-1.213	ULK1	unc-51 like autophagy activating kinase 1	Cytoplasm	kinase	1.28227e-15	7.42082e-18	up	3.59369	3.59369	1.84547
mTOR Signaling	2.18	0.106	-1.213	NAPEPLD	N-acyl phosphatidylethanolamine phospholipase D	Cytoplasm	enzyme	4.5397e-13	1.18863e-14	down	3.55989	-3.55989	-1.83183
mTOR Signaling	2.18	0.106	-1.213	RALA	RAS like proto-oncogene A	Cytoplasm	enzyme	9.09297e-15	1.02465e-16	down	2.19007	-2.19007	-1.13098
mTOR Signaling	2.18	0.106	-1.213	PRKAB2	protein kinase AMP-activated non-catalytic subunit beta 2	Cytoplasm	kinase	1.07126e-10	7.62531e-12	up	2.30628	2.30628	1.20557
mTOR Signaling	2.18	0.106	-1.213	DDIT4	DNA damage inducible transcript 4	Cytoplasm	other	1.9874e-19	3.09427e-23	up	4.52771	4.52771	2.17878
mTOR Signaling	2.18	0.106	-1.213	RRAS	RAS related	Cytoplasm	enzyme	5.25891e-15	5.0948e-17	up	2.12192	2.12192	1.08537
mTOR Signaling	2.18	0.106	-1.213	PIK3R1	phosphoinositide-3-kinase regulatory subunit 1	Cytoplasm	kinase	2.06134e-13	4.64569e-15	down	2.77904	-2.77904	-1.47459
mTOR Signaling	2.18	0.106	-1.213	RPS6KA3	ribosomal protein S6 kinase A3	Cytoplasm	kinase	5.91074e-10	5.4234e-11	down	2.08095	-2.08095	-1.05724
mTOR Signaling	2.18	0.106	-1.213	RPS4X	ribosomal protein S4, X-linked	Cytoplasm	other	5.67185e-09	6.97703e-10	down	2.59534	-2.59534	-1.37592
mTOR Signaling	2.18	0.106	-1.213	EIF4EBP1	eukaryotic translation initiation factor 4E binding protein 1	Cytoplasm	translation regulator	4.36753e-16	1.70363e-18	up	2.61373	2.61373	1.38611
mTOR Signaling	2.18	0.106	-1.213	VEGFA	vascular endothelial growth factor A	Extracellular Space	growth factor	3.6356e-15	3.02164e-17	up	4.69774	4.69774	2.23197
mTOR Signaling	2.18	0.106	-1.213	RHOV	ras homolog family member V	Plasma Membrane	enzyme	1.31195e-11	6.63599e-13	up	2.53116	2.53116	1.3398
mTOR Signaling	2.18	0.106	-1.213	IRS1	insulin receptor substrate 1	Cytoplasm	enzyme	1.68367e-13	3.66146e-15	down	4.26678	-4.26678	-2.09315
mTOR Signaling	2.18	0.106	-1.213	EIF4A1	eukaryotic translation initiation factor 4A1	Cytoplasm	translation regulator	1.47804e-16	4.10733e-19	down	2.48517	-2.48517	-1.31335
mTOR Signaling	2.18	0.106	-1.213	RHOU	ras homolog family member U	Cytoplasm	enzyme	8.57521e-18	8.52064e-21	up	3.83884	3.83884	1.94067
mTOR Signaling	2.18	0.106	-1.213	RPTOR	regulatory associated protein of MTOR complex 1	Cytoplasm	other	2.1243e-09	2.32122e-10	down	2.35929	-2.35929	-1.23835
mTOR Signaling	2.18	0.106	-1.213	FRS2	fibroblast growth factor receptor substrate 2	Plasma Membrane	kinase	1.94843e-10	1.53544e-11	down	2.38037	-2.38037	-1.25119
mTOR Signaling	2.18	0.106	-1.213	AKT1S1	AKT1 substrate 1	Cytoplasm	other	1.75734e-10	1.3629e-11	down	2.21693	-2.21693	-1.14856
mTOR Signaling	2.18	0.106	-1.213	ATM	ATM serine/threonine kinase	Nucleus	kinase	1.92213e-10	1.51079e-11	up	2.52849	2.52849	1.33828
mTOR Signaling	2.18	0.106	-1.213	RPS14	ribosomal protein S14	Cytoplasm	translation regulator	8.51978e-16	4.279e-18	down	2.73643	-2.73643	-1.45229
JAK/Stat Signaling	2.17	0.135	0.577	SOCS1	suppressor of cytokine signaling 1	Cytoplasm	other	9.36232e-08	1.61759e-08	up	2.2018	2.2018	1.13868
JAK/Stat Signaling	2.17	0.135	0.577	GAST	gastrin	Extracellular Space	other	5.88508e-09	7.26483e-10	up	2.93992	2.93992	1.55578
JAK/Stat Signaling	2.17	0.135	0.577	JAK1	Janus kinase 1	Cytoplasm	kinase	9.53151e-13	2.89901e-14	up	2.49216	2.49216	1.3174
JAK/Stat Signaling	2.17	0.135	0.577	RALA	RAS like proto-oncogene A	Cytoplasm	enzyme	9.09297e-15	1.02465e-16	down	2.19007	-2.19007	-1.13098
JAK/Stat Signaling	2.17	0.135	0.577	RRAS	RAS related	Cytoplasm	enzyme	5.25891e-15	5.0948e-17	up	2.12192	2.12192	1.08537
JAK/Stat Signaling	2.17	0.135	0.577	PIK3R1	phosphoinositide-3-kinase regulatory subunit 1	Cytoplasm	kinase	2.06134e-13	4.64569e-15	down	2.77904	-2.77904	-1.47459
JAK/Stat Signaling	2.17	0.135	0.577	IRS1	insulin receptor substrate 1	Cytoplasm	enzyme	1.68367e-13	3.66146e-15	down	4.26678	-4.26678	-2.09315
JAK/Stat Signaling	2.17	0.135	0.577	SOCS2	suppressor of cytokine signaling 2	Cytoplasm	other	9.59609e-14	1.86225e-15	down	2.02741	-2.02741	-1.01964
JAK/Stat Signaling	2.17	0.135	0.577	SOCS4	suppressor of cytokine signaling 4	Cytoplasm	other	2.17815e-12	7.89653e-14	down	2.18609	-2.18609	-1.12835
JAK/Stat Signaling	2.17	0.135	0.577	CEBPB	CCAAT/enhancer binding protein beta	Nucleus	transcription regulator	1.80281e-14	2.37623e-16	up	2.03533	2.03533	1.02526
JAK/Stat Signaling	2.17	0.135	0.577	FRS2	fibroblast growth factor receptor substrate 2	Plasma Membrane	kinase	1.94843e-10	1.53544e-11	down	2.38037	-2.38037	-1.25119
JAK/Stat Signaling	2.17	0.135	0.577	ATM	ATM serine/threonine kinase	Nucleus	kinase	1.92213e-10	1.51079e-11	up	2.52849	2.52849	1.33828
tRNA Charging	2.11	0.179	0.378	WARS	tryptophanyl-tRNA synthetase	Cytoplasm	enzyme	1.08585e-11	5.30691e-13	up	2.0636	2.0636	1.04517
tRNA Charging	2.11	0.179	0.378	CARS	cysteinyl-tRNA synthetase	Cytoplasm	enzyme	1.06132e-13	2.10241e-15	up	2.47775	2.47775	1.30903
tRNA Charging	2.11	0.179	0.378	PARS2	prolyl-tRNA synthetase 2, mitochondrial	Cytoplasm	enzyme	2.14176e-07	4.06686e-08	down	2.05696	-2.05696	-1.04051
tRNA Charging	2.11	0.179	0.378	MARS2	methionyl-tRNA synthetase 2, mitochondrial	Cytoplasm	enzyme	1.04837e-11	5.09698e-13	down	3.135	-3.135	-1.64846
tRNA Charging	2.11	0.179	0.378	AARS	alanyl-tRNA synthetase	Cytoplasm	enzyme	5.4309e-16	2.27072e-18	up	2.58478	2.58478	1.37004
tRNA Charging	2.11	0.179	0.378	DARS2	aspartyl-tRNA synthetase 2, mitochondrial	Cytoplasm	enzyme	3.41959e-15	2.76602e-17	down	2.45638	-2.45638	-1.29654
tRNA Charging	2.11	0.179	0.378	SARS	seryl-tRNA synthetase	Cytoplasm	enzyme	4.94181e-16	1.99063e-18	up	2.07186	2.07186	1.05092
Prostate Cancer Signaling	2.07	0.126	NaN	RALA	RAS like proto-oncogene A	Cytoplasm	enzyme	9.09297e-15	1.02465e-16	down	2.19007	-2.19007	-1.13098
Prostate Cancer Signaling	2.07	0.126	NaN	PA2G4	proliferation-associated 2G4	Nucleus	transcription regulator	9.37038e-12	4.45538e-13	down	2.70964	-2.70964	-1.4381
Prostate Cancer Signaling	2.07	0.126	NaN	RRAS	RAS related	Cytoplasm	enzyme	5.25891e-15	5.0948e-17	up	2.12192	2.12192	1.08537
Prostate Cancer Signaling	2.07	0.126	NaN	SRD5A1	steroid 5 alpha-reductase 1	Cytoplasm	enzyme	6.48306e-08	1.07209e-08	down	2.08669	-2.08669	-1.06122
Prostate Cancer Signaling	2.07	0.126	NaN	PIK3R1	phosphoinositide-3-kinase regulatory subunit 1	Cytoplasm	kinase	2.06134e-13	4.64569e-15	down	2.77904	-2.77904	-1.47459
Prostate Cancer Signaling	2.07	0.126	NaN	CREBBP	CREB binding protein	Nucleus	transcription regulator	1.37652e-10	1.02496e-11	down	2.3738	-2.3738	-1.2472
Prostate Cancer Signaling	2.07	0.126	NaN	MDM2	MDM2 proto-oncogene	Nucleus	transcription regulator	2.17397e-12	7.87582e-14	down	3.77978	-3.77978	-1.9183
Prostate Cancer Signaling	2.07	0.126	NaN	CREB5	cAMP responsive element binding protein 5	Nucleus	transcription regulator	1.43104e-12	4.72087e-14	up	2.32804	2.32804	1.21911
Prostate Cancer Signaling	2.07	0.126	NaN	PTEN	phosphatase and tensin homolog	Cytoplasm	phosphatase	5.66703e-13	1.56037e-14	down	3.54785	-3.54785	-1.82695
Prostate Cancer Signaling	2.07	0.126	NaN	IRS1	insulin receptor substrate 1	Cytoplasm	enzyme	1.68367e-13	3.66146e-15	down	4.26678	-4.26678	-2.09315
Prostate Cancer Signaling	2.07	0.126	NaN	GSK3B	glycogen synthase kinase 3 beta	Nucleus	kinase	5.73549e-14	9.76776e-16	down	2.31804	-2.31804	-1.2129
Prostate Cancer Signaling	2.07	0.126	NaN	FRS2	fibroblast growth factor receptor substrate 2	Plasma Membrane	kinase	1.94843e-10	1.53544e-11	down	2.38037	-2.38037	-1.25119
Prostate Cancer Signaling	2.07	0.126	NaN	ATM	ATM serine/threonine kinase	Nucleus	kinase	1.92213e-10	1.51079e-11	up	2.52849	2.52849	1.33828
Hereditary Breast Cancer Signaling	2.07	0.113	NaN	NPM1	nucleophosmin 1	Nucleus	transcription regulator	2.0349e-17	3.16461e-20	down	2.59292	-2.59292	-1.37458
Hereditary Breast Cancer Signaling	2.07	0.113	NaN	HDAC4	histone deacetylase 4	Nucleus	transcription regulator	1.23456e-08	1.6713e-09	down	2.90641	-2.90641	-1.53924
Hereditary Breast Cancer Signaling	2.07	0.113	NaN	GADD45B	growth arrest and DNA damage inducible beta	Cytoplasm	other	2.37905e-14	3.36498e-16	up	2.25219	2.25219	1.17133
Hereditary Breast Cancer Signaling	2.07	0.113	NaN	RALA	RAS like proto-oncogene A	Cytoplasm	enzyme	9.09297e-15	1.02465e-16	down	2.19007	-2.19007	-1.13098
Hereditary Breast Cancer Signaling	2.07	0.113	NaN	HDAC8	histone deacetylase 8	Nucleus	transcription regulator	3.20175e-10	2.70758e-11	down	2.48271	-2.48271	-1.31191
Hereditary Breast Cancer Signaling	2.07	0.113	NaN	RRAS	RAS related	Cytoplasm	enzyme	5.25891e-15	5.0948e-17	up	2.12192	2.12192	1.08537
Hereditary Breast Cancer Signaling	2.07	0.113	NaN	PIK3R1	phosphoinositide-3-kinase regulatory subunit 1	Cytoplasm	kinase	2.06134e-13	4.64569e-15	down	2.77904	-2.77904	-1.47459
Hereditary Breast Cancer Signaling	2.07	0.113	NaN	CREBBP	CREB binding protein	Nucleus	transcription regulator	1.37652e-10	1.02496e-11	down	2.3738	-2.3738	-1.2472
Hereditary Breast Cancer Signaling	2.07	0.113	NaN	CDK6	cyclin dependent kinase 6	Nucleus	kinase	2.24744e-17	3.55245e-20	down	3.92299	-3.92299	-1.97195
Hereditary Breast Cancer Signaling	2.07	0.113	NaN	SMARCE1	SWI/SNF related, matrix associated, actin dependent regulator of chromatin, subfamily e, member 1	Nucleus	transcription regulator	1.04725e-11	5.08621e-13	down	2.05499	-2.05499	-1.03913
Hereditary Breast Cancer Signaling	2.07	0.113	NaN	FANCF	Fanconi anemia complementation group F	Nucleus	other	2.00026e-11	1.09488e-12	down	3.46296	-3.46296	-1.79201
Hereditary Breast Cancer Signaling	2.07	0.113	NaN	PTEN	phosphatase and tensin homolog	Cytoplasm	phosphatase	5.66703e-13	1.56037e-14	down	3.54785	-3.54785	-1.82695
Hereditary Breast Cancer Signaling	2.07	0.113	NaN	IRS1	insulin receptor substrate 1	Cytoplasm	enzyme	1.68367e-13	3.66146e-15	down	4.26678	-4.26678	-2.09315
Hereditary Breast Cancer Signaling	2.07	0.113	NaN	SLC19A1	solute carrier family 19 member 1	Plasma Membrane	transporter	3.66813e-08	5.66996e-09	down	2.42958	-2.42958	-1.28071
Hereditary Breast Cancer Signaling	2.07	0.113	NaN	FRS2	fibroblast growth factor receptor substrate 2	Plasma Membrane	kinase	1.94843e-10	1.53544e-11	down	2.38037	-2.38037	-1.25119
Hereditary Breast Cancer Signaling	2.07	0.113	NaN	FANCA	Fanconi anemia complementation group A	Nucleus	other	8.56062e-13	2.54261e-14	up	2.57089	2.57089	1.36227
Hereditary Breast Cancer Signaling	2.07	0.113	NaN	ATM	ATM serine/threonine kinase	Nucleus	kinase	1.92213e-10	1.51079e-11	up	2.52849	2.52849	1.33828
NF-κB Signaling	2.06	0.107	-1.789	PRKACB	protein kinase cAMP-activated catalytic subunit beta	Cytoplasm	kinase	2.22739e-11	1.23908e-12	down	2.23902	-2.23902	-1.16287
NF-κB Signaling	2.06	0.107	-1.789	RALA	RAS like proto-oncogene A	Cytoplasm	enzyme	9.09297e-15	1.02465e-16	down	2.19007	-2.19007	-1.13098
NF-κB Signaling	2.06	0.107	-1.789	RRAS	RAS related	Cytoplasm	enzyme	5.25891e-15	5.0948e-17	up	2.12192	2.12192	1.08537
NF-κB Signaling	2.06	0.107	-1.789	TNFRSF1A	TNF receptor superfamily member 1A	Plasma Membrane	transmembrane receptor	2.79729e-09	3.16714e-10	up	2.11808	2.11808	1.08276
NF-κB Signaling	2.06	0.107	-1.789	UBE2N	ubiquitin conjugating enzyme E2 N	Cytoplasm	enzyme	7.69979e-13	2.24571e-14	down	2.45529	-2.45529	-1.29589
NF-κB Signaling	2.06	0.107	-1.789	PIK3R1	phosphoinositide-3-kinase regulatory subunit 1	Cytoplasm	kinase	2.06134e-13	4.64569e-15	down	2.77904	-2.77904	-1.47459
NF-κB Signaling	2.06	0.107	-1.789	CREBBP	CREB binding protein	Nucleus	transcription regulator	1.37652e-10	1.02496e-11	down	2.3738	-2.3738	-1.2472
NF-κB Signaling	2.06	0.107	-1.789	TNFAIP3	TNF alpha induced protein 3	Nucleus	enzyme	1.59838e-13	3.42708e-15	up	2.91416	2.91416	1.54308
NF-κB Signaling	2.06	0.107	-1.789	BMPR2	bone morphogenetic protein receptor type 2	Plasma Membrane	kinase	2.36517e-18	1.32658e-21	down	10.6878	-10.6878	-3.4179
NF-κB Signaling	2.06	0.107	-1.789	IL33	interleukin 33	Extracellular Space	cytokine	1.97116e-11	1.07794e-12	up	2.94484	2.94484	1.55819
NF-κB Signaling	2.06	0.107	-1.789	FADD	Fas associated via death domain	Cytoplasm	other	3.83803e-14	6.07643e-16	down	2.26566	-2.26566	-1.17993
NF-κB Signaling	2.06	0.107	-1.789	TLR4	toll like receptor 4	Plasma Membrane	transmembrane receptor	2.19232e-11	1.21454e-12	down	2.3272	-2.3272	-1.21859
NF-κB Signaling	2.06	0.107	-1.789	RIPK1	receptor interacting serine/threonine kinase 1	Plasma Membrane	kinase	1.46511e-10	1.10488e-11	down	2.35845	-2.35845	-1.23784
NF-κB Signaling	2.06	0.107	-1.789	IRS1	insulin receptor substrate 1	Cytoplasm	enzyme	1.68367e-13	3.66146e-15	down	4.26678	-4.26678	-2.09315
NF-κB Signaling	2.06	0.107	-1.789	PDGFRA	platelet derived growth factor receptor alpha	Plasma Membrane	kinase	3.90186e-15	3.28272e-17	up	5.24246	5.24246	2.39024
NF-κB Signaling	2.06	0.107	-1.789	GSK3B	glycogen synthase kinase 3 beta	Nucleus	kinase	5.73549e-14	9.76776e-16	down	2.31804	-2.31804	-1.2129
NF-κB Signaling	2.06	0.107	-1.789	FRS2	fibroblast growth factor receptor substrate 2	Plasma Membrane	kinase	1.94843e-10	1.53544e-11	down	2.38037	-2.38037	-1.25119
NF-κB Signaling	2.06	0.107	-1.789	IRAK4	interleukin 1 receptor associated kinase 4	Cytoplasm	kinase	9.58073e-08	1.66119e-08	down	2.20026	-2.20026	-1.13768
NF-κB Signaling	2.06	0.107	-1.789	EGFR	epidermal growth factor receptor	Plasma Membrane	kinase	1.73701e-14	2.25851e-16	up	3.93396	3.93396	1.97598
NF-κB Signaling	2.06	0.107	-1.789	ATM	ATM serine/threonine kinase	Nucleus	kinase	1.92213e-10	1.51079e-11	up	2.52849	2.52849	1.33828
Oncostatin M Signaling	2.05	0.175	1.89	MT2A	metallothionein 2A	Cytoplasm	other	1.30277e-14	1.59425e-16	up	2.16892	2.16892	1.11698
Oncostatin M Signaling	2.05	0.175	1.89	JAK1	Janus kinase 1	Cytoplasm	kinase	9.53151e-13	2.89901e-14	up	2.49216	2.49216	1.3174
Oncostatin M Signaling	2.05	0.175	1.89	RALA	RAS like proto-oncogene A	Cytoplasm	enzyme	9.09297e-15	1.02465e-16	down	2.19007	-2.19007	-1.13098
Oncostatin M Signaling	2.05	0.175	1.89	RRAS	RAS related	Cytoplasm	enzyme	5.25891e-15	5.0948e-17	up	2.12192	2.12192	1.08537
Oncostatin M Signaling	2.05	0.175	1.89	OSMR	oncostatin M receptor	Plasma Membrane	transmembrane receptor	1.25832e-16	3.33635e-19	up	2.82592	2.82592	1.49872
Oncostatin M Signaling	2.05	0.175	1.89	CHI3L1	chitinase 3 like 1	Extracellular Space	enzyme	1.44676e-15	8.74162e-18	up	4.91831	4.91831	2.29816
Oncostatin M Signaling	2.05	0.175	1.89	MMP1	matrix metallopeptidase 1	Extracellular Space	peptidase	1.56417e-16	4.62584e-19	up	10.3475	10.3475	3.37121
TNFR1 Signaling	2.04	0.16	-1.134	FADD	Fas associated via death domain	Cytoplasm	other	3.83803e-14	6.07643e-16	down	2.26566	-2.26566	-1.17993
TNFR1 Signaling	2.04	0.16	-1.134	CASP6	caspase 6	Cytoplasm	peptidase	4.46654e-13	1.15965e-14	down	2.07017	-2.07017	-1.04975
TNFR1 Signaling	2.04	0.16	-1.134	RIPK1	receptor interacting serine/threonine kinase 1	Plasma Membrane	kinase	1.46511e-10	1.10488e-11	down	2.35845	-2.35845	-1.23784
TNFR1 Signaling	2.04	0.16	-1.134	CRADD	CASP2 and RIPK1 domain containing adaptor with death domain	Cytoplasm	other	8.6564e-12	4.05852e-13	up	2.1034	2.1034	1.07272
TNFR1 Signaling	2.04	0.16	-1.134	TNFRSF1A	TNF receptor superfamily member 1A	Plasma Membrane	transmembrane receptor	2.79729e-09	3.16714e-10	up	2.11808	2.11808	1.08276
TNFR1 Signaling	2.04	0.16	-1.134	BID	BH3 interacting domain death agonist	Cytoplasm	other	2.58401e-08	3.83676e-09	down	2.22235	-2.22235	-1.15209
TNFR1 Signaling	2.04	0.16	-1.134	TNFAIP3	TNF alpha induced protein 3	Nucleus	enzyme	1.59838e-13	3.42708e-15	up	2.91416	2.91416	1.54308
TNFR1 Signaling	2.04	0.16	-1.134	BIRC3	baculoviral IAP repeat containing 3	Cytoplasm	enzyme	8.83103e-09	1.14531e-09	up	2.16593	2.16593	1.11499
Protein Ubiquitination Pathway	2.03	0.0981	NaN	FZR1	fizzy and cell division cycle 20 related 1	Nucleus	kinase	1.55965e-12	5.25264e-14	up	2.23562	2.23562	1.16068
Protein Ubiquitination Pathway	2.03	0.0981	NaN	USP45	ubiquitin specific peptidase 45	Nucleus	peptidase	3.31137e-08	5.05265e-09	down	2.03999	-2.03999	-1.02856
Protein Ubiquitination Pathway	2.03	0.0981	NaN	USP53	ubiquitin specific peptidase 53	Extracellular Space	enzyme	2.7952e-15	2.1631e-17	up	2.28251	2.28251	1.19062
Protein Ubiquitination Pathway	2.03	0.0981	NaN	UBE3B	ubiquitin protein ligase E3B	Extracellular Space	enzyme	1.49516e-12	4.97881e-14	down	2.29709	-2.29709	-1.19981
Protein Ubiquitination Pathway	2.03	0.0981	NaN	UBE2N	ubiquitin conjugating enzyme E2 N	Cytoplasm	enzyme	7.69979e-13	2.24571e-14	down	2.45529	-2.45529	-1.29589
Protein Ubiquitination Pathway	2.03	0.0981	NaN	CUL1	cullin 1	Nucleus	enzyme	1.07214e-17	1.23002e-20	down	3.36331	-3.36331	-1.74988
Protein Ubiquitination Pathway	2.03	0.0981	NaN	HSPA1A/HSPA1B	heat shock protein family A (Hsp70) member 1A	Cytoplasm	enzyme	5.65643e-08	9.19473e-09	down	2.40077	-2.40077	-1.2635
Protein Ubiquitination Pathway	2.03	0.0981	NaN	HLA-B	major histocompatibility complex, class I, B	Plasma Membrane	transmembrane receptor	1.39437e-15	8.35401e-18	up	2.12073	2.12073	1.08456
Protein Ubiquitination Pathway	2.03	0.0981	NaN	HSPA5	heat shock protein family A (Hsp70) member 5	Cytoplasm	enzyme	4.67754e-19	1.90803e-22	up	2.52689	2.52689	1.33736
Protein Ubiquitination Pathway	2.03	0.0981	NaN	HSPA4	heat shock protein family A (Hsp70) member 4	Cytoplasm	other	1.88669e-12	6.684e-14	down	3.01439	-3.01439	-1.59187
Protein Ubiquitination Pathway	2.03	0.0981	NaN	SACS	sacsin molecular chaperone	Plasma Membrane	other	6.54504e-13	1.8405e-14	down	3.35276	-3.35276	-1.74535
Protein Ubiquitination Pathway	2.03	0.0981	NaN	UBE2K	ubiquitin conjugating enzyme E2 K	Cytoplasm	transcription regulator	1.2956e-11	6.53349e-13	down	2.04891	-2.04891	-1.03485
Protein Ubiquitination Pathway	2.03	0.0981	NaN	PSMC2	proteasome 26S subunit, ATPase 2	Nucleus	peptidase	4.59218e-06	1.17123e-06	down	2.18507	-2.18507	-1.12768
Protein Ubiquitination Pathway	2.03	0.0981	NaN	BIRC3	baculoviral IAP repeat containing 3	Cytoplasm	enzyme	8.83103e-09	1.14531e-09	up	2.16593	2.16593	1.11499
Protein Ubiquitination Pathway	2.03	0.0981	NaN	DNAJC16	DnaJ heat shock protein family (Hsp40) member C16	Other	other	5.45671e-10	4.95812e-11	down	2.58793	-2.58793	-1.3718
Protein Ubiquitination Pathway	2.03	0.0981	NaN	NEDD4	neural precursor cell expressed, developmentally down-regulated 4, E3 ubiquitin protein ligase	Cytoplasm	enzyme	5.67564e-11	3.67678e-12	up	3.50929	3.50929	1.81118
Protein Ubiquitination Pathway	2.03	0.0981	NaN	USP38	ubiquitin specific peptidase 38	Other	peptidase	5.42795e-13	1.48347e-14	down	2.88682	-2.88682	-1.52948
Protein Ubiquitination Pathway	2.03	0.0981	NaN	MDM2	MDM2 proto-oncogene	Nucleus	transcription regulator	2.17397e-12	7.87582e-14	down	3.77978	-3.77978	-1.9183
Protein Ubiquitination Pathway	2.03	0.0981	NaN	HSPD1	heat shock protein family D (Hsp60) member 1	Cytoplasm	enzyme	1.1615e-14	1.38033e-16	up	7.33793	7.33793	2.87537
Protein Ubiquitination Pathway	2.03	0.0981	NaN	DNAJB9	DnaJ heat shock protein family (Hsp40) member B9	Nucleus	other	1.84121e-11	9.91861e-13	up	2.81981	2.81981	1.4956
Protein Ubiquitination Pathway	2.03	0.0981	NaN	DNAJC11	DnaJ heat shock protein family (Hsp40) member C11	Cytoplasm	other	1.34301e-12	4.36574e-14	down	2.25245	-2.25245	-1.17149
Protein Ubiquitination Pathway	2.03	0.0981	NaN	USP31	ubiquitin specific peptidase 31	Nucleus	peptidase	1.21071e-10	8.8062e-12	down	2.39902	-2.39902	-1.26245
Protein Ubiquitination Pathway	2.03	0.0981	NaN	HSPA8	heat shock protein family A (Hsp70) member 8	Cytoplasm	enzyme	3.80291e-09	4.4715e-10	up	2.61333	2.61333	1.38589
Protein Ubiquitination Pathway	2.03	0.0981	NaN	PSMD12	proteasome 26S subunit, non-ATPase 12	Cytoplasm	other	8.15527e-14	1.5157e-15	down	3.02328	-3.02328	-1.59611
Protein Ubiquitination Pathway	2.03	0.0981	NaN	HSPA13	heat shock protein family A (Hsp70) member 13	Cytoplasm	other	8.25973e-16	4.08522e-18	up	6.34032	6.34032	2.66456
Protein Ubiquitination Pathway	2.03	0.0981	NaN	USP46	ubiquitin specific peptidase 46	Other	peptidase	6.2393e-09	7.77845e-10	up	2.51889	2.51889	1.33279
Death Receptor Signaling	2.02	0.129	-0.577	FADD	Fas associated via death domain	Cytoplasm	other	3.83803e-14	6.07643e-16	down	2.26566	-2.26566	-1.17993
Death Receptor Signaling	2.02	0.129	-0.577	CASP6	caspase 6	Cytoplasm	peptidase	4.46654e-13	1.15965e-14	down	2.07017	-2.07017	-1.04975
Death Receptor Signaling	2.02	0.129	-0.577	RIPK1	receptor interacting serine/threonine kinase 1	Plasma Membrane	kinase	1.46511e-10	1.10488e-11	down	2.35845	-2.35845	-1.23784
Death Receptor Signaling	2.02	0.129	-0.577	CRADD	CASP2 and RIPK1 domain containing adaptor with death domain	Cytoplasm	other	8.6564e-12	4.05852e-13	up	2.1034	2.1034	1.07272
Death Receptor Signaling	2.02	0.129	-0.577	TIPARP	TCDD inducible poly(ADP-ribose) polymerase	Nucleus	enzyme	7.04053e-10	6.61261e-11	up	2.24925	2.24925	1.16945
Death Receptor Signaling	2.02	0.129	-0.577	TNFRSF1A	TNF receptor superfamily member 1A	Plasma Membrane	transmembrane receptor	2.79729e-09	3.16714e-10	up	2.11808	2.11808	1.08276
Death Receptor Signaling	2.02	0.129	-0.577	BID	BH3 interacting domain death agonist	Cytoplasm	other	2.58401e-08	3.83676e-09	down	2.22235	-2.22235	-1.15209
Death Receptor Signaling	2.02	0.129	-0.577	TNFSF15	TNF superfamily member 15	Extracellular Space	cytokine	3.12834e-12	1.21929e-13	up	3.91293	3.91293	1.96825
Death Receptor Signaling	2.02	0.129	-0.577	SPTAN1	spectrin alpha, non-erythrocytic 1	Plasma Membrane	other	3.57036e-12	1.43819e-13	up	2.56315	2.56315	1.35792
Death Receptor Signaling	2.02	0.129	-0.577	CFLAR	CASP8 and FADD like apoptosis regulator	Cytoplasm	other	1.43206e-15	8.61628e-18	up	2.24343	2.24343	1.16571
Death Receptor Signaling	2.02	0.129	-0.577	BIRC3	baculoviral IAP repeat containing 3	Cytoplasm	enzyme	8.83103e-09	1.14531e-09	up	2.16593	2.16593	1.11499
Death Receptor Signaling	2.02	0.129	-0.577	PARP9	poly(ADP-ribose) polymerase family member 9	Nucleus	enzyme	1.67625e-12	5.76422e-14	down	3.32312	-3.32312	-1.73254
Salvage Pathways of Pyrimidine Deoxyribonucleotides	2.02	0.375	NaN	APOBEC3B	apolipoprotein B mRNA editing enzyme catalytic subunit 3B	Cytoplasm	enzyme	1.58588e-13	3.39219e-15	up	2.18556	2.18556	1.128
Salvage Pathways of Pyrimidine Deoxyribonucleotides	2.02	0.375	NaN	CDA	cytidine deaminase	Nucleus	enzyme	1.16777e-09	1.17033e-10	up	2.15608	2.15608	1.10841
Salvage Pathways of Pyrimidine Deoxyribonucleotides	2.02	0.375	NaN	APOBEC3A	apolipoprotein B mRNA editing enzyme catalytic subunit 3A	Cytoplasm	enzyme	1.56831e-16	4.67806e-19	up	2.47809	2.47809	1.30923
Non-Small Cell Lung Cancer Signaling	1.98	0.133	-0.707	STK4	serine/threonine kinase 4	Cytoplasm	kinase	7.89886e-11	5.38687e-12	up	2.10678	2.10678	1.07504
Non-Small Cell Lung Cancer Signaling	1.98	0.133	-0.707	RALA	RAS like proto-oncogene A	Cytoplasm	enzyme	9.09297e-15	1.02465e-16	down	2.19007	-2.19007	-1.13098
Non-Small Cell Lung Cancer Signaling	1.98	0.133	-0.707	PA2G4	proliferation-associated 2G4	Nucleus	transcription regulator	9.37038e-12	4.45538e-13	down	2.70964	-2.70964	-1.4381
Non-Small Cell Lung Cancer Signaling	1.98	0.133	-0.707	RRAS	RAS related	Cytoplasm	enzyme	5.25891e-15	5.0948e-17	up	2.12192	2.12192	1.08537
Non-Small Cell Lung Cancer Signaling	1.98	0.133	-0.707	PIK3R1	phosphoinositide-3-kinase regulatory subunit 1	Cytoplasm	kinase	2.06134e-13	4.64569e-15	down	2.77904	-2.77904	-1.47459
Non-Small Cell Lung Cancer Signaling	1.98	0.133	-0.707	IRS1	insulin receptor substrate 1	Cytoplasm	enzyme	1.68367e-13	3.66146e-15	down	4.26678	-4.26678	-2.09315
Non-Small Cell Lung Cancer Signaling	1.98	0.133	-0.707	CDK6	cyclin dependent kinase 6	Nucleus	kinase	2.24744e-17	3.55245e-20	down	3.92299	-3.92299	-1.97195
Non-Small Cell Lung Cancer Signaling	1.98	0.133	-0.707	RXRA	retinoid X receptor alpha	Nucleus	ligand-dependent nuclear receptor	8.8995e-13	2.66368e-14	down	2.74863	-2.74863	-1.45871
Non-Small Cell Lung Cancer Signaling	1.98	0.133	-0.707	FRS2	fibroblast growth factor receptor substrate 2	Plasma Membrane	kinase	1.94843e-10	1.53544e-11	down	2.38037	-2.38037	-1.25119
Non-Small Cell Lung Cancer Signaling	1.98	0.133	-0.707	ATM	ATM serine/threonine kinase	Nucleus	kinase	1.92213e-10	1.51079e-11	up	2.52849	2.52849	1.33828
Non-Small Cell Lung Cancer Signaling	1.98	0.133	-0.707	EGFR	epidermal growth factor receptor	Plasma Membrane	kinase	1.73701e-14	2.25851e-16	up	3.93396	3.93396	1.97598
Apoptosis Signaling	1.92	0.125	0	ENDOG	endonuclease G	Cytoplasm	enzyme	3.38271e-11	2.02149e-12	down	2.14965	-2.14965	-1.1041
Apoptosis Signaling	1.92	0.125	0	CASP6	caspase 6	Cytoplasm	peptidase	4.46654e-13	1.15965e-14	down	2.07017	-2.07017	-1.04975
Apoptosis Signaling	1.92	0.125	0	CAPN8	calpain 8	Cytoplasm	peptidase	5.52316e-12	2.38956e-13	up	3.41851	3.41851	1.77337
Apoptosis Signaling	1.92	0.125	0	RALA	RAS like proto-oncogene A	Cytoplasm	enzyme	9.09297e-15	1.02465e-16	down	2.19007	-2.19007	-1.13098
Apoptosis Signaling	1.92	0.125	0	RRAS	RAS related	Cytoplasm	enzyme	5.25891e-15	5.0948e-17	up	2.12192	2.12192	1.08537
Apoptosis Signaling	1.92	0.125	0	TNFRSF1A	TNF receptor superfamily member 1A	Plasma Membrane	transmembrane receptor	2.79729e-09	3.16714e-10	up	2.11808	2.11808	1.08276
Apoptosis Signaling	1.92	0.125	0	BID	BH3 interacting domain death agonist	Cytoplasm	other	2.58401e-08	3.83676e-09	down	2.22235	-2.22235	-1.15209
Apoptosis Signaling	1.92	0.125	0	SPTAN1	spectrin alpha, non-erythrocytic 1	Plasma Membrane	other	3.57036e-12	1.43819e-13	up	2.56315	2.56315	1.35792
Apoptosis Signaling	1.92	0.125	0	BIRC3	baculoviral IAP repeat containing 3	Cytoplasm	enzyme	8.83103e-09	1.14531e-09	up	2.16593	2.16593	1.11499
Apoptosis Signaling	1.92	0.125	0	CAPN10	calpain 10	Cytoplasm	peptidase	8.61427e-12	4.03657e-13	up	2.58883	2.58883	1.3723
Apoptosis Signaling	1.92	0.125	0	BCL2L11	BCL2 like 11	Cytoplasm	other	1.02685e-09	1.01339e-10	up	2.20474	2.20474	1.14061
Apoptosis Signaling	1.92	0.125	0	AIFM1	apoptosis inducing factor mitochondria associated 1	Cytoplasm	enzyme	4.80587e-13	1.28037e-14	down	2.19906	-2.19906	-1.13689
PDGF Signaling	1.92	0.125	0.577	JAK1	Janus kinase 1	Cytoplasm	kinase	9.53151e-13	2.89901e-14	up	2.49216	2.49216	1.3174
PDGF Signaling	1.92	0.125	0.577	RALA	RAS like proto-oncogene A	Cytoplasm	enzyme	9.09297e-15	1.02465e-16	down	2.19007	-2.19007	-1.13098
PDGF Signaling	1.92	0.125	0.577	ABL2	ABL proto-oncogene 2, non-receptor tyrosine kinase	Cytoplasm	kinase	1.83776e-09	1.96782e-10	up	2.32228	2.32228	1.21554
PDGF Signaling	1.92	0.125	0.577	SYNJ1	synaptojanin 1	Cytoplasm	phosphatase	7.55348e-10	7.17526e-11	up	3.50543	3.50543	1.80959
PDGF Signaling	1.92	0.125	0.577	RRAS	RAS related	Cytoplasm	enzyme	5.25891e-15	5.0948e-17	up	2.12192	2.12192	1.08537
PDGF Signaling	1.92	0.125	0.577	PDGFA	platelet derived growth factor subunit A	Extracellular Space	growth factor	2.7149e-10	2.23022e-11	up	2.39252	2.39252	1.25853
PDGF Signaling	1.92	0.125	0.577	PIK3R1	phosphoinositide-3-kinase regulatory subunit 1	Cytoplasm	kinase	2.06134e-13	4.64569e-15	down	2.77904	-2.77904	-1.47459
PDGF Signaling	1.92	0.125	0.577	IRS1	insulin receptor substrate 1	Cytoplasm	enzyme	1.68367e-13	3.66146e-15	down	4.26678	-4.26678	-2.09315
PDGF Signaling	1.92	0.125	0.577	PDGFRA	platelet derived growth factor receptor alpha	Plasma Membrane	kinase	3.90186e-15	3.28272e-17	up	5.24246	5.24246	2.39024
PDGF Signaling	1.92	0.125	0.577	CAV1	caveolin 1	Plasma Membrane	transmembrane receptor	6.25536e-13	1.74947e-14	up	2.58512	2.58512	1.37023
PDGF Signaling	1.92	0.125	0.577	FRS2	fibroblast growth factor receptor substrate 2	Plasma Membrane	kinase	1.94843e-10	1.53544e-11	down	2.38037	-2.38037	-1.25119
PDGF Signaling	1.92	0.125	0.577	ATM	ATM serine/threonine kinase	Nucleus	kinase	1.92213e-10	1.51079e-11	up	2.52849	2.52849	1.33828
Sumoylation Pathway	1.92	0.125	-0.333	PCNA	proliferating cell nuclear antigen	Nucleus	enzyme	1.56774e-09	1.63953e-10	up	2.17915	2.17915	1.12377
Sumoylation Pathway	1.92	0.125	-0.333	RHOV	ras homolog family member V	Plasma Membrane	enzyme	1.31195e-11	6.63599e-13	up	2.53116	2.53116	1.3398
Sumoylation Pathway	1.92	0.125	-0.333	DNMT3A	DNA methyltransferase 3 alpha	Nucleus	enzyme	1.14706e-08	1.54115e-09	up	2.25439	2.25439	1.17274
Sumoylation Pathway	1.92	0.125	-0.333	SENP6	SUMO1/sentrin specific peptidase 6	Cytoplasm	peptidase	2.8618e-12	1.0966e-13	down	2.14442	-2.14442	-1.10059
Sumoylation Pathway	1.92	0.125	-0.333	CREBBP	CREB binding protein	Nucleus	transcription regulator	1.37652e-10	1.02496e-11	down	2.3738	-2.3738	-1.2472
Sumoylation Pathway	1.92	0.125	-0.333	RHOU	ras homolog family member U	Cytoplasm	enzyme	8.57521e-18	8.52064e-21	up	3.83884	3.83884	1.94067
Sumoylation Pathway	1.92	0.125	-0.333	RAN	RAN, member RAS oncogene family	Nucleus	enzyme	8.84034e-12	4.16278e-13	down	2.08239	-2.08239	-1.05824
Sumoylation Pathway	1.92	0.125	-0.333	SLC19A1	solute carrier family 19 member 1	Plasma Membrane	transporter	3.66813e-08	5.66996e-09	down	2.42958	-2.42958	-1.28071
Sumoylation Pathway	1.92	0.125	-0.333	CBX4	chromobox 4	Nucleus	transcription regulator	2.68467e-15	2.04649e-17	up	3.42501	3.42501	1.77611
Sumoylation Pathway	1.92	0.125	-0.333	MDM2	MDM2 proto-oncogene	Nucleus	transcription regulator	2.17397e-12	7.87582e-14	down	3.77978	-3.77978	-1.9183
Sumoylation Pathway	1.92	0.125	-0.333	ISG20	interferon stimulated exonuclease gene 20	Nucleus	enzyme	2.34119e-13	5.42562e-15	up	2.53691	2.53691	1.34307
Sumoylation Pathway	1.92	0.125	-0.333	SP100	SP100 nuclear antigen	Nucleus	transcription regulator	2.66714e-08	3.97038e-09	down	2.19842	-2.19842	-1.13647
Regulation of Cellular Mechanics by Calpain Protease	1.91	0.143	1.134	CAPN8	calpain 8	Cytoplasm	peptidase	5.52316e-12	2.38956e-13	up	3.41851	3.41851	1.77337
Regulation of Cellular Mechanics by Calpain Protease	1.91	0.143	1.134	RALA	RAS like proto-oncogene A	Cytoplasm	enzyme	9.09297e-15	1.02465e-16	down	2.19007	-2.19007	-1.13098
Regulation of Cellular Mechanics by Calpain Protease	1.91	0.143	1.134	RRAS	RAS related	Cytoplasm	enzyme	5.25891e-15	5.0948e-17	up	2.12192	2.12192	1.08537
Regulation of Cellular Mechanics by Calpain Protease	1.91	0.143	1.134	ITGA2	integrin subunit alpha 2	Plasma Membrane	transmembrane receptor	2.9923e-14	4.44399e-16	up	2.06518	2.06518	1.04627
Regulation of Cellular Mechanics by Calpain Protease	1.91	0.143	1.134	CDK6	cyclin dependent kinase 6	Nucleus	kinase	2.24744e-17	3.55245e-20	down	3.92299	-3.92299	-1.97195
Regulation of Cellular Mechanics by Calpain Protease	1.91	0.143	1.134	CAST	calpastatin	Cytoplasm	peptidase	2.55267e-11	1.45843e-12	up	2.51544	2.51544	1.33081
Regulation of Cellular Mechanics by Calpain Protease	1.91	0.143	1.134	VCL	vinculin	Plasma Membrane	enzyme	4.43841e-09	5.31604e-10	up	2.57644	2.57644	1.36538
Regulation of Cellular Mechanics by Calpain Protease	1.91	0.143	1.134	CAPN10	calpain 10	Cytoplasm	peptidase	8.61427e-12	4.03657e-13	up	2.58883	2.58883	1.3723
Regulation of Cellular Mechanics by Calpain Protease	1.91	0.143	1.134	EGFR	epidermal growth factor receptor	Plasma Membrane	kinase	1.73701e-14	2.25851e-16	up	3.93396	3.93396	1.97598
Tumoricidal Function of Hepatic Natural Killer Cells	1.9	0.208	NaN	FADD	Fas associated via death domain	Cytoplasm	other	3.83803e-14	6.07643e-16	down	2.26566	-2.26566	-1.17993
Tumoricidal Function of Hepatic Natural Killer Cells	1.9	0.208	NaN	ENDOG	endonuclease G	Cytoplasm	enzyme	3.38271e-11	2.02149e-12	down	2.14965	-2.14965	-1.1041
Tumoricidal Function of Hepatic Natural Killer Cells	1.9	0.208	NaN	CASP6	caspase 6	Cytoplasm	peptidase	4.46654e-13	1.15965e-14	down	2.07017	-2.07017	-1.04975
Tumoricidal Function of Hepatic Natural Killer Cells	1.9	0.208	NaN	BID	BH3 interacting domain death agonist	Cytoplasm	other	2.58401e-08	3.83676e-09	down	2.22235	-2.22235	-1.15209
Tumoricidal Function of Hepatic Natural Killer Cells	1.9	0.208	NaN	AIFM1	apoptosis inducing factor mitochondria associated 1	Cytoplasm	enzyme	4.80587e-13	1.28037e-14	down	2.19906	-2.19906	-1.13689
Molecular Mechanisms of Cancer	1.88	0.0888	NaN	PRKACB	protein kinase cAMP-activated catalytic subunit beta	Cytoplasm	kinase	2.22739e-11	1.23908e-12	down	2.23902	-2.23902	-1.16287
Molecular Mechanisms of Cancer	1.88	0.0888	NaN	TCF4	transcription factor 4	Nucleus	transcription regulator	1.62118e-12	5.51775e-14	down	3.61221	-3.61221	-1.85288
Molecular Mechanisms of Cancer	1.88	0.0888	NaN	RALA	RAS like proto-oncogene A	Cytoplasm	enzyme	9.09297e-15	1.02465e-16	down	2.19007	-2.19007	-1.13098
Molecular Mechanisms of Cancer	1.88	0.0888	NaN	JAK1	Janus kinase 1	Cytoplasm	kinase	9.53151e-13	2.89901e-14	up	2.49216	2.49216	1.3174
Molecular Mechanisms of Cancer	1.88	0.0888	NaN	PA2G4	proliferation-associated 2G4	Nucleus	transcription regulator	9.37038e-12	4.45538e-13	down	2.70964	-2.70964	-1.4381
Molecular Mechanisms of Cancer	1.88	0.0888	NaN	FZD3	frizzled class receptor 3	Plasma Membrane	G-protein coupled receptor	2.28095e-08	3.33618e-09	down	2.71438	-2.71438	-1.44062
Molecular Mechanisms of Cancer	1.88	0.0888	NaN	PIK3R1	phosphoinositide-3-kinase regulatory subunit 1	Cytoplasm	kinase	2.06134e-13	4.64569e-15	down	2.77904	-2.77904	-1.47459
Molecular Mechanisms of Cancer	1.88	0.0888	NaN	SMAD3	SMAD family member 3	Nucleus	transcription regulator	7.27874e-14	1.31568e-15	up	2.27966	2.27966	1.18882
Molecular Mechanisms of Cancer	1.88	0.0888	NaN	BMPR2	bone morphogenetic protein receptor type 2	Plasma Membrane	kinase	2.36517e-18	1.32658e-21	down	10.6878	-10.6878	-3.4179
Molecular Mechanisms of Cancer	1.88	0.0888	NaN	CASP6	caspase 6	Cytoplasm	peptidase	4.46654e-13	1.15965e-14	down	2.07017	-2.07017	-1.04975
Molecular Mechanisms of Cancer	1.88	0.0888	NaN	CAMK2D	calcium/calmodulin dependent protein kinase II delta	Cytoplasm	kinase	3.53641e-13	8.73645e-15	down	3.33521	-3.33521	-1.73778
Molecular Mechanisms of Cancer	1.88	0.0888	NaN	RHOU	ras homolog family member U	Cytoplasm	enzyme	8.57521e-18	8.52064e-21	up	3.83884	3.83884	1.94067
Molecular Mechanisms of Cancer	1.88	0.0888	NaN	BID	BH3 interacting domain death agonist	Cytoplasm	other	2.58401e-08	3.83676e-09	down	2.22235	-2.22235	-1.15209
Molecular Mechanisms of Cancer	1.88	0.0888	NaN	ARHGEF2	Rho/Rac guanine nucleotide exchange factor 2	Cytoplasm	other	4.83978e-10	4.31365e-11	up	2.13358	2.13358	1.09327
Molecular Mechanisms of Cancer	1.88	0.0888	NaN	GSK3B	glycogen synthase kinase 3 beta	Nucleus	kinase	5.73549e-14	9.76776e-16	down	2.31804	-2.31804	-1.2129
Molecular Mechanisms of Cancer	1.88	0.0888	NaN	HIPK2	homeodomain interacting protein kinase 2	Nucleus	kinase	2.1303e-10	1.6907e-11	down	2.05322	-2.05322	-1.03789
Molecular Mechanisms of Cancer	1.88	0.0888	NaN	BIRC3	baculoviral IAP repeat containing 3	Cytoplasm	enzyme	8.83103e-09	1.14531e-09	up	2.16593	2.16593	1.11499
Molecular Mechanisms of Cancer	1.88	0.0888	NaN	FRS2	fibroblast growth factor receptor substrate 2	Plasma Membrane	kinase	1.94843e-10	1.53544e-11	down	2.38037	-2.38037	-1.25119
Molecular Mechanisms of Cancer	1.88	0.0888	NaN	ATM	ATM serine/threonine kinase	Nucleus	kinase	1.92213e-10	1.51079e-11	up	2.52849	2.52849	1.33828
Molecular Mechanisms of Cancer	1.88	0.0888	NaN	ARHGEF12	Rho guanine nucleotide exchange factor 12	Cytoplasm	other	8.40031e-10	8.08035e-11	up	2.61585	2.61585	1.38728
Molecular Mechanisms of Cancer	1.88	0.0888	NaN	RRAS	RAS related	Cytoplasm	enzyme	5.25891e-15	5.0948e-17	up	2.12192	2.12192	1.08537
Molecular Mechanisms of Cancer	1.88	0.0888	NaN	ITGA2	integrin subunit alpha 2	Plasma Membrane	transmembrane receptor	2.9923e-14	4.44399e-16	up	2.06518	2.06518	1.04627
Molecular Mechanisms of Cancer	1.88	0.0888	NaN	CREBBP	CREB binding protein	Nucleus	transcription regulator	1.37652e-10	1.02496e-11	down	2.3738	-2.3738	-1.2472
Molecular Mechanisms of Cancer	1.88	0.0888	NaN	SMAD6	SMAD family member 6	Nucleus	transcription regulator	1.75462e-10	1.3599e-11	down	2.3429	-2.3429	-1.22829
Molecular Mechanisms of Cancer	1.88	0.0888	NaN	CDK6	cyclin dependent kinase 6	Nucleus	kinase	2.24744e-17	3.55245e-20	down	3.92299	-3.92299	-1.97195
Molecular Mechanisms of Cancer	1.88	0.0888	NaN	MDM2	MDM2 proto-oncogene	Nucleus	transcription regulator	2.17397e-12	7.87582e-14	down	3.77978	-3.77978	-1.9183
Molecular Mechanisms of Cancer	1.88	0.0888	NaN	APC	APC, WNT signaling pathway regulator	Nucleus	enzyme	7.52204e-08	1.26799e-08	down	2.08765	-2.08765	-1.06188
Molecular Mechanisms of Cancer	1.88	0.0888	NaN	FADD	Fas associated via death domain	Cytoplasm	other	3.83803e-14	6.07643e-16	down	2.26566	-2.26566	-1.17993
Molecular Mechanisms of Cancer	1.88	0.0888	NaN	RHOV	ras homolog family member V	Plasma Membrane	enzyme	1.31195e-11	6.63599e-13	up	2.53116	2.53116	1.3398
Molecular Mechanisms of Cancer	1.88	0.0888	NaN	CDKN2D	cyclin dependent kinase inhibitor 2D	Cytoplasm	transcription regulator	4.59797e-13	1.21209e-14	up	2.68898	2.68898	1.42706
Molecular Mechanisms of Cancer	1.88	0.0888	NaN	IRS1	insulin receptor substrate 1	Cytoplasm	enzyme	1.68367e-13	3.66146e-15	down	4.26678	-4.26678	-2.09315
Molecular Mechanisms of Cancer	1.88	0.0888	NaN	RBPJ	recombination signal binding protein for immunoglobulin kappa J region	Nucleus	transcription regulator	8.63988e-11	5.95611e-12	up	2.13885	2.13885	1.09683
Molecular Mechanisms of Cancer	1.88	0.0888	NaN	CFLAR	CASP8 and FADD like apoptosis regulator	Cytoplasm	other	1.43206e-15	8.61628e-18	up	2.24343	2.24343	1.16571
Molecular Mechanisms of Cancer	1.88	0.0888	NaN	ARHGEF9	Cdc42 guanine nucleotide exchange factor 9	Cytoplasm	other	2.6225e-10	2.14085e-11	down	2.44647	-2.44647	-1.2907
Molecular Mechanisms of Cancer	1.88	0.0888	NaN	BCL2L11	BCL2 like 11	Cytoplasm	other	1.02685e-09	1.01339e-10	up	2.20474	2.20474	1.14061
Role of p14/p19ARF in Tumor Suppression	1.88	0.163	1.633	NPM1	nucleophosmin 1	Nucleus	transcription regulator	2.0349e-17	3.16461e-20	down	2.59292	-2.59292	-1.37458
Role of p14/p19ARF in Tumor Suppression	1.88	0.163	1.633	PIK3R1	phosphoinositide-3-kinase regulatory subunit 1	Cytoplasm	kinase	2.06134e-13	4.64569e-15	down	2.77904	-2.77904	-1.47459
Role of p14/p19ARF in Tumor Suppression	1.88	0.163	1.633	IRS1	insulin receptor substrate 1	Cytoplasm	enzyme	1.68367e-13	3.66146e-15	down	4.26678	-4.26678	-2.09315
Role of p14/p19ARF in Tumor Suppression	1.88	0.163	1.633	SF3A1	splicing factor 3a subunit 1	Nucleus	other	6.6578e-09	8.3579e-10	down	2.12491	-2.12491	-1.0874
Role of p14/p19ARF in Tumor Suppression	1.88	0.163	1.633	MDM2	MDM2 proto-oncogene	Nucleus	transcription regulator	2.17397e-12	7.87582e-14	down	3.77978	-3.77978	-1.9183
Role of p14/p19ARF in Tumor Suppression	1.88	0.163	1.633	FRS2	fibroblast growth factor receptor substrate 2	Plasma Membrane	kinase	1.94843e-10	1.53544e-11	down	2.38037	-2.38037	-1.25119
Role of p14/p19ARF in Tumor Suppression	1.88	0.163	1.633	ATM	ATM serine/threonine kinase	Nucleus	kinase	1.92213e-10	1.51079e-11	up	2.52849	2.52849	1.33828
Role of JAK2 in Hormone-like Cytokine Signaling	1.84	0.176	NaN	SOCS1	suppressor of cytokine signaling 1	Cytoplasm	other	9.36232e-08	1.61759e-08	up	2.2018	2.2018	1.13868
Role of JAK2 in Hormone-like Cytokine Signaling	1.84	0.176	NaN	JAK1	Janus kinase 1	Cytoplasm	kinase	9.53151e-13	2.89901e-14	up	2.49216	2.49216	1.3174
Role of JAK2 in Hormone-like Cytokine Signaling	1.84	0.176	NaN	IRS1	insulin receptor substrate 1	Cytoplasm	enzyme	1.68367e-13	3.66146e-15	down	4.26678	-4.26678	-2.09315
Role of JAK2 in Hormone-like Cytokine Signaling	1.84	0.176	NaN	SH2B3	SH2B adaptor protein 3	Plasma Membrane	other	8.27827e-12	3.84746e-13	up	2.26527	2.26527	1.17968
Role of JAK2 in Hormone-like Cytokine Signaling	1.84	0.176	NaN	SOCS2	suppressor of cytokine signaling 2	Cytoplasm	other	9.59609e-14	1.86225e-15	down	2.02741	-2.02741	-1.01964
Role of JAK2 in Hormone-like Cytokine Signaling	1.84	0.176	NaN	SOCS4	suppressor of cytokine signaling 4	Cytoplasm	other	2.17815e-12	7.89653e-14	down	2.18609	-2.18609	-1.12835
Sertoli Cell-Sertoli Cell Junction Signaling	1.84	0.103	NaN	SPTBN1	spectrin beta, non-erythrocytic 1	Plasma Membrane	other	3.28874e-12	1.30044e-13	up	3.90775	3.90775	1.96634
Sertoli Cell-Sertoli Cell Junction Signaling	1.84	0.103	NaN	PRKACB	protein kinase cAMP-activated catalytic subunit beta	Cytoplasm	kinase	2.22739e-11	1.23908e-12	down	2.23902	-2.23902	-1.16287
Sertoli Cell-Sertoli Cell Junction Signaling	1.84	0.103	NaN	MAP3K9	mitogen-activated protein kinase kinase kinase 9	Cytoplasm	kinase	7.2857e-11	4.90555e-12	up	2.34216	2.34216	1.22784
Sertoli Cell-Sertoli Cell Junction Signaling	1.84	0.103	NaN	RALA	RAS like proto-oncogene A	Cytoplasm	enzyme	9.09297e-15	1.02465e-16	down	2.19007	-2.19007	-1.13098
Sertoli Cell-Sertoli Cell Junction Signaling	1.84	0.103	NaN	TJP2	tight junction protein 2	Plasma Membrane	kinase	2.09395e-15	1.44138e-17	up	2.36027	2.36027	1.23895
Sertoli Cell-Sertoli Cell Junction Signaling	1.84	0.103	NaN	RRAS	RAS related	Cytoplasm	enzyme	5.25891e-15	5.0948e-17	up	2.12192	2.12192	1.08537
Sertoli Cell-Sertoli Cell Junction Signaling	1.84	0.103	NaN	TNFRSF1A	TNF receptor superfamily member 1A	Plasma Membrane	transmembrane receptor	2.79729e-09	3.16714e-10	up	2.11808	2.11808	1.08276
Sertoli Cell-Sertoli Cell Junction Signaling	1.84	0.103	NaN	ITGA2	integrin subunit alpha 2	Plasma Membrane	transmembrane receptor	2.9923e-14	4.44399e-16	up	2.06518	2.06518	1.04627
Sertoli Cell-Sertoli Cell Junction Signaling	1.84	0.103	NaN	TUBA4A	tubulin alpha 4a	Cytoplasm	other	4.88836e-10	4.36319e-11	up	2.3169	2.3169	1.21219
Sertoli Cell-Sertoli Cell Junction Signaling	1.84	0.103	NaN	AFDN	afadin, adherens junction formation factor	Nucleus	other	3.95753e-10	3.43549e-11	up	2.6523	2.6523	1.40725
Sertoli Cell-Sertoli Cell Junction Signaling	1.84	0.103	NaN	TUBB	tubulin beta class I	Cytoplasm	other	1.11075e-16	2.87239e-19	down	2.70104	-2.70104	-1.43351
Sertoli Cell-Sertoli Cell Junction Signaling	1.84	0.103	NaN	PTEN	phosphatase and tensin homolog	Cytoplasm	phosphatase	5.66703e-13	1.56037e-14	down	3.54785	-3.54785	-1.82695
Sertoli Cell-Sertoli Cell Junction Signaling	1.84	0.103	NaN	CLDN1	claudin 1	Plasma Membrane	other	1.03436e-13	2.03845e-15	up	2.6909	2.6909	1.42809
Sertoli Cell-Sertoli Cell Junction Signaling	1.84	0.103	NaN	MAP3K20	mitogen-activated protein kinase kinase kinase 20	Cytoplasm	kinase	1.92147e-07	3.6133e-08	up	2.34673	2.34673	1.23065
Sertoli Cell-Sertoli Cell Junction Signaling	1.84	0.103	NaN	CLDN2	claudin 2	Plasma Membrane	other	1.82455e-07	3.41475e-08	down	2.02647	-2.02647	-1.01897
Sertoli Cell-Sertoli Cell Junction Signaling	1.84	0.103	NaN	NECTIN1	nectin cell adhesion molecule 1	Plasma Membrane	other	1.05159e-08	1.39493e-09	up	2.11925	2.11925	1.08356
Sertoli Cell-Sertoli Cell Junction Signaling	1.84	0.103	NaN	SPTAN1	spectrin alpha, non-erythrocytic 1	Plasma Membrane	other	3.57036e-12	1.43819e-13	up	2.56315	2.56315	1.35792
Sertoli Cell-Sertoli Cell Junction Signaling	1.84	0.103	NaN	GSK3B	glycogen synthase kinase 3 beta	Nucleus	kinase	5.73549e-14	9.76776e-16	down	2.31804	-2.31804	-1.2129
Sertoli Cell-Sertoli Cell Junction Signaling	1.84	0.103	NaN	VCL	vinculin	Plasma Membrane	enzyme	4.43841e-09	5.31604e-10	up	2.57644	2.57644	1.36538
HIPPO signaling	1.83	0.126	1.134	STK4	serine/threonine kinase 4	Cytoplasm	kinase	7.89886e-11	5.38687e-12	up	2.10678	2.10678	1.07504
HIPPO signaling	1.83	0.126	1.134	TJP2	tight junction protein 2	Plasma Membrane	kinase	2.09395e-15	1.44138e-17	up	2.36027	2.36027	1.23895
HIPPO signaling	1.83	0.126	1.134	PPP1R10	protein phosphatase 1 regulatory subunit 10	Nucleus	other	1.77068e-14	2.3068e-16	down	5.88303	-5.88303	-2.55656
HIPPO signaling	1.83	0.126	1.134	PPP1R7	protein phosphatase 1 regulatory subunit 7	Nucleus	phosphatase	7.97176e-10	7.63764e-11	down	2.24009	-2.24009	-1.16356
HIPPO signaling	1.83	0.126	1.134	SMAD3	SMAD family member 3	Nucleus	transcription regulator	7.27874e-14	1.31568e-15	up	2.27966	2.27966	1.18882
HIPPO signaling	1.83	0.126	1.134	CUL1	cullin 1	Nucleus	enzyme	1.07214e-17	1.23002e-20	down	3.36331	-3.36331	-1.74988
HIPPO signaling	1.83	0.126	1.134	CD44	CD44 molecule (Indian blood group)	Plasma Membrane	other	1.24837e-07	2.23646e-08	down	2.19728	-2.19728	-1.13572
HIPPO signaling	1.83	0.126	1.134	NF2	neurofibromin 2	Plasma Membrane	other	9.58654e-15	1.0876e-16	down	2.89725	-2.89725	-1.53468
HIPPO signaling	1.83	0.126	1.134	PARD3	par-3 family cell polarity regulator	Plasma Membrane	other	1.29149e-10	9.51562e-12	down	2.87845	-2.87845	-1.52529
HIPPO signaling	1.83	0.126	1.134	PATJ	PATJ, crumbs cell polarity complex component	Plasma Membrane	other	1.0746e-10	7.65458e-12	down	3.01337	-3.01337	-1.59138
HIPPO signaling	1.83	0.126	1.134	LATS1	large tumor suppressor kinase 1	Nucleus	kinase	2.88228e-08	4.32077e-09	up	2.07686	2.07686	1.0544
Role of RIG1-like Receptors in Antiviral Innate Immunity	1.83	0.159	-0.816	FADD	Fas associated via death domain	Cytoplasm	other	3.83803e-14	6.07643e-16	down	2.26566	-2.26566	-1.17993
Role of RIG1-like Receptors in Antiviral Innate Immunity	1.83	0.159	-0.816	IRF7	interferon regulatory factor 7	Nucleus	transcription regulator	5.31551e-13	1.44862e-14	up	2.33747	2.33747	1.22495
Role of RIG1-like Receptors in Antiviral Innate Immunity	1.83	0.159	-0.816	RIPK1	receptor interacting serine/threonine kinase 1	Plasma Membrane	kinase	1.46511e-10	1.10488e-11	down	2.35845	-2.35845	-1.23784
Role of RIG1-like Receptors in Antiviral Innate Immunity	1.83	0.159	-0.816	DDX58	DExD/H-box helicase 58	Cytoplasm	enzyme	3.40639e-09	3.95316e-10	down	2.04646	-2.04646	-1.03313
Role of RIG1-like Receptors in Antiviral Innate Immunity	1.83	0.159	-0.816	CREBBP	CREB binding protein	Nucleus	transcription regulator	1.37652e-10	1.02496e-11	down	2.3738	-2.3738	-1.2472
Role of RIG1-like Receptors in Antiviral Innate Immunity	1.83	0.159	-0.816	MAVS	mitochondrial antiviral signaling protein	Cytoplasm	other	2.5042e-13	5.85446e-15	down	2.57424	-2.57424	-1.36415
Role of RIG1-like Receptors in Antiviral Innate Immunity	1.83	0.159	-0.816	TRIM25	tripartite motif containing 25	Cytoplasm	transcription regulator	1.71447e-13	3.76341e-15	up	3.95023	3.95023	1.98194
Glioma Invasiveness Signaling	1.82	0.132	0	RHOV	ras homolog family member V	Plasma Membrane	enzyme	1.31195e-11	6.63599e-13	up	2.53116	2.53116	1.3398
Glioma Invasiveness Signaling	1.82	0.132	0	RALA	RAS like proto-oncogene A	Cytoplasm	enzyme	9.09297e-15	1.02465e-16	down	2.19007	-2.19007	-1.13098
Glioma Invasiveness Signaling	1.82	0.132	0	RRAS	RAS related	Cytoplasm	enzyme	5.25891e-15	5.0948e-17	up	2.12192	2.12192	1.08537
Glioma Invasiveness Signaling	1.82	0.132	0	PIK3R1	phosphoinositide-3-kinase regulatory subunit 1	Cytoplasm	kinase	2.06134e-13	4.64569e-15	down	2.77904	-2.77904	-1.47459
Glioma Invasiveness Signaling	1.82	0.132	0	IRS1	insulin receptor substrate 1	Cytoplasm	enzyme	1.68367e-13	3.66146e-15	down	4.26678	-4.26678	-2.09315
Glioma Invasiveness Signaling	1.82	0.132	0	CD44	CD44 molecule (Indian blood group)	Plasma Membrane	other	1.24837e-07	2.23646e-08	down	2.19728	-2.19728	-1.13572
Glioma Invasiveness Signaling	1.82	0.132	0	RHOU	ras homolog family member U	Cytoplasm	enzyme	8.57521e-18	8.52064e-21	up	3.83884	3.83884	1.94067
Glioma Invasiveness Signaling	1.82	0.132	0	PLAUR	plasminogen activator, urokinase receptor	Plasma Membrane	transmembrane receptor	6.46293e-16	2.94938e-18	up	2.53937	2.53937	1.34447
Glioma Invasiveness Signaling	1.82	0.132	0	FRS2	fibroblast growth factor receptor substrate 2	Plasma Membrane	kinase	1.94843e-10	1.53544e-11	down	2.38037	-2.38037	-1.25119
Glioma Invasiveness Signaling	1.82	0.132	0	ATM	ATM serine/threonine kinase	Nucleus	kinase	1.92213e-10	1.51079e-11	up	2.52849	2.52849	1.33828
Rac Signaling	1.81	0.114	0.577	TIAM1	T cell lymphoma invasion and metastasis 1	Cytoplasm	other	2.42274e-14	3.44659e-16	up	2.83899	2.83899	1.50538
Rac Signaling	1.81	0.114	0.577	RALA	RAS like proto-oncogene A	Cytoplasm	enzyme	9.09297e-15	1.02465e-16	down	2.19007	-2.19007	-1.13098
Rac Signaling	1.81	0.114	0.577	RRAS	RAS related	Cytoplasm	enzyme	5.25891e-15	5.0948e-17	up	2.12192	2.12192	1.08537
Rac Signaling	1.81	0.114	0.577	PIK3R1	phosphoinositide-3-kinase regulatory subunit 1	Cytoplasm	kinase	2.06134e-13	4.64569e-15	down	2.77904	-2.77904	-1.47459
Rac Signaling	1.81	0.114	0.577	ITGA2	integrin subunit alpha 2	Plasma Membrane	transmembrane receptor	2.9923e-14	4.44399e-16	up	2.06518	2.06518	1.04627
Rac Signaling	1.81	0.114	0.577	ANK1	ankyrin 1	Plasma Membrane	other	3.39763e-07	6.74779e-08	up	2.09132	2.09132	1.06441
Rac Signaling	1.81	0.114	0.577	CYFIP2	cytoplasmic FMR1 interacting protein 2	Cytoplasm	other	1.58335e-09	1.65787e-10	up	2.36261	2.36261	1.24038
Rac Signaling	1.81	0.114	0.577	IRS1	insulin receptor substrate 1	Cytoplasm	enzyme	1.68367e-13	3.66146e-15	down	4.26678	-4.26678	-2.09315
Rac Signaling	1.81	0.114	0.577	CD44	CD44 molecule (Indian blood group)	Plasma Membrane	other	1.24837e-07	2.23646e-08	down	2.19728	-2.19728	-1.13572
Rac Signaling	1.81	0.114	0.577	PARD3	par-3 family cell polarity regulator	Plasma Membrane	other	1.29149e-10	9.51562e-12	down	2.87845	-2.87845	-1.52529
Rac Signaling	1.81	0.114	0.577	PIP4K2A	phosphatidylinositol-5-phosphate 4-kinase type 2 alpha	Cytoplasm	kinase	5.20899e-09	6.34524e-10	up	2.03977	2.03977	1.02841
Rac Signaling	1.81	0.114	0.577	FRS2	fibroblast growth factor receptor substrate 2	Plasma Membrane	kinase	1.94843e-10	1.53544e-11	down	2.38037	-2.38037	-1.25119
Rac Signaling	1.81	0.114	0.577	ELK4	ELK4, ETS transcription factor	Nucleus	transcription regulator	2.7989e-09	3.17038e-10	up	2.44505	2.44505	1.28986
Rac Signaling	1.81	0.114	0.577	ATM	ATM serine/threonine kinase	Nucleus	kinase	1.92213e-10	1.51079e-11	up	2.52849	2.52849	1.33828
Glucocorticoid Receptor Signaling	1.79	0.0899	NaN	PRKACB	protein kinase cAMP-activated catalytic subunit beta	Cytoplasm	kinase	2.22739e-11	1.23908e-12	down	2.23902	-2.23902	-1.16287
Glucocorticoid Receptor Signaling	1.79	0.0899	NaN	JAK1	Janus kinase 1	Cytoplasm	kinase	9.53151e-13	2.89901e-14	up	2.49216	2.49216	1.3174
Glucocorticoid Receptor Signaling	1.79	0.0899	NaN	RALA	RAS like proto-oncogene A	Cytoplasm	enzyme	9.09297e-15	1.02465e-16	down	2.19007	-2.19007	-1.13098
Glucocorticoid Receptor Signaling	1.79	0.0899	NaN	PRKAB2	protein kinase AMP-activated non-catalytic subunit beta 2	Cytoplasm	kinase	1.07126e-10	7.62531e-12	up	2.30628	2.30628	1.20557
Glucocorticoid Receptor Signaling	1.79	0.0899	NaN	SMAD3	SMAD family member 3	Nucleus	transcription regulator	7.27874e-14	1.31568e-15	up	2.27966	2.27966	1.18882
Glucocorticoid Receptor Signaling	1.79	0.0899	NaN	PIK3R1	phosphoinositide-3-kinase regulatory subunit 1	Cytoplasm	kinase	2.06134e-13	4.64569e-15	down	2.77904	-2.77904	-1.47459
Glucocorticoid Receptor Signaling	1.79	0.0899	NaN	HSPA1A/HSPA1B	heat shock protein family A (Hsp70) member 1A	Cytoplasm	enzyme	5.65643e-08	9.19473e-09	down	2.40077	-2.40077	-1.2635
Glucocorticoid Receptor Signaling	1.79	0.0899	NaN	SLPI	secretory leukocyte peptidase inhibitor	Cytoplasm	other	2.91096e-17	5.26917e-20	up	3.09335	3.09335	1.62917
Glucocorticoid Receptor Signaling	1.79	0.0899	NaN	PBX1	PBX homeobox 1	Nucleus	transcription regulator	9.2931e-16	4.80956e-18	down	4.26947	-4.26947	-2.09406
Glucocorticoid Receptor Signaling	1.79	0.0899	NaN	HSPA5	heat shock protein family A (Hsp70) member 5	Cytoplasm	enzyme	4.67754e-19	1.90803e-22	up	2.52689	2.52689	1.33736
Glucocorticoid Receptor Signaling	1.79	0.0899	NaN	HMGB1	high mobility group box 1	Nucleus	transcription regulator	1.00402e-13	1.96672e-15	down	2.00873	-2.00873	-1.00628
Glucocorticoid Receptor Signaling	1.79	0.0899	NaN	CXCL3	C-X-C motif chemokine ligand 3	Extracellular Space	cytokine	1.14161e-12	3.59736e-14	down	3.70585	-3.70585	-1.8898
Glucocorticoid Receptor Signaling	1.79	0.0899	NaN	HSPA4	heat shock protein family A (Hsp70) member 4	Cytoplasm	other	1.88669e-12	6.684e-14	down	3.01439	-3.01439	-1.59187
Glucocorticoid Receptor Signaling	1.79	0.0899	NaN	KRT13	keratin 13	Cytoplasm	other	2.43456e-10	1.96942e-11	up	2.82585	2.82585	1.49869
Glucocorticoid Receptor Signaling	1.79	0.0899	NaN	PCK2	phosphoenolpyruvate carboxykinase 2, mitochondrial	Cytoplasm	kinase	1.11075e-16	2.87377e-19	up	3.97411	3.97411	1.99063
Glucocorticoid Receptor Signaling	1.79	0.0899	NaN	ANXA1	annexin A1	Plasma Membrane	enzyme	3.97415e-14	6.3426e-16	up	2.30186	2.30186	1.2028
Glucocorticoid Receptor Signaling	1.79	0.0899	NaN	FRS2	fibroblast growth factor receptor substrate 2	Plasma Membrane	kinase	1.94843e-10	1.53544e-11	down	2.38037	-2.38037	-1.25119
Glucocorticoid Receptor Signaling	1.79	0.0899	NaN	MMP1	matrix metallopeptidase 1	Extracellular Space	peptidase	1.56417e-16	4.62584e-19	up	10.3475	10.3475	3.37121
Glucocorticoid Receptor Signaling	1.79	0.0899	NaN	ATM	ATM serine/threonine kinase	Nucleus	kinase	1.92213e-10	1.51079e-11	up	2.52849	2.52849	1.33828
Glucocorticoid Receptor Signaling	1.79	0.0899	NaN	RRAS	RAS related	Cytoplasm	enzyme	5.25891e-15	5.0948e-17	up	2.12192	2.12192	1.08537
Glucocorticoid Receptor Signaling	1.79	0.0899	NaN	TAF5L	TATA-box binding protein associated factor 5 like	Nucleus	transcription regulator	5.9634e-12	2.61804e-13	down	2.50795	-2.50795	-1.32651
Glucocorticoid Receptor Signaling	1.79	0.0899	NaN	CREBBP	CREB binding protein	Nucleus	transcription regulator	1.37652e-10	1.02496e-11	down	2.3738	-2.3738	-1.2472
Glucocorticoid Receptor Signaling	1.79	0.0899	NaN	SMARCE1	SWI/SNF related, matrix associated, actin dependent regulator of chromatin, subfamily e, member 1	Nucleus	transcription regulator	1.04725e-11	5.08621e-13	down	2.05499	-2.05499	-1.03913
Glucocorticoid Receptor Signaling	1.79	0.0899	NaN	CEBPB	CCAAT/enhancer binding protein beta	Nucleus	transcription regulator	1.80281e-14	2.37623e-16	up	2.03533	2.03533	1.02526
Glucocorticoid Receptor Signaling	1.79	0.0899	NaN	KRT86	keratin 86	Cytoplasm	other	5.18654e-14	8.59487e-16	up	3.82239	3.82239	1.93447
Glucocorticoid Receptor Signaling	1.79	0.0899	NaN	KRT81	keratin 81	Cytoplasm	other	2.53629e-12	9.50528e-14	up	3.09218	3.09218	1.62862
Glucocorticoid Receptor Signaling	1.79	0.0899	NaN	HSPA8	heat shock protein family A (Hsp70) member 8	Cytoplasm	enzyme	3.80291e-09	4.4715e-10	up	2.61333	2.61333	1.38589
Glucocorticoid Receptor Signaling	1.79	0.0899	NaN	IRS1	insulin receptor substrate 1	Cytoplasm	enzyme	1.68367e-13	3.66146e-15	down	4.26678	-4.26678	-2.09315
Glucocorticoid Receptor Signaling	1.79	0.0899	NaN	GTF2H1	general transcription factor IIH subunit 1	Nucleus	transcription regulator	8.05037e-11	5.50661e-12	down	3.04137	-3.04137	-1.60472
Glucocorticoid Receptor Signaling	1.79	0.0899	NaN	NFATC2	nuclear factor of activated T cells 2	Nucleus	transcription regulator	2.45483e-11	1.39314e-12	up	2.4188	2.4188	1.27429
Glucocorticoid Receptor Signaling	1.79	0.0899	NaN	KRT15	keratin 15	Cytoplasm	other	7.50629e-13	2.17205e-14	up	2.94998	2.94998	1.56071
Mouse Embryonic Stem Cell Pluripotency	1.78	0.116	-0.832	TCF4	transcription factor 4	Nucleus	transcription regulator	1.62118e-12	5.51775e-14	down	3.61221	-3.61221	-1.85288
Mouse Embryonic Stem Cell Pluripotency	1.78	0.116	-0.832	JAK1	Janus kinase 1	Cytoplasm	kinase	9.53151e-13	2.89901e-14	up	2.49216	2.49216	1.3174
Mouse Embryonic Stem Cell Pluripotency	1.78	0.116	-0.832	RALA	RAS like proto-oncogene A	Cytoplasm	enzyme	9.09297e-15	1.02465e-16	down	2.19007	-2.19007	-1.13098
Mouse Embryonic Stem Cell Pluripotency	1.78	0.116	-0.832	RRAS	RAS related	Cytoplasm	enzyme	5.25891e-15	5.0948e-17	up	2.12192	2.12192	1.08537
Mouse Embryonic Stem Cell Pluripotency	1.78	0.116	-0.832	FZD3	frizzled class receptor 3	Plasma Membrane	G-protein coupled receptor	2.28095e-08	3.33618e-09	down	2.71438	-2.71438	-1.44062
Mouse Embryonic Stem Cell Pluripotency	1.78	0.116	-0.832	PIK3R1	phosphoinositide-3-kinase regulatory subunit 1	Cytoplasm	kinase	2.06134e-13	4.64569e-15	down	2.77904	-2.77904	-1.47459
Mouse Embryonic Stem Cell Pluripotency	1.78	0.116	-0.832	CREBBP	CREB binding protein	Nucleus	transcription regulator	1.37652e-10	1.02496e-11	down	2.3738	-2.3738	-1.2472
Mouse Embryonic Stem Cell Pluripotency	1.78	0.116	-0.832	BMPR2	bone morphogenetic protein receptor type 2	Plasma Membrane	kinase	2.36517e-18	1.32658e-21	down	10.6878	-10.6878	-3.4179
Mouse Embryonic Stem Cell Pluripotency	1.78	0.116	-0.832	APC	APC, WNT signaling pathway regulator	Nucleus	enzyme	7.52204e-08	1.26799e-08	down	2.08765	-2.08765	-1.06188
Mouse Embryonic Stem Cell Pluripotency	1.78	0.116	-0.832	IRS1	insulin receptor substrate 1	Cytoplasm	enzyme	1.68367e-13	3.66146e-15	down	4.26678	-4.26678	-2.09315
Mouse Embryonic Stem Cell Pluripotency	1.78	0.116	-0.832	GSK3B	glycogen synthase kinase 3 beta	Nucleus	kinase	5.73549e-14	9.76776e-16	down	2.31804	-2.31804	-1.2129
Mouse Embryonic Stem Cell Pluripotency	1.78	0.116	-0.832	FRS2	fibroblast growth factor receptor substrate 2	Plasma Membrane	kinase	1.94843e-10	1.53544e-11	down	2.38037	-2.38037	-1.25119
Mouse Embryonic Stem Cell Pluripotency	1.78	0.116	-0.832	ATM	ATM serine/threonine kinase	Nucleus	kinase	1.92213e-10	1.51079e-11	up	2.52849	2.52849	1.33828
Prolactin Signaling	1.77	0.124	-0.333	SOCS1	suppressor of cytokine signaling 1	Cytoplasm	other	9.36232e-08	1.61759e-08	up	2.2018	2.2018	1.13868
Prolactin Signaling	1.77	0.124	-0.333	RALA	RAS like proto-oncogene A	Cytoplasm	enzyme	9.09297e-15	1.02465e-16	down	2.19007	-2.19007	-1.13098
Prolactin Signaling	1.77	0.124	-0.333	RRAS	RAS related	Cytoplasm	enzyme	5.25891e-15	5.0948e-17	up	2.12192	2.12192	1.08537
Prolactin Signaling	1.77	0.124	-0.333	PIK3R1	phosphoinositide-3-kinase regulatory subunit 1	Cytoplasm	kinase	2.06134e-13	4.64569e-15	down	2.77904	-2.77904	-1.47459
Prolactin Signaling	1.77	0.124	-0.333	IRS1	insulin receptor substrate 1	Cytoplasm	enzyme	1.68367e-13	3.66146e-15	down	4.26678	-4.26678	-2.09315
Prolactin Signaling	1.77	0.124	-0.333	CREBBP	CREB binding protein	Nucleus	transcription regulator	1.37652e-10	1.02496e-11	down	2.3738	-2.3738	-1.2472
Prolactin Signaling	1.77	0.124	-0.333	SOCS2	suppressor of cytokine signaling 2	Cytoplasm	other	9.59609e-14	1.86225e-15	down	2.02741	-2.02741	-1.01964
Prolactin Signaling	1.77	0.124	-0.333	SOCS4	suppressor of cytokine signaling 4	Cytoplasm	other	2.17815e-12	7.89653e-14	down	2.18609	-2.18609	-1.12835
Prolactin Signaling	1.77	0.124	-0.333	CEBPB	CCAAT/enhancer binding protein beta	Nucleus	transcription regulator	1.80281e-14	2.37623e-16	up	2.03533	2.03533	1.02526
Prolactin Signaling	1.77	0.124	-0.333	FRS2	fibroblast growth factor receptor substrate 2	Plasma Membrane	kinase	1.94843e-10	1.53544e-11	down	2.38037	-2.38037	-1.25119
Prolactin Signaling	1.77	0.124	-0.333	ATM	ATM serine/threonine kinase	Nucleus	kinase	1.92213e-10	1.51079e-11	up	2.52849	2.52849	1.33828
Unfolded protein response	1.75	0.143	NaN	HSPA8	heat shock protein family A (Hsp70) member 8	Cytoplasm	enzyme	3.80291e-09	4.4715e-10	up	2.61333	2.61333	1.38589
Unfolded protein response	1.75	0.143	NaN	HSPA4	heat shock protein family A (Hsp70) member 4	Cytoplasm	other	1.88669e-12	6.684e-14	down	3.01439	-3.01439	-1.59187
Unfolded protein response	1.75	0.143	NaN	DDIT3	DNA damage inducible transcript 3	Nucleus	transcription regulator	8.24086e-16	4.05488e-18	up	5.50112	5.50112	2.45973
Unfolded protein response	1.75	0.143	NaN	ERO1B	endoplasmic reticulum oxidoreductase 1 beta	Cytoplasm	enzyme	3.43526e-08	5.27059e-09	up	2.63827	2.63827	1.39959
Unfolded protein response	1.75	0.143	NaN	HSPA1A/HSPA1B	heat shock protein family A (Hsp70) member 1A	Cytoplasm	enzyme	5.65643e-08	9.19473e-09	down	2.40077	-2.40077	-1.2635
Unfolded protein response	1.75	0.143	NaN	CEBPB	CCAAT/enhancer binding protein beta	Nucleus	transcription regulator	1.80281e-14	2.37623e-16	up	2.03533	2.03533	1.02526
Unfolded protein response	1.75	0.143	NaN	DNAJB9	DnaJ heat shock protein family (Hsp40) member B9	Nucleus	other	1.84121e-11	9.91861e-13	up	2.81981	2.81981	1.4956
Unfolded protein response	1.75	0.143	NaN	HSPA5	heat shock protein family A (Hsp70) member 5	Cytoplasm	enzyme	4.67754e-19	1.90803e-22	up	2.52689	2.52689	1.33736
Ovarian Cancer Signaling	1.75	0.107	-0.333	PRKACB	protein kinase cAMP-activated catalytic subunit beta	Cytoplasm	kinase	2.22739e-11	1.23908e-12	down	2.23902	-2.23902	-1.16287
Ovarian Cancer Signaling	1.75	0.107	-0.333	TCF4	transcription factor 4	Nucleus	transcription regulator	1.62118e-12	5.51775e-14	down	3.61221	-3.61221	-1.85288
Ovarian Cancer Signaling	1.75	0.107	-0.333	RALA	RAS like proto-oncogene A	Cytoplasm	enzyme	9.09297e-15	1.02465e-16	down	2.19007	-2.19007	-1.13098
Ovarian Cancer Signaling	1.75	0.107	-0.333	PA2G4	proliferation-associated 2G4	Nucleus	transcription regulator	9.37038e-12	4.45538e-13	down	2.70964	-2.70964	-1.4381
Ovarian Cancer Signaling	1.75	0.107	-0.333	RRAS	RAS related	Cytoplasm	enzyme	5.25891e-15	5.0948e-17	up	2.12192	2.12192	1.08537
Ovarian Cancer Signaling	1.75	0.107	-0.333	FZD3	frizzled class receptor 3	Plasma Membrane	G-protein coupled receptor	2.28095e-08	3.33618e-09	down	2.71438	-2.71438	-1.44062
Ovarian Cancer Signaling	1.75	0.107	-0.333	PIK3R1	phosphoinositide-3-kinase regulatory subunit 1	Cytoplasm	kinase	2.06134e-13	4.64569e-15	down	2.77904	-2.77904	-1.47459
Ovarian Cancer Signaling	1.75	0.107	-0.333	APC	APC, WNT signaling pathway regulator	Nucleus	enzyme	7.52204e-08	1.26799e-08	down	2.08765	-2.08765	-1.06188
Ovarian Cancer Signaling	1.75	0.107	-0.333	PTEN	phosphatase and tensin homolog	Cytoplasm	phosphatase	5.66703e-13	1.56037e-14	down	3.54785	-3.54785	-1.82695
Ovarian Cancer Signaling	1.75	0.107	-0.333	VEGFA	vascular endothelial growth factor A	Extracellular Space	growth factor	3.6356e-15	3.02164e-17	up	4.69774	4.69774	2.23197
Ovarian Cancer Signaling	1.75	0.107	-0.333	IRS1	insulin receptor substrate 1	Cytoplasm	enzyme	1.68367e-13	3.66146e-15	down	4.26678	-4.26678	-2.09315
Ovarian Cancer Signaling	1.75	0.107	-0.333	CD44	CD44 molecule (Indian blood group)	Plasma Membrane	other	1.24837e-07	2.23646e-08	down	2.19728	-2.19728	-1.13572
Ovarian Cancer Signaling	1.75	0.107	-0.333	GSK3B	glycogen synthase kinase 3 beta	Nucleus	kinase	5.73549e-14	9.76776e-16	down	2.31804	-2.31804	-1.2129
Ovarian Cancer Signaling	1.75	0.107	-0.333	FRS2	fibroblast growth factor receptor substrate 2	Plasma Membrane	kinase	1.94843e-10	1.53544e-11	down	2.38037	-2.38037	-1.25119
Ovarian Cancer Signaling	1.75	0.107	-0.333	EGFR	epidermal growth factor receptor	Plasma Membrane	kinase	1.73701e-14	2.25851e-16	up	3.93396	3.93396	1.97598
Ovarian Cancer Signaling	1.75	0.107	-0.333	ATM	ATM serine/threonine kinase	Nucleus	kinase	1.92213e-10	1.51079e-11	up	2.52849	2.52849	1.33828
Spermine and Spermidine Degradation I	1.7	0.5	NaN	SMOX	spermine oxidase	Cytoplasm	enzyme	1.92178e-12	6.8348e-14	up	2.2355	2.2355	1.1606
Spermine and Spermidine Degradation I	1.7	0.5	NaN	SAT1	spermidine/spermine N1-acetyltransferase 1	Cytoplasm	enzyme	1.68911e-16	5.30346e-19	up	2.07211	2.07211	1.0511
Geranylgeranyldiphosphate Biosynthesis	1.7	0.5	NaN	FDPS	farnesyl diphosphate synthase	Cytoplasm	enzyme	1.68772e-15	1.0886e-17	down	2.09203	-2.09203	-1.06491
Geranylgeranyldiphosphate Biosynthesis	1.7	0.5	NaN	GGPS1	geranylgeranyl diphosphate synthase 1	Cytoplasm	enzyme	5.01345e-10	4.48761e-11	down	2.02464	-2.02464	-1.01766
AMPK Signaling	1.7	0.0972	-0.728	PRKACB	protein kinase cAMP-activated catalytic subunit beta	Cytoplasm	kinase	2.22739e-11	1.23908e-12	down	2.23902	-2.23902	-1.16287
AMPK Signaling	1.7	0.0972	-0.728	TSC1	TSC complex subunit 1	Cytoplasm	other	5.36203e-14	8.96487e-16	down	3.53321	-3.53321	-1.82098
AMPK Signaling	1.7	0.0972	-0.728	ULK1	unc-51 like autophagy activating kinase 1	Cytoplasm	kinase	1.28227e-15	7.42082e-18	up	3.59369	3.59369	1.84547
AMPK Signaling	1.7	0.0972	-0.728	PRKAB2	protein kinase AMP-activated non-catalytic subunit beta 2	Cytoplasm	kinase	1.07126e-10	7.62531e-12	up	2.30628	2.30628	1.20557
AMPK Signaling	1.7	0.0972	-0.728	PIK3R1	phosphoinositide-3-kinase regulatory subunit 1	Cytoplasm	kinase	2.06134e-13	4.64569e-15	down	2.77904	-2.77904	-1.47459
AMPK Signaling	1.7	0.0972	-0.728	CREBBP	CREB binding protein	Nucleus	transcription regulator	1.37652e-10	1.02496e-11	down	2.3738	-2.3738	-1.2472
AMPK Signaling	1.7	0.0972	-0.728	SMARCE1	SWI/SNF related, matrix associated, actin dependent regulator of chromatin, subfamily e, member 1	Nucleus	transcription regulator	1.04725e-11	5.08621e-13	down	2.05499	-2.05499	-1.03913
AMPK Signaling	1.7	0.0972	-0.728	CFTR	cystic fibrosis transmembrane conductance regulator	Plasma Membrane	ion channel	4.41856e-17	8.67401e-20	down	3.73277	-3.73277	-1.90025
AMPK Signaling	1.7	0.0972	-0.728	CREB5	cAMP responsive element binding protein 5	Nucleus	transcription regulator	1.43104e-12	4.72087e-14	up	2.32804	2.32804	1.21911
AMPK Signaling	1.7	0.0972	-0.728	EIF4EBP1	eukaryotic translation initiation factor 4E binding protein 1	Cytoplasm	translation regulator	4.36753e-16	1.70363e-18	up	2.61373	2.61373	1.38611
AMPK Signaling	1.7	0.0972	-0.728	GYS1	glycogen synthase 1	Cytoplasm	enzyme	4.34214e-09	5.18288e-10	down	2.19177	-2.19177	-1.13209
AMPK Signaling	1.7	0.0972	-0.728	ADRB1	adrenoceptor beta 1	Plasma Membrane	G-protein coupled receptor	1.29711e-09	1.31781e-10	up	2.27711	2.27711	1.18721
AMPK Signaling	1.7	0.0972	-0.728	PCK2	phosphoenolpyruvate carboxykinase 2, mitochondrial	Cytoplasm	kinase	1.11075e-16	2.87377e-19	up	3.97411	3.97411	1.99063
AMPK Signaling	1.7	0.0972	-0.728	TBC1D1	TBC1 domain family member 1	Nucleus	other	3.97268e-08	6.20555e-09	down	2.02636	-2.02636	-1.01889
AMPK Signaling	1.7	0.0972	-0.728	IRS1	insulin receptor substrate 1	Cytoplasm	enzyme	1.68367e-13	3.66146e-15	down	4.26678	-4.26678	-2.09315
AMPK Signaling	1.7	0.0972	-0.728	RPTOR	regulatory associated protein of MTOR complex 1	Cytoplasm	other	2.1243e-09	2.32122e-10	down	2.35929	-2.35929	-1.23835
AMPK Signaling	1.7	0.0972	-0.728	ACACA	acetyl-CoA carboxylase alpha	Cytoplasm	enzyme	2.03413e-14	2.77182e-16	down	2.21799	-2.21799	-1.14925
AMPK Signaling	1.7	0.0972	-0.728	AK2	adenylate kinase 2	Cytoplasm	kinase	4.16093e-10	3.63315e-11	down	2.20191	-2.20191	-1.13875
AMPK Signaling	1.7	0.0972	-0.728	FRS2	fibroblast growth factor receptor substrate 2	Plasma Membrane	kinase	1.94843e-10	1.53544e-11	down	2.38037	-2.38037	-1.25119
AMPK Signaling	1.7	0.0972	-0.728	AKT1S1	AKT1 substrate 1	Cytoplasm	other	1.75734e-10	1.3629e-11	down	2.21693	-2.21693	-1.14856
AMPK Signaling	1.7	0.0972	-0.728	ATM	ATM serine/threonine kinase	Nucleus	kinase	1.92213e-10	1.51079e-11	up	2.52849	2.52849	1.33828
Reelin Signaling in Neurons	1.67	0.12	NaN	MAP3K9	mitogen-activated protein kinase kinase kinase 9	Cytoplasm	kinase	7.2857e-11	4.90555e-12	up	2.34216	2.34216	1.22784
Reelin Signaling in Neurons	1.67	0.12	NaN	ARHGEF12	Rho guanine nucleotide exchange factor 12	Cytoplasm	other	8.40031e-10	8.08035e-11	up	2.61585	2.61585	1.38728
Reelin Signaling in Neurons	1.67	0.12	NaN	PIK3R1	phosphoinositide-3-kinase regulatory subunit 1	Cytoplasm	kinase	2.06134e-13	4.64569e-15	down	2.77904	-2.77904	-1.47459
Reelin Signaling in Neurons	1.67	0.12	NaN	IRS1	insulin receptor substrate 1	Cytoplasm	enzyme	1.68367e-13	3.66146e-15	down	4.26678	-4.26678	-2.09315
Reelin Signaling in Neurons	1.67	0.12	NaN	ITGA2	integrin subunit alpha 2	Plasma Membrane	transmembrane receptor	2.9923e-14	4.44399e-16	up	2.06518	2.06518	1.04627
Reelin Signaling in Neurons	1.67	0.12	NaN	ARHGEF2	Rho/Rac guanine nucleotide exchange factor 2	Cytoplasm	other	4.83978e-10	4.31365e-11	up	2.13358	2.13358	1.09327
Reelin Signaling in Neurons	1.67	0.12	NaN	GSK3B	glycogen synthase kinase 3 beta	Nucleus	kinase	5.73549e-14	9.76776e-16	down	2.31804	-2.31804	-1.2129
Reelin Signaling in Neurons	1.67	0.12	NaN	FRK	fyn related Src family tyrosine kinase	Nucleus	kinase	2.31978e-14	3.24097e-16	up	5.23936	5.23936	2.38939
Reelin Signaling in Neurons	1.67	0.12	NaN	ARHGEF9	Cdc42 guanine nucleotide exchange factor 9	Cytoplasm	other	2.6225e-10	2.14085e-11	down	2.44647	-2.44647	-1.2907
Reelin Signaling in Neurons	1.67	0.12	NaN	FRS2	fibroblast growth factor receptor substrate 2	Plasma Membrane	kinase	1.94843e-10	1.53544e-11	down	2.38037	-2.38037	-1.25119
Reelin Signaling in Neurons	1.67	0.12	NaN	ATM	ATM serine/threonine kinase	Nucleus	kinase	1.92213e-10	1.51079e-11	up	2.52849	2.52849	1.33828
Virus Entry via Endocytic Pathways	1.67	0.112	NaN	FLNB	filamin B	Cytoplasm	other	3.94718e-19	1.50948e-22	up	2.91423	2.91423	1.54312
Virus Entry via Endocytic Pathways	1.67	0.112	NaN	CD55	CD55 molecule (Cromer blood group)	Plasma Membrane	other	6.75656e-15	7.02803e-17	up	2.79732	2.79732	1.48404
Virus Entry via Endocytic Pathways	1.67	0.112	NaN	RALA	RAS like proto-oncogene A	Cytoplasm	enzyme	9.09297e-15	1.02465e-16	down	2.19007	-2.19007	-1.13098
Virus Entry via Endocytic Pathways	1.67	0.112	NaN	RRAS	RAS related	Cytoplasm	enzyme	5.25891e-15	5.0948e-17	up	2.12192	2.12192	1.08537
Virus Entry via Endocytic Pathways	1.67	0.112	NaN	PIK3R1	phosphoinositide-3-kinase regulatory subunit 1	Cytoplasm	kinase	2.06134e-13	4.64569e-15	down	2.77904	-2.77904	-1.47459
Virus Entry via Endocytic Pathways	1.67	0.112	NaN	IRS1	insulin receptor substrate 1	Cytoplasm	enzyme	1.68367e-13	3.66146e-15	down	4.26678	-4.26678	-2.09315
Virus Entry via Endocytic Pathways	1.67	0.112	NaN	HLA-B	major histocompatibility complex, class I, B	Plasma Membrane	transmembrane receptor	1.39437e-15	8.35401e-18	up	2.12073	2.12073	1.08456
Virus Entry via Endocytic Pathways	1.67	0.112	NaN	ITGA2	integrin subunit alpha 2	Plasma Membrane	transmembrane receptor	2.9923e-14	4.44399e-16	up	2.06518	2.06518	1.04627
Virus Entry via Endocytic Pathways	1.67	0.112	NaN	CAV1	caveolin 1	Plasma Membrane	transmembrane receptor	6.25536e-13	1.74947e-14	up	2.58512	2.58512	1.37023
Virus Entry via Endocytic Pathways	1.67	0.112	NaN	TFRC	transferrin receptor	Plasma Membrane	transporter	6.80808e-15	7.09898e-17	down	2.12399	-2.12399	-1.08678
Virus Entry via Endocytic Pathways	1.67	0.112	NaN	ITGB4	integrin subunit beta 4	Plasma Membrane	transmembrane receptor	6.38114e-13	1.7879e-14	up	2.18062	2.18062	1.12474
Virus Entry via Endocytic Pathways	1.67	0.112	NaN	FRS2	fibroblast growth factor receptor substrate 2	Plasma Membrane	kinase	1.94843e-10	1.53544e-11	down	2.38037	-2.38037	-1.25119
Virus Entry via Endocytic Pathways	1.67	0.112	NaN	ATM	ATM serine/threonine kinase	Nucleus	kinase	1.92213e-10	1.51079e-11	up	2.52849	2.52849	1.33828
Tight Junction Signaling	1.64	0.102	NaN	PRKACB	protein kinase cAMP-activated catalytic subunit beta	Cytoplasm	kinase	2.22739e-11	1.23908e-12	down	2.23902	-2.23902	-1.16287
Tight Junction Signaling	1.64	0.102	NaN	MYH4	myosin heavy chain 4	Cytoplasm	enzyme	1.9874e-19	3.7321e-23	up	7.68144	7.68144	2.94138
Tight Junction Signaling	1.64	0.102	NaN	TIAM1	T cell lymphoma invasion and metastasis 1	Cytoplasm	other	2.42274e-14	3.44659e-16	up	2.83899	2.83899	1.50538
Tight Junction Signaling	1.64	0.102	NaN	TJP2	tight junction protein 2	Plasma Membrane	kinase	2.09395e-15	1.44138e-17	up	2.36027	2.36027	1.23895
Tight Junction Signaling	1.64	0.102	NaN	TNFRSF1A	TNF receptor superfamily member 1A	Plasma Membrane	transmembrane receptor	2.79729e-09	3.16714e-10	up	2.11808	2.11808	1.08276
Tight Junction Signaling	1.64	0.102	NaN	AFDN	afadin, adherens junction formation factor	Nucleus	other	3.95753e-10	3.43549e-11	up	2.6523	2.6523	1.40725
Tight Junction Signaling	1.64	0.102	NaN	CASK	calcium/calmodulin dependent serine protein kinase	Plasma Membrane	kinase	3.08888e-11	1.81592e-12	down	2.63471	-2.63471	-1.39765
Tight Junction Signaling	1.64	0.102	NaN	PTEN	phosphatase and tensin homolog	Cytoplasm	phosphatase	5.66703e-13	1.56037e-14	down	3.54785	-3.54785	-1.82695
Tight Junction Signaling	1.64	0.102	NaN	CPSF6	cleavage and polyadenylation specific factor 6	Nucleus	other	1.3167e-16	3.59186e-19	down	5.08064	-5.08064	-2.34501
Tight Junction Signaling	1.64	0.102	NaN	CLDN1	claudin 1	Plasma Membrane	other	1.03436e-13	2.03845e-15	up	2.6909	2.6909	1.42809
Tight Junction Signaling	1.64	0.102	NaN	ARHGEF2	Rho/Rac guanine nucleotide exchange factor 2	Cytoplasm	other	4.83978e-10	4.31365e-11	up	2.13358	2.13358	1.09327
Tight Junction Signaling	1.64	0.102	NaN	NECTIN1	nectin cell adhesion molecule 1	Plasma Membrane	other	1.05159e-08	1.39493e-09	up	2.11925	2.11925	1.08356
Tight Junction Signaling	1.64	0.102	NaN	CLDN2	claudin 2	Plasma Membrane	other	1.82455e-07	3.41475e-08	down	2.02647	-2.02647	-1.01897
Tight Junction Signaling	1.64	0.102	NaN	SPTAN1	spectrin alpha, non-erythrocytic 1	Plasma Membrane	other	3.57036e-12	1.43819e-13	up	2.56315	2.56315	1.35792
Tight Junction Signaling	1.64	0.102	NaN	VCL	vinculin	Plasma Membrane	enzyme	4.43841e-09	5.31604e-10	up	2.57644	2.57644	1.36538
Tight Junction Signaling	1.64	0.102	NaN	PATJ	PATJ, crumbs cell polarity complex component	Plasma Membrane	other	1.0746e-10	7.65458e-12	down	3.01337	-3.01337	-1.59138
Tight Junction Signaling	1.64	0.102	NaN	CSTF3	cleavage stimulation factor subunit 3	Nucleus	other	6.45667e-16	2.93006e-18	down	3.02136	-3.02136	-1.5952
Telomerase Signaling	1.64	0.111	-1	TERF2	telomeric repeat binding factor 2	Nucleus	other	1.41968e-09	1.4608e-10	down	2.40491	-2.40491	-1.26598
Telomerase Signaling	1.64	0.111	-1	HDAC4	histone deacetylase 4	Nucleus	transcription regulator	1.23456e-08	1.6713e-09	down	2.90641	-2.90641	-1.53924
Telomerase Signaling	1.64	0.111	-1	RALA	RAS like proto-oncogene A	Cytoplasm	enzyme	9.09297e-15	1.02465e-16	down	2.19007	-2.19007	-1.13098
Telomerase Signaling	1.64	0.111	-1	HDAC8	histone deacetylase 8	Nucleus	transcription regulator	3.20175e-10	2.70758e-11	down	2.48271	-2.48271	-1.31191
Telomerase Signaling	1.64	0.111	-1	RRAS	RAS related	Cytoplasm	enzyme	5.25891e-15	5.0948e-17	up	2.12192	2.12192	1.08537
Telomerase Signaling	1.64	0.111	-1	ETS2	ETS proto-oncogene 2, transcription factor	Nucleus	transcription regulator	1.18503e-14	1.41996e-16	down	2.48113	-2.48113	-1.311
Telomerase Signaling	1.64	0.111	-1	PIK3R1	phosphoinositide-3-kinase regulatory subunit 1	Cytoplasm	kinase	2.06134e-13	4.64569e-15	down	2.77904	-2.77904	-1.47459
Telomerase Signaling	1.64	0.111	-1	IRS1	insulin receptor substrate 1	Cytoplasm	enzyme	1.68367e-13	3.66146e-15	down	4.26678	-4.26678	-2.09315
Telomerase Signaling	1.64	0.111	-1	DKC1	dyskerin pseudouridine synthase 1	Nucleus	enzyme	2.55346e-14	3.69114e-16	down	2.26757	-2.26757	-1.18115
Telomerase Signaling	1.64	0.111	-1	TPP1	tripeptidyl peptidase 1	Cytoplasm	peptidase	4.22064e-14	6.82206e-16	down	2.66678	-2.66678	-1.4151
Telomerase Signaling	1.64	0.111	-1	FRS2	fibroblast growth factor receptor substrate 2	Plasma Membrane	kinase	1.94843e-10	1.53544e-11	down	2.38037	-2.38037	-1.25119
Telomerase Signaling	1.64	0.111	-1	ATM	ATM serine/threonine kinase	Nucleus	kinase	1.92213e-10	1.51079e-11	up	2.52849	2.52849	1.33828
Telomerase Signaling	1.64	0.111	-1	EGFR	epidermal growth factor receptor	Plasma Membrane	kinase	1.73701e-14	2.25851e-16	up	3.93396	3.93396	1.97598
IL-2 Signaling	1.63	0.129	-1	SOCS1	suppressor of cytokine signaling 1	Cytoplasm	other	9.36232e-08	1.61759e-08	up	2.2018	2.2018	1.13868
IL-2 Signaling	1.63	0.129	-1	JAK1	Janus kinase 1	Cytoplasm	kinase	9.53151e-13	2.89901e-14	up	2.49216	2.49216	1.3174
IL-2 Signaling	1.63	0.129	-1	RALA	RAS like proto-oncogene A	Cytoplasm	enzyme	9.09297e-15	1.02465e-16	down	2.19007	-2.19007	-1.13098
IL-2 Signaling	1.63	0.129	-1	RRAS	RAS related	Cytoplasm	enzyme	5.25891e-15	5.0948e-17	up	2.12192	2.12192	1.08537
IL-2 Signaling	1.63	0.129	-1	PIK3R1	phosphoinositide-3-kinase regulatory subunit 1	Cytoplasm	kinase	2.06134e-13	4.64569e-15	down	2.77904	-2.77904	-1.47459
IL-2 Signaling	1.63	0.129	-1	IRS1	insulin receptor substrate 1	Cytoplasm	enzyme	1.68367e-13	3.66146e-15	down	4.26678	-4.26678	-2.09315
IL-2 Signaling	1.63	0.129	-1	SYK	spleen associated tyrosine kinase	Cytoplasm	kinase	1.59613e-08	2.23809e-09	down	2.52895	-2.52895	-1.33854
IL-2 Signaling	1.63	0.129	-1	FRS2	fibroblast growth factor receptor substrate 2	Plasma Membrane	kinase	1.94843e-10	1.53544e-11	down	2.38037	-2.38037	-1.25119
IL-2 Signaling	1.63	0.129	-1	ATM	ATM serine/threonine kinase	Nucleus	kinase	1.92213e-10	1.51079e-11	up	2.52849	2.52849	1.33828
Aldosterone Signaling in Epithelial Cells	1.62	0.101	-1.134	NEDD4	neural precursor cell expressed, developmentally down-regulated 4, E3 ubiquitin protein ligase	Cytoplasm	enzyme	5.67564e-11	3.67678e-12	up	3.50929	3.50929	1.81118
Aldosterone Signaling in Epithelial Cells	1.62	0.101	-1.134	PIK3R1	phosphoinositide-3-kinase regulatory subunit 1	Cytoplasm	kinase	2.06134e-13	4.64569e-15	down	2.77904	-2.77904	-1.47459
Aldosterone Signaling in Epithelial Cells	1.62	0.101	-1.134	SLC12A2	solute carrier family 12 member 2	Plasma Membrane	transporter	4.74765e-15	4.32111e-17	down	2.07426	-2.07426	-1.0526
Aldosterone Signaling in Epithelial Cells	1.62	0.101	-1.134	HSPA1A/HSPA1B	heat shock protein family A (Hsp70) member 1A	Cytoplasm	enzyme	5.65643e-08	9.19473e-09	down	2.40077	-2.40077	-1.2635
Aldosterone Signaling in Epithelial Cells	1.62	0.101	-1.134	HSPD1	heat shock protein family D (Hsp60) member 1	Cytoplasm	enzyme	1.1615e-14	1.38033e-16	up	7.33793	7.33793	2.87537
Aldosterone Signaling in Epithelial Cells	1.62	0.101	-1.134	DNAJB9	DnaJ heat shock protein family (Hsp40) member B9	Nucleus	other	1.84121e-11	9.91861e-13	up	2.81981	2.81981	1.4956
Aldosterone Signaling in Epithelial Cells	1.62	0.101	-1.134	HSPA5	heat shock protein family A (Hsp70) member 5	Cytoplasm	enzyme	4.67754e-19	1.90803e-22	up	2.52689	2.52689	1.33736
Aldosterone Signaling in Epithelial Cells	1.62	0.101	-1.134	DNAJC11	DnaJ heat shock protein family (Hsp40) member C11	Cytoplasm	other	1.34301e-12	4.36574e-14	down	2.25245	-2.25245	-1.17149
Aldosterone Signaling in Epithelial Cells	1.62	0.101	-1.134	HSPA8	heat shock protein family A (Hsp70) member 8	Cytoplasm	enzyme	3.80291e-09	4.4715e-10	up	2.61333	2.61333	1.38589
Aldosterone Signaling in Epithelial Cells	1.62	0.101	-1.134	HSPA4	heat shock protein family A (Hsp70) member 4	Cytoplasm	other	1.88669e-12	6.684e-14	down	3.01439	-3.01439	-1.59187
Aldosterone Signaling in Epithelial Cells	1.62	0.101	-1.134	SACS	sacsin molecular chaperone	Plasma Membrane	other	6.54504e-13	1.8405e-14	down	3.35276	-3.35276	-1.74535
Aldosterone Signaling in Epithelial Cells	1.62	0.101	-1.134	IRS1	insulin receptor substrate 1	Cytoplasm	enzyme	1.68367e-13	3.66146e-15	down	4.26678	-4.26678	-2.09315
Aldosterone Signaling in Epithelial Cells	1.62	0.101	-1.134	HSPA13	heat shock protein family A (Hsp70) member 13	Cytoplasm	other	8.25973e-16	4.08522e-18	up	6.34032	6.34032	2.66456
Aldosterone Signaling in Epithelial Cells	1.62	0.101	-1.134	FRS2	fibroblast growth factor receptor substrate 2	Plasma Membrane	kinase	1.94843e-10	1.53544e-11	down	2.38037	-2.38037	-1.25119
Aldosterone Signaling in Epithelial Cells	1.62	0.101	-1.134	DNAJC16	DnaJ heat shock protein family (Hsp40) member C16	Other	other	5.45671e-10	4.95812e-11	down	2.58793	-2.58793	-1.3718
Aldosterone Signaling in Epithelial Cells	1.62	0.101	-1.134	PIP4K2A	phosphatidylinositol-5-phosphate 4-kinase type 2 alpha	Cytoplasm	kinase	5.20899e-09	6.34524e-10	up	2.03977	2.03977	1.02841
Aldosterone Signaling in Epithelial Cells	1.62	0.101	-1.134	ATM	ATM serine/threonine kinase	Nucleus	kinase	1.92213e-10	1.51079e-11	up	2.52849	2.52849	1.33828
IL-4 Signaling	1.58	0.116	NaN	SOCS1	suppressor of cytokine signaling 1	Cytoplasm	other	9.36232e-08	1.61759e-08	up	2.2018	2.2018	1.13868
IL-4 Signaling	1.58	0.116	NaN	JAK1	Janus kinase 1	Cytoplasm	kinase	9.53151e-13	2.89901e-14	up	2.49216	2.49216	1.3174
IL-4 Signaling	1.58	0.116	NaN	RALA	RAS like proto-oncogene A	Cytoplasm	enzyme	9.09297e-15	1.02465e-16	down	2.19007	-2.19007	-1.13098
IL-4 Signaling	1.58	0.116	NaN	SYNJ1	synaptojanin 1	Cytoplasm	phosphatase	7.55348e-10	7.17526e-11	up	3.50543	3.50543	1.80959
IL-4 Signaling	1.58	0.116	NaN	RRAS	RAS related	Cytoplasm	enzyme	5.25891e-15	5.0948e-17	up	2.12192	2.12192	1.08537
IL-4 Signaling	1.58	0.116	NaN	PIK3R1	phosphoinositide-3-kinase regulatory subunit 1	Cytoplasm	kinase	2.06134e-13	4.64569e-15	down	2.77904	-2.77904	-1.47459
IL-4 Signaling	1.58	0.116	NaN	IRS1	insulin receptor substrate 1	Cytoplasm	enzyme	1.68367e-13	3.66146e-15	down	4.26678	-4.26678	-2.09315
IL-4 Signaling	1.58	0.116	NaN	HLA-B	major histocompatibility complex, class I, B	Plasma Membrane	transmembrane receptor	1.39437e-15	8.35401e-18	up	2.12073	2.12073	1.08456
IL-4 Signaling	1.58	0.116	NaN	NFATC2	nuclear factor of activated T cells 2	Nucleus	transcription regulator	2.45483e-11	1.39314e-12	up	2.4188	2.4188	1.27429
IL-4 Signaling	1.58	0.116	NaN	FRS2	fibroblast growth factor receptor substrate 2	Plasma Membrane	kinase	1.94843e-10	1.53544e-11	down	2.38037	-2.38037	-1.25119
IL-4 Signaling	1.58	0.116	NaN	ATM	ATM serine/threonine kinase	Nucleus	kinase	1.92213e-10	1.51079e-11	up	2.52849	2.52849	1.33828
ERK5 Signaling	1.56	0.125	1	RALA	RAS like proto-oncogene A	Cytoplasm	enzyme	9.09297e-15	1.02465e-16	down	2.19007	-2.19007	-1.13098
ERK5 Signaling	1.56	0.125	1	RRAS	RAS related	Cytoplasm	enzyme	5.25891e-15	5.0948e-17	up	2.12192	2.12192	1.08537
ERK5 Signaling	1.56	0.125	1	MEF2D	myocyte enhancer factor 2D	Nucleus	transcription regulator	2.43269e-11	1.37934e-12	up	2.0918	2.0918	1.06475
ERK5 Signaling	1.56	0.125	1	CREBBP	CREB binding protein	Nucleus	transcription regulator	1.37652e-10	1.02496e-11	down	2.3738	-2.3738	-1.2472
ERK5 Signaling	1.56	0.125	1	RPS6KA3	ribosomal protein S6 kinase A3	Cytoplasm	kinase	5.91074e-10	5.4234e-11	down	2.08095	-2.08095	-1.05724
ERK5 Signaling	1.56	0.125	1	FOSL1	FOS like 1, AP-1 transcription factor subunit	Nucleus	transcription regulator	7.76065e-16	3.69988e-18	up	3.76419	3.76419	1.91234
ERK5 Signaling	1.56	0.125	1	CREB5	cAMP responsive element binding protein 5	Nucleus	transcription regulator	1.43104e-12	4.72087e-14	up	2.32804	2.32804	1.21911
ERK5 Signaling	1.56	0.125	1	ELK4	ELK4, ETS transcription factor	Nucleus	transcription regulator	2.7989e-09	3.17038e-10	up	2.44505	2.44505	1.28986
ERK5 Signaling	1.56	0.125	1	EGFR	epidermal growth factor receptor	Plasma Membrane	kinase	1.73701e-14	2.25851e-16	up	3.93396	3.93396	1.97598
Pancreatic Adenocarcinoma Signaling	1.56	0.108	0.302	VEGFA	vascular endothelial growth factor A	Extracellular Space	growth factor	3.6356e-15	3.02164e-17	up	4.69774	4.69774	2.23197
Pancreatic Adenocarcinoma Signaling	1.56	0.108	0.302	NAPEPLD	N-acyl phosphatidylethanolamine phospholipase D	Cytoplasm	enzyme	4.5397e-13	1.18863e-14	down	3.55989	-3.55989	-1.83183
Pancreatic Adenocarcinoma Signaling	1.56	0.108	0.302	RALA	RAS like proto-oncogene A	Cytoplasm	enzyme	9.09297e-15	1.02465e-16	down	2.19007	-2.19007	-1.13098
Pancreatic Adenocarcinoma Signaling	1.56	0.108	0.302	JAK1	Janus kinase 1	Cytoplasm	kinase	9.53151e-13	2.89901e-14	up	2.49216	2.49216	1.3174
Pancreatic Adenocarcinoma Signaling	1.56	0.108	0.302	PA2G4	proliferation-associated 2G4	Nucleus	transcription regulator	9.37038e-12	4.45538e-13	down	2.70964	-2.70964	-1.4381
Pancreatic Adenocarcinoma Signaling	1.56	0.108	0.302	SMAD3	SMAD family member 3	Nucleus	transcription regulator	7.27874e-14	1.31568e-15	up	2.27966	2.27966	1.18882
Pancreatic Adenocarcinoma Signaling	1.56	0.108	0.302	PIK3R1	phosphoinositide-3-kinase regulatory subunit 1	Cytoplasm	kinase	2.06134e-13	4.64569e-15	down	2.77904	-2.77904	-1.47459
Pancreatic Adenocarcinoma Signaling	1.56	0.108	0.302	IRS1	insulin receptor substrate 1	Cytoplasm	enzyme	1.68367e-13	3.66146e-15	down	4.26678	-4.26678	-2.09315
Pancreatic Adenocarcinoma Signaling	1.56	0.108	0.302	HBEGF	heparin binding EGF like growth factor	Extracellular Space	growth factor	1.69253e-12	5.83824e-14	up	3.42471	3.42471	1.77598
Pancreatic Adenocarcinoma Signaling	1.56	0.108	0.302	MDM2	MDM2 proto-oncogene	Nucleus	transcription regulator	2.17397e-12	7.87582e-14	down	3.77978	-3.77978	-1.9183
Pancreatic Adenocarcinoma Signaling	1.56	0.108	0.302	FRS2	fibroblast growth factor receptor substrate 2	Plasma Membrane	kinase	1.94843e-10	1.53544e-11	down	2.38037	-2.38037	-1.25119
Pancreatic Adenocarcinoma Signaling	1.56	0.108	0.302	ATM	ATM serine/threonine kinase	Nucleus	kinase	1.92213e-10	1.51079e-11	up	2.52849	2.52849	1.33828
Pancreatic Adenocarcinoma Signaling	1.56	0.108	0.302	EGFR	epidermal growth factor receptor	Plasma Membrane	kinase	1.73701e-14	2.25851e-16	up	3.93396	3.93396	1.97598
Melanoma Signaling	1.55	0.131	-1.134	RALA	RAS like proto-oncogene A	Cytoplasm	enzyme	9.09297e-15	1.02465e-16	down	2.19007	-2.19007	-1.13098
Melanoma Signaling	1.55	0.131	-1.134	RRAS	RAS related	Cytoplasm	enzyme	5.25891e-15	5.0948e-17	up	2.12192	2.12192	1.08537
Melanoma Signaling	1.55	0.131	-1.134	PIK3R1	phosphoinositide-3-kinase regulatory subunit 1	Cytoplasm	kinase	2.06134e-13	4.64569e-15	down	2.77904	-2.77904	-1.47459
Melanoma Signaling	1.55	0.131	-1.134	IRS1	insulin receptor substrate 1	Cytoplasm	enzyme	1.68367e-13	3.66146e-15	down	4.26678	-4.26678	-2.09315
Melanoma Signaling	1.55	0.131	-1.134	MDM2	MDM2 proto-oncogene	Nucleus	transcription regulator	2.17397e-12	7.87582e-14	down	3.77978	-3.77978	-1.9183
Melanoma Signaling	1.55	0.131	-1.134	FRS2	fibroblast growth factor receptor substrate 2	Plasma Membrane	kinase	1.94843e-10	1.53544e-11	down	2.38037	-2.38037	-1.25119
Melanoma Signaling	1.55	0.131	-1.134	ATM	ATM serine/threonine kinase	Nucleus	kinase	1.92213e-10	1.51079e-11	up	2.52849	2.52849	1.33828
Melanoma Signaling	1.55	0.131	-1.134	PTEN	phosphatase and tensin homolog	Cytoplasm	phosphatase	5.66703e-13	1.56037e-14	down	3.54785	-3.54785	-1.82695
GP6 Signaling Pathway	1.52	0.104	0	LAMB2	laminin subunit beta 2	Extracellular Space	enzyme	2.71981e-11	1.56987e-12	up	2.02282	2.02282	1.01637
GP6 Signaling Pathway	1.52	0.104	0	CALM1 (includes others)	calmodulin 1	Cytoplasm	other	4.99592e-15	4.72288e-17	down	3.17888	-3.17888	-1.66852
GP6 Signaling Pathway	1.52	0.104	0	COL4A1	collagen type IV alpha 1 chain	Extracellular Space	other	1.92477e-08	2.75437e-09	up	2.04658	2.04658	1.03322
GP6 Signaling Pathway	1.52	0.104	0	LAMB3	laminin subunit beta 3	Extracellular Space	transporter	3.32308e-18	1.94857e-21	up	3.12672	3.12672	1.64465
GP6 Signaling Pathway	1.52	0.104	0	SYK	spleen associated tyrosine kinase	Cytoplasm	kinase	1.59613e-08	2.23809e-09	down	2.52895	-2.52895	-1.33854
GP6 Signaling Pathway	1.52	0.104	0	PIK3R1	phosphoinositide-3-kinase regulatory subunit 1	Cytoplasm	kinase	2.06134e-13	4.64569e-15	down	2.77904	-2.77904	-1.47459
GP6 Signaling Pathway	1.52	0.104	0	IRS1	insulin receptor substrate 1	Cytoplasm	enzyme	1.68367e-13	3.66146e-15	down	4.26678	-4.26678	-2.09315
GP6 Signaling Pathway	1.52	0.104	0	FGB	fibrinogen beta chain	Extracellular Space	other	1.7519e-11	9.36605e-13	down	2.72044	-2.72044	-1.44384
GP6 Signaling Pathway	1.52	0.104	0	GSK3B	glycogen synthase kinase 3 beta	Nucleus	kinase	5.73549e-14	9.76776e-16	down	2.31804	-2.31804	-1.2129
GP6 Signaling Pathway	1.52	0.104	0	FGA	fibrinogen alpha chain	Extracellular Space	other	4.57392e-11	2.86512e-12	down	3.46929	-3.46929	-1.79464
GP6 Signaling Pathway	1.52	0.104	0	FRS2	fibroblast growth factor receptor substrate 2	Plasma Membrane	kinase	1.94843e-10	1.53544e-11	down	2.38037	-2.38037	-1.25119
GP6 Signaling Pathway	1.52	0.104	0	LAMC2	laminin subunit gamma 2	Extracellular Space	other	5.76411e-12	2.50703e-13	up	2.3457	2.3457	1.23002
GP6 Signaling Pathway	1.52	0.104	0	COL17A1	collagen type XVII alpha 1 chain	Extracellular Space	other	5.6632e-14	9.5869e-16	up	2.73746	2.73746	1.45284
GP6 Signaling Pathway	1.52	0.104	0	ATM	ATM serine/threonine kinase	Nucleus	kinase	1.92213e-10	1.51079e-11	up	2.52849	2.52849	1.33828
Cleavage and Polyadenylation of Pre-mRNA	1.5	0.25	NaN	CPSF6	cleavage and polyadenylation specific factor 6	Nucleus	other	1.3167e-16	3.59186e-19	down	5.08064	-5.08064	-2.34501
Cleavage and Polyadenylation of Pre-mRNA	1.5	0.25	NaN	CSTF3	cleavage stimulation factor subunit 3	Nucleus	other	6.45667e-16	2.93006e-18	down	3.02136	-3.02136	-1.5952
Cleavage and Polyadenylation of Pre-mRNA	1.5	0.25	NaN	WDR33	WD repeat domain 33	Nucleus	other	7.17194e-09	9.09474e-10	down	2.41062	-2.41062	-1.26941
Tetrahydrofolate Salvage from 5,10-methenyltetrahydrofolate	1.5	0.4	NaN	MTHFD1L	methylenetetrahydrofolate dehydrogenase (NADP+ dependent) 1 like	Cytoplasm	enzyme	8.11946e-15	8.9425e-17	up	2.47479	2.47479	1.30731
Tetrahydrofolate Salvage from 5,10-methenyltetrahydrofolate	1.5	0.4	NaN	MTHFD2	methylenetetrahydrofolate dehydrogenase (NADP+ dependent) 2, methenyltetrahydrofolate cyclohydrolase	Cytoplasm	enzyme	5.07638e-18	3.57437e-21	up	2.76028	2.76028	1.46482
Serine Biosynthesis	1.5	0.4	NaN	PSAT1	phosphoserine aminotransferase 1	Cytoplasm	enzyme	1.41354e-19	1.4415e-23	up	5.30457	5.30457	2.40724
Serine Biosynthesis	1.5	0.4	NaN	PSPH	phosphoserine phosphatase	Cytoplasm	phosphatase	8.40513e-15	9.27856e-17	up	2.08019	2.08019	1.05672
Trans, trans-farnesyl Diphosphate Biosynthesis	1.5	0.4	NaN	FDPS	farnesyl diphosphate synthase	Cytoplasm	enzyme	1.68772e-15	1.0886e-17	down	2.09203	-2.09203	-1.06491
Trans, trans-farnesyl Diphosphate Biosynthesis	1.5	0.4	NaN	GGPS1	geranylgeranyl diphosphate synthase 1	Cytoplasm	enzyme	5.01345e-10	4.48761e-11	down	2.02464	-2.02464	-1.01766
dTMP De Novo Biosynthesis	1.5	0.4	NaN	SHMT1	serine hydroxymethyltransferase 1	Cytoplasm	enzyme	2.48532e-12	9.26357e-14	down	2.5294	-2.5294	-1.33879
dTMP De Novo Biosynthesis	1.5	0.4	NaN	DHFR	dihydrofolate reductase	Nucleus	enzyme	3.88286e-10	3.36547e-11	up	2.65108	2.65108	1.40658
Folate Polyglutamylation	1.5	0.4	NaN	MTHFD1L	methylenetetrahydrofolate dehydrogenase (NADP+ dependent) 1 like	Cytoplasm	enzyme	8.11946e-15	8.9425e-17	up	2.47479	2.47479	1.30731
Folate Polyglutamylation	1.5	0.4	NaN	SHMT1	serine hydroxymethyltransferase 1	Cytoplasm	enzyme	2.48532e-12	9.26357e-14	down	2.5294	-2.5294	-1.33879
Estrogen-Dependent Breast Cancer Signaling	1.49	0.116	-0.632	RALA	RAS like proto-oncogene A	Cytoplasm	enzyme	9.09297e-15	1.02465e-16	down	2.19007	-2.19007	-1.13098
Estrogen-Dependent Breast Cancer Signaling	1.49	0.116	-0.632	IGF1	insulin like growth factor 1	Extracellular Space	growth factor	1.34301e-12	4.37008e-14	down	2.66992	-2.66992	-1.4168
Estrogen-Dependent Breast Cancer Signaling	1.49	0.116	-0.632	RRAS	RAS related	Cytoplasm	enzyme	5.25891e-15	5.0948e-17	up	2.12192	2.12192	1.08537
Estrogen-Dependent Breast Cancer Signaling	1.49	0.116	-0.632	PIK3R1	phosphoinositide-3-kinase regulatory subunit 1	Cytoplasm	kinase	2.06134e-13	4.64569e-15	down	2.77904	-2.77904	-1.47459
Estrogen-Dependent Breast Cancer Signaling	1.49	0.116	-0.632	IRS1	insulin receptor substrate 1	Cytoplasm	enzyme	1.68367e-13	3.66146e-15	down	4.26678	-4.26678	-2.09315
Estrogen-Dependent Breast Cancer Signaling	1.49	0.116	-0.632	CREBBP	CREB binding protein	Nucleus	transcription regulator	1.37652e-10	1.02496e-11	down	2.3738	-2.3738	-1.2472
Estrogen-Dependent Breast Cancer Signaling	1.49	0.116	-0.632	CREB5	cAMP responsive element binding protein 5	Nucleus	transcription regulator	1.43104e-12	4.72087e-14	up	2.32804	2.32804	1.21911
Estrogen-Dependent Breast Cancer Signaling	1.49	0.116	-0.632	FRS2	fibroblast growth factor receptor substrate 2	Plasma Membrane	kinase	1.94843e-10	1.53544e-11	down	2.38037	-2.38037	-1.25119
Estrogen-Dependent Breast Cancer Signaling	1.49	0.116	-0.632	ATM	ATM serine/threonine kinase	Nucleus	kinase	1.92213e-10	1.51079e-11	up	2.52849	2.52849	1.33828
Estrogen-Dependent Breast Cancer Signaling	1.49	0.116	-0.632	EGFR	epidermal growth factor receptor	Plasma Membrane	kinase	1.73701e-14	2.25851e-16	up	3.93396	3.93396	1.97598
Amyotrophic Lateral Sclerosis Signaling	1.47	0.108	0.302	PRPH	peripherin	Plasma Membrane	other	4.93866e-14	8.13372e-16	up	4.84556	4.84556	2.27666
Amyotrophic Lateral Sclerosis Signaling	1.47	0.108	0.302	VEGFA	vascular endothelial growth factor A	Extracellular Space	growth factor	3.6356e-15	3.02164e-17	up	4.69774	4.69774	2.23197
Amyotrophic Lateral Sclerosis Signaling	1.47	0.108	0.302	CAPN8	calpain 8	Cytoplasm	peptidase	5.52316e-12	2.38956e-13	up	3.41851	3.41851	1.77337
Amyotrophic Lateral Sclerosis Signaling	1.47	0.108	0.302	IGF1	insulin like growth factor 1	Extracellular Space	growth factor	1.34301e-12	4.37008e-14	down	2.66992	-2.66992	-1.4168
Amyotrophic Lateral Sclerosis Signaling	1.47	0.108	0.302	PIK3R1	phosphoinositide-3-kinase regulatory subunit 1	Cytoplasm	kinase	2.06134e-13	4.64569e-15	down	2.77904	-2.77904	-1.47459
Amyotrophic Lateral Sclerosis Signaling	1.47	0.108	0.302	IRS1	insulin receptor substrate 1	Cytoplasm	enzyme	1.68367e-13	3.66146e-15	down	4.26678	-4.26678	-2.09315
Amyotrophic Lateral Sclerosis Signaling	1.47	0.108	0.302	BID	BH3 interacting domain death agonist	Cytoplasm	other	2.58401e-08	3.83676e-09	down	2.22235	-2.22235	-1.15209
Amyotrophic Lateral Sclerosis Signaling	1.47	0.108	0.302	BIRC3	baculoviral IAP repeat containing 3	Cytoplasm	enzyme	8.83103e-09	1.14531e-09	up	2.16593	2.16593	1.11499
Amyotrophic Lateral Sclerosis Signaling	1.47	0.108	0.302	FRS2	fibroblast growth factor receptor substrate 2	Plasma Membrane	kinase	1.94843e-10	1.53544e-11	down	2.38037	-2.38037	-1.25119
Amyotrophic Lateral Sclerosis Signaling	1.47	0.108	0.302	ALS2	ALS2, alsin Rho guanine nucleotide exchange factor	Cytoplasm	other	3.29061e-10	2.79531e-11	up	2.12872	2.12872	1.08999
Amyotrophic Lateral Sclerosis Signaling	1.47	0.108	0.302	CAPN10	calpain 10	Cytoplasm	peptidase	8.61427e-12	4.03657e-13	up	2.58883	2.58883	1.3723
Amyotrophic Lateral Sclerosis Signaling	1.47	0.108	0.302	ATM	ATM serine/threonine kinase	Nucleus	kinase	1.92213e-10	1.51079e-11	up	2.52849	2.52849	1.33828
Type I Diabetes Mellitus Signaling	1.47	0.108	0.333	FADD	Fas associated via death domain	Cytoplasm	other	3.83803e-14	6.07643e-16	down	2.26566	-2.26566	-1.17993
Type I Diabetes Mellitus Signaling	1.47	0.108	0.333	SOCS1	suppressor of cytokine signaling 1	Cytoplasm	other	9.36232e-08	1.61759e-08	up	2.2018	2.2018	1.13868
Type I Diabetes Mellitus Signaling	1.47	0.108	0.333	RIPK1	receptor interacting serine/threonine kinase 1	Plasma Membrane	kinase	1.46511e-10	1.10488e-11	down	2.35845	-2.35845	-1.23784
Type I Diabetes Mellitus Signaling	1.47	0.108	0.333	JAK1	Janus kinase 1	Cytoplasm	kinase	9.53151e-13	2.89901e-14	up	2.49216	2.49216	1.3174
Type I Diabetes Mellitus Signaling	1.47	0.108	0.333	TNFRSF1A	TNF receptor superfamily member 1A	Plasma Membrane	transmembrane receptor	2.79729e-09	3.16714e-10	up	2.11808	2.11808	1.08276
Type I Diabetes Mellitus Signaling	1.47	0.108	0.333	HLA-B	major histocompatibility complex, class I, B	Plasma Membrane	transmembrane receptor	1.39437e-15	8.35401e-18	up	2.12073	2.12073	1.08456
Type I Diabetes Mellitus Signaling	1.47	0.108	0.333	BID	BH3 interacting domain death agonist	Cytoplasm	other	2.58401e-08	3.83676e-09	down	2.22235	-2.22235	-1.15209
Type I Diabetes Mellitus Signaling	1.47	0.108	0.333	SOCS2	suppressor of cytokine signaling 2	Cytoplasm	other	9.59609e-14	1.86225e-15	down	2.02741	-2.02741	-1.01964
Type I Diabetes Mellitus Signaling	1.47	0.108	0.333	SOCS4	suppressor of cytokine signaling 4	Cytoplasm	other	2.17815e-12	7.89653e-14	down	2.18609	-2.18609	-1.12835
Type I Diabetes Mellitus Signaling	1.47	0.108	0.333	HSPD1	heat shock protein family D (Hsp60) member 1	Cytoplasm	enzyme	1.1615e-14	1.38033e-16	up	7.33793	7.33793	2.87537
Type I Diabetes Mellitus Signaling	1.47	0.108	0.333	HLA-F	major histocompatibility complex, class I, F	Plasma Membrane	transmembrane receptor	2.89957e-10	2.4062e-11	up	2.30628	2.30628	1.20557
Type I Diabetes Mellitus Signaling	1.47	0.108	0.333	IL1RAP	interleukin 1 receptor accessory protein	Plasma Membrane	transmembrane receptor	1.22391e-11	6.11381e-13	up	2.32238	2.32238	1.21561
Docosahexaenoic Acid (DHA) Signaling	1.46	0.135	NaN	PIK3R1	phosphoinositide-3-kinase regulatory subunit 1	Cytoplasm	kinase	2.06134e-13	4.64569e-15	down	2.77904	-2.77904	-1.47459
Docosahexaenoic Acid (DHA) Signaling	1.46	0.135	NaN	IRS1	insulin receptor substrate 1	Cytoplasm	enzyme	1.68367e-13	3.66146e-15	down	4.26678	-4.26678	-2.09315
Docosahexaenoic Acid (DHA) Signaling	1.46	0.135	NaN	BIK	BCL2 interacting killer	Cytoplasm	other	2.96804e-12	1.14563e-13	up	2.31076	2.31076	1.20837
Docosahexaenoic Acid (DHA) Signaling	1.46	0.135	NaN	BID	BH3 interacting domain death agonist	Cytoplasm	other	2.58401e-08	3.83676e-09	down	2.22235	-2.22235	-1.15209
Docosahexaenoic Acid (DHA) Signaling	1.46	0.135	NaN	GSK3B	glycogen synthase kinase 3 beta	Nucleus	kinase	5.73549e-14	9.76776e-16	down	2.31804	-2.31804	-1.2129
Docosahexaenoic Acid (DHA) Signaling	1.46	0.135	NaN	FRS2	fibroblast growth factor receptor substrate 2	Plasma Membrane	kinase	1.94843e-10	1.53544e-11	down	2.38037	-2.38037	-1.25119
Docosahexaenoic Acid (DHA) Signaling	1.46	0.135	NaN	ATM	ATM serine/threonine kinase	Nucleus	kinase	1.92213e-10	1.51079e-11	up	2.52849	2.52849	1.33828
ErbB2-ErbB3 Signaling	1.46	0.12	0.333	NRG1	neuregulin 1	Plasma Membrane	growth factor	8.34107e-10	8.01911e-11	up	2.75179	2.75179	1.46037
ErbB2-ErbB3 Signaling	1.46	0.12	0.333	RALA	RAS like proto-oncogene A	Cytoplasm	enzyme	9.09297e-15	1.02465e-16	down	2.19007	-2.19007	-1.13098
ErbB2-ErbB3 Signaling	1.46	0.12	0.333	RRAS	RAS related	Cytoplasm	enzyme	5.25891e-15	5.0948e-17	up	2.12192	2.12192	1.08537
ErbB2-ErbB3 Signaling	1.46	0.12	0.333	PIK3R1	phosphoinositide-3-kinase regulatory subunit 1	Cytoplasm	kinase	2.06134e-13	4.64569e-15	down	2.77904	-2.77904	-1.47459
ErbB2-ErbB3 Signaling	1.46	0.12	0.333	IRS1	insulin receptor substrate 1	Cytoplasm	enzyme	1.68367e-13	3.66146e-15	down	4.26678	-4.26678	-2.09315
ErbB2-ErbB3 Signaling	1.46	0.12	0.333	GSK3B	glycogen synthase kinase 3 beta	Nucleus	kinase	5.73549e-14	9.76776e-16	down	2.31804	-2.31804	-1.2129
ErbB2-ErbB3 Signaling	1.46	0.12	0.333	FRS2	fibroblast growth factor receptor substrate 2	Plasma Membrane	kinase	1.94843e-10	1.53544e-11	down	2.38037	-2.38037	-1.25119
ErbB2-ErbB3 Signaling	1.46	0.12	0.333	ATM	ATM serine/threonine kinase	Nucleus	kinase	1.92213e-10	1.51079e-11	up	2.52849	2.52849	1.33828
ErbB2-ErbB3 Signaling	1.46	0.12	0.333	PTEN	phosphatase and tensin homolog	Cytoplasm	phosphatase	5.66703e-13	1.56037e-14	down	3.54785	-3.54785	-1.82695
Acute Phase Response Signaling	1.45	0.0966	1	SOCS1	suppressor of cytokine signaling 1	Cytoplasm	other	9.36232e-08	1.61759e-08	up	2.2018	2.2018	1.13868
Acute Phase Response Signaling	1.45	0.0966	1	TCF4	transcription factor 4	Nucleus	transcription regulator	1.62118e-12	5.51775e-14	down	3.61221	-3.61221	-1.85288
Acute Phase Response Signaling	1.45	0.0966	1	C4BPB	complement component 4 binding protein beta	Extracellular Space	other	2.0349e-17	3.09832e-20	up	2.44969	2.44969	1.2926
Acute Phase Response Signaling	1.45	0.0966	1	RALA	RAS like proto-oncogene A	Cytoplasm	enzyme	9.09297e-15	1.02465e-16	down	2.19007	-2.19007	-1.13098
Acute Phase Response Signaling	1.45	0.0966	1	RRAS	RAS related	Cytoplasm	enzyme	5.25891e-15	5.0948e-17	up	2.12192	2.12192	1.08537
Acute Phase Response Signaling	1.45	0.0966	1	TNFRSF1A	TNF receptor superfamily member 1A	Plasma Membrane	transmembrane receptor	2.79729e-09	3.16714e-10	up	2.11808	2.11808	1.08276
Acute Phase Response Signaling	1.45	0.0966	1	PIK3R1	phosphoinositide-3-kinase regulatory subunit 1	Cytoplasm	kinase	2.06134e-13	4.64569e-15	down	2.77904	-2.77904	-1.47459
Acute Phase Response Signaling	1.45	0.0966	1	SOCS4	suppressor of cytokine signaling 4	Cytoplasm	other	2.17815e-12	7.89653e-14	down	2.18609	-2.18609	-1.12835
Acute Phase Response Signaling	1.45	0.0966	1	CEBPB	CCAAT/enhancer binding protein beta	Nucleus	transcription regulator	1.80281e-14	2.37623e-16	up	2.03533	2.03533	1.02526
Acute Phase Response Signaling	1.45	0.0966	1	IL33	interleukin 33	Extracellular Space	cytokine	1.97116e-11	1.07794e-12	up	2.94484	2.94484	1.55819
Acute Phase Response Signaling	1.45	0.0966	1	RIPK1	receptor interacting serine/threonine kinase 1	Plasma Membrane	kinase	1.46511e-10	1.10488e-11	down	2.35845	-2.35845	-1.23784
Acute Phase Response Signaling	1.45	0.0966	1	SOCS2	suppressor of cytokine signaling 2	Cytoplasm	other	9.59609e-14	1.86225e-15	down	2.02741	-2.02741	-1.01964
Acute Phase Response Signaling	1.45	0.0966	1	OSMR	oncostatin M receptor	Plasma Membrane	transmembrane receptor	1.25832e-16	3.33635e-19	up	2.82592	2.82592	1.49872
Acute Phase Response Signaling	1.45	0.0966	1	FGB	fibrinogen beta chain	Extracellular Space	other	1.7519e-11	9.36605e-13	down	2.72044	-2.72044	-1.44384
Acute Phase Response Signaling	1.45	0.0966	1	FGA	fibrinogen alpha chain	Extracellular Space	other	4.57392e-11	2.86512e-12	down	3.46929	-3.46929	-1.79464
Acute Phase Response Signaling	1.45	0.0966	1	NOLC1	nucleolar and coiled-body phosphoprotein 1	Nucleus	transcription regulator	7.31681e-16	3.37636e-18	down	2.33272	-2.33272	-1.22201
Acute Phase Response Signaling	1.45	0.0966	1	IL1RAP	interleukin 1 receptor accessory protein	Plasma Membrane	transmembrane receptor	1.22391e-11	6.11381e-13	up	2.32238	2.32238	1.21561
Chronic Myeloid Leukemia Signaling	1.44	0.107	NaN	HDAC4	histone deacetylase 4	Nucleus	transcription regulator	1.23456e-08	1.6713e-09	down	2.90641	-2.90641	-1.53924
Chronic Myeloid Leukemia Signaling	1.44	0.107	NaN	RALA	RAS like proto-oncogene A	Cytoplasm	enzyme	9.09297e-15	1.02465e-16	down	2.19007	-2.19007	-1.13098
Chronic Myeloid Leukemia Signaling	1.44	0.107	NaN	PA2G4	proliferation-associated 2G4	Nucleus	transcription regulator	9.37038e-12	4.45538e-13	down	2.70964	-2.70964	-1.4381
Chronic Myeloid Leukemia Signaling	1.44	0.107	NaN	HDAC8	histone deacetylase 8	Nucleus	transcription regulator	3.20175e-10	2.70758e-11	down	2.48271	-2.48271	-1.31191
Chronic Myeloid Leukemia Signaling	1.44	0.107	NaN	RRAS	RAS related	Cytoplasm	enzyme	5.25891e-15	5.0948e-17	up	2.12192	2.12192	1.08537
Chronic Myeloid Leukemia Signaling	1.44	0.107	NaN	PIK3R1	phosphoinositide-3-kinase regulatory subunit 1	Cytoplasm	kinase	2.06134e-13	4.64569e-15	down	2.77904	-2.77904	-1.47459
Chronic Myeloid Leukemia Signaling	1.44	0.107	NaN	IRS1	insulin receptor substrate 1	Cytoplasm	enzyme	1.68367e-13	3.66146e-15	down	4.26678	-4.26678	-2.09315
Chronic Myeloid Leukemia Signaling	1.44	0.107	NaN	SMAD3	SMAD family member 3	Nucleus	transcription regulator	7.27874e-14	1.31568e-15	up	2.27966	2.27966	1.18882
Chronic Myeloid Leukemia Signaling	1.44	0.107	NaN	CDK6	cyclin dependent kinase 6	Nucleus	kinase	2.24744e-17	3.55245e-20	down	3.92299	-3.92299	-1.97195
Chronic Myeloid Leukemia Signaling	1.44	0.107	NaN	MDM2	MDM2 proto-oncogene	Nucleus	transcription regulator	2.17397e-12	7.87582e-14	down	3.77978	-3.77978	-1.9183
Chronic Myeloid Leukemia Signaling	1.44	0.107	NaN	FRS2	fibroblast growth factor receptor substrate 2	Plasma Membrane	kinase	1.94843e-10	1.53544e-11	down	2.38037	-2.38037	-1.25119
Chronic Myeloid Leukemia Signaling	1.44	0.107	NaN	ATM	ATM serine/threonine kinase	Nucleus	kinase	1.92213e-10	1.51079e-11	up	2.52849	2.52849	1.33828
PTEN Signaling	1.43	0.104	0	MAGI1	membrane associated guanylate kinase, WW and PDZ domain containing 1	Plasma Membrane	kinase	5.7616e-12	2.50447e-13	down	2.04874	-2.04874	-1.03474
PTEN Signaling	1.43	0.104	0	RALA	RAS like proto-oncogene A	Cytoplasm	enzyme	9.09297e-15	1.02465e-16	down	2.19007	-2.19007	-1.13098
PTEN Signaling	1.43	0.104	0	SYNJ1	synaptojanin 1	Cytoplasm	phosphatase	7.55348e-10	7.17526e-11	up	3.50543	3.50543	1.80959
PTEN Signaling	1.43	0.104	0	RRAS	RAS related	Cytoplasm	enzyme	5.25891e-15	5.0948e-17	up	2.12192	2.12192	1.08537
PTEN Signaling	1.43	0.104	0	PIK3R1	phosphoinositide-3-kinase regulatory subunit 1	Cytoplasm	kinase	2.06134e-13	4.64569e-15	down	2.77904	-2.77904	-1.47459
PTEN Signaling	1.43	0.104	0	ITGA2	integrin subunit alpha 2	Plasma Membrane	transmembrane receptor	2.9923e-14	4.44399e-16	up	2.06518	2.06518	1.04627
PTEN Signaling	1.43	0.104	0	PDGFRA	platelet derived growth factor receptor alpha	Plasma Membrane	kinase	3.90186e-15	3.28272e-17	up	5.24246	5.24246	2.39024
PTEN Signaling	1.43	0.104	0	BMPR2	bone morphogenetic protein receptor type 2	Plasma Membrane	kinase	2.36517e-18	1.32658e-21	down	10.6878	-10.6878	-3.4179
PTEN Signaling	1.43	0.104	0	GSK3B	glycogen synthase kinase 3 beta	Nucleus	kinase	5.73549e-14	9.76776e-16	down	2.31804	-2.31804	-1.2129
PTEN Signaling	1.43	0.104	0	MCRS1	microspherule protein 1	Nucleus	other	1.29273e-11	6.51572e-13	down	2.20652	-2.20652	-1.14177
PTEN Signaling	1.43	0.104	0	BCL2L11	BCL2 like 11	Cytoplasm	other	1.02685e-09	1.01339e-10	up	2.20474	2.20474	1.14061
PTEN Signaling	1.43	0.104	0	PTEN	phosphatase and tensin homolog	Cytoplasm	phosphatase	5.66703e-13	1.56037e-14	down	3.54785	-3.54785	-1.82695
PTEN Signaling	1.43	0.104	0	EGFR	epidermal growth factor receptor	Plasma Membrane	kinase	1.73701e-14	2.25851e-16	up	3.93396	3.93396	1.97598
Myc Mediated Apoptosis Signaling	1.43	0.118	NaN	FADD	Fas associated via death domain	Cytoplasm	other	3.83803e-14	6.07643e-16	down	2.26566	-2.26566	-1.17993
Myc Mediated Apoptosis Signaling	1.43	0.118	NaN	RALA	RAS like proto-oncogene A	Cytoplasm	enzyme	9.09297e-15	1.02465e-16	down	2.19007	-2.19007	-1.13098
Myc Mediated Apoptosis Signaling	1.43	0.118	NaN	IGF1	insulin like growth factor 1	Extracellular Space	growth factor	1.34301e-12	4.37008e-14	down	2.66992	-2.66992	-1.4168
Myc Mediated Apoptosis Signaling	1.43	0.118	NaN	RRAS	RAS related	Cytoplasm	enzyme	5.25891e-15	5.0948e-17	up	2.12192	2.12192	1.08537
Myc Mediated Apoptosis Signaling	1.43	0.118	NaN	PIK3R1	phosphoinositide-3-kinase regulatory subunit 1	Cytoplasm	kinase	2.06134e-13	4.64569e-15	down	2.77904	-2.77904	-1.47459
Myc Mediated Apoptosis Signaling	1.43	0.118	NaN	IRS1	insulin receptor substrate 1	Cytoplasm	enzyme	1.68367e-13	3.66146e-15	down	4.26678	-4.26678	-2.09315
Myc Mediated Apoptosis Signaling	1.43	0.118	NaN	BID	BH3 interacting domain death agonist	Cytoplasm	other	2.58401e-08	3.83676e-09	down	2.22235	-2.22235	-1.15209
Myc Mediated Apoptosis Signaling	1.43	0.118	NaN	FRS2	fibroblast growth factor receptor substrate 2	Plasma Membrane	kinase	1.94843e-10	1.53544e-11	down	2.38037	-2.38037	-1.25119
Myc Mediated Apoptosis Signaling	1.43	0.118	NaN	ATM	ATM serine/threonine kinase	Nucleus	kinase	1.92213e-10	1.51079e-11	up	2.52849	2.52849	1.33828
Nitric Oxide Signaling in the Cardiovascular System	1.42	0.106	-1	PRKACB	protein kinase cAMP-activated catalytic subunit beta	Cytoplasm	kinase	2.22739e-11	1.23908e-12	down	2.23902	-2.23902	-1.16287
Nitric Oxide Signaling in the Cardiovascular System	1.42	0.106	-1	VEGFA	vascular endothelial growth factor A	Extracellular Space	growth factor	3.6356e-15	3.02164e-17	up	4.69774	4.69774	2.23197
Nitric Oxide Signaling in the Cardiovascular System	1.42	0.106	-1	CALM1 (includes others)	calmodulin 1	Cytoplasm	other	4.99592e-15	4.72288e-17	down	3.17888	-3.17888	-1.66852
Nitric Oxide Signaling in the Cardiovascular System	1.42	0.106	-1	ADRB1	adrenoceptor beta 1	Plasma Membrane	G-protein coupled receptor	1.29711e-09	1.31781e-10	up	2.27711	2.27711	1.18721
Nitric Oxide Signaling in the Cardiovascular System	1.42	0.106	-1	PIK3R1	phosphoinositide-3-kinase regulatory subunit 1	Cytoplasm	kinase	2.06134e-13	4.64569e-15	down	2.77904	-2.77904	-1.47459
Nitric Oxide Signaling in the Cardiovascular System	1.42	0.106	-1	IRS1	insulin receptor substrate 1	Cytoplasm	enzyme	1.68367e-13	3.66146e-15	down	4.26678	-4.26678	-2.09315
Nitric Oxide Signaling in the Cardiovascular System	1.42	0.106	-1	RYR2	ryanodine receptor 2	Plasma Membrane	ion channel	5.12282e-10	4.59857e-11	up	2.968	2.968	1.56949
Nitric Oxide Signaling in the Cardiovascular System	1.42	0.106	-1	CAV1	caveolin 1	Plasma Membrane	transmembrane receptor	6.25536e-13	1.74947e-14	up	2.58512	2.58512	1.37023
Nitric Oxide Signaling in the Cardiovascular System	1.42	0.106	-1	SLC7A1	solute carrier family 7 member 1	Plasma Membrane	transporter	1.04673e-12	3.23967e-14	up	4.14351	4.14351	2.05085
Nitric Oxide Signaling in the Cardiovascular System	1.42	0.106	-1	ARG2	arginase 2	Cytoplasm	enzyme	1.00888e-10	7.12983e-12	up	2.0523	2.0523	1.03724
Nitric Oxide Signaling in the Cardiovascular System	1.42	0.106	-1	FRS2	fibroblast growth factor receptor substrate 2	Plasma Membrane	kinase	1.94843e-10	1.53544e-11	down	2.38037	-2.38037	-1.25119
Nitric Oxide Signaling in the Cardiovascular System	1.42	0.106	-1	ATM	ATM serine/threonine kinase	Nucleus	kinase	1.92213e-10	1.51079e-11	up	2.52849	2.52849	1.33828
Cholesterol Biosynthesis I	1.41	0.231	NaN	DHCR7	7-dehydrocholesterol reductase	Cytoplasm	enzyme	7.45054e-14	1.36118e-15	down	2.03945	-2.03945	-1.02818
Cholesterol Biosynthesis I	1.41	0.231	NaN	DHCR24	24-dehydrocholesterol reductase	Cytoplasm	enzyme	1.67012e-14	2.14557e-16	down	2.11208	-2.11208	-1.07866
Cholesterol Biosynthesis I	1.41	0.231	NaN	LSS	lanosterol synthase	Cytoplasm	enzyme	7.22803e-12	3.27458e-13	down	2.23927	-2.23927	-1.16303
Glycogen Degradation II	1.41	0.231	NaN	PYGB	glycogen phosphorylase B	Cytoplasm	enzyme	3.84108e-16	1.41994e-18	up	3.24369	3.24369	1.69764
Glycogen Degradation II	1.41	0.231	NaN	AGL	amylo-alpha-1, 6-glucosidase, 4-alpha-glucanotransferase	Cytoplasm	enzyme	2.46587e-12	9.15334e-14	down	2.14181	-2.14181	-1.09883
Glycogen Degradation II	1.41	0.231	NaN	MTAP	methylthioadenosine phosphorylase	Nucleus	enzyme	3.21793e-11	1.90824e-12	down	2.19269	-2.19269	-1.1327
Cholesterol Biosynthesis II (via 24,25-dihydrolanosterol)	1.41	0.231	NaN	DHCR7	7-dehydrocholesterol reductase	Cytoplasm	enzyme	7.45054e-14	1.36118e-15	down	2.03945	-2.03945	-1.02818
Cholesterol Biosynthesis II (via 24,25-dihydrolanosterol)	1.41	0.231	NaN	DHCR24	24-dehydrocholesterol reductase	Cytoplasm	enzyme	1.67012e-14	2.14557e-16	down	2.11208	-2.11208	-1.07866
Cholesterol Biosynthesis II (via 24,25-dihydrolanosterol)	1.41	0.231	NaN	LSS	lanosterol synthase	Cytoplasm	enzyme	7.22803e-12	3.27458e-13	down	2.23927	-2.23927	-1.16303
Cholesterol Biosynthesis III (via Desmosterol)	1.41	0.231	NaN	DHCR7	7-dehydrocholesterol reductase	Cytoplasm	enzyme	7.45054e-14	1.36118e-15	down	2.03945	-2.03945	-1.02818
Cholesterol Biosynthesis III (via Desmosterol)	1.41	0.231	NaN	DHCR24	24-dehydrocholesterol reductase	Cytoplasm	enzyme	1.67012e-14	2.14557e-16	down	2.11208	-2.11208	-1.07866
Cholesterol Biosynthesis III (via Desmosterol)	1.41	0.231	NaN	LSS	lanosterol synthase	Cytoplasm	enzyme	7.22803e-12	3.27458e-13	down	2.23927	-2.23927	-1.16303
Polyamine Regulation in Colon Cancer	1.4	0.182	NaN	TCF4	transcription factor 4	Nucleus	transcription regulator	1.62118e-12	5.51775e-14	down	3.61221	-3.61221	-1.85288
Polyamine Regulation in Colon Cancer	1.4	0.182	NaN	MXD1	MAX dimerization protein 1	Nucleus	transcription regulator	6.60046e-17	1.37986e-19	up	3.47044	3.47044	1.79512
Polyamine Regulation in Colon Cancer	1.4	0.182	NaN	SAT1	spermidine/spermine N1-acetyltransferase 1	Cytoplasm	enzyme	1.68911e-16	5.30346e-19	up	2.07211	2.07211	1.0511
Polyamine Regulation in Colon Cancer	1.4	0.182	NaN	APC	APC, WNT signaling pathway regulator	Nucleus	enzyme	7.52204e-08	1.26799e-08	down	2.08765	-2.08765	-1.06188
Integrin Signaling	1.4	0.0913	1.886	TSPAN5	tetraspanin 5	Plasma Membrane	other	4.86273e-11	3.0795e-12	up	2.38672	2.38672	1.25503
Integrin Signaling	1.4	0.0913	1.886	RALA	RAS like proto-oncogene A	Cytoplasm	enzyme	9.09297e-15	1.02465e-16	down	2.19007	-2.19007	-1.13098
Integrin Signaling	1.4	0.0913	1.886	RRAS	RAS related	Cytoplasm	enzyme	5.25891e-15	5.0948e-17	up	2.12192	2.12192	1.08537
Integrin Signaling	1.4	0.0913	1.886	PIK3R1	phosphoinositide-3-kinase regulatory subunit 1	Cytoplasm	kinase	2.06134e-13	4.64569e-15	down	2.77904	-2.77904	-1.47459
Integrin Signaling	1.4	0.0913	1.886	ITGA2	integrin subunit alpha 2	Plasma Membrane	transmembrane receptor	2.9923e-14	4.44399e-16	up	2.06518	2.06518	1.04627
Integrin Signaling	1.4	0.0913	1.886	BCAR3	BCAR3, NSP family adaptor protein	Cytoplasm	other	2.43241e-07	4.68696e-08	up	2.13342	2.13342	1.09317
Integrin Signaling	1.4	0.0913	1.886	PTEN	phosphatase and tensin homolog	Cytoplasm	phosphatase	5.66703e-13	1.56037e-14	down	3.54785	-3.54785	-1.82695
Integrin Signaling	1.4	0.0913	1.886	CAPN8	calpain 8	Cytoplasm	peptidase	5.52316e-12	2.38956e-13	up	3.41851	3.41851	1.77337
Integrin Signaling	1.4	0.0913	1.886	DOCK1	dedicator of cytokinesis 1	Cytoplasm	other	1.80374e-12	6.30463e-14	down	2.42952	-2.42952	-1.28067
Integrin Signaling	1.4	0.0913	1.886	RHOV	ras homolog family member V	Plasma Membrane	enzyme	1.31195e-11	6.63599e-13	up	2.53116	2.53116	1.3398
Integrin Signaling	1.4	0.0913	1.886	IRS1	insulin receptor substrate 1	Cytoplasm	enzyme	1.68367e-13	3.66146e-15	down	4.26678	-4.26678	-2.09315
Integrin Signaling	1.4	0.0913	1.886	RHOU	ras homolog family member U	Cytoplasm	enzyme	8.57521e-18	8.52064e-21	up	3.83884	3.83884	1.94067
Integrin Signaling	1.4	0.0913	1.886	CAV1	caveolin 1	Plasma Membrane	transmembrane receptor	6.25536e-13	1.74947e-14	up	2.58512	2.58512	1.37023
Integrin Signaling	1.4	0.0913	1.886	ITGB4	integrin subunit beta 4	Plasma Membrane	transmembrane receptor	6.38114e-13	1.7879e-14	up	2.18062	2.18062	1.12474
Integrin Signaling	1.4	0.0913	1.886	GSK3B	glycogen synthase kinase 3 beta	Nucleus	kinase	5.73549e-14	9.76776e-16	down	2.31804	-2.31804	-1.2129
Integrin Signaling	1.4	0.0913	1.886	VCL	vinculin	Plasma Membrane	enzyme	4.43841e-09	5.31604e-10	up	2.57644	2.57644	1.36538
Integrin Signaling	1.4	0.0913	1.886	FRS2	fibroblast growth factor receptor substrate 2	Plasma Membrane	kinase	1.94843e-10	1.53544e-11	down	2.38037	-2.38037	-1.25119
Integrin Signaling	1.4	0.0913	1.886	NEDD9	neural precursor cell expressed, developmentally down-regulated 9	Nucleus	other	8.4142e-12	3.92565e-13	up	3.12683	3.12683	1.6447
Integrin Signaling	1.4	0.0913	1.886	CAPN10	calpain 10	Cytoplasm	peptidase	8.61427e-12	4.03657e-13	up	2.58883	2.58883	1.3723
Integrin Signaling	1.4	0.0913	1.886	ATM	ATM serine/threonine kinase	Nucleus	kinase	1.92213e-10	1.51079e-11	up	2.52849	2.52849	1.33828
Role of JAK1 and JAK3 in γc Cytokine Signaling	1.4	0.117	NaN	SOCS1	suppressor of cytokine signaling 1	Cytoplasm	other	9.36232e-08	1.61759e-08	up	2.2018	2.2018	1.13868
Role of JAK1 and JAK3 in γc Cytokine Signaling	1.4	0.117	NaN	JAK1	Janus kinase 1	Cytoplasm	kinase	9.53151e-13	2.89901e-14	up	2.49216	2.49216	1.3174
Role of JAK1 and JAK3 in γc Cytokine Signaling	1.4	0.117	NaN	RALA	RAS like proto-oncogene A	Cytoplasm	enzyme	9.09297e-15	1.02465e-16	down	2.19007	-2.19007	-1.13098
Role of JAK1 and JAK3 in γc Cytokine Signaling	1.4	0.117	NaN	RRAS	RAS related	Cytoplasm	enzyme	5.25891e-15	5.0948e-17	up	2.12192	2.12192	1.08537
Role of JAK1 and JAK3 in γc Cytokine Signaling	1.4	0.117	NaN	PIK3R1	phosphoinositide-3-kinase regulatory subunit 1	Cytoplasm	kinase	2.06134e-13	4.64569e-15	down	2.77904	-2.77904	-1.47459
Role of JAK1 and JAK3 in γc Cytokine Signaling	1.4	0.117	NaN	IRS1	insulin receptor substrate 1	Cytoplasm	enzyme	1.68367e-13	3.66146e-15	down	4.26678	-4.26678	-2.09315
Role of JAK1 and JAK3 in γc Cytokine Signaling	1.4	0.117	NaN	SYK	spleen associated tyrosine kinase	Cytoplasm	kinase	1.59613e-08	2.23809e-09	down	2.52895	-2.52895	-1.33854
Role of JAK1 and JAK3 in γc Cytokine Signaling	1.4	0.117	NaN	FRS2	fibroblast growth factor receptor substrate 2	Plasma Membrane	kinase	1.94843e-10	1.53544e-11	down	2.38037	-2.38037	-1.25119
Role of JAK1 and JAK3 in γc Cytokine Signaling	1.4	0.117	NaN	ATM	ATM serine/threonine kinase	Nucleus	kinase	1.92213e-10	1.51079e-11	up	2.52849	2.52849	1.33828
IL-17A Signaling in Airway Cells	1.36	0.115	0	CXCL3	C-X-C motif chemokine ligand 3	Extracellular Space	cytokine	1.14161e-12	3.59736e-14	down	3.70585	-3.70585	-1.8898
IL-17A Signaling in Airway Cells	1.36	0.115	0	JAK1	Janus kinase 1	Cytoplasm	kinase	9.53151e-13	2.89901e-14	up	2.49216	2.49216	1.3174
IL-17A Signaling in Airway Cells	1.36	0.115	0	PIK3R1	phosphoinositide-3-kinase regulatory subunit 1	Cytoplasm	kinase	2.06134e-13	4.64569e-15	down	2.77904	-2.77904	-1.47459
IL-17A Signaling in Airway Cells	1.36	0.115	0	IRS1	insulin receptor substrate 1	Cytoplasm	enzyme	1.68367e-13	3.66146e-15	down	4.26678	-4.26678	-2.09315
IL-17A Signaling in Airway Cells	1.36	0.115	0	CXCL1	C-X-C motif chemokine ligand 1	Extracellular Space	cytokine	7.18085e-10	6.76749e-11	down	2.34721	-2.34721	-1.23095
IL-17A Signaling in Airway Cells	1.36	0.115	0	GSK3B	glycogen synthase kinase 3 beta	Nucleus	kinase	5.73549e-14	9.76776e-16	down	2.31804	-2.31804	-1.2129
IL-17A Signaling in Airway Cells	1.36	0.115	0	FRS2	fibroblast growth factor receptor substrate 2	Plasma Membrane	kinase	1.94843e-10	1.53544e-11	down	2.38037	-2.38037	-1.25119
IL-17A Signaling in Airway Cells	1.36	0.115	0	ATM	ATM serine/threonine kinase	Nucleus	kinase	1.92213e-10	1.51079e-11	up	2.52849	2.52849	1.33828
IL-17A Signaling in Airway Cells	1.36	0.115	0	PTEN	phosphatase and tensin homolog	Cytoplasm	phosphatase	5.66703e-13	1.56037e-14	down	3.54785	-3.54785	-1.82695
IL-17 Signaling	1.34	0.11	NaN	JAK1	Janus kinase 1	Cytoplasm	kinase	9.53151e-13	2.89901e-14	up	2.49216	2.49216	1.3174
IL-17 Signaling	1.34	0.11	NaN	RALA	RAS like proto-oncogene A	Cytoplasm	enzyme	9.09297e-15	1.02465e-16	down	2.19007	-2.19007	-1.13098
IL-17 Signaling	1.34	0.11	NaN	RRAS	RAS related	Cytoplasm	enzyme	5.25891e-15	5.0948e-17	up	2.12192	2.12192	1.08537
IL-17 Signaling	1.34	0.11	NaN	PIK3R1	phosphoinositide-3-kinase regulatory subunit 1	Cytoplasm	kinase	2.06134e-13	4.64569e-15	down	2.77904	-2.77904	-1.47459
IL-17 Signaling	1.34	0.11	NaN	IRS1	insulin receptor substrate 1	Cytoplasm	enzyme	1.68367e-13	3.66146e-15	down	4.26678	-4.26678	-2.09315
IL-17 Signaling	1.34	0.11	NaN	CXCL1	C-X-C motif chemokine ligand 1	Extracellular Space	cytokine	7.18085e-10	6.76749e-11	down	2.34721	-2.34721	-1.23095
IL-17 Signaling	1.34	0.11	NaN	CEBPB	CCAAT/enhancer binding protein beta	Nucleus	transcription regulator	1.80281e-14	2.37623e-16	up	2.03533	2.03533	1.02526
IL-17 Signaling	1.34	0.11	NaN	GSK3B	glycogen synthase kinase 3 beta	Nucleus	kinase	5.73549e-14	9.76776e-16	down	2.31804	-2.31804	-1.2129
IL-17 Signaling	1.34	0.11	NaN	FRS2	fibroblast growth factor receptor substrate 2	Plasma Membrane	kinase	1.94843e-10	1.53544e-11	down	2.38037	-2.38037	-1.25119
IL-17 Signaling	1.34	0.11	NaN	ATM	ATM serine/threonine kinase	Nucleus	kinase	1.92213e-10	1.51079e-11	up	2.52849	2.52849	1.33828
Selenocysteine Biosynthesis II (Archaea and Eukaryotes)	1.34	0.333	NaN	SEPHS1	selenophosphate synthetase 1	Other	enzyme	1.26815e-09	1.28516e-10	down	2.01073	-2.01073	-1.00772
Selenocysteine Biosynthesis II (Archaea and Eukaryotes)	1.34	0.333	NaN	SARS	seryl-tRNA synthetase	Cytoplasm	enzyme	4.94181e-16	1.99063e-18	up	2.07186	2.07186	1.05092
UDP-N-acetyl-D-glucosamine Biosynthesis II	1.34	0.333	NaN	GFPT1	glutamine--fructose-6-phosphate transaminase 1	Cytoplasm	enzyme	2.0332e-17	2.95463e-20	up	2.96853	2.96853	1.56975
UDP-N-acetyl-D-glucosamine Biosynthesis II	1.34	0.333	NaN	UAP1	UDP-N-acetylglucosamine pyrophosphorylase 1	Nucleus	enzyme	5.31551e-13	1.44867e-14	up	2.00073	2.00073	1.00052
Glycogen Biosynthesis II (from UDP-D-Glucose)	1.34	0.333	NaN	GYS1	glycogen synthase 1	Cytoplasm	enzyme	4.34214e-09	5.18288e-10	down	2.19177	-2.19177	-1.13209
Glycogen Biosynthesis II (from UDP-D-Glucose)	1.34	0.333	NaN	GBE1	1,4-alpha-glucan branching enzyme 1	Cytoplasm	enzyme	3.07299e-10	2.57754e-11	down	2.47563	-2.47563	-1.30779
Role of Macrophages, Fibroblasts and Endothelial Cells in Rheumatoid Arthritis	1.34	0.0844	NaN	SOCS1	suppressor of cytokine signaling 1	Cytoplasm	other	9.36232e-08	1.61759e-08	up	2.2018	2.2018	1.13868
Role of Macrophages, Fibroblasts and Endothelial Cells in Rheumatoid Arthritis	1.34	0.0844	NaN	TCF4	transcription factor 4	Nucleus	transcription regulator	1.62118e-12	5.51775e-14	down	3.61221	-3.61221	-1.85288
Role of Macrophages, Fibroblasts and Endothelial Cells in Rheumatoid Arthritis	1.34	0.0844	NaN	RALA	RAS like proto-oncogene A	Cytoplasm	enzyme	9.09297e-15	1.02465e-16	down	2.19007	-2.19007	-1.13098
Role of Macrophages, Fibroblasts and Endothelial Cells in Rheumatoid Arthritis	1.34	0.0844	NaN	PDGFA	platelet derived growth factor subunit A	Extracellular Space	growth factor	2.7149e-10	2.23022e-11	up	2.39252	2.39252	1.25853
Role of Macrophages, Fibroblasts and Endothelial Cells in Rheumatoid Arthritis	1.34	0.0844	NaN	FZD3	frizzled class receptor 3	Plasma Membrane	G-protein coupled receptor	2.28095e-08	3.33618e-09	down	2.71438	-2.71438	-1.44062
Role of Macrophages, Fibroblasts and Endothelial Cells in Rheumatoid Arthritis	1.34	0.0844	NaN	PIK3R1	phosphoinositide-3-kinase regulatory subunit 1	Cytoplasm	kinase	2.06134e-13	4.64569e-15	down	2.77904	-2.77904	-1.47459
Role of Macrophages, Fibroblasts and Endothelial Cells in Rheumatoid Arthritis	1.34	0.0844	NaN	VEGFA	vascular endothelial growth factor A	Extracellular Space	growth factor	3.6356e-15	3.02164e-17	up	4.69774	4.69774	2.23197
Role of Macrophages, Fibroblasts and Endothelial Cells in Rheumatoid Arthritis	1.34	0.0844	NaN	CAMK2D	calcium/calmodulin dependent protein kinase II delta	Cytoplasm	kinase	3.53641e-13	8.73645e-15	down	3.33521	-3.33521	-1.73778
Role of Macrophages, Fibroblasts and Endothelial Cells in Rheumatoid Arthritis	1.34	0.0844	NaN	F2RL1	F2R like trypsin receptor 1	Plasma Membrane	G-protein coupled receptor	1.31187e-13	2.70575e-15	up	2.04156	2.04156	1.02967
Role of Macrophages, Fibroblasts and Endothelial Cells in Rheumatoid Arthritis	1.34	0.0844	NaN	GSK3B	glycogen synthase kinase 3 beta	Nucleus	kinase	5.73549e-14	9.76776e-16	down	2.31804	-2.31804	-1.2129
Role of Macrophages, Fibroblasts and Endothelial Cells in Rheumatoid Arthritis	1.34	0.0844	NaN	IL1RAP	interleukin 1 receptor accessory protein	Plasma Membrane	transmembrane receptor	1.22391e-11	6.11381e-13	up	2.32238	2.32238	1.21561
Role of Macrophages, Fibroblasts and Endothelial Cells in Rheumatoid Arthritis	1.34	0.0844	NaN	FRS2	fibroblast growth factor receptor substrate 2	Plasma Membrane	kinase	1.94843e-10	1.53544e-11	down	2.38037	-2.38037	-1.25119
Role of Macrophages, Fibroblasts and Endothelial Cells in Rheumatoid Arthritis	1.34	0.0844	NaN	MMP1	matrix metallopeptidase 1	Extracellular Space	peptidase	1.56417e-16	4.62584e-19	up	10.3475	10.3475	3.37121
Role of Macrophages, Fibroblasts and Endothelial Cells in Rheumatoid Arthritis	1.34	0.0844	NaN	ATM	ATM serine/threonine kinase	Nucleus	kinase	1.92213e-10	1.51079e-11	up	2.52849	2.52849	1.33828
Role of Macrophages, Fibroblasts and Endothelial Cells in Rheumatoid Arthritis	1.34	0.0844	NaN	RRAS	RAS related	Cytoplasm	enzyme	5.25891e-15	5.0948e-17	up	2.12192	2.12192	1.08537
Role of Macrophages, Fibroblasts and Endothelial Cells in Rheumatoid Arthritis	1.34	0.0844	NaN	TNFRSF1A	TNF receptor superfamily member 1A	Plasma Membrane	transmembrane receptor	2.79729e-09	3.16714e-10	up	2.11808	2.11808	1.08276
Role of Macrophages, Fibroblasts and Endothelial Cells in Rheumatoid Arthritis	1.34	0.0844	NaN	CREBBP	CREB binding protein	Nucleus	transcription regulator	1.37652e-10	1.02496e-11	down	2.3738	-2.3738	-1.2472
Role of Macrophages, Fibroblasts and Endothelial Cells in Rheumatoid Arthritis	1.34	0.0844	NaN	CEBPB	CCAAT/enhancer binding protein beta	Nucleus	transcription regulator	1.80281e-14	2.37623e-16	up	2.03533	2.03533	1.02526
Role of Macrophages, Fibroblasts and Endothelial Cells in Rheumatoid Arthritis	1.34	0.0844	NaN	CREB5	cAMP responsive element binding protein 5	Nucleus	transcription regulator	1.43104e-12	4.72087e-14	up	2.32804	2.32804	1.21911
Role of Macrophages, Fibroblasts and Endothelial Cells in Rheumatoid Arthritis	1.34	0.0844	NaN	APC	APC, WNT signaling pathway regulator	Nucleus	enzyme	7.52204e-08	1.26799e-08	down	2.08765	-2.08765	-1.06188
Role of Macrophages, Fibroblasts and Endothelial Cells in Rheumatoid Arthritis	1.34	0.0844	NaN	IL33	interleukin 33	Extracellular Space	cytokine	1.97116e-11	1.07794e-12	up	2.94484	2.94484	1.55819
Role of Macrophages, Fibroblasts and Endothelial Cells in Rheumatoid Arthritis	1.34	0.0844	NaN	TLR4	toll like receptor 4	Plasma Membrane	transmembrane receptor	2.19232e-11	1.21454e-12	down	2.3272	-2.3272	-1.21859
Role of Macrophages, Fibroblasts and Endothelial Cells in Rheumatoid Arthritis	1.34	0.0844	NaN	CALM1 (includes others)	calmodulin 1	Cytoplasm	other	4.99592e-15	4.72288e-17	down	3.17888	-3.17888	-1.66852
Role of Macrophages, Fibroblasts and Endothelial Cells in Rheumatoid Arthritis	1.34	0.0844	NaN	RIPK1	receptor interacting serine/threonine kinase 1	Plasma Membrane	kinase	1.46511e-10	1.10488e-11	down	2.35845	-2.35845	-1.23784
Role of Macrophages, Fibroblasts and Endothelial Cells in Rheumatoid Arthritis	1.34	0.0844	NaN	IRS1	insulin receptor substrate 1	Cytoplasm	enzyme	1.68367e-13	3.66146e-15	down	4.26678	-4.26678	-2.09315
Role of Macrophages, Fibroblasts and Endothelial Cells in Rheumatoid Arthritis	1.34	0.0844	NaN	NFATC2	nuclear factor of activated T cells 2	Nucleus	transcription regulator	2.45483e-11	1.39314e-12	up	2.4188	2.4188	1.27429
Role of Macrophages, Fibroblasts and Endothelial Cells in Rheumatoid Arthritis	1.34	0.0844	NaN	IRAK4	interleukin 1 receptor associated kinase 4	Cytoplasm	kinase	9.58073e-08	1.66119e-08	down	2.20026	-2.20026	-1.13768
GM-CSF Signaling	1.34	0.114	-1	RUNX1	runt related transcription factor 1	Nucleus	transcription regulator	8.11275e-15	8.91443e-17	down	3.6926	-3.6926	-1.88464
GM-CSF Signaling	1.34	0.114	-1	CAMK2D	calcium/calmodulin dependent protein kinase II delta	Cytoplasm	kinase	3.53641e-13	8.73645e-15	down	3.33521	-3.33521	-1.73778
GM-CSF Signaling	1.34	0.114	-1	RALA	RAS like proto-oncogene A	Cytoplasm	enzyme	9.09297e-15	1.02465e-16	down	2.19007	-2.19007	-1.13098
GM-CSF Signaling	1.34	0.114	-1	RRAS	RAS related	Cytoplasm	enzyme	5.25891e-15	5.0948e-17	up	2.12192	2.12192	1.08537
GM-CSF Signaling	1.34	0.114	-1	PIM1	Pim-1 proto-oncogene, serine/threonine kinase	Cytoplasm	kinase	3.1181e-15	2.48818e-17	up	2.63267	2.63267	1.39653
GM-CSF Signaling	1.34	0.114	-1	PIK3R1	phosphoinositide-3-kinase regulatory subunit 1	Cytoplasm	kinase	2.06134e-13	4.64569e-15	down	2.77904	-2.77904	-1.47459
GM-CSF Signaling	1.34	0.114	-1	IRS1	insulin receptor substrate 1	Cytoplasm	enzyme	1.68367e-13	3.66146e-15	down	4.26678	-4.26678	-2.09315
GM-CSF Signaling	1.34	0.114	-1	FRS2	fibroblast growth factor receptor substrate 2	Plasma Membrane	kinase	1.94843e-10	1.53544e-11	down	2.38037	-2.38037	-1.25119
GM-CSF Signaling	1.34	0.114	-1	ATM	ATM serine/threonine kinase	Nucleus	kinase	1.92213e-10	1.51079e-11	up	2.52849	2.52849	1.33828
Isoleucine Degradation I	1.32	0.214	NaN	ACAT2	acetyl-CoA acetyltransferase 2	Cytoplasm	enzyme	3.00597e-15	2.35273e-17	down	2.26325	-2.26325	-1.17839
Isoleucine Degradation I	1.32	0.214	NaN	ACADSB	acyl-CoA dehydrogenase short/branched chain	Cytoplasm	enzyme	2.19093e-07	4.17698e-08	down	2.19135	-2.19135	-1.13182
Isoleucine Degradation I	1.32	0.214	NaN	EHHADH	enoyl-CoA hydratase and 3-hydroxyacyl CoA dehydrogenase	Cytoplasm	enzyme	1.46637e-08	2.03371e-09	down	2.24037	-2.24037	-1.16374
IL-9 Signaling	1.3	0.133	-0.447	JAK1	Janus kinase 1	Cytoplasm	kinase	9.53151e-13	2.89901e-14	up	2.49216	2.49216	1.3174
IL-9 Signaling	1.3	0.133	-0.447	PIK3R1	phosphoinositide-3-kinase regulatory subunit 1	Cytoplasm	kinase	2.06134e-13	4.64569e-15	down	2.77904	-2.77904	-1.47459
IL-9 Signaling	1.3	0.133	-0.447	IRS1	insulin receptor substrate 1	Cytoplasm	enzyme	1.68367e-13	3.66146e-15	down	4.26678	-4.26678	-2.09315
IL-9 Signaling	1.3	0.133	-0.447	SOCS2	suppressor of cytokine signaling 2	Cytoplasm	other	9.59609e-14	1.86225e-15	down	2.02741	-2.02741	-1.01964
IL-9 Signaling	1.3	0.133	-0.447	FRS2	fibroblast growth factor receptor substrate 2	Plasma Membrane	kinase	1.94843e-10	1.53544e-11	down	2.38037	-2.38037	-1.25119
IL-9 Signaling	1.3	0.133	-0.447	ATM	ATM serine/threonine kinase	Nucleus	kinase	1.92213e-10	1.51079e-11	up	2.52849	2.52849	1.33828
PI3K/AKT Signaling	1.3	0.0992	1.155	TSC1	TSC complex subunit 1	Cytoplasm	other	5.36203e-14	8.96487e-16	down	3.53321	-3.53321	-1.82098
PI3K/AKT Signaling	1.3	0.0992	1.155	RALA	RAS like proto-oncogene A	Cytoplasm	enzyme	9.09297e-15	1.02465e-16	down	2.19007	-2.19007	-1.13098
PI3K/AKT Signaling	1.3	0.0992	1.155	GYS1	glycogen synthase 1	Cytoplasm	enzyme	4.34214e-09	5.18288e-10	down	2.19177	-2.19177	-1.13209
PI3K/AKT Signaling	1.3	0.0992	1.155	JAK1	Janus kinase 1	Cytoplasm	kinase	9.53151e-13	2.89901e-14	up	2.49216	2.49216	1.3174
PI3K/AKT Signaling	1.3	0.0992	1.155	SYNJ1	synaptojanin 1	Cytoplasm	phosphatase	7.55348e-10	7.17526e-11	up	3.50543	3.50543	1.80959
PI3K/AKT Signaling	1.3	0.0992	1.155	RRAS	RAS related	Cytoplasm	enzyme	5.25891e-15	5.0948e-17	up	2.12192	2.12192	1.08537
PI3K/AKT Signaling	1.3	0.0992	1.155	PIK3R1	phosphoinositide-3-kinase regulatory subunit 1	Cytoplasm	kinase	2.06134e-13	4.64569e-15	down	2.77904	-2.77904	-1.47459
PI3K/AKT Signaling	1.3	0.0992	1.155	ITGA2	integrin subunit alpha 2	Plasma Membrane	transmembrane receptor	2.9923e-14	4.44399e-16	up	2.06518	2.06518	1.04627
PI3K/AKT Signaling	1.3	0.0992	1.155	MDM2	MDM2 proto-oncogene	Nucleus	transcription regulator	2.17397e-12	7.87582e-14	down	3.77978	-3.77978	-1.9183
PI3K/AKT Signaling	1.3	0.0992	1.155	GSK3B	glycogen synthase kinase 3 beta	Nucleus	kinase	5.73549e-14	9.76776e-16	down	2.31804	-2.31804	-1.2129
PI3K/AKT Signaling	1.3	0.0992	1.155	EIF4EBP1	eukaryotic translation initiation factor 4E binding protein 1	Cytoplasm	translation regulator	4.36753e-16	1.70363e-18	up	2.61373	2.61373	1.38611
PI3K/AKT Signaling	1.3	0.0992	1.155	THEM4	thioesterase superfamily member 4	Plasma Membrane	enzyme	6.90235e-14	1.22653e-15	down	4.28279	-4.28279	-2.09855
PI3K/AKT Signaling	1.3	0.0992	1.155	PTEN	phosphatase and tensin homolog	Cytoplasm	phosphatase	5.66703e-13	1.56037e-14	down	3.54785	-3.54785	-1.82695
FLT3 Signaling in Hematopoietic Progenitor Cells	1.29	0.108	-1.265	RALA	RAS like proto-oncogene A	Cytoplasm	enzyme	9.09297e-15	1.02465e-16	down	2.19007	-2.19007	-1.13098
FLT3 Signaling in Hematopoietic Progenitor Cells	1.29	0.108	-1.265	RRAS	RAS related	Cytoplasm	enzyme	5.25891e-15	5.0948e-17	up	2.12192	2.12192	1.08537
FLT3 Signaling in Hematopoietic Progenitor Cells	1.29	0.108	-1.265	PIK3R1	phosphoinositide-3-kinase regulatory subunit 1	Cytoplasm	kinase	2.06134e-13	4.64569e-15	down	2.77904	-2.77904	-1.47459
FLT3 Signaling in Hematopoietic Progenitor Cells	1.29	0.108	-1.265	IRS1	insulin receptor substrate 1	Cytoplasm	enzyme	1.68367e-13	3.66146e-15	down	4.26678	-4.26678	-2.09315
FLT3 Signaling in Hematopoietic Progenitor Cells	1.29	0.108	-1.265	CREBBP	CREB binding protein	Nucleus	transcription regulator	1.37652e-10	1.02496e-11	down	2.3738	-2.3738	-1.2472
FLT3 Signaling in Hematopoietic Progenitor Cells	1.29	0.108	-1.265	RPS6KA3	ribosomal protein S6 kinase A3	Cytoplasm	kinase	5.91074e-10	5.4234e-11	down	2.08095	-2.08095	-1.05724
FLT3 Signaling in Hematopoietic Progenitor Cells	1.29	0.108	-1.265	CREB5	cAMP responsive element binding protein 5	Nucleus	transcription regulator	1.43104e-12	4.72087e-14	up	2.32804	2.32804	1.21911
FLT3 Signaling in Hematopoietic Progenitor Cells	1.29	0.108	-1.265	FRS2	fibroblast growth factor receptor substrate 2	Plasma Membrane	kinase	1.94843e-10	1.53544e-11	down	2.38037	-2.38037	-1.25119
FLT3 Signaling in Hematopoietic Progenitor Cells	1.29	0.108	-1.265	EIF4EBP1	eukaryotic translation initiation factor 4E binding protein 1	Cytoplasm	translation regulator	4.36753e-16	1.70363e-18	up	2.61373	2.61373	1.38611
FLT3 Signaling in Hematopoietic Progenitor Cells	1.29	0.108	-1.265	ATM	ATM serine/threonine kinase	Nucleus	kinase	1.92213e-10	1.51079e-11	up	2.52849	2.52849	1.33828
Cyclins and Cell Cycle Regulation	1.28	0.111	-0.447	CDKN2D	cyclin dependent kinase inhibitor 2D	Cytoplasm	transcription regulator	4.59797e-13	1.21209e-14	up	2.68898	2.68898	1.42706
Cyclins and Cell Cycle Regulation	1.28	0.111	-0.447	HDAC4	histone deacetylase 4	Nucleus	transcription regulator	1.23456e-08	1.6713e-09	down	2.90641	-2.90641	-1.53924
Cyclins and Cell Cycle Regulation	1.28	0.111	-0.447	PA2G4	proliferation-associated 2G4	Nucleus	transcription regulator	9.37038e-12	4.45538e-13	down	2.70964	-2.70964	-1.4381
Cyclins and Cell Cycle Regulation	1.28	0.111	-0.447	HDAC8	histone deacetylase 8	Nucleus	transcription regulator	3.20175e-10	2.70758e-11	down	2.48271	-2.48271	-1.31191
Cyclins and Cell Cycle Regulation	1.28	0.111	-0.447	CUL1	cullin 1	Nucleus	enzyme	1.07214e-17	1.23002e-20	down	3.36331	-3.36331	-1.74988
Cyclins and Cell Cycle Regulation	1.28	0.111	-0.447	CCNB3	cyclin B3	Nucleus	other	5.63793e-14	9.52568e-16	up	3.5418	3.5418	1.82448
Cyclins and Cell Cycle Regulation	1.28	0.111	-0.447	CDK6	cyclin dependent kinase 6	Nucleus	kinase	2.24744e-17	3.55245e-20	down	3.92299	-3.92299	-1.97195
Cyclins and Cell Cycle Regulation	1.28	0.111	-0.447	GSK3B	glycogen synthase kinase 3 beta	Nucleus	kinase	5.73549e-14	9.76776e-16	down	2.31804	-2.31804	-1.2129
Cyclins and Cell Cycle Regulation	1.28	0.111	-0.447	ATM	ATM serine/threonine kinase	Nucleus	kinase	1.92213e-10	1.51079e-11	up	2.52849	2.52849	1.33828
Colorectal Cancer Metastasis Signaling	1.28	0.0866	0.447	PRKACB	protein kinase cAMP-activated catalytic subunit beta	Cytoplasm	kinase	2.22739e-11	1.23908e-12	down	2.23902	-2.23902	-1.16287
Colorectal Cancer Metastasis Signaling	1.28	0.0866	0.447	TCF4	transcription factor 4	Nucleus	transcription regulator	1.62118e-12	5.51775e-14	down	3.61221	-3.61221	-1.85288
Colorectal Cancer Metastasis Signaling	1.28	0.0866	0.447	RALA	RAS like proto-oncogene A	Cytoplasm	enzyme	9.09297e-15	1.02465e-16	down	2.19007	-2.19007	-1.13098
Colorectal Cancer Metastasis Signaling	1.28	0.0866	0.447	JAK1	Janus kinase 1	Cytoplasm	kinase	9.53151e-13	2.89901e-14	up	2.49216	2.49216	1.3174
Colorectal Cancer Metastasis Signaling	1.28	0.0866	0.447	RRAS	RAS related	Cytoplasm	enzyme	5.25891e-15	5.0948e-17	up	2.12192	2.12192	1.08537
Colorectal Cancer Metastasis Signaling	1.28	0.0866	0.447	FZD3	frizzled class receptor 3	Plasma Membrane	G-protein coupled receptor	2.28095e-08	3.33618e-09	down	2.71438	-2.71438	-1.44062
Colorectal Cancer Metastasis Signaling	1.28	0.0866	0.447	TNFRSF1A	TNF receptor superfamily member 1A	Plasma Membrane	transmembrane receptor	2.79729e-09	3.16714e-10	up	2.11808	2.11808	1.08276
Colorectal Cancer Metastasis Signaling	1.28	0.0866	0.447	GRK3	G protein-coupled receptor kinase 3	Cytoplasm	kinase	5.92239e-10	5.43711e-11	up	2.03611	2.03611	1.02582
Colorectal Cancer Metastasis Signaling	1.28	0.0866	0.447	SMAD3	SMAD family member 3	Nucleus	transcription regulator	7.27874e-14	1.31568e-15	up	2.27966	2.27966	1.18882
Colorectal Cancer Metastasis Signaling	1.28	0.0866	0.447	PIK3R1	phosphoinositide-3-kinase regulatory subunit 1	Cytoplasm	kinase	2.06134e-13	4.64569e-15	down	2.77904	-2.77904	-1.47459
Colorectal Cancer Metastasis Signaling	1.28	0.0866	0.447	GNB5	G protein subunit beta 5	Plasma Membrane	enzyme	5.05955e-10	4.53017e-11	up	2.23133	2.23133	1.1579
Colorectal Cancer Metastasis Signaling	1.28	0.0866	0.447	APC	APC, WNT signaling pathway regulator	Nucleus	enzyme	7.52204e-08	1.26799e-08	down	2.08765	-2.08765	-1.06188
Colorectal Cancer Metastasis Signaling	1.28	0.0866	0.447	VEGFA	vascular endothelial growth factor A	Extracellular Space	growth factor	3.6356e-15	3.02164e-17	up	4.69774	4.69774	2.23197
Colorectal Cancer Metastasis Signaling	1.28	0.0866	0.447	TLR4	toll like receptor 4	Plasma Membrane	transmembrane receptor	2.19232e-11	1.21454e-12	down	2.3272	-2.3272	-1.21859
Colorectal Cancer Metastasis Signaling	1.28	0.0866	0.447	RHOV	ras homolog family member V	Plasma Membrane	enzyme	1.31195e-11	6.63599e-13	up	2.53116	2.53116	1.3398
Colorectal Cancer Metastasis Signaling	1.28	0.0866	0.447	IRS1	insulin receptor substrate 1	Cytoplasm	enzyme	1.68367e-13	3.66146e-15	down	4.26678	-4.26678	-2.09315
Colorectal Cancer Metastasis Signaling	1.28	0.0866	0.447	RHOU	ras homolog family member U	Cytoplasm	enzyme	8.57521e-18	8.52064e-21	up	3.83884	3.83884	1.94067
Colorectal Cancer Metastasis Signaling	1.28	0.0866	0.447	GSK3B	glycogen synthase kinase 3 beta	Nucleus	kinase	5.73549e-14	9.76776e-16	down	2.31804	-2.31804	-1.2129
Colorectal Cancer Metastasis Signaling	1.28	0.0866	0.447	FRS2	fibroblast growth factor receptor substrate 2	Plasma Membrane	kinase	1.94843e-10	1.53544e-11	down	2.38037	-2.38037	-1.25119
Colorectal Cancer Metastasis Signaling	1.28	0.0866	0.447	MMP1	matrix metallopeptidase 1	Extracellular Space	peptidase	1.56417e-16	4.62584e-19	up	10.3475	10.3475	3.37121
Colorectal Cancer Metastasis Signaling	1.28	0.0866	0.447	EGFR	epidermal growth factor receptor	Plasma Membrane	kinase	1.73701e-14	2.25851e-16	up	3.93396	3.93396	1.97598
Colorectal Cancer Metastasis Signaling	1.28	0.0866	0.447	ATM	ATM serine/threonine kinase	Nucleus	kinase	1.92213e-10	1.51079e-11	up	2.52849	2.52849	1.33828
NRF2-mediated Oxidative Stress Response	1.27	0.0905	0	RALA	RAS like proto-oncogene A	Cytoplasm	enzyme	9.09297e-15	1.02465e-16	down	2.19007	-2.19007	-1.13098
NRF2-mediated Oxidative Stress Response	1.27	0.0905	0	RRAS	RAS related	Cytoplasm	enzyme	5.25891e-15	5.0948e-17	up	2.12192	2.12192	1.08537
NRF2-mediated Oxidative Stress Response	1.27	0.0905	0	PIK3R1	phosphoinositide-3-kinase regulatory subunit 1	Cytoplasm	kinase	2.06134e-13	4.64569e-15	down	2.77904	-2.77904	-1.47459
NRF2-mediated Oxidative Stress Response	1.27	0.0905	0	CREBBP	CREB binding protein	Nucleus	transcription regulator	1.37652e-10	1.02496e-11	down	2.3738	-2.3738	-1.2472
NRF2-mediated Oxidative Stress Response	1.27	0.0905	0	HERPUD1	homocysteine inducible ER protein with ubiquitin like domain 1	Cytoplasm	other	2.91139e-19	1.03915e-22	up	4.71638	4.71638	2.23768
NRF2-mediated Oxidative Stress Response	1.27	0.0905	0	GCLC	glutamate-cysteine ligase catalytic subunit	Cytoplasm	enzyme	1.86635e-12	6.59689e-14	up	2.62326	2.62326	1.39136
NRF2-mediated Oxidative Stress Response	1.27	0.0905	0	DNAJB9	DnaJ heat shock protein family (Hsp40) member B9	Nucleus	other	1.84121e-11	9.91861e-13	up	2.81981	2.81981	1.4956
NRF2-mediated Oxidative Stress Response	1.27	0.0905	0	MAFF	MAF bZIP transcription factor F	Nucleus	transcription regulator	4.65952e-13	1.23188e-14	up	2.40393	2.40393	1.2654
NRF2-mediated Oxidative Stress Response	1.27	0.0905	0	TXNRD1	thioredoxin reductase 1	Cytoplasm	enzyme	2.58884e-14	3.76208e-16	up	2.04418	2.04418	1.03152
NRF2-mediated Oxidative Stress Response	1.27	0.0905	0	BACH1	BTB domain and CNC homolog 1	Nucleus	transcription regulator	9.23827e-13	2.78863e-14	up	2.03087	2.03087	1.0221
NRF2-mediated Oxidative Stress Response	1.27	0.0905	0	DNAJC11	DnaJ heat shock protein family (Hsp40) member C11	Cytoplasm	other	1.34301e-12	4.36574e-14	down	2.25245	-2.25245	-1.17149
NRF2-mediated Oxidative Stress Response	1.27	0.0905	0	IRS1	insulin receptor substrate 1	Cytoplasm	enzyme	1.68367e-13	3.66146e-15	down	4.26678	-4.26678	-2.09315
NRF2-mediated Oxidative Stress Response	1.27	0.0905	0	UBE2K	ubiquitin conjugating enzyme E2 K	Cytoplasm	transcription regulator	1.2956e-11	6.53349e-13	down	2.04891	-2.04891	-1.03485
NRF2-mediated Oxidative Stress Response	1.27	0.0905	0	FOSL1	FOS like 1, AP-1 transcription factor subunit	Nucleus	transcription regulator	7.76065e-16	3.69988e-18	up	3.76419	3.76419	1.91234
NRF2-mediated Oxidative Stress Response	1.27	0.0905	0	GSK3B	glycogen synthase kinase 3 beta	Nucleus	kinase	5.73549e-14	9.76776e-16	down	2.31804	-2.31804	-1.2129
NRF2-mediated Oxidative Stress Response	1.27	0.0905	0	DNAJC16	DnaJ heat shock protein family (Hsp40) member C16	Other	other	5.45671e-10	4.95812e-11	down	2.58793	-2.58793	-1.3718
NRF2-mediated Oxidative Stress Response	1.27	0.0905	0	FRS2	fibroblast growth factor receptor substrate 2	Plasma Membrane	kinase	1.94843e-10	1.53544e-11	down	2.38037	-2.38037	-1.25119
NRF2-mediated Oxidative Stress Response	1.27	0.0905	0	ATM	ATM serine/threonine kinase	Nucleus	kinase	1.92213e-10	1.51079e-11	up	2.52849	2.52849	1.33828
eNOS Signaling	1.27	0.093	-1.387	PRKACB	protein kinase cAMP-activated catalytic subunit beta	Cytoplasm	kinase	2.22739e-11	1.23908e-12	down	2.23902	-2.23902	-1.16287
eNOS Signaling	1.27	0.093	-1.387	PRKAB2	protein kinase AMP-activated non-catalytic subunit beta 2	Cytoplasm	kinase	1.07126e-10	7.62531e-12	up	2.30628	2.30628	1.20557
eNOS Signaling	1.27	0.093	-1.387	PIK3R1	phosphoinositide-3-kinase regulatory subunit 1	Cytoplasm	kinase	2.06134e-13	4.64569e-15	down	2.77904	-2.77904	-1.47459
eNOS Signaling	1.27	0.093	-1.387	HSPA1A/HSPA1B	heat shock protein family A (Hsp70) member 1A	Cytoplasm	enzyme	5.65643e-08	9.19473e-09	down	2.40077	-2.40077	-1.2635
eNOS Signaling	1.27	0.093	-1.387	SLC7A1	solute carrier family 7 member 1	Plasma Membrane	transporter	1.04673e-12	3.23967e-14	up	4.14351	4.14351	2.05085
eNOS Signaling	1.27	0.093	-1.387	HSPA5	heat shock protein family A (Hsp70) member 5	Cytoplasm	enzyme	4.67754e-19	1.90803e-22	up	2.52689	2.52689	1.33736
eNOS Signaling	1.27	0.093	-1.387	HSPA8	heat shock protein family A (Hsp70) member 8	Cytoplasm	enzyme	3.80291e-09	4.4715e-10	up	2.61333	2.61333	1.38589
eNOS Signaling	1.27	0.093	-1.387	VEGFA	vascular endothelial growth factor A	Extracellular Space	growth factor	3.6356e-15	3.02164e-17	up	4.69774	4.69774	2.23197
eNOS Signaling	1.27	0.093	-1.387	CALM1 (includes others)	calmodulin 1	Cytoplasm	other	4.99592e-15	4.72288e-17	down	3.17888	-3.17888	-1.66852
eNOS Signaling	1.27	0.093	-1.387	AQP3	aquaporin 3 (Gill blood group)	Plasma Membrane	transporter	1.86344e-15	1.2542e-17	up	2.02372	2.02372	1.01701
eNOS Signaling	1.27	0.093	-1.387	HSPA4	heat shock protein family A (Hsp70) member 4	Cytoplasm	other	1.88669e-12	6.684e-14	down	3.01439	-3.01439	-1.59187
eNOS Signaling	1.27	0.093	-1.387	LPAR6	lysophosphatidic acid receptor 6	Plasma Membrane	G-protein coupled receptor	6.68173e-07	1.4173e-07	down	2.0378	-2.0378	-1.02701
eNOS Signaling	1.27	0.093	-1.387	IRS1	insulin receptor substrate 1	Cytoplasm	enzyme	1.68367e-13	3.66146e-15	down	4.26678	-4.26678	-2.09315
eNOS Signaling	1.27	0.093	-1.387	CAV1	caveolin 1	Plasma Membrane	transmembrane receptor	6.25536e-13	1.74947e-14	up	2.58512	2.58512	1.37023
eNOS Signaling	1.27	0.093	-1.387	FRS2	fibroblast growth factor receptor substrate 2	Plasma Membrane	kinase	1.94843e-10	1.53544e-11	down	2.38037	-2.38037	-1.25119
eNOS Signaling	1.27	0.093	-1.387	ATM	ATM serine/threonine kinase	Nucleus	kinase	1.92213e-10	1.51079e-11	up	2.52849	2.52849	1.33828
Role of Oct4 in Mammalian Embryonic Stem Cell Pluripotency	1.26	0.13	NaN	FAM208A	family with sequence similarity 208 member A	Nucleus	other	2.43628e-13	5.68325e-15	down	5.18638	-5.18638	-2.37473
Role of Oct4 in Mammalian Embryonic Stem Cell Pluripotency	1.26	0.13	NaN	CASP6	caspase 6	Cytoplasm	peptidase	4.46654e-13	1.15965e-14	down	2.07017	-2.07017	-1.04975
Role of Oct4 in Mammalian Embryonic Stem Cell Pluripotency	1.26	0.13	NaN	PHB	prohibitin	Nucleus	transcription regulator	4.95166e-11	3.14844e-12	down	2.67873	-2.67873	-1.42155
Role of Oct4 in Mammalian Embryonic Stem Cell Pluripotency	1.26	0.13	NaN	ETS2	ETS proto-oncogene 2, transcription factor	Nucleus	transcription regulator	1.18503e-14	1.41996e-16	down	2.48113	-2.48113	-1.311
Role of Oct4 in Mammalian Embryonic Stem Cell Pluripotency	1.26	0.13	NaN	CCNF	cyclin F	Nucleus	enzyme	3.25351e-12	1.27962e-13	down	2.09979	-2.09979	-1.07024
Role of Oct4 in Mammalian Embryonic Stem Cell Pluripotency	1.26	0.13	NaN	WWP2	WW domain containing E3 ubiquitin protein ligase 2	Cytoplasm	enzyme	5.14091e-09	6.25182e-10	down	2.24078	-2.24078	-1.164
TWEAK Signaling	1.25	0.143	-2.236	FADD	Fas associated via death domain	Cytoplasm	other	3.83803e-14	6.07643e-16	down	2.26566	-2.26566	-1.17993
TWEAK Signaling	1.25	0.143	-2.236	CASP6	caspase 6	Cytoplasm	peptidase	4.46654e-13	1.15965e-14	down	2.07017	-2.07017	-1.04975
TWEAK Signaling	1.25	0.143	-2.236	RIPK1	receptor interacting serine/threonine kinase 1	Plasma Membrane	kinase	1.46511e-10	1.10488e-11	down	2.35845	-2.35845	-1.23784
TWEAK Signaling	1.25	0.143	-2.236	BID	BH3 interacting domain death agonist	Cytoplasm	other	2.58401e-08	3.83676e-09	down	2.22235	-2.22235	-1.15209
TWEAK Signaling	1.25	0.143	-2.236	BIRC3	baculoviral IAP repeat containing 3	Cytoplasm	enzyme	8.83103e-09	1.14531e-09	up	2.16593	2.16593	1.11499
p38 MAPK Signaling	1.25	0.1	1.265	IL33	interleukin 33	Extracellular Space	cytokine	1.97116e-11	1.07794e-12	up	2.94484	2.94484	1.55819
p38 MAPK Signaling	1.25	0.1	1.265	FADD	Fas associated via death domain	Cytoplasm	other	3.83803e-14	6.07643e-16	down	2.26566	-2.26566	-1.17993
p38 MAPK Signaling	1.25	0.1	1.265	DDIT3	DNA damage inducible transcript 3	Nucleus	transcription regulator	8.24086e-16	4.05488e-18	up	5.50112	5.50112	2.45973
p38 MAPK Signaling	1.25	0.1	1.265	TNFRSF1A	TNF receptor superfamily member 1A	Plasma Membrane	transmembrane receptor	2.79729e-09	3.16714e-10	up	2.11808	2.11808	1.08276
p38 MAPK Signaling	1.25	0.1	1.265	MEF2D	myocyte enhancer factor 2D	Nucleus	transcription regulator	2.43269e-11	1.37934e-12	up	2.0918	2.0918	1.06475
p38 MAPK Signaling	1.25	0.1	1.265	DUSP10	dual specificity phosphatase 10	Nucleus	phosphatase	7.7261e-10	7.36879e-11	up	2.23499	2.23499	1.16027
p38 MAPK Signaling	1.25	0.1	1.265	CREBBP	CREB binding protein	Nucleus	transcription regulator	1.37652e-10	1.02496e-11	down	2.3738	-2.3738	-1.2472
p38 MAPK Signaling	1.25	0.1	1.265	RPS6KA3	ribosomal protein S6 kinase A3	Cytoplasm	kinase	5.91074e-10	5.4234e-11	down	2.08095	-2.08095	-1.05724
p38 MAPK Signaling	1.25	0.1	1.265	MKNK2	MAP kinase interacting serine/threonine kinase 2	Cytoplasm	kinase	8.81078e-15	9.86113e-17	up	2.0639	2.0639	1.04537
p38 MAPK Signaling	1.25	0.1	1.265	CREB5	cAMP responsive element binding protein 5	Nucleus	transcription regulator	1.43104e-12	4.72087e-14	up	2.32804	2.32804	1.21911
p38 MAPK Signaling	1.25	0.1	1.265	IL1RAP	interleukin 1 receptor accessory protein	Plasma Membrane	transmembrane receptor	1.22391e-11	6.11381e-13	up	2.32238	2.32238	1.21561
p38 MAPK Signaling	1.25	0.1	1.265	IRAK4	interleukin 1 receptor associated kinase 4	Cytoplasm	kinase	9.58073e-08	1.66119e-08	down	2.20026	-2.20026	-1.13768
Glycogen Degradation III	1.25	0.2	NaN	PYGB	glycogen phosphorylase B	Cytoplasm	enzyme	3.84108e-16	1.41994e-18	up	3.24369	3.24369	1.69764
Glycogen Degradation III	1.25	0.2	NaN	AGL	amylo-alpha-1, 6-glucosidase, 4-alpha-glucanotransferase	Cytoplasm	enzyme	2.46587e-12	9.15334e-14	down	2.14181	-2.14181	-1.09883
Glycogen Degradation III	1.25	0.2	NaN	MTAP	methylthioadenosine phosphorylase	Nucleus	enzyme	3.21793e-11	1.90824e-12	down	2.19269	-2.19269	-1.1327
CNTF Signaling	1.24	0.114	-0.707	JAK1	Janus kinase 1	Cytoplasm	kinase	9.53151e-13	2.89901e-14	up	2.49216	2.49216	1.3174
CNTF Signaling	1.24	0.114	-0.707	RALA	RAS like proto-oncogene A	Cytoplasm	enzyme	9.09297e-15	1.02465e-16	down	2.19007	-2.19007	-1.13098
CNTF Signaling	1.24	0.114	-0.707	RRAS	RAS related	Cytoplasm	enzyme	5.25891e-15	5.0948e-17	up	2.12192	2.12192	1.08537
CNTF Signaling	1.24	0.114	-0.707	PIK3R1	phosphoinositide-3-kinase regulatory subunit 1	Cytoplasm	kinase	2.06134e-13	4.64569e-15	down	2.77904	-2.77904	-1.47459
CNTF Signaling	1.24	0.114	-0.707	IRS1	insulin receptor substrate 1	Cytoplasm	enzyme	1.68367e-13	3.66146e-15	down	4.26678	-4.26678	-2.09315
CNTF Signaling	1.24	0.114	-0.707	RPS6KA3	ribosomal protein S6 kinase A3	Cytoplasm	kinase	5.91074e-10	5.4234e-11	down	2.08095	-2.08095	-1.05724
CNTF Signaling	1.24	0.114	-0.707	FRS2	fibroblast growth factor receptor substrate 2	Plasma Membrane	kinase	1.94843e-10	1.53544e-11	down	2.38037	-2.38037	-1.25119
CNTF Signaling	1.24	0.114	-0.707	ATM	ATM serine/threonine kinase	Nucleus	kinase	1.92213e-10	1.51079e-11	up	2.52849	2.52849	1.33828
Endometrial Cancer Signaling	1.24	0.114	-0.816	RALA	RAS like proto-oncogene A	Cytoplasm	enzyme	9.09297e-15	1.02465e-16	down	2.19007	-2.19007	-1.13098
Endometrial Cancer Signaling	1.24	0.114	-0.816	RRAS	RAS related	Cytoplasm	enzyme	5.25891e-15	5.0948e-17	up	2.12192	2.12192	1.08537
Endometrial Cancer Signaling	1.24	0.114	-0.816	PIK3R1	phosphoinositide-3-kinase regulatory subunit 1	Cytoplasm	kinase	2.06134e-13	4.64569e-15	down	2.77904	-2.77904	-1.47459
Endometrial Cancer Signaling	1.24	0.114	-0.816	IRS1	insulin receptor substrate 1	Cytoplasm	enzyme	1.68367e-13	3.66146e-15	down	4.26678	-4.26678	-2.09315
Endometrial Cancer Signaling	1.24	0.114	-0.816	GSK3B	glycogen synthase kinase 3 beta	Nucleus	kinase	5.73549e-14	9.76776e-16	down	2.31804	-2.31804	-1.2129
Endometrial Cancer Signaling	1.24	0.114	-0.816	FRS2	fibroblast growth factor receptor substrate 2	Plasma Membrane	kinase	1.94843e-10	1.53544e-11	down	2.38037	-2.38037	-1.25119
Endometrial Cancer Signaling	1.24	0.114	-0.816	ATM	ATM serine/threonine kinase	Nucleus	kinase	1.92213e-10	1.51079e-11	up	2.52849	2.52849	1.33828
Endometrial Cancer Signaling	1.24	0.114	-0.816	PTEN	phosphatase and tensin homolog	Cytoplasm	phosphatase	5.66703e-13	1.56037e-14	down	3.54785	-3.54785	-1.82695
3-phosphoinositide Biosynthesis	1.24	0.0896	0.471	PIK3R1	phosphoinositide-3-kinase regulatory subunit 1	Cytoplasm	kinase	2.06134e-13	4.64569e-15	down	2.77904	-2.77904	-1.47459
3-phosphoinositide Biosynthesis	1.24	0.0896	0.471	PTEN	phosphatase and tensin homolog	Cytoplasm	phosphatase	5.66703e-13	1.56037e-14	down	3.54785	-3.54785	-1.82695
3-phosphoinositide Biosynthesis	1.24	0.0896	0.471	MET	MET proto-oncogene, receptor tyrosine kinase	Plasma Membrane	kinase	5.67723e-14	9.65407e-16	up	5.09639	5.09639	2.34948
3-phosphoinositide Biosynthesis	1.24	0.0896	0.471	PLPP6	phospholipid phosphatase 6	Plasma Membrane	phosphatase	5.72747e-11	3.71766e-12	down	2.78365	-2.78365	-1.47698
3-phosphoinositide Biosynthesis	1.24	0.0896	0.471	PTPRH	protein tyrosine phosphatase, receptor type H	Plasma Membrane	phosphatase	4.54095e-11	2.84099e-12	up	5.28708	5.28708	2.40247
3-phosphoinositide Biosynthesis	1.24	0.0896	0.471	TNS3	tensin 3	Plasma Membrane	phosphatase	2.08108e-11	1.14708e-12	up	2.76199	2.76199	1.46571
3-phosphoinositide Biosynthesis	1.24	0.0896	0.471	SYNJ1	synaptojanin 1	Cytoplasm	phosphatase	7.55348e-10	7.17526e-11	up	3.50543	3.50543	1.80959
3-phosphoinositide Biosynthesis	1.24	0.0896	0.471	PTPRJ	protein tyrosine phosphatase, receptor type J	Plasma Membrane	phosphatase	5.32289e-15	5.18393e-17	up	3.32839	3.32839	1.73482
3-phosphoinositide Biosynthesis	1.24	0.0896	0.471	PPP1R7	protein phosphatase 1 regulatory subunit 7	Nucleus	phosphatase	7.97176e-10	7.63764e-11	down	2.24009	-2.24009	-1.16356
3-phosphoinositide Biosynthesis	1.24	0.0896	0.471	DUSP10	dual specificity phosphatase 10	Nucleus	phosphatase	7.7261e-10	7.36879e-11	up	2.23499	2.23499	1.16027
3-phosphoinositide Biosynthesis	1.24	0.0896	0.471	IRS1	insulin receptor substrate 1	Cytoplasm	enzyme	1.68367e-13	3.66146e-15	down	4.26678	-4.26678	-2.09315
3-phosphoinositide Biosynthesis	1.24	0.0896	0.471	PPM1H	protein phosphatase, Mg2+/Mn2+ dependent 1H	Nucleus	phosphatase	2.61585e-15	1.97403e-17	down	2.83747	-2.83747	-1.50461
3-phosphoinositide Biosynthesis	1.24	0.0896	0.471	PDGFRA	platelet derived growth factor receptor alpha	Plasma Membrane	kinase	3.90186e-15	3.28272e-17	up	5.24246	5.24246	2.39024
3-phosphoinositide Biosynthesis	1.24	0.0896	0.471	FRS2	fibroblast growth factor receptor substrate 2	Plasma Membrane	kinase	1.94843e-10	1.53544e-11	down	2.38037	-2.38037	-1.25119
3-phosphoinositide Biosynthesis	1.24	0.0896	0.471	PIP4K2A	phosphatidylinositol-5-phosphate 4-kinase type 2 alpha	Cytoplasm	kinase	5.20899e-09	6.34524e-10	up	2.03977	2.03977	1.02841
3-phosphoinositide Biosynthesis	1.24	0.0896	0.471	DUSP16	dual specificity phosphatase 16	Nucleus	phosphatase	1.34301e-12	4.37579e-14	down	2.48714	-2.48714	-1.31449
3-phosphoinositide Biosynthesis	1.24	0.0896	0.471	EGFR	epidermal growth factor receptor	Plasma Membrane	kinase	1.73701e-14	2.25851e-16	up	3.93396	3.93396	1.97598
3-phosphoinositide Biosynthesis	1.24	0.0896	0.471	ATM	ATM serine/threonine kinase	Nucleus	kinase	1.92213e-10	1.51079e-11	up	2.52849	2.52849	1.33828
L-cysteine Degradation II	1.22	1	NaN	CTH	cystathionine gamma-lyase	Cytoplasm	enzyme	2.62281e-17	4.34639e-20	up	7.73869	7.73869	2.95209
Asparagine Biosynthesis I	1.22	1	NaN	ASNS	asparagine synthetase (glutamine-hydrolyzing)	Cytoplasm	enzyme	8.12844e-21	2.07231e-25	up	6.2883	6.2883	2.65267
Lanosterol Biosynthesis	1.22	1	NaN	LSS	lanosterol synthase	Cytoplasm	enzyme	7.22803e-12	3.27458e-13	down	2.23927	-2.23927	-1.16303
Caveolar-mediated Endocytosis Signaling	1.21	0.113	NaN	FLNB	filamin B	Cytoplasm	other	3.94718e-19	1.50948e-22	up	2.91423	2.91423	1.54312
Caveolar-mediated Endocytosis Signaling	1.21	0.113	NaN	CD55	CD55 molecule (Cromer blood group)	Plasma Membrane	other	6.75656e-15	7.02803e-17	up	2.79732	2.79732	1.48404
Caveolar-mediated Endocytosis Signaling	1.21	0.113	NaN	HLA-B	major histocompatibility complex, class I, B	Plasma Membrane	transmembrane receptor	1.39437e-15	8.35401e-18	up	2.12073	2.12073	1.08456
Caveolar-mediated Endocytosis Signaling	1.21	0.113	NaN	ITGA2	integrin subunit alpha 2	Plasma Membrane	transmembrane receptor	2.9923e-14	4.44399e-16	up	2.06518	2.06518	1.04627
Caveolar-mediated Endocytosis Signaling	1.21	0.113	NaN	CAV1	caveolin 1	Plasma Membrane	transmembrane receptor	6.25536e-13	1.74947e-14	up	2.58512	2.58512	1.37023
Caveolar-mediated Endocytosis Signaling	1.21	0.113	NaN	ITGB4	integrin subunit beta 4	Plasma Membrane	transmembrane receptor	6.38114e-13	1.7879e-14	up	2.18062	2.18062	1.12474
Caveolar-mediated Endocytosis Signaling	1.21	0.113	NaN	DYRK3	dual specificity tyrosine phosphorylation regulated kinase 3	Nucleus	kinase	7.24954e-11	4.87829e-12	up	2.39286	2.39286	1.25874
Caveolar-mediated Endocytosis Signaling	1.21	0.113	NaN	EGFR	epidermal growth factor receptor	Plasma Membrane	kinase	1.73701e-14	2.25851e-16	up	3.93396	3.93396	1.97598
SAPK/JNK Signaling	1.18	0.1	-0.632	FADD	Fas associated via death domain	Cytoplasm	other	3.83803e-14	6.07643e-16	down	2.26566	-2.26566	-1.17993
SAPK/JNK Signaling	1.18	0.1	-0.632	MAP3K9	mitogen-activated protein kinase kinase kinase 9	Cytoplasm	kinase	7.2857e-11	4.90555e-12	up	2.34216	2.34216	1.22784
SAPK/JNK Signaling	1.18	0.1	-0.632	RIPK1	receptor interacting serine/threonine kinase 1	Plasma Membrane	kinase	1.46511e-10	1.10488e-11	down	2.35845	-2.35845	-1.23784
SAPK/JNK Signaling	1.18	0.1	-0.632	RALA	RAS like proto-oncogene A	Cytoplasm	enzyme	9.09297e-15	1.02465e-16	down	2.19007	-2.19007	-1.13098
SAPK/JNK Signaling	1.18	0.1	-0.632	RRAS	RAS related	Cytoplasm	enzyme	5.25891e-15	5.0948e-17	up	2.12192	2.12192	1.08537
SAPK/JNK Signaling	1.18	0.1	-0.632	PIK3R1	phosphoinositide-3-kinase regulatory subunit 1	Cytoplasm	kinase	2.06134e-13	4.64569e-15	down	2.77904	-2.77904	-1.47459
SAPK/JNK Signaling	1.18	0.1	-0.632	IRS1	insulin receptor substrate 1	Cytoplasm	enzyme	1.68367e-13	3.66146e-15	down	4.26678	-4.26678	-2.09315
SAPK/JNK Signaling	1.18	0.1	-0.632	DUSP10	dual specificity phosphatase 10	Nucleus	phosphatase	7.7261e-10	7.36879e-11	up	2.23499	2.23499	1.16027
SAPK/JNK Signaling	1.18	0.1	-0.632	MAP3K20	mitogen-activated protein kinase kinase kinase 20	Cytoplasm	kinase	1.92147e-07	3.6133e-08	up	2.34673	2.34673	1.23065
SAPK/JNK Signaling	1.18	0.1	-0.632	FRS2	fibroblast growth factor receptor substrate 2	Plasma Membrane	kinase	1.94843e-10	1.53544e-11	down	2.38037	-2.38037	-1.25119
SAPK/JNK Signaling	1.18	0.1	-0.632	ATM	ATM serine/threonine kinase	Nucleus	kinase	1.92213e-10	1.51079e-11	up	2.52849	2.52849	1.33828
Granzyme B Signaling	1.17	0.188	NaN	ENDOG	endonuclease G	Cytoplasm	enzyme	3.38271e-11	2.02149e-12	down	2.14965	-2.14965	-1.1041
Granzyme B Signaling	1.17	0.188	NaN	BID	BH3 interacting domain death agonist	Cytoplasm	other	2.58401e-08	3.83676e-09	down	2.22235	-2.22235	-1.15209
Granzyme B Signaling	1.17	0.188	NaN	LMNB2	lamin B2	Nucleus	other	8.33406e-14	1.55956e-15	down	2.02392	-2.02392	-1.01715
Extrinsic Prothrombin Activation Pathway	1.17	0.188	NaN	FGB	fibrinogen beta chain	Extracellular Space	other	1.7519e-11	9.36605e-13	down	2.72044	-2.72044	-1.44384
Extrinsic Prothrombin Activation Pathway	1.17	0.188	NaN	FGA	fibrinogen alpha chain	Extracellular Space	other	4.57392e-11	2.86512e-12	down	3.46929	-3.46929	-1.79464
Extrinsic Prothrombin Activation Pathway	1.17	0.188	NaN	F3	coagulation factor III, tissue factor	Plasma Membrane	transmembrane receptor	1.60036e-09	1.67772e-10	up	2.56638	2.56638	1.35974
Vitamin-C Transport	1.17	0.188	NaN	SLC23A2	solute carrier family 23 member 2	Plasma Membrane	transporter	1.50926e-09	1.56598e-10	up	2.28552	2.28552	1.19252
Vitamin-C Transport	1.17	0.188	NaN	TXNRD1	thioredoxin reductase 1	Cytoplasm	enzyme	2.58884e-14	3.76208e-16	up	2.04418	2.04418	1.03152
Vitamin-C Transport	1.17	0.188	NaN	SLC2A3	solute carrier family 2 member 3	Plasma Membrane	transporter	2.78807e-13	6.61051e-15	up	2.00441	2.00441	1.00318
Iron homeostasis signaling pathway	1.17	0.0949	NaN	JAK1	Janus kinase 1	Cytoplasm	kinase	9.53151e-13	2.89901e-14	up	2.49216	2.49216	1.3174
Iron homeostasis signaling pathway	1.17	0.0949	NaN	ATP6V1C1	ATPase H+ transporting V1 subunit C1	Cytoplasm	transporter	1.50317e-08	2.0928e-09	down	2.37046	-2.37046	-1.24517
Iron homeostasis signaling pathway	1.17	0.0949	NaN	PDGFA	platelet derived growth factor subunit A	Extracellular Space	growth factor	2.7149e-10	2.23022e-11	up	2.39252	2.39252	1.25853
Iron homeostasis signaling pathway	1.17	0.0949	NaN	SMAD3	SMAD family member 3	Nucleus	transcription regulator	7.27874e-14	1.31568e-15	up	2.27966	2.27966	1.18882
Iron homeostasis signaling pathway	1.17	0.0949	NaN	CUL1	cullin 1	Nucleus	enzyme	1.07214e-17	1.23002e-20	down	3.36331	-3.36331	-1.74988
Iron homeostasis signaling pathway	1.17	0.0949	NaN	SLC25A37	solute carrier family 25 member 37	Cytoplasm	transporter	3.68661e-14	5.7709e-16	down	4.53235	-4.53235	-2.18026
Iron homeostasis signaling pathway	1.17	0.0949	NaN	BMPR2	bone morphogenetic protein receptor type 2	Plasma Membrane	kinase	2.36517e-18	1.32658e-21	down	10.6878	-10.6878	-3.4179
Iron homeostasis signaling pathway	1.17	0.0949	NaN	CIAO1	cytosolic iron-sulfur assembly component 1	Nucleus	transcription regulator	1.60957e-13	3.46339e-15	down	3.3928	-3.3928	-1.76248
Iron homeostasis signaling pathway	1.17	0.0949	NaN	SLC48A1	solute carrier family 48 member 1	Cytoplasm	transporter	9.87251e-13	3.02286e-14	up	2.10318	2.10318	1.07257
Iron homeostasis signaling pathway	1.17	0.0949	NaN	PDGFRA	platelet derived growth factor receptor alpha	Plasma Membrane	kinase	3.90186e-15	3.28272e-17	up	5.24246	5.24246	2.39024
Iron homeostasis signaling pathway	1.17	0.0949	NaN	TFRC	transferrin receptor	Plasma Membrane	transporter	6.80808e-15	7.09898e-17	down	2.12399	-2.12399	-1.08678
Iron homeostasis signaling pathway	1.17	0.0949	NaN	STEAP3	STEAP3 metalloreductase	Cytoplasm	transporter	7.87254e-15	8.53006e-17	down	4.03156	-4.03156	-2.01134
Iron homeostasis signaling pathway	1.17	0.0949	NaN	EGFR	epidermal growth factor receptor	Plasma Membrane	kinase	1.73701e-14	2.25851e-16	up	3.93396	3.93396	1.97598
Growth Hormone Signaling	1.17	0.106	-0.707	SOCS1	suppressor of cytokine signaling 1	Cytoplasm	other	9.36232e-08	1.61759e-08	up	2.2018	2.2018	1.13868
Growth Hormone Signaling	1.17	0.106	-0.707	IGF1	insulin like growth factor 1	Extracellular Space	growth factor	1.34301e-12	4.37008e-14	down	2.66992	-2.66992	-1.4168
Growth Hormone Signaling	1.17	0.106	-0.707	PIK3R1	phosphoinositide-3-kinase regulatory subunit 1	Cytoplasm	kinase	2.06134e-13	4.64569e-15	down	2.77904	-2.77904	-1.47459
Growth Hormone Signaling	1.17	0.106	-0.707	IRS1	insulin receptor substrate 1	Cytoplasm	enzyme	1.68367e-13	3.66146e-15	down	4.26678	-4.26678	-2.09315
Growth Hormone Signaling	1.17	0.106	-0.707	RPS6KA3	ribosomal protein S6 kinase A3	Cytoplasm	kinase	5.91074e-10	5.4234e-11	down	2.08095	-2.08095	-1.05724
Growth Hormone Signaling	1.17	0.106	-0.707	SOCS2	suppressor of cytokine signaling 2	Cytoplasm	other	9.59609e-14	1.86225e-15	down	2.02741	-2.02741	-1.01964
Growth Hormone Signaling	1.17	0.106	-0.707	SOCS4	suppressor of cytokine signaling 4	Cytoplasm	other	2.17815e-12	7.89653e-14	down	2.18609	-2.18609	-1.12835
Growth Hormone Signaling	1.17	0.106	-0.707	FRS2	fibroblast growth factor receptor substrate 2	Plasma Membrane	kinase	1.94843e-10	1.53544e-11	down	2.38037	-2.38037	-1.25119
Growth Hormone Signaling	1.17	0.106	-0.707	ATM	ATM serine/threonine kinase	Nucleus	kinase	1.92213e-10	1.51079e-11	up	2.52849	2.52849	1.33828
Small Cell Lung Cancer Signaling	1.17	0.106	-0.816	PA2G4	proliferation-associated 2G4	Nucleus	transcription regulator	9.37038e-12	4.45538e-13	down	2.70964	-2.70964	-1.4381
Small Cell Lung Cancer Signaling	1.17	0.106	-0.816	PIK3R1	phosphoinositide-3-kinase regulatory subunit 1	Cytoplasm	kinase	2.06134e-13	4.64569e-15	down	2.77904	-2.77904	-1.47459
Small Cell Lung Cancer Signaling	1.17	0.106	-0.816	IRS1	insulin receptor substrate 1	Cytoplasm	enzyme	1.68367e-13	3.66146e-15	down	4.26678	-4.26678	-2.09315
Small Cell Lung Cancer Signaling	1.17	0.106	-0.816	CDK6	cyclin dependent kinase 6	Nucleus	kinase	2.24744e-17	3.55245e-20	down	3.92299	-3.92299	-1.97195
Small Cell Lung Cancer Signaling	1.17	0.106	-0.816	BID	BH3 interacting domain death agonist	Cytoplasm	other	2.58401e-08	3.83676e-09	down	2.22235	-2.22235	-1.15209
Small Cell Lung Cancer Signaling	1.17	0.106	-0.816	RXRA	retinoid X receptor alpha	Nucleus	ligand-dependent nuclear receptor	8.8995e-13	2.66368e-14	down	2.74863	-2.74863	-1.45871
Small Cell Lung Cancer Signaling	1.17	0.106	-0.816	FRS2	fibroblast growth factor receptor substrate 2	Plasma Membrane	kinase	1.94843e-10	1.53544e-11	down	2.38037	-2.38037	-1.25119
Small Cell Lung Cancer Signaling	1.17	0.106	-0.816	ATM	ATM serine/threonine kinase	Nucleus	kinase	1.92213e-10	1.51079e-11	up	2.52849	2.52849	1.33828
Small Cell Lung Cancer Signaling	1.17	0.106	-0.816	PTEN	phosphatase and tensin homolog	Cytoplasm	phosphatase	5.66703e-13	1.56037e-14	down	3.54785	-3.54785	-1.82695
HIF1α Signaling	1.17	0.0968	NaN	VEGFA	vascular endothelial growth factor A	Extracellular Space	growth factor	3.6356e-15	3.02164e-17	up	4.69774	4.69774	2.23197
HIF1α Signaling	1.17	0.0968	NaN	RALA	RAS like proto-oncogene A	Cytoplasm	enzyme	9.09297e-15	1.02465e-16	down	2.19007	-2.19007	-1.13098
HIF1α Signaling	1.17	0.0968	NaN	RRAS	RAS related	Cytoplasm	enzyme	5.25891e-15	5.0948e-17	up	2.12192	2.12192	1.08537
HIF1α Signaling	1.17	0.0968	NaN	PIK3R1	phosphoinositide-3-kinase regulatory subunit 1	Cytoplasm	kinase	2.06134e-13	4.64569e-15	down	2.77904	-2.77904	-1.47459
HIF1α Signaling	1.17	0.0968	NaN	IRS1	insulin receptor substrate 1	Cytoplasm	enzyme	1.68367e-13	3.66146e-15	down	4.26678	-4.26678	-2.09315
HIF1α Signaling	1.17	0.0968	NaN	SLC2A14	solute carrier family 2 member 14	Nucleus	transporter	4.15698e-16	1.57911e-18	up	2.2792	2.2792	1.18853
HIF1α Signaling	1.17	0.0968	NaN	CREBBP	CREB binding protein	Nucleus	transcription regulator	1.37652e-10	1.02496e-11	down	2.3738	-2.3738	-1.2472
HIF1α Signaling	1.17	0.0968	NaN	MDM2	MDM2 proto-oncogene	Nucleus	transcription regulator	2.17397e-12	7.87582e-14	down	3.77978	-3.77978	-1.9183
HIF1α Signaling	1.17	0.0968	NaN	FRS2	fibroblast growth factor receptor substrate 2	Plasma Membrane	kinase	1.94843e-10	1.53544e-11	down	2.38037	-2.38037	-1.25119
HIF1α Signaling	1.17	0.0968	NaN	MMP1	matrix metallopeptidase 1	Extracellular Space	peptidase	1.56417e-16	4.62584e-19	up	10.3475	10.3475	3.37121
HIF1α Signaling	1.17	0.0968	NaN	SLC2A3	solute carrier family 2 member 3	Plasma Membrane	transporter	2.78807e-13	6.61051e-15	up	2.00441	2.00441	1.00318
HIF1α Signaling	1.17	0.0968	NaN	ATM	ATM serine/threonine kinase	Nucleus	kinase	1.92213e-10	1.51079e-11	up	2.52849	2.52849	1.33828
Germ Cell-Sertoli Cell Junction Signaling	1.15	0.0894	NaN	MAP3K9	mitogen-activated protein kinase kinase kinase 9	Cytoplasm	kinase	7.2857e-11	4.90555e-12	up	2.34216	2.34216	1.22784
Germ Cell-Sertoli Cell Junction Signaling	1.15	0.0894	NaN	RALA	RAS like proto-oncogene A	Cytoplasm	enzyme	9.09297e-15	1.02465e-16	down	2.19007	-2.19007	-1.13098
Germ Cell-Sertoli Cell Junction Signaling	1.15	0.0894	NaN	RRAS	RAS related	Cytoplasm	enzyme	5.25891e-15	5.0948e-17	up	2.12192	2.12192	1.08537
Germ Cell-Sertoli Cell Junction Signaling	1.15	0.0894	NaN	TNFRSF1A	TNF receptor superfamily member 1A	Plasma Membrane	transmembrane receptor	2.79729e-09	3.16714e-10	up	2.11808	2.11808	1.08276
Germ Cell-Sertoli Cell Junction Signaling	1.15	0.0894	NaN	PIK3R1	phosphoinositide-3-kinase regulatory subunit 1	Cytoplasm	kinase	2.06134e-13	4.64569e-15	down	2.77904	-2.77904	-1.47459
Germ Cell-Sertoli Cell Junction Signaling	1.15	0.0894	NaN	ITGA2	integrin subunit alpha 2	Plasma Membrane	transmembrane receptor	2.9923e-14	4.44399e-16	up	2.06518	2.06518	1.04627
Germ Cell-Sertoli Cell Junction Signaling	1.15	0.0894	NaN	TUBA4A	tubulin alpha 4a	Cytoplasm	other	4.88836e-10	4.36319e-11	up	2.3169	2.3169	1.21219
Germ Cell-Sertoli Cell Junction Signaling	1.15	0.0894	NaN	AFDN	afadin, adherens junction formation factor	Nucleus	other	3.95753e-10	3.43549e-11	up	2.6523	2.6523	1.40725
Germ Cell-Sertoli Cell Junction Signaling	1.15	0.0894	NaN	TUBB	tubulin beta class I	Cytoplasm	other	1.11075e-16	2.87239e-19	down	2.70104	-2.70104	-1.43351
Germ Cell-Sertoli Cell Junction Signaling	1.15	0.0894	NaN	RHOV	ras homolog family member V	Plasma Membrane	enzyme	1.31195e-11	6.63599e-13	up	2.53116	2.53116	1.3398
Germ Cell-Sertoli Cell Junction Signaling	1.15	0.0894	NaN	IRS1	insulin receptor substrate 1	Cytoplasm	enzyme	1.68367e-13	3.66146e-15	down	4.26678	-4.26678	-2.09315
Germ Cell-Sertoli Cell Junction Signaling	1.15	0.0894	NaN	FER	FER tyrosine kinase	Cytoplasm	kinase	6.1638e-09	7.66389e-10	down	3.34669	-3.34669	-1.74274
Germ Cell-Sertoli Cell Junction Signaling	1.15	0.0894	NaN	RHOU	ras homolog family member U	Cytoplasm	enzyme	8.57521e-18	8.52064e-21	up	3.83884	3.83884	1.94067
Germ Cell-Sertoli Cell Junction Signaling	1.15	0.0894	NaN	VCL	vinculin	Plasma Membrane	enzyme	4.43841e-09	5.31604e-10	up	2.57644	2.57644	1.36538
Germ Cell-Sertoli Cell Junction Signaling	1.15	0.0894	NaN	FRS2	fibroblast growth factor receptor substrate 2	Plasma Membrane	kinase	1.94843e-10	1.53544e-11	down	2.38037	-2.38037	-1.25119
Germ Cell-Sertoli Cell Junction Signaling	1.15	0.0894	NaN	ATM	ATM serine/threonine kinase	Nucleus	kinase	1.92213e-10	1.51079e-11	up	2.52849	2.52849	1.33828
Acute Myeloid Leukemia Signaling	1.14	0.101	-1.134	RUNX1	runt related transcription factor 1	Nucleus	transcription regulator	8.11275e-15	8.91443e-17	down	3.6926	-3.6926	-1.88464
Acute Myeloid Leukemia Signaling	1.14	0.101	-1.134	TCF4	transcription factor 4	Nucleus	transcription regulator	1.62118e-12	5.51775e-14	down	3.61221	-3.61221	-1.85288
Acute Myeloid Leukemia Signaling	1.14	0.101	-1.134	RALA	RAS like proto-oncogene A	Cytoplasm	enzyme	9.09297e-15	1.02465e-16	down	2.19007	-2.19007	-1.13098
Acute Myeloid Leukemia Signaling	1.14	0.101	-1.134	RRAS	RAS related	Cytoplasm	enzyme	5.25891e-15	5.0948e-17	up	2.12192	2.12192	1.08537
Acute Myeloid Leukemia Signaling	1.14	0.101	-1.134	PIM1	Pim-1 proto-oncogene, serine/threonine kinase	Cytoplasm	kinase	3.1181e-15	2.48818e-17	up	2.63267	2.63267	1.39653
Acute Myeloid Leukemia Signaling	1.14	0.101	-1.134	PIK3R1	phosphoinositide-3-kinase regulatory subunit 1	Cytoplasm	kinase	2.06134e-13	4.64569e-15	down	2.77904	-2.77904	-1.47459
Acute Myeloid Leukemia Signaling	1.14	0.101	-1.134	IRS1	insulin receptor substrate 1	Cytoplasm	enzyme	1.68367e-13	3.66146e-15	down	4.26678	-4.26678	-2.09315
Acute Myeloid Leukemia Signaling	1.14	0.101	-1.134	FRS2	fibroblast growth factor receptor substrate 2	Plasma Membrane	kinase	1.94843e-10	1.53544e-11	down	2.38037	-2.38037	-1.25119
Acute Myeloid Leukemia Signaling	1.14	0.101	-1.134	EIF4EBP1	eukaryotic translation initiation factor 4E binding protein 1	Cytoplasm	translation regulator	4.36753e-16	1.70363e-18	up	2.61373	2.61373	1.38611
Acute Myeloid Leukemia Signaling	1.14	0.101	-1.134	ATM	ATM serine/threonine kinase	Nucleus	kinase	1.92213e-10	1.51079e-11	up	2.52849	2.52849	1.33828
Huntington's Disease Signaling	1.13	0.084	-0.707	ATP5MC1	ATP synthase membrane subunit c locus 1	Cytoplasm	transporter	1.58481e-12	5.35758e-14	down	2.06818	-2.06818	-1.04836
Huntington's Disease Signaling	1.13	0.084	-0.707	HDAC4	histone deacetylase 4	Nucleus	transcription regulator	1.23456e-08	1.6713e-09	down	2.90641	-2.90641	-1.53924
Huntington's Disease Signaling	1.13	0.084	-0.707	HDAC8	histone deacetylase 8	Nucleus	transcription regulator	3.20175e-10	2.70758e-11	down	2.48271	-2.48271	-1.31191
Huntington's Disease Signaling	1.13	0.084	-0.707	PIK3R1	phosphoinositide-3-kinase regulatory subunit 1	Cytoplasm	kinase	2.06134e-13	4.64569e-15	down	2.77904	-2.77904	-1.47459
Huntington's Disease Signaling	1.13	0.084	-0.707	CREBBP	CREB binding protein	Nucleus	transcription regulator	1.37652e-10	1.02496e-11	down	2.3738	-2.3738	-1.2472
Huntington's Disease Signaling	1.13	0.084	-0.707	HSPA1A/HSPA1B	heat shock protein family A (Hsp70) member 1A	Cytoplasm	enzyme	5.65643e-08	9.19473e-09	down	2.40077	-2.40077	-1.2635
Huntington's Disease Signaling	1.13	0.084	-0.707	GNB5	G protein subunit beta 5	Plasma Membrane	enzyme	5.05955e-10	4.53017e-11	up	2.23133	2.23133	1.1579
Huntington's Disease Signaling	1.13	0.084	-0.707	CASP4	caspase 4	Cytoplasm	peptidase	9.79296e-08	1.70398e-08	up	2.20669	2.20669	1.14188
Huntington's Disease Signaling	1.13	0.084	-0.707	HSPA5	heat shock protein family A (Hsp70) member 5	Cytoplasm	enzyme	4.67754e-19	1.90803e-22	up	2.52689	2.52689	1.33736
Huntington's Disease Signaling	1.13	0.084	-0.707	CREB5	cAMP responsive element binding protein 5	Nucleus	transcription regulator	1.43104e-12	4.72087e-14	up	2.32804	2.32804	1.21911
Huntington's Disease Signaling	1.13	0.084	-0.707	TGM2	transglutaminase 2	Cytoplasm	enzyme	8.82497e-15	9.89952e-17	down	6.0048	-6.0048	-2.58612
Huntington's Disease Signaling	1.13	0.084	-0.707	HSPA8	heat shock protein family A (Hsp70) member 8	Cytoplasm	enzyme	3.80291e-09	4.4715e-10	up	2.61333	2.61333	1.38589
Huntington's Disease Signaling	1.13	0.084	-0.707	CAPN8	calpain 8	Cytoplasm	peptidase	5.52316e-12	2.38956e-13	up	3.41851	3.41851	1.77337
Huntington's Disease Signaling	1.13	0.084	-0.707	CASP6	caspase 6	Cytoplasm	peptidase	4.46654e-13	1.15965e-14	down	2.07017	-2.07017	-1.04975
Huntington's Disease Signaling	1.13	0.084	-0.707	HSPA4	heat shock protein family A (Hsp70) member 4	Cytoplasm	other	1.88669e-12	6.684e-14	down	3.01439	-3.01439	-1.59187
Huntington's Disease Signaling	1.13	0.084	-0.707	IGF1	insulin like growth factor 1	Extracellular Space	growth factor	1.34301e-12	4.37008e-14	down	2.66992	-2.66992	-1.4168
Huntington's Disease Signaling	1.13	0.084	-0.707	IRS1	insulin receptor substrate 1	Cytoplasm	enzyme	1.68367e-13	3.66146e-15	down	4.26678	-4.26678	-2.09315
Huntington's Disease Signaling	1.13	0.084	-0.707	FRS2	fibroblast growth factor receptor substrate 2	Plasma Membrane	kinase	1.94843e-10	1.53544e-11	down	2.38037	-2.38037	-1.25119
Huntington's Disease Signaling	1.13	0.084	-0.707	CAPN10	calpain 10	Cytoplasm	peptidase	8.61427e-12	4.03657e-13	up	2.58883	2.58883	1.3723
Huntington's Disease Signaling	1.13	0.084	-0.707	EGFR	epidermal growth factor receptor	Plasma Membrane	kinase	1.73701e-14	2.25851e-16	up	3.93396	3.93396	1.97598
Huntington's Disease Signaling	1.13	0.084	-0.707	ATM	ATM serine/threonine kinase	Nucleus	kinase	1.92213e-10	1.51079e-11	up	2.52849	2.52849	1.33828
B Cell Receptor Signaling	1.13	0.0876	-0.243	MAP3K9	mitogen-activated protein kinase kinase kinase 9	Cytoplasm	kinase	7.2857e-11	4.90555e-12	up	2.34216	2.34216	1.22784
B Cell Receptor Signaling	1.13	0.0876	-0.243	RALA	RAS like proto-oncogene A	Cytoplasm	enzyme	9.09297e-15	1.02465e-16	down	2.19007	-2.19007	-1.13098
B Cell Receptor Signaling	1.13	0.0876	-0.243	RRAS	RAS related	Cytoplasm	enzyme	5.25891e-15	5.0948e-17	up	2.12192	2.12192	1.08537
B Cell Receptor Signaling	1.13	0.0876	-0.243	PIK3R1	phosphoinositide-3-kinase regulatory subunit 1	Cytoplasm	kinase	2.06134e-13	4.64569e-15	down	2.77904	-2.77904	-1.47459
B Cell Receptor Signaling	1.13	0.0876	-0.243	CREBBP	CREB binding protein	Nucleus	transcription regulator	1.37652e-10	1.02496e-11	down	2.3738	-2.3738	-1.2472
B Cell Receptor Signaling	1.13	0.0876	-0.243	BCL6	B cell CLL/lymphoma 6	Nucleus	transcription regulator	3.19693e-11	1.89377e-12	up	2.39469	2.39469	1.25984
B Cell Receptor Signaling	1.13	0.0876	-0.243	CREB5	cAMP responsive element binding protein 5	Nucleus	transcription regulator	1.43104e-12	4.72087e-14	up	2.32804	2.32804	1.21911
B Cell Receptor Signaling	1.13	0.0876	-0.243	PTEN	phosphatase and tensin homolog	Cytoplasm	phosphatase	5.66703e-13	1.56037e-14	down	3.54785	-3.54785	-1.82695
B Cell Receptor Signaling	1.13	0.0876	-0.243	CALM1 (includes others)	calmodulin 1	Cytoplasm	other	4.99592e-15	4.72288e-17	down	3.17888	-3.17888	-1.66852
B Cell Receptor Signaling	1.13	0.0876	-0.243	CAMK2D	calcium/calmodulin dependent protein kinase II delta	Cytoplasm	kinase	3.53641e-13	8.73645e-15	down	3.33521	-3.33521	-1.73778
B Cell Receptor Signaling	1.13	0.0876	-0.243	SYNJ1	synaptojanin 1	Cytoplasm	phosphatase	7.55348e-10	7.17526e-11	up	3.50543	3.50543	1.80959
B Cell Receptor Signaling	1.13	0.0876	-0.243	IRS1	insulin receptor substrate 1	Cytoplasm	enzyme	1.68367e-13	3.66146e-15	down	4.26678	-4.26678	-2.09315
B Cell Receptor Signaling	1.13	0.0876	-0.243	SYK	spleen associated tyrosine kinase	Cytoplasm	kinase	1.59613e-08	2.23809e-09	down	2.52895	-2.52895	-1.33854
B Cell Receptor Signaling	1.13	0.0876	-0.243	NFATC2	nuclear factor of activated T cells 2	Nucleus	transcription regulator	2.45483e-11	1.39314e-12	up	2.4188	2.4188	1.27429
B Cell Receptor Signaling	1.13	0.0876	-0.243	GSK3B	glycogen synthase kinase 3 beta	Nucleus	kinase	5.73549e-14	9.76776e-16	down	2.31804	-2.31804	-1.2129
B Cell Receptor Signaling	1.13	0.0876	-0.243	FRS2	fibroblast growth factor receptor substrate 2	Plasma Membrane	kinase	1.94843e-10	1.53544e-11	down	2.38037	-2.38037	-1.25119
B Cell Receptor Signaling	1.13	0.0876	-0.243	ATM	ATM serine/threonine kinase	Nucleus	kinase	1.92213e-10	1.51079e-11	up	2.52849	2.52849	1.33828
Superpathway of Inositol Phosphate Compounds	1.13	0.0847	0.447	PIK3R1	phosphoinositide-3-kinase regulatory subunit 1	Cytoplasm	kinase	2.06134e-13	4.64569e-15	down	2.77904	-2.77904	-1.47459
Superpathway of Inositol Phosphate Compounds	1.13	0.0847	0.447	ITPKA	inositol-trisphosphate 3-kinase A	Cytoplasm	kinase	2.82507e-11	1.63711e-12	up	2.62674	2.62674	1.39327
Superpathway of Inositol Phosphate Compounds	1.13	0.0847	0.447	PTEN	phosphatase and tensin homolog	Cytoplasm	phosphatase	5.66703e-13	1.56037e-14	down	3.54785	-3.54785	-1.82695
Superpathway of Inositol Phosphate Compounds	1.13	0.0847	0.447	MET	MET proto-oncogene, receptor tyrosine kinase	Plasma Membrane	kinase	5.67723e-14	9.65407e-16	up	5.09639	5.09639	2.34948
Superpathway of Inositol Phosphate Compounds	1.13	0.0847	0.447	PLPP6	phospholipid phosphatase 6	Plasma Membrane	phosphatase	5.72747e-11	3.71766e-12	down	2.78365	-2.78365	-1.47698
Superpathway of Inositol Phosphate Compounds	1.13	0.0847	0.447	TNS3	tensin 3	Plasma Membrane	phosphatase	2.08108e-11	1.14708e-12	up	2.76199	2.76199	1.46571
Superpathway of Inositol Phosphate Compounds	1.13	0.0847	0.447	PTPRH	protein tyrosine phosphatase, receptor type H	Plasma Membrane	phosphatase	4.54095e-11	2.84099e-12	up	5.28708	5.28708	2.40247
Superpathway of Inositol Phosphate Compounds	1.13	0.0847	0.447	SYNJ1	synaptojanin 1	Cytoplasm	phosphatase	7.55348e-10	7.17526e-11	up	3.50543	3.50543	1.80959
Superpathway of Inositol Phosphate Compounds	1.13	0.0847	0.447	PTPRJ	protein tyrosine phosphatase, receptor type J	Plasma Membrane	phosphatase	5.32289e-15	5.18393e-17	up	3.32839	3.32839	1.73482
Superpathway of Inositol Phosphate Compounds	1.13	0.0847	0.447	PPP1R7	protein phosphatase 1 regulatory subunit 7	Nucleus	phosphatase	7.97176e-10	7.63764e-11	down	2.24009	-2.24009	-1.16356
Superpathway of Inositol Phosphate Compounds	1.13	0.0847	0.447	DUSP10	dual specificity phosphatase 10	Nucleus	phosphatase	7.7261e-10	7.36879e-11	up	2.23499	2.23499	1.16027
Superpathway of Inositol Phosphate Compounds	1.13	0.0847	0.447	IRS1	insulin receptor substrate 1	Cytoplasm	enzyme	1.68367e-13	3.66146e-15	down	4.26678	-4.26678	-2.09315
Superpathway of Inositol Phosphate Compounds	1.13	0.0847	0.447	PPM1H	protein phosphatase, Mg2+/Mn2+ dependent 1H	Nucleus	phosphatase	2.61585e-15	1.97403e-17	down	2.83747	-2.83747	-1.50461
Superpathway of Inositol Phosphate Compounds	1.13	0.0847	0.447	PDGFRA	platelet derived growth factor receptor alpha	Plasma Membrane	kinase	3.90186e-15	3.28272e-17	up	5.24246	5.24246	2.39024
Superpathway of Inositol Phosphate Compounds	1.13	0.0847	0.447	IP6K1	inositol hexakisphosphate kinase 1	Cytoplasm	kinase	1.79623e-10	1.39956e-11	down	2.23555	-2.23555	-1.16063
Superpathway of Inositol Phosphate Compounds	1.13	0.0847	0.447	FRS2	fibroblast growth factor receptor substrate 2	Plasma Membrane	kinase	1.94843e-10	1.53544e-11	down	2.38037	-2.38037	-1.25119
Superpathway of Inositol Phosphate Compounds	1.13	0.0847	0.447	PIP4K2A	phosphatidylinositol-5-phosphate 4-kinase type 2 alpha	Cytoplasm	kinase	5.20899e-09	6.34524e-10	up	2.03977	2.03977	1.02841
Superpathway of Inositol Phosphate Compounds	1.13	0.0847	0.447	DUSP16	dual specificity phosphatase 16	Nucleus	phosphatase	1.34301e-12	4.37579e-14	down	2.48714	-2.48714	-1.31449
Superpathway of Inositol Phosphate Compounds	1.13	0.0847	0.447	EGFR	epidermal growth factor receptor	Plasma Membrane	kinase	1.73701e-14	2.25851e-16	up	3.93396	3.93396	1.97598
Superpathway of Inositol Phosphate Compounds	1.13	0.0847	0.447	ATM	ATM serine/threonine kinase	Nucleus	kinase	1.92213e-10	1.51079e-11	up	2.52849	2.52849	1.33828
Macropinocytosis Signaling	1.12	0.103	-0.378	MET	MET proto-oncogene, receptor tyrosine kinase	Plasma Membrane	kinase	5.67723e-14	9.65407e-16	up	5.09639	5.09639	2.34948
Macropinocytosis Signaling	1.12	0.103	-0.378	RALA	RAS like proto-oncogene A	Cytoplasm	enzyme	9.09297e-15	1.02465e-16	down	2.19007	-2.19007	-1.13098
Macropinocytosis Signaling	1.12	0.103	-0.378	RRAS	RAS related	Cytoplasm	enzyme	5.25891e-15	5.0948e-17	up	2.12192	2.12192	1.08537
Macropinocytosis Signaling	1.12	0.103	-0.378	PDGFA	platelet derived growth factor subunit A	Extracellular Space	growth factor	2.7149e-10	2.23022e-11	up	2.39252	2.39252	1.25853
Macropinocytosis Signaling	1.12	0.103	-0.378	PIK3R1	phosphoinositide-3-kinase regulatory subunit 1	Cytoplasm	kinase	2.06134e-13	4.64569e-15	down	2.77904	-2.77904	-1.47459
Macropinocytosis Signaling	1.12	0.103	-0.378	IRS1	insulin receptor substrate 1	Cytoplasm	enzyme	1.68367e-13	3.66146e-15	down	4.26678	-4.26678	-2.09315
Macropinocytosis Signaling	1.12	0.103	-0.378	ITGB4	integrin subunit beta 4	Plasma Membrane	transmembrane receptor	6.38114e-13	1.7879e-14	up	2.18062	2.18062	1.12474
Macropinocytosis Signaling	1.12	0.103	-0.378	FRS2	fibroblast growth factor receptor substrate 2	Plasma Membrane	kinase	1.94843e-10	1.53544e-11	down	2.38037	-2.38037	-1.25119
Macropinocytosis Signaling	1.12	0.103	-0.378	ATM	ATM serine/threonine kinase	Nucleus	kinase	1.92213e-10	1.51079e-11	up	2.52849	2.52849	1.33828
Cell Cycle: G2/M DNA Damage Checkpoint Regulation	1.11	0.12	0	MDM4	MDM4, p53 regulator	Nucleus	enzyme	1.02311e-14	1.1842e-16	up	2.83194	2.83194	1.50179
Cell Cycle: G2/M DNA Damage Checkpoint Regulation	1.11	0.12	0	CUL1	cullin 1	Nucleus	enzyme	1.07214e-17	1.23002e-20	down	3.36331	-3.36331	-1.74988
Cell Cycle: G2/M DNA Damage Checkpoint Regulation	1.11	0.12	0	CCNB3	cyclin B3	Nucleus	other	5.63793e-14	9.52568e-16	up	3.5418	3.5418	1.82448
Cell Cycle: G2/M DNA Damage Checkpoint Regulation	1.11	0.12	0	MDM2	MDM2 proto-oncogene	Nucleus	transcription regulator	2.17397e-12	7.87582e-14	down	3.77978	-3.77978	-1.9183
Cell Cycle: G2/M DNA Damage Checkpoint Regulation	1.11	0.12	0	HIPK2	homeodomain interacting protein kinase 2	Nucleus	kinase	2.1303e-10	1.6907e-11	down	2.05322	-2.05322	-1.03789
Cell Cycle: G2/M DNA Damage Checkpoint Regulation	1.11	0.12	0	ATM	ATM serine/threonine kinase	Nucleus	kinase	1.92213e-10	1.51079e-11	up	2.52849	2.52849	1.33828
Superpathway of Geranylgeranyldiphosphate Biosynthesis I (via Mevalonate)	1.11	0.176	NaN	FDPS	farnesyl diphosphate synthase	Cytoplasm	enzyme	1.68772e-15	1.0886e-17	down	2.09203	-2.09203	-1.06491
Superpathway of Geranylgeranyldiphosphate Biosynthesis I (via Mevalonate)	1.11	0.176	NaN	ACAT2	acetyl-CoA acetyltransferase 2	Cytoplasm	enzyme	3.00597e-15	2.35273e-17	down	2.26325	-2.26325	-1.17839
Superpathway of Geranylgeranyldiphosphate Biosynthesis I (via Mevalonate)	1.11	0.176	NaN	GGPS1	geranylgeranyl diphosphate synthase 1	Cytoplasm	enzyme	5.01345e-10	4.48761e-11	down	2.02464	-2.02464	-1.01766
Airway Pathology in Chronic Obstructive Pulmonary Disease	1.1	0.25	NaN	CXCL3	C-X-C motif chemokine ligand 3	Extracellular Space	cytokine	1.14161e-12	3.59736e-14	down	3.70585	-3.70585	-1.8898
Airway Pathology in Chronic Obstructive Pulmonary Disease	1.1	0.25	NaN	MMP1	matrix metallopeptidase 1	Extracellular Space	peptidase	1.56417e-16	4.62584e-19	up	10.3475	10.3475	3.37121
Histidine Degradation III	1.1	0.25	NaN	MTHFD1L	methylenetetrahydrofolate dehydrogenase (NADP+ dependent) 1 like	Cytoplasm	enzyme	8.11946e-15	8.9425e-17	up	2.47479	2.47479	1.30731
Histidine Degradation III	1.1	0.25	NaN	MTHFD2	methylenetetrahydrofolate dehydrogenase (NADP+ dependent) 2, methenyltetrahydrofolate cyclohydrolase	Cytoplasm	enzyme	5.07638e-18	3.57437e-21	up	2.76028	2.76028	1.46482
Hypoxia Signaling in the Cardiovascular System	1.1	0.107	0	VEGFA	vascular endothelial growth factor A	Extracellular Space	growth factor	3.6356e-15	3.02164e-17	up	4.69774	4.69774	2.23197
Hypoxia Signaling in the Cardiovascular System	1.1	0.107	0	UBE2N	ubiquitin conjugating enzyme E2 N	Cytoplasm	enzyme	7.69979e-13	2.24571e-14	down	2.45529	-2.45529	-1.29589
Hypoxia Signaling in the Cardiovascular System	1.1	0.107	0	CREBBP	CREB binding protein	Nucleus	transcription regulator	1.37652e-10	1.02496e-11	down	2.3738	-2.3738	-1.2472
Hypoxia Signaling in the Cardiovascular System	1.1	0.107	0	UBE2K	ubiquitin conjugating enzyme E2 K	Cytoplasm	transcription regulator	1.2956e-11	6.53349e-13	down	2.04891	-2.04891	-1.03485
Hypoxia Signaling in the Cardiovascular System	1.1	0.107	0	MDM2	MDM2 proto-oncogene	Nucleus	transcription regulator	2.17397e-12	7.87582e-14	down	3.77978	-3.77978	-1.9183
Hypoxia Signaling in the Cardiovascular System	1.1	0.107	0	CREB5	cAMP responsive element binding protein 5	Nucleus	transcription regulator	1.43104e-12	4.72087e-14	up	2.32804	2.32804	1.21911
Hypoxia Signaling in the Cardiovascular System	1.1	0.107	0	ATM	ATM serine/threonine kinase	Nucleus	kinase	1.92213e-10	1.51079e-11	up	2.52849	2.52849	1.33828
Hypoxia Signaling in the Cardiovascular System	1.1	0.107	0	PTEN	phosphatase and tensin homolog	Cytoplasm	phosphatase	5.66703e-13	1.56037e-14	down	3.54785	-3.54785	-1.82695
Renal Cell Carcinoma Signaling	1.09	0.102	-0.378	MET	MET proto-oncogene, receptor tyrosine kinase	Plasma Membrane	kinase	5.67723e-14	9.65407e-16	up	5.09639	5.09639	2.34948
Renal Cell Carcinoma Signaling	1.09	0.102	-0.378	VEGFA	vascular endothelial growth factor A	Extracellular Space	growth factor	3.6356e-15	3.02164e-17	up	4.69774	4.69774	2.23197
Renal Cell Carcinoma Signaling	1.09	0.102	-0.378	RALA	RAS like proto-oncogene A	Cytoplasm	enzyme	9.09297e-15	1.02465e-16	down	2.19007	-2.19007	-1.13098
Renal Cell Carcinoma Signaling	1.09	0.102	-0.378	RRAS	RAS related	Cytoplasm	enzyme	5.25891e-15	5.0948e-17	up	2.12192	2.12192	1.08537
Renal Cell Carcinoma Signaling	1.09	0.102	-0.378	PIK3R1	phosphoinositide-3-kinase regulatory subunit 1	Cytoplasm	kinase	2.06134e-13	4.64569e-15	down	2.77904	-2.77904	-1.47459
Renal Cell Carcinoma Signaling	1.09	0.102	-0.378	IRS1	insulin receptor substrate 1	Cytoplasm	enzyme	1.68367e-13	3.66146e-15	down	4.26678	-4.26678	-2.09315
Renal Cell Carcinoma Signaling	1.09	0.102	-0.378	CREBBP	CREB binding protein	Nucleus	transcription regulator	1.37652e-10	1.02496e-11	down	2.3738	-2.3738	-1.2472
Renal Cell Carcinoma Signaling	1.09	0.102	-0.378	FRS2	fibroblast growth factor receptor substrate 2	Plasma Membrane	kinase	1.94843e-10	1.53544e-11	down	2.38037	-2.38037	-1.25119
Renal Cell Carcinoma Signaling	1.09	0.102	-0.378	ATM	ATM serine/threonine kinase	Nucleus	kinase	1.92213e-10	1.51079e-11	up	2.52849	2.52849	1.33828
PPAR Signaling	1.09	0.099	-2.53	IL33	interleukin 33	Extracellular Space	cytokine	1.97116e-11	1.07794e-12	up	2.94484	2.94484	1.55819
PPAR Signaling	1.09	0.099	-2.53	PPARA	peroxisome proliferator activated receptor alpha	Nucleus	ligand-dependent nuclear receptor	1.18927e-10	8.61999e-12	down	2.74687	-2.74687	-1.45779
PPAR Signaling	1.09	0.099	-2.53	RALA	RAS like proto-oncogene A	Cytoplasm	enzyme	9.09297e-15	1.02465e-16	down	2.19007	-2.19007	-1.13098
PPAR Signaling	1.09	0.099	-2.53	RRAS	RAS related	Cytoplasm	enzyme	5.25891e-15	5.0948e-17	up	2.12192	2.12192	1.08537
PPAR Signaling	1.09	0.099	-2.53	PDGFA	platelet derived growth factor subunit A	Extracellular Space	growth factor	2.7149e-10	2.23022e-11	up	2.39252	2.39252	1.25853
PPAR Signaling	1.09	0.099	-2.53	TNFRSF1A	TNF receptor superfamily member 1A	Plasma Membrane	transmembrane receptor	2.79729e-09	3.16714e-10	up	2.11808	2.11808	1.08276
PPAR Signaling	1.09	0.099	-2.53	CREBBP	CREB binding protein	Nucleus	transcription regulator	1.37652e-10	1.02496e-11	down	2.3738	-2.3738	-1.2472
PPAR Signaling	1.09	0.099	-2.53	PDGFRA	platelet derived growth factor receptor alpha	Plasma Membrane	kinase	3.90186e-15	3.28272e-17	up	5.24246	5.24246	2.39024
PPAR Signaling	1.09	0.099	-2.53	RXRA	retinoid X receptor alpha	Nucleus	ligand-dependent nuclear receptor	8.8995e-13	2.66368e-14	down	2.74863	-2.74863	-1.45871
PPAR Signaling	1.09	0.099	-2.53	IL1RAP	interleukin 1 receptor accessory protein	Plasma Membrane	transmembrane receptor	1.22391e-11	6.11381e-13	up	2.32238	2.32238	1.21561
Activation of IRF by Cytosolic Pattern Recognition Receptors	1.09	0.111	-1.89	FADD	Fas associated via death domain	Cytoplasm	other	3.83803e-14	6.07643e-16	down	2.26566	-2.26566	-1.17993
Activation of IRF by Cytosolic Pattern Recognition Receptors	1.09	0.111	-1.89	IRF7	interferon regulatory factor 7	Nucleus	transcription regulator	5.31551e-13	1.44862e-14	up	2.33747	2.33747	1.22495
Activation of IRF by Cytosolic Pattern Recognition Receptors	1.09	0.111	-1.89	RIPK1	receptor interacting serine/threonine kinase 1	Plasma Membrane	kinase	1.46511e-10	1.10488e-11	down	2.35845	-2.35845	-1.23784
Activation of IRF by Cytosolic Pattern Recognition Receptors	1.09	0.111	-1.89	DDX58	DExD/H-box helicase 58	Cytoplasm	enzyme	3.40639e-09	3.95316e-10	down	2.04646	-2.04646	-1.03313
Activation of IRF by Cytosolic Pattern Recognition Receptors	1.09	0.111	-1.89	CREBBP	CREB binding protein	Nucleus	transcription regulator	1.37652e-10	1.02496e-11	down	2.3738	-2.3738	-1.2472
Activation of IRF by Cytosolic Pattern Recognition Receptors	1.09	0.111	-1.89	MAVS	mitochondrial antiviral signaling protein	Cytoplasm	other	2.5042e-13	5.85446e-15	down	2.57424	-2.57424	-1.36415
Activation of IRF by Cytosolic Pattern Recognition Receptors	1.09	0.111	-1.89	IFIT2	interferon induced protein with tetratricopeptide repeats 2	Cytoplasm	other	1.81985e-14	2.41744e-16	down	2.50128	-2.50128	-1.32267
Wnt/Ca+ pathway	1.09	0.111	-0.378	FZD3	frizzled class receptor 3	Plasma Membrane	G-protein coupled receptor	2.28095e-08	3.33618e-09	down	2.71438	-2.71438	-1.44062
Wnt/Ca+ pathway	1.09	0.111	-0.378	CREBBP	CREB binding protein	Nucleus	transcription regulator	1.37652e-10	1.02496e-11	down	2.3738	-2.3738	-1.2472
Wnt/Ca+ pathway	1.09	0.111	-0.378	NFATC2	nuclear factor of activated T cells 2	Nucleus	transcription regulator	2.45483e-11	1.39314e-12	up	2.4188	2.4188	1.27429
Wnt/Ca+ pathway	1.09	0.111	-0.378	GSK3B	glycogen synthase kinase 3 beta	Nucleus	kinase	5.73549e-14	9.76776e-16	down	2.31804	-2.31804	-1.2129
Wnt/Ca+ pathway	1.09	0.111	-0.378	ROR1	receptor tyrosine kinase like orphan receptor 1	Plasma Membrane	kinase	1.63185e-12	5.5582e-14	up	4.28977	4.28977	2.1009
Wnt/Ca+ pathway	1.09	0.111	-0.378	CREB5	cAMP responsive element binding protein 5	Nucleus	transcription regulator	1.43104e-12	4.72087e-14	up	2.32804	2.32804	1.21911
Wnt/Ca+ pathway	1.09	0.111	-0.378	PDE6D	phosphodiesterase 6D	Cytoplasm	enzyme	1.65237e-11	8.72863e-13	down	2.15571	-2.15571	-1.10816
ILK Signaling	1.08	0.0863	0.5	FLNB	filamin B	Cytoplasm	other	3.94718e-19	1.50948e-22	up	2.91423	2.91423	1.54312
ILK Signaling	1.08	0.0863	0.5	MYH4	myosin heavy chain 4	Cytoplasm	enzyme	1.9874e-19	3.7321e-23	up	7.68144	7.68144	2.94138
ILK Signaling	1.08	0.0863	0.5	TNFRSF1A	TNF receptor superfamily member 1A	Plasma Membrane	transmembrane receptor	2.79729e-09	3.16714e-10	up	2.11808	2.11808	1.08276
ILK Signaling	1.08	0.0863	0.5	PIK3R1	phosphoinositide-3-kinase regulatory subunit 1	Cytoplasm	kinase	2.06134e-13	4.64569e-15	down	2.77904	-2.77904	-1.47459
ILK Signaling	1.08	0.0863	0.5	CREBBP	CREB binding protein	Nucleus	transcription regulator	1.37652e-10	1.02496e-11	down	2.3738	-2.3738	-1.2472
ILK Signaling	1.08	0.0863	0.5	CREB5	cAMP responsive element binding protein 5	Nucleus	transcription regulator	1.43104e-12	4.72087e-14	up	2.32804	2.32804	1.21911
ILK Signaling	1.08	0.0863	0.5	PTEN	phosphatase and tensin homolog	Cytoplasm	phosphatase	5.66703e-13	1.56037e-14	down	3.54785	-3.54785	-1.82695
ILK Signaling	1.08	0.0863	0.5	VEGFA	vascular endothelial growth factor A	Extracellular Space	growth factor	3.6356e-15	3.02164e-17	up	4.69774	4.69774	2.23197
ILK Signaling	1.08	0.0863	0.5	DOCK1	dedicator of cytokinesis 1	Cytoplasm	other	1.80374e-12	6.30463e-14	down	2.42952	-2.42952	-1.28067
ILK Signaling	1.08	0.0863	0.5	RHOV	ras homolog family member V	Plasma Membrane	enzyme	1.31195e-11	6.63599e-13	up	2.53116	2.53116	1.3398
ILK Signaling	1.08	0.0863	0.5	IRS1	insulin receptor substrate 1	Cytoplasm	enzyme	1.68367e-13	3.66146e-15	down	4.26678	-4.26678	-2.09315
ILK Signaling	1.08	0.0863	0.5	RHOU	ras homolog family member U	Cytoplasm	enzyme	8.57521e-18	8.52064e-21	up	3.83884	3.83884	1.94067
ILK Signaling	1.08	0.0863	0.5	ITGB4	integrin subunit beta 4	Plasma Membrane	transmembrane receptor	6.38114e-13	1.7879e-14	up	2.18062	2.18062	1.12474
ILK Signaling	1.08	0.0863	0.5	GSK3B	glycogen synthase kinase 3 beta	Nucleus	kinase	5.73549e-14	9.76776e-16	down	2.31804	-2.31804	-1.2129
ILK Signaling	1.08	0.0863	0.5	VCL	vinculin	Plasma Membrane	enzyme	4.43841e-09	5.31604e-10	up	2.57644	2.57644	1.36538
ILK Signaling	1.08	0.0863	0.5	FRS2	fibroblast growth factor receptor substrate 2	Plasma Membrane	kinase	1.94843e-10	1.53544e-11	down	2.38037	-2.38037	-1.25119
ILK Signaling	1.08	0.0863	0.5	ATM	ATM serine/threonine kinase	Nucleus	kinase	1.92213e-10	1.51079e-11	up	2.52849	2.52849	1.33828
Human Embryonic Stem Cell Pluripotency	1.06	0.0909	NaN	TCF4	transcription factor 4	Nucleus	transcription regulator	1.62118e-12	5.51775e-14	down	3.61221	-3.61221	-1.85288
Human Embryonic Stem Cell Pluripotency	1.06	0.0909	NaN	PDGFA	platelet derived growth factor subunit A	Extracellular Space	growth factor	2.7149e-10	2.23022e-11	up	2.39252	2.39252	1.25853
Human Embryonic Stem Cell Pluripotency	1.06	0.0909	NaN	FZD3	frizzled class receptor 3	Plasma Membrane	G-protein coupled receptor	2.28095e-08	3.33618e-09	down	2.71438	-2.71438	-1.44062
Human Embryonic Stem Cell Pluripotency	1.06	0.0909	NaN	PIK3R1	phosphoinositide-3-kinase regulatory subunit 1	Cytoplasm	kinase	2.06134e-13	4.64569e-15	down	2.77904	-2.77904	-1.47459
Human Embryonic Stem Cell Pluripotency	1.06	0.0909	NaN	SMAD3	SMAD family member 3	Nucleus	transcription regulator	7.27874e-14	1.31568e-15	up	2.27966	2.27966	1.18882
Human Embryonic Stem Cell Pluripotency	1.06	0.0909	NaN	SMAD6	SMAD family member 6	Nucleus	transcription regulator	1.75462e-10	1.3599e-11	down	2.3429	-2.3429	-1.22829
Human Embryonic Stem Cell Pluripotency	1.06	0.0909	NaN	BMPR2	bone morphogenetic protein receptor type 2	Plasma Membrane	kinase	2.36517e-18	1.32658e-21	down	10.6878	-10.6878	-3.4179
Human Embryonic Stem Cell Pluripotency	1.06	0.0909	NaN	APC	APC, WNT signaling pathway regulator	Nucleus	enzyme	7.52204e-08	1.26799e-08	down	2.08765	-2.08765	-1.06188
Human Embryonic Stem Cell Pluripotency	1.06	0.0909	NaN	IRS1	insulin receptor substrate 1	Cytoplasm	enzyme	1.68367e-13	3.66146e-15	down	4.26678	-4.26678	-2.09315
Human Embryonic Stem Cell Pluripotency	1.06	0.0909	NaN	PDGFRA	platelet derived growth factor receptor alpha	Plasma Membrane	kinase	3.90186e-15	3.28272e-17	up	5.24246	5.24246	2.39024
Human Embryonic Stem Cell Pluripotency	1.06	0.0909	NaN	GSK3B	glycogen synthase kinase 3 beta	Nucleus	kinase	5.73549e-14	9.76776e-16	down	2.31804	-2.31804	-1.2129
Human Embryonic Stem Cell Pluripotency	1.06	0.0909	NaN	FRS2	fibroblast growth factor receptor substrate 2	Plasma Membrane	kinase	1.94843e-10	1.53544e-11	down	2.38037	-2.38037	-1.25119
Human Embryonic Stem Cell Pluripotency	1.06	0.0909	NaN	ATM	ATM serine/threonine kinase	Nucleus	kinase	1.92213e-10	1.51079e-11	up	2.52849	2.52849	1.33828
Protein Kinase A Signaling	1.06	0.0773	0.192	PRKACB	protein kinase cAMP-activated catalytic subunit beta	Cytoplasm	kinase	2.22739e-11	1.23908e-12	down	2.23902	-2.23902	-1.16287
Protein Kinase A Signaling	1.06	0.0773	0.192	FLNB	filamin B	Cytoplasm	other	3.94718e-19	1.50948e-22	up	2.91423	2.91423	1.54312
Protein Kinase A Signaling	1.06	0.0773	0.192	MYH4	myosin heavy chain 4	Cytoplasm	enzyme	1.9874e-19	3.7321e-23	up	7.68144	7.68144	2.94138
Protein Kinase A Signaling	1.06	0.0773	0.192	NAPEPLD	N-acyl phosphatidylethanolamine phospholipase D	Cytoplasm	enzyme	4.5397e-13	1.18863e-14	down	3.55989	-3.55989	-1.83183
Protein Kinase A Signaling	1.06	0.0773	0.192	TCF4	transcription factor 4	Nucleus	transcription regulator	1.62118e-12	5.51775e-14	down	3.61221	-3.61221	-1.85288
Protein Kinase A Signaling	1.06	0.0773	0.192	PTPN14	protein tyrosine phosphatase, non-receptor type 14	Cytoplasm	phosphatase	4.65584e-15	4.1782e-17	up	4.57	4.57	2.19219
Protein Kinase A Signaling	1.06	0.0773	0.192	SMAD3	SMAD family member 3	Nucleus	transcription regulator	7.27874e-14	1.31568e-15	up	2.27966	2.27966	1.18882
Protein Kinase A Signaling	1.06	0.0773	0.192	GNB5	G protein subunit beta 5	Plasma Membrane	enzyme	5.05955e-10	4.53017e-11	up	2.23133	2.23133	1.1579
Protein Kinase A Signaling	1.06	0.0773	0.192	UBASH3B	ubiquitin associated and SH3 domain containing B	Other	enzyme	2.59511e-12	9.76662e-14	up	3.37539	3.37539	1.75505
Protein Kinase A Signaling	1.06	0.0773	0.192	PTEN	phosphatase and tensin homolog	Cytoplasm	phosphatase	5.66703e-13	1.56037e-14	down	3.54785	-3.54785	-1.82695
Protein Kinase A Signaling	1.06	0.0773	0.192	AKAP2	A-kinase anchoring protein 2	Plasma Membrane	other	3.20264e-12	1.25496e-13	down	2.56247	-2.56247	-1.35753
Protein Kinase A Signaling	1.06	0.0773	0.192	GYS1	glycogen synthase 1	Cytoplasm	enzyme	4.34214e-09	5.18288e-10	down	2.19177	-2.19177	-1.13209
Protein Kinase A Signaling	1.06	0.0773	0.192	CAMK2D	calcium/calmodulin dependent protein kinase II delta	Cytoplasm	kinase	3.53641e-13	8.73645e-15	down	3.33521	-3.33521	-1.73778
Protein Kinase A Signaling	1.06	0.0773	0.192	PPP1R10	protein phosphatase 1 regulatory subunit 10	Nucleus	other	1.77068e-14	2.3068e-16	down	5.88303	-5.88303	-2.55656
Protein Kinase A Signaling	1.06	0.0773	0.192	PTPRJ	protein tyrosine phosphatase, receptor type J	Plasma Membrane	phosphatase	5.32289e-15	5.18393e-17	up	3.32839	3.32839	1.73482
Protein Kinase A Signaling	1.06	0.0773	0.192	PPP1R7	protein phosphatase 1 regulatory subunit 7	Nucleus	phosphatase	7.97176e-10	7.63764e-11	down	2.24009	-2.24009	-1.16356
Protein Kinase A Signaling	1.06	0.0773	0.192	DUSP10	dual specificity phosphatase 10	Nucleus	phosphatase	7.7261e-10	7.36879e-11	up	2.23499	2.23499	1.16027
Protein Kinase A Signaling	1.06	0.0773	0.192	GSK3B	glycogen synthase kinase 3 beta	Nucleus	kinase	5.73549e-14	9.76776e-16	down	2.31804	-2.31804	-1.2129
Protein Kinase A Signaling	1.06	0.0773	0.192	CDC16	cell division cycle 16	Nucleus	other	1.81996e-14	2.42948e-16	up	2.37355	2.37355	1.24705
Protein Kinase A Signaling	1.06	0.0773	0.192	RYR2	ryanodine receptor 2	Plasma Membrane	ion channel	5.12282e-10	4.59857e-11	up	2.968	2.968	1.56949
Protein Kinase A Signaling	1.06	0.0773	0.192	CREBBP	CREB binding protein	Nucleus	transcription regulator	1.37652e-10	1.02496e-11	down	2.3738	-2.3738	-1.2472
Protein Kinase A Signaling	1.06	0.0773	0.192	PYGB	glycogen phosphorylase B	Cytoplasm	enzyme	3.84108e-16	1.41994e-18	up	3.24369	3.24369	1.69764
Protein Kinase A Signaling	1.06	0.0773	0.192	ANAPC7	anaphase promoting complex subunit 7	Nucleus	other	8.82578e-09	1.1444e-09	down	2.37086	-2.37086	-1.24541
Protein Kinase A Signaling	1.06	0.0773	0.192	CREB5	cAMP responsive element binding protein 5	Nucleus	transcription regulator	1.43104e-12	4.72087e-14	up	2.32804	2.32804	1.21911
Protein Kinase A Signaling	1.06	0.0773	0.192	CALM1 (includes others)	calmodulin 1	Cytoplasm	other	4.99592e-15	4.72288e-17	down	3.17888	-3.17888	-1.66852
Protein Kinase A Signaling	1.06	0.0773	0.192	PTPRH	protein tyrosine phosphatase, receptor type H	Plasma Membrane	phosphatase	4.54095e-11	2.84099e-12	up	5.28708	5.28708	2.40247
Protein Kinase A Signaling	1.06	0.0773	0.192	EYA3	EYA transcriptional coactivator and phosphatase 3	Nucleus	phosphatase	1.22199e-10	8.91005e-12	down	2.42836	-2.42836	-1.27998
Protein Kinase A Signaling	1.06	0.0773	0.192	NFATC2	nuclear factor of activated T cells 2	Nucleus	transcription regulator	2.45483e-11	1.39314e-12	up	2.4188	2.4188	1.27429
Protein Kinase A Signaling	1.06	0.0773	0.192	H1F0	H1 histone family member 0	Nucleus	other	1.10955e-15	6.02527e-18	up	2.34178	2.34178	1.2276
Protein Kinase A Signaling	1.06	0.0773	0.192	PDE6D	phosphodiesterase 6D	Cytoplasm	enzyme	1.65237e-11	8.72863e-13	down	2.15571	-2.15571	-1.10816
Protein Kinase A Signaling	1.06	0.0773	0.192	DUSP16	dual specificity phosphatase 16	Nucleus	phosphatase	1.34301e-12	4.37579e-14	down	2.48714	-2.48714	-1.31449
Melanocyte Development and Pigmentation Signaling	1.03	0.0962	-1.265	PRKACB	protein kinase cAMP-activated catalytic subunit beta	Cytoplasm	kinase	2.22739e-11	1.23908e-12	down	2.23902	-2.23902	-1.16287
Melanocyte Development and Pigmentation Signaling	1.03	0.0962	-1.265	RALA	RAS like proto-oncogene A	Cytoplasm	enzyme	9.09297e-15	1.02465e-16	down	2.19007	-2.19007	-1.13098
Melanocyte Development and Pigmentation Signaling	1.03	0.0962	-1.265	RRAS	RAS related	Cytoplasm	enzyme	5.25891e-15	5.0948e-17	up	2.12192	2.12192	1.08537
Melanocyte Development and Pigmentation Signaling	1.03	0.0962	-1.265	PIK3R1	phosphoinositide-3-kinase regulatory subunit 1	Cytoplasm	kinase	2.06134e-13	4.64569e-15	down	2.77904	-2.77904	-1.47459
Melanocyte Development and Pigmentation Signaling	1.03	0.0962	-1.265	IRS1	insulin receptor substrate 1	Cytoplasm	enzyme	1.68367e-13	3.66146e-15	down	4.26678	-4.26678	-2.09315
Melanocyte Development and Pigmentation Signaling	1.03	0.0962	-1.265	CREBBP	CREB binding protein	Nucleus	transcription regulator	1.37652e-10	1.02496e-11	down	2.3738	-2.3738	-1.2472
Melanocyte Development and Pigmentation Signaling	1.03	0.0962	-1.265	RPS6KA3	ribosomal protein S6 kinase A3	Cytoplasm	kinase	5.91074e-10	5.4234e-11	down	2.08095	-2.08095	-1.05724
Melanocyte Development and Pigmentation Signaling	1.03	0.0962	-1.265	CREB5	cAMP responsive element binding protein 5	Nucleus	transcription regulator	1.43104e-12	4.72087e-14	up	2.32804	2.32804	1.21911
Melanocyte Development and Pigmentation Signaling	1.03	0.0962	-1.265	FRS2	fibroblast growth factor receptor substrate 2	Plasma Membrane	kinase	1.94843e-10	1.53544e-11	down	2.38037	-2.38037	-1.25119
Melanocyte Development and Pigmentation Signaling	1.03	0.0962	-1.265	ATM	ATM serine/threonine kinase	Nucleus	kinase	1.92213e-10	1.51079e-11	up	2.52849	2.52849	1.33828
ErbB Signaling	1.03	0.0962	0.632	NRG1	neuregulin 1	Plasma Membrane	growth factor	8.34107e-10	8.01911e-11	up	2.75179	2.75179	1.46037
ErbB Signaling	1.03	0.0962	0.632	RALA	RAS like proto-oncogene A	Cytoplasm	enzyme	9.09297e-15	1.02465e-16	down	2.19007	-2.19007	-1.13098
ErbB Signaling	1.03	0.0962	0.632	RRAS	RAS related	Cytoplasm	enzyme	5.25891e-15	5.0948e-17	up	2.12192	2.12192	1.08537
ErbB Signaling	1.03	0.0962	0.632	PIK3R1	phosphoinositide-3-kinase regulatory subunit 1	Cytoplasm	kinase	2.06134e-13	4.64569e-15	down	2.77904	-2.77904	-1.47459
ErbB Signaling	1.03	0.0962	0.632	IRS1	insulin receptor substrate 1	Cytoplasm	enzyme	1.68367e-13	3.66146e-15	down	4.26678	-4.26678	-2.09315
ErbB Signaling	1.03	0.0962	0.632	HBEGF	heparin binding EGF like growth factor	Extracellular Space	growth factor	1.69253e-12	5.83824e-14	up	3.42471	3.42471	1.77598
ErbB Signaling	1.03	0.0962	0.632	GSK3B	glycogen synthase kinase 3 beta	Nucleus	kinase	5.73549e-14	9.76776e-16	down	2.31804	-2.31804	-1.2129
ErbB Signaling	1.03	0.0962	0.632	FRS2	fibroblast growth factor receptor substrate 2	Plasma Membrane	kinase	1.94843e-10	1.53544e-11	down	2.38037	-2.38037	-1.25119
ErbB Signaling	1.03	0.0962	0.632	ATM	ATM serine/threonine kinase	Nucleus	kinase	1.92213e-10	1.51079e-11	up	2.52849	2.52849	1.33828
ErbB Signaling	1.03	0.0962	0.632	EGFR	epidermal growth factor receptor	Plasma Membrane	kinase	1.73701e-14	2.25851e-16	up	3.93396	3.93396	1.97598
IL-7 Signaling Pathway	1.02	0.0989	0	MET	MET proto-oncogene, receptor tyrosine kinase	Plasma Membrane	kinase	5.67723e-14	9.65407e-16	up	5.09639	5.09639	2.34948
IL-7 Signaling Pathway	1.02	0.0989	0	SOCS1	suppressor of cytokine signaling 1	Cytoplasm	other	9.36232e-08	1.61759e-08	up	2.2018	2.2018	1.13868
IL-7 Signaling Pathway	1.02	0.0989	0	JAK1	Janus kinase 1	Cytoplasm	kinase	9.53151e-13	2.89901e-14	up	2.49216	2.49216	1.3174
IL-7 Signaling Pathway	1.02	0.0989	0	PIK3R1	phosphoinositide-3-kinase regulatory subunit 1	Cytoplasm	kinase	2.06134e-13	4.64569e-15	down	2.77904	-2.77904	-1.47459
IL-7 Signaling Pathway	1.02	0.0989	0	IRS1	insulin receptor substrate 1	Cytoplasm	enzyme	1.68367e-13	3.66146e-15	down	4.26678	-4.26678	-2.09315
IL-7 Signaling Pathway	1.02	0.0989	0	GSK3B	glycogen synthase kinase 3 beta	Nucleus	kinase	5.73549e-14	9.76776e-16	down	2.31804	-2.31804	-1.2129
IL-7 Signaling Pathway	1.02	0.0989	0	BCL6	B cell CLL/lymphoma 6	Nucleus	transcription regulator	3.19693e-11	1.89377e-12	up	2.39469	2.39469	1.25984
IL-7 Signaling Pathway	1.02	0.0989	0	FRS2	fibroblast growth factor receptor substrate 2	Plasma Membrane	kinase	1.94843e-10	1.53544e-11	down	2.38037	-2.38037	-1.25119
IL-7 Signaling Pathway	1.02	0.0989	0	ATM	ATM serine/threonine kinase	Nucleus	kinase	1.92213e-10	1.51079e-11	up	2.52849	2.52849	1.33828
Hepatic Fibrosis / Hepatic Stellate Cell Activation	1.02	0.0856	NaN	MYH4	myosin heavy chain 4	Cytoplasm	enzyme	1.9874e-19	3.7321e-23	up	7.68144	7.68144	2.94138
Hepatic Fibrosis / Hepatic Stellate Cell Activation	1.02	0.0856	NaN	COL4A1	collagen type IV alpha 1 chain	Extracellular Space	other	1.92477e-08	2.75437e-09	up	2.04658	2.04658	1.03322
Hepatic Fibrosis / Hepatic Stellate Cell Activation	1.02	0.0856	NaN	PDGFA	platelet derived growth factor subunit A	Extracellular Space	growth factor	2.7149e-10	2.23022e-11	up	2.39252	2.39252	1.25853
Hepatic Fibrosis / Hepatic Stellate Cell Activation	1.02	0.0856	NaN	TNFRSF1A	TNF receptor superfamily member 1A	Plasma Membrane	transmembrane receptor	2.79729e-09	3.16714e-10	up	2.11808	2.11808	1.08276
Hepatic Fibrosis / Hepatic Stellate Cell Activation	1.02	0.0856	NaN	SMAD3	SMAD family member 3	Nucleus	transcription regulator	7.27874e-14	1.31568e-15	up	2.27966	2.27966	1.18882
Hepatic Fibrosis / Hepatic Stellate Cell Activation	1.02	0.0856	NaN	COL17A1	collagen type XVII alpha 1 chain	Extracellular Space	other	5.6632e-14	9.5869e-16	up	2.73746	2.73746	1.45284
Hepatic Fibrosis / Hepatic Stellate Cell Activation	1.02	0.0856	NaN	MET	MET proto-oncogene, receptor tyrosine kinase	Plasma Membrane	kinase	5.67723e-14	9.65407e-16	up	5.09639	5.09639	2.34948
Hepatic Fibrosis / Hepatic Stellate Cell Activation	1.02	0.0856	NaN	VEGFA	vascular endothelial growth factor A	Extracellular Space	growth factor	3.6356e-15	3.02164e-17	up	4.69774	4.69774	2.23197
Hepatic Fibrosis / Hepatic Stellate Cell Activation	1.02	0.0856	NaN	CXCL3	C-X-C motif chemokine ligand 3	Extracellular Space	cytokine	1.14161e-12	3.59736e-14	down	3.70585	-3.70585	-1.8898
Hepatic Fibrosis / Hepatic Stellate Cell Activation	1.02	0.0856	NaN	TLR4	toll like receptor 4	Plasma Membrane	transmembrane receptor	2.19232e-11	1.21454e-12	down	2.3272	-2.3272	-1.21859
Hepatic Fibrosis / Hepatic Stellate Cell Activation	1.02	0.0856	NaN	IGF1	insulin like growth factor 1	Extracellular Space	growth factor	1.34301e-12	4.37008e-14	down	2.66992	-2.66992	-1.4168
Hepatic Fibrosis / Hepatic Stellate Cell Activation	1.02	0.0856	NaN	PDGFRA	platelet derived growth factor receptor alpha	Plasma Membrane	kinase	3.90186e-15	3.28272e-17	up	5.24246	5.24246	2.39024
Hepatic Fibrosis / Hepatic Stellate Cell Activation	1.02	0.0856	NaN	ECE1	endothelin converting enzyme 1	Plasma Membrane	peptidase	1.49173e-14	1.87873e-16	up	2.73389	2.73389	1.45096
Hepatic Fibrosis / Hepatic Stellate Cell Activation	1.02	0.0856	NaN	IL1RAP	interleukin 1 receptor accessory protein	Plasma Membrane	transmembrane receptor	1.22391e-11	6.11381e-13	up	2.32238	2.32238	1.21561
Hepatic Fibrosis / Hepatic Stellate Cell Activation	1.02	0.0856	NaN	MMP1	matrix metallopeptidase 1	Extracellular Space	peptidase	1.56417e-16	4.62584e-19	up	10.3475	10.3475	3.37121
Hepatic Fibrosis / Hepatic Stellate Cell Activation	1.02	0.0856	NaN	EGFR	epidermal growth factor receptor	Plasma Membrane	kinase	1.73701e-14	2.25851e-16	up	3.93396	3.93396	1.97598
Phospholipase C Signaling	1.02	0.082	0.471	NAPEPLD	N-acyl phosphatidylethanolamine phospholipase D	Cytoplasm	enzyme	4.5397e-13	1.18863e-14	down	3.55989	-3.55989	-1.83183
Phospholipase C Signaling	1.02	0.082	0.471	HDAC4	histone deacetylase 4	Nucleus	transcription regulator	1.23456e-08	1.6713e-09	down	2.90641	-2.90641	-1.53924
Phospholipase C Signaling	1.02	0.082	0.471	ARHGEF12	Rho guanine nucleotide exchange factor 12	Cytoplasm	other	8.40031e-10	8.08035e-11	up	2.61585	2.61585	1.38728
Phospholipase C Signaling	1.02	0.082	0.471	RALA	RAS like proto-oncogene A	Cytoplasm	enzyme	9.09297e-15	1.02465e-16	down	2.19007	-2.19007	-1.13098
Phospholipase C Signaling	1.02	0.082	0.471	HDAC8	histone deacetylase 8	Nucleus	transcription regulator	3.20175e-10	2.70758e-11	down	2.48271	-2.48271	-1.31191
Phospholipase C Signaling	1.02	0.082	0.471	RRAS	RAS related	Cytoplasm	enzyme	5.25891e-15	5.0948e-17	up	2.12192	2.12192	1.08537
Phospholipase C Signaling	1.02	0.082	0.471	CREBBP	CREB binding protein	Nucleus	transcription regulator	1.37652e-10	1.02496e-11	down	2.3738	-2.3738	-1.2472
Phospholipase C Signaling	1.02	0.082	0.471	ITGA2	integrin subunit alpha 2	Plasma Membrane	transmembrane receptor	2.9923e-14	4.44399e-16	up	2.06518	2.06518	1.04627
Phospholipase C Signaling	1.02	0.082	0.471	RPS6KA3	ribosomal protein S6 kinase A3	Cytoplasm	kinase	5.91074e-10	5.4234e-11	down	2.08095	-2.08095	-1.05724
Phospholipase C Signaling	1.02	0.082	0.471	GNB5	G protein subunit beta 5	Plasma Membrane	enzyme	5.05955e-10	4.53017e-11	up	2.23133	2.23133	1.1579
Phospholipase C Signaling	1.02	0.082	0.471	CREB5	cAMP responsive element binding protein 5	Nucleus	transcription regulator	1.43104e-12	4.72087e-14	up	2.32804	2.32804	1.21911
Phospholipase C Signaling	1.02	0.082	0.471	TGM2	transglutaminase 2	Cytoplasm	enzyme	8.82497e-15	9.89952e-17	down	6.0048	-6.0048	-2.58612
Phospholipase C Signaling	1.02	0.082	0.471	CALM1 (includes others)	calmodulin 1	Cytoplasm	other	4.99592e-15	4.72288e-17	down	3.17888	-3.17888	-1.66852
Phospholipase C Signaling	1.02	0.082	0.471	RHOV	ras homolog family member V	Plasma Membrane	enzyme	1.31195e-11	6.63599e-13	up	2.53116	2.53116	1.3398
Phospholipase C Signaling	1.02	0.082	0.471	MEF2D	myocyte enhancer factor 2D	Nucleus	transcription regulator	2.43269e-11	1.37934e-12	up	2.0918	2.0918	1.06475
Phospholipase C Signaling	1.02	0.082	0.471	SYK	spleen associated tyrosine kinase	Cytoplasm	kinase	1.59613e-08	2.23809e-09	down	2.52895	-2.52895	-1.33854
Phospholipase C Signaling	1.02	0.082	0.471	RHOU	ras homolog family member U	Cytoplasm	enzyme	8.57521e-18	8.52064e-21	up	3.83884	3.83884	1.94067
Phospholipase C Signaling	1.02	0.082	0.471	NFATC2	nuclear factor of activated T cells 2	Nucleus	transcription regulator	2.45483e-11	1.39314e-12	up	2.4188	2.4188	1.27429
Phospholipase C Signaling	1.02	0.082	0.471	ARHGEF2	Rho/Rac guanine nucleotide exchange factor 2	Cytoplasm	other	4.83978e-10	4.31365e-11	up	2.13358	2.13358	1.09327
Phospholipase C Signaling	1.02	0.082	0.471	ARHGEF9	Cdc42 guanine nucleotide exchange factor 9	Cytoplasm	other	2.6225e-10	2.14085e-11	down	2.44647	-2.44647	-1.2907
Leucine Degradation I	1.01	0.222	NaN	ACADM	acyl-CoA dehydrogenase medium chain	Cytoplasm	enzyme	2.86666e-09	3.25846e-10	down	2.07369	-2.07369	-1.0522
Leucine Degradation I	1.01	0.222	NaN	MCCC2	methylcrotonoyl-CoA carboxylase 2	Cytoplasm	enzyme	1.10875e-13	2.21896e-15	down	2.26366	-2.26366	-1.17866
UVB-Induced MAPK Signaling	1	0.106	-0.378	PIK3R1	phosphoinositide-3-kinase regulatory subunit 1	Cytoplasm	kinase	2.06134e-13	4.64569e-15	down	2.77904	-2.77904	-1.47459
UVB-Induced MAPK Signaling	1	0.106	-0.378	IRS1	insulin receptor substrate 1	Cytoplasm	enzyme	1.68367e-13	3.66146e-15	down	4.26678	-4.26678	-2.09315
UVB-Induced MAPK Signaling	1	0.106	-0.378	RPS6KA3	ribosomal protein S6 kinase A3	Cytoplasm	kinase	5.91074e-10	5.4234e-11	down	2.08095	-2.08095	-1.05724
UVB-Induced MAPK Signaling	1	0.106	-0.378	FRS2	fibroblast growth factor receptor substrate 2	Plasma Membrane	kinase	1.94843e-10	1.53544e-11	down	2.38037	-2.38037	-1.25119
UVB-Induced MAPK Signaling	1	0.106	-0.378	EIF4EBP1	eukaryotic translation initiation factor 4E binding protein 1	Cytoplasm	translation regulator	4.36753e-16	1.70363e-18	up	2.61373	2.61373	1.38611
UVB-Induced MAPK Signaling	1	0.106	-0.378	ATM	ATM serine/threonine kinase	Nucleus	kinase	1.92213e-10	1.51079e-11	up	2.52849	2.52849	1.33828
UVB-Induced MAPK Signaling	1	0.106	-0.378	EGFR	epidermal growth factor receptor	Plasma Membrane	kinase	1.73701e-14	2.25851e-16	up	3.93396	3.93396	1.97598
HGF Signaling	0.997	0.0924	0	MET	MET proto-oncogene, receptor tyrosine kinase	Plasma Membrane	kinase	5.67723e-14	9.65407e-16	up	5.09639	5.09639	2.34948
HGF Signaling	0.997	0.0924	0	DOCK1	dedicator of cytokinesis 1	Cytoplasm	other	1.80374e-12	6.30463e-14	down	2.42952	-2.42952	-1.28067
HGF Signaling	0.997	0.0924	0	MAP3K9	mitogen-activated protein kinase kinase kinase 9	Cytoplasm	kinase	7.2857e-11	4.90555e-12	up	2.34216	2.34216	1.22784
HGF Signaling	0.997	0.0924	0	RALA	RAS like proto-oncogene A	Cytoplasm	enzyme	9.09297e-15	1.02465e-16	down	2.19007	-2.19007	-1.13098
HGF Signaling	0.997	0.0924	0	ETS2	ETS proto-oncogene 2, transcription factor	Nucleus	transcription regulator	1.18503e-14	1.41996e-16	down	2.48113	-2.48113	-1.311
HGF Signaling	0.997	0.0924	0	RRAS	RAS related	Cytoplasm	enzyme	5.25891e-15	5.0948e-17	up	2.12192	2.12192	1.08537
HGF Signaling	0.997	0.0924	0	PIK3R1	phosphoinositide-3-kinase regulatory subunit 1	Cytoplasm	kinase	2.06134e-13	4.64569e-15	down	2.77904	-2.77904	-1.47459
HGF Signaling	0.997	0.0924	0	IRS1	insulin receptor substrate 1	Cytoplasm	enzyme	1.68367e-13	3.66146e-15	down	4.26678	-4.26678	-2.09315
HGF Signaling	0.997	0.0924	0	ITGA2	integrin subunit alpha 2	Plasma Membrane	transmembrane receptor	2.9923e-14	4.44399e-16	up	2.06518	2.06518	1.04627
HGF Signaling	0.997	0.0924	0	FRS2	fibroblast growth factor receptor substrate 2	Plasma Membrane	kinase	1.94843e-10	1.53544e-11	down	2.38037	-2.38037	-1.25119
HGF Signaling	0.997	0.0924	0	ATM	ATM serine/threonine kinase	Nucleus	kinase	1.92213e-10	1.51079e-11	up	2.52849	2.52849	1.33828
Paxillin Signaling	0.997	0.0924	-0.632	DOCK1	dedicator of cytokinesis 1	Cytoplasm	other	1.80374e-12	6.30463e-14	down	2.42952	-2.42952	-1.28067
Paxillin Signaling	0.997	0.0924	-0.632	RALA	RAS like proto-oncogene A	Cytoplasm	enzyme	9.09297e-15	1.02465e-16	down	2.19007	-2.19007	-1.13098
Paxillin Signaling	0.997	0.0924	-0.632	RRAS	RAS related	Cytoplasm	enzyme	5.25891e-15	5.0948e-17	up	2.12192	2.12192	1.08537
Paxillin Signaling	0.997	0.0924	-0.632	PIK3R1	phosphoinositide-3-kinase regulatory subunit 1	Cytoplasm	kinase	2.06134e-13	4.64569e-15	down	2.77904	-2.77904	-1.47459
Paxillin Signaling	0.997	0.0924	-0.632	IRS1	insulin receptor substrate 1	Cytoplasm	enzyme	1.68367e-13	3.66146e-15	down	4.26678	-4.26678	-2.09315
Paxillin Signaling	0.997	0.0924	-0.632	ITGA2	integrin subunit alpha 2	Plasma Membrane	transmembrane receptor	2.9923e-14	4.44399e-16	up	2.06518	2.06518	1.04627
Paxillin Signaling	0.997	0.0924	-0.632	ITGB4	integrin subunit beta 4	Plasma Membrane	transmembrane receptor	6.38114e-13	1.7879e-14	up	2.18062	2.18062	1.12474
Paxillin Signaling	0.997	0.0924	-0.632	VCL	vinculin	Plasma Membrane	enzyme	4.43841e-09	5.31604e-10	up	2.57644	2.57644	1.36538
Paxillin Signaling	0.997	0.0924	-0.632	FRS2	fibroblast growth factor receptor substrate 2	Plasma Membrane	kinase	1.94843e-10	1.53544e-11	down	2.38037	-2.38037	-1.25119
Paxillin Signaling	0.997	0.0924	-0.632	GIT2	GIT ArfGAP 2	Nucleus	other	1.80385e-10	1.40725e-11	down	2.4181	-2.4181	-1.27387
Paxillin Signaling	0.997	0.0924	-0.632	ATM	ATM serine/threonine kinase	Nucleus	kinase	1.92213e-10	1.51079e-11	up	2.52849	2.52849	1.33828
GADD45 Signaling	0.993	0.158	NaN	PCNA	proliferating cell nuclear antigen	Nucleus	enzyme	1.56774e-09	1.63953e-10	up	2.17915	2.17915	1.12377
GADD45 Signaling	0.993	0.158	NaN	GADD45B	growth arrest and DNA damage inducible beta	Cytoplasm	other	2.37905e-14	3.36498e-16	up	2.25219	2.25219	1.17133
GADD45 Signaling	0.993	0.158	NaN	ATM	ATM serine/threonine kinase	Nucleus	kinase	1.92213e-10	1.51079e-11	up	2.52849	2.52849	1.33828
D-myo-inositol (1,3,4)-trisphosphate Biosynthesis	0.993	0.158	NaN	SYNJ1	synaptojanin 1	Cytoplasm	phosphatase	7.55348e-10	7.17526e-11	up	3.50543	3.50543	1.80959
D-myo-inositol (1,3,4)-trisphosphate Biosynthesis	0.993	0.158	NaN	ITPKA	inositol-trisphosphate 3-kinase A	Cytoplasm	kinase	2.82507e-11	1.63711e-12	up	2.62674	2.62674	1.39327
D-myo-inositol (1,3,4)-trisphosphate Biosynthesis	0.993	0.158	NaN	PTEN	phosphatase and tensin homolog	Cytoplasm	phosphatase	5.66703e-13	1.56037e-14	down	3.54785	-3.54785	-1.82695
DNA damage-induced 14-3-3σ Signaling	0.993	0.158	NaN	CCNB3	cyclin B3	Nucleus	other	5.63793e-14	9.52568e-16	up	3.5418	3.5418	1.82448
DNA damage-induced 14-3-3σ Signaling	0.993	0.158	NaN	RAD1	RAD1 checkpoint DNA exonuclease	Nucleus	enzyme	4.26081e-06	1.08171e-06	down	2.01616	-2.01616	-1.01161
DNA damage-induced 14-3-3σ Signaling	0.993	0.158	NaN	ATM	ATM serine/threonine kinase	Nucleus	kinase	1.92213e-10	1.51079e-11	up	2.52849	2.52849	1.33828
ERK/MAPK Signaling	0.975	0.0833	-0.728	PRKACB	protein kinase cAMP-activated catalytic subunit beta	Cytoplasm	kinase	2.22739e-11	1.23908e-12	down	2.23902	-2.23902	-1.16287
ERK/MAPK Signaling	0.975	0.0833	-0.728	RALA	RAS like proto-oncogene A	Cytoplasm	enzyme	9.09297e-15	1.02465e-16	down	2.19007	-2.19007	-1.13098
ERK/MAPK Signaling	0.975	0.0833	-0.728	RRAS	RAS related	Cytoplasm	enzyme	5.25891e-15	5.0948e-17	up	2.12192	2.12192	1.08537
ERK/MAPK Signaling	0.975	0.0833	-0.728	VRK2	vaccinia related kinase 2	Nucleus	kinase	5.84361e-08	9.53773e-09	up	2.11492	2.11492	1.0806
ERK/MAPK Signaling	0.975	0.0833	-0.728	PIK3R1	phosphoinositide-3-kinase regulatory subunit 1	Cytoplasm	kinase	2.06134e-13	4.64569e-15	down	2.77904	-2.77904	-1.47459
ERK/MAPK Signaling	0.975	0.0833	-0.728	CREBBP	CREB binding protein	Nucleus	transcription regulator	1.37652e-10	1.02496e-11	down	2.3738	-2.3738	-1.2472
ERK/MAPK Signaling	0.975	0.0833	-0.728	ITGA2	integrin subunit alpha 2	Plasma Membrane	transmembrane receptor	2.9923e-14	4.44399e-16	up	2.06518	2.06518	1.04627
ERK/MAPK Signaling	0.975	0.0833	-0.728	MKNK2	MAP kinase interacting serine/threonine kinase 2	Cytoplasm	kinase	8.81078e-15	9.86113e-17	up	2.0639	2.0639	1.04537
ERK/MAPK Signaling	0.975	0.0833	-0.728	CREB5	cAMP responsive element binding protein 5	Nucleus	transcription regulator	1.43104e-12	4.72087e-14	up	2.32804	2.32804	1.21911
ERK/MAPK Signaling	0.975	0.0833	-0.728	EIF4EBP1	eukaryotic translation initiation factor 4E binding protein 1	Cytoplasm	translation regulator	4.36753e-16	1.70363e-18	up	2.61373	2.61373	1.38611
ERK/MAPK Signaling	0.975	0.0833	-0.728	DOCK1	dedicator of cytokinesis 1	Cytoplasm	other	1.80374e-12	6.30463e-14	down	2.42952	-2.42952	-1.28067
ERK/MAPK Signaling	0.975	0.0833	-0.728	PPP1R10	protein phosphatase 1 regulatory subunit 10	Nucleus	other	1.77068e-14	2.3068e-16	down	5.88303	-5.88303	-2.55656
ERK/MAPK Signaling	0.975	0.0833	-0.728	PPP1R7	protein phosphatase 1 regulatory subunit 7	Nucleus	phosphatase	7.97176e-10	7.63764e-11	down	2.24009	-2.24009	-1.16356
ERK/MAPK Signaling	0.975	0.0833	-0.728	ETS2	ETS proto-oncogene 2, transcription factor	Nucleus	transcription regulator	1.18503e-14	1.41996e-16	down	2.48113	-2.48113	-1.311
ERK/MAPK Signaling	0.975	0.0833	-0.728	IRS1	insulin receptor substrate 1	Cytoplasm	enzyme	1.68367e-13	3.66146e-15	down	4.26678	-4.26678	-2.09315
ERK/MAPK Signaling	0.975	0.0833	-0.728	FRS2	fibroblast growth factor receptor substrate 2	Plasma Membrane	kinase	1.94843e-10	1.53544e-11	down	2.38037	-2.38037	-1.25119
ERK/MAPK Signaling	0.975	0.0833	-0.728	ATM	ATM serine/threonine kinase	Nucleus	kinase	1.92213e-10	1.51079e-11	up	2.52849	2.52849	1.33828
IL-6 Signaling	0.973	0.0896	0.577	IL33	interleukin 33	Extracellular Space	cytokine	1.97116e-11	1.07794e-12	up	2.94484	2.94484	1.55819
IL-6 Signaling	0.973	0.0896	0.577	VEGFA	vascular endothelial growth factor A	Extracellular Space	growth factor	3.6356e-15	3.02164e-17	up	4.69774	4.69774	2.23197
IL-6 Signaling	0.973	0.0896	0.577	SOCS1	suppressor of cytokine signaling 1	Cytoplasm	other	9.36232e-08	1.61759e-08	up	2.2018	2.2018	1.13868
IL-6 Signaling	0.973	0.0896	0.577	RALA	RAS like proto-oncogene A	Cytoplasm	enzyme	9.09297e-15	1.02465e-16	down	2.19007	-2.19007	-1.13098
IL-6 Signaling	0.973	0.0896	0.577	RRAS	RAS related	Cytoplasm	enzyme	5.25891e-15	5.0948e-17	up	2.12192	2.12192	1.08537
IL-6 Signaling	0.973	0.0896	0.577	TNFRSF1A	TNF receptor superfamily member 1A	Plasma Membrane	transmembrane receptor	2.79729e-09	3.16714e-10	up	2.11808	2.11808	1.08276
IL-6 Signaling	0.973	0.0896	0.577	PIK3R1	phosphoinositide-3-kinase regulatory subunit 1	Cytoplasm	kinase	2.06134e-13	4.64569e-15	down	2.77904	-2.77904	-1.47459
IL-6 Signaling	0.973	0.0896	0.577	IRS1	insulin receptor substrate 1	Cytoplasm	enzyme	1.68367e-13	3.66146e-15	down	4.26678	-4.26678	-2.09315
IL-6 Signaling	0.973	0.0896	0.577	CEBPB	CCAAT/enhancer binding protein beta	Nucleus	transcription regulator	1.80281e-14	2.37623e-16	up	2.03533	2.03533	1.02526
IL-6 Signaling	0.973	0.0896	0.577	IL1RAP	interleukin 1 receptor accessory protein	Plasma Membrane	transmembrane receptor	1.22391e-11	6.11381e-13	up	2.32238	2.32238	1.21561
IL-6 Signaling	0.973	0.0896	0.577	FRS2	fibroblast growth factor receptor substrate 2	Plasma Membrane	kinase	1.94843e-10	1.53544e-11	down	2.38037	-2.38037	-1.25119
IL-6 Signaling	0.973	0.0896	0.577	ATM	ATM serine/threonine kinase	Nucleus	kinase	1.92213e-10	1.51079e-11	up	2.52849	2.52849	1.33828
Actin Cytoskeleton Signaling	0.971	0.0815	0.728	MYH4	myosin heavy chain 4	Cytoplasm	enzyme	1.9874e-19	3.7321e-23	up	7.68144	7.68144	2.94138
Actin Cytoskeleton Signaling	0.971	0.0815	0.728	TIAM1	T cell lymphoma invasion and metastasis 1	Cytoplasm	other	2.42274e-14	3.44659e-16	up	2.83899	2.83899	1.50538
Actin Cytoskeleton Signaling	0.971	0.0815	0.728	RALA	RAS like proto-oncogene A	Cytoplasm	enzyme	9.09297e-15	1.02465e-16	down	2.19007	-2.19007	-1.13098
Actin Cytoskeleton Signaling	0.971	0.0815	0.728	ARHGEF12	Rho guanine nucleotide exchange factor 12	Cytoplasm	other	8.40031e-10	8.08035e-11	up	2.61585	2.61585	1.38728
Actin Cytoskeleton Signaling	0.971	0.0815	0.728	RRAS	RAS related	Cytoplasm	enzyme	5.25891e-15	5.0948e-17	up	2.12192	2.12192	1.08537
Actin Cytoskeleton Signaling	0.971	0.0815	0.728	PDGFA	platelet derived growth factor subunit A	Extracellular Space	growth factor	2.7149e-10	2.23022e-11	up	2.39252	2.39252	1.25853
Actin Cytoskeleton Signaling	0.971	0.0815	0.728	PIK3R1	phosphoinositide-3-kinase regulatory subunit 1	Cytoplasm	kinase	2.06134e-13	4.64569e-15	down	2.77904	-2.77904	-1.47459
Actin Cytoskeleton Signaling	0.971	0.0815	0.728	ITGA2	integrin subunit alpha 2	Plasma Membrane	transmembrane receptor	2.9923e-14	4.44399e-16	up	2.06518	2.06518	1.04627
Actin Cytoskeleton Signaling	0.971	0.0815	0.728	TRIO	trio Rho guanine nucleotide exchange factor	Cytoplasm	kinase	1.13019e-11	5.55815e-13	up	2.5286	2.5286	1.33834
Actin Cytoskeleton Signaling	0.971	0.0815	0.728	SSH1	slingshot protein phosphatase 1	Cytoplasm	phosphatase	2.38015e-12	8.75626e-14	down	3.33554	-3.33554	-1.73792
Actin Cytoskeleton Signaling	0.971	0.0815	0.728	APC	APC, WNT signaling pathway regulator	Nucleus	enzyme	7.52204e-08	1.26799e-08	down	2.08765	-2.08765	-1.06188
Actin Cytoskeleton Signaling	0.971	0.0815	0.728	DOCK1	dedicator of cytokinesis 1	Cytoplasm	other	1.80374e-12	6.30463e-14	down	2.42952	-2.42952	-1.28067
Actin Cytoskeleton Signaling	0.971	0.0815	0.728	CYFIP2	cytoplasmic FMR1 interacting protein 2	Cytoplasm	other	1.58335e-09	1.65787e-10	up	2.36261	2.36261	1.24038
Actin Cytoskeleton Signaling	0.971	0.0815	0.728	IRS1	insulin receptor substrate 1	Cytoplasm	enzyme	1.68367e-13	3.66146e-15	down	4.26678	-4.26678	-2.09315
Actin Cytoskeleton Signaling	0.971	0.0815	0.728	ARHGAP35	Rho GTPase activating protein 35	Nucleus	transcription regulator	1.75981e-15	1.16651e-17	down	2.00267	-2.00267	-1.00193
Actin Cytoskeleton Signaling	0.971	0.0815	0.728	VCL	vinculin	Plasma Membrane	enzyme	4.43841e-09	5.31604e-10	up	2.57644	2.57644	1.36538
Actin Cytoskeleton Signaling	0.971	0.0815	0.728	FRS2	fibroblast growth factor receptor substrate 2	Plasma Membrane	kinase	1.94843e-10	1.53544e-11	down	2.38037	-2.38037	-1.25119
Actin Cytoskeleton Signaling	0.971	0.0815	0.728	PIP4K2A	phosphatidylinositol-5-phosphate 4-kinase type 2 alpha	Cytoplasm	kinase	5.20899e-09	6.34524e-10	up	2.03977	2.03977	1.02841
Actin Cytoskeleton Signaling	0.971	0.0815	0.728	ATM	ATM serine/threonine kinase	Nucleus	kinase	1.92213e-10	1.51079e-11	up	2.52849	2.52849	1.33828
Role of Osteoblasts, Osteoclasts and Chondrocytes in Rheumatoid Arthritis	0.971	0.0815	NaN	TCF4	transcription factor 4	Nucleus	transcription regulator	1.62118e-12	5.51775e-14	down	3.61221	-3.61221	-1.85288
Role of Osteoblasts, Osteoclasts and Chondrocytes in Rheumatoid Arthritis	0.971	0.0815	NaN	FZD3	frizzled class receptor 3	Plasma Membrane	G-protein coupled receptor	2.28095e-08	3.33618e-09	down	2.71438	-2.71438	-1.44062
Role of Osteoblasts, Osteoclasts and Chondrocytes in Rheumatoid Arthritis	0.971	0.0815	NaN	TNFRSF1A	TNF receptor superfamily member 1A	Plasma Membrane	transmembrane receptor	2.79729e-09	3.16714e-10	up	2.11808	2.11808	1.08276
Role of Osteoblasts, Osteoclasts and Chondrocytes in Rheumatoid Arthritis	0.971	0.0815	NaN	PIK3R1	phosphoinositide-3-kinase regulatory subunit 1	Cytoplasm	kinase	2.06134e-13	4.64569e-15	down	2.77904	-2.77904	-1.47459
Role of Osteoblasts, Osteoclasts and Chondrocytes in Rheumatoid Arthritis	0.971	0.0815	NaN	ITGA2	integrin subunit alpha 2	Plasma Membrane	transmembrane receptor	2.9923e-14	4.44399e-16	up	2.06518	2.06518	1.04627
Role of Osteoblasts, Osteoclasts and Chondrocytes in Rheumatoid Arthritis	0.971	0.0815	NaN	SMAD6	SMAD family member 6	Nucleus	transcription regulator	1.75462e-10	1.3599e-11	down	2.3429	-2.3429	-1.22829
Role of Osteoblasts, Osteoclasts and Chondrocytes in Rheumatoid Arthritis	0.971	0.0815	NaN	BMPR2	bone morphogenetic protein receptor type 2	Plasma Membrane	kinase	2.36517e-18	1.32658e-21	down	10.6878	-10.6878	-3.4179
Role of Osteoblasts, Osteoclasts and Chondrocytes in Rheumatoid Arthritis	0.971	0.0815	NaN	APC	APC, WNT signaling pathway regulator	Nucleus	enzyme	7.52204e-08	1.26799e-08	down	2.08765	-2.08765	-1.06188
Role of Osteoblasts, Osteoclasts and Chondrocytes in Rheumatoid Arthritis	0.971	0.0815	NaN	IL33	interleukin 33	Extracellular Space	cytokine	1.97116e-11	1.07794e-12	up	2.94484	2.94484	1.55819
Role of Osteoblasts, Osteoclasts and Chondrocytes in Rheumatoid Arthritis	0.971	0.0815	NaN	CALM1 (includes others)	calmodulin 1	Cytoplasm	other	4.99592e-15	4.72288e-17	down	3.17888	-3.17888	-1.66852
Role of Osteoblasts, Osteoclasts and Chondrocytes in Rheumatoid Arthritis	0.971	0.0815	NaN	IGF1	insulin like growth factor 1	Extracellular Space	growth factor	1.34301e-12	4.37008e-14	down	2.66992	-2.66992	-1.4168
Role of Osteoblasts, Osteoclasts and Chondrocytes in Rheumatoid Arthritis	0.971	0.0815	NaN	IRS1	insulin receptor substrate 1	Cytoplasm	enzyme	1.68367e-13	3.66146e-15	down	4.26678	-4.26678	-2.09315
Role of Osteoblasts, Osteoclasts and Chondrocytes in Rheumatoid Arthritis	0.971	0.0815	NaN	NFATC2	nuclear factor of activated T cells 2	Nucleus	transcription regulator	2.45483e-11	1.39314e-12	up	2.4188	2.4188	1.27429
Role of Osteoblasts, Osteoclasts and Chondrocytes in Rheumatoid Arthritis	0.971	0.0815	NaN	GSK3B	glycogen synthase kinase 3 beta	Nucleus	kinase	5.73549e-14	9.76776e-16	down	2.31804	-2.31804	-1.2129
Role of Osteoblasts, Osteoclasts and Chondrocytes in Rheumatoid Arthritis	0.971	0.0815	NaN	IL1RAP	interleukin 1 receptor accessory protein	Plasma Membrane	transmembrane receptor	1.22391e-11	6.11381e-13	up	2.32238	2.32238	1.21561
Role of Osteoblasts, Osteoclasts and Chondrocytes in Rheumatoid Arthritis	0.971	0.0815	NaN	FRS2	fibroblast growth factor receptor substrate 2	Plasma Membrane	kinase	1.94843e-10	1.53544e-11	down	2.38037	-2.38037	-1.25119
Role of Osteoblasts, Osteoclasts and Chondrocytes in Rheumatoid Arthritis	0.971	0.0815	NaN	BIRC3	baculoviral IAP repeat containing 3	Cytoplasm	enzyme	8.83103e-09	1.14531e-09	up	2.16593	2.16593	1.11499
Role of Osteoblasts, Osteoclasts and Chondrocytes in Rheumatoid Arthritis	0.971	0.0815	NaN	MMP1	matrix metallopeptidase 1	Extracellular Space	peptidase	1.56417e-16	4.62584e-19	up	10.3475	10.3475	3.37121
Role of Osteoblasts, Osteoclasts and Chondrocytes in Rheumatoid Arthritis	0.971	0.0815	NaN	ATM	ATM serine/threonine kinase	Nucleus	kinase	1.92213e-10	1.51079e-11	up	2.52849	2.52849	1.33828
Cholecystokinin/Gastrin-mediated Signaling	0.967	0.0935	2.53	IL33	interleukin 33	Extracellular Space	cytokine	1.97116e-11	1.07794e-12	up	2.94484	2.94484	1.55819
Cholecystokinin/Gastrin-mediated Signaling	0.967	0.0935	2.53	RHOV	ras homolog family member V	Plasma Membrane	enzyme	1.31195e-11	6.63599e-13	up	2.53116	2.53116	1.3398
Cholecystokinin/Gastrin-mediated Signaling	0.967	0.0935	2.53	GAST	gastrin	Extracellular Space	other	5.88508e-09	7.26483e-10	up	2.93992	2.93992	1.55578
Cholecystokinin/Gastrin-mediated Signaling	0.967	0.0935	2.53	RALA	RAS like proto-oncogene A	Cytoplasm	enzyme	9.09297e-15	1.02465e-16	down	2.19007	-2.19007	-1.13098
Cholecystokinin/Gastrin-mediated Signaling	0.967	0.0935	2.53	RRAS	RAS related	Cytoplasm	enzyme	5.25891e-15	5.0948e-17	up	2.12192	2.12192	1.08537
Cholecystokinin/Gastrin-mediated Signaling	0.967	0.0935	2.53	MEF2D	myocyte enhancer factor 2D	Nucleus	transcription regulator	2.43269e-11	1.37934e-12	up	2.0918	2.0918	1.06475
Cholecystokinin/Gastrin-mediated Signaling	0.967	0.0935	2.53	RHOU	ras homolog family member U	Cytoplasm	enzyme	8.57521e-18	8.52064e-21	up	3.83884	3.83884	1.94067
Cholecystokinin/Gastrin-mediated Signaling	0.967	0.0935	2.53	EPHA4	EPH receptor A4	Plasma Membrane	kinase	8.32118e-14	1.55502e-15	up	3.18543	3.18543	1.67149
Cholecystokinin/Gastrin-mediated Signaling	0.967	0.0935	2.53	CCK	cholecystokinin	Extracellular Space	other	1.68911e-16	5.17865e-19	up	4.56122	4.56122	2.18942
Cholecystokinin/Gastrin-mediated Signaling	0.967	0.0935	2.53	EGFR	epidermal growth factor receptor	Plasma Membrane	kinase	1.73701e-14	2.25851e-16	up	3.93396	3.93396	1.97598
PAK Signaling	0.967	0.0935	0.632	RALA	RAS like proto-oncogene A	Cytoplasm	enzyme	9.09297e-15	1.02465e-16	down	2.19007	-2.19007	-1.13098
PAK Signaling	0.967	0.0935	0.632	RRAS	RAS related	Cytoplasm	enzyme	5.25891e-15	5.0948e-17	up	2.12192	2.12192	1.08537
PAK Signaling	0.967	0.0935	0.632	PDGFA	platelet derived growth factor subunit A	Extracellular Space	growth factor	2.7149e-10	2.23022e-11	up	2.39252	2.39252	1.25853
PAK Signaling	0.967	0.0935	0.632	PAK1IP1	PAK1 interacting protein 1	Nucleus	other	4.0942e-13	1.04276e-14	down	2.15805	-2.15805	-1.10973
PAK Signaling	0.967	0.0935	0.632	PIK3R1	phosphoinositide-3-kinase regulatory subunit 1	Cytoplasm	kinase	2.06134e-13	4.64569e-15	down	2.77904	-2.77904	-1.47459
PAK Signaling	0.967	0.0935	0.632	IRS1	insulin receptor substrate 1	Cytoplasm	enzyme	1.68367e-13	3.66146e-15	down	4.26678	-4.26678	-2.09315
PAK Signaling	0.967	0.0935	0.632	ITGA2	integrin subunit alpha 2	Plasma Membrane	transmembrane receptor	2.9923e-14	4.44399e-16	up	2.06518	2.06518	1.04627
PAK Signaling	0.967	0.0935	0.632	PDGFRA	platelet derived growth factor receptor alpha	Plasma Membrane	kinase	3.90186e-15	3.28272e-17	up	5.24246	5.24246	2.39024
PAK Signaling	0.967	0.0935	0.632	FRS2	fibroblast growth factor receptor substrate 2	Plasma Membrane	kinase	1.94843e-10	1.53544e-11	down	2.38037	-2.38037	-1.25119
PAK Signaling	0.967	0.0935	0.632	ATM	ATM serine/threonine kinase	Nucleus	kinase	1.92213e-10	1.51079e-11	up	2.52849	2.52849	1.33828
Cancer Drug Resistance By Drug Efflux	0.959	0.109	NaN	RALA	RAS like proto-oncogene A	Cytoplasm	enzyme	9.09297e-15	1.02465e-16	down	2.19007	-2.19007	-1.13098
Cancer Drug Resistance By Drug Efflux	0.959	0.109	NaN	RRAS	RAS related	Cytoplasm	enzyme	5.25891e-15	5.0948e-17	up	2.12192	2.12192	1.08537
Cancer Drug Resistance By Drug Efflux	0.959	0.109	NaN	PIK3R1	phosphoinositide-3-kinase regulatory subunit 1	Cytoplasm	kinase	2.06134e-13	4.64569e-15	down	2.77904	-2.77904	-1.47459
Cancer Drug Resistance By Drug Efflux	0.959	0.109	NaN	MDM2	MDM2 proto-oncogene	Nucleus	transcription regulator	2.17397e-12	7.87582e-14	down	3.77978	-3.77978	-1.9183
Cancer Drug Resistance By Drug Efflux	0.959	0.109	NaN	PDK1	pyruvate dehydrogenase kinase 1	Cytoplasm	kinase	5.07563e-10	4.54845e-11	up	2.01755	2.01755	1.0126
Cancer Drug Resistance By Drug Efflux	0.959	0.109	NaN	PTEN	phosphatase and tensin homolog	Cytoplasm	phosphatase	5.66703e-13	1.56037e-14	down	3.54785	-3.54785	-1.82695
Neuregulin Signaling	0.959	0.0957	0.707	NRG1	neuregulin 1	Plasma Membrane	growth factor	8.34107e-10	8.01911e-11	up	2.75179	2.75179	1.46037
Neuregulin Signaling	0.959	0.0957	0.707	RALA	RAS like proto-oncogene A	Cytoplasm	enzyme	9.09297e-15	1.02465e-16	down	2.19007	-2.19007	-1.13098
Neuregulin Signaling	0.959	0.0957	0.707	RRAS	RAS related	Cytoplasm	enzyme	5.25891e-15	5.0948e-17	up	2.12192	2.12192	1.08537
Neuregulin Signaling	0.959	0.0957	0.707	PIK3R1	phosphoinositide-3-kinase regulatory subunit 1	Cytoplasm	kinase	2.06134e-13	4.64569e-15	down	2.77904	-2.77904	-1.47459
Neuregulin Signaling	0.959	0.0957	0.707	ITGA2	integrin subunit alpha 2	Plasma Membrane	transmembrane receptor	2.9923e-14	4.44399e-16	up	2.06518	2.06518	1.04627
Neuregulin Signaling	0.959	0.0957	0.707	HBEGF	heparin binding EGF like growth factor	Extracellular Space	growth factor	1.69253e-12	5.83824e-14	up	3.42471	3.42471	1.77598
Neuregulin Signaling	0.959	0.0957	0.707	ERRFI1	ERBB receptor feedback inhibitor 1	Cytoplasm	other	2.75975e-17	4.82103e-20	up	2.09308	2.09308	1.06563
Neuregulin Signaling	0.959	0.0957	0.707	PTEN	phosphatase and tensin homolog	Cytoplasm	phosphatase	5.66703e-13	1.56037e-14	down	3.54785	-3.54785	-1.82695
Neuregulin Signaling	0.959	0.0957	0.707	EGFR	epidermal growth factor receptor	Plasma Membrane	kinase	1.73701e-14	2.25851e-16	up	3.93396	3.93396	1.97598
Calcium Signaling	0.947	0.0825	0.632	PRKACB	protein kinase cAMP-activated catalytic subunit beta	Cytoplasm	kinase	2.22739e-11	1.23908e-12	down	2.23902	-2.23902	-1.16287
Calcium Signaling	0.947	0.0825	0.632	MYH4	myosin heavy chain 4	Cytoplasm	enzyme	1.9874e-19	3.7321e-23	up	7.68144	7.68144	2.94138
Calcium Signaling	0.947	0.0825	0.632	CACNG6	calcium voltage-gated channel auxiliary subunit gamma 6	Plasma Membrane	ion channel	6.57948e-15	6.77675e-17	up	2.20156	2.20156	1.13852
Calcium Signaling	0.947	0.0825	0.632	HDAC4	histone deacetylase 4	Nucleus	transcription regulator	1.23456e-08	1.6713e-09	down	2.90641	-2.90641	-1.53924
Calcium Signaling	0.947	0.0825	0.632	TRPC1	transient receptor potential cation channel subfamily C member 1	Plasma Membrane	ion channel	1.67649e-09	1.77384e-10	down	2.24304	-2.24304	-1.16546
Calcium Signaling	0.947	0.0825	0.632	LETM1	leucine zipper and EF-hand containing transmembrane protein 1	Cytoplasm	transporter	3.44209e-15	2.80815e-17	down	4.97874	-4.97874	-2.31578
Calcium Signaling	0.947	0.0825	0.632	HDAC8	histone deacetylase 8	Nucleus	transcription regulator	3.20175e-10	2.70758e-11	down	2.48271	-2.48271	-1.31191
Calcium Signaling	0.947	0.0825	0.632	RYR2	ryanodine receptor 2	Plasma Membrane	ion channel	5.12282e-10	4.59857e-11	up	2.968	2.968	1.56949
Calcium Signaling	0.947	0.0825	0.632	CREBBP	CREB binding protein	Nucleus	transcription regulator	1.37652e-10	1.02496e-11	down	2.3738	-2.3738	-1.2472
Calcium Signaling	0.947	0.0825	0.632	TPM3	tropomyosin 3	Cytoplasm	other	6.85597e-10	6.4148e-11	down	3.32841	-3.32841	-1.73483
Calcium Signaling	0.947	0.0825	0.632	TPM1	tropomyosin 1	Cytoplasm	other	2.18083e-10	1.73692e-11	up	2.27798	2.27798	1.18775
Calcium Signaling	0.947	0.0825	0.632	CREB5	cAMP responsive element binding protein 5	Nucleus	transcription regulator	1.43104e-12	4.72087e-14	up	2.32804	2.32804	1.21911
Calcium Signaling	0.947	0.0825	0.632	CALM1 (includes others)	calmodulin 1	Cytoplasm	other	4.99592e-15	4.72288e-17	down	3.17888	-3.17888	-1.66852
Calcium Signaling	0.947	0.0825	0.632	CAMK2D	calcium/calmodulin dependent protein kinase II delta	Cytoplasm	kinase	3.53641e-13	8.73645e-15	down	3.33521	-3.33521	-1.73778
Calcium Signaling	0.947	0.0825	0.632	MEF2D	myocyte enhancer factor 2D	Nucleus	transcription regulator	2.43269e-11	1.37934e-12	up	2.0918	2.0918	1.06475
Calcium Signaling	0.947	0.0825	0.632	NFATC2	nuclear factor of activated T cells 2	Nucleus	transcription regulator	2.45483e-11	1.39314e-12	up	2.4188	2.4188	1.27429
Calcium Signaling	0.947	0.0825	0.632	ATP2B4	ATPase plasma membrane Ca2+ transporting 4	Plasma Membrane	transporter	9.14277e-13	2.74815e-14	up	4.69388	4.69388	2.23078
Granzyme A Signaling	0.941	0.15	NaN	ANP32A	acidic nuclear phosphoprotein 32 family member A	Other	other	6.72424e-12	3.02748e-13	down	2.72323	-2.72323	-1.44532
Granzyme A Signaling	0.941	0.15	NaN	CREBBP	CREB binding protein	Nucleus	transcription regulator	1.37652e-10	1.02496e-11	down	2.3738	-2.3738	-1.2472
Granzyme A Signaling	0.941	0.15	NaN	H1F0	H1 histone family member 0	Nucleus	other	1.10955e-15	6.02527e-18	up	2.34178	2.34178	1.2276
Dolichol and Dolichyl Phosphate Biosynthesis	0.935	0.5	NaN	DOLK	dolichol kinase	Cytoplasm	kinase	3.4877e-10	2.98141e-11	down	2.58591	-2.58591	-1.37067
Lipoate Biosynthesis and Incorporation II	0.935	0.5	NaN	LIAS	lipoic acid synthetase	Cytoplasm	enzyme	2.85544e-09	3.24317e-10	down	2.23955	-2.23955	-1.16321
All-trans-decaprenyl Diphosphate Biosynthesis	0.935	0.5	NaN	PDSS1	decaprenyl diphosphate synthase subunit 1	Cytoplasm	enzyme	6.14078e-12	2.71469e-13	down	3.5201	-3.5201	-1.81562
S-methyl-5'-thioadenosine Degradation II	0.935	0.5	NaN	MTAP	methylthioadenosine phosphorylase	Nucleus	enzyme	3.21793e-11	1.90824e-12	down	2.19269	-2.19269	-1.1327
Alanine Degradation III	0.935	0.5	NaN	GPT2	glutamic--pyruvic transaminase 2	Cytoplasm	enzyme	9.30083e-16	4.84895e-18	up	2.839	2.839	1.50538
Alanine Biosynthesis II	0.935	0.5	NaN	GPT2	glutamic--pyruvic transaminase 2	Cytoplasm	enzyme	9.30083e-16	4.84895e-18	up	2.839	2.839	1.50538
L-glutamine Biosynthesis II (tRNA-dependent)	0.935	0.5	NaN	GATB	glutamyl-tRNA amidotransferase subunit B	Cytoplasm	translation regulator	2.38058e-09	2.6385e-10	down	2.14995	-2.14995	-1.1043
Cysteine Biosynthesis/Homocysteine Degradation	0.935	0.5	NaN	CTH	cystathionine gamma-lyase	Cytoplasm	enzyme	2.62281e-17	4.34639e-20	up	7.73869	7.73869	2.95209
Cardiolipin Biosynthesis II	0.935	0.5	NaN	PGS1	phosphatidylglycerophosphate synthase 1	Cytoplasm	enzyme	7.28847e-10	6.88637e-11	down	3.02343	-3.02343	-1.59619
Glycine Biosynthesis I	0.935	0.5	NaN	SHMT1	serine hydroxymethyltransferase 1	Cytoplasm	enzyme	2.48532e-12	9.26357e-14	down	2.5294	-2.5294	-1.33879
Glutamate Biosynthesis II	0.935	0.5	NaN	GLUD1	glutamate dehydrogenase 1	Cytoplasm	enzyme	9.53432e-17	2.26058e-19	up	2.18273	2.18273	1.12614
Glutamate Degradation X	0.935	0.5	NaN	GLUD1	glutamate dehydrogenase 1	Cytoplasm	enzyme	9.53432e-17	2.26058e-19	up	2.18273	2.18273	1.12614
IL-15 Signaling	0.93	0.0976	NaN	JAK1	Janus kinase 1	Cytoplasm	kinase	9.53151e-13	2.89901e-14	up	2.49216	2.49216	1.3174
IL-15 Signaling	0.93	0.0976	NaN	RALA	RAS like proto-oncogene A	Cytoplasm	enzyme	9.09297e-15	1.02465e-16	down	2.19007	-2.19007	-1.13098
IL-15 Signaling	0.93	0.0976	NaN	RRAS	RAS related	Cytoplasm	enzyme	5.25891e-15	5.0948e-17	up	2.12192	2.12192	1.08537
IL-15 Signaling	0.93	0.0976	NaN	PIK3R1	phosphoinositide-3-kinase regulatory subunit 1	Cytoplasm	kinase	2.06134e-13	4.64569e-15	down	2.77904	-2.77904	-1.47459
IL-15 Signaling	0.93	0.0976	NaN	IRS1	insulin receptor substrate 1	Cytoplasm	enzyme	1.68367e-13	3.66146e-15	down	4.26678	-4.26678	-2.09315
IL-15 Signaling	0.93	0.0976	NaN	SYK	spleen associated tyrosine kinase	Cytoplasm	kinase	1.59613e-08	2.23809e-09	down	2.52895	-2.52895	-1.33854
IL-15 Signaling	0.93	0.0976	NaN	FRS2	fibroblast growth factor receptor substrate 2	Plasma Membrane	kinase	1.94843e-10	1.53544e-11	down	2.38037	-2.38037	-1.25119
IL-15 Signaling	0.93	0.0976	NaN	ATM	ATM serine/threonine kinase	Nucleus	kinase	1.92213e-10	1.51079e-11	up	2.52849	2.52849	1.33828
Role of IL-17A in Arthritis	0.927	0.101	NaN	CXCL3	C-X-C motif chemokine ligand 3	Extracellular Space	cytokine	1.14161e-12	3.59736e-14	down	3.70585	-3.70585	-1.8898
Role of IL-17A in Arthritis	0.927	0.101	NaN	PIK3R1	phosphoinositide-3-kinase regulatory subunit 1	Cytoplasm	kinase	2.06134e-13	4.64569e-15	down	2.77904	-2.77904	-1.47459
Role of IL-17A in Arthritis	0.927	0.101	NaN	IRS1	insulin receptor substrate 1	Cytoplasm	enzyme	1.68367e-13	3.66146e-15	down	4.26678	-4.26678	-2.09315
Role of IL-17A in Arthritis	0.927	0.101	NaN	CXCL1	C-X-C motif chemokine ligand 1	Extracellular Space	cytokine	7.18085e-10	6.76749e-11	down	2.34721	-2.34721	-1.23095
Role of IL-17A in Arthritis	0.927	0.101	NaN	FRS2	fibroblast growth factor receptor substrate 2	Plasma Membrane	kinase	1.94843e-10	1.53544e-11	down	2.38037	-2.38037	-1.25119
Role of IL-17A in Arthritis	0.927	0.101	NaN	MMP1	matrix metallopeptidase 1	Extracellular Space	peptidase	1.56417e-16	4.62584e-19	up	10.3475	10.3475	3.37121
Role of IL-17A in Arthritis	0.927	0.101	NaN	ATM	ATM serine/threonine kinase	Nucleus	kinase	1.92213e-10	1.51079e-11	up	2.52849	2.52849	1.33828
14-3-3-mediated Signaling	0.921	0.0876	0.632	TSC1	TSC complex subunit 1	Cytoplasm	other	5.36203e-14	8.96487e-16	down	3.53321	-3.53321	-1.82098
14-3-3-mediated Signaling	0.921	0.0876	0.632	RALA	RAS like proto-oncogene A	Cytoplasm	enzyme	9.09297e-15	1.02465e-16	down	2.19007	-2.19007	-1.13098
14-3-3-mediated Signaling	0.921	0.0876	0.632	RRAS	RAS related	Cytoplasm	enzyme	5.25891e-15	5.0948e-17	up	2.12192	2.12192	1.08537
14-3-3-mediated Signaling	0.921	0.0876	0.632	TNFRSF1A	TNF receptor superfamily member 1A	Plasma Membrane	transmembrane receptor	2.79729e-09	3.16714e-10	up	2.11808	2.11808	1.08276
14-3-3-mediated Signaling	0.921	0.0876	0.632	PIK3R1	phosphoinositide-3-kinase regulatory subunit 1	Cytoplasm	kinase	2.06134e-13	4.64569e-15	down	2.77904	-2.77904	-1.47459
14-3-3-mediated Signaling	0.921	0.0876	0.632	IRS1	insulin receptor substrate 1	Cytoplasm	enzyme	1.68367e-13	3.66146e-15	down	4.26678	-4.26678	-2.09315
14-3-3-mediated Signaling	0.921	0.0876	0.632	TUBA4A	tubulin alpha 4a	Cytoplasm	other	4.88836e-10	4.36319e-11	up	2.3169	2.3169	1.21219
14-3-3-mediated Signaling	0.921	0.0876	0.632	GSK3B	glycogen synthase kinase 3 beta	Nucleus	kinase	5.73549e-14	9.76776e-16	down	2.31804	-2.31804	-1.2129
14-3-3-mediated Signaling	0.921	0.0876	0.632	TUBB	tubulin beta class I	Cytoplasm	other	1.11075e-16	2.87239e-19	down	2.70104	-2.70104	-1.43351
14-3-3-mediated Signaling	0.921	0.0876	0.632	FRS2	fibroblast growth factor receptor substrate 2	Plasma Membrane	kinase	1.94843e-10	1.53544e-11	down	2.38037	-2.38037	-1.25119
14-3-3-mediated Signaling	0.921	0.0876	0.632	AKT1S1	AKT1 substrate 1	Cytoplasm	other	1.75734e-10	1.3629e-11	down	2.21693	-2.21693	-1.14856
14-3-3-mediated Signaling	0.921	0.0876	0.632	ATM	ATM serine/threonine kinase	Nucleus	kinase	1.92213e-10	1.51079e-11	up	2.52849	2.52849	1.33828
Production of Nitric Oxide and Reactive Oxygen Species in Macrophages	0.915	0.0825	0.5	PPARA	peroxisome proliferator activated receptor alpha	Nucleus	ligand-dependent nuclear receptor	1.18927e-10	8.61999e-12	down	2.74687	-2.74687	-1.45779
Production of Nitric Oxide and Reactive Oxygen Species in Macrophages	0.915	0.0825	0.5	TLR4	toll like receptor 4	Plasma Membrane	transmembrane receptor	2.19232e-11	1.21454e-12	down	2.3272	-2.3272	-1.21859
Production of Nitric Oxide and Reactive Oxygen Species in Macrophages	0.915	0.0825	0.5	MAP3K9	mitogen-activated protein kinase kinase kinase 9	Cytoplasm	kinase	7.2857e-11	4.90555e-12	up	2.34216	2.34216	1.22784
Production of Nitric Oxide and Reactive Oxygen Species in Macrophages	0.915	0.0825	0.5	RHOV	ras homolog family member V	Plasma Membrane	enzyme	1.31195e-11	6.63599e-13	up	2.53116	2.53116	1.3398
Production of Nitric Oxide and Reactive Oxygen Species in Macrophages	0.915	0.0825	0.5	JAK1	Janus kinase 1	Cytoplasm	kinase	9.53151e-13	2.89901e-14	up	2.49216	2.49216	1.3174
Production of Nitric Oxide and Reactive Oxygen Species in Macrophages	0.915	0.0825	0.5	PPP1R10	protein phosphatase 1 regulatory subunit 10	Nucleus	other	1.77068e-14	2.3068e-16	down	5.88303	-5.88303	-2.55656
Production of Nitric Oxide and Reactive Oxygen Species in Macrophages	0.915	0.0825	0.5	PPP1R7	protein phosphatase 1 regulatory subunit 7	Nucleus	phosphatase	7.97176e-10	7.63764e-11	down	2.24009	-2.24009	-1.16356
Production of Nitric Oxide and Reactive Oxygen Species in Macrophages	0.915	0.0825	0.5	TNFRSF1A	TNF receptor superfamily member 1A	Plasma Membrane	transmembrane receptor	2.79729e-09	3.16714e-10	up	2.11808	2.11808	1.08276
Production of Nitric Oxide and Reactive Oxygen Species in Macrophages	0.915	0.0825	0.5	PIK3R1	phosphoinositide-3-kinase regulatory subunit 1	Cytoplasm	kinase	2.06134e-13	4.64569e-15	down	2.77904	-2.77904	-1.47459
Production of Nitric Oxide and Reactive Oxygen Species in Macrophages	0.915	0.0825	0.5	IRS1	insulin receptor substrate 1	Cytoplasm	enzyme	1.68367e-13	3.66146e-15	down	4.26678	-4.26678	-2.09315
Production of Nitric Oxide and Reactive Oxygen Species in Macrophages	0.915	0.0825	0.5	CREBBP	CREB binding protein	Nucleus	transcription regulator	1.37652e-10	1.02496e-11	down	2.3738	-2.3738	-1.2472
Production of Nitric Oxide and Reactive Oxygen Species in Macrophages	0.915	0.0825	0.5	RHOU	ras homolog family member U	Cytoplasm	enzyme	8.57521e-18	8.52064e-21	up	3.83884	3.83884	1.94067
Production of Nitric Oxide and Reactive Oxygen Species in Macrophages	0.915	0.0825	0.5	ARG2	arginase 2	Cytoplasm	enzyme	1.00888e-10	7.12983e-12	up	2.0523	2.0523	1.03724
Production of Nitric Oxide and Reactive Oxygen Species in Macrophages	0.915	0.0825	0.5	FRS2	fibroblast growth factor receptor substrate 2	Plasma Membrane	kinase	1.94843e-10	1.53544e-11	down	2.38037	-2.38037	-1.25119
Production of Nitric Oxide and Reactive Oxygen Species in Macrophages	0.915	0.0825	0.5	CLU	clusterin	Cytoplasm	other	1.37993e-14	1.70626e-16	up	2.6103	2.6103	1.38422
Production of Nitric Oxide and Reactive Oxygen Species in Macrophages	0.915	0.0825	0.5	ATM	ATM serine/threonine kinase	Nucleus	kinase	1.92213e-10	1.51079e-11	up	2.52849	2.52849	1.33828
Cytotoxic T Lymphocyte-mediated Apoptosis of Target Cells	0.913	0.125	NaN	FADD	Fas associated via death domain	Cytoplasm	other	3.83803e-14	6.07643e-16	down	2.26566	-2.26566	-1.17993
Cytotoxic T Lymphocyte-mediated Apoptosis of Target Cells	0.913	0.125	NaN	CASP6	caspase 6	Cytoplasm	peptidase	4.46654e-13	1.15965e-14	down	2.07017	-2.07017	-1.04975
Cytotoxic T Lymphocyte-mediated Apoptosis of Target Cells	0.913	0.125	NaN	HLA-B	major histocompatibility complex, class I, B	Plasma Membrane	transmembrane receptor	1.39437e-15	8.35401e-18	up	2.12073	2.12073	1.08456
Cytotoxic T Lymphocyte-mediated Apoptosis of Target Cells	0.913	0.125	NaN	BID	BH3 interacting domain death agonist	Cytoplasm	other	2.58401e-08	3.83676e-09	down	2.22235	-2.22235	-1.15209
Neuroinflammation Signaling Pathway	0.912	0.0772	-0.626	JAK1	Janus kinase 1	Cytoplasm	kinase	9.53151e-13	2.89901e-14	up	2.49216	2.49216	1.3174
Neuroinflammation Signaling Pathway	0.912	0.0772	-0.626	TICAM2	toll like receptor adaptor molecule 2	Plasma Membrane	other	3.87058e-11	2.36139e-12	down	2.15117	-2.15117	-1.10512
Neuroinflammation Signaling Pathway	0.912	0.0772	-0.626	TNFRSF1A	TNF receptor superfamily member 1A	Plasma Membrane	transmembrane receptor	2.79729e-09	3.16714e-10	up	2.11808	2.11808	1.08276
Neuroinflammation Signaling Pathway	0.912	0.0772	-0.626	PIK3R1	phosphoinositide-3-kinase regulatory subunit 1	Cytoplasm	kinase	2.06134e-13	4.64569e-15	down	2.77904	-2.77904	-1.47459
Neuroinflammation Signaling Pathway	0.912	0.0772	-0.626	HLA-B	major histocompatibility complex, class I, B	Plasma Membrane	transmembrane receptor	1.39437e-15	8.35401e-18	up	2.12073	2.12073	1.08456
Neuroinflammation Signaling Pathway	0.912	0.0772	-0.626	CREBBP	CREB binding protein	Nucleus	transcription regulator	1.37652e-10	1.02496e-11	down	2.3738	-2.3738	-1.2472
Neuroinflammation Signaling Pathway	0.912	0.0772	-0.626	SLC1A3	solute carrier family 1 member 3	Plasma Membrane	transporter	1.79893e-12	6.28324e-14	down	2.56806	-2.56806	-1.36068
Neuroinflammation Signaling Pathway	0.912	0.0772	-0.626	BMPR2	bone morphogenetic protein receptor type 2	Plasma Membrane	kinase	2.36517e-18	1.32658e-21	down	10.6878	-10.6878	-3.4179
Neuroinflammation Signaling Pathway	0.912	0.0772	-0.626	MFGE8	milk fat globule-EGF factor 8 protein	Extracellular Space	other	8.56062e-13	2.54168e-14	up	3.28727	3.28727	1.71689
Neuroinflammation Signaling Pathway	0.912	0.0772	-0.626	CREB5	cAMP responsive element binding protein 5	Nucleus	transcription regulator	1.43104e-12	4.72087e-14	up	2.32804	2.32804	1.21911
Neuroinflammation Signaling Pathway	0.912	0.0772	-0.626	HMGB1	high mobility group box 1	Nucleus	transcription regulator	1.00402e-13	1.96672e-15	down	2.00873	-2.00873	-1.00628
Neuroinflammation Signaling Pathway	0.912	0.0772	-0.626	TLR4	toll like receptor 4	Plasma Membrane	transmembrane receptor	2.19232e-11	1.21454e-12	down	2.3272	-2.3272	-1.21859
Neuroinflammation Signaling Pathway	0.912	0.0772	-0.626	IRF7	interferon regulatory factor 7	Nucleus	transcription regulator	5.31551e-13	1.44862e-14	up	2.33747	2.33747	1.22495
Neuroinflammation Signaling Pathway	0.912	0.0772	-0.626	RIPK1	receptor interacting serine/threonine kinase 1	Plasma Membrane	kinase	1.46511e-10	1.10488e-11	down	2.35845	-2.35845	-1.23784
Neuroinflammation Signaling Pathway	0.912	0.0772	-0.626	SYK	spleen associated tyrosine kinase	Cytoplasm	kinase	1.59613e-08	2.23809e-09	down	2.52895	-2.52895	-1.33854
Neuroinflammation Signaling Pathway	0.912	0.0772	-0.626	IRS1	insulin receptor substrate 1	Cytoplasm	enzyme	1.68367e-13	3.66146e-15	down	4.26678	-4.26678	-2.09315
Neuroinflammation Signaling Pathway	0.912	0.0772	-0.626	NFATC2	nuclear factor of activated T cells 2	Nucleus	transcription regulator	2.45483e-11	1.39314e-12	up	2.4188	2.4188	1.27429
Neuroinflammation Signaling Pathway	0.912	0.0772	-0.626	BACE2	beta-site APP-cleaving enzyme 2	Cytoplasm	peptidase	1.8489e-12	6.52376e-14	down	2.08468	-2.08468	-1.05982
Neuroinflammation Signaling Pathway	0.912	0.0772	-0.626	CFLAR	CASP8 and FADD like apoptosis regulator	Cytoplasm	other	1.43206e-15	8.61628e-18	up	2.24343	2.24343	1.16571
Neuroinflammation Signaling Pathway	0.912	0.0772	-0.626	GSK3B	glycogen synthase kinase 3 beta	Nucleus	kinase	5.73549e-14	9.76776e-16	down	2.31804	-2.31804	-1.2129
Neuroinflammation Signaling Pathway	0.912	0.0772	-0.626	FRS2	fibroblast growth factor receptor substrate 2	Plasma Membrane	kinase	1.94843e-10	1.53544e-11	down	2.38037	-2.38037	-1.25119
Neuroinflammation Signaling Pathway	0.912	0.0772	-0.626	BIRC3	baculoviral IAP repeat containing 3	Cytoplasm	enzyme	8.83103e-09	1.14531e-09	up	2.16593	2.16593	1.11499
Neuroinflammation Signaling Pathway	0.912	0.0772	-0.626	IRAK4	interleukin 1 receptor associated kinase 4	Cytoplasm	kinase	9.58073e-08	1.66119e-08	down	2.20026	-2.20026	-1.13768
Neuroinflammation Signaling Pathway	0.912	0.0772	-0.626	ATM	ATM serine/threonine kinase	Nucleus	kinase	1.92213e-10	1.51079e-11	up	2.52849	2.52849	1.33828
Neurotrophin/TRK Signaling	0.908	0.0964	-0.378	RALA	RAS like proto-oncogene A	Cytoplasm	enzyme	9.09297e-15	1.02465e-16	down	2.19007	-2.19007	-1.13098
Neurotrophin/TRK Signaling	0.908	0.0964	-0.378	RRAS	RAS related	Cytoplasm	enzyme	5.25891e-15	5.0948e-17	up	2.12192	2.12192	1.08537
Neurotrophin/TRK Signaling	0.908	0.0964	-0.378	PIK3R1	phosphoinositide-3-kinase regulatory subunit 1	Cytoplasm	kinase	2.06134e-13	4.64569e-15	down	2.77904	-2.77904	-1.47459
Neurotrophin/TRK Signaling	0.908	0.0964	-0.378	IRS1	insulin receptor substrate 1	Cytoplasm	enzyme	1.68367e-13	3.66146e-15	down	4.26678	-4.26678	-2.09315
Neurotrophin/TRK Signaling	0.908	0.0964	-0.378	CREBBP	CREB binding protein	Nucleus	transcription regulator	1.37652e-10	1.02496e-11	down	2.3738	-2.3738	-1.2472
Neurotrophin/TRK Signaling	0.908	0.0964	-0.378	CREB5	cAMP responsive element binding protein 5	Nucleus	transcription regulator	1.43104e-12	4.72087e-14	up	2.32804	2.32804	1.21911
Neurotrophin/TRK Signaling	0.908	0.0964	-0.378	FRS2	fibroblast growth factor receptor substrate 2	Plasma Membrane	kinase	1.94843e-10	1.53544e-11	down	2.38037	-2.38037	-1.25119
Neurotrophin/TRK Signaling	0.908	0.0964	-0.378	ATM	ATM serine/threonine kinase	Nucleus	kinase	1.92213e-10	1.51079e-11	up	2.52849	2.52849	1.33828
Salvage Pathways of Pyrimidine Ribonucleotides	0.897	0.0928	1	MAP3K9	mitogen-activated protein kinase kinase kinase 9	Cytoplasm	kinase	7.2857e-11	4.90555e-12	up	2.34216	2.34216	1.22784
Salvage Pathways of Pyrimidine Ribonucleotides	0.897	0.0928	1	APOBEC3B	apolipoprotein B mRNA editing enzyme catalytic subunit 3B	Cytoplasm	enzyme	1.58588e-13	3.39219e-15	up	2.18556	2.18556	1.128
Salvage Pathways of Pyrimidine Ribonucleotides	0.897	0.0928	1	PRKX	protein kinase, X-linked	Cytoplasm	kinase	4.74641e-09	5.72609e-10	down	2.01929	-2.01929	-1.01385
Salvage Pathways of Pyrimidine Ribonucleotides	0.897	0.0928	1	CMPK2	cytidine/uridine monophosphate kinase 2	Cytoplasm	kinase	1.27271e-08	1.72846e-09	down	2.4923	-2.4923	-1.31748
Salvage Pathways of Pyrimidine Ribonucleotides	0.897	0.0928	1	PIM1	Pim-1 proto-oncogene, serine/threonine kinase	Cytoplasm	kinase	3.1181e-15	2.48818e-17	up	2.63267	2.63267	1.39653
Salvage Pathways of Pyrimidine Ribonucleotides	0.897	0.0928	1	UPP1	uridine phosphorylase 1	Cytoplasm	enzyme	1.50731e-17	1.88299e-20	up	3.40952	3.40952	1.76957
Salvage Pathways of Pyrimidine Ribonucleotides	0.897	0.0928	1	CDK6	cyclin dependent kinase 6	Nucleus	kinase	2.24744e-17	3.55245e-20	down	3.92299	-3.92299	-1.97195
Salvage Pathways of Pyrimidine Ribonucleotides	0.897	0.0928	1	CDA	cytidine deaminase	Nucleus	enzyme	1.16777e-09	1.17033e-10	up	2.15608	2.15608	1.10841
Salvage Pathways of Pyrimidine Ribonucleotides	0.897	0.0928	1	APOBEC3A	apolipoprotein B mRNA editing enzyme catalytic subunit 3A	Cytoplasm	enzyme	1.56831e-16	4.67806e-19	up	2.47809	2.47809	1.30923
NGF Signaling	0.888	0.088	-0.302	MAP3K9	mitogen-activated protein kinase kinase kinase 9	Cytoplasm	kinase	7.2857e-11	4.90555e-12	up	2.34216	2.34216	1.22784
NGF Signaling	0.888	0.088	-0.302	RALA	RAS like proto-oncogene A	Cytoplasm	enzyme	9.09297e-15	1.02465e-16	down	2.19007	-2.19007	-1.13098
NGF Signaling	0.888	0.088	-0.302	RRAS	RAS related	Cytoplasm	enzyme	5.25891e-15	5.0948e-17	up	2.12192	2.12192	1.08537
NGF Signaling	0.888	0.088	-0.302	PIK3R1	phosphoinositide-3-kinase regulatory subunit 1	Cytoplasm	kinase	2.06134e-13	4.64569e-15	down	2.77904	-2.77904	-1.47459
NGF Signaling	0.888	0.088	-0.302	IRS1	insulin receptor substrate 1	Cytoplasm	enzyme	1.68367e-13	3.66146e-15	down	4.26678	-4.26678	-2.09315
NGF Signaling	0.888	0.088	-0.302	CREBBP	CREB binding protein	Nucleus	transcription regulator	1.37652e-10	1.02496e-11	down	2.3738	-2.3738	-1.2472
NGF Signaling	0.888	0.088	-0.302	RPS6KA3	ribosomal protein S6 kinase A3	Cytoplasm	kinase	5.91074e-10	5.4234e-11	down	2.08095	-2.08095	-1.05724
NGF Signaling	0.888	0.088	-0.302	TRIO	trio Rho guanine nucleotide exchange factor	Cytoplasm	kinase	1.13019e-11	5.55815e-13	up	2.5286	2.5286	1.33834
NGF Signaling	0.888	0.088	-0.302	CREB5	cAMP responsive element binding protein 5	Nucleus	transcription regulator	1.43104e-12	4.72087e-14	up	2.32804	2.32804	1.21911
NGF Signaling	0.888	0.088	-0.302	FRS2	fibroblast growth factor receptor substrate 2	Plasma Membrane	kinase	1.94843e-10	1.53544e-11	down	2.38037	-2.38037	-1.25119
NGF Signaling	0.888	0.088	-0.302	ATM	ATM serine/threonine kinase	Nucleus	kinase	1.92213e-10	1.51079e-11	up	2.52849	2.52849	1.33828
HMGB1 Signaling	0.888	0.0863	0.302	HMGB1	high mobility group box 1	Nucleus	transcription regulator	1.00402e-13	1.96672e-15	down	2.00873	-2.00873	-1.00628
HMGB1 Signaling	0.888	0.0863	0.302	TLR4	toll like receptor 4	Plasma Membrane	transmembrane receptor	2.19232e-11	1.21454e-12	down	2.3272	-2.3272	-1.21859
HMGB1 Signaling	0.888	0.0863	0.302	RHOV	ras homolog family member V	Plasma Membrane	enzyme	1.31195e-11	6.63599e-13	up	2.53116	2.53116	1.3398
HMGB1 Signaling	0.888	0.0863	0.302	RALA	RAS like proto-oncogene A	Cytoplasm	enzyme	9.09297e-15	1.02465e-16	down	2.19007	-2.19007	-1.13098
HMGB1 Signaling	0.888	0.0863	0.302	RRAS	RAS related	Cytoplasm	enzyme	5.25891e-15	5.0948e-17	up	2.12192	2.12192	1.08537
HMGB1 Signaling	0.888	0.0863	0.302	TNFRSF1A	TNF receptor superfamily member 1A	Plasma Membrane	transmembrane receptor	2.79729e-09	3.16714e-10	up	2.11808	2.11808	1.08276
HMGB1 Signaling	0.888	0.0863	0.302	PIK3R1	phosphoinositide-3-kinase regulatory subunit 1	Cytoplasm	kinase	2.06134e-13	4.64569e-15	down	2.77904	-2.77904	-1.47459
HMGB1 Signaling	0.888	0.0863	0.302	IRS1	insulin receptor substrate 1	Cytoplasm	enzyme	1.68367e-13	3.66146e-15	down	4.26678	-4.26678	-2.09315
HMGB1 Signaling	0.888	0.0863	0.302	KAT6A	lysine acetyltransferase 6A	Nucleus	enzyme	5.35997e-08	8.6773e-09	up	2.09498	2.09498	1.06694
HMGB1 Signaling	0.888	0.0863	0.302	RHOU	ras homolog family member U	Cytoplasm	enzyme	8.57521e-18	8.52064e-21	up	3.83884	3.83884	1.94067
HMGB1 Signaling	0.888	0.0863	0.302	FRS2	fibroblast growth factor receptor substrate 2	Plasma Membrane	kinase	1.94843e-10	1.53544e-11	down	2.38037	-2.38037	-1.25119
HMGB1 Signaling	0.888	0.0863	0.302	ATM	ATM serine/threonine kinase	Nucleus	kinase	1.92213e-10	1.51079e-11	up	2.52849	2.52849	1.33828
iNOS Signaling	0.886	0.111	-1	CALM1 (includes others)	calmodulin 1	Cytoplasm	other	4.99592e-15	4.72288e-17	down	3.17888	-3.17888	-1.66852
iNOS Signaling	0.886	0.111	-1	TLR4	toll like receptor 4	Plasma Membrane	transmembrane receptor	2.19232e-11	1.21454e-12	down	2.3272	-2.3272	-1.21859
iNOS Signaling	0.886	0.111	-1	JAK1	Janus kinase 1	Cytoplasm	kinase	9.53151e-13	2.89901e-14	up	2.49216	2.49216	1.3174
iNOS Signaling	0.886	0.111	-1	CREBBP	CREB binding protein	Nucleus	transcription regulator	1.37652e-10	1.02496e-11	down	2.3738	-2.3738	-1.2472
iNOS Signaling	0.886	0.111	-1	IRAK4	interleukin 1 receptor associated kinase 4	Cytoplasm	kinase	9.58073e-08	1.66119e-08	down	2.20026	-2.20026	-1.13768
Breast Cancer Regulation by Stathmin1	0.88	0.0806	NaN	PRKACB	protein kinase cAMP-activated catalytic subunit beta	Cytoplasm	kinase	2.22739e-11	1.23908e-12	down	2.23902	-2.23902	-1.16287
Breast Cancer Regulation by Stathmin1	0.88	0.0806	NaN	RALA	RAS like proto-oncogene A	Cytoplasm	enzyme	9.09297e-15	1.02465e-16	down	2.19007	-2.19007	-1.13098
Breast Cancer Regulation by Stathmin1	0.88	0.0806	NaN	ARHGEF12	Rho guanine nucleotide exchange factor 12	Cytoplasm	other	8.40031e-10	8.08035e-11	up	2.61585	2.61585	1.38728
Breast Cancer Regulation by Stathmin1	0.88	0.0806	NaN	RRAS	RAS related	Cytoplasm	enzyme	5.25891e-15	5.0948e-17	up	2.12192	2.12192	1.08537
Breast Cancer Regulation by Stathmin1	0.88	0.0806	NaN	PIK3R1	phosphoinositide-3-kinase regulatory subunit 1	Cytoplasm	kinase	2.06134e-13	4.64569e-15	down	2.77904	-2.77904	-1.47459
Breast Cancer Regulation by Stathmin1	0.88	0.0806	NaN	TUBA4A	tubulin alpha 4a	Cytoplasm	other	4.88836e-10	4.36319e-11	up	2.3169	2.3169	1.21219
Breast Cancer Regulation by Stathmin1	0.88	0.0806	NaN	GNB5	G protein subunit beta 5	Plasma Membrane	enzyme	5.05955e-10	4.53017e-11	up	2.23133	2.23133	1.1579
Breast Cancer Regulation by Stathmin1	0.88	0.0806	NaN	TUBB	tubulin beta class I	Cytoplasm	other	1.11075e-16	2.87239e-19	down	2.70104	-2.70104	-1.43351
Breast Cancer Regulation by Stathmin1	0.88	0.0806	NaN	CALM1 (includes others)	calmodulin 1	Cytoplasm	other	4.99592e-15	4.72288e-17	down	3.17888	-3.17888	-1.66852
Breast Cancer Regulation by Stathmin1	0.88	0.0806	NaN	CAMK2D	calcium/calmodulin dependent protein kinase II delta	Cytoplasm	kinase	3.53641e-13	8.73645e-15	down	3.33521	-3.33521	-1.73778
Breast Cancer Regulation by Stathmin1	0.88	0.0806	NaN	PPP1R10	protein phosphatase 1 regulatory subunit 10	Nucleus	other	1.77068e-14	2.3068e-16	down	5.88303	-5.88303	-2.55656
Breast Cancer Regulation by Stathmin1	0.88	0.0806	NaN	PPP1R7	protein phosphatase 1 regulatory subunit 7	Nucleus	phosphatase	7.97176e-10	7.63764e-11	down	2.24009	-2.24009	-1.16356
Breast Cancer Regulation by Stathmin1	0.88	0.0806	NaN	IRS1	insulin receptor substrate 1	Cytoplasm	enzyme	1.68367e-13	3.66146e-15	down	4.26678	-4.26678	-2.09315
Breast Cancer Regulation by Stathmin1	0.88	0.0806	NaN	ARHGEF2	Rho/Rac guanine nucleotide exchange factor 2	Cytoplasm	other	4.83978e-10	4.31365e-11	up	2.13358	2.13358	1.09327
Breast Cancer Regulation by Stathmin1	0.88	0.0806	NaN	ARHGEF9	Cdc42 guanine nucleotide exchange factor 9	Cytoplasm	other	2.6225e-10	2.14085e-11	down	2.44647	-2.44647	-1.2907
Breast Cancer Regulation by Stathmin1	0.88	0.0806	NaN	FRS2	fibroblast growth factor receptor substrate 2	Plasma Membrane	kinase	1.94843e-10	1.53544e-11	down	2.38037	-2.38037	-1.25119
Breast Cancer Regulation by Stathmin1	0.88	0.0806	NaN	ATM	ATM serine/threonine kinase	Nucleus	kinase	1.92213e-10	1.51079e-11	up	2.52849	2.52849	1.33828
ATM Signaling	0.877	0.0918	-0.378	MDM4	MDM4, p53 regulator	Nucleus	enzyme	1.02311e-14	1.1842e-16	up	2.83194	2.83194	1.50179
ATM Signaling	0.877	0.0918	-0.378	GADD45B	growth arrest and DNA damage inducible beta	Cytoplasm	other	2.37905e-14	3.36498e-16	up	2.25219	2.25219	1.17133
ATM Signaling	0.877	0.0918	-0.378	CREBBP	CREB binding protein	Nucleus	transcription regulator	1.37652e-10	1.02496e-11	down	2.3738	-2.3738	-1.2472
ATM Signaling	0.877	0.0918	-0.378	CCNB3	cyclin B3	Nucleus	other	5.63793e-14	9.52568e-16	up	3.5418	3.5418	1.82448
ATM Signaling	0.877	0.0918	-0.378	BID	BH3 interacting domain death agonist	Cytoplasm	other	2.58401e-08	3.83676e-09	down	2.22235	-2.22235	-1.15209
ATM Signaling	0.877	0.0918	-0.378	MDM2	MDM2 proto-oncogene	Nucleus	transcription regulator	2.17397e-12	7.87582e-14	down	3.77978	-3.77978	-1.9183
ATM Signaling	0.877	0.0918	-0.378	CBX5	chromobox 5	Nucleus	transcription regulator	8.50739e-14	1.605e-15	down	2.62538	-2.62538	-1.39253
ATM Signaling	0.877	0.0918	-0.378	CREB5	cAMP responsive element binding protein 5	Nucleus	transcription regulator	1.43104e-12	4.72087e-14	up	2.32804	2.32804	1.21911
ATM Signaling	0.877	0.0918	-0.378	ATM	ATM serine/threonine kinase	Nucleus	kinase	1.92213e-10	1.51079e-11	up	2.52849	2.52849	1.33828
UVA-Induced MAPK Signaling	0.873	0.0893	-1.134	RALA	RAS like proto-oncogene A	Cytoplasm	enzyme	9.09297e-15	1.02465e-16	down	2.19007	-2.19007	-1.13098
UVA-Induced MAPK Signaling	0.873	0.0893	-1.134	TIPARP	TCDD inducible poly(ADP-ribose) polymerase	Nucleus	enzyme	7.04053e-10	6.61261e-11	up	2.24925	2.24925	1.16945
UVA-Induced MAPK Signaling	0.873	0.0893	-1.134	RRAS	RAS related	Cytoplasm	enzyme	5.25891e-15	5.0948e-17	up	2.12192	2.12192	1.08537
UVA-Induced MAPK Signaling	0.873	0.0893	-1.134	PIK3R1	phosphoinositide-3-kinase regulatory subunit 1	Cytoplasm	kinase	2.06134e-13	4.64569e-15	down	2.77904	-2.77904	-1.47459
UVA-Induced MAPK Signaling	0.873	0.0893	-1.134	IRS1	insulin receptor substrate 1	Cytoplasm	enzyme	1.68367e-13	3.66146e-15	down	4.26678	-4.26678	-2.09315
UVA-Induced MAPK Signaling	0.873	0.0893	-1.134	RPS6KA3	ribosomal protein S6 kinase A3	Cytoplasm	kinase	5.91074e-10	5.4234e-11	down	2.08095	-2.08095	-1.05724
UVA-Induced MAPK Signaling	0.873	0.0893	-1.134	PARP9	poly(ADP-ribose) polymerase family member 9	Nucleus	enzyme	1.67625e-12	5.76422e-14	down	3.32312	-3.32312	-1.73254
UVA-Induced MAPK Signaling	0.873	0.0893	-1.134	FRS2	fibroblast growth factor receptor substrate 2	Plasma Membrane	kinase	1.94843e-10	1.53544e-11	down	2.38037	-2.38037	-1.25119
UVA-Induced MAPK Signaling	0.873	0.0893	-1.134	ATM	ATM serine/threonine kinase	Nucleus	kinase	1.92213e-10	1.51079e-11	up	2.52849	2.52849	1.33828
UVA-Induced MAPK Signaling	0.873	0.0893	-1.134	EGFR	epidermal growth factor receptor	Plasma Membrane	kinase	1.73701e-14	2.25851e-16	up	3.93396	3.93396	1.97598
FcγRIIB Signaling in B Lymphocytes	0.866	0.0941	-1.134	CACNG6	calcium voltage-gated channel auxiliary subunit gamma 6	Plasma Membrane	ion channel	6.57948e-15	6.77675e-17	up	2.20156	2.20156	1.13852
FcγRIIB Signaling in B Lymphocytes	0.866	0.0941	-1.134	RALA	RAS like proto-oncogene A	Cytoplasm	enzyme	9.09297e-15	1.02465e-16	down	2.19007	-2.19007	-1.13098
FcγRIIB Signaling in B Lymphocytes	0.866	0.0941	-1.134	RRAS	RAS related	Cytoplasm	enzyme	5.25891e-15	5.0948e-17	up	2.12192	2.12192	1.08537
FcγRIIB Signaling in B Lymphocytes	0.866	0.0941	-1.134	PIK3R1	phosphoinositide-3-kinase regulatory subunit 1	Cytoplasm	kinase	2.06134e-13	4.64569e-15	down	2.77904	-2.77904	-1.47459
FcγRIIB Signaling in B Lymphocytes	0.866	0.0941	-1.134	IRS1	insulin receptor substrate 1	Cytoplasm	enzyme	1.68367e-13	3.66146e-15	down	4.26678	-4.26678	-2.09315
FcγRIIB Signaling in B Lymphocytes	0.866	0.0941	-1.134	SYK	spleen associated tyrosine kinase	Cytoplasm	kinase	1.59613e-08	2.23809e-09	down	2.52895	-2.52895	-1.33854
FcγRIIB Signaling in B Lymphocytes	0.866	0.0941	-1.134	FRS2	fibroblast growth factor receptor substrate 2	Plasma Membrane	kinase	1.94843e-10	1.53544e-11	down	2.38037	-2.38037	-1.25119
FcγRIIB Signaling in B Lymphocytes	0.866	0.0941	-1.134	ATM	ATM serine/threonine kinase	Nucleus	kinase	1.92213e-10	1.51079e-11	up	2.52849	2.52849	1.33828
EIF2 Signaling	0.862	0.0793	-2.138	EIF2AK1	eukaryotic translation initiation factor 2 alpha kinase 1	Cytoplasm	kinase	2.65914e-07	5.16859e-08	down	2.09183	-2.09183	-1.06477
EIF2 Signaling	0.862	0.0793	-2.138	EIF2AK4	eukaryotic translation initiation factor 2 alpha kinase 4	Cytoplasm	kinase	2.4006e-12	8.84374e-14	down	2.09285	-2.09285	-1.06547
EIF2 Signaling	0.862	0.0793	-2.138	RALA	RAS like proto-oncogene A	Cytoplasm	enzyme	9.09297e-15	1.02465e-16	down	2.19007	-2.19007	-1.13098
EIF2 Signaling	0.862	0.0793	-2.138	DDIT3	DNA damage inducible transcript 3	Nucleus	transcription regulator	8.24086e-16	4.05488e-18	up	5.50112	5.50112	2.45973
EIF2 Signaling	0.862	0.0793	-2.138	RRAS	RAS related	Cytoplasm	enzyme	5.25891e-15	5.0948e-17	up	2.12192	2.12192	1.08537
EIF2 Signaling	0.862	0.0793	-2.138	ATF5	activating transcription factor 5	Nucleus	transcription regulator	6.25967e-14	1.08839e-15	up	3.19462	3.19462	1.67564
EIF2 Signaling	0.862	0.0793	-2.138	PIK3R1	phosphoinositide-3-kinase regulatory subunit 1	Cytoplasm	kinase	2.06134e-13	4.64569e-15	down	2.77904	-2.77904	-1.47459
EIF2 Signaling	0.862	0.0793	-2.138	TRIB3	tribbles pseudokinase 3	Nucleus	kinase	1.12757e-09	1.12605e-10	up	3.10497	3.10497	1.63458
EIF2 Signaling	0.862	0.0793	-2.138	HSPA5	heat shock protein family A (Hsp70) member 5	Cytoplasm	enzyme	4.67754e-19	1.90803e-22	up	2.52689	2.52689	1.33736
EIF2 Signaling	0.862	0.0793	-2.138	RPS4X	ribosomal protein S4, X-linked	Cytoplasm	other	5.67185e-09	6.97703e-10	down	2.59534	-2.59534	-1.37592
EIF2 Signaling	0.862	0.0793	-2.138	VEGFA	vascular endothelial growth factor A	Extracellular Space	growth factor	3.6356e-15	3.02164e-17	up	4.69774	4.69774	2.23197
EIF2 Signaling	0.862	0.0793	-2.138	WARS	tryptophanyl-tRNA synthetase	Cytoplasm	enzyme	1.08585e-11	5.30691e-13	up	2.0636	2.0636	1.04517
EIF2 Signaling	0.862	0.0793	-2.138	IRS1	insulin receptor substrate 1	Cytoplasm	enzyme	1.68367e-13	3.66146e-15	down	4.26678	-4.26678	-2.09315
EIF2 Signaling	0.862	0.0793	-2.138	EIF4A1	eukaryotic translation initiation factor 4A1	Cytoplasm	translation regulator	1.47804e-16	4.10733e-19	down	2.48517	-2.48517	-1.31335
EIF2 Signaling	0.862	0.0793	-2.138	GSK3B	glycogen synthase kinase 3 beta	Nucleus	kinase	5.73549e-14	9.76776e-16	down	2.31804	-2.31804	-1.2129
EIF2 Signaling	0.862	0.0793	-2.138	FRS2	fibroblast growth factor receptor substrate 2	Plasma Membrane	kinase	1.94843e-10	1.53544e-11	down	2.38037	-2.38037	-1.25119
EIF2 Signaling	0.862	0.0793	-2.138	ATM	ATM serine/threonine kinase	Nucleus	kinase	1.92213e-10	1.51079e-11	up	2.52849	2.52849	1.33828
EIF2 Signaling	0.862	0.0793	-2.138	RPS14	ribosomal protein S14	Cytoplasm	translation regulator	8.51978e-16	4.279e-18	down	2.73643	-2.73643	-1.45229
Purine Nucleotides De Novo Biosynthesis II	0.861	0.182	NaN	ADSL	adenylosuccinate lyase	Cytoplasm	enzyme	1.75878e-12	6.11611e-14	down	2.06889	-2.06889	-1.04886
Purine Nucleotides De Novo Biosynthesis II	0.861	0.182	NaN	PFAS	phosphoribosylformylglycinamidine synthase	Cytoplasm	enzyme	5.99695e-13	1.6665e-14	down	2.51074	-2.51074	-1.32811
Dolichyl-diphosphooligosaccharide Biosynthesis	0.861	0.182	NaN	ALG14	ALG14, UDP-N-acetylglucosaminyltransferase subunit	Cytoplasm	enzyme	2.85992e-09	3.24899e-10	down	2.55095	-2.55095	-1.35104
Dolichyl-diphosphooligosaccharide Biosynthesis	0.861	0.182	NaN	ALG8	ALG8, alpha-1,3-glucosyltransferase	Cytoplasm	enzyme	2.92792e-12	1.1279e-13	down	2.35602	-2.35602	-1.23635
Role of IL-17F in Allergic Inflammatory Airway Diseases	0.856	0.109	-1	IGF1	insulin like growth factor 1	Extracellular Space	growth factor	1.34301e-12	4.37008e-14	down	2.66992	-2.66992	-1.4168
Role of IL-17F in Allergic Inflammatory Airway Diseases	0.856	0.109	-1	CREBBP	CREB binding protein	Nucleus	transcription regulator	1.37652e-10	1.02496e-11	down	2.3738	-2.3738	-1.2472
Role of IL-17F in Allergic Inflammatory Airway Diseases	0.856	0.109	-1	RPS6KA3	ribosomal protein S6 kinase A3	Cytoplasm	kinase	5.91074e-10	5.4234e-11	down	2.08095	-2.08095	-1.05724
Role of IL-17F in Allergic Inflammatory Airway Diseases	0.856	0.109	-1	CXCL1	C-X-C motif chemokine ligand 1	Extracellular Space	cytokine	7.18085e-10	6.76749e-11	down	2.34721	-2.34721	-1.23095
Role of IL-17F in Allergic Inflammatory Airway Diseases	0.856	0.109	-1	CREB5	cAMP responsive element binding protein 5	Nucleus	transcription regulator	1.43104e-12	4.72087e-14	up	2.32804	2.32804	1.21911
Triacylglycerol Biosynthesis	0.856	0.109	0.447	AGPAT5	1-acylglycerol-3-phosphate O-acyltransferase 5	Cytoplasm	enzyme	1.17254e-09	1.176e-10	down	2.25252	-2.25252	-1.17154
Triacylglycerol Biosynthesis	0.856	0.109	0.447	LCLAT1	lysocardiolipin acyltransferase 1	Cytoplasm	enzyme	4.78664e-07	9.85054e-08	up	2.0104	2.0104	1.00748
Triacylglycerol Biosynthesis	0.856	0.109	0.447	GPAT3	glycerol-3-phosphate acyltransferase 3	Cytoplasm	enzyme	1.68911e-16	5.29326e-19	up	4.89856	4.89856	2.29236
Triacylglycerol Biosynthesis	0.856	0.109	0.447	AGPAT3	1-acylglycerol-3-phosphate O-acyltransferase 3	Cytoplasm	enzyme	2.19606e-10	1.75074e-11	down	2.42213	-2.42213	-1.27628
Triacylglycerol Biosynthesis	0.856	0.109	0.447	LPGAT1	lysophosphatidylglycerol acyltransferase 1	Cytoplasm	enzyme	8.55536e-12	4.00242e-13	up	2.23871	2.23871	1.16267
DNA Methylation and Transcriptional Repression Signaling	0.842	0.118	NaN	MECP2	methyl-CpG binding protein 2	Nucleus	transcription regulator	1.05617e-10	7.50173e-12	down	3.34602	-3.34602	-1.74245
DNA Methylation and Transcriptional Repression Signaling	0.842	0.118	NaN	DNMT3A	DNA methyltransferase 3 alpha	Nucleus	enzyme	1.14706e-08	1.54115e-09	up	2.25439	2.25439	1.17274
DNA Methylation and Transcriptional Repression Signaling	0.842	0.118	NaN	CHD4	chromodomain helicase DNA binding protein 4	Nucleus	enzyme	2.56309e-15	1.92114e-17	down	2.55054	-2.55054	-1.3508
DNA Methylation and Transcriptional Repression Signaling	0.842	0.118	NaN	MBD3	methyl-CpG binding domain protein 3	Nucleus	enzyme	1.12116e-11	5.51091e-13	down	2.42492	-2.42492	-1.27794
Role of NANOG in Mammalian Embryonic Stem Cell Pluripotency	0.838	0.0859	0	JAK1	Janus kinase 1	Cytoplasm	kinase	9.53151e-13	2.89901e-14	up	2.49216	2.49216	1.3174
Role of NANOG in Mammalian Embryonic Stem Cell Pluripotency	0.838	0.0859	0	RALA	RAS like proto-oncogene A	Cytoplasm	enzyme	9.09297e-15	1.02465e-16	down	2.19007	-2.19007	-1.13098
Role of NANOG in Mammalian Embryonic Stem Cell Pluripotency	0.838	0.0859	0	RRAS	RAS related	Cytoplasm	enzyme	5.25891e-15	5.0948e-17	up	2.12192	2.12192	1.08537
Role of NANOG in Mammalian Embryonic Stem Cell Pluripotency	0.838	0.0859	0	FZD3	frizzled class receptor 3	Plasma Membrane	G-protein coupled receptor	2.28095e-08	3.33618e-09	down	2.71438	-2.71438	-1.44062
Role of NANOG in Mammalian Embryonic Stem Cell Pluripotency	0.838	0.0859	0	PIK3R1	phosphoinositide-3-kinase regulatory subunit 1	Cytoplasm	kinase	2.06134e-13	4.64569e-15	down	2.77904	-2.77904	-1.47459
Role of NANOG in Mammalian Embryonic Stem Cell Pluripotency	0.838	0.0859	0	IRS1	insulin receptor substrate 1	Cytoplasm	enzyme	1.68367e-13	3.66146e-15	down	4.26678	-4.26678	-2.09315
Role of NANOG in Mammalian Embryonic Stem Cell Pluripotency	0.838	0.0859	0	BMPR2	bone morphogenetic protein receptor type 2	Plasma Membrane	kinase	2.36517e-18	1.32658e-21	down	10.6878	-10.6878	-3.4179
Role of NANOG in Mammalian Embryonic Stem Cell Pluripotency	0.838	0.0859	0	GSK3B	glycogen synthase kinase 3 beta	Nucleus	kinase	5.73549e-14	9.76776e-16	down	2.31804	-2.31804	-1.2129
Role of NANOG in Mammalian Embryonic Stem Cell Pluripotency	0.838	0.0859	0	FRS2	fibroblast growth factor receptor substrate 2	Plasma Membrane	kinase	1.94843e-10	1.53544e-11	down	2.38037	-2.38037	-1.25119
Role of NANOG in Mammalian Embryonic Stem Cell Pluripotency	0.838	0.0859	0	APC	APC, WNT signaling pathway regulator	Nucleus	enzyme	7.52204e-08	1.26799e-08	down	2.08765	-2.08765	-1.06188
Role of NANOG in Mammalian Embryonic Stem Cell Pluripotency	0.838	0.0859	0	ATM	ATM serine/threonine kinase	Nucleus	kinase	1.92213e-10	1.51079e-11	up	2.52849	2.52849	1.33828
Coagulation System	0.809	0.114	0	PLAUR	plasminogen activator, urokinase receptor	Plasma Membrane	transmembrane receptor	6.46293e-16	2.94938e-18	up	2.53937	2.53937	1.34447
Coagulation System	0.809	0.114	0	FGB	fibrinogen beta chain	Extracellular Space	other	1.7519e-11	9.36605e-13	down	2.72044	-2.72044	-1.44384
Coagulation System	0.809	0.114	0	FGA	fibrinogen alpha chain	Extracellular Space	other	4.57392e-11	2.86512e-12	down	3.46929	-3.46929	-1.79464
Coagulation System	0.809	0.114	0	F3	coagulation factor III, tissue factor	Plasma Membrane	transmembrane receptor	1.60036e-09	1.67772e-10	up	2.56638	2.56638	1.35974
Putrescine Degradation III	0.806	0.13	NaN	ALDH1B1	aldehyde dehydrogenase 1 family member B1	Cytoplasm	enzyme	2.5809e-12	9.69876e-14	down	2.20032	-2.20032	-1.13771
Putrescine Degradation III	0.806	0.13	NaN	SMOX	spermine oxidase	Cytoplasm	enzyme	1.92178e-12	6.8348e-14	up	2.2355	2.2355	1.1606
Putrescine Degradation III	0.806	0.13	NaN	SAT1	spermidine/spermine N1-acetyltransferase 1	Cytoplasm	enzyme	1.68911e-16	5.30346e-19	up	2.07211	2.07211	1.0511
Guanosine Nucleotides Degradation III	0.798	0.167	NaN	GDA	guanine deaminase	Cytoplasm	enzyme	2.30033e-12	8.39812e-14	up	2.04954	2.04954	1.0353
Guanosine Nucleotides Degradation III	0.798	0.167	NaN	ACPP	acid phosphatase, prostate	Extracellular Space	phosphatase	2.7131e-08	4.04295e-09	up	2.16617	2.16617	1.11515
IL-8 Signaling	0.797	0.0788	0.258	NAPEPLD	N-acyl phosphatidylethanolamine phospholipase D	Cytoplasm	enzyme	4.5397e-13	1.18863e-14	down	3.55989	-3.55989	-1.83183
IL-8 Signaling	0.797	0.0788	0.258	RALA	RAS like proto-oncogene A	Cytoplasm	enzyme	9.09297e-15	1.02465e-16	down	2.19007	-2.19007	-1.13098
IL-8 Signaling	0.797	0.0788	0.258	RRAS	RAS related	Cytoplasm	enzyme	5.25891e-15	5.0948e-17	up	2.12192	2.12192	1.08537
IL-8 Signaling	0.797	0.0788	0.258	PIK3R1	phosphoinositide-3-kinase regulatory subunit 1	Cytoplasm	kinase	2.06134e-13	4.64569e-15	down	2.77904	-2.77904	-1.47459
IL-8 Signaling	0.797	0.0788	0.258	GNB5	G protein subunit beta 5	Plasma Membrane	enzyme	5.05955e-10	4.53017e-11	up	2.23133	2.23133	1.1579
IL-8 Signaling	0.797	0.0788	0.258	HBEGF	heparin binding EGF like growth factor	Extracellular Space	growth factor	1.69253e-12	5.83824e-14	up	3.42471	3.42471	1.77598
IL-8 Signaling	0.797	0.0788	0.258	EIF4EBP1	eukaryotic translation initiation factor 4E binding protein 1	Cytoplasm	translation regulator	4.36753e-16	1.70363e-18	up	2.61373	2.61373	1.38611
IL-8 Signaling	0.797	0.0788	0.258	VEGFA	vascular endothelial growth factor A	Extracellular Space	growth factor	3.6356e-15	3.02164e-17	up	4.69774	4.69774	2.23197
IL-8 Signaling	0.797	0.0788	0.258	RHOV	ras homolog family member V	Plasma Membrane	enzyme	1.31195e-11	6.63599e-13	up	2.53116	2.53116	1.3398
IL-8 Signaling	0.797	0.0788	0.258	IRS1	insulin receptor substrate 1	Cytoplasm	enzyme	1.68367e-13	3.66146e-15	down	4.26678	-4.26678	-2.09315
IL-8 Signaling	0.797	0.0788	0.258	RHOU	ras homolog family member U	Cytoplasm	enzyme	8.57521e-18	8.52064e-21	up	3.83884	3.83884	1.94067
IL-8 Signaling	0.797	0.0788	0.258	CXCL1	C-X-C motif chemokine ligand 1	Extracellular Space	cytokine	7.18085e-10	6.76749e-11	down	2.34721	-2.34721	-1.23095
IL-8 Signaling	0.797	0.0788	0.258	FRS2	fibroblast growth factor receptor substrate 2	Plasma Membrane	kinase	1.94843e-10	1.53544e-11	down	2.38037	-2.38037	-1.25119
IL-8 Signaling	0.797	0.0788	0.258	IRAK4	interleukin 1 receptor associated kinase 4	Cytoplasm	kinase	9.58073e-08	1.66119e-08	down	2.20026	-2.20026	-1.13768
IL-8 Signaling	0.797	0.0788	0.258	EGFR	epidermal growth factor receptor	Plasma Membrane	kinase	1.73701e-14	2.25851e-16	up	3.93396	3.93396	1.97598
IL-8 Signaling	0.797	0.0788	0.258	ATM	ATM serine/threonine kinase	Nucleus	kinase	1.92213e-10	1.51079e-11	up	2.52849	2.52849	1.33828
Retinoic acid Mediated Apoptosis Signaling	0.78	0.0968	-1.342	FADD	Fas associated via death domain	Cytoplasm	other	3.83803e-14	6.07643e-16	down	2.26566	-2.26566	-1.17993
Retinoic acid Mediated Apoptosis Signaling	0.78	0.0968	-1.342	TIPARP	TCDD inducible poly(ADP-ribose) polymerase	Nucleus	enzyme	7.04053e-10	6.61261e-11	up	2.24925	2.24925	1.16945
Retinoic acid Mediated Apoptosis Signaling	0.78	0.0968	-1.342	BID	BH3 interacting domain death agonist	Cytoplasm	other	2.58401e-08	3.83676e-09	down	2.22235	-2.22235	-1.15209
Retinoic acid Mediated Apoptosis Signaling	0.78	0.0968	-1.342	CFLAR	CASP8 and FADD like apoptosis regulator	Cytoplasm	other	1.43206e-15	8.61628e-18	up	2.24343	2.24343	1.16571
Retinoic acid Mediated Apoptosis Signaling	0.78	0.0968	-1.342	RXRA	retinoid X receptor alpha	Nucleus	ligand-dependent nuclear receptor	8.8995e-13	2.66368e-14	down	2.74863	-2.74863	-1.45871
Retinoic acid Mediated Apoptosis Signaling	0.78	0.0968	-1.342	PARP9	poly(ADP-ribose) polymerase family member 9	Nucleus	enzyme	1.67625e-12	5.76422e-14	down	3.32312	-3.32312	-1.73254
Gαq Signaling	0.773	0.0807	-0.577	NAPEPLD	N-acyl phosphatidylethanolamine phospholipase D	Cytoplasm	enzyme	4.5397e-13	1.18863e-14	down	3.55989	-3.55989	-1.83183
Gαq Signaling	0.773	0.0807	-0.577	RGS2	regulator of G protein signaling 2	Nucleus	other	6.57882e-13	1.85168e-14	up	3.58074	3.58074	1.84026
Gαq Signaling	0.773	0.0807	-0.577	PIK3R1	phosphoinositide-3-kinase regulatory subunit 1	Cytoplasm	kinase	2.06134e-13	4.64569e-15	down	2.77904	-2.77904	-1.47459
Gαq Signaling	0.773	0.0807	-0.577	GNB5	G protein subunit beta 5	Plasma Membrane	enzyme	5.05955e-10	4.53017e-11	up	2.23133	2.23133	1.1579
Gαq Signaling	0.773	0.0807	-0.577	CALM1 (includes others)	calmodulin 1	Cytoplasm	other	4.99592e-15	4.72288e-17	down	3.17888	-3.17888	-1.66852
Gαq Signaling	0.773	0.0807	-0.577	RHOV	ras homolog family member V	Plasma Membrane	enzyme	1.31195e-11	6.63599e-13	up	2.53116	2.53116	1.3398
Gαq Signaling	0.773	0.0807	-0.577	GYS1	glycogen synthase 1	Cytoplasm	enzyme	4.34214e-09	5.18288e-10	down	2.19177	-2.19177	-1.13209
Gαq Signaling	0.773	0.0807	-0.577	IRS1	insulin receptor substrate 1	Cytoplasm	enzyme	1.68367e-13	3.66146e-15	down	4.26678	-4.26678	-2.09315
Gαq Signaling	0.773	0.0807	-0.577	RHOU	ras homolog family member U	Cytoplasm	enzyme	8.57521e-18	8.52064e-21	up	3.83884	3.83884	1.94067
Gαq Signaling	0.773	0.0807	-0.577	NFATC2	nuclear factor of activated T cells 2	Nucleus	transcription regulator	2.45483e-11	1.39314e-12	up	2.4188	2.4188	1.27429
Gαq Signaling	0.773	0.0807	-0.577	GSK3B	glycogen synthase kinase 3 beta	Nucleus	kinase	5.73549e-14	9.76776e-16	down	2.31804	-2.31804	-1.2129
Gαq Signaling	0.773	0.0807	-0.577	FRS2	fibroblast growth factor receptor substrate 2	Plasma Membrane	kinase	1.94843e-10	1.53544e-11	down	2.38037	-2.38037	-1.25119
Gαq Signaling	0.773	0.0807	-0.577	ATM	ATM serine/threonine kinase	Nucleus	kinase	1.92213e-10	1.51079e-11	up	2.52849	2.52849	1.33828
5-aminoimidazole Ribonucleotide Biosynthesis I	0.772	0.333	NaN	PFAS	phosphoribosylformylglycinamidine synthase	Cytoplasm	enzyme	5.99695e-13	1.6665e-14	down	2.51074	-2.51074	-1.32811
Glutathione Biosynthesis	0.772	0.333	NaN	GCLC	glutamate-cysteine ligase catalytic subunit	Cytoplasm	enzyme	1.86635e-12	6.59689e-14	up	2.62326	2.62326	1.39136
Methionine Salvage II (Mammalian)	0.772	0.333	NaN	MTR	5-methyltetrahydrofolate-homocysteine methyltransferase	Cytoplasm	enzyme	6.27611e-11	4.12658e-12	down	2.27018	-2.27018	-1.18281
Inosine-5'-phosphate Biosynthesis II	0.772	0.333	NaN	ADSL	adenylosuccinate lyase	Cytoplasm	enzyme	1.75878e-12	6.11611e-14	down	2.06889	-2.06889	-1.04886
Hypusine Biosynthesis	0.772	0.333	NaN	EIF5A	eukaryotic translation initiation factor 5A	Cytoplasm	translation regulator	6.43877e-16	2.90392e-18	down	2.16734	-2.16734	-1.11593
Biotin-carboxyl Carrier Protein Assembly	0.772	0.333	NaN	ACACA	acetyl-CoA carboxylase alpha	Cytoplasm	enzyme	2.03413e-14	2.77182e-16	down	2.21799	-2.21799	-1.14925
Thiosulfate Disproportionation III (Rhodanese)	0.772	0.333	NaN	MOCS3	molybdenum cofactor synthesis 3	Cytoplasm	enzyme	1.20644e-12	3.81704e-14	down	3.94535	-3.94535	-1.98015
Oxidized GTP and dGTP Detoxification	0.772	0.333	NaN	RUVBL2	RuvB like AAA ATPase 2	Nucleus	transcription regulator	3.20018e-16	1.11775e-18	down	2.06008	-2.06008	-1.0427
Superpathway of D-myo-inositol (1,4,5)-trisphosphate Metabolism	0.767	0.125	NaN	SYNJ1	synaptojanin 1	Cytoplasm	phosphatase	7.55348e-10	7.17526e-11	up	3.50543	3.50543	1.80959
Superpathway of D-myo-inositol (1,4,5)-trisphosphate Metabolism	0.767	0.125	NaN	ITPKA	inositol-trisphosphate 3-kinase A	Cytoplasm	kinase	2.82507e-11	1.63711e-12	up	2.62674	2.62674	1.39327
Superpathway of D-myo-inositol (1,4,5)-trisphosphate Metabolism	0.767	0.125	NaN	PTEN	phosphatase and tensin homolog	Cytoplasm	phosphatase	5.66703e-13	1.56037e-14	down	3.54785	-3.54785	-1.82695
Clathrin-mediated Endocytosis Signaling	0.748	0.0773	NaN	PDGFA	platelet derived growth factor subunit A	Extracellular Space	growth factor	2.7149e-10	2.23022e-11	up	2.39252	2.39252	1.25853
Clathrin-mediated Endocytosis Signaling	0.748	0.0773	NaN	PIK3R1	phosphoinositide-3-kinase regulatory subunit 1	Cytoplasm	kinase	2.06134e-13	4.64569e-15	down	2.77904	-2.77904	-1.47459
Clathrin-mediated Endocytosis Signaling	0.748	0.0773	NaN	MDM2	MDM2 proto-oncogene	Nucleus	transcription regulator	2.17397e-12	7.87582e-14	down	3.77978	-3.77978	-1.9183
Clathrin-mediated Endocytosis Signaling	0.748	0.0773	NaN	VEGFA	vascular endothelial growth factor A	Extracellular Space	growth factor	3.6356e-15	3.02164e-17	up	4.69774	4.69774	2.23197
Clathrin-mediated Endocytosis Signaling	0.748	0.0773	NaN	HSPA8	heat shock protein family A (Hsp70) member 8	Cytoplasm	enzyme	3.80291e-09	4.4715e-10	up	2.61333	2.61333	1.38589
Clathrin-mediated Endocytosis Signaling	0.748	0.0773	NaN	MET	MET proto-oncogene, receptor tyrosine kinase	Plasma Membrane	kinase	5.67723e-14	9.65407e-16	up	5.09639	5.09639	2.34948
[truncated: 1,499 more rows]
