# Supplementary material for: Role and mechanism of NCAPD3 in promoting malignant behaviors in gastric cancer
Source: Front Pharmacol. 2024 Apr 22;15:1341039. doi: 10.3389/fphar.2024.1341039 (PMC11070777; doi:10.3389/fphar.2024.1341039)
Supplement: Supplementary file 12 [file DataSheet5.ZIP › data of IPA/disease and function/Diseases_And_Function.xlsx]

## Sheet: Diseases_And_Functions
Categories	Diseases or Functions Annotation	p-Value	Predicted Activation State	Activation z-score	Molecules	# Molecules	Counts of AntibodyList
Cancer, Gastrointestinal Disease, Organismal Injury and Abnormalities	Digestive organ tumor	1.71e-37		0.461	AARS,AASDH,ABCA10,ABCA5,ABCF2,ABHD15,ABHD2,ABHD3,ABL2,ABRAXAS1,ACADM,ACADSB,ACAT2,ACPP,ACSL5,ACTR3B,ADARB1,ADIRF,ADRB1,ADSL,AFAP1,AGK,AGL,AGPAT5,AIFM1,AK2,AKAP2,AKNA,AKT1S1,ALDH1B1,ALG8,ALS2,AMMECR1,AMN1,ANG,ANGEL2,ANK1,ANKRD12,ANKRD13C,ANKRD16,ANKRD17,ANKRD36C,ANKRD49,ANKS1A,ANP32A,ANXA1,AP4E1,APBB2,APC,APOBEC3A,APPBP2,AQP3,ARHGAP29,ARHGAP32,ARHGAP35,ARHGEF12,ARHGEF2,ARHGEF9,ARID5B,ARL4C,ARMC8,A…	1152	50
Cancer, Organismal Injury and Abnormalities	Nonhematologic malignant neoplasm	2.93e-37		0.338	AARS,AASDH,ABCA10,ABCA5,ABCF2,ABHD15,ABHD2,ABHD3,ABL2,ABRAXAS1,ACADM,ACADSB,ACPP,ACSL5,ACTR3B,ADARB1,ADRB1,ADSL,AFAP1,AGK,AGL,AGPAT3,AGPAT5,AIFM1,AK2,AKAP2,AKNA,AKT1S1,ALDH1B1,ALG8,ALS2,AMMECR1,AMN1,ANAPC7,ANG,ANGEL2,ANK1,ANKRD12,ANKRD13C,ANKRD17,ANKRD36C,ANKRD49,ANKS1A,ANP32A,ANXA1,AP4E1,AP5M1,APBB2,APC,APOBEC3A,APOBEC3B,APPBP2,AQP3,ARG2,ARHGAP29,ARHGAP32,ARHGAP35,ARHGEF12,ARHGEF2,ARHGEF9,ARID5B…	1189	50
Cancer, Organismal Injury and Abnormalities	Extracranial solid tumor	4.9e-37		1.01	AARS,AASDH,ABCA10,ABCA5,ABCF2,ABHD15,ABHD2,ABHD3,ABL2,ABRAXAS1,ACADM,ACADSB,ACAT2,ACPP,ACSL5,ACTR3B,ADARB1,ADIRF,ADRB1,ADSL,AFAP1,AGK,AGL,AGPAT3,AGPAT5,AIFM1,AK2,AKAP2,AKNA,AKT1S1,ALDH1B1,ALG8,ALS2,AMMECR1,AMN1,ANAPC7,ANG,ANGEL2,ANK1,ANKRD12,ANKRD13C,ANKRD16,ANKRD17,ANKRD36C,ANKRD49,ANKS1A,ANP32A,ANXA1,AP4E1,AP5M1,APBB2,APC,APOBEC3A,APOBEC3B,APPBP2,AQP3,ARG2,ARHGAP29,ARHGAP32,ARHGAP35,ARHGEF12,AR…	1216	50
Cancer, Organismal Injury and Abnormalities	Solid tumor	2.28e-36		0.417	AARS,AASDH,ABCA10,ABCA5,ABCF2,ABHD15,ABHD2,ABHD3,ABL2,ABRAXAS1,ACADM,ACADSB,ACAT2,ACPP,ACSL5,ACTR3B,ADARB1,ADIRF,ADRB1,ADSL,AFAP1,AGK,AGL,AGPAT3,AGPAT5,AIFM1,AK2,AKAP2,AKNA,AKT1S1,ALDH1B1,ALG8,ALS2,AMMECR1,AMN1,ANAPC7,ANG,ANGEL2,ANK1,ANKRD12,ANKRD13C,ANKRD16,ANKRD17,ANKRD36C,ANKRD49,ANKS1A,ANP32A,ANXA1,AP4E1,AP5M1,APBB2,APC,APOBEC3A,APOBEC3B,APPBP2,AQP3,ARG2,ARHGAP29,ARHGAP32,ARHGAP35,ARHGEF12,AR…	1224	50
Cancer, Organismal Injury and Abnormalities	Non-hematological solid tumor	2.42e-36		0.715	AARS,AASDH,ABCA10,ABCA5,ABCF2,ABHD15,ABHD2,ABHD3,ABL2,ABRAXAS1,ACADM,ACADSB,ACPP,ACSL5,ACTR3B,ADARB1,ADRB1,ADSL,AFAP1,AGK,AGL,AGPAT3,AGPAT5,AIFM1,AK2,AKAP2,AKNA,AKT1S1,ALDH1B1,ALG8,ALS2,AMMECR1,AMN1,ANAPC7,ANG,ANGEL2,ANK1,ANKRD12,ANKRD13C,ANKRD17,ANKRD36C,ANKRD49,ANKS1A,ANP32A,ANXA1,AP4E1,AP5M1,APBB2,APC,APOBEC3A,APOBEC3B,APPBP2,AQP3,ARG2,ARHGAP29,ARHGAP32,ARHGAP35,ARHGEF12,ARHGEF2,ARHGEF9,ARID5B…	1192	50
Cancer, Organismal Injury and Abnormalities	Cancer	3.77e-36		0.122	AARS,AASDH,ABCA10,ABCA5,ABCF2,ABHD15,ABHD2,ABHD3,ABL2,ABRAXAS1,ACADM,ACADSB,ACPP,ACSL5,ACTR3B,ADARB1,ADIRF,ADRB1,ADSL,AFAP1,AFDN,AGK,AGL,AGPAT3,AGPAT5,AIFM1,AK2,AKAP2,AKIRIN2,AKNA,AKT1S1,ALDH1B1,ALG8,ALS2,AMMECR1,AMN1,ANAPC7,ANG,ANGEL2,ANK1,ANKRD12,ANKRD13C,ANKRD17,ANKRD36C,ANKRD49,ANKS1A,ANP32A,ANXA1,AP4E1,AP5M1,APBB2,APC,APOBEC3A,APOBEC3B,APPBP2,AQP3,ARG2,ARHGAP29,ARHGAP32,ARHGAP35,ARHGEF12,ARH…	1213	50
Cancer, Organismal Injury and Abnormalities	Malignant solid tumor	4.35e-35		-0.09	AARS,AASDH,ABCA10,ABCA5,ABCF2,ABHD15,ABHD2,ABHD3,ABL2,ABRAXAS1,ACADM,ACADSB,ACPP,ACSL5,ACTR3B,ADARB1,ADIRF,ADRB1,ADSL,AFAP1,AGK,AGL,AGPAT3,AGPAT5,AIFM1,AK2,AKAP2,AKNA,AKT1S1,ALDH1B1,ALG8,ALS2,AMMECR1,AMN1,ANAPC7,ANG,ANGEL2,ANK1,ANKRD12,ANKRD13C,ANKRD17,ANKRD36C,ANKRD49,ANKS1A,ANP32A,ANXA1,AP4E1,AP5M1,APBB2,APC,APOBEC3A,APOBEC3B,APPBP2,AQP3,ARG2,ARHGAP29,ARHGAP32,ARHGAP35,ARHGEF12,ARHGEF2,ARHGEF9,…	1205	50
Cancer, Organismal Injury and Abnormalities	Abdominal neoplasm	1.03e-34		0.302	AARS,AASDH,ABCA10,ABCA5,ABCF2,ABHD15,ABHD2,ABHD3,ABL2,ABRAXAS1,ACADM,ACADSB,ACAT2,ACPP,ACSL5,ACTR3B,ADARB1,ADIRF,ADRB1,ADSL,AFAP1,AGK,AGL,AGPAT5,AIFM1,AK2,AKAP2,AKNA,AKT1S1,ALDH1B1,ALG8,ALS2,AMMECR1,AMN1,ANG,ANGEL2,ANK1,ANKRD12,ANKRD13C,ANKRD16,ANKRD17,ANKRD36C,ANKRD49,ANKS1A,ANP32A,ANXA1,AP4E1,AP5M1,APBB2,APC,APOBEC3A,APOBEC3B,APPBP2,AQP3,ARG2,ARHGAP29,ARHGAP32,ARHGAP35,ARHGEF12,ARHGEF2,ARHGEF9,…	1175	50
Cancer, Organismal Injury and Abnormalities	Abdominal cancer	1.55e-32		0.401	AARS,AASDH,ABCA10,ABCA5,ABCF2,ABHD15,ABHD2,ABHD3,ABL2,ABRAXAS1,ACADM,ACADSB,ACPP,ACSL5,ACTR3B,ADARB1,ADIRF,ADRB1,ADSL,AFAP1,AGK,AGL,AGPAT5,AIFM1,AK2,AKAP2,AKNA,AKT1S1,ALDH1B1,ALG8,ALS2,AMMECR1,AMN1,ANG,ANGEL2,ANK1,ANKRD12,ANKRD13C,ANKRD17,ANKRD36C,ANKRD49,ANKS1A,ANP32A,ANXA1,AP4E1,AP5M1,APBB2,APC,APOBEC3A,APOBEC3B,APPBP2,AQP3,ARG2,ARHGAP29,ARHGAP32,ARHGAP35,ARHGEF12,ARHGEF2,ARHGEF9,ARID5B,ARL17A/…	1136	50
Cancer, Organismal Injury and Abnormalities	Abdominal carcinoma	4.89e-31		0.156	AARS,AASDH,ABCA10,ABCA5,ABCF2,ABHD15,ABHD2,ABHD3,ABL2,ABRAXAS1,ACADM,ACADSB,ACPP,ACTR3B,ADARB1,ADRB1,ADSL,AFAP1,AGK,AGL,AGPAT5,AIFM1,AK2,AKAP2,AKNA,AKT1S1,ALDH1B1,ALG8,ALS2,AMMECR1,AMN1,ANGEL2,ANK1,ANKRD12,ANKRD13C,ANKRD17,ANKRD36C,ANKRD49,ANKS1A,ANP32A,ANXA1,AP4E1,AP5M1,APBB2,APC,APOBEC3A,APPBP2,ARG2,ARHGAP29,ARHGAP32,ARHGAP35,ARHGEF12,ARHGEF2,ARHGEF9,ARID5B,ARL4C,ARMC8,ARRDC3,ARRDC4,ASH1L,ASNS,…	1106	49
Cancer, Organismal Injury and Abnormalities	Abdominal adenocarcinoma	7.8e-31		-0.426	AARS,AASDH,ABCA10,ABCA5,ABCF2,ABHD15,ABHD2,ABHD3,ABL2,ABRAXAS1,ACADM,ACADSB,ACPP,ACTR3B,ADARB1,ADRB1,ADSL,AFAP1,AGK,AGL,AGPAT5,AIFM1,AKAP2,AKNA,AKT1S1,ALDH1B1,ALG8,ALS2,AMMECR1,AMN1,ANGEL2,ANK1,ANKRD12,ANKRD13C,ANKRD17,ANKRD36C,ANKRD49,ANKS1A,ANP32A,ANXA1,AP4E1,AP5M1,APBB2,APC,APOBEC3A,APPBP2,ARG2,ARHGAP29,ARHGAP32,ARHGAP35,ARHGEF12,ARHGEF2,ARID5B,ARL4C,ARMC8,ARRDC3,ASH1L,ASNS,ASPM,ASXL2,ATF5,ATF…	1059	46
Cancer, Organismal Injury and Abnormalities	Epithelial neoplasm	8.93e-31		0.465	AARS,AASDH,ABCA10,ABCA5,ABCF2,ABHD15,ABHD2,ABHD3,ABL2,ABRAXAS1,ACADM,ACADSB,ACPP,ACTR3B,ADARB1,ADRB1,ADSL,AFAP1,AGK,AGL,AGPAT5,AIFM1,AK2,AKAP2,AKNA,AKT1S1,ALDH1B1,ALG8,ALS2,AMMECR1,AMN1,ANGEL2,ANK1,ANKRD12,ANKRD13C,ANKRD17,ANKRD36C,ANKRD49,ANKS1A,ANP32A,ANXA1,AP4E1,AP5M1,APBB2,APC,APOBEC3A,APOBEC3B,APPBP2,ARG2,ARHGAP29,ARHGAP32,ARHGAP35,ARHGEF12,ARHGEF2,ARHGEF9,ARID5B,ARL4C,ARMC8,ARRDC3,ARRDC4,AS…	1147	50
Cancer, Organismal Injury and Abnormalities	Carcinoma	1.03e-30		0.228	AARS,AASDH,ABCA10,ABCA5,ABCF2,ABHD15,ABHD2,ABHD3,ABL2,ABRAXAS1,ACADM,ACADSB,ACPP,ACTR3B,ADARB1,ADRB1,ADSL,AFAP1,AGK,AGL,AGPAT5,AIFM1,AK2,AKAP2,AKNA,AKT1S1,ALDH1B1,ALG8,ALS2,AMMECR1,AMN1,ANGEL2,ANK1,ANKRD12,ANKRD13C,ANKRD17,ANKRD36C,ANKRD49,ANKS1A,ANP32A,ANXA1,AP4E1,AP5M1,APBB2,APC,APOBEC3A,APOBEC3B,APPBP2,ARG2,ARHGAP29,ARHGAP32,ARHGAP35,ARHGEF12,ARHGEF2,ARHGEF9,ARID5B,ARL4C,ARMC8,ARRDC3,ARRDC4,AS…	1144	49
Cancer, Organismal Injury and Abnormalities	Tumorigenesis of tissue	1.63e-30		-0.019	AARS,AASDH,ABCA10,ABCA5,ABCF2,ABHD15,ABHD2,ABHD3,ABL2,ABRAXAS1,ACADM,ACADSB,ACPP,ACTR3B,ADARB1,ADRB1,ADSL,AFAP1,AGK,AGL,AGPAT5,AIFM1,AK2,AKAP2,AKIRIN2,AKNA,AKT1S1,ALDH1B1,ALG8,ALS2,AMMECR1,AMN1,ANGEL2,ANK1,ANKRD12,ANKRD13C,ANKRD17,ANKRD36C,ANKRD49,ANKS1A,ANP32A,ANXA1,AP4E1,AP5M1,APBB2,APC,APOBEC3A,APOBEC3B,APPBP2,ARG2,ARHGAP29,ARHGAP32,ARHGAP35,ARHGEF12,ARHGEF2,ARHGEF9,ARID5B,ARL4C,ARMC8,ARRDC3,A…	1151	50
Cancer, Organismal Injury and Abnormalities	Non-melanoma solid tumor	2.12e-30		-0.407	AARS,AASDH,ABCA10,ABCA5,ABCF2,ABHD15,ABHD2,ABHD3,ABL2,ABRAXAS1,ACADM,ACADSB,ACPP,ACTR3B,ADARB1,ADRB1,ADSL,AFAP1,AGK,AGL,AGPAT5,AIFM1,AK2,AKAP2,AKNA,AKT1S1,ALDH1B1,ALG8,ALS2,AMMECR1,AMN1,ANGEL2,ANK1,ANKRD12,ANKRD13C,ANKRD17,ANKRD36C,ANKRD49,ANKS1A,ANP32A,ANXA1,AP4E1,AP5M1,APBB2,APC,APOBEC3A,APOBEC3B,APPBP2,ARG2,ARHGAP29,ARHGAP32,ARHGAP35,ARHGEF12,ARHGEF2,ARHGEF9,ARID5B,ARL4C,ARMC8,ARRDC3,ARRDC4,AS…	1157	50
Cancer, Gastrointestinal Disease, Organismal Injury and Abnormalities	Digestive system cancer	2.99e-30		0.403	AARS,AASDH,ABCA10,ABCA5,ABCF2,ABHD15,ABHD2,ABHD3,ABL2,ABRAXAS1,ACADSB,ACPP,ACSL5,ACTR3B,ADARB1,ADIRF,ADRB1,ADSL,AFAP1,AGK,AGL,AGPAT5,AIFM1,AK2,AKAP2,AKNA,AKT1S1,ALDH1B1,ALG8,ALS2,AMMECR1,AMN1,ANG,ANGEL2,ANK1,ANKRD12,ANKRD13C,ANKRD17,ANKRD36C,ANKRD49,ANKS1A,ANP32A,ANXA1,AP4E1,APBB2,APC,APOBEC3A,APPBP2,AQP3,ARHGAP29,ARHGAP32,ARHGAP35,ARHGEF12,ARHGEF2,ARHGEF9,ARID5B,ARL4C,ARMC8,ARRDC3,ARRDC4,ASH1L,A…	1077	48
Cancer, Organismal Injury and Abnormalities	Adenocarcinoma	3.41e-30		-1.263	AARS,AASDH,ABCA10,ABCA5,ABCF2,ABHD15,ABHD2,ABHD3,ABL2,ABRAXAS1,ACADM,ACADSB,ACPP,ACTR3B,ADARB1,ADRB1,ADSL,AFAP1,AGK,AGL,AGPAT5,AIFM1,AKAP2,AKNA,AKT1S1,ALDH1B1,ALG8,ALS2,AMMECR1,AMN1,ANGEL2,ANK1,ANKRD12,ANKRD13C,ANKRD17,ANKRD36C,ANKRD49,ANKS1A,ANP32A,ANXA1,AP4E1,AP5M1,APBB2,APC,APOBEC3A,APOBEC3B,APPBP2,ARG2,ARHGAP29,ARHGAP32,ARHGAP35,ARHGEF12,ARHGEF2,ARID5B,ARL4C,ARMC8,ARRDC3,ASH1L,ASNS,ASPM,ASXL2…	1072	47
Cancer, Organismal Injury and Abnormalities	Frequency of tumor	3.22e-29		-0.262	AASDH,ABCA10,ABCA5,ABCF2,ABHD2,ABHD3,ABL2,ABRAXAS1,ACADM,ACADSB,ACPP,ACTR3B,ADARB1,ADRB1,ADSL,AFAP1,AFDN,AGK,AGL,AGPAT5,AIFM1,AKAP2,AKNA,ALDH1B1,ALS2,AMMECR1,AMN1,ANK1,ANKRD12,ANKRD36C,ANKRD49,ANKS1A,ANP32A,ANXA1,AP4E1,AP5M1,APBB2,APC,APOBEC3A,APOBEC3B,APPBP2,ARG2,ARHGAP29,ARHGAP32,ARHGAP35,ARHGEF12,ARHGEF2,ARID5B,ARL4C,ARMC8,ARRDC3,ASH1L,ASNS,ASPM,ASXL2,ATF7IP,ATG4B,ATL3,ATM,ATP11A,ATP11C,ATP2B4…	856	40
Cancer, Organismal Injury and Abnormalities	Incidence of tumor	5.16e-29		-0.119	AASDH,ABCA10,ABCA5,ABCF2,ABHD2,ABHD3,ABL2,ABRAXAS1,ACADM,ACADSB,ACPP,ACTR3B,ADARB1,ADRB1,ADSL,AFAP1,AFDN,AGK,AGL,AGPAT5,AIFM1,AKAP2,AKNA,ALDH1B1,ALS2,AMMECR1,AMN1,ANK1,ANKRD12,ANKRD36C,ANKRD49,ANKS1A,ANP32A,ANXA1,AP4E1,AP5M1,APBB2,APC,APOBEC3A,APOBEC3B,APPBP2,ARG2,ARHGAP29,ARHGAP32,ARHGAP35,ARHGEF12,ARHGEF2,ARID5B,ARL4C,ARMC8,ARRDC3,ASH1L,ASNS,ASPM,ASXL2,ATF7IP,ATG4B,ATL3,ATM,ATP11A,ATP11C,ATP2B4…	858	40
Cancer, Gastrointestinal Disease, Organismal Injury and Abnormalities	Gastrointestinal tumor	9.49e-28		-0.808	AARS,AASDH,ABCA10,ABCA5,ABCF2,ABHD15,ABHD2,ABHD3,ABL2,ACADSB,ACPP,ACSL5,ACTR3B,ADARB1,ADIRF,ADRB1,ADSL,AFAP1,AGK,AGL,AGPAT5,AIFM1,AKAP2,AKNA,AKT1S1,ALDH1B1,ALG8,ALS2,AMMECR1,AMN1,ANGEL2,ANK1,ANKRD12,ANKRD13C,ANKRD17,ANKRD36C,ANKRD49,ANKS1A,ANXA1,AP4E1,APBB2,APC,APOBEC3A,APPBP2,AQP3,ARHGAP32,ARHGAP35,ARHGEF12,ARHGEF2,ARHGEF9,ARID5B,ARL4C,ARMC8,ARRDC3,ASH1L,ASNS,ASPM,ASXL2,ATF5,ATF7IP,ATG4B,ATL3,AT…	1008	47
Cancer, Organismal Injury and Abnormalities	Tumorigenesis of epithelial neoplasm	1.11e-27		0.592	AASDH,ABCA10,ABCA5,ABCF2,ABHD2,ABHD3,ABL2,ABRAXAS1,ACADM,ACADSB,ACPP,ACTR3B,ADARB1,ADSL,AFAP1,AGK,AGL,AGPAT5,AIFM1,AKAP2,AKNA,ALDH1B1,ALS2,AMMECR1,AMN1,ANK1,ANKRD12,ANKRD36C,ANKRD49,ANKS1A,ANP32A,ANXA1,AP4E1,AP5M1,APBB2,APC,APOBEC3A,APOBEC3B,APPBP2,ARG2,ARHGAP29,ARHGAP32,ARHGAP35,ARHGEF12,ARHGEF2,ARID5B,ARL4C,ARMC8,ARRDC3,ASH1L,ASNS,ASPM,ASXL2,ATF7IP,ATG4B,ATL3,ATM,ATP11A,ATP11C,ATP2B4,ATP7A,ATXN…	840	39
Cancer, Organismal Injury and Abnormalities	Development of malignant tumor	4.78e-27		-1.073	AASDH,ABCA10,ABCA5,ABCF2,ABHD2,ABHD3,ABL2,ABRAXAS1,ACADM,ACADSB,ACPP,ACTR3B,ADARB1,ADSL,AFAP1,AFDN,AGK,AGL,AGPAT5,AIFM1,AKAP2,AKNA,ALDH1B1,ALS2,AMMECR1,AMN1,ANK1,ANKRD12,ANKRD36C,ANKRD49,ANKS1A,ANP32A,ANXA1,AP4E1,AP5M1,APBB2,APC,APOBEC3A,APOBEC3B,APPBP2,ARG2,ARHGAP29,ARHGAP32,ARHGAP35,ARHGEF12,ARHGEF2,ARID5B,ARL4C,ARMC8,ARRDC3,ASH1L,ASNS,ASPM,ASXL2,ATF7IP,ATG4B,ATL3,ATM,ATP11A,ATP11C,ATP2B4,ATP7A…	837	39
Cancer, Organismal Injury and Abnormalities	Development of carcinoma	4.65e-26		-0.232	AASDH,ABCA10,ABCA5,ABCF2,ABHD2,ABHD3,ABL2,ABRAXAS1,ACADM,ACADSB,ACPP,ACTR3B,ADARB1,ADSL,AFAP1,AGK,AGL,AGPAT5,AIFM1,AKAP2,AKNA,ALDH1B1,ALS2,AMMECR1,AMN1,ANK1,ANKRD12,ANKRD36C,ANKRD49,ANKS1A,ANP32A,ANXA1,AP4E1,AP5M1,APBB2,APC,APOBEC3A,APOBEC3B,APPBP2,ARG2,ARHGAP29,ARHGAP32,ARHGAP35,ARHGEF12,ARHGEF2,ARID5B,ARL4C,ARMC8,ARRDC3,ASH1L,ASNS,ASPM,ASXL2,ATF7IP,ATG4B,ATL3,ATM,ATP11A,ATP11C,ATP2B4,ATP7A,ATXN…	825	38
Cancer, Gastrointestinal Disease, Organismal Injury and Abnormalities	Gastrointestinal carcinoma	1.09e-24		-0.019	AARS,AASDH,ABCA10,ABCA5,ABCF2,ABHD15,ABHD2,ABHD3,ABL2,ACADSB,ACPP,ACTR3B,ADARB1,ADRB1,ADSL,AFAP1,AGK,AGL,AGPAT5,AIFM1,AKAP2,AKNA,AKT1S1,ALDH1B1,ALG8,ALS2,AMMECR1,AMN1,ANGEL2,ANK1,ANKRD12,ANKRD13C,ANKRD17,ANKRD36C,ANKRD49,ANKS1A,ANXA1,AP4E1,APBB2,APC,APOBEC3A,APPBP2,ARHGAP32,ARHGAP35,ARHGEF12,ARHGEF2,ARID5B,ARMC8,ARRDC3,ASH1L,ASNS,ASPM,ASXL2,ATF5,ATF7IP,ATG4B,ATL3,ATM,ATP11A,ATP11C,ATP2B4,ATP6V1C1…	954	44
Cancer, Gastrointestinal Disease, Organismal Injury and Abnormalities	Gastrointestinal adenocarcinoma	7.55e-24			AARS,AASDH,ABCA10,ABCA5,ABCF2,ABHD15,ABHD2,ABHD3,ABL2,ACADSB,ACPP,ACTR3B,ADARB1,ADRB1,ADSL,AFAP1,AGK,AGL,AGPAT5,AIFM1,AKAP2,AKNA,AKT1S1,ALDH1B1,ALG8,ALS2,AMMECR1,AMN1,ANGEL2,ANK1,ANKRD12,ANKRD13C,ANKRD17,ANKRD36C,ANKRD49,ANKS1A,ANXA1,AP4E1,APBB2,APC,APOBEC3A,APPBP2,ARHGAP32,ARHGAP35,ARHGEF12,ARHGEF2,ARID5B,ARMC8,ARRDC3,ASH1L,ASNS,ASPM,ASXL2,ATF5,ATF7IP,ATL3,ATM,ATP11A,ATP11C,ATP2B4,ATP6V1C1,ATP7A…	935	42
Cancer, Gastrointestinal Disease, Organismal Injury and Abnormalities	Intestinal carcinoma	1.19e-23		0.356	AARS,AASDH,ABCA10,ABCA5,ABCF2,ABHD15,ABHD2,ABHD3,ABL2,ACADSB,ACPP,ACTR3B,ADARB1,ADRB1,ADSL,AFAP1,AGK,AGL,AGPAT5,AIFM1,AKAP2,AKNA,AKT1S1,ALDH1B1,ALG8,ALS2,AMMECR1,AMN1,ANGEL2,ANK1,ANKRD12,ANKRD13C,ANKRD17,ANKRD49,ANKS1A,ANXA1,AP4E1,APBB2,APC,APOBEC3A,APPBP2,ARHGAP32,ARHGAP35,ARHGEF12,ARHGEF2,ARID5B,ARMC8,ARRDC3,ASH1L,ASNS,ASPM,ASXL2,ATF5,ATF7IP,ATL3,ATM,ATP11A,ATP11C,ATP2B4,ATP6V1C1,ATP7A,ATXN1,AU…	923	43
Cancer, Gastrointestinal Disease, Organismal Injury and Abnormalities	Large intestine carcinoma	1.27e-23		0.857	AARS,AASDH,ABCA10,ABCA5,ABCF2,ABHD15,ABHD2,ABHD3,ABL2,ACADSB,ACPP,ACTR3B,ADARB1,ADRB1,ADSL,AFAP1,AGK,AGL,AGPAT5,AIFM1,AKAP2,AKNA,AKT1S1,ALDH1B1,ALG8,ALS2,AMMECR1,AMN1,ANGEL2,ANK1,ANKRD12,ANKRD13C,ANKRD17,ANKRD49,ANKS1A,ANXA1,AP4E1,APBB2,APC,APOBEC3A,APPBP2,ARHGAP32,ARHGAP35,ARHGEF12,ARHGEF2,ARID5B,ARMC8,ARRDC3,ASH1L,ASNS,ASPM,ASXL2,ATF5,ATF7IP,ATL3,ATM,ATP11A,ATP11C,ATP2B4,ATP6V1C1,ATP7A,ATXN1,AU…	922	43
Cancer, Gastrointestinal Disease, Organismal Injury and Abnormalities	Gastrointestinal tract cancer	2.58e-23		-0.294	AARS,AASDH,ABCA10,ABCA5,ABCF2,ABHD15,ABHD2,ABHD3,ABL2,ACADSB,ACPP,ACSL5,ACTR3B,ADARB1,ADIRF,ADRB1,ADSL,AFAP1,AGK,AGL,AGPAT5,AIFM1,AKAP2,AKNA,AKT1S1,ALDH1B1,ALG8,ALS2,AMMECR1,AMN1,ANGEL2,ANK1,ANKRD12,ANKRD13C,ANKRD17,ANKRD36C,ANKRD49,ANKS1A,ANXA1,AP4E1,APBB2,APC,APOBEC3A,APPBP2,AQP3,ARHGAP32,ARHGAP35,ARHGEF12,ARHGEF2,ARID5B,ARL4C,ARMC8,ARRDC3,ASH1L,ASNS,ASPM,ASXL2,ATF5,ATF7IP,ATG4B,ATL3,ATM,ATP11A…	979	46
Cancer, Gastrointestinal Disease, Organismal Injury and Abnormalities	Large intestine adenocarcinoma	4.94e-23			AARS,AASDH,ABCA10,ABCA5,ABCF2,ABHD15,ABHD2,ABHD3,ABL2,ACADSB,ACPP,ACTR3B,ADARB1,ADRB1,ADSL,AFAP1,AGK,AGL,AGPAT5,AIFM1,AKAP2,AKNA,AKT1S1,ALDH1B1,ALG8,ALS2,AMMECR1,AMN1,ANGEL2,ANK1,ANKRD12,ANKRD13C,ANKRD17,ANKRD49,ANKS1A,ANXA1,AP4E1,APBB2,APC,APOBEC3A,APPBP2,ARHGAP32,ARHGAP35,ARHGEF12,ARHGEF2,ARID5B,ARMC8,ARRDC3,ASH1L,ASNS,ASPM,ASXL2,ATF5,ATF7IP,ATL3,ATM,ATP11A,ATP11C,ATP2B4,ATP6V1C1,ATP7A,ATXN1,AU…	915	42
Cancer, Gastrointestinal Disease, Organismal Injury and Abnormalities	Intestinal tumor	3.28e-22		0.353	AARS,AASDH,ABCA10,ABCA5,ABCF2,ABHD15,ABHD2,ABHD3,ABL2,ACADSB,ACPP,ACSL5,ACTR3B,ADARB1,ADIRF,ADRB1,ADSL,AFAP1,AGK,AGL,AGPAT5,AIFM1,AKAP2,AKNA,AKT1S1,ALDH1B1,ALG8,ALS2,AMMECR1,AMN1,ANGEL2,ANK1,ANKRD12,ANKRD13C,ANKRD17,ANKRD49,ANKS1A,ANXA1,AP4E1,APBB2,APC,APOBEC3A,APPBP2,AQP3,ARHGAP32,ARHGAP35,ARHGEF12,ARHGEF2,ARID5B,ARL4C,ARMC8,ARRDC3,ASH1L,ASNS,ASPM,ASXL2,ATF5,ATF7IP,ATL3,ATM,ATP11A,ATP11C,ATP2B4,…	954	46
Cancer, Gastrointestinal Disease, Organismal Injury and Abnormalities	Large intestine neoplasm	6.22e-22		0.651	AARS,AASDH,ABCA10,ABCA5,ABCF2,ABHD15,ABHD2,ABHD3,ABL2,ACADSB,ACPP,ACSL5,ACTR3B,ADARB1,ADIRF,ADRB1,ADSL,AFAP1,AGK,AGL,AGPAT5,AIFM1,AKAP2,AKNA,AKT1S1,ALDH1B1,ALG8,ALS2,AMMECR1,AMN1,ANGEL2,ANK1,ANKRD12,ANKRD13C,ANKRD17,ANKRD49,ANKS1A,ANXA1,AP4E1,APBB2,APC,APOBEC3A,APPBP2,AQP3,ARHGAP32,ARHGAP35,ARHGEF12,ARHGEF2,ARID5B,ARL4C,ARMC8,ARRDC3,ASH1L,ASNS,ASPM,ASXL2,ATF5,ATF7IP,ATL3,ATM,ATP11A,ATP11C,ATP2B4,…	952	46
Cancer, Gastrointestinal Disease, Organismal Injury and Abnormalities	Intestinal cancer	1.14e-21		0.064	AARS,AASDH,ABCA10,ABCA5,ABCF2,ABHD15,ABHD2,ABHD3,ABL2,ACADSB,ACPP,ACSL5,ACTR3B,ADARB1,ADIRF,ADRB1,ADSL,AFAP1,AGK,AGL,AGPAT5,AIFM1,AKAP2,AKNA,AKT1S1,ALDH1B1,ALG8,ALS2,AMMECR1,AMN1,ANGEL2,ANK1,ANKRD12,ANKRD13C,ANKRD17,ANKRD49,ANKS1A,ANXA1,AP4E1,APBB2,APC,APOBEC3A,APPBP2,AQP3,ARHGAP32,ARHGAP35,ARHGEF12,ARHGEF2,ARID5B,ARL4C,ARMC8,ARRDC3,ASH1L,ASNS,ASPM,ASXL2,ATF5,ATF7IP,ATL3,ATM,ATP11A,ATP11C,ATP2B4,…	949	46
Cancer, Organismal Injury and Abnormalities	Malignant genitourinary solid tumor	1.7e-21		0.065	AARS,ABCA10,ABCA5,ABCF2,ABHD15,ABHD2,ABHD3,ABL2,ABRAXAS1,ACADM,ACADSB,ACPP,ADRB1,ADSL,AFAP1,AGK,AGL,AGPAT5,AIFM1,AKAP2,AKNA,ALDH1B1,ALS2,AMN1,ANG,ANK1,ANKRD12,ANKRD13C,ANKRD17,ANKRD36C,ANKS1A,ANXA1,AP4E1,AP5M1,APBB2,APC,APOBEC3A,APOBEC3B,ARG2,ARHGAP29,ARHGAP32,ARHGAP35,ARHGEF12,ARHGEF2,ARID5B,ARL17A/ARL17B,ARL4C,ARRDC3,ASH1L,ASNS,ASPM,ASXL2,ATF7IP,ATL3,ATM,ATP11A,ATP11C,ATP2B4,ATP7A,ATXN1,BACH1,B…	826	47
Cancer, Gastrointestinal Disease, Organismal Injury and Abnormalities	Malignant neoplasm of large intestine	2.59e-21		0.378	AARS,AASDH,ABCA10,ABCA5,ABCF2,ABHD15,ABHD2,ABHD3,ABL2,ACADSB,ACPP,ACSL5,ACTR3B,ADARB1,ADIRF,ADRB1,ADSL,AFAP1,AGK,AGL,AGPAT5,AIFM1,AKAP2,AKNA,AKT1S1,ALDH1B1,ALG8,ALS2,AMMECR1,AMN1,ANGEL2,ANK1,ANKRD12,ANKRD13C,ANKRD17,ANKRD49,ANKS1A,ANXA1,AP4E1,APBB2,APC,APOBEC3A,APPBP2,AQP3,ARHGAP32,ARHGAP35,ARHGEF12,ARHGEF2,ARID5B,ARL4C,ARMC8,ARRDC3,ASH1L,ASNS,ASPM,ASXL2,ATF5,ATF7IP,ATL3,ATM,ATP11A,ATP11C,ATP2B4,…	947	46
Cancer, Organismal Injury and Abnormalities	Genitourinary tumor	3.25e-21		0.492	AARS,ABCA10,ABCA5,ABCF2,ABHD15,ABHD2,ABHD3,ABL2,ABRAXAS1,ACADM,ACADSB,ACPP,ADARB1,ADRB1,ADSL,AFAP1,AGK,AGL,AGPAT5,AIFM1,AK2,AKAP2,AKNA,ALDH1B1,ALS2,AMN1,ANG,ANK1,ANKRD12,ANKRD13C,ANKRD17,ANKRD36C,ANKS1A,ANXA1,AP4E1,AP5M1,APBB2,APC,APOBEC3A,APOBEC3B,ARG2,ARHGAP29,ARHGAP32,ARHGAP35,ARHGEF12,ARHGEF2,ARID5B,ARL17A/ARL17B,ARL4C,ARRDC3,ASH1L,ASNS,ASPM,ASXL2,ATF7IP,ATL3,ATM,ATP11A,ATP11C,ATP2B4,ATP7A,AT…	838	47
Cancer, Organismal Injury and Abnormalities, Reproductive System Disease	Genital tumor	5.88e-20		-0.474	AARS,ABCA10,ABCA5,ABCF2,ABHD15,ABHD2,ABHD3,ABL2,ABRAXAS1,ACADM,ACADSB,ACPP,ADARB1,ADRB1,ADSL,AFAP1,AGK,AGL,AGPAT5,AIFM1,AK2,AKAP2,AKNA,ALDH1B1,ALS2,AMN1,ANG,ANK1,ANKRD12,ANKRD17,ANKRD36C,ANKS1A,ANXA1,AP4E1,APBB2,APC,APOBEC3A,APOBEC3B,ARG2,ARHGAP29,ARHGAP32,ARHGAP35,ARHGEF12,ARID5B,ARL17A/ARL17B,ARL4C,ARRDC3,ASH1L,ASNS,ASPM,ASXL2,ATF7IP,ATL3,ATM,ATP11A,ATP11C,ATP2B4,ATP7A,ATXN1,BACH1,BAIAP2L1,BCAR…	715	37
Gastrointestinal Disease, Hepatic System Disease, Organismal Injury and Abnormalities	Liver lesion	1.7e-19		-1.526	AASDH,ABCA10,ABCA5,ABCF2,ABHD3,ABL2,ABRAXAS1,ACADM,ACADSB,ACAT2,ACPP,ACTR3B,ADARB1,ADSL,AFAP1,AGK,AIFM1,AK2,AKAP2,AKNA,ALDH1B1,ALG8,ALS2,AMN1,ANG,ANGEL2,ANK1,ANKRD12,ANKRD16,ANKRD17,ANKRD36C,ANKRD49,ANKS1A,ANP32A,ANXA1,AP4E1,APBB2,APC,APOBEC3A,APPBP2,AQP3,ARHGAP29,ARHGAP32,ARHGAP35,ARHGEF12,ARHGEF2,ARHGEF9,ARID5B,ARRDC4,ASH1L,ASNS,ASPM,ASXL2,ATF5,ATF7IP,ATG4B,ATL3,ATM,ATP11A,ATP11C,ATP2B4,ATP7A,A…	848	40
Cancer, Organismal Injury and Abnormalities	Breast or colorectal cancer	2.19e-19		0.569	AASDH,ABCA10,ABCA5,ABCF2,ABHD2,ABHD3,ABL2,ACPP,ACSL5,ACTR3B,ADARB1,ADIRF,ADRB1,ADSL,AFAP1,AGL,AGPAT5,AKAP2,ALDH1B1,ALS2,AMMECR1,ANG,ANK1,ANKRD12,ANKRD13C,ANKRD49,ANKS1A,ANXA1,APC,APOBEC3B,APPBP2,AQP3,ARHGAP32,ARHGAP35,ARHGEF2,ARID5B,ARL4C,ARMC8,ASH1L,ASNS,ASXL2,ATF7IP,ATL3,ATM,ATP11A,ATP11C,ATP2B4,ATP7A,ATXN1,AURKC,AUTS2,B3GALT6,BACE2,BAIAP2L1,BCAR3,BCL2L11,BCL2L13,BCL6,BCR,BEND3,BLZF1,BMPR2,BPTF…	712	42
Cancer, Organismal Injury and Abnormalities	Genitourinary adenocarcinoma	2.47e-19		-1.029	AARS,ABCA10,ABCA5,ABCF2,ABHD15,ABHD2,ABHD3,ABL2,ABRAXAS1,ACADM,ACADSB,ACPP,ADRB1,ADSL,AGK,AGL,AGPAT5,AIFM1,AKAP2,AKNA,ALDH1B1,ALS2,AMN1,ANK1,ANKRD12,ANKRD17,ANKRD36C,ANKS1A,AP4E1,AP5M1,APBB2,APC,APOBEC3A,ARG2,ARHGAP29,ARHGAP32,ARHGAP35,ARHGEF12,ARID5B,ARL4C,ARRDC3,ASH1L,ASNS,ASPM,ASXL2,ATF7IP,ATL3,ATM,ATP11A,ATP11C,ATP2B4,ATXN1,BACH1,BAIAP2L1,BCAR3,BCL2L11,BCL6,BCR,BIK,BMP2K,BMPR2,BNIP3L,BPTF,C17…	658	30
Cancer, Organismal Injury and Abnormalities	Pelvic tumor	2.55e-19		-0.196	AARS,ABCA10,ABCA5,ABCF2,ABHD15,ABHD2,ABHD3,ABL2,ABRAXAS1,ACADM,ACADSB,ACPP,ADARB1,ADRB1,ADSL,AFAP1,AGK,AGL,AGPAT5,AIFM1,AK2,AKAP2,AKNA,ALDH1B1,ALS2,AMN1,ANG,ANK1,ANKRD12,ANKRD17,ANKRD36C,ANKRD49,ANKS1A,ANXA1,AP4E1,APBB2,APC,APOBEC3A,APOBEC3B,ARG2,ARHGAP29,ARHGAP32,ARHGAP35,ARHGEF12,ARID5B,ARL17A/ARL17B,ARL4C,ARMC8,ARRDC3,ASH1L,ASNS,ASPM,ASXL2,ATF7IP,ATL3,ATM,ATP11A,ATP11C,ATP2B4,ATP7A,ATXN1,BACH1…	731	38
Cancer, Organismal Injury and Abnormalities, Reproductive System Disease	Genital tract cancer	4.62e-18		-1.01	AARS,ABCA10,ABCA5,ABCF2,ABHD15,ABHD2,ABHD3,ABL2,ABRAXAS1,ACADM,ACADSB,ACPP,ADRB1,ADSL,AFAP1,AGK,AGL,AGPAT5,AIFM1,AKAP2,AKNA,ALDH1B1,ALS2,AMN1,ANG,ANK1,ANKRD12,ANKRD17,ANKRD36C,ANKS1A,ANXA1,AP4E1,APBB2,APC,APOBEC3A,APOBEC3B,ARG2,ARHGAP29,ARHGAP32,ARHGAP35,ARHGEF12,ARID5B,ARL17A/ARL17B,ARL4C,ARRDC3,ASH1L,ASNS,ASPM,ASXL2,ATF7IP,ATL3,ATM,ATP11A,ATP11C,ATP2B4,ATP7A,ATXN1,BACH1,BAIAP2L1,BCAR3,BCL2L11,B…	696	35
Cancer, Gastrointestinal Disease, Hepatic System Disease, Organismal Injury and Abnormalities	Liver tumor	5.69e-18		1.034	AASDH,ABCA10,ABCA5,ABCF2,ABHD3,ABL2,ABRAXAS1,ACADM,ACADSB,ACAT2,ACPP,ACTR3B,ADARB1,ADSL,AFAP1,AGK,AIFM1,AK2,AKAP2,AKNA,ALDH1B1,ALG8,ALS2,AMN1,ANG,ANGEL2,ANK1,ANKRD12,ANKRD16,ANKRD17,ANKRD36C,ANKRD49,ANKS1A,ANP32A,ANXA1,AP4E1,APBB2,APC,APOBEC3A,APPBP2,AQP3,ARHGAP29,ARHGAP32,ARHGAP35,ARHGEF12,ARHGEF2,ARHGEF9,ARID5B,ARRDC4,ASH1L,ASNS,ASPM,ASXL2,ATF5,ATF7IP,ATG4B,ATL3,ATM,ATP11A,ATP11C,ATP2B4,ATP7A,A…	830	36
Cancer, Organismal Injury and Abnormalities	Pelvic cancer	6.17e-18		-0.636	AARS,ABCA10,ABCA5,ABCF2,ABHD15,ABHD2,ABHD3,ABL2,ABRAXAS1,ACADM,ACADSB,ACPP,ADRB1,ADSL,AFAP1,AGK,AGL,AGPAT5,AIFM1,AKAP2,AKNA,ALDH1B1,ALS2,AMN1,ANG,ANK1,ANKRD12,ANKRD17,ANKRD36C,ANKRD49,ANKS1A,ANXA1,AP4E1,APBB2,APC,APOBEC3A,APOBEC3B,ARG2,ARHGAP29,ARHGAP32,ARHGAP35,ARHGEF12,ARID5B,ARL17A/ARL17B,ARL4C,ARMC8,ARRDC3,ASH1L,ASNS,ASPM,ASXL2,ATF7IP,ATL3,ATM,ATP11A,ATP11C,ATP2B4,ATP7A,ATXN1,BACH1,BAIAP2L1,B…	714	36
Cancer, Organismal Injury and Abnormalities	Genitourinary carcinoma	9.08e-18		-0.453	AARS,ABCA10,ABCA5,ABCF2,ABHD15,ABHD2,ABHD3,ABL2,ABRAXAS1,ACADM,ACADSB,ACPP,ADRB1,ADSL,AFAP1,AGK,AGL,AGPAT5,AIFM1,AKAP2,AKNA,ALDH1B1,ALS2,AMN1,ANK1,ANKRD12,ANKRD17,ANKRD36C,ANKS1A,ANXA1,AP4E1,AP5M1,APBB2,APC,APOBEC3A,ARG2,ARHGAP29,ARHGAP32,ARHGAP35,ARHGEF12,ARID5B,ARL4C,ARRDC3,ASH1L,ASNS,ASPM,ASXL2,ATF7IP,ATL3,ATM,ATP11A,ATP11C,ATP2B4,ATP7A,ATXN1,BACH1,BAIAP2L1,BCAR3,BCL2L11,BCL6,BCR,BIK,BMP2K,BMP…	698	34
Cell Death and Survival	Necrosis	3.76e-17		1.327	AARS,ABL2,ACACA,ADARB1,ADRB1,AFAP1,AIFM1,AKIRIN2,AKT1S1,ALS2,ANG,ANP32A,ANXA1,APC,APOBEC3B,ARG2,ASNS,ATF5,ATM,ATP2B4,ATP7A,ATXN1,BACH1,BAZ1A,BCL2L11,BCL2L13,BCL6,BCR,BID,BIK,BIRC3,BMPR2,BNIP3L,BTG1,CAMK2D,CAPN10,CASP4,CASP6,CAST,CAV1,CBX5,CCDC6,CCDC86,CCK,CCT5,CD44,CD55,CD59,CDA,CDC6,CDCP1,CDK6,CDKN2D,CEACAM6,CEBPB,CERS6,CFLAR,CHI3L1,CHKA,CLU,CLYBL,COL4A1,COMMD4,CPEB4,CRADD,CREB3L2,CREBBP,CSTA,CT…	363	44
Cell Death and Survival	Cell death of tumor cell lines	2.91e-16	Increased	2.259	ABL2,ACACA,ADRB1,AFAP1,AIFM1,AKT1S1,ALS2,ANG,APC,ASNS,ATM,ATXN1,BACH1,BAZ1A,BCL2L11,BCL2L13,BCL6,BCR,BID,BIK,BIRC3,BNIP3L,BTG1,CASP4,CASP6,CAST,CAV1,CBX5,CCDC6,CCK,CCT5,CD44,CD55,CD59,CDA,CDC6,CDCP1,CDK6,CDKN2D,CEACAM6,CEBPB,CERS6,CFLAR,CHKA,CLU,CLYBL,COL4A1,CREB3L2,CREBBP,CSTA,CTH,CUL1,CYFIP2,CYLD,DAB2,DDIT3,DDIT4,DDX58,DHCR24,DHCR7,DHFR,DHX9,DIDO1,DNMT3A,DOCK1,DST,DTD2,EGFR,EHF,EIF2AK4,EIF4EBP1…	238	38
Cell Death and Survival	Cell death	6.21e-16		1.564	AARS,ABL2,ACACA,ADARB1,ADRB1,AFAP1,AIFM1,AKIRIN2,AKT1S1,ALS2,ANG,ANK1,ANP32A,ANXA1,APBB2,APC,APOBEC3B,AQP3,ARG2,ARHGAP35,ARHGEF2,ASNS,ATF5,ATM,ATP11C,ATP2B4,ATP7A,ATXN1,BACH1,BAZ1A,BCL2L11,BCL2L13,BCL6,BCR,BFAR,BID,BIK,BIRC3,BMPR2,BNIP3L,BRCC3,BTG1,C1GALT1C1,CALCOCO2,CALM1 (includes others),CAMK2D,CAPN10,CAPRIN2,CASP4,CASP6,CAST,CAV1,CBX4,CBX5,CCDC6,CCDC86,CCK,CCT5,CD44,CD55,CD59,CDA,CDC6,CDCP1,C…	434	46
Cancer, Organismal Injury and Abnormalities	Development of adenocarcinoma	1.04e-15		-1.588	ABCA10,ABCA5,ABCF2,ABHD2,ABHD3,ABL2,ABRAXAS1,ACADM,ACADSB,ACPP,ADSL,AGK,AGL,AIFM1,AKAP2,AKNA,ALDH1B1,ALS2,AMN1,ANK1,ANKRD12,ANKRD36C,ANKS1A,ANP32A,AP4E1,AP5M1,APBB2,APC,APOBEC3A,APOBEC3B,ARG2,ARHGAP29,ARHGAP32,ARHGAP35,ARHGEF12,ARID5B,ARL4C,ARRDC3,ASH1L,ASNS,ASPM,ASXL2,ATF7IP,ATM,ATP11C,ATXN1,BACE2,BACH1,BAIAP2L1,BAZ1A,BCL6,BCR,BMP2K,BNIP3L,C3orf62,CACNG6,CALCOCO2,CALM1 (includes others),CAPRIN2,…	533	27
Cell Death and Survival	Apoptosis	1.55e-15		1.26	AARS,ABL2,ACACA,ADARB1,ADRB1,AIFM1,AKIRIN2,AKT1S1,ALS2,ANG,ANP32A,ANXA1,APBB2,APC,APOBEC3B,AQP3,ARG2,ARHGAP35,ASNS,ATF5,ATM,ATP11C,ATP2B4,ATP7A,ATXN1,BACH1,BAZ1A,BCL2L11,BCL2L13,BCL6,BCR,BFAR,BID,BIK,BIRC3,BMPR2,BNIP3L,BTG1,CAMK2D,CAPN10,CAPRIN2,CASP4,CASP6,CAST,CAV1,CBX4,CBX5,CCDC6,CCDC86,CCK,CD44,CD55,CD59,CDC6,CDCP1,CDK6,CDKN2D,CEACAM6,CEBPB,CERS6,CFLAR,CFTR,CHI3L1,CHKA,CLU,COL4A1,CPEB4,CRADD,…	351	43
Cancer, Organismal Injury and Abnormalities, Reproductive System Disease	Tumorigenesis of reproductive tract	3.62e-15		0.256	ABCA10,ABCA5,ABCF2,ABHD2,ABRAXAS1,ACADM,ACADSB,ACPP,ADARB1,ADRB1,ADSL,AGK,AGL,AIFM1,AK2,AKAP2,AKNA,ALDH1B1,ALS2,AMN1,ANG,ANK1,ANKRD12,ANKRD36C,ANKS1A,ANXA1,AP4E1,APBB2,APC,APOBEC3A,APOBEC3B,ARG2,ARHGAP29,ARHGAP32,ARHGAP35,ARHGEF12,ARID5B,ARL4C,ARRDC3,ASH1L,ASPM,ASXL2,ATF7IP,ATM,ATP11C,ATP7A,BACH1,BAIAP2L1,BCL2L11,BCL6,BCR,BIK,BMP2K,C3orf62,CA2,CACNG6,CALCOCO2,CALM1 (includes others),CAPRIN2,CASK,…	516	32
Cancer, Gastrointestinal Disease, Organismal Injury and Abnormalities	Development of digestive organ tumor	4.34e-15		0.435	AASDH,ABCA10,ABCA5,ABCF2,ABHD2,ABL2,ACPP,ACTR3B,ADARB1,AFAP1,AGL,AGPAT5,AKAP2,ALDH1B1,ALS2,AMMECR1,ANK1,ANKRD49,ANKS1A,ANXA1,APC,APPBP2,ARHGAP32,ARHGAP35,ARHGEF2,ARID5B,ARMC8,ASH1L,ASNS,ASXL2,ATF7IP,ATG4B,ATL3,ATM,ATP11A,ATP11C,ATP2B4,ATP7A,ATXN1,AURKC,AUTS2,B3GALT6,BACE2,BAIAP2L1,BCL2L11,BCL2L13,BCL6,BCR,BEND3,BLZF1,BMP2K,BMPR2,BTBD7,C1orf116,C1RL,C21orf33/LOC102724023,C21orf91,CA2,CALM1 (includ…	575	29
Cancer, Organismal Injury and Abnormalities	Breast or pancreatic cancer	5.2e-15		0.772	AARS,AASDH,ABCA10,ABCF2,ABHD2,ABHD3,ABL2,ABRAXAS1,ACPP,ADRB1,ADSL,AGK,AGL,AGPAT5,AIFM1,AKAP2,AKNA,ALDH1B1,ALS2,ANG,ANK1,ANKRD12,ANKRD13C,ANKRD36C,ANKRD49,ANP32A,ANXA1,AP4E1,APC,APOBEC3B,ARG2,ARHGAP32,ARHGAP35,ARHGEF12,ARHGEF2,ARID5B,ARL4C,ASH1L,ASPM,ATL3,ATM,ATP11A,ATP11C,ATP2B4,BACE2,BAIAP2L1,BCAR3,BCL2L11,BCL6,BCR,BFAR,BMP2K,BMPR2,BPTF,C1orf74,C1RL,C21orf33/LOC102724023,C3orf62,C5orf51,C6orf203…	576	40
Cancer, Organismal Injury and Abnormalities, Reproductive System Disease	Female genital neoplasm	5.37e-15		0.256	ABCA10,ABCA5,ABCF2,ABHD2,ABRAXAS1,ACADM,ACADSB,ACPP,ADARB1,ADRB1,ADSL,AGK,AGL,AIFM1,AK2,AKAP2,AKNA,ALDH1B1,ALS2,AMN1,ANG,ANK1,ANKRD12,ANKRD36C,ANKS1A,ANXA1,AP4E1,APBB2,APC,APOBEC3A,APOBEC3B,ARG2,ARHGAP29,ARHGAP32,ARHGAP35,ARHGEF12,ARID5B,ARL4C,ARRDC3,ASH1L,ASPM,ASXL2,ATF7IP,ATM,ATP11C,ATP7A,BACH1,BAIAP2L1,BCL2L11,BCL6,BCR,BIK,BMP2K,C3orf62,CA2,CACNG6,CALCOCO2,CALM1 (includes others),CAPRIN2,CASK,…	516	32
Cancer, Organismal Injury and Abnormalities	Cancer of secretory structure	8.65e-15		-0.272	AARS,AASDH,ABCA5,ABHD15,ABHD3,ABL2,ABRAXAS1,ACADM,ACPP,ADRB1,ADSL,AFAP1,AGL,AGPAT5,AIFM1,AKAP2,AKNA,ALS2,ANK1,ANKRD12,ANKRD17,ANKRD36C,ANKRD49,ANP32A,ANXA1,AP4E1,APC,ARHGAP29,ARHGAP32,ARHGAP35,ARHGEF12,ARHGEF2,ARID5B,ARL17A/ARL17B,ARRDC3,ASH1L,ASNS,ASPM,ASXL2,ATF5,ATF7IP,ATL3,ATM,ATP11A,ATP11C,ATP2B4,ATXN1,AUTS2,BACE2,BACH1,BAIAP2L1,BCAR3,BCL2L11,BCR,BFAR,BMP2K,BMPR2,BNIP3L,BPTF,C17orf80,C1orf116…	587	33
Cell Death and Survival	Apoptosis of tumor cell lines	1.03e-14	Increased	2.553	ABL2,ACACA,AIFM1,AKT1S1,ALS2,APC,ASNS,ATM,BACH1,BAZ1A,BCL2L11,BCL2L13,BCL6,BCR,BID,BIK,BIRC3,BNIP3L,CASP4,CASP6,CAST,CAV1,CBX5,CCDC6,CCK,CD44,CD55,CD59,CDC6,CDCP1,CDK6,CDKN2D,CEACAM6,CEBPB,CERS6,CFLAR,CHKA,CLU,COL4A1,CREBBP,CSTA,CTH,CYFIP2,CYLD,DAB2,DDIT3,DDIT4,DDX58,DHCR24,DHX9,DIDO1,DTD2,EGFR,EHF,EIF2AK4,EIF4EBP1,ENDOG,ETS2,EZH2,FADD,FANCA,FANCF,FBXO25,FBXO32,FER,FLNB,FOSL1,FOXK2,GADD45B,GAST,G…	193	34
Cell Cycle	Cell cycle progression	1.27e-14		-0.203	ADARB1,ANGEL2,ANKRD17,ANKS1A,APBB2,APC,ARHGAP32,ASNS,ATM,BAZ1A,BCL2L11,BCL6,BCR,BMPR2,BOP1,BTG1,CAMK2N1,CASP6,CAST,CAV1,CCK,CCNB3,CCNF,CCNG2,CCPG1,CD44,CD59,CDC16,CDC6,CDK6,CDKN2D,CEBPB,CHD4,CLU,CREBBP,CTH,CUL1,CYLD,DDIT3,DDIT4,DDX58,DHFR,DHX9,DMRT1,EGFR,EHF,EIF4EBP1,EMP1,ERRFI1,ESCO2,EZH2,FADD,FANCA,FBXO4,FER,FOSL1,FOSL2,FOXK1,FRS2,FZR1,GADD45B,GAST,GDPD5,GRB10,GSK3B,GTF2H1,GTSE1,HAS3,HAUS6,HBEG…	167	31
Cellular Development, Cellular Growth and Proliferation	Cell proliferation of tumor cell lines	2.12e-14		-0.351	ABL2,ACACA,ACPP,ACSL5,ADSL,AFAP1,AGK,AKIRIN2,AKT1S1,ANG,ANXA1,APC,ARHGEF2,ARL4C,ARRDC3,ASNS,ATF5,ATM,ATP7A,BACE2,BAIAP2L1,BCAR3,BCL2L11,BCL6,BCR,BID,BMPR2,BOP1,CAMK2D,CAMK2N1,CAV1,CCDC6,CCNG2,CD44,CD59,CDC16,CDCP1,CDK6,CDKN2D,CEACAM6,CEBPB,CFLAR,CHD4,CHKA,CLDN2,CLU,CLYBL,CRNDE,CXCL1,CYP1A1,CYP3A5,DAB2,DDIT3,DDX58,DIDO1,DUSP10,EGFR,EHF,EIF2AK1,EIF2AK4,EIF4A1,EIF4EBP1,EIF4EBP2,EIF5A,ELK4,EMP1,EPHA4…	244	42
Cancer, Gastrointestinal Disease, Organismal Injury and Abnormalities	Development of colorectal tumor	3.12e-14		0.857	AASDH,ABCA10,ABCA5,ABCF2,ABHD2,ABL2,ACPP,ACTR3B,ADARB1,AFAP1,AGL,AGPAT5,AKAP2,ALDH1B1,ALS2,AMMECR1,ANK1,ANKRD49,ANKS1A,ANXA1,APC,APPBP2,ARHGAP32,ARHGAP35,ARHGEF2,ARID5B,ARMC8,ASH1L,ASNS,ASXL2,ATF7IP,ATL3,ATM,ATP11A,ATP11C,ATP2B4,ATP7A,ATXN1,AURKC,AUTS2,B3GALT6,BACE2,BAIAP2L1,BCL2L11,BCL2L13,BCL6,BCR,BEND3,BLZF1,BMPR2,BTBD7,C1orf116,C1RL,C21orf33/LOC102724023,C21orf91,CA2,CAMK2N1,CAPN10,CARD6,CARS…	516	27
Cancer, Gastrointestinal Disease, Organismal Injury and Abnormalities	Colon tumor	3.35e-14		0.438	AASDH,ABCA10,ABCA5,ABCF2,ABHD2,ABL2,ACPP,ACTR3B,ADARB1,ADSL,AFAP1,AGL,AGPAT5,AKAP2,ALDH1B1,ALS2,AMMECR1,ANK1,ANKRD49,ANKS1A,ANXA1,APC,APPBP2,AQP3,ARHGEF2,ARID5B,ASH1L,ASNS,ASXL2,ATF7IP,ATL3,ATM,ATP11A,ATP11C,ATP7A,ATXN1,AURKC,AUTS2,B3GALT6,BACE2,BAIAP2L1,BCL2L11,BCL2L13,BCL6,BCR,BEND3,BLZF1,BMPR2,BTBD7,C1orf116,C1RL,C21orf33/LOC102724023,C21orf91,CA2,CAMK2N1,CAPN10,CARD6,CARS,CASK,CASP4,CAST,CAV1…	519	31
Cancer, Gastrointestinal Disease, Organismal Injury and Abnormalities	Colorectal carcinoma	4.38e-14			AASDH,ABCA10,ABCA5,ABCF2,ABHD2,ABL2,ACPP,ACTR3B,ADARB1,AFAP1,AGL,AGPAT5,AKAP2,ALDH1B1,ALS2,AMMECR1,ANK1,ANKRD49,ANKS1A,ANXA1,APC,APPBP2,ARHGAP32,ARHGAP35,ARHGEF2,ARID5B,ARMC8,ASH1L,ASNS,ASXL2,ATF7IP,ATL3,ATM,ATP11A,ATP11C,ATP2B4,ATP7A,ATXN1,AURKC,AUTS2,B3GALT6,BACE2,BAIAP2L1,BCL2L11,BCL2L13,BCL6,BCR,BEND3,BLZF1,BMPR2,BTBD7,C1orf116,C1RL,C21orf33/LOC102724023,C21orf91,CA2,CAMK2N1,CAPN10,CARD6,CARS…	515	27
Cancer, Gastrointestinal Disease, Organismal Injury and Abnormalities	Colon cancer	4.58e-14		-0.106	AASDH,ABCA10,ABCA5,ABCF2,ABHD2,ABL2,ACPP,ACTR3B,ADARB1,ADSL,AFAP1,AGL,AGPAT5,AKAP2,ALDH1B1,ALS2,AMMECR1,ANK1,ANKRD49,ANKS1A,ANXA1,APC,APPBP2,AQP3,ARHGEF2,ARID5B,ASH1L,ASNS,ASXL2,ATF7IP,ATL3,ATM,ATP11A,ATP11C,ATP7A,ATXN1,AURKC,AUTS2,B3GALT6,BACE2,BAIAP2L1,BCL2L11,BCL2L13,BCL6,BCR,BEND3,BLZF1,BMPR2,BTBD7,C1orf116,C1RL,C21orf33/LOC102724023,C21orf91,CA2,CAMK2N1,CAPN10,CARD6,CARS,CASK,CASP4,CAST,CAV1…	514	31
Cancer, Gastrointestinal Disease, Hepatic System Disease, Organismal Injury and Abnormalities	Liver cancer	7.17e-14		1.457	ABCA10,ABCA5,ABCF2,ABHD3,ABL2,ABRAXAS1,ACADSB,ACPP,ACTR3B,ADARB1,AGK,AIFM1,AK2,AKNA,ALG8,ALS2,AMN1,ANG,ANK1,ANKRD12,ANKRD17,ANXA1,AP4E1,APBB2,APC,ARHGAP29,ARHGAP35,ARHGEF12,ARHGEF2,ARHGEF9,ARID5B,ARRDC4,ASH1L,ASPM,ATF5,ATL3,ATM,ATP11A,ATP11C,ATP7A,ATXN1,AUTS2,BACH1,BAZ1A,BCDIN3D,BCL2L11,BCL6,BCR,BCS1L,BLZF1,BMPR2,BPTF,BTBD7,C17orf80,C3orf62,C7orf25,CA2,CALCOCO2,CAMK2D,CAMK2N1,CAPN8,CARD6,CARS,CAS…	515	30
Organismal Survival	Organismal death	7.31e-14		1.269	ABCA5,ABL2,ACACA,ACADM,ADARB1,ADRB1,AFDN,AGL,AIFM1,AKIRIN2,AKNA,ANKRD17,ANXA1,APBB2,APC,ARHGAP35,ARHGEF12,ARID5B,ATM,BACE2,BCL2L11,BCL6,BCR,BFAR,BID,BIK,BIRC3,BMPR2,BNIP3L,BPTF,C1GALT1C1,C7orf25,CASK,CASP4,CAST,CAV1,CBX4,CCDC86,CCNF,CD44,CD55,CD59,CDA,CDCP1,CDK6,CDKN2D,CEBPB,CFLAR,CFTR,CHD4,CHKA,CLDN1,CLK1,COL4A1,CREB3L2,CREB5,CREBBP,CRNDE,CTH,CUL1,CXCL2,CXCL3,CYLD,CYP1A1,DAB2,DAG1,DDX58,DHCR7,DH…	324	36
Cancer, Organismal Injury and Abnormalities, Reproductive System Disease	Female genital tract adenocarcinoma	2.35e-13			ABCA10,ABCA5,ABCF2,ABHD2,ABRAXAS1,ACADM,ACADSB,ACPP,ADSL,AGK,AGL,AIFM1,AKAP2,AKNA,ALDH1B1,ALS2,AMN1,ANK1,ANKRD12,ANKRD36C,ANKS1A,AP4E1,APBB2,APC,APOBEC3A,ARG2,ARHGAP29,ARHGAP32,ARHGAP35,ARHGEF12,ARID5B,ARL4C,ARRDC3,ASH1L,ASPM,ASXL2,ATF7IP,ATM,ATP11C,BACH1,BAIAP2L1,BCL6,BCR,BIK,BMP2K,C3orf62,CA2,CACNG6,CALCOCO2,CALM1 (includes others),CAPRIN2,CASK,CASP4,CAST,CCDC6,CCNB3,CCNQ,CCPG1,CCT5,CD44,CD55,C…	427	23
Organismal Survival	Morbidity or mortality	2.53e-13		1.455	ABCA5,ABL2,ACACA,ACADM,ADARB1,ADRB1,AFDN,AGL,AIFM1,AKIRIN2,AKNA,ANKRD17,ANXA1,APBB2,APC,ARHGAP35,ARHGEF12,ARID5B,ATM,BACE2,BCL2L11,BCL6,BCR,BFAR,BID,BIK,BIRC3,BMPR2,BNIP3L,BPTF,C1GALT1C1,C7orf25,CASK,CASP4,CAST,CAV1,CBX4,CCDC86,CCNF,CD44,CD55,CD59,CDA,CDCP1,CDK6,CDKN2D,CEBPB,CFLAR,CFTR,CHD4,CHKA,CLDN1,CLK1,COL4A1,CREB3L2,CREB5,CREBBP,CRNDE,CTH,CUL1,CXCL2,CXCL3,CYLD,CYP1A1,DAB2,DAG1,DDX58,DHCR7,DH…	325	36
Cancer, Organismal Injury and Abnormalities, Reproductive System Disease	Development of genital tumor	2.92e-13	Increased	2.214	ABCA10,ABCA5,ABCF2,ABHD2,ABRAXAS1,ACADM,ACADSB,ACPP,ADSL,AGK,AGL,AIFM1,AKAP2,AKNA,ALDH1B1,ALS2,AMN1,ANK1,ANKRD12,ANKRD36C,ANKS1A,AP4E1,APBB2,APC,APOBEC3A,ARG2,ARHGAP29,ARHGAP32,ARHGAP35,ARHGEF12,ARID5B,ARL4C,ARRDC3,ASH1L,ASPM,ASXL2,ATF7IP,ATM,ATP11C,ATP7A,BACH1,BAIAP2L1,BCL6,BCR,BMP2K,C3orf62,CACNG6,CALCOCO2,CALM1 (includes others),CAPRIN2,CASK,CASP4,CAST,CBX4,CCDC6,CCNB3,CCNQ,CCPG1,CCT5,CD44,CD5…	445	23
Cancer, Gastrointestinal Disease, Organismal Injury and Abnormalities	Colorectal tumor	3.44e-13		0.509	AASDH,ABCA10,ABCA5,ABCF2,ABHD2,ABL2,ACPP,ACSL5,ACTR3B,ADARB1,ADIRF,ADSL,AFAP1,AGL,AGPAT5,AKAP2,ALDH1B1,ALS2,AMMECR1,ANK1,ANKRD49,ANKS1A,ANXA1,APC,APPBP2,AQP3,ARHGAP32,ARHGAP35,ARHGEF2,ARID5B,ARL4C,ARMC8,ASH1L,ASNS,ASXL2,ATF7IP,ATL3,ATM,ATP11A,ATP11C,ATP2B4,ATP7A,ATXN1,AURKC,AUTS2,B3GALT6,BACE2,BAIAP2L1,BCL2L11,BCL2L13,BCL6,BCR,BEND3,BID,BLZF1,BMPR2,BTBD7,C1orf116,C1RL,C21orf33/LOC102724023,C21orf…	576	35
Cancer, Gastrointestinal Disease, Hepatic System Disease, Organismal Injury and Abnormalities	Hepatobiliary system cancer	4.49e-13		1.474	ABCA10,ABCA5,ABCF2,ABHD3,ABL2,ABRAXAS1,ACADSB,ACPP,ACTR3B,ADARB1,AGK,AIFM1,AK2,AKNA,ALG8,ALS2,AMN1,ANG,ANK1,ANKRD12,ANKRD17,ANXA1,AP4E1,APBB2,APC,ARHGAP29,ARHGAP35,ARHGEF12,ARHGEF2,ARHGEF9,ARID5B,ARRDC4,ASH1L,ASPM,ATF5,ATL3,ATM,ATP11A,ATP11C,ATP7A,ATXN1,AUTS2,BACH1,BAZ1A,BCDIN3D,BCL2L11,BCL6,BCR,BCS1L,BLZF1,BMPR2,BPTF,BTBD7,C17orf80,C3orf62,C7orf25,CA2,CALCOCO2,CAMK2D,CAMK2N1,CAPN8,CARD6,CARS,CAS…	531	30
Cancer, Organismal Injury and Abnormalities, Reproductive System Disease	Female genital tract cancer	4.73e-13			ABCA10,ABCA5,ABCF2,ABHD2,ABRAXAS1,ACADM,ACADSB,ACPP,ADSL,AGK,AGL,AIFM1,AKAP2,AKNA,ALDH1B1,ALS2,AMN1,ANG,ANK1,ANKRD12,ANKRD36C,ANKS1A,ANXA1,AP4E1,APBB2,APC,APOBEC3A,APOBEC3B,ARG2,ARHGAP29,ARHGAP32,ARHGAP35,ARHGEF12,ARID5B,ARL4C,ARRDC3,ASH1L,ASPM,ASXL2,ATF7IP,ATM,ATP11C,ATP7A,BACH1,BAIAP2L1,BCL2L11,BCL6,BCR,BIK,BMP2K,C3orf62,CA2,CACNG6,CALCOCO2,CALM1 (includes others),CAPRIN2,CASK,CASP4,CAST,CAV1,C…	492	28
Cellular Development, Cellular Growth and Proliferation, Connective Tissue Development and Function	Proliferation of fibroblast cell lines	5.05e-13		-1.727	ABL2,ARHGAP32,ARHGEF12,ARID5B,ATM,BOP1,BTG1,CAST,CAV1,CBX4,CCDC6,CDK6,CEBPB,CUL1,CXCL1,DHX9,EBNA1BP2,EGFR,EHF,EIF2AK1,EIF4E3,ERRFI1,ETV6,EZH2,F2RL1,FBXO4,GADD45B,GRHL2,HBEGF,HIPK2,HMGB1,HSPA1A/HSPA1B,IGF1,IRS1,KLF2,KMT2A,KMT5B,LTBP1,MCM9,MCRS1,MDM2,MDM4,MET,MTDH,MXD1,NF2,NOP58,NPM1,NREP,PBX1,PDGFA,PIK3R1,PIM1,PLAUR,PLSCR1,PSMC2,PTEN,RALA,RAN,RHOU,RIPK1,RIT1,RPS6KA3,RPTOR,RUNX1,S100P,SDC4,SFPQ,SHM…	82	16
Cancer, Gastrointestinal Disease, Organismal Injury and Abnormalities	Colorectal adenocarcinoma	6.45e-13			AASDH,ABCA10,ABCA5,ABCF2,ABHD2,ABL2,ACPP,ACTR3B,ADARB1,AFAP1,AGL,AGPAT5,AKAP2,ALDH1B1,ALS2,AMMECR1,ANK1,ANKRD49,ANKS1A,ANXA1,APC,APPBP2,ARHGAP32,ARHGEF2,ARID5B,ARMC8,ASH1L,ASNS,ASXL2,ATF7IP,ATL3,ATM,ATP11A,ATP11C,ATP2B4,ATP7A,ATXN1,AURKC,AUTS2,B3GALT6,BACE2,BAIAP2L1,BCL2L11,BCL2L13,BCL6,BCR,BEND3,BLZF1,BMPR2,BTBD7,C1orf116,C1RL,C21orf33/LOC102724023,C21orf91,CA2,CAMK2N1,CAPN10,CARD6,CARS,CASK,CAS…	498	24
Cancer, Gastrointestinal Disease, Hepatic System Disease, Organismal Injury and Abnormalities	Liver carcinoma	6.64e-13		0.747	ABCA10,ABCA5,ABCF2,ABHD3,ABL2,ABRAXAS1,ACADSB,ACPP,ACTR3B,ADARB1,AGK,AIFM1,AK2,AKNA,ALG8,ALS2,AMN1,ANK1,ANKRD12,ANKRD17,ANXA1,AP4E1,APBB2,APC,ARHGAP29,ARHGAP35,ARHGEF12,ARHGEF2,ARHGEF9,ARID5B,ARRDC4,ASH1L,ASPM,ATF5,ATL3,ATM,ATP11A,ATP11C,ATP7A,ATXN1,AUTS2,BACH1,BAZ1A,BCDIN3D,BCL2L11,BCR,BCS1L,BLZF1,BMPR2,BPTF,BTBD7,C17orf80,C3orf62,C7orf25,CA2,CALCOCO2,CAMK2D,CAMK2N1,CAPN8,CARD6,CARS,CAST,CCDC113…	494	29
Cellular Movement	Migration of tumor cell lines	8.89e-13		1.018	AFAP1,AFDN,AGK,AKT1S1,ANKS1A,ANXA1,APC,ARHGAP35,ARL4C,ARRDC3,ASNS,BCAR3,BMPR2,CAV1,CD44,CDCP1,CEBPB,CERS6,CLCN4,CLU,CRNDE,CTNNAL1,CXCL2,DAB2,DDX58,DIDO1,DOCK1,DSE,ECM1,EGFR,EHF,EIF4EBP1,EPHA4,ETV5,EYA3,EZH2,F2RL1,F3,FBXO4,FER,FGA,FLNB,FOSL1,GAST,GRHL2,GSK3B,HAS3,HBEGF,IFIT2,IGF1,IGFBP6,ILF3,IRS1,ITGA2,ITGB4,JAK1,KLF4,LAMB3,LAMC2,LMO7,MAGI1,MAP3K20,MDM2,MEF2D,MET,MMP1,MTDH,MYADM,MYO10,NCL,NDRG1,NE…	133	26
Cancer, Organismal Injury and Abnormalities	Endometrioid carcinoma	1.46e-12			ABCA10,ABCA5,ABCF2,ABRAXAS1,ACADM,ACADSB,ADSL,AGK,AGL,AKNA,ALDH1B1,ALS2,AMN1,ANK1,ANKRD12,ANKS1A,AP4E1,APBB2,APC,APOBEC3A,ARG2,ARHGAP29,ARHGAP32,ARHGAP35,ARHGEF12,ARID5B,ARRDC3,ASH1L,ASPM,ASXL2,ATF7IP,ATM,ATP11C,BACH1,BAIAP2L1,BCL6,BMP2K,C3orf62,CACNG6,CALM1 (includes others),CAPRIN2,CASK,CASP4,CAST,CCDC6,CCNB3,CCNQ,CCPG1,CCT5,CD55,CEP128,CFTR,CHD4,CLEC16A,CLK1,CLMN,CLRN3,CLU,COL17A1,CPEB4,CREBBP…	369	16
Cancer, Gastrointestinal Disease, Organismal Injury and Abnormalities	Colon carcinoma	1.52e-12			AASDH,ABCA10,ABCA5,ABCF2,ABHD2,ABL2,ACPP,ACTR3B,ADARB1,AFAP1,AGL,AGPAT5,AKAP2,ALDH1B1,ALS2,AMMECR1,ANK1,ANKRD49,ANKS1A,ANXA1,APC,APPBP2,ARHGEF2,ARID5B,ASH1L,ASNS,ASXL2,ATF7IP,ATL3,ATM,ATP11A,ATP11C,ATP7A,ATXN1,AURKC,AUTS2,B3GALT6,BACE2,BAIAP2L1,BCL2L11,BCL2L13,BCL6,BCR,BEND3,BLZF1,BMPR2,BTBD7,C1orf116,C1RL,C21orf33/LOC102724023,C21orf91,CA2,CAMK2N1,CAPN10,CARD6,CARS,CASK,CASP4,CAST,CAV1,CBX4,CBX5…	487	25
Cancer, Gastrointestinal Disease, Organismal Injury and Abnormalities	Colon adenocarcinoma	2.08e-12			AASDH,ABCA10,ABCA5,ABCF2,ABHD2,ABL2,ACPP,ACTR3B,ADARB1,AFAP1,AGL,AGPAT5,AKAP2,ALDH1B1,ALS2,AMMECR1,ANK1,ANKRD49,ANKS1A,ANXA1,APC,APPBP2,ARHGEF2,ARID5B,ASH1L,ASNS,ASXL2,ATF7IP,ATL3,ATM,ATP11A,ATP11C,ATP7A,ATXN1,AURKC,AUTS2,B3GALT6,BACE2,BAIAP2L1,BCL2L11,BCL2L13,BCL6,BCR,BEND3,BLZF1,BMPR2,BTBD7,C1orf116,C1RL,C21orf33/LOC102724023,C21orf91,CA2,CAMK2N1,CAPN10,CARD6,CARS,CASK,CASP4,CAST,CAV1,CBX4,CBX5…	480	23
Cancer, Gastrointestinal Disease, Organismal Injury and Abnormalities	Colorectal cancer	3.28e-12		0.127	AASDH,ABCA10,ABCA5,ABCF2,ABHD2,ABL2,ACPP,ACSL5,ACTR3B,ADARB1,ADIRF,ADSL,AFAP1,AGL,AGPAT5,AKAP2,ALDH1B1,ALS2,AMMECR1,ANK1,ANKRD49,ANKS1A,ANXA1,APC,APPBP2,AQP3,ARHGAP32,ARHGAP35,ARHGEF2,ARID5B,ARL4C,ARMC8,ASH1L,ASNS,ASXL2,ATF7IP,ATL3,ATM,ATP11A,ATP11C,ATP2B4,ATP7A,ATXN1,AURKC,AUTS2,B3GALT6,BACE2,BAIAP2L1,BCL2L11,BCL2L13,BCL6,BCR,BEND3,BLZF1,BMPR2,BTBD7,C1orf116,C1RL,C21orf33/LOC102724023,C21orf91,C…	563	34
Gene Expression	Activation of DNA endogenous promoter	5.66e-12		-0.651	ADIRF,AKIRIN2,AKNA,ARHGAP35,ARHGEF2,ARID5B,ASH1L,ASXL2,ATF5,ATF7IP,ATP2B4,ATXN1,AUTS2,BACH1,BCL6,BEND3,BLZF1,BMPR2,BPTF,CAMK2D,CAPRIN2,CASK,CAV1,CBX4,CBX5,CCPG1,CDK6,CEBPB,CHD4,CIAO1,CREB3L2,CREB5,CREBBP,CREBRF,CRY2,DBP,DDIT3,DDX58,DHX9,DMRT1,DNMT3A,DRAP1,ECM1,EGFR,EHF,EID1,EID2,ELK4,ETS2,ETV5,ETV6,EZH2,F2RL1,FADD,FOSL1,FOSL2,FOXK1,FOXK2,FRK,GRHL2,GSK3B,GTF2H1,HBP1,HDAC4,HDAC8,HIPK2,HIRA,HMGB1,HS…	177	24
Organismal Injury and Abnormalities, Reproductive System Disease	Abnormal growth in endometrium	5.9e-12			ABCA10,ABCA5,ABRAXAS1,ACADM,ACADSB,ADSL,AGK,AGPAT3,ALDH1B1,AMN1,ANK1,ANKRD12,ANKS1A,AP4E1,APBB2,APC,APOBEC3A,ARHGAP29,ARHGAP35,ARHGEF12,ARID5B,ARRDC3,ASH1L,ASPM,ASXL2,ATF7IP,ATM,ATP11A,ATP11C,ATP7A,BACH1,BAIAP2L1,BCL6,BIK,BMP2K,C3orf62,CA2,CACNG6,CALM1 (includes others),CAPRIN2,CASK,CASP4,CAST,CAV1,CBX4,CCDC6,CCNB3,CCNQ,CCPG1,CCT5,CD44,CD55,CDA,CDC6,CELA3B,CEP128,CEP192,CFTR,CHD4,CLEC16A,CLMN,CLU…	367	21
Cancer, Organismal Injury and Abnormalities, Reproductive System Disease	Uterine tumor	6.26e-12		0.943	ABCA10,ABCA5,ABRAXAS1,ACADM,ACADSB,ADARB1,ADRB1,ADSL,AGK,AK2,ALDH1B1,AMN1,ANK1,ANKRD12,ANKS1A,ANXA1,AP4E1,APBB2,APC,APOBEC3A,APOBEC3B,ARHGAP29,ARHGAP35,ARHGEF12,ARID5B,ARRDC3,ASH1L,ASPM,ASXL2,ATF7IP,ATM,ATP11C,ATP7A,BACH1,BAIAP2L1,BCL6,BIK,BMP2K,C3orf62,CA2,CACNG6,CALM1 (includes others),CAPRIN2,CASK,CASP4,CAST,CAV1,CBX4,CCDC6,CCNB3,CCNQ,CCPG1,CCT5,CD44,CD55,CD83,CDA,CDC6,CELA3B,CEP128,CEP192,CFT…	401	26
Cancer, Organismal Injury and Abnormalities, Reproductive System Disease	Endometrial cancer	6.38e-12			ABCA10,ABCA5,ABRAXAS1,ACADM,ACADSB,ADSL,AGK,ALDH1B1,AMN1,ANK1,ANKRD12,ANKS1A,AP4E1,APBB2,APC,APOBEC3A,ARHGAP29,ARHGAP35,ARHGEF12,ARID5B,ARRDC3,ASH1L,ASPM,ASXL2,ATF7IP,ATM,ATP11C,ATP7A,BACH1,BAIAP2L1,BCL6,BIK,BMP2K,C3orf62,CA2,CACNG6,CALM1 (includes others),CAPRIN2,CASK,CASP4,CAST,CAV1,CBX4,CCDC6,CCNB3,CCNQ,CCPG1,CCT5,CD44,CD55,CDA,CDC6,CELA3B,CEP128,CEP192,CFTR,CHD4,CLEC16A,CLMN,CLU,COL17A1,CREBB…	364	21
Organismal Injury and Abnormalities, Reproductive System Disease	Abnormality of endometrium	7.54e-12			ABCA10,ABCA5,ABRAXAS1,ACADM,ACADSB,ADSL,AGK,AGPAT3,ALDH1B1,AMN1,ANK1,ANKRD12,ANKS1A,AP4E1,APBB2,APC,APOBEC3A,ARHGAP29,ARHGAP35,ARHGEF12,ARID5B,ARRDC3,ASH1L,ASPM,ASXL2,ATF7IP,ATM,ATP11A,ATP11C,ATP7A,BACH1,BAIAP2L1,BCL6,BIK,BMP2K,C3orf62,CA2,CACNG6,CALM1 (includes others),CAPRIN2,CASK,CASP4,CAST,CAV1,CBX4,CCDC6,CCNB3,CCNQ,CCPG1,CCT5,CD44,CD55,CDA,CDC6,CELA3B,CEP128,CEP192,CFTR,CHD4,CLEC16A,CLMN,CLU…	367	21
Protein Synthesis	Metabolism of protein	8.42e-12		-0.636	ANG,ANXA1,APC,ARHGEF2,ATG4B,BACE2,BCR,BFAR,C4BPB,CAMK2N1,CAPN10,CASP4,CASP6,CAST,CAV1,CCT5,CFTR,CLU,COG3,CPA2,CPEB4,CPNE1,CSTA,CYFIP2,CYP1A1,DAG1,DDIT3,DHFR,DHX9,DKC1,DTX3L,DUS2,ECE1,EGFR,EIF2AK1,EIF2AK4,EIF4A1,EIF4EBP1,EIF4EBP2,EIF5A,EPHA4,ERRFI1,FADD,FBXO3,FBXO32,FBXO4,FBXO45,FOSL1,FZR1,GATB,GCNT1,GRSF1,GSK3B,HDAC8,HELZ,HERPUD1,HNRNPD,HSPA1A/HSPA1B,HSPA5,HSPA8,HSPD1,IFIT1,IGF1,ILF3,IPO9,IRS1,IT…	150	20
Cellular Movement	Cell movement of tumor cell lines	1.04e-11		0.808	AFAP1,AFDN,AGK,AKT1S1,ANKS1A,ANXA1,APC,ARHGAP35,ARL4C,ARRDC3,ASNS,BCAR3,BCR,BMPR2,CAV1,CCL26,CD44,CDCP1,CEBPB,CERS6,CLCN4,CLU,CRNDE,CTNNAL1,CXCL1,CXCL2,CXCL3,DAB2,DDX58,DIDO1,DOCK1,DSE,ECM1,EGFR,EHF,EIF4EBP1,EPHA4,ETV5,EYA3,EZH2,F2RL1,F3,FADD,FBXO4,FER,FGA,FLNB,FOSL1,FZR1,GAST,GRHL2,GSK3B,HAS3,HBEGF,HMGB1,IFIT2,IGF1,IGFBP6,ILF3,IRS1,ITGA2,ITGB4,JAK1,KLF4,LAMB3,LAMC2,LMO7,MAGI1,MAP3K20,MDM2,MEF2D,…	150	28
Gene Expression	Transcription of RNA	1.89e-11		-0.689	ADIRF,ADRB1,AKIRIN2,AKNA,ANG,ANKRD49,ANP32A,APBB2,APC,ARHGAP35,ARHGEF2,ARID5B,ASH1L,ASPM,ASXL2,ATF5,ATF7IP,ATM,ATP2B4,ATXN1,AUTS2,BACH1,BCL6,BCR,BEND3,BID,BLZF1,BMPR2,BPTF,BTG1,CAMK2D,CAPRIN2,CASK,CAV1,CBX4,CBX5,CCDC85B,CCPG1,CD44,CDK6,CEBPB,CFLAR,CHD4,CIAO1,CREB3L2,CREB5,CREBBP,CREBRF,CRY2,CTDSP2,CXCL3,DAB2,DBP,DDIT3,DDX58,DET1,DHX9,DMRT1,DNMT3A,DRAP1,DTX3L,ECM1,EGFR,EHF,EID1,EID2,ELK4,ELL2,ETS2…	243	32
Gene Expression	Expression of RNA	1.92e-11		-0.436	ADIRF,ADRB1,AKIRIN2,AKNA,ANG,ANKRD49,ANP32A,APBB2,APC,ARHGAP35,ARHGEF2,ARID5B,ASH1L,ASPM,ASXL2,ATF5,ATF7IP,ATM,ATP2B4,ATP7A,ATXN1,AUTS2,BACH1,BCL6,BCR,BEND3,BID,BLZF1,BMPR2,BPTF,BTG1,CAMK2D,CAMK2N1,CAPRIN2,CASK,CAV1,CBX4,CBX5,CCDC85B,CCPG1,CD44,CDK6,CEBPB,CFLAR,CHD4,CIAO1,CLU,CPNE1,CREB3L2,CREB5,CREBBP,CREBRF,CRY2,CTDSP2,CXCL3,CYP3A5,DAB2,DBP,DDIT3,DDX58,DET1,DHFR,DHX9,DMRT1,DNMT3A,DRAP1,DTX3L,EC…	291	36
Gene Expression	Transcription of DNA	3.48e-11		-0.559	ADIRF,AKIRIN2,AKNA,ANG,ANKRD49,APBB2,ARHGAP35,ARHGEF2,ARID5B,ASH1L,ASXL2,ATF5,ATF7IP,ATP2B4,ATXN1,AUTS2,BACH1,BCL6,BEND3,BLZF1,BMPR2,BPTF,CAMK2D,CAPRIN2,CASK,CAV1,CBX4,CBX5,CCDC85B,CCPG1,CDK6,CEBPB,CHD4,CIAO1,CREB3L2,CREB5,CREBBP,CREBRF,CRY2,DAB2,DBP,DDIT3,DDX58,DHX9,DMRT1,DNMT3A,DRAP1,DTX3L,ECM1,EGFR,EHF,EID1,EID2,ELK4,ETS2,ETV5,ETV6,EZH2,F2RL1,FADD,FOSL1,FOSL2,FOXK1,FOXK2,FRK,GATAD2A,GCLC,GRHL2…	209	25
Cell Death and Survival	Cell survival	3.73e-11		0.779	ABL2,ACACA,ACSL5,AIFM1,ALS2,ANG,APC,APOBEC3A,AQP3,ASNS,ATF5,ATG4B,ATM,ATP7A,ATXN1,BCL2L11,BCL6,BCR,BID,BIK,CA2,CAMK2D,CAMK2N1,CARS,CASK,CASP6,CAV1,CBX5,CD44,CD55,CD59,CDK6,CDKN2D,CEBPB,CFLAR,CHD4,CHI3L1,CHKA,CLCN4,CLU,COL17A1,CREBBP,CRNDE,CTH,CXCL1,CXCL2,CXCL3,CYLD,CYP3A5,DAB2,DDIT3,DHX9,DOCK1,DRG2,DST,DUSP10,DYRK3,EBNA1BP2,ECM1,EFTUD2,EGFR,EIF2AK4,EIF4A1,EMP1,EPB41L2,EPHA4,ERCC4,ERCC8,ETS2,ETV5,…	208	36
Cancer, Organismal Injury and Abnormalities, Reproductive System Disease	Formation of uterine tumor	4.8e-11			ABCA10,ABCA5,ABRAXAS1,ACADM,ACADSB,ADSL,AGK,ALDH1B1,AMN1,ANK1,ANKRD12,ANKS1A,AP4E1,APBB2,APC,APOBEC3A,ARHGAP29,ARHGAP35,ARHGEF12,ARID5B,ARRDC3,ASH1L,ASPM,ASXL2,ATF7IP,ATM,ATP11C,ATP7A,BACH1,BAIAP2L1,BCL6,BMP2K,C3orf62,CACNG6,CALM1 (includes others),CAPRIN2,CASK,CASP4,CAST,CBX4,CCDC6,CCNB3,CCNQ,CCPG1,CCT5,CD44,CD55,CDC6,CELA3B,CEP128,CEP192,CFTR,CHD4,CLEC16A,CLMN,CLU,COL17A1,CREBBP,CREBRF,CTH,CTNN…	341	17
Cancer, Organismal Injury and Abnormalities	Melanoma	6.3e-11		1.757	AARS,AASDH,ABCA10,ABCA5,ABL2,ACADSB,ACPP,ACSL5,ACTR3B,AFAP1,AGK,AGL,AGPAT3,AGPAT5,AK2,AKAP2,AKNA,AKT1S1,ALDH1B1,ANAPC7,ANG,ANK1,ANKRD12,ANKRD13C,ANKRD17,ANXA1,APBB2,APC,AQP3,ARHGAP29,ARHGAP32,ARHGAP35,ARHGEF12,ARHGEF2,ARID5B,ARRDC3,ARRDC4,ASH1L,ASNS,ASPM,ASXL2,ATF5,ATF7IP,ATM,ATP11A,ATP11C,ATP7A,ATXN1,AUTS2,B3GALT6,BACH1,BAIAP2L1,BAZ1A,BCAR3,BCL2L11,BCL6,BCR,BEND3,BIK,BMPR2,BNIP3L,BPTF,BRCC3,BRI3…	749	37
Cancer, Organismal Injury and Abnormalities, Reproductive System Disease	Endometrial carcinoma	6.45e-11			ABCA10,ABCA5,ABRAXAS1,ACADM,ACADSB,ADSL,AGK,ALDH1B1,AMN1,ANK1,ANKRD12,ANKS1A,AP4E1,APBB2,APC,APOBEC3A,ARHGAP29,ARHGAP35,ARHGEF12,ARID5B,ARRDC3,ASH1L,ASPM,ASXL2,ATF7IP,ATM,ATP11C,ATP7A,BACH1,BAIAP2L1,BCL6,BMP2K,C3orf62,CACNG6,CALM1 (includes others),CAPRIN2,CASK,CASP4,CAST,CBX4,CCDC6,CCNB3,CCNQ,CCPG1,CCT5,CD44,CD55,CDC6,CELA3B,CEP128,CEP192,CFTR,CHD4,CLEC16A,CLMN,CLU,COL17A1,CREBBP,CREBRF,CTH,CTNN…	340	17
Cell Death and Survival	Cell viability	1e-10		0.655	ABL2,ACACA,ACSL5,AIFM1,ALS2,APC,APOBEC3A,AQP3,ASNS,ATF5,ATG4B,ATM,ATP7A,ATXN1,BCL2L11,BCL6,BCR,BID,BIK,CA2,CAMK2D,CAMK2N1,CARS,CASK,CASP6,CAV1,CBX5,CD44,CD55,CD59,CDK6,CDKN2D,CEBPB,CFLAR,CHD4,CHI3L1,CHKA,CLCN4,CLU,COL17A1,CREBBP,CRNDE,CTH,CXCL1,CXCL2,CXCL3,CYLD,CYP3A5,DAB2,DDIT3,DHX9,DOCK1,DRG2,DST,DUSP10,DYRK3,EBNA1BP2,ECM1,EFTUD2,EGFR,EIF2AK4,EIF4A1,EPB41L2,EPHA4,ERCC8,ETS2,ETV6,EYA3,EZH2,F2RL1…	197	34
Gene Expression	Transcription	1.13e-10		-0.64	ADIRF,ADRB1,AKIRIN2,AKNA,ANG,ANKRD49,ANP32A,APBB2,APC,ARHGAP35,ARHGEF2,ARID5B,ASH1L,ASPM,ASXL2,ATF5,ATF7IP,ATM,ATP2B4,ATP7A,ATXN1,AUTS2,BACH1,BCL6,BCR,BEND3,BID,BLZF1,BMPR2,BPTF,BTG1,CAMK2D,CAMK2N1,CAPRIN2,CASK,CAV1,CBX4,CBX5,CCDC85B,CCPG1,CD44,CD55,CDK6,CEBPB,CFLAR,CHD4,CIAO1,CLU,CPNE1,CREB3L2,CREB5,CREBBP,CREBRF,CRY2,CTDSP2,CXCL3,CYP3A5,DAB2,DBP,DDIT3,DDX58,DET1,DHX9,DMRT1,DNMT3A,DRAP1,DTX3L,EC…	273	34
Cancer, Gastrointestinal Disease, Organismal Injury and Abnormalities	Upper gastrointestinal tract tumor	1.29e-10		-0.854	AASDH,ABCA10,ADARB1,ADSL,AIFM1,AKAP2,ALS2,AMMECR1,AMN1,ANKRD12,ANKRD17,ANKRD36C,ANXA1,APC,ARHGAP32,ARHGEF9,ARID5B,ASH1L,ASXL2,ATF5,ATG4B,ATM,ATP7A,ATXN1,AUTS2,BACE2,BCL6,BMP2K,BMPR2,BTBD7,C1orf116,CALM1 (includes others),CALML4,CARD6,CAV1,CCDC28A,CCDC86,CCPG1,CD44,CD83,CDC6,CDK6,CEBPB,CEP128,CFLAR,CFTR,CHD4,CHI3L1,CHKA,CLEC16A,CLU,CLYBL,COBL,COL17A1,COL4A1,COX19,CRADD,CREBBP,CRNDE,CRYBG1,CSNK1G1,…	350	20
Cancer, Organismal Injury and Abnormalities, Reproductive System Disease	Endometrial adenocarcinoma	1.45e-10			ABCA10,ABCA5,ABRAXAS1,ACADM,ACADSB,ADSL,AGK,ALDH1B1,AMN1,ANK1,ANKRD12,ANKS1A,AP4E1,APBB2,APC,APOBEC3A,ARHGAP29,ARHGAP35,ARHGEF12,ARID5B,ARRDC3,ASH1L,ASPM,ASXL2,ATF7IP,ATM,ATP11C,BACH1,BAIAP2L1,BCL6,BMP2K,C3orf62,CACNG6,CALM1 (includes others),CAPRIN2,CASK,CASP4,CAST,CCDC6,CCNB3,CCNQ,CCPG1,CCT5,CD44,CD55,CDC6,CEP128,CFTR,CHD4,CLEC16A,CLMN,CLU,COL17A1,CREBBP,CREBRF,CTH,CTNNAL1,CXCL2,CYP1A1,CYP3A5,D…	306	15
Cancer, Organismal Injury and Abnormalities, Reproductive System Disease	Endometrioid endometrial adenocarcinoma	1.81e-10			ABCA10,ABCA5,ABRAXAS1,ACADM,ACADSB,ADSL,AGK,ALDH1B1,AMN1,ANK1,ANKRD12,ANKS1A,AP4E1,APBB2,APC,APOBEC3A,ARHGAP29,ARHGAP35,ARHGEF12,ARID5B,ARRDC3,ASH1L,ASPM,ASXL2,ATF7IP,ATM,ATP11C,BACH1,BAIAP2L1,BCL6,BMP2K,C3orf62,CACNG6,CALM1 (includes others),CAPRIN2,CASK,CASP4,CAST,CCDC6,CCNB3,CCNQ,CCPG1,CCT5,CD55,CEP128,CFTR,CHD4,CLEC16A,CLMN,CLU,COL17A1,CREBBP,CREBRF,CTH,CTNNAL1,CYP1A1,CYP3A5,DAB2,DARS2,DDX58,…	294	12
Cancer, Organismal Injury and Abnormalities, Reproductive System Disease	Uterine endometrioid carcinoma	1.91e-10			ABCA10,ABCA5,ABRAXAS1,ACADM,ACADSB,ADSL,AGK,ALDH1B1,AMN1,ANK1,ANKRD12,ANKS1A,AP4E1,APBB2,APC,APOBEC3A,ARHGAP29,ARHGAP35,ARHGEF12,ARID5B,ARRDC3,ASH1L,ASPM,ASXL2,ATF7IP,ATM,ATP11C,BACH1,BAIAP2L1,BCL6,BMP2K,C3orf62,CACNG6,CALM1 (includes others),CAPRIN2,CASK,CASP4,CAST,CCDC6,CCNB3,CCNQ,CCPG1,CCT5,CD55,CEP128,CFTR,CHD4,CLEC16A,CLMN,CLU,COL17A1,CREBBP,CREBRF,CTH,CTNNAL1,CYP1A1,CYP3A5,DAB2,DARS2,DDX58,…	298	12
Cell Death and Survival, Organismal Injury and Abnormalities	Necrosis of epithelial tissue	2.57e-10		-1.028	ABL2,AIFM1,APC,APOBEC3B,ARG2,ATM,BCL2L11,BCL6,BID,BIK,BIRC3,BMPR2,BNIP3L,CASP4,CAV1,CCK,CD44,CDK6,CEBPB,CFLAR,CLU,CTH,CXCL3,CYLD,DAB2,DDIT3,EGFR,EMP1,ENDOG,F2RL1,F3,FADD,GADD45B,GRHL2,GSK3B,HIPK2,HMGB1,HSPA5,HSPD1,IGF1,IL33,IRS1,ITGA2,KCNQ1OT1,KLF2,KLF4,LDLR,LGALS7/LGALS7B,MAVS,MDM2,MET,MFGE8,MLKL,NCL,NCOA5,NDRG1,NDST1,NF2,NPM1,NR4A1,NRG1,OLR1,PIK3R1,PIM1,PLAUR,PLK3,PPARA,PPP1R10,PRNP,PTEN,RBCK1,…	97	27
Cancer, Organismal Injury and Abnormalities, Reproductive System Disease	Uterine cancer	2.67e-10			ABCA10,ABCA5,ABRAXAS1,ACADM,ACADSB,ADSL,AGK,ALDH1B1,AMN1,ANK1,ANKRD12,ANKS1A,ANXA1,AP4E1,APBB2,APC,APOBEC3A,APOBEC3B,ARHGAP29,ARHGAP35,ARHGEF12,ARID5B,ARRDC3,ASH1L,ASPM,ASXL2,ATF7IP,ATM,ATP11C,ATP7A,BACH1,BAIAP2L1,BCL6,BIK,BMP2K,C3orf62,CA2,CACNG6,CALM1 (includes others),CAPRIN2,CASK,CASP4,CAST,CAV1,CBX4,CCDC6,CCNB3,CCNQ,CCPG1,CCT5,CD44,CD55,CD83,CDA,CDC6,CELA3B,CEP128,CEP192,CFTR,CHD4,CLEC16A,CL…	378	23
Cancer, Organismal Injury and Abnormalities	Neoplasia of cells	2.77e-10		-0.375	ABCA10,ABHD15,ABL2,ADARB1,ADRB1,ADSL,AGL,AIFM1,AK2,AKAP2,AKIRIN2,AKNA,AKT1S1,ALS2,AMMECR1,AMN1,ANG,ANKRD12,ANKRD17,ANKRD36C,ANP32A,ANXA1,APC,APOBEC3B,ARHGAP35,ARHGEF9,ARID5B,ARRDC3,ASNS,ASXL2,ATF5,ATM,ATP11A,ATP7A,ATXN1,AURKC,AUTS2,BACH1,BCDIN3D,BCL2L11,BCL2L13,BCL6,BCR,BCS1L,BEND3,BID,BIRC3,BPTF,BTBD7,BTG1,C17orf80,C1orf74,C1RL,CA2,CAMK2N1,CAPN10,CAPN8,CAPRIN2,CARD6,CARS,CAST,CAV1,CBX4,CCDC113,C…	502	37
Cancer, Organismal Injury and Abnormalities, Reproductive System Disease	Breast or ovarian cancer	6.58e-10		1.077	ABCA10,ABCF2,ABHD2,ABHD3,ABL2,ABRAXAS1,ACPP,ADRB1,AGK,AGL,AIFM1,AKAP2,AKNA,ALDH1B1,ALS2,ANG,ANK1,ANKRD12,ANKRD13C,ANKRD36C,ANXA1,APC,APOBEC3B,ARG2,ARHGAP32,ARHGAP35,ARHGEF12,ARHGEF2,ARID5B,ARL4C,ASH1L,ASPM,ATL3,ATM,BAIAP2L1,BCAR3,BCL2L11,BCL6,BCR,BMP2K,BMPR2,BPTF,C1RL,C21orf33/LOC102724023,C6orf203,C7orf25,CADM4,CALCOCO2,CALM1 (includes others),CASK,CAST,CAV1,CBX4,CCNB3,CCT5,CD44,CDC6,CDCP1,CDK6,…	436	37
Cancer, Organismal Injury and Abnormalities	Extraadrenal retroperitoneal tumor	9.63e-10		1.144	AARS,AASDH,ADSL,AGL,AGPAT5,AKAP2,ALS2,ANK1,ANKRD12,ANKRD49,ANP32A,ANXA1,AP4E1,AP5M1,APC,APOBEC3A,ARHGAP32,ARHGAP35,ARHGEF12,ARID5B,ASNS,ASPM,ASXL2,ATM,ATP11A,ATP11C,ATP2B4,ATXN1,BACE2,BAIAP2L1,BCAR3,BCL2L11,BFAR,BMP2K,BNIP3L,C14orf93,C1orf74,C3orf62,C5orf51,CALCOCO2,CAPN10,CAPRIN2,CASP4,CAV1,CCDC6,CCK,CCNB3,CD44,CD59,CDC6,CDCP1,CDK6,CEACAM6,CEP128,CFLAR,CFTR,CHD4,CHKA,CLEC16A,CLK1,CLU,CMPK2,COL4A…	385	28
Cancer, Organismal Injury and Abnormalities	Cancer of cells	1.2e-09		0.115	ABCA10,ABHD15,ABL2,ADARB1,ADRB1,ADSL,AGL,AIFM1,AK2,AKAP2,AKIRIN2,AKNA,AKT1S1,ALS2,AMMECR1,AMN1,ANKRD12,ANKRD17,ANKRD36C,ANP32A,ANXA1,APC,APOBEC3B,ARHGAP35,ARHGEF9,ARID5B,ASNS,ASXL2,ATF5,ATM,ATP11A,ATP7A,ATXN1,AURKC,AUTS2,BACH1,BCL2L11,BCL2L13,BCL6,BCR,BCS1L,BEND3,BIRC3,BPTF,BTBD7,BTG1,C17orf80,C1orf74,C1RL,CA2,CAMK2N1,CAPN10,CAPN8,CAPRIN2,CARD6,CARS,CAV1,CBX4,CCDC113,CCDC86,CCL26,CCNB3,CCNF,CCNG2…	486	37
Cellular Growth and Proliferation	Colony formation of cells	1.97e-09		-1.042	AIFM1,ANXA1,BCL2L11,BCL6,BCR,BNIP3L,CAST,CAV1,CCNG2,CD44,CDA,CLU,CREBBP,CRNDE,CXCL3,DDIT3,DHFR,DYRK3,EGFR,EHF,EIF4EBP1,ETV6,FADD,FANCA,FRS2,GADD45B,HDAC4,HSPA1A/HSPA1B,IGF1,IRS1,ITGB4,KLF2,KLF4,KMT2A,LATS1,LGALS7/LGALS7B,LY6K,MAPKAP1,MDM2,MDM4,MET,MKNK2,MXD1,NDRG1,NF2,NPM1,NR4A1,NRG1,NUPR1,PDGFRA,PHB,PHLDA1,PIGA,PIK3R1,PLK3,PLSCR1,PNPT1,PRMT6,PTEN,PTPRJ,RALA,RIT1,RPS6KA3,RRM2,RUNX1,RUVBL1,RUVBL2,…	86	18
Cancer, Gastrointestinal Disease, Organismal Injury and Abnormalities	Pancreatobiliary tumor	2.24e-09		1.211	AARS,AASDH,ADSL,AGL,AGPAT5,AKNA,ALS2,ANK1,ANKRD12,ANKRD17,ANKRD49,ANP32A,ANXA1,AP4E1,APC,APOBEC3A,ARHGAP32,ARHGAP35,ARHGEF12,ARHGEF9,ARID5B,ASPM,ATM,ATP11A,ATP11C,ATP2B4,BACE2,BAIAP2L1,BCAR3,BCL2L11,BCR,BFAR,BMP2K,BPTF,C14orf93,C1orf74,C3orf62,C5orf51,CAPN10,CAPRIN2,CASP4,CCDC6,CCK,CCNB3,CD44,CD59,CDK6,CEACAM6,CEP128,CFTR,CHD4,CHKA,CLEC16A,CLK1,CLU,CMPK2,CNST,COL4A1,COQ5,CPA2,CREBBP,CREBRF,CRY2,C…	341	22
Cancer, Gastrointestinal Disease, Organismal Injury and Abnormalities	Oral tumor	2.26e-09			ADSL,AIFM1,AMMECR1,AMN1,ANKRD12,ANKRD17,ANXA1,APC,ARHGEF9,ARID5B,ATP7A,ATXN1,AUTS2,BTBD7,CARD6,CCDC86,CD44,CD83,CEP128,CFTR,CHD4,CHI3L1,CLEC16A,COL17A1,COL4A1,COX19,CREBBP,CSNK1G1,CSTA,CSTF3,CTDSP2,CTNS,CXCL1,CXCL2,CXCL3,CYP1A1,DDX58,DHFR,DNAAF3,DSE,EGFR,EIF5A,FILIP1L,FLRT3,GDA,GLG1,GPRC5A,HEG1,HLA-B,HM13,HNRNPD,HNRNPH2,HNRNPM,HSF2BP,IFIT2,IGFBP6,ILF3,INF2,ITGB4,KIAA0040,KIAA1841,LAMC2,LCOR,LGALS…	159	9
Cancer, Organismal Injury and Abnormalities	Malignant neoplasm of retroperitoneum	3.78e-09		0.093	AARS,AASDH,ADSL,AGL,AGPAT5,AKAP2,ALS2,ANK1,ANKRD12,ANKRD49,ANP32A,ANXA1,AP4E1,AP5M1,APC,ARHGAP32,ARHGAP35,ARHGEF12,ARID5B,ASNS,ASPM,ASXL2,ATM,ATP11A,ATP11C,ATP2B4,ATXN1,BACE2,BAIAP2L1,BCAR3,BCL2L11,BFAR,BMP2K,BNIP3L,C1orf74,C3orf62,C5orf51,CALCOCO2,CAPN10,CAPRIN2,CASP4,CAV1,CCK,CCNB3,CD44,CD59,CDC6,CDCP1,CDK6,CEACAM6,CEP128,CFLAR,CFTR,CHD4,CHKA,CLEC16A,CLK1,CLU,CMPK2,COL4A1,COQ5,CPA2,CREBRF,CRY2,…	349	24
Cancer, Organismal Injury and Abnormalities, Reproductive System Disease	Malignant neoplasm of male genital organ	5.4e-09		-0.811	AARS,ABHD15,ABHD3,ABL2,ABRAXAS1,ACADM,ACPP,ADRB1,ADSL,AFAP1,AGPAT5,AIFM1,AKAP2,AKNA,ALS2,ANK1,ANKRD12,ANKRD17,ANXA1,APC,ARHGAP29,ARHGAP35,ARL17A/ARL17B,ARRDC3,ASH1L,ASNS,ASPM,ASXL2,ATF7IP,ATL3,ATM,ATP11A,ATP11C,ATP2B4,ATXN1,BACH1,BAIAP2L1,BCAR3,BCL2L11,BCR,BMP2K,BMPR2,BNIP3L,BPTF,C17orf80,C1orf116,C5orf51,CA2,CAPN8,CASK,CAV1,CBX4,CBX5,CCDC113,CCSER2,CD44,CDC16,CELA3B,CEP192,CFTR,CHAC1,CHI3L1,CLCN…	409	26
Cellular Movement	Migration of cells	6.03e-09		-0.022	ABHD2,ABL2,ADARB1,AFAP1,AFDN,AGK,AKT1S1,ANKS1A,ANXA1,APBB2,APC,AQP3,ARHGAP35,ARHGEF12,ARID5B,ARL4C,ARRDC3,ASNS,ASPM,ATM,ATP6V1C1,AUTS2,BCAR3,BCR,BID,BMPR2,CAMK2D,CAST,CAV1,CCK,CCL26,CD44,CD55,CDCP1,CDK6,CEACAM6,CEBPB,CERS6,CFTR,CHI3L1,CLCN4,CLU,COL17A1,COL4A1,CRNDE,CTNNAL1,CUL1,CXCL1,CXCL2,CXCL3,CYLD,CYP1A1,DAB2,DAG1,DDIT4,DDX58,DIDO1,DMBT1,DMRT1,DNAAF4,DOCK1,DOCK5,DSE,ECM1,EGFR,EHD1,EHF,EIF2AK4,…	252	36
Cancer, Organismal Injury and Abnormalities, Reproductive System Disease	Prostatic carcinoma	6.16e-09		-0.485	AARS,ABHD15,ABHD3,ABL2,ACADM,ACPP,ADRB1,ADSL,AFAP1,AGPAT5,AKAP2,AKNA,ALS2,ANK1,ANKRD12,ANKRD17,APC,ARHGAP29,ARHGAP35,ARRDC3,ASH1L,ASNS,ASPM,ASXL2,ATF7IP,ATL3,ATM,ATP11A,ATP11C,ATP2B4,BACH1,BAIAP2L1,BCAR3,BCL2L11,BCR,BMP2K,BMPR2,BNIP3L,BPTF,C17orf80,C1orf116,C5orf51,CA2,CAPN8,CASK,CAV1,CBX4,CBX5,CCDC113,CCSER2,CD44,CDC16,CELA3B,CEP192,CFTR,CHI3L1,CLCN4,CLEC16A,CLEC4A,CLU,COBL,COL17A1,COL4A1,CPA4,C…	359	24
Cell Death and Survival	Cell viability of tumor cell lines	6.26e-09		1.606	ABL2,ACACA,ACSL5,AIFM1,ALS2,AQP3,ASNS,ATF5,ATG4B,ATM,BCL2L11,BCL6,BCR,BID,CA2,CAMK2D,CAMK2N1,CARS,CASK,CAV1,CBX5,CD44,CD55,CDK6,CDKN2D,CEBPB,CFLAR,CHKA,CLCN4,CLU,CRNDE,CXCL1,CXCL2,CXCL3,CYP3A5,DHX9,DOCK1,DST,DUSP10,DYRK3,EBNA1BP2,ECM1,EGFR,EIF2AK4,EIF4A1,EPB41L2,EPHA4,EZH2,FADD,FANCA,FANCF,FER,FOSL1,GCLC,GLUD1,GSK3B,HBEGF,HMGB1,HSPA5,IGF1,IRAK4,JAK1,KLF4,LAMB3,LSM6,MAP1LC3B,MDM2,MDM4,MET,MRM1,MTD…	133	25
Cancer, Cell Death and Survival, Organismal Injury and Abnormalities, Tumor Morphology	Necrosis of tumor	6.66e-09		0.454	AIFM1,AKT1S1,ANXA1,APC,ATM,BCL2L11,BID,BIK,BIRC3,BTG1,CASP6,CAV1,CD44,CD59,CDC6,CDK6,CFLAR,CLU,DDIT3,DHCR7,EBNA1BP2,EGFR,EYA3,EZH2,FADD,FGA,GALNT3,GSK3B,HBEGF,HIPK2,HMGB1,HSPA1A/HSPA1B,IGF1,IL33,IRF7,MDM2,MET,MFGE8,NDRG1,NEK4,NFATC2,NOLC1,NR4A1,NUP214,PDK1,PHLDA1,PIK3R1,PLAUR,PRNP,PSMC2,PSMD12,PTEN,RAN,RBM8A,RBPJ,REG1A,RPS14,RRM2,RUNX1,SDR16C5,SERPINB5,SF3A1,SF3B3,SLC7A11,SNRPD1,SON,SYK,THBS1,TLR…	76	17
Cancer, Organismal Injury and Abnormalities, Reproductive System Disease	Male genital neoplasm	7.24e-09		-0.602	AARS,ABHD15,ABHD3,ABL2,ABRAXAS1,ACADM,ACPP,ADRB1,ADSL,AFAP1,AGPAT5,AIFM1,AKAP2,AKNA,ALS2,ANK1,ANKRD12,ANKRD17,ANXA1,APC,ARHGAP29,ARHGAP35,ARL17A/ARL17B,ARRDC3,ASH1L,ASNS,ASPM,ASXL2,ATF7IP,ATL3,ATM,ATP11A,ATP11C,ATP2B4,ATXN1,BACH1,BAIAP2L1,BCAR3,BCL2L11,BCR,BMP2K,BMPR2,BNIP3L,BPTF,C17orf80,C1orf116,C5orf51,CA2,CAPN8,CASK,CAV1,CBX4,CBX5,CCDC113,CCSER2,CD44,CDC16,CELA3B,CEP192,CFTR,CHAC1,CHI3L1,CLCN…	411	26
Cell Death and Survival	Apoptosis of breast cancer cell lines	7.28e-09		0.253	ABL2,BACH1,BCL2L11,BCL2L13,BCL6,BID,BIK,BIRC3,BNIP3L,CASP6,CAV1,CD44,CDCP1,CFLAR,CLU,CYLD,DAB2,DDIT4,EGFR,ETS2,FADD,FBXO32,FER,GRHL2,GSK3B,HDAC4,HDAC8,HSPA5,HSPD1,IGF1,ITGA2,ITGB4,KLF4,LATS1,LTV1,MTDH,NEDD9,NRG1,OSGIN1,PA2G4,PDCD4,PHB,PIM1,POLH,PRNP,PTEN,SERPINB5,SMARCE1,SRPK1,TFRC,THBS1,TNFRSF1A,TNS4,UGCG,VEGFA	55	11
Cancer, Organismal Injury and Abnormalities, Reproductive System Disease	Prostate cancer	7.57e-09		-0.811	AARS,ABHD15,ABHD3,ABL2,ABRAXAS1,ACADM,ACPP,ADRB1,ADSL,AFAP1,AGPAT5,AIFM1,AKAP2,AKNA,ALS2,ANK1,ANKRD12,ANKRD17,ANXA1,APC,ARHGAP29,ARHGAP35,ARL17A/ARL17B,ARRDC3,ASH1L,ASNS,ASPM,ASXL2,ATF7IP,ATL3,ATM,ATP11A,ATP11C,ATP2B4,ATXN1,BACH1,BAIAP2L1,BCAR3,BCL2L11,BCR,BMP2K,BMPR2,BNIP3L,BPTF,C17orf80,C1orf116,C5orf51,CA2,CAPN8,CASK,CAV1,CBX4,CBX5,CCDC113,CCSER2,CD44,CDC16,CELA3B,CEP192,CFTR,CHAC1,CHI3L1,CLCN…	404	25
Cancer, Endocrine System Disorders, Gastrointestinal Disease, Organismal Injury and Abnormalities	Pancreatic tumor	7.8e-09		1.189	AARS,AASDH,ADSL,AGL,AGPAT5,ALS2,ANK1,ANKRD12,ANKRD49,ANP32A,ANXA1,AP4E1,APC,APOBEC3A,ARHGAP32,ARHGAP35,ARHGEF12,ARID5B,ASPM,ATM,ATP11A,ATP11C,ATP2B4,BACE2,BAIAP2L1,BCAR3,BCL2L11,BFAR,BMP2K,C14orf93,C1orf74,C3orf62,C5orf51,CAPN10,CAPRIN2,CASP4,CCDC6,CCK,CCNB3,CD44,CD59,CDK6,CEACAM6,CEP128,CFTR,CHKA,CLEC16A,CLK1,CLU,CMPK2,COL4A1,COQ5,CPA2,CREBBP,CREBRF,CRY2,CTDSP2,CTH,CYLD,DAG1,DARS2,DDX58,DHFR,DHX…	307	21
RNA Post-Transcriptional Modification	Processing of RNA	7.8e-09	Decreased	-2.732	AARS,ADARB1,BOP1,CLK1,CPSF6,CSTF3,DDX23,DDX39A,DHX9,DKC1,EFTUD2,GRSF1,HNRNPD,HNRNPM,INTS9,LSM6,LYAR,MBNL2,MECP2,METTL3,MTPAP,NOLC1,NOP58,NPM1,NSRP1,NUFIP1,PABPC1L,PLRG1,PRPF31,RBM15B,RBM8A,RBMX,RRP1B,SARS,SCAF4,SETX,SF3A1,SF3B3,SFPQ,SNRPD1,SON,SRPK1,SRSF1,SRSF2,SRSF3,SRSF5,SSU72,SYNCRIP,TARDBP,TSEN2,UTP15,UTP20,WDR12,XRN1	54	0
Cancer, Organismal Injury and Abnormalities, Reproductive System Disease	Prostatic adenocarcinoma	9.28e-09			AARS,ABHD15,ABHD3,ABL2,ACADM,ACPP,ADRB1,ADSL,AGPAT5,AKAP2,AKNA,ALS2,ANK1,ANKRD12,ANKRD17,APC,ARHGAP29,ARHGAP35,ARRDC3,ASH1L,ASNS,ASPM,ASXL2,ATF7IP,ATL3,ATM,ATP11A,ATP11C,ATP2B4,BACH1,BAIAP2L1,BCAR3,BCL2L11,BCR,BMP2K,BMPR2,BNIP3L,BPTF,C17orf80,C1orf116,C5orf51,CA2,CAPN8,CASK,CBX4,CBX5,CCDC113,CCSER2,CD44,CDC16,CELA3B,CEP192,CFTR,CHI3L1,CLCN4,CLEC16A,CLEC4A,CLU,COBL,COL17A1,COL4A1,CPA4,CPNE1,CREB5,…	344	20
Cancer, Organismal Injury and Abnormalities	Growth of tumor	9.74e-09		0.501	AFDN,ANG,ANXA1,APC,ARRDC3,ATM,BCL2L13,BIK,BMPR2,CAV1,CD44,CD59,CDK6,CERS6,CFLAR,CHI3L1,CLU,COL4A1,CREBBP,CRNDE,CUL1,CXCL1,CXCL3,CYP3A5,DDIT3,DNMT3A,DUS2,EGFR,EHF,EIF4EBP1,ETV6,EZH2,F2RL1,F3,FADD,FBXO25,FGA,FOSL1,FZR1,GALNT3,GAST,GRHL2,GSK3B,HBEGF,HMGB1,HMGB3,HSPA1A/HSPA1B,HSPA4,HSPA5,HSPA8,HSPD1,IGF1,IL33,ILF3,IRS1,KLF4,KMT2A,LGALS7/LGALS7B,LY6K,MCRS1,MDM2,MDM4,MET,MFGE8,MKI67,MMP1,MTAP,MTDH,NDRG…	127	26
Cell Death and Survival, Organismal Injury and Abnormalities	Cell death of epithelial cells	9.75e-09		-0.423	AIFM1,APC,APOBEC3B,ATM,BCL2L11,BCL6,BID,BIK,BIRC3,BNIP3L,CASP4,CCK,CD44,CDK6,CEBPB,CFLAR,CLU,CTH,CXCL3,CYLD,DAB2,DDIT3,EGFR,EMP1,ENDOG,F3,FADD,GADD45B,GRHL2,GSK3B,HIPK2,HMGB1,HSPA5,HSPD1,IGF1,IL33,IRS1,KCNQ1OT1,LDLR,LGALS7/LGALS7B,MAVS,MDM2,MET,MLKL,NCL,NCOA5,NDRG1,NF2,NPM1,NR4A1,PIK3R1,PIM1,PLAUR,PLK3,PPARA,PPP1R10,PRNP,PTEN,RBCK1,RIPK1,RNF216,RRAS,SERPINB5,SMAD3,SOCS1,SPTBN1,SRXN1,STK4,TARDBP,T…	80	21
Cellular Growth and Proliferation	Colony formation	1.03e-08		-0.825	AIFM1,ANXA1,BCL2L11,BCL6,BCR,BNIP3L,CAST,CAV1,CCNG2,CD44,CDA,CLU,CREBBP,CRNDE,CXCL3,DDIT3,DHFR,DYRK3,EGFR,EHF,EIF4EBP1,ETV6,F3,FADD,FANCA,FRS2,GADD45B,HDAC4,HSPA1A/HSPA1B,IFIT2,IGF1,IRS1,ITGB4,KLF2,KLF4,KMT2A,LATS1,LGALS7/LGALS7B,LY6K,MAPKAP1,MDM2,MDM4,MET,MKNK2,MXD1,NDRG1,NF2,NPM1,NR4A1,NRG1,NSD2,NUPR1,PDGFRA,PHB,PHLDA1,PIGA,PIK3R1,PIM1,PLK3,PLSCR1,PNPT1,PRMT6,PTEN,PTPRJ,RALA,RIT1,RPS6KA3,RRM2,R…	91	20
Cancer, Organismal Injury and Abnormalities, Reproductive System Disease	Prostatic tumor	1.07e-08		-0.418	AARS,ABHD15,ABHD3,ABL2,ABRAXAS1,ACADM,ACPP,ADRB1,ADSL,AFAP1,AGPAT5,AIFM1,AKAP2,AKNA,ALS2,ANK1,ANKRD12,ANKRD17,ANXA1,APC,ARHGAP29,ARHGAP35,ARL17A/ARL17B,ARRDC3,ASH1L,ASNS,ASPM,ASXL2,ATF7IP,ATL3,ATM,ATP11A,ATP11C,ATP2B4,ATXN1,BACH1,BAIAP2L1,BCAR3,BCL2L11,BCR,BMP2K,BMPR2,BNIP3L,BPTF,C17orf80,C1orf116,C5orf51,CA2,CAPN8,CASK,CAV1,CBX4,CBX5,CCDC113,CCSER2,CD44,CDC16,CELA3B,CEP192,CFTR,CHAC1,CHI3L1,CLCN…	405	26
Cancer, Organismal Injury and Abnormalities, Reproductive System Disease	Mammary tumor	1.49e-08		0.882	ABCA10,ABHD3,ABL2,ACPP,ADRB1,ALDH1B1,ANG,ANK1,ANKRD12,ANKRD13C,ANXA1,APC,APOBEC3B,ARHGAP35,ARHGEF2,ARID5B,ARRDC3,ASH1L,ATL3,ATM,BAIAP2L1,BCAR3,BCL2L11,BCL6,BCR,BMPR2,BPTF,C1RL,C21orf33/LOC102724023,C6orf203,C7orf25,CADM4,CALM1 (includes others),CASK,CAST,CAV1,CBX4,CCNB3,CD44,CDC6,CDCP1,CDK6,CDKN2D,CEACAM6,CEBPB,CELA3B,CEP128,CFTR,CHD4,CHI3L1,CHST14,CLDN1,CLDN2,CLK1,CLU,CMPK2,COG2,COMMD3,CREBBP,CR…	338	36
Cancer, Organismal Injury and Abnormalities, Reproductive System Disease	Uterine carcinoma	1.54e-08			ABCA10,ABCA5,ABRAXAS1,ACADM,ACADSB,ADSL,AGK,ALDH1B1,AMN1,ANK1,ANKRD12,ANKS1A,AP4E1,APBB2,APC,APOBEC3A,ARHGAP29,ARHGAP35,ARHGEF12,ARID5B,ARRDC3,ASH1L,ASPM,ASXL2,ATF7IP,ATM,ATP11C,ATP7A,BACH1,BAIAP2L1,BCL6,BMP2K,C3orf62,CACNG6,CALM1 (includes others),CAPRIN2,CASK,CASP4,CAST,CBX4,CCDC6,CCNB3,CCNQ,CCPG1,CCT5,CD44,CD55,CDC6,CELA3B,CEP128,CEP192,CFTR,CHD4,CLEC16A,CLMN,CLU,COL17A1,CREBBP,CREBRF,CTH,CTNN…	345	18
Cellular Movement	Cell movement	1.68e-08		-0.077	ABHD2,ABL2,ADARB1,AFAP1,AFDN,AGK,AKT1S1,ANKS1A,ANXA1,APBB2,APC,AQP3,ARHGAP35,ARHGEF12,ARID5B,ARL4C,ARRDC3,ASNS,ASPM,ATM,ATP2B4,ATP6V1C1,AUTS2,BCAR3,BCR,BID,BMPR2,CA2,CAMK2D,CAST,CAV1,CCK,CCL26,CCNYL1,CD44,CD55,CD59,CDCP1,CDK6,CEACAM6,CEBPB,CERS6,CFTR,CHD4,CHI3L1,CLCN4,CLU,COL17A1,COL4A1,CRNDE,CTNNAL1,CUL1,CXCL1,CXCL2,CXCL3,CYLD,CYP1A1,DAB2,DAG1,DDIT4,DDX58,DIDO1,DMBT1,DMRT1,DNAAF4,DNMT3A,DOCK1,DO…	276	39
Cell Cycle	Interphase	1.71e-08		-0.015	ABRAXAS1,AGK,APC,APOBEC3A,ATF5,ATM,BCR,BID,BOP1,BRCC3,BTG1,CAMK2D,CAMK2N1,CAV1,CCNB3,CCNG2,CD44,CDC6,CDK6,CDKN2D,CEBPB,CHKA,CREBBP,CRNDE,CUL1,CYLD,DAB2,DDIT3,EGFR,EIF4EBP1,ETV6,EZH2,FADD,FZR1,GADD45B,GRB10,GSPT1,HBEGF,HDAC4,HIRA,IGF1,IRS1,ITGA2,KAT14,KLF4,KMT2A,KRT13,LATS1,MAP3K20,MDM2,MDM4,MET,MGEA5,MSLN,MTDH,MXD1,NDRG1,NEK4,NOCT,NPM1,NRG1,OSGIN1,PBX1,PCNA,PDGFRA,PIK3R1,PIM1,PKD2,PLAUR,PLK3,PLSC…	102	23
Cell Death and Survival	Cell death of breast cancer cell lines	1.94e-08		0.147	ABL2,BACH1,BCL2L11,BCL2L13,BCL6,BID,BIK,BIRC3,BNIP3L,CASP6,CAV1,CD44,CDC6,CDCP1,CEBPB,CFLAR,CLU,CYLD,DAB2,DDIT4,DHX9,EGFR,ETS2,FADD,FBXO32,FER,GRHL2,GSK3B,HDAC4,HDAC8,HSPA1A/HSPA1B,HSPA5,HSPD1,IGF1,ITGA2,ITGB4,KLF4,LATS1,LTV1,MDM2,MTDH,NEDD9,NRG1,OSGIN1,PA2G4,PCK2,PDCD4,PHB,PIM1,POLH,PRNP,PTEN,SERPINB5,SMARCE1,SRPK1,TFRC,THBS1,TNFRSF1A,TNS4,UGCG,VEGFA	61	14
Cell Death and Survival	Cell death of blood cells	2.47e-08		1.07	ADRB1,AIFM1,AKIRIN2,ANXA1,APC,ATM,BCL2L11,BCL6,BCR,BID,BIK,BIRC3,BNIP3L,BTG1,CASP4,CASP6,CAST,CAV1,CCDC86,CD44,CD59,CEBPB,CFLAR,CHI3L1,CLU,CREBBP,CXCL1,CXCL2,CYLD,DDIT3,DDIT4,EGFR,EIF4EBP1,EPHA4,ETS2,ETV6,FADD,FOSL1,GADD45B,GCNT1,GSK3B,HIPK2,HMGB1,HSPA5,IGF1,IL33,IRS1,JAK1,KLF2,KLF4,KMT2A,LDLR,MAVS,MDM2,MET,MLKL,MXD1,NCEH1,NFATC2,NPC1,NPM1,NR4A1,PCNA,PDCD5,PDGFRA,PDK1,PIK3R1,PIM1,PNPT1,PPARA,PRDM…	102	27
Cancer, Cell Death and Survival, Organismal Injury and Abnormalities, Tumor Morphology	Cell death of tumor cells	2.63e-08		0.337	AIFM1,AKT1S1,ANXA1,APC,ATM,BCL2L11,BID,BIK,BIRC3,CASP6,CAV1,CD44,CD59,CDC6,CDK6,CFLAR,CLU,DDIT3,DHCR7,EBNA1BP2,EGFR,EYA3,EZH2,FADD,GALNT3,GSK3B,HBEGF,HIPK2,HMGB1,HSPA1A/HSPA1B,IGF1,IL33,IRF7,MDM2,MET,MFGE8,NDRG1,NEK4,NFATC2,NOLC1,NR4A1,NUP214,PDK1,PHLDA1,PIK3R1,PLAUR,PRNP,PSMC2,PSMD12,PTEN,RAN,RBM8A,RBPJ,REG1A,RPS14,RRM2,RUNX1,SDR16C5,SERPINB5,SF3A1,SF3B3,SLC7A11,SNRPD1,SON,SYK,TLR4,TPM1,TRIB1,TS…	73	17
Infectious Diseases	Viral Infection	3.61e-08		-0.847	ACADSB,ADARB1,ADRB1,ALG14,ANXA1,APOBEC3B,ARHGAP32,ARHGEF12,ARL4C,ARRDC3,ASXL2,ATF5,ATG4B,ATM,BCL2L11,BCR,BIRC3,BMP2K,CA2,CAV1,CCNB3,CD44,CD55,CFLAR,CFTR,CHST14,CLEC4A,CLK1,CLU,CNST,COG2,COG3,CPSF6,CREBBP,CXCL1,CXCL3,CYP1A1,CYP3A5,DAG1,DDIT3,DDX23,DDX58,DHFR,DHX9,DMBT1,DMXL1,DNMT3A,DUSP16,EGFR,EIF2AK4,EIF4EBP1,EIF4EBP2,ETS2,EZH2,F2RL1,F3,FADD,FAM135A,FDPS,FGA,FRS2,FUT2,GABARAPL1,GAPVD1,GATAD2A,GCL…	202	28
Cancer, Organismal Injury and Abnormalities, Reproductive System Disease	Breast cancer	3.65e-08		1.035	ABCA10,ABHD3,ABL2,ACPP,ADRB1,ALDH1B1,ANG,ANK1,ANKRD12,ANKRD13C,ANXA1,APC,APOBEC3B,ARHGAP35,ARHGEF2,ARID5B,ASH1L,ATL3,ATM,BAIAP2L1,BCAR3,BCL2L11,BCL6,BCR,BMPR2,BPTF,C1RL,C21orf33/LOC102724023,C6orf203,C7orf25,CADM4,CALM1 (includes others),CASK,CAST,CAV1,CBX4,CCNB3,CD44,CDC6,CDCP1,CDK6,CDKN2D,CEACAM6,CEBPB,CELA3B,CEP128,CFTR,CHD4,CHI3L1,CHST14,CLDN1,CLDN2,CLK1,CLU,CMPK2,COG2,COMMD3,CREBBP,CRY2,CSTF…	323	35
Cell Death and Survival	Cell death of carcinoma cell lines	4.87e-08		-0.276	AIFM1,BCL2L11,BID,BIK,BIRC3,CCDC6,CD44,CDC6,CDCP1,CERS6,CFLAR,CLU,COL4A1,CYLD,DDIT3,DDX58,DHX9,EGFR,EIF2AK4,ETS2,EZH2,FADD,FANCF,GSK3B,HSPA5,IGF1,IGFBP6,IRS1,KAT8,KLF2,MDM2,MDM4,MET,MTDH,NDRG1,NRG1,OMA1,OSGIN1,PCK2,PDCD4,PDGFRA,PDK1,PHB,PIK3IP1,PIM1,PTEN,RIPK1,RRM2,SH2B3,SLC7A11,SRPK1,SRSF1,TGM2,TLR4,TNFAIP3,TXNRD1,UGCG,VSNL1	58	16
Cancer, Organismal Injury and Abnormalities	Breast or ovarian carcinoma	7.75e-08		1.077	ABCA10,ABCF2,ABHD2,ABHD3,ABL2,ACPP,AGK,AGL,AIFM1,AKAP2,AKNA,ALDH1B1,ALS2,ANK1,ANKRD12,ANKRD13C,ANKRD36C,ANXA1,APC,ARG2,ARHGAP32,ARHGAP35,ARHGEF12,ARHGEF2,ARID5B,ARL4C,ASH1L,ASPM,ATL3,ATM,BAIAP2L1,BCAR3,BCL2L11,BCR,BMP2K,BMPR2,BPTF,C1RL,C21orf33/LOC102724023,C7orf25,CADM4,CALCOCO2,CALM1 (includes others),CASK,CAST,CAV1,CCNB3,CD44,CDC6,CDK6,CDKN2D,CEACAM6,CELA3B,CEP128,CFLAR,CFTR,CHD4,CHI3L1,CHST14…	364	30
Developmental Disorder, Neurological Disease, Organismal Injury and Abnormalities	Congenital encephalopathy	8.31e-08		1.077	ACADM,APBB2,ARHGAP35,ARHGEF2,ASNS,ASPM,CASK,CCNF,CDC6,CDK6,COL4A1,CRADD,CREBBP,DAG1,DISP1,EFTUD2,FRMD4A,HDAC4,HDAC8,HIPK2,IER3IP1,KAT6A,KLF2,KLF4,LMNB2,MDM2,MDM4,MECP2,MTHFD1L,NDST1,NFIX,PATZ1,PIGA,POMT1,PPP1R15B,PRKACB,PTPRJ,RALA,RBPJ,ROR1,RPGRIP1L,RPS6KA3,RPTOR,SARS,SLC12A6,SLC1A4,SMAD3,SMARCE1,TRAPPC12,TRIM36,TSC1,TSEN2,TUBB,TUBGCP4,UBE3B,VPS53,WDFY3,XRCC4	58	5
Protein Synthesis	Synthesis of protein	1.02e-07		-0.832	ANG,ANXA1,ARHGEF2,BCR,CAV1,CPEB4,CYP1A1,DDIT3,DHFR,DHX9,DKC1,DUS2,EGFR,EIF2AK1,EIF2AK4,EIF4A1,EIF4EBP1,EIF4EBP2,EIF5A,ERRFI1,FOSL1,GATB,GCNT1,GRSF1,HELZ,HNRNPD,HSPA1A/HSPA1B,HSPA5,IFIT1,IGF1,ILF3,IRS1,ITGA2,KLF2,MID1,MKNK2,MKRN1,MRM2,MRM3,MRPL12,MRPL57,MTRF1,NCL,NOLC1,NPC1,NPM1,NRG1,PDCD4,PIK3R1,PIM1,PIWIL2,PPARA,PPP1R2,PRNP,PTEN,RGS2,RPS14,RPS4X,SARS,SAT1,SERP1,SHMT1,SLC7A1,SMAD3,SYK,SYNCRIP,THB…	71	14
Cell Death and Survival	Cell death of immune cells	1.09e-07		0.572	ADRB1,AIFM1,AKIRIN2,ANXA1,ATM,BCL2L11,BCL6,BCR,BID,BIK,BIRC3,BTG1,CASP4,CASP6,CAST,CAV1,CCDC86,CD44,CD59,CEBPB,CFLAR,CHI3L1,CLU,CXCL1,CXCL2,CYLD,DDIT3,DDIT4,EGFR,EIF4EBP1,EPHA4,ETS2,ETV6,FADD,FOSL1,GADD45B,GCNT1,GSK3B,HMGB1,HSPA5,IGF1,IL33,IRS1,JAK1,KLF2,KLF4,LDLR,MAVS,MDM2,MET,MLKL,NCEH1,NFATC2,NPC1,NPM1,NR4A1,PCNA,PDCD5,PDGFRA,PDK1,PIK3R1,PIM1,PNPT1,PPARA,PRDM1,PTEN,RAN,RBPJ,RIPK1,RPTOR,RRAS,RU…	95	26
Cancer, Cell Death and Survival, Organismal Injury and Abnormalities, Tumor Morphology	Apoptosis of tumor cells	1.11e-07		-1.259	AIFM1,AKT1S1,ANXA1,APC,ATM,BCL2L11,BID,BIK,CASP6,CAV1,CD44,CD59,CDC6,CDK6,CFLAR,CLU,DDIT3,EGFR,EZH2,FADD,GALNT3,GSK3B,HBEGF,HIPK2,IGF1,IRF7,MDM2,MET,MFGE8,NDRG1,NOLC1,NR4A1,PDK1,PHLDA1,PIK3R1,PLAUR,PTEN,RBPJ,RUNX1,SERPINB5,SLC7A11,SYK,TLR4,TPM1,TRIB1,TSC22D1,UGCG,VEGFA,ZNF268	49	14
Developmental Disorder, Neurological Disease, Organismal Injury and Abnormalities	Congenital malformation of brain	1.56e-07		1.077	ACADM,APBB2,ARHGAP35,ARHGEF2,ASPM,CASK,CCNF,CDC6,CDK6,COL4A1,CRADD,CREBBP,DAG1,DISP1,EFTUD2,FRMD4A,HDAC4,HDAC8,HIPK2,IER3IP1,KAT6A,KLF2,KLF4,LMNB2,MDM2,MDM4,MECP2,MTHFD1L,NDST1,NFIX,PATZ1,PIGA,POMT1,PPP1R15B,PRKACB,PTPRJ,RALA,RBPJ,ROR1,RPGRIP1L,RPS6KA3,RPTOR,SARS,SLC12A6,SLC1A4,SMAD3,SMARCE1,TRAPPC12,TRIM36,TSC1,TSEN2,TUBB,TUBGCP4,UBE3B,VPS53,WDFY3,XRCC4	57	5
Cancer, Hematological Disease, Immunological Disease, Organismal Injury and Abnormalities	Acute lymphoblastic leukemia	2.11e-07		0.818	ABCA10,ABL2,ANXA1,ARID5B,ATM,ATP11A,ATXN1,BCR,CAMK2N1,CD44,CREBBP,CYP1A1,CYP3A5,DHFR,DNMT3A,EGFR,ETV6,EZH2,F3,FANCA,HSPA5,JAK1,KMT2A,LTBP1,MAGI1,MKI67,MTR,NUP214,PARD3,PCNA,PDGFRA,PIK3R1,PTEN,RHOU,RHOV,RPTOR,RRM2,RUNX1,RYR2,SH2B3,SLC19A1,SRSF2,ST6GALNAC3,SYK,TET2,TIGAR,TRIO,TUBA4A,TUBD1,TUBE1,VEGFA	51	11
Organismal Development	Morphology of body cavity	2.14e-07			ABCA5,ABL2,ACADM,ACPP,ADRB1,AFDN,AGL,ANKRD17,APC,ARG2,ARHGEF12,ARID5B,ATM,BCL2L11,BCL6,BCR,BID,BIK,BIRC3,BMPR2,BNIP3L,CA2,CAMK2D,CAV1,CCK,CD44,CD55,CDK6,CEBPB,CFLAR,CFTR,CLU,CREB3L2,CREBBP,CYLD,CYP1A1,DAB2,DAG1,DDX58,DHCR7,DIDO1,DISP1,DNAAF4,DNAJB9,DOCK1,ECE1,EGFR,EIF2AK1,EIF2AK4,EIF4EBP1,ENDOG,EPHA4,ERRFI1,ETS2,ETV6,F2RL1,F3,FADD,FANCF,FBXO32,FERMT1,FGA,GAST,GBE1,GCNT1,GCNT3,GIT2,GPAT3,GSK3B,H1F…	186	34
Cancer, Organismal Injury and Abnormalities	Squamous cell tumor	2.29e-07		0.653	ABHD15,ABL2,ADARB1,AIFM1,AK2,AKAP2,AKNA,AKT1S1,ALS2,AMMECR1,AMN1,ANKRD12,ANKRD17,ANKRD36C,ANP32A,ANXA1,APC,APOBEC3B,ARHGAP35,ARHGEF9,ARID5B,ASNS,ASXL2,ATF5,ATM,ATP7A,ATXN1,AURKC,AUTS2,BCL6,BCR,BCS1L,BEND3,BPTF,BTBD7,C17orf80,C1orf74,C1RL,CA2,CAPN10,CAPN8,CARD6,CARS,CAV1,CBX4,CCDC86,CCNB3,CD44,CD55,CD83,CDC6,CDK6,CEBPB,CEP128,CEP192,CFLAR,CFTR,CHD4,CHI3L1,CLEC16A,CLK1,CLU,CMPK2,COBL,COL17A1,COL4A1…	365	27
Cell-To-Cell Signaling and Interaction	Binding of tumor cell lines	2.56e-07		-0.351	AFAP1,AFDN,ANXA1,CAV1,CD44,CD55,CD59,CDCP1,CLDN2,CLEC4A,CXCL2,CXCL3,DAB2,DAG1,DSE,EGFR,ETV5,F3,FGA,FUT1,HAS3,HMGB1,HSPA5,IGF1,IRS1,ITGA2,ITGB4,LAMC2,MAGI1,MET,NCL,NID1,NR4A1,NRG1,NSD2,PARD3,PHLDA1,PIK3R1,PLAUR,PRNP,PTPN14,RHOU,RRAS,S100P,SERPINB2,SERPINB5,SH2B3,SIGMAR1,SIM2,SLC12A6,SMAD3,SPTAN1,TFRC,TGM2,THBS1,TIAM1,TLR4,TMBIM4,TNFSF9,VANGL1,VCL,VEGFA,VSNL1	63	10
Cell Cycle, Gene Expression	Binding of DNA	2.98e-07		-0.494	ATM,CALM1 (includes others),CAV1,CCL26,CEBPB,CFLAR,CLU,CREBBP,CYP1A1,DDIT3,DDX58,EGFR,ETS2,ETV6,EZH2,F3,FADD,FOSL1,FOSL2,GAST,GFPT1,GRHL2,GSK3B,HBEGF,HDAC8,HIPK2,HMGB1,HSPA1A/HSPA1B,IGF1,IL33,IRF7,ITGA2,JAK1,MDM2,MDM4,NCL,NFATC2,NPM1,NR2C1,NR4A1,NRG1,NSD2,OLR1,PBX1,PCNA,PER1,PHB,PLK3,PNPT1,PPARA,PRDM1,PTEN,RBBP6,RBPJ,RIPK1,RPS6KA3,RUNX1,RXRA,SETMAR,SFPQ,SLPI,SMAD3,SOAT1,SOCS1,SOCS2,SP100,STK4,TCF…	77	23
Cellular Development, Cellular Growth and Proliferation, Embryonic Development	Proliferation of embryonic cell lines	3.03e-07		-1.005	ARHGEF12,ATM,BAIAP2L1,BTG1,CAV1,CDCP1,CEBPB,CHKA,CUL1,DHX9,EGFR,EIF4EBP1,ETV6,EZH2,FZR1,HBEGF,HIPK2,HSPA4,IGF1,KLF2,KMT2A,KMT5B,LTBP1,MCM9,MCRS1,MDM2,MDM4,MXD1,NF2,PA2G4,PIK3R1,PIM1,PLAUR,PTEN,RALA,RIPK1,RPS6KA3,RPTOR,RXRA,SAT1,SOCS1,TARDBP,TASP1,TCF4,TSC1,TXNRD1,VEGFA	47	11
Cancer, Organismal Injury and Abnormalities	Squamous-cell carcinoma	3.15e-07		0.971	ABHD15,ABL2,ADARB1,AIFM1,AK2,AKAP2,AKNA,AKT1S1,ALS2,AMMECR1,AMN1,ANKRD12,ANKRD17,ANKRD36C,ANP32A,ANXA1,APC,APOBEC3B,ARHGAP35,ARHGEF9,ARID5B,ASNS,ASXL2,ATF5,ATM,ATP7A,ATXN1,AURKC,AUTS2,BCL6,BCR,BCS1L,BEND3,BPTF,BTBD7,C17orf80,C1orf74,C1RL,CA2,CAPN10,CAPN8,CARD6,CARS,CAV1,CBX4,CCDC86,CCNB3,CD44,CD55,CD83,CDC6,CDK6,CEBPB,CEP128,CEP192,CFLAR,CFTR,CHD4,CHI3L1,CLEC16A,CLK1,CLU,CMPK2,COBL,COL17A1,COL4A1…	364	26
Protein Synthesis	Quantity of aspartate transaminase in blood	3.17e-07		0.18	AGL,BCR,CYP1A1,GPAT3,HNRNPD,KPNA1,OMA1,SRXN1,STK4,TNFRSF1A,TRIM27,TYSND1,ZBTB20	13	1
Cell Death and Survival	Apoptosis of fibroblast cell lines	3.45e-07		0.849	ABL2,AIFM1,ATM,BCL2L11,BCL6,BID,BIRC3,BNIP3L,CEBPB,CFLAR,CYLD,DDIT3,DDIT4,EGFR,EIF2AK4,EIF4EBP1,FADD,GRB10,GSK3B,HIPK2,HSPA5,HSPD1,IGF1,MAPKAP1,MDM2,MDN1,MET,MLKL,MXD1,NFATC2,NUPR1,OMA1,PIK3R1,PIM1,PLK3,PLRG1,PRNP,PTEN,RIPK1,RUNX1,SDC4,SRSF2,STK17B,STK38,STK4,SYK,TGM2,TIAM1,TNFAIP3,TNFRSF1A,TRIM29,TSC1,ZNF346	53	14
Protein Degradation, Protein Synthesis	Catabolism of protein	3.56e-07		0.498	APC,ATG4B,BACE2,BFAR,C4BPB,CAMK2N1,CAPN10,CASP4,CASP6,CAST,CAV1,CCT5,CFTR,CLU,COG3,CPA2,CPNE1,CSTA,CYFIP2,DAG1,DTX3L,ECE1,EGFR,EPHA4,FADD,FBXO3,FBXO32,FBXO4,FBXO45,FZR1,GSK3B,HDAC8,HERPUD1,HSPA1A/HSPA1B,HSPA5,HSPA8,HSPD1,IGF1,IPO9,JAK1,LNX1,LSS,MDM2,MDM4,MGEA5,MMP1,NAGLU,NEDD4,NF2,NKD1,NPM1,NUB1,OLR1,PCSK6,PER3,PEX6,PHB,PIK3R1,PIM1,PLAUR,PPARA,PSMC2,PTEN,RBBP6,RBMX,RNF144B,RNF213,RNF43,SDC4,SENP6…	89	12
Cell Death and Survival	Cell death of lung cancer cell lines	4.17e-07		-0.348	AIFM1,BCL2L11,BID,BIK,BIRC3,CDC6,CDCP1,CEBPB,CERS6,CFLAR,COL4A1,DDIT3,DHX9,EGFR,EIF2AK4,EIF5A,FADD,GADD45B,GSK3B,GTSE1,HIPK2,HSPA5,IGF1,IGFBP6,IRS1,KAT8,KMT2A,MDM2,MET,NRG1,OSGIN1,PCK2,PDGFRA,PDK1,PHB,PIM1,POLH,PTEN,RIPK1,RRM2,SLC7A11,SRPK1,SRSF1,TGM2,TLR4,TNFAIP3,TXNRD1,VEGFA	48	14
Cell-To-Cell Signaling and Interaction	Interaction of tumor cell lines	4.32e-07		-0.242	AFAP1,AFDN,ANXA1,CAV1,CD44,CD55,CD59,CDCP1,CLDN2,CLEC4A,CXCL2,CXCL3,DAB2,DAG1,DSE,EGFR,ETV5,F3,FGA,FUT1,HAS3,HMGB1,HSPA5,IGF1,IRS1,ITGA2,ITGB4,LAMC2,MAGI1,MET,NCL,NID1,NR4A1,NRG1,NSD2,PARD3,PHLDA1,PIK3R1,PLAUR,PRNP,PTPN14,RHOU,RPTOR,RRAS,S100P,SERPINB2,SERPINB5,SH2B3,SIGMAR1,SIM2,SLC12A6,SMAD3,SPTAN1,TFRC,TGM2,THBS1,TIAM1,TLR4,TMBIM4,TNFSF9,VANGL1,VCL,VEGFA,VSNL1	64	10
Cancer, Organismal Injury and Abnormalities	Development of benign tumor	4.35e-07		1.329	ADRB1,APC,ARHGEF2,ATM,BACE2,BCR,BID,CA2,CCK,CD44,CEACAM6,CHKA,CLDN2,CLMN,CLU,CRNDE,CYLD,DHFR,DKC1,EGFR,EIF2AK4,EIF4EBP1,ERRFI1,EZH2,FANCF,FBXO4,FDPS,GALNT6,GGPS1,GLG1,GSK3B,HLA-B,KLF2,KLF4,KRT15,LAMB3,MAP3K20,MAVS,MET,MMP1,NEURL1B,NF2,PATZ1,PDCD4,PDGFRA,PHLDA1,PIK3R1,PPARA,PPM1H,PSAT1,PTEN,RNF43,RRM2,RUVBL1,SERPINB2,SLC12A2,SLC48A1,SLC7A5,SMAD3,SPTAN1,SPTBN1,SRPK1,SRSF1,SYK,TCN1,TFF1,TGM2,THBS1,T…	75	17
Cell Cycle	Interaction of DNA	4.79e-07		-0.502	ATM,CALM1 (includes others),CAV1,CCL26,CEBPB,CFLAR,CLU,CREBBP,CYP1A1,DDIT3,DDX58,EGFR,ETS2,ETV6,EZH2,F3,FADD,FOSL1,FOSL2,GAST,GFPT1,GRHL2,GSK3B,HBEGF,HDAC8,HIPK2,HMGB1,HSPA1A/HSPA1B,IGF1,IL33,IRF7,ITGA2,JAK1,MDM2,MDM4,NCL,NFATC2,NPM1,NR2C1,NR4A1,NRG1,NSD2,OLR1,PBX1,PCNA,PER1,PHB,PLK3,PNPT1,PPARA,PRDM1,PTEN,RBBP6,RBPJ,RIPK1,RPS6KA3,RUNX1,RXRA,SETMAR,SFPQ,SLPI,SMAD3,SOAT1,SOCS1,SOCS2,SP100,STK4,TCF…	78	23
Cellular Development, Cellular Growth and Proliferation	Cell proliferation of ovarian cancer cell lines	4.82e-07		1.114	ARHGEF2,BMPR2,CAV1,CD44,CLU,CYP1A1,DAB2,EGFR,EZH2,FBXO32,FOSL1,HAS3,HBEGF,IGF1,KLF2,MGEA5,NRG1,PDGFRA,PIK3IP1,PSMC2,PTEN,RAN,RXRA,SH2B3,SLPI,SYK,TASP1,TGM2	28	7
Cancer, Endocrine System Disorders, Gastrointestinal Disease, Organismal Injury and Abnormalities	Pancreatic cancer	4.94e-07		0.128	AARS,AASDH,ADSL,AGL,AGPAT5,ALS2,ANK1,ANKRD12,ANKRD49,ANP32A,ANXA1,AP4E1,APC,ARHGAP32,ARHGAP35,ARHGEF12,ARID5B,ATM,ATP11A,ATP11C,ATP2B4,BACE2,BAIAP2L1,BCAR3,BCL2L11,BFAR,BMP2K,C1orf74,C3orf62,C5orf51,CAPN10,CAPRIN2,CASP4,CCK,CCNB3,CD44,CD59,CDK6,CEACAM6,CEP128,CFTR,CHKA,CLEC16A,CLK1,CLU,CMPK2,COL4A1,COQ5,CPA2,CRY2,CTDSP2,CTH,DAG1,DARS2,DDX58,DHX9,DIDO1,DISP1,DMXL1,DOCK5,DOLK,DRG2,DSE,DUSP16,EGFR,E…	261	18
Cell Death and Survival	Cell death of connective tissue cells	5.11e-07		0.235	ABL2,AIFM1,ATF5,ATM,BCL2L11,BCL6,BID,BIK,BIRC3,BNIP3L,CASP4,CD44,CDK6,CEBPB,CFLAR,CLU,COMMD4,CRADD,CREB3L2,CYLD,DDIT3,DDIT4,DDX58,DHCR24,EGFR,EIF2AK1,EIF2AK4,EIF4EBP1,FADD,GADD45B,GALNT3,GRB10,GSK3B,HAS3,HBEGF,HIPK2,HSPA5,HSPD1,IGF1,IRF7,KLF2,MAP1LC3B,MAPKAP1,MAVS,MDM2,MDM4,MDN1,MET,MLKL,MXD1,NFATC2,NPC1,NR4A1,NUPR1,OLR1,OMA1,PIK3R1,PIM1,PLK3,PLRG1,PRNP,PTEN,PTPRH,RIPK1,RUNX1,S100P,SDC4,SERPINB2,…	86	23
Cellular Movement	Invasion of colorectal cancer cell lines	5.51e-07		0.17	ANXA1,CAV1,CD44,EGFR,EIF4EBP1,HAS3,HIPK2,ITGB4,KLF4,MET,NDRG1,NFATC2,NRG1,PDCD4,RPTOR,SIGMAR1,TFF1,TIAM1,TNS4,VANGL1,VEGFA	21	6
Cancer, Endocrine System Disorders, Gastrointestinal Disease, Organismal Injury and Abnormalities	Pancreatic adenocarcinoma	6.09e-07		0.152	AARS,AASDH,ADSL,AGL,AGPAT5,ALS2,ANK1,ANKRD12,ANKRD49,ANP32A,ANXA1,AP4E1,APC,ARHGAP32,ARHGAP35,ARHGEF12,ARID5B,ATM,ATP11A,ATP11C,ATP2B4,BACE2,BAIAP2L1,BCAR3,BFAR,BMP2K,C1orf74,C3orf62,C5orf51,CAPN10,CAPRIN2,CASP4,CCNB3,CD44,CD59,CDK6,CEP128,CFTR,CHKA,CLEC16A,CLK1,CMPK2,COL4A1,COQ5,CPA2,CRY2,CTDSP2,CTH,DAG1,DARS2,DDX58,DHX9,DIDO1,DISP1,DOCK5,DOLK,DRG2,DSE,DUSP16,EGFR,EHD1,EHHADH,ELL2,ESCO2,ETV5,EYA…	245	16
Cancer, Endocrine System Disorders, Gastrointestinal Disease, Organismal Injury and Abnormalities	Pancreatic carcinoma	6.66e-07		0.152	AARS,AASDH,ADSL,AGL,AGPAT5,ALS2,ANK1,ANKRD12,ANKRD49,ANP32A,ANXA1,AP4E1,APC,ARHGAP32,ARHGAP35,ARHGEF12,ARID5B,ATM,ATP11A,ATP11C,ATP2B4,BACE2,BAIAP2L1,BCAR3,BFAR,BMP2K,C1orf74,C3orf62,C5orf51,CAPN10,CAPRIN2,CASP4,CCNB3,CD44,CD59,CDK6,CEP128,CFTR,CHKA,CLEC16A,CLK1,CMPK2,COL4A1,COQ5,CPA2,CRY2,CTDSP2,CTH,DAG1,DARS2,DDX58,DHX9,DIDO1,DISP1,DOCK5,DOLK,DRG2,DSE,DUSP16,EGFR,EHD1,EHHADH,ELL2,ESCO2,ETV5,EYA…	247	17
Cell Cycle	Cell cycle progression of tumor cell lines	6.92e-07		-0.522	APBB2,BCL6,BCR,CAMK2N1,CAV1,CCNG2,CD44,CDK6,CEBPB,CLU,DDIT4,EGFR,EHF,ERRFI1,EZH2,FANCA,FZR1,GSK3B,HBEGF,HDAC8,IGF1,KLF4,KMT2A,LETM1,MDM2,MDM4,MSLN,NEDD9,NFATC2,NPM1,NR4A1,NRG1,PCNA,PHB,POLH,PTEN,RIPK1,SFPQ,SMAD3,SMARCE1,SRSF2,SYK,TCF4,TLR4,ZBTB20,ZNF655	46	14
Cell Death and Survival, Organismal Injury and Abnormalities	Cell death of epithelial cell lines	7.23e-07		-0.948	AIFM1,APC,APOBEC3B,BCL2L11,BCL6,BID,BIK,BIRC3,BNIP3L,CASP4,CD44,CDK6,CFLAR,DAB2,DDIT3,EGFR,EMP1,FADD,GRHL2,GSK3B,HIPK2,HSPA5,HSPD1,IGF1,IRS1,KCNQ1OT1,MAVS,MET,MLKL,NF2,PIM1,PLK3,PPP1R10,PRNP,RIPK1,RNF216,RRAS,SRXN1,STK4,TARDBP,TCF4,TFRC,TIAM1,TICAM2,TJP2,TNFRSF1A,TRIB3,TRIM27	48	14
Cancer, Hematological Disease, Immunological Disease, Organismal Injury and Abnormalities	Non-Hodgkin lymphoma	8.13e-07		0.305	ABL2,ADSL,ANXA1,ATM,BCL2L11,BCL2L13,BCL6,BIRC3,BTG1,CAV1,CBX4,CCDC113,CCDC86,CCL26,CCNF,CD44,CDK6,CEBPB,CFLAR,CHD4,CLK1,CLU,COL17A1,COL4A1,CORO2A,CREBBP,CRYBG1,CSTF3,CUL1,DDX31,DHCR24,DHFR,DMXL1,DNMT3A,DOCK1,DST,DUSP16,EGFR,EIF2AK1,EIF4EBP1,ETV6,EZH2,FADD,FBXO25,FBXO4,FDPS,FERMT1,FILIP1L,GADD45B,GGPS1,GSK3B,GTPBP2,GYS1,HDAC4,HDAC8,HMGB1,HNRNPM,IFIT2,IGF1,IGFL2,IL33,IRF7,ISG20,ITGB4,JAK1,KAT6A,KIF…	142	21
Cell Death and Survival	Cell death of phagocytes	8.38e-07		-0.441	ANXA1,BCL2L11,BCL6,BID,BIRC3,BTG1,CASP4,CASP6,CAST,CD44,CEBPB,CFLAR,CXCL1,CXCL2,DDIT3,FADD,GSK3B,HMGB1,IL33,LDLR,MLKL,NCEH1,NPC1,NR4A1,PTEN,RAN,RIPK1,RPTOR,SLC7A11,SLPI,SOAT1,SOCS1,STK4,SYK,TICAM2,TLR4,TNFAIP3,TNFRSF1A	38	8
Cell Death and Survival	Cell death of neuroblastoma cell lines	9.74e-07		-0.795	AIFM1,ALS2,ANG,ATM,ATXN1,BCL2L11,BID,CASP4,CAST,CCT5,CDKN2D,CLU,CREB3L2,DDIT3,DHX9,DST,EGFR,ENDOG,FADD,GSK3B,HSPA1A/HSPA1B,HSPA5,HSPA8,IGF1,MEF2D,PRNP,RIPK1,TARDBP,TFCP2,TGM2,TRPC1,UBE2K,UGCG,VEGFA,WDR5	35	7
Protein Synthesis	Translation	9.76e-07		-0.728	CPEB4,CYP1A1,DHFR,DHX9,DKC1,DUS2,EGFR,EIF2AK1,EIF2AK4,EIF4A1,EIF4EBP1,EIF4EBP2,EIF5A,GATB,GRSF1,HELZ,HSPA1A/HSPA1B,HSPA5,IFIT1,IGF1,ILF3,IRS1,MID1,MRM2,MRM3,MRPL12,MRPL57,MTRF1,NCL,NOLC1,NPC1,PDCD4,PIM1,PRNP,RPS14,RPS4X,SARS,SHMT1,SLC7A1,SYK,SYNCRIP,TSC1,WARS,XRN1	44	7
Cancer, Organismal Injury and Abnormalities	Ductal carcinoma	1.03e-06		0.651	AARS,AASDH,ADSL,AGL,AGPAT5,AKNA,ALS2,ANK1,ANKRD12,ANKRD17,ANKRD49,ANP32A,ANXA1,AP4E1,APC,ARHGAP32,ARHGAP35,ARHGEF12,ARHGEF9,ARID5B,ASPM,ATM,ATP11A,ATP11C,ATP2B4,BACE2,BAIAP2L1,BCAR3,BFAR,BMP2K,C1orf74,C3orf62,C5orf51,CAPN10,CAPRIN2,CCNB3,CD44,CDK6,CEP128,CFTR,CHD4,CHKA,CLEC16A,CLK1,CMPK2,CNST,COL4A1,COQ5,CPA2,CRY2,CTDSP2,CTH,CYP3A5,DAG1,DARS2,DDX58,DHX9,DIDO1,DISP1,DKC1,DOCK5,DOLK,DRG2,DSE,DST,DU…	291	19
Cell Death and Survival	Cell death of myeloid cells	1.11e-06		0.053	ANXA1,BID,BIRC3,BTG1,CASP4,CASP6,CAST,CD44,CEBPB,CFLAR,CXCL1,CXCL2,DDIT3,FADD,GSK3B,HMGB1,IGF1,IL33,KMT2A,LDLR,MLKL,NCEH1,NPC1,NR4A1,PIM1,PTEN,RAN,RIPK1,SLC7A11,SLPI,SOAT1,SOCS1,STK4,SYK,TICAM2,TLR4,TNFAIP3,TNFRSF1A	38	9
Cancer, Hematological Disease, Immunological Disease, Organismal Injury and Abnormalities	Lymphoma	1.11e-06		-0.797	ABL2,ADRB1,ADSL,ANXA1,APC,ATM,BCL2L11,BCL2L13,BCL6,BIRC3,BTG1,CAV1,CBX4,CCDC113,CCDC86,CCL26,CCNF,CD44,CDK6,CEBPB,CFLAR,CHD4,CHI3L1,CLK1,CLU,COL17A1,COL4A1,CORO2A,CREBBP,CRYBG1,CSTF3,CUL1,DDX31,DHCR24,DHFR,DMXL1,DNMT3A,DOCK1,DST,DUSP16,EGFR,EIF2AK1,EIF4EBP1,ETV6,EZH2,FADD,FBXO25,FBXO4,FDPS,FERMT1,FILIP1L,FOSL2,GADD45B,GGPS1,GRWD1,GSK3B,GTPBP2,GYS1,HDAC4,HDAC8,HMGB1,HNRNPM,IFIT2,IGF1,IGFL2,IL33,IR…	164	24
Cellular Movement	Invasion of cells	1.15e-06	Increased	2.574	ABL2,AFDN,AKT1S1,ANG,ANXA1,APC,ARRDC3,BCAR3,BCR,BMPR2,BTBD7,CAV1,CBX5,CD44,CDCP1,CEACAM6,CEBPB,CHI3L1,CLCN4,CLDN1,CLU,CRNDE,CTNNAL1,DAB2,DDX58,DIDO1,DOCK1,DSE,ECE1,ECM1,EGFR,EIF4EBP1,ETS2,ETV5,ETV6,EYA3,EZH2,F3,FAM105A,FOSL1,FRK,GSK3B,HAS3,HBEGF,HBP1,HIPK2,HMGB1,HMGB3,HSPA5,IFIT2,IGF1,IL33,ILF3,INSIG2,IRF6,ITGA2,ITGB4,JMY,KLF4,LAMB3,MAGI1,MAP3K20,MDM2,MEF2D,MET,MFGE8,MKL2,MMP1,MTDH,NDRG1,NEDD4,NE…	128	27
Cell Cycle	Arrest in interphase	1.18e-06			AGK,APOBEC3A,ATF5,ATM,BCR,BID,BOP1,BTG1,CAMK2N1,CAV1,CD44,CDC6,CDKN2D,CEBPB,CHKA,DDIT3,EGFR,ETV6,EZH2,FADD,FZR1,GADD45B,GSPT1,HIRA,IGF1,KLF4,KMT2A,KRT13,LATS1,MAP3K20,MDM2,MDM4,MET,MGEA5,MTDH,MXD1,NDRG1,NEK4,NOCT,NRG1,OSGIN1,PIK3R1,PIM1,PLAUR,PLK3,PLSCR1,PNPT1,POLH,PTEN,RALA,RBBP6,RBCK1,RFPL4A/RFPL4AL1,RPS6KA3,RUNX1,RXRA,SPTAN1,SRSF2,SRSF3,STK38,TFCP2,TFRC,TMPO,TNFSF15,TRPC1,ZNF268,ZNF346	67	14
Cancer, Organismal Injury and Abnormalities, Renal and Urological Disease	Urinary tract cancer	1.19e-06		0.863	ACPP,AKAP2,ANK1,ANKRD12,AP5M1,APC,APOBEC3B,ARG2,ARHGAP35,ARID5B,ASNS,ASPM,ASXL2,ATM,ATXN1,BCR,BIRC3,BNIP3L,CALCOCO2,CAV1,CD44,CDC6,CDCP1,CEP192,CFLAR,CHD4,CLU,CREBBP,CREBRF,CRYBG1,CTNNAL1,CUL1,CXCL2,CYP1A1,CYP3A5,DDX58,DHFR,DIDO1,DIRC2,DMRT1,DMXL1,DNMT3A,DST,ECM1,EGFR,EHHADH,EIF2AK4,ETS2,EZH2,FAM105A,FAM169A,FBXO4,FDPS,FGA,FOSL1,FOXK2,GBE1,GGPS1,GJB2,GSPT1,HDAC4,HLA-B,HMGB1,HSPA1A/HSPA1B,IGF1,IL1…	177	17
Cancer, Endocrine System Disorders, Gastrointestinal Disease, Organismal Injury and Abnormalities	Pancreatic ductal carcinoma	1.25e-06		0.152	AARS,AASDH,ADSL,AGL,AGPAT5,ALS2,ANK1,ANKRD12,ANKRD49,ANP32A,ANXA1,AP4E1,APC,ARHGAP32,ARHGAP35,ARHGEF12,ARID5B,ATM,ATP11A,ATP11C,ATP2B4,BACE2,BAIAP2L1,BCAR3,BFAR,BMP2K,C1orf74,C3orf62,C5orf51,CAPN10,CAPRIN2,CCNB3,CD44,CDK6,CEP128,CFTR,CHKA,CLEC16A,CLK1,CMPK2,COL4A1,COQ5,CPA2,CRY2,CTDSP2,CTH,DAG1,DARS2,DDX58,DHX9,DIDO1,DISP1,DOCK5,DOLK,DRG2,DSE,DUSP16,EHD1,EHHADH,ELL2,ESCO2,ETV5,EYA3,F3,FGA,FLNB,FL…	239	15
Cell Death and Survival	Apoptosis of carcinoma cell lines	1.32e-06		-0.153	AIFM1,BCL2L11,BID,BIK,CCDC6,CD44,CDCP1,CERS6,CFLAR,CLU,COL4A1,DDIT3,DDX58,EGFR,EIF2AK4,ETS2,EZH2,FADD,FANCF,GSK3B,HSPA5,IGF1,IGFBP6,IRS1,KLF2,MDM2,MET,NDRG1,NRG1,OMA1,OSGIN1,PCK2,PDCD4,PDGFRA,PDK1,PHB,PIK3IP1,PIM1,RIPK1,RRM2,SRPK1,SRSF1,TGM2,TLR4,TNFAIP3,TXNRD1,UGCG,VSNL1	48	14
Cell Death and Survival	Apoptosis of blood cells	1.34e-06		0.603	ADRB1,AKIRIN2,ANXA1,APC,ATM,BCL2L11,BCL6,BID,BIRC3,BNIP3L,BTG1,CASP4,CASP6,CAST,CAV1,CCDC86,CD44,CD59,CEBPB,CFLAR,CHI3L1,CREBBP,CXCL1,CXCL2,CYLD,DDIT3,EPHA4,ETS2,FADD,FOSL1,GADD45B,GSK3B,HIPK2,HMGB1,IGF1,IL33,KLF2,KLF4,KMT2A,LDLR,MAVS,MDM2,MET,MXD1,NCEH1,NFATC2,NPC1,NR4A1,PDK1,PIK3R1,PIM1,PPARA,PTEN,RIPK1,RPTOR,RUNX1,SLC39A10,SLPI,SMAD3,SOAT1,SOCS1,STK17B,SYK,THBS1,THRA,TICAM2,TLR4,TNFAIP3,TNFRSF…	72	20
Cell Cycle	Arrest in cell cycle progression	1.44e-06			APBB2,APC,ATM,BCL6,BCR,BOP1,CAV1,CCNG2,CD44,CDK6,CDKN2D,CEBPB,CLU,CREBBP,CUL1,DDIT3,DDIT4,EGFR,EHF,ERRFI1,EZH2,FADD,FANCA,FRS2,FZR1,HIPK2,IGF1,IP6K1,IRF6,IRF7,JMY,KLF4,KMT2A,LETM1,MAP3K20,MDM2,MDM4,MECP2,MET,NFATC2,NPM1,NR4A1,PA2G4,PKD2,PPP1R10,PTEN,RPTOR,RUNX1,SMAD3,SMARCE1,TBRG4,THBS1,WAPL	53	14
Cell Death and Survival	Cell death of fibroblast cell lines	1.47e-06		0.733	ABL2,AIFM1,ATM,BCL2L11,BCL6,BID,BIRC3,BNIP3L,CDK6,CEBPB,CFLAR,CLU,COMMD4,CYLD,DDIT3,DDIT4,EGFR,EIF2AK1,EIF2AK4,EIF4EBP1,FADD,GADD45B,GRB10,GSK3B,HIPK2,HSPA5,HSPD1,IGF1,IRF7,MAP1LC3B,MAPKAP1,MDM2,MDN1,MET,MLKL,MXD1,NFATC2,NUPR1,OMA1,PIK3R1,PIM1,PLK3,PLRG1,PRNP,PTEN,PTPRH,RIPK1,RUNX1,S100P,SDC4,SERPINB2,SRSF2,STK17B,STK38,STK4,SYK,TERF2,TGM2,TIAM1,TNFAIP3,TNFRSF1A,TRIM29,TSC1,ZNF346	64	16
Cancer, Endocrine System Disorders, Gastrointestinal Disease, Organismal Injury and Abnormalities	Pancreatic ductal adenocarcinoma	1.64e-06		0.152	AARS,AASDH,ADSL,AGL,AGPAT5,ALS2,ANK1,ANKRD12,ANKRD49,ANP32A,ANXA1,AP4E1,APC,ARHGAP32,ARHGAP35,ARHGEF12,ARID5B,ATM,ATP11A,ATP11C,ATP2B4,BACE2,BAIAP2L1,BCAR3,BFAR,BMP2K,C1orf74,C3orf62,C5orf51,CAPN10,CAPRIN2,CCNB3,CD44,CDK6,CEP128,CFTR,CHKA,CLEC16A,CLK1,CMPK2,COL4A1,COQ5,CPA2,CRY2,CTDSP2,CTH,DAG1,DARS2,DDX58,DHX9,DIDO1,DISP1,DOCK5,DOLK,DRG2,DSE,DUSP16,EHD1,EHHADH,ELL2,ESCO2,ETV5,EYA3,F3,FGA,FLNB,FL…	238	14
Cellular Development, Cellular Growth and Proliferation	Cell proliferation of colorectal cancer cell lines	1.71e-06		0.58	APC,ARL4C,CAMK2N1,CD44,CDC16,CLDN2,CRNDE,CXCL1,DUSP10,EGFR,F2RL1,GAST,HDAC4,HDAC8,HIPK2,IGF1,ITGB4,KLF4,KMT2A,LGALS7/LGALS7B,MAGI1,MDM2,MET,MGEA5,NCL,NEDD9,NRG1,PHLDA1,PIK3R1,PNPLA8,PRPF31,PTEN,RALA,RFPL4A/RFPL4AL1,RRM2,SDC4,SFPQ,SLC3A2,SLC7A5,SMAD3,TASP1,TCF4,THBS1,TIAM1,TLR4,TNS4,VANGL1,VEGFA,ZNF382	49	14
Cell Death and Survival, Gastrointestinal Disease, Hepatic System Disease, Organismal Injury and Abnormalities	Necrosis of liver parenchyma	1.86e-06		-0.044	BCL2L11,BID,BIRC3,CFLAR,CTH,CXCL3,DDIT3,EGFR,ENDOG,FADD,GADD45B,GSK3B,HMGB1,IL33,LDLR,MET,NCL,NCOA5,NR2C1,PIK3R1,PPARA,RBCK1,RIPK1,SMAD3,SOCS1,SPTBN1,STK4,TNFRSF1A,TRIM27,UGCG	30	6
Protein Synthesis	Translation of protein	2.06e-06		-0.431	CPEB4,CYP1A1,DHFR,DHX9,DKC1,DUS2,EGFR,EIF2AK1,EIF2AK4,EIF4A1,EIF4EBP1,EIF4EBP2,EIF5A,GATB,HELZ,HSPA1A/HSPA1B,HSPA5,IFIT1,IGF1,ILF3,IRS1,MID1,MRM2,MRM3,MRPL12,MRPL57,MTRF1,NCL,NOLC1,PDCD4,PIM1,PRNP,RPS14,RPS4X,SARS,SHMT1,SLC7A1,SYK,SYNCRIP,TSC1,WARS,XRN1	42	7
Cardiovascular Disease, Hematological Disease, Organismal Injury and Abnormalities	Anemia	2.09e-06		0.913	ANK1,ANXA1,APC,ATXN1,BNIP3L,C1GALT1C1,CAST,CD59,CDA,CDK6,DHFR,DIDO1,DNMT3A,EIF2AK1,ERCC4,ETV6,EZH2,F3,FADD,FANCA,FANCF,GCLC,HLA-B,HMGB1,IL33,IRF7,ITPA,KLF2,MDM2,MDM4,MGAT2,MTR,NPM1,NSD1,PBX1,PDGFRA,PIGA,PIM1,PTEN,PTPRJ,RAD51C,RPS14,RRM2,RUNX1,SH2B3,SIGMAR1,SLC12A6,SLC25A37,SLC7A1,SLC7A11,SRSF2,STEAP3,TET1,TET2,TFRC,TLE3,TNFAIP3,TPP1,TRIO,TUBA4A,TUBD1,TUBE1,TXNRD1,VEGFA	64	12
Cell Death and Survival, Gastrointestinal Disease, Hepatic System Disease, Organismal Injury and Abnormalities	Cell death of liver cells	2.11e-06		-0.43	BCL2L11,BID,BIRC3,CEBPB,CFLAR,CTH,CXCL3,DDIT3,EGFR,ENDOG,FADD,GADD45B,GSK3B,HBEGF,HMGB1,HSPD1,IGF1,IL33,LDLR,MET,NCL,NCOA5,NPC1,PIK3R1,PPARA,RBCK1,RIPK1,SMAD3,SOCS1,SPTBN1,STK4,TLR4,TNFRSF1A,TRIM27,UGCG	35	8
Cancer, Organismal Injury and Abnormalities	Lymphatic system tumor	2.17e-06		-1.277	ABCA10,ABL2,ADRB1,ADSL,AGL,AKT1S1,ANXA1,APC,ARID5B,ATM,ATP11A,ATXN1,BCL2L11,BCL2L13,BCL6,BCR,BID,BIRC3,BTG1,CA2,CAMK2N1,CAPRIN2,CAV1,CBX4,CCDC113,CCDC86,CCL26,CCNF,CCNG2,CCPG1,CD44,CD83,CDK6,CEBPB,CFLAR,CHD4,CHI3L1,CLEC4A,CLK1,CLU,COL17A1,COL4A1,CORO2A,CREBBP,CRYBG1,CSTF3,CUL1,CXCL1,CXCL2,CYLD,CYP1A1,CYP3A5,DDX31,DDX58,DHCR24,DHFR,DMXL1,DNMT3A,DOCK1,DST,DUSP16,EGFR,EHD1,EIF2AK1,EIF4E3,EIF4EBP1,ET…	221	32
DNA Replication, Recombination, and Repair	Double-stranded DNA break repair	2.21e-06		-0.637	ABRAXAS1,ATM,BCR,BRCC3,C7orf49,DTX3L,EGFR,ERCC4,ESCO2,EYA3,EZH2,IGF1,KAT8,MARF1,MDM2,NPM1,NR4A1,PARP9,PCNA,SETMAR,SETX,SMAD3,TERF2,TRIM29,UBE2N,XRCC4	26	6
Dermatological Diseases and Conditions, Organismal Injury and Abnormalities	Skin lesion	2.37e-06		0.181	AARS,ABCA10,ABCA5,ABHD15,ABL2,ACADSB,ACPP,ACSL5,ACTR3B,AFAP1,AGK,AGL,AGPAT3,AGPAT5,AK2,AKAP2,AKNA,ALDH1B1,ALS2,ANAPC7,ANG,ANK1,ANKRD12,ANKRD13C,ANKRD17,ANKRD36C,ANXA1,APBB2,APC,AQP3,ARHGAP29,ARHGAP32,ARHGAP35,ARHGEF12,ARHGEF2,ARID5B,ARRDC3,ARRDC4,ASH1L,ASPM,ASXL2,ATF7IP,ATM,ATP11A,ATP11C,ATP7A,ATXN1,AUTS2,B3GALT6,BAIAP2L1,BAZ1A,BCAR3,BCL2L11,BCL6,BCR,BEND3,BIK,BPTF,BRCC3,BRI3BP,BTBD7,C14orf93,C1o…	654	34
Cancer, Hematological Disease, Immunological Disease, Organismal Injury and Abnormalities	Lymphocytic cancer	2.42e-06		-1.119	ABCA10,ABL2,ADRB1,ADSL,AGL,ANXA1,APC,ARID5B,ATM,ATP11A,ATXN1,BCL2L11,BCL2L13,BCL6,BCR,BIRC3,BTG1,CAMK2N1,CAPRIN2,CAV1,CBX4,CCDC113,CCDC86,CCL26,CCNF,CCNG2,CCPG1,CD44,CDK6,CEBPB,CFLAR,CHD4,CHI3L1,CLK1,CLU,COL17A1,COL4A1,CORO2A,CREBBP,CRYBG1,CSTF3,CUL1,CXCL2,CYP1A1,CYP3A5,DDX31,DDX58,DHCR24,DHFR,DMXL1,DNMT3A,DOCK1,DST,DUSP16,EGFR,EIF2AK1,EIF4E3,EIF4EBP1,ETV6,EZH2,F3,FADD,FANCA,FBXO25,FBXO4,FDPS,FER…	209	29
Cancer	Cell transformation	2.43e-06		-0.712	AFDN,ANP32A,APC,ARHGAP32,ARHGEF12,ATM,BCL6,BCR,CAV1,CCDC6,CDK6,CEBPB,CHKA,CLU,CREBBP,CXCL1,CXCL3,DDIT4,DHFR,EGFR,EIF4EBP1,EIF4EBP2,ERRFI1,ETV6,FER,FOSL1,FRS2,GRB10,HBP1,HSPA1A/HSPA1B,IGF1,IRS1,ITGB4,KMT2A,MAP3K20,MCRS1,MDM2,MDM4,MET,MXD1,NEDD4,NF2,NPM1,NRG1,PBX1,PDCD4,PDGFA,PDGFRA,PIK3R1,PIM1,PRKACB,PTEN,RHOU,RIT1,RUNX1,RUVBL1,SLC3A2,SOCS1,SRSF1,THRA,TIAM1,TLR4,TPM3,TRIO,VEGFA	65	17
Cell Death and Survival	Cell death of hematopoietic cell lines	2.46e-06		1.38	BCL2L11,BCR,BID,BIRC3,CD44,CEBPB,CFLAR,DDIT3,EGFR,EIF4EBP1,ETV6,FADD,GADD45B,GCNT1,GSK3B,HSPA5,IGF1,IRS1,MDM2,MET,NPM1,NR4A1,PDCD5,PDGFRA,PIK3R1,PIM1,PNPT1,PRDM1,PTEN,RRAS,RUNX1,SMAD6,SOCS1,SYK,TNFAIP3,TNFRSF1A,TNFSF15,TUBB	38	17
Cancer, Hematological Disease, Organismal Injury and Abnormalities	Lymphoid cancer	2.56e-06		-1.114	ABCA10,ABL2,ADRB1,ADSL,AGL,ANXA1,APC,ARID5B,ATM,ATP11A,ATXN1,BCL2L11,BCL2L13,BCL6,BCR,BIRC3,BTG1,CAMK2N1,CAPRIN2,CAV1,CBX4,CCDC113,CCDC86,CCL26,CCNF,CCNG2,CCPG1,CD44,CDK6,CEBPB,CFLAR,CHD4,CHI3L1,CLK1,CLU,COL17A1,COL4A1,CORO2A,CREBBP,CRYBG1,CSTF3,CUL1,CXCL2,CYLD,CYP1A1,CYP3A5,DDX31,DDX58,DHCR24,DHFR,DMXL1,DNMT3A,DOCK1,DST,DUSP16,EGFR,EIF2AK1,EIF4E3,EIF4EBP1,ETV6,EZH2,F3,FADD,FANCA,FBXO25,FBXO4,FDP…	212	30
Connective Tissue Disorders, Hereditary Disorder, Organismal Injury and Abnormalities	Hereditary connective tissue disorder	2.58e-06			ADRB1,ANXA1,ARHGAP29,ASPM,ATP7A,B3GALT6,CA2,CASK,CAV1,CCNQ,CDC6,CDK6,CHST14,CLU,COL17A1,COL4A1,CREB3L2,CREBBP,CTNS,DDX58,DHFR,DSE,DST,ECE1,EFTUD2,ESCO2,FDPS,FLNB,FRMD4A,GALNT3,GGPS1,GSK3B,IER3IP1,IRF6,ITGB4,KAT6A,KIAA0586,KLHL24,LAMB3,LAMC2,LMBR1,LMNB2,MET,MMP1,MTAP,NFIX,NSD1,PEX1,PIK3R1,PLEKHM1,PPP1R15B,PRDM1,PTEN,RBM8A,RIT1,RRM2,SAMD9,SH3PXD2B,SLC1A4,SLC2A10,SMAD3,SMAD6,TCTN3,TLE3,TRIO,TUBA4A,T…	76	9
Cancer, Hematological Disease, Organismal Injury and Abnormalities	Lymphocytic neoplasm	2.76e-06		-1.119	ABCA10,ABL2,ADRB1,ADSL,AGL,AKT1S1,ANXA1,APC,ARID5B,ATM,ATP11A,ATXN1,BCL2L11,BCL2L13,BCL6,BCR,BIRC3,BTG1,CA2,CAMK2N1,CAPRIN2,CAV1,CBX4,CCDC113,CCDC86,CCL26,CCNF,CCNG2,CCPG1,CD44,CDK6,CEBPB,CFLAR,CHD4,CHI3L1,CLEC4A,CLK1,CLU,COL17A1,COL4A1,CORO2A,CREBBP,CRYBG1,CSTF3,CUL1,CXCL1,CXCL2,CYLD,CYP1A1,CYP3A5,DDX31,DDX58,DHCR24,DHFR,DMXL1,DNMT3A,DOCK1,DST,DUSP16,EGFR,EIF2AK1,EIF4E3,EIF4EBP1,ETV6,EZH2,F3,FAD…	215	32
Cancer, Hematological Disease, Immunological Disease, Organismal Injury and Abnormalities	Newly diagnosed leukemia	2.86e-06			ABL2,ANXA1,ATM,BIRC3,DHFR,DNMT3A,KMT2A,NPM1,PDGFRA,PTEN,RRM2,RUNX1,RXRA,TET2,TUBA4A,TUBD1,TUBE1	17	4
Cell Death and Survival	Apoptosis of lung cancer cell lines	2.88e-06		-0.241	AIFM1,BCL2L11,BID,BIK,BIRC3,CDCP1,CEBPB,CERS6,CFLAR,COL4A1,DDIT3,EGFR,EIF2AK4,FADD,GADD45B,GSK3B,GTSE1,HIPK2,HSPA5,IGF1,IGFBP6,IRS1,KMT2A,MDM2,MET,NRG1,OSGIN1,PCK2,PDGFRA,PDK1,PHB,PIM1,POLH,RIPK1,RRM2,SRPK1,SRSF1,TLR4,TNFAIP3,TXNRD1,VEGFA	41	13
Cell Death and Survival, Gastrointestinal Disease, Hepatic System Disease, Organismal Injury and Abnormalities	Necrosis of liver	2.91e-06		-0.789	ABL2,BCL2L11,BID,BIRC3,CEBPB,CFLAR,CTH,CXCL3,DDIT3,EGFR,ENDOG,F3,FADD,FGA,GADD45B,GSK3B,HBEGF,HMGB1,HSPD1,IGF1,IL33,LDLR,MET,NCL,NCOA5,NPC1,NR2C1,PIK3R1,PPARA,RBCK1,RIPK1,RXRA,SMAD3,SOCS1,SPTBN1,STK4,TLR4,TNFRSF1A,TRIM27,UGCG	40	10
Cell Death and Survival	Apoptosis of phagocytes	3.12e-06		-0.167	ANXA1,BCL2L11,BCL6,BID,BIRC3,BTG1,CASP4,CASP6,CAST,CD44,CEBPB,CFLAR,CXCL1,CXCL2,DDIT3,FADD,GSK3B,HMGB1,IL33,LDLR,NCEH1,NPC1,PTEN,RIPK1,RPTOR,SLPI,SOAT1,SOCS1,SYK,TICAM2,TLR4,TNFAIP3,TNFRSF1A	33	8
Cellular Movement	Cell movement of colorectal cancer cell lines	3.26e-06		0.675	ARL4C,CAV1,CD44,CDCP1,CLCN4,CRNDE,EGFR,EIF4EBP1,F2RL1,F3,GAST,GSK3B,IGF1,IGFBP6,ITGA2,KLF4,MAGI1,MAP3K20,MDM2,MEF2D,NDRG1,PHLDA1,PTEN,RPTOR,SDC4,TIAM1,TLR4,VEGFA	28	11
Hematological Disease, Immunological Disease	Lymphoproliferative disorder	3.4e-06		-1.117	ABCA10,ABL2,ADRB1,ADSL,AGL,AKT1S1,ANXA1,APC,ARID5B,ATM,ATP11A,ATXN1,BCL2L11,BCL2L13,BCL6,BCR,BIRC3,BTG1,CA2,CAMK2N1,CAPRIN2,CAV1,CBX4,CCDC113,CCDC86,CCL26,CCNF,CCNG2,CCPG1,CD44,CDK6,CEBPB,CFLAR,CHD4,CHI3L1,CLEC4A,CLK1,CLU,COL17A1,COL4A1,CORO2A,CREBBP,CRYBG1,CSTF3,CUL1,CXCL1,CXCL2,CYLD,CYP1A1,CYP3A5,DDX31,DDX58,DHCR24,DHFR,DMXL1,DNMT3A,DOCK1,DST,DUSP16,EGFR,EIF2AK1,EIF4E3,EIF4EBP1,ETV6,EZH2,F3,FAD…	215	32
Cancer, Organismal Injury and Abnormalities	Neoplasia of tumor cell lines	3.56e-06		0.756	AKIRIN2,ANG,ANXA1,APC,ARRDC3,BACH1,BCDIN3D,CAV1,CD44,CD59,CDCP1,COL4A1,CRNDE,CXCL1,CXCL2,CXCL3,EGFR,F3,FADD,GRHL2,IGF1,IL33,ILF3,IRF7,ITGA2,KLF4,KMT2A,LAMB3,LGR5,MAGI1,MET,MFGE8,MMP1,NDRG1,NEDD9,NF2,NFATC2,NSD2,NTN4,PDGFRA,PIM1,PLAUR,PRNP,PTEN,RALA,ROR1,RPS6KA3,RPTOR,SERPINB5,SMAD3,SSBP1,TFCP2,THBS1,THEM4,THRA,UBE2N,VANGL1,VEGFA,WWP2	59	14
Cancer, Organismal Injury and Abnormalities, Respiratory Disease	Lung tumor	3.62e-06		-0.008	ABHD3,ABL2,AGK,AK2,ALDH1B1,ANP32A,ANXA1,APC,APOBEC3B,ARHGAP35,ARHGEF12,ARID5B,ARL4C,ASH1L,ASNS,ASXL2,ATF7IP,ATM,ATXN1,BACE2,BAZ1A,BCL2L11,BMPR2,C1orf74,CARD6,CAV1,CCK,CD44,CDA,CDC6,CDK6,CEP192,CFLAR,CLDN2,CLIP4,CLK1,CLU,COL4A1,COMMD8,CREBBP,CRNDE,CSTA,CXCL2,CYP1A1,CYP3A5,DDIT3,DHFR,DIDO1,DMRT1,DMXL1,DNMT3A,DST,DUS2,EGFR,EHHADH,EIF2AK1,EIF4A1,EIF4EBP1,ERRFI1,ETS2,EZH2,F3,FADD,FAM200A,FDPS,FERMT1,F…	225	27
Cancer, Dermatological Diseases and Conditions, Organismal Injury and Abnormalities	Skin tumor	3.67e-06		1.084	AARS,ABCA10,ABCA5,ABHD15,ABL2,ACADSB,ACPP,ACSL5,ACTR3B,AFAP1,AGK,AGL,AGPAT3,AGPAT5,AK2,AKAP2,AKNA,ALDH1B1,ALS2,ANAPC7,ANG,ANK1,ANKRD12,ANKRD13C,ANKRD17,ANKRD36C,ANXA1,APBB2,APC,AQP3,ARHGAP29,ARHGAP32,ARHGAP35,ARHGEF12,ARHGEF2,ARID5B,ARRDC3,ARRDC4,ASH1L,ASPM,ASXL2,ATF7IP,ATM,ATP11A,ATP11C,ATP7A,ATXN1,AUTS2,B3GALT6,BAIAP2L1,BAZ1A,BCAR3,BCL2L11,BCL6,BCR,BEND3,BIK,BPTF,BRCC3,BRI3BP,BTBD7,C14orf93,C1o…	649	34
Cell Death and Survival, Organismal Injury and Abnormalities	Apoptosis of epithelial cell lines	3.76e-06		-1.187	AIFM1,APC,BCL2L11,BCL6,BID,BIK,BIRC3,BNIP3L,CASP4,CD44,CFLAR,DAB2,DDIT3,EGFR,FADD,GRHL2,GSK3B,HIPK2,HSPA5,HSPD1,IGF1,IRS1,MET,NF2,PIM1,PLK3,RIPK1,RNF216,RRAS,SRXN1,STK4,TCF4,TFRC,TIAM1,TJP2,TNFRSF1A,TRIB3,TRIM27	38	12
Cellular Assembly and Organization, Cellular Function and Maintenance	Organization of cytoplasm	3.95e-06		1.681	ABL2,ACACA,AFAP1,AKAP2,ALS2,ANP32A,ANXA1,APC,ARHGAP32,ARHGAP35,ARHGEF2,ARHGEF9,ASPM,ATL3,ATP7A,ATXN1,AURKC,AUTS2,BCL6,BCR,BCS1L,BLZF1,BMP2K,CAPN10,CAPRIN2,CASP4,CASP6,CAST,CAV1,CCDC113,CCK,CD44,CEP192,CEP83,CLMN,CLN5,CLU,COG2,COG3,CPEB4,CXCL1,CYFIP2,CYLD,DAG1,DOCK1,DOCK5,DST,EGFR,EHD1,EIF2AK4,EIF4EBP1,EIF4EBP2,EPB41L2,EPHA4,F2RL1,F3,FBXW8,FER,FLNB,FLRT3,FMN1,GDA,GDPD5,GSK3B,HAS3,HBP1,HDAC4,HDAC8,…	190	18
Cell Death and Survival	Cell death of ovarian cancer cell lines	4.02e-06		-1.528	AIFM1,BCL2L11,BID,CFLAR,CLU,DAB2,DDIT3,EGFR,EZH2,FADD,FANCF,FER,KLF2,MET,OMA1,PIK3IP1,POLH,PTEN,RIPK1,SH2B3,SLC3A2,SLC7A11,SLPI,TLR4,TNFRSF1A,UGCG	26	5
Cellular Movement	Migration of colorectal cancer cell lines	4.22e-06		0.789	ARL4C,CAV1,CD44,CLCN4,CRNDE,EGFR,EIF4EBP1,F2RL1,F3,IGF1,IGFBP6,KLF4,MAGI1,MAP3K20,MDM2,MEF2D,NDRG1,PHLDA1,PTEN,RPTOR,SDC4,TIAM1,TLR4,VEGFA	24	9
Cell Death and Survival, Gastrointestinal Disease, Hepatic System Disease, Organismal Injury and Abnormalities	Cell death of hepatocytes	4.44e-06		0.11	BCL2L11,BID,BIRC3,CFLAR,CTH,CXCL3,DDIT3,EGFR,ENDOG,FADD,GADD45B,GSK3B,HMGB1,IL33,LDLR,MET,NCL,NCOA5,PIK3R1,PPARA,RBCK1,RIPK1,SMAD3,SOCS1,SPTBN1,STK4,TNFRSF1A,TRIM27,UGCG	29	6
Cellular Movement	Invasion of tumor cell lines	4.59e-06		1.886	ABL2,AFDN,AKT1S1,ANXA1,ARRDC3,BCAR3,BMPR2,CAV1,CBX5,CD44,CDCP1,CEBPB,CLCN4,CLU,CRNDE,CTNNAL1,DAB2,DDX58,DIDO1,DOCK1,DSE,ECE1,ECM1,EGFR,EIF4EBP1,ETS2,ETV5,EYA3,EZH2,FOSL1,GSK3B,HAS3,HBEGF,HBP1,HIPK2,HMGB1,IFIT2,IGF1,ILF3,INSIG2,IRF6,ITGB4,KLF4,LAMB3,MAGI1,MAP3K20,MDM2,MEF2D,MET,MKL2,MMP1,MTDH,NDRG1,NEDD4,NEDD9,NF2,NFATC2,NPM1,NRG1,NSD2,PA2G4,PARD3,PCSK6,PDCD4,PDGFA,PDGFRA,PHB,PIK3R1,PLAUR,PTEN,PTP…	103	22
Cell Death and Survival	Cell death of leukocyte cell lines	4.68e-06		1.612	BCL2L11,BCR,CD44,CEBPB,CFLAR,DDIT3,EGFR,EIF4EBP1,ETV6,FADD,GADD45B,GCNT1,GSK3B,HSPA5,IGF1,IRS1,MET,NPM1,NR4A1,PDCD5,PDGFRA,PIK3R1,PIM1,PNPT1,PRDM1,PTEN,RRAS,RUNX1,SMAD6,SOCS1,SYK,TNFAIP3,TNFRSF1A,TUBB	34	16
Cell Death and Survival	Apoptosis of leukocytes	4.73e-06		0.045	ADRB1,AKIRIN2,ANXA1,ATM,BCL2L11,BCL6,BID,BIRC3,BTG1,CASP4,CASP6,CAST,CAV1,CCDC86,CD44,CD59,CEBPB,CFLAR,CHI3L1,CXCL1,CXCL2,CYLD,DDIT3,EPHA4,ETS2,FADD,FOSL1,GADD45B,GSK3B,HMGB1,IGF1,IL33,KLF2,KLF4,LDLR,MAVS,MDM2,MET,NCEH1,NFATC2,NPC1,NR4A1,PDK1,PIK3R1,PIM1,PPARA,PTEN,RIPK1,RPTOR,RUNX1,SLC39A10,SLPI,SMAD3,SOAT1,SOCS1,STK17B,SYK,THBS1,TICAM2,TLR4,TNFAIP3,TNFRSF1A,TSC1,VEGFA,WWP2	65	19
Cell-To-Cell Signaling and Interaction	Adhesion of tumor cell lines	4.76e-06		-0.071	AFAP1,AFDN,ANXA1,CAV1,CD44,CD55,CD59,CDCP1,CXCL2,DAB2,DAG1,EGFR,ETV5,FGA,HAS3,HMGB1,IGF1,IRS1,ITGA2,LAMC2,MAGI1,MET,NID1,NRG1,NSD2,PARD3,PHLDA1,PIK3R1,PLAUR,PTPN14,RHOU,RRAS,S100P,SERPINB2,SERPINB5,SH2B3,SIM2,SLC12A6,SMAD3,SPTAN1,TGM2,THBS1,TIAM1,TMBIM4,TNFSF9,VCL,VEGFA,VSNL1	48	8
Cancer, Hematological Disease, Immunological Disease, Organismal Injury and Abnormalities	Neoplasia of leukocytes	4.83e-06		-1.261	ABCA10,ABL2,ADRB1,ADSL,AGL,AKT1S1,ANXA1,APC,ARID5B,ATM,ATP11A,ATXN1,BCL2L11,BCL2L13,BCL6,BCR,BID,BIRC3,BTG1,CA2,CAMK2N1,CAPRIN2,CAV1,CBX4,CCDC113,CCDC86,CCL26,CCNF,CCNG2,CCPG1,CD44,CDK6,CEBPB,CFLAR,CHD4,CHI3L1,CLEC4A,CLK1,CLU,COL17A1,COL4A1,CORO2A,CREBBP,CRYBG1,CSTF3,CUL1,CXCL1,CXCL2,CYLD,CYP1A1,CYP3A5,DDX31,DDX58,DHCR24,DHFR,DMXL1,DNMT3A,DOCK1,DST,DUSP16,EGFR,EIF2AK1,EIF4E3,EIF4EBP1,ETV6,EZH2,F3…	214	32
Cancer, Hematological Disease, Organismal Injury and Abnormalities	Hematologic cancer of cells	5.01e-06		-1.29	ABCA10,ABL2,ADRB1,ADSL,AGL,ANXA1,APC,ARID5B,ATM,ATP11A,ATXN1,BCL2L11,BCL2L13,BCL6,BCR,BIRC3,BTG1,CAMK2N1,CAPRIN2,CAV1,CBX4,CCDC113,CCDC86,CCL26,CCNF,CCPG1,CD44,CDK6,CEBPB,CFLAR,CHD4,CHI3L1,CLK1,CLU,COL17A1,COL4A1,CORO2A,CREBBP,CRYBG1,CSTF3,CUL1,CYP1A1,CYP3A5,DDX31,DDX58,DHCR24,DHFR,DMXL1,DNMT3A,DOCK1,DST,DUSP16,EGFR,EIF2AK1,EIF4EBP1,ETV6,EZH2,F3,FADD,FANCA,FBXO25,FBXO4,FDPS,FERMT1,FILIP1L,FOSL2,F…	202	27
Cancer, Dermatological Diseases and Conditions, Organismal Injury and Abnormalities	Skin cancer	5.2e-06			AARS,ABCA10,ABCA5,ABHD15,ABL2,ACADSB,ACPP,ACSL5,ACTR3B,AFAP1,AGK,AGL,AGPAT3,AGPAT5,AK2,AKAP2,AKNA,ALDH1B1,ALS2,ANAPC7,ANG,ANK1,ANKRD12,ANKRD13C,ANKRD17,ANKRD36C,ANXA1,APBB2,APC,AQP3,ARHGAP29,ARHGAP32,ARHGAP35,ARHGEF12,ARHGEF2,ARID5B,ARRDC3,ARRDC4,ASH1L,ASPM,ASXL2,ATF7IP,ATM,ATP11A,ATP11C,ATP7A,ATXN1,AUTS2,B3GALT6,BAIAP2L1,BAZ1A,BCAR3,BCL2L11,BCL6,BCR,BEND3,BIK,BPTF,BRCC3,BRI3BP,BTBD7,C14orf93,C1o…	644	32
Post-Translational Modification	Ubiquitination	5.23e-06		-0.601	ARRDC4,BFAR,BIRC3,CAST,CAV1,CCNF,CUL1,DET1,DTX3L,ERCC8,FANCF,FBXO25,FBXO32,FBXO4,FBXO45,FBXW8,GCLC,HDAC8,HERPUD1,HSPA1A/HSPA1B,HSPA5,HSPBP1,JADE2,KLHL24,KLHL42,KLHL9,LATS1,MDM2,MED6,MKRN1,NEDD4,NPM1,NUB1,PER2,PTEN,RBCK1,RNF135,RNF213,RNF43,SPRTN,TNFAIP3,TRIM13,TRIM25,UBE2K,UBE2N,UBE3C,UBE3D,VCPIP1,WWP2,ZNRF3	50	4
Cancer, Organismal Injury and Abnormalities	Thoracic neoplasm	5.28e-06		-0.078	ABHD3,ABL2,AGK,AK2,ALDH1B1,ANP32A,ANXA1,APC,APOBEC3B,ARHGAP35,ARHGEF12,ARID5B,ARL4C,ASH1L,ASNS,ASXL2,ATF7IP,ATM,ATXN1,BACE2,BAZ1A,BCL2L11,BCL6,BMPR2,C1orf74,CARD6,CAV1,CCK,CD44,CDA,CDC6,CDK6,CEP192,CFLAR,CLDN2,CLIP4,CLK1,CLU,COL4A1,COMMD8,CREBBP,CRNDE,CSTA,CXCL2,CYP1A1,CYP3A5,DDIT3,DHFR,DIDO1,DMRT1,DMXL1,DNMT3A,DST,DUS2,EGFR,EHHADH,EIF2AK1,EIF4A1,EIF4EBP1,ERRFI1,ETS2,EZH2,F3,FADD,FAM200A,FDPS,FER…	227	27
Cancer, Organismal Injury and Abnormalities, Renal and Urological Disease	Urinary tract tumor	5.58e-06		1.213	ACPP,AKAP2,ANK1,ANKRD12,AP5M1,APC,APOBEC3B,ARG2,ARHGAP35,ARID5B,ASNS,ASPM,ASXL2,ATM,ATXN1,BCR,BIRC3,BNIP3L,CALCOCO2,CAV1,CD44,CDC6,CDCP1,CEP192,CFLAR,CHD4,CLU,CREBBP,CREBRF,CRYBG1,CTNNAL1,CUL1,CXCL2,CYP1A1,CYP3A5,DDX58,DHFR,DIDO1,DIRC2,DMRT1,DMXL1,DNMT3A,DST,ECM1,EGFR,EHHADH,EIF2AK4,ETS2,EZH2,FAM105A,FAM169A,FBXO4,FDPS,FGA,FOSL1,FOXK2,GBE1,GGPS1,GJB2,GSPT1,HDAC4,HLA-B,HMGB1,HSPA1A/HSPA1B,IGF1,IL1…	179	18
Cancer, Organismal Injury and Abnormalities, Reproductive System Disease	Breast carcinoma	5.76e-06		1.035	ABCA10,ABHD3,ABL2,ACPP,ALDH1B1,ANK1,ANKRD12,ANKRD13C,ANXA1,APC,ARHGAP35,ARHGEF2,ARID5B,ASH1L,ATL3,ATM,BAIAP2L1,BCAR3,BCL2L11,BCR,BMPR2,BPTF,C1RL,C21orf33/LOC102724023,C7orf25,CADM4,CALM1 (includes others),CASK,CAST,CAV1,CCNB3,CD44,CDC6,CDK6,CDKN2D,CEACAM6,CELA3B,CEP128,CFTR,CHD4,CHI3L1,CHST14,CLDN1,CLDN2,CLK1,CLU,COMMD3,CREBBP,CRY2,CSTF3,CTNNAL1,CTNS,CXCL1,CXCL2,CXCL3,DHFR,DIDO1,DKC1,DMXL1,DNMT3A…	248	27
Connective Tissue Development and Function, Tissue Development	Growth of connective tissue	6.05e-06		-1.459	APC,ARHGEF12,ATM,BCR,BTG1,CASK,CAV1,CCNF,CCNG2,CD44,CD83,CDC6,CDK6,CEBPB,CLEC4A,CREB3L2,CXCL3,DHFR,DHX9,DKC1,EGFR,ERRFI1,ETV6,EZH2,F2RL1,FADD,FBXO4,FERMT1,FOSL1,FOSL2,FRS2,GRB10,HBEGF,HIPK2,HSPA1A/HSPA1B,IGF1,IGFBP6,IRF6,IRS1,KLF4,KLF9,KMT2A,KMT5B,LATS1,MCM9,MDM2,MDM4,MET,MKI67,NDRG1,NF2,NPM1,NUPR1,PA2G4,PATZ1,PBX1,PDGFA,PDGFRA,PDK1,PIK3R1,PLAUR,PRMT6,PTEN,RIOX1,RIT1,RNF144B,RPS6KA3,RUNX1,RXRA,SD…	89	22
Cancer, Organismal Injury and Abnormalities	Head and neck tumor	6.07e-06		1.003	ABCA5,ABL2,ACTR3B,ADARB1,ADSL,AIFM1,AKAP2,AKNA,AKT1S1,AMMECR1,AMN1,ANKRD12,ANKRD17,ANKRD36C,ANP32A,ANXA1,APC,APOBEC3B,ARHGAP35,ARHGEF2,ARHGEF9,ARID5B,ASH1L,ASPM,ATF5,ATM,ATP7A,ATXN1,AURKC,AUTS2,BCL2L11,BCL6,BCR,BCS1L,BPTF,BRI3BP,BTBD7,C17orf80,C1RL,CA2,CAPN10,CAPN8,CARD6,CAST,CBX4,CCDC86,CCNB3,CD44,CD83,CDC6,CDK6,CEP128,CEP192,CFLAR,CFTR,CHD4,CHI3L1,CHKA,CLEC16A,CLK1,CLU,CLYBL,COBL,COG2,COL17A1,C…	376	25
Cancer, Organismal Injury and Abnormalities, Respiratory Disease	Non-small cell lung carcinoma	6.09e-06		-1.836	ABHD3,ABL2,AGK,AK2,ALDH1B1,ANP32A,APC,APOBEC3B,ARHGAP35,ARHGEF12,ARID5B,ARL4C,ASH1L,ASNS,ASXL2,ATF7IP,ATM,BACE2,BAZ1A,BCL2L11,C1orf74,CARD6,CAV1,CD44,CDA,CDC6,CDK6,CEP192,CFLAR,CLDN2,CLIP4,CLK1,CLU,COL4A1,COMMD8,CREBBP,CSTA,CXCL2,DHFR,DIDO1,DMRT1,DMXL1,DNMT3A,DST,EGFR,EHHADH,EIF4A1,ERRFI1,ETS2,EZH2,F3,FADD,FAM200A,FDPS,FGB,FRS2,GADD45B,GGPS1,GRB10,GSK3B,GSTCD,GTPBP1,H1F0,HEG1,HIST1H2BH,HLA-B,HNMT…	190	21
Post-Translational Modification	Ubiquitination of protein	6.3e-06		-0.789	ARRDC4,BFAR,BIRC3,CAST,CAV1,CCNF,CUL1,DET1,DTX3L,ERCC8,FANCF,FBXO25,FBXO32,FBXO4,FBXO45,FBXW8,GCLC,HDAC8,HERPUD1,HSPA1A/HSPA1B,HSPA5,HSPBP1,JADE2,KLHL24,KLHL42,KLHL9,MDM2,MED6,MKRN1,NEDD4,NPM1,NUB1,PER2,PTEN,RBCK1,RNF135,RNF213,RNF43,SPRTN,TNFAIP3,TRIM13,TRIM25,UBE2K,UBE2N,UBE3C,UBE3D,VCPIP1,WWP2,ZNRF3	49	4
Protein Synthesis	Expression of protein	6.36e-06		-0.5	ANXA1,ARHGEF2,BCR,CAV1,CPEB4,CYP1A1,DHFR,DHX9,DKC1,DUS2,EGFR,EIF2AK1,EIF2AK4,EIF4A1,EIF4EBP1,EIF4EBP2,EIF5A,FOSL1,GATB,HELZ,HSPA1A/HSPA1B,HSPA5,IFIT1,IGF1,ILF3,IRS1,MID1,MRM2,MRM3,MRPL12,MRPL57,MTRF1,NCL,NOLC1,NRG1,PDCD4,PIM1,PRNP,RPS14,RPS4X,SARS,SHMT1,SLC7A1,SYK,SYNCRIP,THBS1,TSC1,VEGFA,WARS,XRN1	50	9
DNA Replication, Recombination, and Repair	Metabolism of DNA	6.64e-06		0.075	ADRB1,AIFM1,ANKRD17,APC,APOBEC3B,ATM,BCR,BIK,CASP6,CAST,CAV1,CDC6,CLU,CUL1,DDIT3,DHX9,EGFR,ENDOG,ESCO2,FADD,FAM135A,GRSF1,GRWD1,GSK3B,HBEGF,HMGB1,IGF1,ISG20,MCM9,MET,MGEA5,NCL,NPM1,NR4A1,NRG1,ORC5,PCNA,PIK3R1,POLH,PRNP,PTEN,PUS7L,RAN,RBBP6,RBPJ,SPRTN,SSBP1,TERF2,THRA,TIAM1,TMPO,TWNK,WAPL,WRNIP1,XIST,ZBTB20	56	9
Infectious Diseases	Infection by RNA virus	6.72e-06		-1.078	ACADSB,ALG14,APOBEC3B,ARHGAP32,ARHGEF12,ASXL2,BCR,BMP2K,CA2,CD44,CD55,CFTR,CHST14,CLU,CNST,COG2,COG3,CPSF6,CXCL1,CYP3A5,DAG1,DDX23,DDX58,DHFR,DHX9,DMXL1,DUSP16,EGFR,EIF4EBP1,EIF4EBP2,ETS2,F2RL1,FADD,FDPS,FGA,FRS2,FUT2,GAPVD1,GATAD2A,GGPS1,GPT2,GTF2H1,HDAC8,HMGB1,HSPA4,HSPA5,IGF1,ISG20,ITPKA,JAK1,KAT6A,KBTBD7,KDM7A,KLF2,KMT5B,MAP3K9,MDM2,MDN1,MED6,MICAL3,MRPS12,MT2A,MTR,NCOA6,NEDD4,NF2,NMT1,NOP56,…	116	12
Cellular Development, Cellular Growth and Proliferation	Cell proliferation of breast cancer cell lines	6.8e-06		0.939	ANXA1,ARRDC3,ATM,BCAR3,BMPR2,CAV1,CD44,CD59,CDC16,CDCP1,CEBPB,CFLAR,CHKA,CLU,CYP3A5,DAB2,EGFR,EIF4EBP1,ETS2,EZH2,F3,FOSL1,GALNT6,GRHL2,GSK3B,HBEGF,HBP1,HDAC8,HSPA5,IGF1,ILF3,IRS1,ITGA2,ITGB4,KLF4,LATS1,MDM2,MET,MTAP,NEDD4,NFATC2,NPC1,NRG1,OSGIN1,PA2G4,PCK2,PIK3R1,PIM1,PLAUR,PRMT6,PTEN,RBCK1,RPTOR,RXRA,SAT1,SIM2,SLC19A1,SLC23A2,SMARCE1,SMOX,SYK,TASP1,TES,TGM2,THEM4,TNFRSF1A,TNFSF15,TNS4,TPM1,VEGFA	70	19
Cell Death and Survival	Apoptosis of myeloid cells	7e-06		0.006	ANXA1,BID,BIRC3,BTG1,CASP4,CASP6,CAST,CD44,CEBPB,CFLAR,CXCL1,CXCL2,DDIT3,FADD,GSK3B,HMGB1,IGF1,IL33,KMT2A,LDLR,NCEH1,NPC1,PIM1,PTEN,RIPK1,SLPI,SOAT1,SOCS1,SYK,TICAM2,TLR4,TNFRSF1A	32	8
Cancer, Organismal Injury and Abnormalities, Respiratory Disease	Lung cancer	7.14e-06		0.729	ABHD3,ABL2,AGK,AK2,ALDH1B1,ANP32A,ANXA1,APC,APOBEC3B,ARHGAP35,ARHGEF12,ARID5B,ARL4C,ASH1L,ASNS,ASXL2,ATF7IP,ATM,ATXN1,BACE2,BAZ1A,BCL2L11,BMPR2,C1orf74,CARD6,CAV1,CCK,CD44,CDA,CDC6,CDK6,CEP192,CFLAR,CLDN2,CLIP4,CLK1,CLU,COL4A1,COMMD8,CREBBP,CRNDE,CSTA,CXCL2,CYP1A1,DDIT3,DHFR,DIDO1,DMRT1,DMXL1,DNMT3A,DST,DUS2,EGFR,EHHADH,EIF2AK1,EIF4A1,EIF4EBP1,ERRFI1,ETS2,EZH2,F3,FADD,FAM200A,FDPS,FERMT1,FGB,FRS2…	217	26
Cell Cycle	G1 phase	7.54e-06		0.496	APC,APOBEC3A,ATM,BCR,BOP1,CAMK2D,CCNG2,CDC6,CDK6,CDKN2D,CEBPB,CRNDE,CUL1,CYLD,DAB2,DDIT3,EGFR,EIF4EBP1,ETV6,EZH2,FADD,FZR1,GADD45B,GSPT1,IGF1,KLF4,KMT2A,KRT13,MDM2,MDM4,MET,MXD1,NOCT,NRG1,PDGFRA,PIK3R1,PIM1,PLK3,PLSCR1,PNPT1,PPARA,PRNP,PTEN,REG4,RFPL4A/RFPL4AL1,RHOU,RPS6KA3,RPTOR,RUNX1,SPTAN1,SRSF3,STK38,TFCP2,TFRC,TMPO,TNFSF15,TRPC1,VEGFA,ZNF346	59	18
Cancer, Organismal Injury and Abnormalities	Thoracic cancer	7.94e-06		0.88	ABHD3,ABL2,AGK,AK2,ALDH1B1,ANP32A,ANXA1,APC,APOBEC3B,ARHGAP35,ARHGEF12,ARID5B,ARL4C,ASH1L,ASNS,ASXL2,ATF7IP,ATM,ATXN1,BACE2,BAZ1A,BCL2L11,BCL6,BMPR2,C1orf74,CARD6,CAV1,CCK,CD44,CDA,CDC6,CDK6,CEP192,CFLAR,CLDN2,CLIP4,CLK1,CLU,COL4A1,COMMD8,CREBBP,CRNDE,CSTA,CXCL2,CYP1A1,DDIT3,DHFR,DIDO1,DMRT1,DMXL1,DNMT3A,DST,DUS2,EGFR,EHHADH,EIF2AK1,EIF4A1,EIF4EBP1,ERRFI1,ETS2,EZH2,F3,FADD,FAM200A,FDPS,FERMT1,FGB…	219	26
Cancer, Organismal Injury and Abnormalities	Benign Tumors	8.12e-06		1.091	ADARB1,ADRB1,AK2,ALDH1B1,ANXA1,APC,ARHGEF2,ATM,BACE2,BCL2L11,BCR,BID,CA2,CCK,CD44,CEACAM6,CHKA,CLDN2,CLEC16A,CLMN,CLU,COL17A1,COL4A1,CRNDE,CRY2,CYLD,DHFR,DKC1,DST,EGFR,EIF2AK4,EIF4EBP1,ERRFI1,EZH2,FANCF,FBXO4,FDPS,GALNT6,GGPS1,GLG1,GSK3B,HLA-B,HMGB1,HNMT,IFIT1,IGF1,KLF2,KLF4,KRT13,KRT15,LAMB3,LTBP1,MAP3K20,MAU2,MAVS,MET,MFAP3L,MKI67,MMP1,MPHOSPH8,MTHFD2,MYH4,NDRG1,NEURL1B,NF2,NR4A1,PATZ1,PCNA,PDC…	110	22
Cellular Assembly and Organization	Development of cytoplasm	8.3e-06		0.587	ABL2,AKAP2,ANG,ANXA1,APC,ARHGAP32,ARHGEF12,ARHGEF2,ATG4B,BAIAP2L1,BOP1,CAV1,CCL26,CD44,CDK6,COBL,DAB2,DDX31,DOCK5,EGFR,F2RL1,FER,FMN1,FZR1,GDA,GSK3B,HSPA8,IGF1,IPO9,IRS1,KLF2,LAT2,LATS1,LETM1,MAGI1,MET,MKKS,MYADM,NF2,NPM1,NR1D1,NR4A1,PEX1,PEX6,PHLDB2,PIK3R1,PNPT1,PTEN,RGS2,RIOX1,RPS14,SDC4,SH3PXD2B,SMAD3,SSBP1,STK4,THBS1,TIAM1,TNS3,TNS4,TOGARAM1,TPM1,TPM3,TSC1,TUBA4A,TUBB,ULK1,VEGFA,VIL1,WIPI2	70	13
Dermatological Diseases and Conditions, Organismal Injury and Abnormalities	Psoriasis	8.68e-06			ACPP,ANP32A,ANXA1,APOBEC3A,AQP3,CAMK2N1,CASP4,CAV1,CCNF,CCT5,CEBPB,CFLAR,CRYBG1,CSTA,CXCL1,CXCL3,CYP1A1,CYP3A5,DDX39A,DDX58,DHFR,EIF4EBP1,EIF5A,ELL2,FAR2,FOSL1,GAPVD1,GJB2,HSPA5,HSPA8,IFIT1,IL20RB,IL33,IRF7,ISG20,ITGA2,ITGB4,JAK1,KIAA0556,KRT15,LAMP3,LDLR,MECP2,MKI67,MMP1,MTR,NR1D2,OSMR,PARP9,PCNA,PHB,PLSCR1,PPARA,RAN,RXRA,S100A2,S100P,SAMD9,SERPINB2,SERPINB5,SLC23A2,SLPI,SOCS1,SOCS2,SPRR1A,SPRR2…	77	13
Organismal Functions, Organismal Injury and Abnormalities	Healing of lesion	8.95e-06			ADRB1,CASP4,CAV1,CD44,EGFR,FGA,HBEGF,HMGB1,IGF1,LAMC2,MET,MT2A,NRG1,PDGFA,PDGFRA,PER1,PER2,PIK3R1,PPARA,SDC4,SERPINB2,SLC3A2,SLPI,SMAD3,TFF1,THBS1,TLR4,TNFRSF1A,TPM1,VEGFA,VIL1	31	8
Infectious Diseases	Infection of cells	9.24e-06		-0.283	ACADSB,ALG14,APOBEC3B,ARHGAP32,ARHGEF12,ASXL2,BCR,BMP2K,CA2,CASP4,CAV1,CD44,CD55,CHST14,CNST,COG2,COG3,CPSF6,DAG1,DDX23,DDX58,DHX9,DMXL1,DUSP16,EGFR,EIF2AK4,ETS2,F3,FADD,FRS2,GAPVD1,GATAD2A,GPT2,GTF2H1,HDAC8,HMGB1,HSPA5,ILF3,ISG20,ITPKA,JAK1,KAT6A,KBTBD7,KDM7A,KLF2,KMT5B,LDLR,MAP3K9,MDM2,MDN1,MED6,MICAL3,MRPS12,MT2A,NCOA6,NECTIN1,NEDD4,NF2,NMT1,NOP56,NUP214,OSBPL3,OTUD1,PANK1,PARP9,PCSK6,PDSS1,PE…	101	9
Cancer, Endocrine System Disorders, Organismal Injury and Abnormalities, Reproductive System Disease	Gonadal tumor	9.45e-06		-0.201	ABCA10,ABCF2,ABHD2,ACPP,AGK,AGL,AIFM1,AKAP2,AKNA,ALS2,ANG,ANKRD36C,APC,ARG2,ARHGAP32,ARHGAP35,ARHGEF12,ARID5B,ARL4C,ASH1L,ASPM,ATM,BCL2L11,BCR,BMP2K,CALCOCO2,CAST,CCT5,CD44,CDKN2D,CEACAM6,CEP128,CFLAR,CHI3L1,CLK1,CLRN3,CLU,COL4A1,CPEB4,CREB5,CREBBP,CREBRF,CRY2,CSNK1G1,CSTF3,CTNNAL1,CXCL1,DAB2,DDX23,DDX39A,DHCR24,DHFR,DIDO1,DISP1,DNMT3A,DSE,DST,EGFR,EIF2AK4,EIF4EBP1,ETS2,EXOSC4,EZH2,FAM105A,FANCA,…	214	19
Cellular Development, Cellular Growth and Proliferation, Hematological System Development and Function, Hematopoiesis, Lymphoid Tissue Structure and Development, Tissue Development	Leukopoiesis	1.05e-05		0.75	ABL2,ANXA1,APC,ARID5B,ATM,ATP11C,ATP7A,BCL2L11,BCL6,BCR,BIK,CAST,CAV1,CD44,CD83,CDK6,CDKN2D,CEBPB,CFLAR,CHD4,CREBBP,CXCL1,CXCL3,CYLD,DDX58,DNAJB9,DUSP10,EIF2AK1,EIF2AK4,ELK4,EMP1,EPHA4,ETS2,ETV6,EZH2,FADD,FOSL1,GADD45B,GCNT1,GIT2,GSK3B,HDAC4,HMGB1,HSPD1,IFRD1,IGF1,IL33,INF2,IRF7,IRS1,JAGN1,JAK1,KLF2,KLF3,KLF4,KMT2A,LAT2,LTBP1,MAPKAP1,MAVS,MDM2,MEF2D,METTL3,MFGE8,MGAT2,NFATC2,NMT1,NR4A1,PATZ1,PBX1…	107	27
Cancer, Organismal Injury and Abnormalities, Respiratory Disease	Lung carcinoma	1.07e-05		-0.9	ABHD3,ABL2,AGK,AK2,ALDH1B1,ANP32A,APC,APOBEC3B,ARHGAP35,ARHGEF12,ARID5B,ARL4C,ASH1L,ASNS,ASXL2,ATF7IP,ATM,BACE2,BAZ1A,BCL2L11,C1orf74,CARD6,CAV1,CCK,CD44,CDA,CDC6,CDK6,CEP192,CFLAR,CLDN2,CLIP4,CLK1,CLU,COL4A1,COMMD8,CREBBP,CSTA,CXCL2,DDIT3,DHFR,DIDO1,DMRT1,DMXL1,DNMT3A,DST,DUS2,EGFR,EHHADH,EIF4A1,ERRFI1,ETS2,EZH2,F3,FADD,FAM200A,FDPS,FERMT1,FGB,FRS2,GADD45B,GGPS1,GRB10,GSK3B,GSTCD,GTPBP1,H1F0,HEG…	197	23
Cell Death and Survival	Apoptosis of colorectal cancer cell lines	1.09e-05		-0.635	AIFM1,APC,BCL2L11,BID,BIK,CD44,CFLAR,CLU,CYFIP2,DDIT3,EGFR,EIF2AK4,ENDOG,FADD,GAST,GNB5,GSK3B,HIPK2,HSPD1,IGF1,KMT2A,LGALS7/LGALS7B,LGR5,MET,NDRG1,NRG1,PLK3,POLH,RPTOR,RUNX1,SFPQ,SIM2,SRPK1,TCF4,TGM2,TLR4,TNFRSF1A,TRIM25,TRIM29,ZNF382	40	8
Organismal Injury and Abnormalities	Benign lesion	1.09e-05		0.818	ADARB1,ADRB1,AFAP1,AK2,ALDH1B1,ANXA1,APC,ARHGEF2,ATM,BACE2,BCL2L11,BCR,BID,CA2,CAV1,CCK,CD44,CEACAM6,CEBPB,CHKA,CLDN2,CLEC16A,CLMN,CLU,COL17A1,COL4A1,CRNDE,CRY2,CYLD,DHCR7,DHFR,DKC1,DST,EGFR,EIF2AK4,EIF4EBP1,ERRFI1,ETV5,EZH2,FANCF,FBXO4,FDPS,GALNT6,GGPS1,GLG1,GSK3B,HLA-B,HMGB1,HNMT,IFIT1,IGF1,KLF2,KLF4,KLF7,KRT13,KRT15,LAMB3,LTBP1,MAP3K20,MAU2,MAVS,MET,MFAP3L,MKI67,MMP1,MPHOSPH8,MTHFD2,MYH4,NDRG1…	121	23
Cell Death and Survival	Apoptosis of hematopoietic cell lines	1.11e-05		1.122	BCL2L11,BCR,BID,BIRC3,CD44,CEBPB,CFLAR,DDIT3,EGFR,EIF4EBP1,ETV6,FADD,GADD45B,GSK3B,IGF1,IRS1,MDM2,MET,NPM1,NR4A1,PDCD5,PDGFRA,PIM1,PNPT1,PRDM1,PTEN,RUNX1,SMAD6,SOCS1,SYK,TNFAIP3,TNFRSF1A,TNFSF15	33	15
Cell Death and Survival, Organismal Injury and Abnormalities	Apoptosis of epithelial cells	1.14e-05		-0.26	APC,ATM,BCL2L11,BID,BIK,BIRC3,CCK,CDK6,CEBPB,CFLAR,CLU,EGFR,ENDOG,F3,FADD,GADD45B,GSK3B,HIPK2,HMGB1,IGF1,LDLR,LGALS7/LGALS7B,MDM2,MET,NCL,NCOA5,NDRG1,NPM1,NR4A1,PLAUR,PPARA,PTEN,RBCK1,RIPK1,SERPINB5,SMAD3,SOCS1,SPTBN1,STK4,TCF4,TGM2,TLR4,TNFRSF1A,TRIM27	44	12
Cardiovascular Disease, Organismal Injury and Abnormalities	Atherosclerosis	1.17e-05		-1.862	ACAT2,ADRB1,AGPAT5,ARG2,ATM,BIRC3,BPTF,CA2,CAV1,CD44,CD55,CD59,CDCP1,CERS6,CHI3L1,CLU,COG2,CORO2A,CXCL2,DHFR,DISP1,DUSP10,F3,FAM107B,FRMD4A,GBE1,GCLC,GSK3B,HMGB1,HSPD1,IGF1,IL33,IRS1,KLF2,KLF4,LDAH,LDLR,LIPG,LRP11,LTBP1,MFGE8,MKI67,MTHFD1L,MTR,NCEH1,NPC1,NR4A1,NRG1,OLR1,PCNA,PLAUR,PPARA,SAMD12,SDC4,SIGMAR1,SLC7A11,SMAD3,SOAT1,SOCS1,THBS1,THRA,TLR4,TNFAIP3,TNFRSF1A,TNFSF15,TUBA4A,TUBD1,TUBE1,UTP20…	70	10
Cardiovascular Disease, Organismal Injury and Abnormalities	Peripheral arterial disease	1.2e-05			ADRB1,ARL4C,CD83,CLEC4A,CPSF6,CTDSP2,CYP1A1,DAB2,EBNA1BP2,GPRC5A,HSPA1A/HSPA1B,HSPA4,KLF4,MBNL2,NEDD9,PDLIM5,PIK3IP1,PLAUR,RUFY1,RUNX1,RUVBL2,SAT1,SLC2A3,SOAT1,SSX2IP,SUCLA2,SYK,TBC1D9B,TGOLN2,THBS1,TPP1,TRIM14,TUBA4A,TUBD1,TUBE1,VEGFA	36	3
Cancer, Organismal Injury and Abnormalities, Respiratory Disease	Respiratory system tumor	1.2e-05		-0.193	ABHD3,ABL2,ADARB1,AGK,AK2,ALDH1B1,ANP32A,ANXA1,APC,APOBEC3B,ARHGAP35,ARHGEF12,ARID5B,ARL4C,ASH1L,ASNS,ASXL2,ATF7IP,ATM,ATP7A,ATXN1,AURKC,BACE2,BAZ1A,BCL2L11,BCS1L,BMPR2,C17orf80,C1orf74,C1RL,CAPN8,CARD6,CAV1,CCK,CCNB3,CD44,CDA,CDC6,CDK6,CEP192,CFLAR,CFTR,CHD4,CLDN2,CLIP4,CLK1,CLU,CLYBL,COL4A1,COMMD8,CREBBP,CRNDE,CRYBG1,CSTA,CTH,CUL1,CXCL2,CYLD,CYP1A1,CYP3A5,DAB2,DDIT3,DHFR,DIDO1,DMRT1,DMXL1,DNMT3…	275	30
Cell Death and Survival, Embryonic Development	Cell death of embryonic cell lines	1.22e-05		-0.991	ABL2,AIFM1,APOBEC3B,BCL2L11,BCL6,BID,BIK,BIRC3,BNIP3L,CASP4,CD44,CEBPB,CFLAR,CYLD,DDIT3,DDIT4,EGFR,EIF2AK4,EIF4EBP1,EMP1,FADD,GADD45B,GSK3B,HIPK2,HSPA5,IGF1,IRS1,MAVS,MDM2,MLKL,NF2,NUPR1,OMA1,PIK3R1,PLK3,PPP1R10,PRNP,PTEN,RIPK1,RNF216,SERPINB2,SRXN1,STK4,TARDBP,TCF4,TFRC,TICAM2,TJP2,TNFRSF1A,TRIB3,TRIM27,TRIM29,TSC1,ZNF346	54	16
Cellular Development, Cellular Growth and Proliferation, Connective Tissue Development and Function, Tissue Development	Cell proliferation of fibroblasts	1.25e-05		-0.412	ARHGEF12,ATM,CAV1,CCNF,CD44,CDC6,CDK6,CEBPB,CXCL3,DHX9,DKC1,EGFR,EZH2,FADD,FBXO4,FOSL1,FOSL2,FRS2,GRB10,HBEGF,IGF1,KMT2A,KMT5B,LATS1,MCM9,MDM2,MDM4,MET,NDRG1,NF2,NPM1,NUPR1,PA2G4,PATZ1,PDGFA,PDGFRA,PLAUR,PRMT6,PTEN,SLC7A11,SMAD3,SOCS1,STAG1,TLR4,TMPO,TNFRSF1A,TNFSF15,TPM1,TRIM25,VCL,WAPL,XRCC4	52	12
Cell Death and Survival	Cell death of colorectal cancer cell lines	1.26e-05		-1.039	AIFM1,APC,BCL2L11,BID,BIK,CASP6,CD44,CDC6,CFLAR,CLU,CYFIP2,DDIT3,EGFR,EIF2AK4,ENDOG,FADD,GAST,GNB5,GSK3B,HIPK2,HSPD1,IGF1,KMT2A,LGALS7/LGALS7B,LGR5,MET,MLKL,NDRG1,NRG1,PLK3,POLH,PTEN,RPTOR,RUNX1,SFPQ,SIM2,SRPK1,TCF4,TGM2,TLR4,TNFRSF1A,TRIM25,TRIM29,TXNRD1,VEGFA,ZNF382	46	10
Amino Acid Metabolism, Molecular Transport, Small Molecule Biochemistry	Transport of branched chain amino acids	1.28e-05		1.109	IGF1,SLC38A2,SLC3A2,SLC7A5	4	1
Cellular Growth and Proliferation, Connective Tissue Development and Function, Tissue Development	Proliferation of connective tissue cells	1.34e-05		-1.108	APC,ARHGEF12,ATM,CASK,CAV1,CCNF,CCNG2,CD44,CDC6,CDK6,CEBPB,CLEC4A,CREB3L2,CXCL3,DHX9,DKC1,EGFR,ERRFI1,ETV6,EZH2,F2RL1,FADD,FBXO4,FERMT1,FOSL1,FOSL2,FRS2,GRB10,HBEGF,HSPA1A/HSPA1B,IGF1,IGFBP6,IRF6,IRS1,KLF4,KLF9,KMT2A,KMT5B,LATS1,MCM9,MDM2,MDM4,MET,MKI67,NDRG1,NF2,NPM1,NUPR1,PA2G4,PATZ1,PBX1,PDGFA,PDGFRA,PLAUR,PRMT6,PTEN,RIOX1,RIT1,RNF144B,RPS6KA3,RUNX1,RXRA,SDC4,SDR16C5,SLC3A2,SLC7A11,SMAD3,SMAD6…	81	19
Cancer, Hematological Disease, Organismal Injury and Abnormalities	Refractory cytopenia	1.35e-05			ANXA1,CDA,DHFR,DNMT3A,ETV6,EZH2,NPM1,NSD1,PDGFRA,RRM2,RUNX1,SH2B3,SRSF2,TET1,TET2	15	3
Infectious Diseases	Infection by Retroviridae	1.36e-05		-1.282	ACADSB,ALG14,APOBEC3B,ARHGAP32,ARHGEF12,ASXL2,BCR,BMP2K,CA2,CD44,CFTR,CHST14,CLU,CNST,COG2,COG3,CPSF6,CYP3A5,DDX23,DHFR,DHX9,DMXL1,DUSP16,EGFR,ETS2,FDPS,GAPVD1,GATAD2A,GGPS1,GPT2,GTF2H1,HMGB1,HSPA4,ITPKA,JAK1,KAT6A,KBTBD7,KDM7A,KLF2,KMT5B,MAP3K9,MDM2,MDN1,MED6,MICAL3,MRPS12,MT2A,NCOA6,NEDD4,NF2,NMT1,NUP214,OPRL1,OSBPL3,OTUD1,PANK1,PARP9,PCSK6,PDSS1,PER3,PHF12,PPARA,PRKX,PSMD12,PTDSS1,PTPRJ,RNF170…	95	7
Cancer, Hematological Disease, Immunological Disease, Organismal Injury and Abnormalities	T-cell malignant neoplasm	1.36e-05		-0.74	ABL2,ANXA1,ARID5B,ATM,ATXN1,BCL2L11,BCL2L13,BCL6,BCR,BTG1,CBX4,CCL26,CEBPB,CFLAR,CLK1,CLU,COL4A1,CREBBP,CRYBG1,CUL1,CYP3A5,DHFR,DNMT3A,DUSP16,ETV6,EZH2,FANCA,GADD45B,HDAC4,HDAC8,HLA-B,HMGB1,HOMEZ,IFIT2,IGFL2,IL33,IRF7,ISG20,ITGB4,JAK1,KLHL42,LAMB2,LAMC2,MDM2,MET,MKI67,MKNK2,MMP1,OSMR,PDGFRA,PER1,PIK3R1,PIM1,PRDM1,PTEN,RHOU,RHOV,RPTOR,RRM2,RUNX1,RXRA,SF3A1,SH2B3,SOCS1,SP100,STK17B,SYNCRIP,TET1,TET…	78	16
Gene Expression	Transactivation	1.37e-05		-1.046	APC,ARHGEF12,BCL6,BCR,BMPR2,CAV1,CD44,CEBPB,CHD4,CHST14,CIAO1,CREBBP,CUL1,CYP1A1,DAB2,DDIT3,DDX58,DHX9,EHF,ELK4,ETS2,ETV6,FOSL1,FOSL2,FRK,GAST,GSK3B,HBP1,HDAC4,HMGB1,IGF1,IL33,ILF3,IRF7,JAK1,KLF2,KLF4,KMT2A,MDM2,MDM4,MED6,MTDH,MXD1,NCOA5,NCOA6,NFATC2,NFIX,NOLC1,NPM1,NR4A1,PA2G4,PARD3,PBX1,PCSK6,PER1,PIK3R1,PIM1,PPARA,PRDM1,PRKACB,PSMC2,PTEN,RANBP3,RBPJ,RUNX1,RXRA,SMAD3,SMAD6,SOCS1,SRSF2,SYK,TCF4,…	77	20
Gene Expression	Transactivation of RNA	1.37e-05		-1.021	APC,ARHGEF12,BCL6,BCR,BMPR2,CAV1,CD44,CEBPB,CHD4,CHST14,CIAO1,CREBBP,CUL1,CYP1A1,DAB2,DDIT3,DDX58,DHX9,EHF,ELK4,ETS2,ETV6,FOSL1,FOSL2,FRK,GAST,GSK3B,HBP1,HMGB1,IGF1,IL33,ILF3,IRF7,JAK1,KLF2,KLF4,KMT2A,MDM2,MDM4,MED6,MTDH,MXD1,NCOA5,NCOA6,NFATC2,NFIX,NOLC1,NPM1,NR4A1,PA2G4,PARD3,PBX1,PCSK6,PER1,PIK3R1,PIM1,PPARA,PRDM1,PRKACB,RANBP3,RBPJ,RUNX1,RXRA,SMAD3,SMAD6,SOCS1,SRSF2,SYK,TCF4,TFCP2,THRA,UAP1,V…	73	19
Cell Death and Survival	Necrosis of prostate cancer cell lines	1.44e-05		0.059	ACACA,AIFM1,ATM,BCL2L11,BIRC3,CAV1,CEBPB,CFLAR,CLU,DDIT3,EGFR,EHF,ETS2,FADD,FOSL1,GSK3B,HBEGF,HSPA1A/HSPA1B,HSPA5,HSPD1,IGF1,MAVS,MET,NDRG1,NR4A1,PER1,PIM1,PLAUR,PTEN,SERPINB5,SF3B3,SLPI,STK4,WWP2	34	11
Cancer, Endocrine System Disorders, Organismal Injury and Abnormalities, Reproductive System Disease	Ovarian tumor	1.63e-05		-0.213	ABCA10,ABCF2,ABHD2,ACPP,AGK,AGL,AIFM1,AKAP2,AKNA,ALS2,ANG,ANKRD36C,APC,ARG2,ARHGAP32,ARHGAP35,ARHGEF12,ARID5B,ARL4C,ASH1L,ASPM,ATM,BCL2L11,BCR,BMP2K,CALCOCO2,CAST,CCT5,CD44,CDKN2D,CEACAM6,CEP128,CFLAR,CHI3L1,CLK1,CLRN3,CLU,COL4A1,CPEB4,CREB5,CREBBP,CREBRF,CRY2,CSNK1G1,CSTF3,CTNNAL1,CXCL1,DAB2,DDX23,DDX39A,DHCR24,DHFR,DIDO1,DISP1,DNMT3A,DSE,DST,EGFR,EIF2AK4,ETS2,EXOSC4,EZH2,FAM105A,FANCA,FANCF,FEM…	206	17
Cancer, Gastrointestinal Disease, Organismal Injury and Abnormalities	Upper gastrointestinal tract cancer	1.71e-05			AASDH,ABCA10,ADARB1,ADSL,AKAP2,ALS2,ANKRD17,ANKRD36C,ANXA1,APC,ARHGAP32,ARID5B,ASH1L,ASXL2,ATF5,ATG4B,ATM,ATP7A,AUTS2,BACE2,BCL6,BMP2K,BMPR2,BTBD7,C1orf116,CALM1 (includes others),CALML4,CAV1,CCDC28A,CCPG1,CD44,CD83,CDC6,CDK6,CEBPB,CFLAR,CHD4,CHI3L1,CHKA,CLEC16A,CLU,CLYBL,COBL,COL4A1,CRADD,CREBBP,CRNDE,CRYBG1,CSTA,CUL1,CXCL1,CXCL2,CXCL3,CYLD,DAB2,DAG1,DET1,DHFR,DIDO1,DISP1,DMBT1,DNMT3A,DOCK5,DSE,…	253	17
Cell Death and Survival	Cell death of B-lymphocyte derived cell lines	1.73e-05		1.625	BCL2L11,BCR,CD44,CFLAR,EGFR,EIF4EBP1,ETV6,FADD,GSK3B,IGF1,MET,NPM1,PDCD5,PDGFRA,PIK3R1,PIM1,PRDM1,PTEN,RRAS,SMAD6,SOCS1,SYK,TUBB	23	12
Cardiovascular System Development and Function	Development of vasculature	1.84e-05		1.258	ABL2,ANG,ANKRD17,ANXA1,AP4E1,APC,ARHGEF12,ATM,ATP7A,ATXN1,BACH1,BMPR2,BTG1,C1GALT1C1,CARD6,CAV1,CCL26,CD44,CDKN2D,CHI3L1,CLU,COL4A1,CREBBP,CTH,CXCL1,CXCL2,CYLD,DAB2,DDIT3,DHCR7,DRAP1,ECE1,ECM1,EGFR,EMP1,ERRFI1,ESAM,ETV6,F2RL1,F3,FGA,FLNB,FOSL1,FRS2,GAST,GATAD2A,GCLC,GJB2,GSK3B,HAS3,HBEGF,HEG1,HIPK2,HIRA,HMGB1,HSPA5,HSPD1,IGF1,IL33,IRS1,ITGA2,ITGB4,KAT6A,KLF2,KLF4,KLF7,KMT2A,LDLR,LTBP1,MDM2,MDM4,M…	136	26
Cell Death and Survival	Neuronal cell death	1.85e-05		-0.91	AARS,ADARB1,AIFM1,AKT1S1,ALS2,ANP32A,APC,ATM,ATP7A,ATXN1,BCL2L11,BID,BTG1,CASP6,CAST,CDK6,CDKN2D,CEBPB,CFLAR,CLU,CPEB4,CREBBP,CTH,CXCL1,CXCL3,DDIT3,EGFR,EIF2AK4,ERCC8,ETS2,ETV6,F2RL1,FADD,FER,GCLC,GDA,GJB2,GLUD1,GSK3B,HBEGF,HDAC4,HERPUD1,HIPK2,HLA-F,HMGB1,HSPA5,HSPD1,IGF1,ITGA2,KLF7,MAGI1,MAP3K9,MECP2,MEF2D,MET,MMP1,NAGLU,NFATC2,NPC1,NPM1,NR1D1,NRG1,OSMR,PCDHGA8,PDK1,PHB,PIK3R1,PLRG1,PRNP,PRPH,PT…	91	18
Cell Death and Survival	Apoptosis of neuroblastoma cell lines	1.91e-05		-0.161	AIFM1,ALS2,BID,CASP4,CAST,CDKN2D,CLU,DDIT3,DHX9,EGFR,FADD,GSK3B,HSPA1A/HSPA1B,HSPA5,IGF1,PRNP,TFCP2,TGM2,TRPC1,UGCG,VEGFA,WDR5	22	5
Cellular Assembly and Organization, Cellular Function and Maintenance	Organization of cytoskeleton	1.92e-05		1.681	ABL2,ACACA,AFAP1,AKAP2,ALS2,ANP32A,ANXA1,APC,ARHGAP32,ARHGAP35,ARHGEF2,ARHGEF9,ASPM,ATP7A,ATXN1,AURKC,AUTS2,BCL6,BCR,BMP2K,CAPN10,CAPRIN2,CASP4,CASP6,CAST,CAV1,CCDC113,CCK,CD44,CEP192,CEP83,CLMN,CLU,CPEB4,CXCL1,CYFIP2,CYLD,DAG1,DOCK1,DOCK5,DST,EGFR,EHD1,EIF2AK4,EIF4EBP1,EIF4EBP2,EPB41L2,EPHA4,F2RL1,F3,FBXW8,FER,FLNB,FLRT3,FMN1,GDA,GDPD5,GSK3B,HAS3,HBP1,HDAC4,HDAC8,HMGB1,IFRD1,IGF1,IL1RAP,IL33,ITG…	172	18
Cellular Movement	Migration of breast cancer cell lines	1.95e-05		1.317	AFDN,ANKS1A,ANXA1,ARRDC3,BCAR3,CAV1,CD44,CDCP1,CERS6,ECM1,EGFR,EYA3,EZH2,FER,FOSL1,IGF1,ILF3,KLF4,LMO7,MDM2,MET,NDRG1,NF2,NRG1,OSGIN1,PDCD4,PIK3R1,PLAUR,PTEN,PTPRJ,RIOK3,ROR1,RUVBL1,SDC4,SLC16A4,SLC48A1,SMAD3,SOCS4,SSBP1,SSH1,TFF1,TGM2,TIAM1,VEGFA	44	10
Cell Death and Survival, Embryonic Development	Apoptosis of embryonic cell lines	2.03e-05		-1.166	ABL2,AIFM1,BCL2L11,BCL6,BID,BIK,BIRC3,BNIP3L,CASP4,CD44,CEBPB,CFLAR,DDIT3,DDIT4,EGFR,EIF2AK4,EIF4EBP1,FADD,GSK3B,HIPK2,HSPA5,IRS1,MDM2,NF2,NUPR1,OMA1,PIK3R1,PLK3,PTEN,RIPK1,RNF216,SRXN1,STK4,TCF4,TFRC,TJP2,TNFRSF1A,TRIB3,TRIM27,TRIM29,TSC1,ZNF346	42	13
Cancer, Organismal Injury and Abnormalities	Advanced stage tumor	2.21e-05		1.813	ABL2,ABRAXAS1,ADIRF,ADRB1,AFDN,AKIRIN2,ANXA1,APC,ARL4C,ATM,BACH1,BCL2L11,BCR,BMPR2,CALCOCO2,CAV1,CD44,CD59,CDA,CDCP1,CDK6,CFLAR,CLDN2,CLU,COL4A1,CPA4,CRNDE,CRYBG1,CTNNAL1,CXCL1,CXCL2,CXCL3,CYP3A5,DAB2,DDX58,DHFR,DNMT3A,EGFR,EIF4A1,EIF4EBP1,ELK4,EMP1,EZH2,F2RL1,F3,FADD,FDPS,FRK,FZD3,GGPS1,GRHL2,HMGB1,HNRNPM,IGF1,IL33,IRF7,IRS1,ITGA2,ITGB4,JAK1,KLF4,KMT2A,LAMB2,LAMB3,MAGI1,MAP3K21,MDM2,MDM4,MEF2D,M…	130	31
Cancer, Organismal Injury and Abnormalities	Lymphoreticular neoplasm	2.33e-05		-1.557	AARS,ABCA10,ABHD2,ABL2,ADRB1,ADSL,AKAP2,AKIRIN2,ANXA1,APC,ARHGAP35,ARHGEF2,ASH1L,ASXL2,ATM,ATXN1,BCL2L11,BCL2L13,BCL6,BCR,BIRC3,BMPR2,BTG1,CALML4,CAV1,CBX4,CCDC113,CCDC86,CCL26,CCNB3,CCNF,CCNYL1,CD44,CDA,CDCP1,CDK6,CEBPB,CEP192,CFLAR,CHD4,CHI3L1,CLK1,CLU,COL17A1,COL4A1,CORO2A,CPNE1,CREBBP,CRYBG1,CSTF3,CUL1,DDX31,DDX58,DHCR24,DHFR,DHX9,DIRC2,DISP1,DMBT1,DMXL1,DNMT3A,DOCK1,DST,DUSP16,EGFR,EIF2AK1,E…	262	33
Cell Death and Survival, Gastrointestinal Disease, Hepatic System Disease, Organismal Injury and Abnormalities	Apoptosis of liver cells	2.38e-05		-0.605	BCL2L11,BID,BIRC3,CEBPB,CFLAR,EGFR,ENDOG,FADD,GADD45B,GSK3B,HBEGF,HMGB1,IGF1,LDLR,MET,NCL,NCOA5,NPC1,PPARA,RBCK1,RIPK1,SMAD3,SOCS1,SPTBN1,STK4,TNFRSF1A,TRIM27	27	6
Cell Death and Survival	Cell death of macrophages	2.42e-05		0.488	BIRC3,BTG1,CASP4,CASP6,CEBPB,CFLAR,DDIT3,FADD,HMGB1,LDLR,NCEH1,NPC1,NR4A1,PTEN,RAN,RIPK1,SLC7A11,SOAT1,STK4,TICAM2,TLR4,TNFAIP3,TNFRSF1A	23	4
Cell Death and Survival	Apoptosis of leukocyte cell lines	2.54e-05		1.351	BCL2L11,BCR,CD44,CEBPB,CFLAR,DDIT3,EGFR,EIF4EBP1,ETV6,FADD,GADD45B,GSK3B,IGF1,IRS1,MET,NPM1,NR4A1,PDCD5,PDGFRA,PIM1,PNPT1,PRDM1,PTEN,RUNX1,SMAD6,SOCS1,SYK,TNFAIP3,TNFRSF1A	29	14
Cancer, Gastrointestinal Disease, Organismal Injury and Abnormalities	Upper gastrointestinal carcinoma	2.67e-05			AASDH,ABCA10,ADARB1,ADSL,AKAP2,ALS2,ANKRD17,ANKRD36C,APC,ARHGAP32,ARID5B,ASH1L,ASXL2,ATF5,ATG4B,ATM,ATP7A,AUTS2,BACE2,BMP2K,BMPR2,BTBD7,C1orf116,CALM1 (includes others),CALML4,CAV1,CCDC28A,CCPG1,CD44,CD83,CDC6,CDK6,CEBPB,CFLAR,CHD4,CHI3L1,CHKA,CLEC16A,CLU,CLYBL,COBL,CRADD,CREBBP,CRYBG1,CSTA,CUL1,CXCL1,CXCL2,CXCL3,CYLD,DAB2,DAG1,DET1,DHFR,DIDO1,DISP1,DMBT1,DNMT3A,DOCK5,DSE,DST,EGFR,EHF,EIF2AK1,EIF…	239	17
Cancer, Endocrine System Disorders, Organismal Injury and Abnormalities, Reproductive System Disease	Ovarian cancer	2.69e-05			ABCA10,ABCF2,ABHD2,ACPP,AGK,AGL,AIFM1,AKAP2,AKNA,ALS2,ANG,ANKRD36C,APC,ARG2,ARHGAP32,ARHGAP35,ARHGEF12,ARID5B,ARL4C,ASH1L,ASPM,ATM,BCL2L11,BCR,BMP2K,CALCOCO2,CAST,CCT5,CD44,CEACAM6,CEP128,CFLAR,CHI3L1,CLK1,CLRN3,CLU,COL4A1,CPEB4,CREB5,CREBBP,CREBRF,CRY2,CSNK1G1,CSTF3,CTNNAL1,DAB2,DDX23,DDX39A,DHCR24,DHFR,DIDO1,DISP1,DNMT3A,DSE,DST,EGFR,EIF2AK4,ETS2,EXOSC4,FAM105A,FANCA,FANCF,FEM1A,FER,FOSL2,FZD3,…	200	15
Cancer, Gastrointestinal Disease, Organismal Injury and Abnormalities	Oral cancer	2.74e-05			ADSL,ANKRD17,ANXA1,CD44,CD83,CHI3L1,COL4A1,CREBBP,CSTA,CXCL1,CXCL2,CXCL3,DHFR,EGFR,FLRT3,HLA-B,IFIT2,IGFBP6,LAMC2,LGALS7/LGALS7B,MET,NPM1,PCDH7,PDLIM5,PIK3R1,PRKACB,PTEN,RRM2,S100P,SAT1,SMAD6,TGM2,TIAM1,TLE3,TM4SF1,TPM1,TUBA4A,TUBD1,TUBE1,VRK2	40	6
RNA Post-Transcriptional Modification	Splicing of RNA	2.81e-05		-1.947	CLK1,DDX23,DDX39A,DHX9,EFTUD2,HNRNPM,LSM6,MBNL2,MECP2,METTL3,NPM1,NSRP1,PLRG1,PRPF31,RBM15B,RBM8A,RBMX,RRP1B,SF3A1,SF3B3,SFPQ,SNRPD1,SON,SRPK1,SRSF1,SRSF2,SRSF3,SYNCRIP,TARDBP,TSEN2	30	0
Cancer, Organismal Injury and Abnormalities, Reproductive System Disease	Stage I-III mammary tumor	2.89e-05			CAV1,CD44,CDK6,CMPK2,EGFR,FDPS,GGPS1,GJB2,IGFBP6,KRT15,LAMB3,LAMC2,PCNA,RRM2,SERPINB5,TUBA4A,TUBD1,TUBE1,VEGFA,WWP2	20	5
Cancer, Organismal Injury and Abnormalities	Advanced malignant tumor	2.92e-05		1.813	ABL2,ABRAXAS1,ADIRF,ADRB1,AFDN,AKIRIN2,ANXA1,APC,ARL4C,ATM,BACH1,BCL2L11,BCR,BMPR2,CALCOCO2,CAV1,CD44,CD59,CDA,CDCP1,CDK6,CFLAR,CLDN2,CLU,COL4A1,CPA4,CRNDE,CRYBG1,CTNNAL1,CXCL1,CXCL2,CXCL3,CYP3A5,DAB2,DDX58,DHFR,DNMT3A,EGFR,EIF4A1,EIF4EBP1,ELK4,EMP1,EZH2,F2RL1,F3,FADD,FDPS,FRK,FZD3,GGPS1,GRHL2,HMGB1,HNRNPM,IGF1,IL33,IRF7,IRS1,ITGA2,ITGB4,JAK1,KLF4,KMT2A,LAMB2,LAMB3,MAGI1,MAP3K21,MDM2,MDM4,MEF2D,M…	129	31
Infectious Diseases	Infection by lentivirus	2.92e-05		-1.003	ACADSB,ALG14,ARHGAP32,ARHGEF12,ASXL2,BCR,BMP2K,CA2,CD44,CFTR,CHST14,CLU,CNST,COG2,COG3,CPSF6,CYP3A5,DDX23,DHFR,DHX9,DMXL1,DUSP16,EGFR,ETS2,FDPS,GAPVD1,GATAD2A,GGPS1,GPT2,GTF2H1,HMGB1,HSPA4,ITPKA,JAK1,KAT6A,KBTBD7,KDM7A,KLF2,KMT5B,MAP3K9,MDM2,MDN1,MED6,MICAL3,MRPS12,MT2A,NCOA6,NEDD4,NF2,NMT1,NUP214,OPRL1,OSBPL3,OTUD1,PANK1,PARP9,PCSK6,PDSS1,PER3,PHF12,PPARA,PRKX,PSMD12,PTDSS1,PTPRJ,RNF170,RNF216,R…	93	7
Cancer, Cardiovascular Disease, Hematological Disease, Organismal Injury and Abnormalities	Refractory anemia	2.93e-05			ANXA1,CDA,DHFR,DNMT3A,ETV6,EZH2,NPM1,PDGFRA,RRM2,RUNX1,SH2B3,SRSF2,TET1,TET2	14	3
Hematological System Development and Function, Lymphoid Tissue Structure and Development, Organ Morphology, Tissue Morphology	Morphology of lymphoid organ	3.11e-05			ARID5B,ATM,ATP2B4,BCL2L11,BCL6,BIK,BNIP3L,CD55,CDK6,CEBPB,CFLAR,CLEC4A,CREBBP,CYLD,CYP1A1,DDX58,DIDO1,DNAAF4,EPHA4,ERRFI1,ETS2,FADD,GAST,GCNT1,GIT2,H1F0,IGF1,IL33,IRF7,IRS1,ITGA2,JAK1,KAT6A,MAVS,MDM2,MFGE8,MGAT2,MMACHC,MTAP,NFATC2,NPM1,NR4A1,PANK1,PBX1,PIM1,PTEN,PTPRJ,RIPK1,RRM2,RUNX1,SH2B3,SLC19A1,SLC35C1,SMAD3,SOCS1,SPINK1,STEAP3,STK17B,STK4,TET2,TGM2,TLR4,TNFAIP3,TNFRSF1A,TRIB1,TTC9,ULK1,VEGFA	68	18
Connective Tissue Disorders, Dermatological Diseases and Conditions, Developmental Disorder, Hereditary Disorder, Organismal Injury and Abnormalities	Inherited epidermolysis bullosa	3.11e-05			COL17A1,DST,ITGB4,KLHL24,LAMB3,LAMC2,MMP1	7	0
Cardiovascular System Development and Function, Organismal Development	Formation of artery	3.22e-05	Increased	2.236	AP4E1,CARD6,CDKN2D,CTH,DRAP1,EMP1,F3,GSK3B,KLF7,PIM1,PLAUR,RREB1,RUNX1,TUBA4A,VEGFA	15	4
Cardiovascular System Development and Function, Organismal Development	Development of artery	3.29e-05		1.89	AP4E1,BMPR2,CARD6,CDKN2D,CTH,DRAP1,EMP1,F3,GSK3B,KLF7,LTBP1,MDM4,NDST1,PIM1,PLAUR,PRDM1,RBPJ,ROR1,RPTOR,RREB1,RUNX1,SMAD6,TUBA4A,VEGFA	24	5
Cancer, Hematological Disease, Immunological Disease, Organismal Injury and Abnormalities	B cell cancer	3.32e-05	Decreased	-2.024	ABL2,ADSL,ANXA1,ARID5B,ATM,ATP11A,ATXN1,BCL2L11,BCL6,BCR,BIRC3,BTG1,CAV1,CCDC113,CCDC86,CCNF,CCNG2,CD44,CDK6,CFLAR,CHD4,CHI3L1,CLK1,COL17A1,CORO2A,CREBBP,CSTF3,CXCL2,DDX31,DHCR24,DHFR,DMXL1,DOCK1,DST,EGFR,EIF4E3,EIF4EBP1,ETV6,EZH2,FADD,FBXO25,FERMT1,FILIP1L,FZD3,GSK3B,GTPBP2,GYS1,HDAC4,HDAC8,HLA-B,HMGB1,HNRNPM,IGF1,JAK1,KAT6A,KIF21B,KLF2,KLHL24,KMT2A,KPNA1,LGALS7/LGALS7B,LIPG,LRRFIP1,MDM2,MDM4,MK…	128	21
Cell Death and Survival	Cell death of melanoma cell lines	3.45e-05		1.846	ABL2,AFAP1,AKT1S1,ATM,BCL2L11,BIK,CASP4,CFLAR,CUL1,CYFIP2,DAB2,DDIT3,DHFR,DIDO1,DOCK1,FLNB,HDAC4,HSPA5,KMT2A,MDM4,MED6,MTG2,NFIX,PCNA,PLSCR1,POLH,PPP1R10,ROR1,RRM2,SAT1,SERP1,SERPINB5,SF3A1,SMOX,SRSF8,TASP1,TNFRSF1A,WDR4	38	5
Cell Death and Survival	Apoptosis of connective tissue cells	3.46e-05		-0.098	ABL2,ATF5,ATM,BCL2L11,BID,BIK,BIRC3,CASP4,CD44,CEBPB,CFLAR,CLU,CRADD,CREB3L2,DDIT3,DDIT4,DDX58,DHCR24,EGFR,FADD,GALNT3,GSK3B,HAS3,HBEGF,HSPA5,IGF1,KLF2,MAVS,MDM2,MDM4,NR4A1,NUPR1,OLR1,PLRG1,PTEN,RIPK1,SMAD3,STK4,TCF4,TGM2,TNFRSF1A,VEGFA,ZNF346	43	14
Cell Death and Survival	Apoptosis of sarcoma cell lines	3.62e-05		-1.126	AIFM1,ATM,BCL2L11,BCL6,BIK,BIRC3,CAV1,CDK6,CFLAR,CLU,CSTA,DDX58,FADD,FOXK2,GTSE1,HSPA5,IGF1,MAVS,MCRS1,MDM2,MDM4,NCL,NUPR1,OSGIN1,RBBP6,RIPK1,RRP1B,STK38,TMBIM4,TNFRSF1A,TRIM29	31	6
Amino Acid Metabolism, Molecular Transport, Small Molecule Biochemistry	Uptake of cystine	3.68e-05			CTNS,EGFR,IGF1,SLC3A1,SLC7A11	5	1
Cancer, Hematological Disease, Immunological Disease, Organismal Injury and Abnormalities	B-cell lymphoma	3.83e-05		-0.926	ABL2,ADSL,ANXA1,ATM,BCL2L11,BCL6,BIRC3,BTG1,CAV1,CCDC113,CCDC86,CCNF,CD44,CDK6,CFLAR,CHD4,CHI3L1,CLK1,COL17A1,CORO2A,CREBBP,CSTF3,DDX31,DHCR24,DHFR,DMXL1,DOCK1,DST,EGFR,EIF4EBP1,ETV6,EZH2,FADD,FBXO25,FERMT1,FILIP1L,GSK3B,GTPBP2,GYS1,HDAC4,HDAC8,HMGB1,HNRNPM,JAK1,KAT6A,KIF21B,KLF2,KLHL24,KMT2A,KPNA1,LGALS7/LGALS7B,LIPG,LRRFIP1,MDM2,MDM4,MKI67,MTHFD1L,MYO5B,NCOA6,NEK4,NID1,NUDT6,ORC5,PCNA,PDCD4,PDG…	107	16
Cardiovascular System Development and Function, Organismal Development	Angiogenesis	3.85e-05		1.333	ANG,ANKRD17,ANXA1,AP4E1,APC,ATM,ATP7A,ATXN1,BMPR2,BTG1,C1GALT1C1,CARD6,CAV1,CCL26,CD44,CDKN2D,CHI3L1,COL4A1,CREBBP,CTH,CXCL1,CXCL2,CYLD,DAB2,DDIT3,DHCR7,DRAP1,ECE1,ECM1,EGFR,EMP1,ESAM,ETV6,F2RL1,F3,FLNB,FOSL1,FRS2,GAST,GATAD2A,GCLC,GSK3B,HAS3,HBEGF,HEG1,HIPK2,HIRA,HMGB1,HSPA5,HSPD1,IGF1,IL33,IRS1,ITGA2,ITGB4,KAT6A,KLF2,KLF4,KLF7,KMT2A,LTBP1,MDM2,MDM4,MECP2,MET,MFGE8,MKL2,MMP1,MTDH,NCL,NDRG1,NDST1…	121	26
Cellular Growth and Proliferation	Cytostasis	3.88e-05		0.314	BCL6,BCR,BMPR2,CASP6,CAV1,CDK6,CDKN2D,CEBPB,CLU,CRADD,CTH,CUL1,DDX58,EGFR,ETV6,GSK3B,HAS3,HBP1,HDAC4,HMGB1,HSPA1A/HSPA1B,IGF1,LATS1,LTBP1,MDM2,MET,MXD1,NF2,NFATC2,PER1,PTEN,RBPJ,RXRA,SAT1,SERPINB5,SLC19A1,SLC30A6,SMAD3,SMARCE1,SOCS1,WDR5	41	14
DNA Replication, Recombination, and Repair	Repair of DNA	3.9e-05		-1.609	ABRAXAS1,ATM,BACH1,BCR,BRCC3,C7orf49,CDKN2D,CLU,DHX9,DKC1,DTX3L,EGFR,ERCC4,ERCC8,ESCO2,ETV6,EYA3,EZH2,FANCA,FANCF,GTF2H1,HMGB1,HSPA1A/HSPA1B,IGF1,KAT8,KMT5B,MARF1,MDM2,NPM1,NR4A1,PARP9,PCNA,PMS1,POLH,PRMT6,RAD51C,SETMAR,SETX,SMAD3,TERF2,TIGAR,TRIM29,UBE2N,USP45,XRCC4	45	7
Developmental Disorder	Growth Failure	4.01e-05		0.99	ACACA,ANKRD17,ARID5B,ATM,BCL6,BMPR2,BNIP3L,C1GALT1C1,CDC6,CFLAR,CFTR,CREBBP,DHCR7,DNAAF2,DNMT3A,EFTUD2,EGFR,EHHADH,EIF2AK4,ETV6,EZH2,F3,FADD,FBXW8,FERMT1,FLNB,FLRT3,FOSL2,FRS2,FZR1,GALNT3,GCLC,GRB10,HIPK2,HIRA,HNRNPD,IGF1,IP6K1,IRS1,ITPA,KLF2,KMT2A,LAMB2,LATS1,MECP2,NFATC2,PANK1,PARD3,PATZ1,PDCD2,PDGFA,PDGFRA,PIM1,PTEN,PTPRJ,RALA,RBBP6,RBPJ,RXRA,RYR2,SAMD9,SLC12A2,SLC19A1,SLC35C1,SMAD3,SOCS1,SPIN…	80	16
Connective Tissue Disorders, Developmental Disorder, Neurological Disease, Organismal Injury and Abnormalities, Skeletal and Muscular Disorders	Microcephaly	4.16e-05		-0.447	ASPM,CASK,CDC6,CDK6,EFTUD2,IER3IP1,KAT6A,KLF2,LMNB2,PPP1R15B,PTPRJ,RBPJ,RPTOR,SARS,SLC1A4,TRAPPC12,TUBGCP4,UBE3B,WDFY3,XRCC4	20	1
Cellular Development, Cellular Growth and Proliferation	Cell proliferation of adenocarcinoma cell lines	4.19e-05		0.185	CDCP1,EGFR,EZH2,IRS1,MET,NRG1,PDGFA,PDGFRA,PIK3IP1,ROR1,RXRA	11	6
Cellular Development, Cellular Growth and Proliferation	Proliferation of blood cells	4.26e-05		-1.258	ACPP,AKIRIN2,ANXA1,APC,ATM,BCL2L11,BCL6,BCR,BIRC3,BTG1,CAV1,CD44,CD55,CD59,CD83,CDK6,CDKN2D,CEBPB,CFLAR,CLEC4A,CTH,CUL1,CXCL2,CXCL3,CYLD,DHFR,DUSP10,EGFR,ETS2,ETV6,EZH2,F2RL1,FADD,FANCA,FBXO4,GADD45B,GAST,GCNT1,GSK3B,HIPK2,HMGB1,HSPA1A/HSPA1B,HSPA5,HSPA8,HSPD1,IGF1,IL20RB,IL33,IRAK4,IRF6,ISG20,JAK1,KLF2,KLF3,KLF4,KLF9,KMT2A,LAT2,LTBP1,MAVS,MDM2,MET,NFATC2,NPC1,NPM1,NRG1,NUP214,PBX1,PDGFRA,PDK1,PI…	109	27
Infectious Diseases	HIV infection	4.32e-05		-1.103	ACADSB,ALG14,ARHGAP32,ARHGEF12,ASXL2,BCR,BMP2K,CA2,CD44,CFTR,CHST14,CLU,CNST,COG2,COG3,CPSF6,CYP3A5,DDX23,DHFR,DHX9,DMXL1,DUSP16,EGFR,ETS2,FDPS,GAPVD1,GATAD2A,GGPS1,GPT2,GTF2H1,HMGB1,HSPA4,ITPKA,JAK1,KAT6A,KBTBD7,KDM7A,KLF2,KMT5B,MAP3K9,MDN1,MED6,MICAL3,MRPS12,MT2A,NCOA6,NEDD4,NF2,NMT1,NUP214,OPRL1,OSBPL3,OTUD1,PANK1,PARP9,PCSK6,PDSS1,PER3,PHF12,PPARA,PRKX,PSMD12,PTDSS1,PTPRJ,RNF170,RNF216,RPS6KA…	92	6
Cancer, Cell Death and Survival, Organismal Injury and Abnormalities, Tumor Morphology	Cell death of cancer cells	4.35e-05		0.665	AIFM1,AKT1S1,ANXA1,ATM,BCL2L11,BID,BIK,CASP6,CD44,CD59,CDC6,CDK6,CFLAR,CLU,DDIT3,EBNA1BP2,EGFR,EYA3,FADD,GALNT3,GSK3B,HIPK2,HMGB1,HSPA1A/HSPA1B,IGF1,MET,NDRG1,NEK4,NFATC2,NR4A1,NUP214,PHLDA1,PIK3R1,PRNP,PSMC2,PSMD12,PTEN,RAN,RBM8A,RBPJ,REG1A,RPS14,RRM2,RUNX1,SDR16C5,SF3A1,SF3B3,SNRPD1,SON,SYK,TRIB1,TSC22D1,TTBK2,VEGFA	54	14
Organismal Development	Morphology of head	4.64e-05			ABL2,AIFM1,ALS2,ANXA1,AP4E1,APBB2,AQP3,ARHGAP35,ASPM,ATM,ATXN1,BCAR3,BCL2L11,BCR,BID,BPTF,BTG1,CASP6,CAV1,CEBPB,CFTR,CLN5,CREB3L2,CREBBP,DDIT3,DHCR7,DHFR,DISP1,DNAAF2,DNAAF4,DNMT3A,ECE1,EFTUD2,EGFR,EHD1,EIF4EBP2,EPB41L2,EPHA4,ERCC8,ESCO2,EXOSC2,FBXO45,FLNB,FRMD4A,FZD3,FZR1,GJB2,GSK3B,HDAC4,HDAC8,HIRA,HPS6,HSPA4,IGF1,IGFBP6,INSIG2,IRS1,ITGB4,KAT6A,KIAA0586,KLF2,KLF4,KLF7,LAMB2,LDLR,LMNB2,LMO7,MDM2…	127	19
Gastrointestinal Disease, Organismal Injury and Abnormalities	Gastric lesion	4.76e-05		-0.551	AASDH,ABCA10,ADARB1,AKAP2,ALS2,ANXA1,APC,ARHGAP32,ARID5B,ASH1L,ASXL2,ATG4B,ATM,AUTS2,BACE2,BCL6,BMP2K,BMPR2,BTBD7,CALM1 (includes others),CAV1,CCDC28A,CCPG1,CD44,CDC6,CFLAR,CHD4,CHKA,CLEC16A,CREBBP,CRNDE,CUL1,CYLD,DAB2,DAG1,DET1,DHFR,DIDO1,DISP1,DMBT1,DNMT3A,DOCK5,EGFR,EHF,EIF2AK1,EIF2AK4,EPHA4,ERRFI1,EZH2,FAR2,FBXO32,FERMT1,FILIP1L,FLNB,FRMD4A,FYCO1,FZR1,GAST,GATAD2A,GIT2,GLG1,GTPBP1,INSIG2,IQCE…	170	11
Cancer, Organismal Injury and Abnormalities	Secondary tumor	5e-05		1.688	ABL2,ABRAXAS1,ADIRF,AFDN,AKIRIN2,ANXA1,APC,ATM,BACH1,BCL2L11,BMPR2,CAV1,CD44,CD59,CDA,CDCP1,CDK6,CFLAR,CLU,COL4A1,CPA4,CRNDE,CRYBG1,CXCL1,CXCL2,CXCL3,CYP3A5,DDX58,DHFR,DNMT3A,EGFR,EIF4A1,EIF4EBP1,ELK4,EMP1,EZH2,F2RL1,F3,FADD,FDPS,FRK,GGPS1,GRHL2,HMGB1,HNRNPM,IGF1,IL33,IRF7,IRS1,ITGA2,ITGB4,JAK1,KMT2A,LAMB2,LAMB3,MAGI1,MDM2,MDM4,MEF2D,MET,MMP1,NDRG1,NEDD9,NEK4,NF2,NFATC2,NPM1,NTN4,PARD3,PCNA,PDCD4…	116	29
Cancer, Organismal Injury and Abnormalities, Respiratory Disease	Development of respiratory system tumor	5.04e-05		-1.595	ABHD3,ABL2,AGK,ALDH1B1,ANP32A,APC,APOBEC3B,ARHGAP35,ARHGEF12,ARID5B,ARL4C,ASH1L,ASNS,ATF7IP,ATM,BACE2,BAZ1A,CARD6,CAV1,CD44,CDC6,CDK6,CEP192,CFLAR,CLDN2,CLIP4,COL4A1,COMMD8,CREBBP,CSTA,CXCL2,DHFR,DIDO1,DMRT1,DMXL1,DNMT3A,DST,EGFR,EHHADH,EIF4A1,ERRFI1,EZH2,F3,FAM200A,FGB,FRS2,FZR1,GADD45B,GSK3B,GSTCD,GTPBP1,HIST1H2BH,HOMEZ,HSPA13,HSPA8,HSPD1,IFRD1,IGF1,IL1RAP,ILF3,JAK1,KAT6A,KIAA0556,KIAA0586,KIF2…	146	17
Cancer, Organismal Injury and Abnormalities, Renal and Urological Disease	Kidney carcinoma	5.04e-05		-1	AKAP2,ANK1,AP5M1,APC,ARHGAP35,ARID5B,ASNS,ASPM,ASXL2,ATM,ATXN1,BNIP3L,CAV1,CD44,CDC6,CFLAR,CLU,CREBRF,CTNNAL1,CXCL2,CYP1A1,CYP3A5,DDX58,DIDO1,DIRC2,DMRT1,DMXL1,DNMT3A,DST,EGFR,EHHADH,EIF2AK4,ETS2,EZH2,FAM105A,FAM169A,FBXO4,FDPS,FOXK2,GGPS1,GSPT1,HMGB1,IL1RAP,KIF21B,KLF3,LAMB3,LIAS,LSM14A,MAGI1,MCCC2,MDM2,MDN1,MET,METTL3,MICAL3,MKI67,MPHOSPH8,MXD1,MYEOV,NF2,NR2C1,NSD1,NUP214,OSBPL3,PABPC1L,PANK1,P…	128	12
Cell Morphology, Cellular Function and Maintenance	Autophagy	5.06e-05		-0.297	ABL2,ATG4B,ATM,BCL2L11,BNIP3L,CALCOCO2,CAPN10,CAST,CDKN2D,CEBPB,CFLAR,DDIT3,DDIT4,EGFR,EIF4EBP1,FADD,GABARAPL1,GSK3B,HMGB1,HSPA5,HSPA8,IGF1,IL33,ITGB4,KAT8,LAMP3,LETM1,MAP1LC3B,MDM2,MET,MTDH,NDRG1,NPC1,NR1D1,NUPR1,PDK1,PIK3R1,PIP4K2A,PNPLA8,PRNP,PTEN,RIPK1,RPTOR,RYR2,SIK2,SMCR8,SOAT1,STK38,TBC1D14,TBC1D9B,TICAM2,TIGAR,TLR4,TRIB3,TRIM13,TSC1,UBASH3B,ULK1,WDFY3,WDR45,ZFYVE1	61	12
Cellular Development, Cellular Growth and Proliferation, Hair and Skin Development and Function	Proliferation of epithelial cell lines	5.11e-05		0.736	ABL2,BAIAP2L1,BOP1,CCDC6,CDCP1,CDK6,CEBPB,CHKA,CLU,CXCL2,DAB2,EGFR,EIF4EBP1,ETV6,EZH2,FOSL1,FZR1,GAST,HSPA1A/HSPA1B,HSPA4,IGF1,IRAK4,ITGA2,KMT2A,MET,MFGE8,NRG1,PA2G4,PBX1,PLAUR,PTEN,RXRA,SAT1,SMAD3,TFRC,TSC1,TXNRD1	37	12
Cell Death and Survival	Cell death of central nervous system cells	5.34e-05		-0.492	AIFM1,ANP32A,ATXN1,BCL2L11,BID,CASP6,CAST,CDK6,CDKN2D,CFLAR,CLU,CREBBP,CXCL1,CXCL3,DDIT3,ETS2,FADD,FER,GCLC,GDA,GSK3B,HBEGF,HDAC4,HMGB1,HSPA5,HSPD1,IGF1,MECP2,MEF2D,NPM1,PRNP,PRPH,PTEN,RETREG1,RIT1,RUNX1,STK4,TARDBP,TGM2,TLR4,TNFRSF1A,TSC1,VEGFA	43	8
Skeletal and Muscular System Development and Function	Delay in ossification	5.44e-05			EGFR,FOSL2,GALNT3,IGF1,SMAD6,THRA	6	2
Cancer, Gastrointestinal Disease, Organismal Injury and Abnormalities	Stomach tumor	5.48e-05		-0.551	AASDH,ABCA10,ADARB1,AKAP2,ALS2,ANXA1,APC,ARHGAP32,ARID5B,ASH1L,ASXL2,ATG4B,ATM,AUTS2,BACE2,BCL6,BMP2K,BMPR2,BTBD7,CALM1 (includes others),CAV1,CCDC28A,CCPG1,CD44,CDC6,CFLAR,CHD4,CHKA,CLEC16A,CREBBP,CRNDE,CUL1,DAB2,DAG1,DET1,DHFR,DIDO1,DISP1,DMBT1,DNMT3A,DOCK5,EGFR,EHF,EIF2AK1,EIF2AK4,EPHA4,ERRFI1,EZH2,FAR2,FBXO32,FERMT1,FILIP1L,FLNB,FRMD4A,FYCO1,FZR1,GAST,GATAD2A,GIT2,GLG1,GTPBP1,INSIG2,IQCE,KCTD…	169	10
Cell Cycle	S phase	5.64e-05		-0.432	AGK,APC,ATM,BCR,BID,CAMK2N1,CAV1,CCNB3,CCNG2,CDC6,CDK6,CDKN2D,CEBPB,CREBBP,EGFR,FZR1,GRB10,HBEGF,HIRA,IGF1,IRS1,ITGA2,KLF4,MDM2,MET,MSLN,MXD1,NPM1,NRG1,OSGIN1,PBX1,PCNA,PDGFRA,PNPT1,POLH,RUNX1,S100P,SH2B3,VEGFA	39	13
Organismal Development	Growth of organism	5.66e-05		1.495	AARS,ABL2,ACACA,ACSL5,ADARB1,AFDN,ALG14,APC,ARID5B,ASPM,ATF5,ATM,BMPR2,CD44,CDK6,CLU,COL4A1,CUL1,CXCL2,DAG1,DHCR7,DNAJB9,EGFR,EHHADH,EIF2AK4,EIF4A1,EIF4EBP1,ERO1B,ETS2,EZH2,F2RL1,F3,FOSL1,FOSL2,FOXK1,FRS2,FZD3,GATAD2A,GCLC,GDPD5,GNB5,GRB10,GRHL2,GSK3B,HBEGF,HEG1,HIRA,HMGB1,HSPA5,IGF1,IRAK4,IRS1,KIAA0586,KLF2,KLF4,LAMB2,LIAS,LMNB2,MAFF,MET,MFGE8,MYH4,NCL,NRG1,PDCD2,PDGFA,PDGFRA,PIK3R1,PIWIL2,PNPLA…	104	25
Nervous System Development and Function, Organ Morphology, Organismal Development	Morphology of brain	5.83e-05			ABL2,AIFM1,ALS2,ANXA1,AP4E1,APBB2,ARHGAP35,ASPM,ATM,ATXN1,BCL2L11,BCR,BID,BTG1,CASP6,CAV1,CEBPB,CLN5,CREBBP,DDIT3,DHCR7,DISP1,DNAAF2,EGFR,EIF4EBP2,EPB41L2,EPHA4,ESCO2,FBXO45,FRMD4A,FZD3,FZR1,HIRA,HSPA4,IGF1,IGFBP6,IRS1,KLF4,KLF7,LDLR,LMNB2,MDM2,MDM4,MECP2,MID1,MKKS,NAGLU,NDST1,NFIX,PATZ1,PLAUR,PRNP,PTEN,RGS2,RPGRIP1L,RPS6KA3,SERP1,SIM2,SLC12A6,SLC1A3,SLC1A4,SLC4A5,SOAT1,SYNCRIP,TGM2,TNFRSF1A,TPP1…	73	10
Cancer, Organismal Injury and Abnormalities	Metastasis of cells	5.83e-05		1.01	AKIRIN2,ANXA1,BACH1,CAV1,CD44,CD59,CDCP1,COL4A1,CRNDE,CXCL1,CXCL2,CXCL3,EGFR,F3,IGF1,IRF7,ITGA2,ITGB4,LAMB3,MAGI1,MET,MMP1,NDRG1,NEDD9,NEK4,NF2,NFATC2,NTN4,PARD3,PCNA,PDCD5,PDGFRA,PHB,PLAUR,PRNP,PTEN,RPS6KA3,RPTOR,SERPINB5,SMAD3,SOCS1,SSBP1,SSX2IP,THBS1,TM4SF1,UBE2N	46	11
Cancer, Cellular Development, Cellular Growth and Proliferation, Organismal Injury and Abnormalities, Tumor Morphology	Proliferation of tumor cells	5.87e-05		1.185	ANXA1,APC,ARRDC3,ATM,BIK,BMPR2,CAV1,CD44,CDK6,CUL1,CXCL1,CXCL3,DDIT3,DUS2,EGFR,EIF4EBP1,EZH2,F2RL1,F3,FOSL1,GALNT3,GAST,GSK3B,HBEGF,HMGB1,HMGB3,HSPA1A/HSPA1B,HSPA5,IGF1,IRS1,KMT2A,LGALS7/LGALS7B,MCRS1,MDM2,MET,MKI67,NDRG1,NF2,NPM1,NR4A1,NRG1,PCSK6,PDGFRA,PDK1,PIM1,PLAUR,PTEN,RPS4X,RUVBL1,RXRA,SLC3A2,SLPI,SMAD3,SOCS1,SRSF1,SRSF3,TET2,THBS1,TIGAR,TLR4,TRIM25,ULK1,VEGFA	63	22
Cell Death and Survival, Skeletal and Muscular Disorders	Cell death of muscle cells	5.96e-05		-1.025	ADRB1,ALS2,APC,ATP2B4,BACH1,BCL2L11,BCL6,BID,BIRC3,BNIP3L,CAMK2D,CAV1,DAG1,DDIT3,FADD,FOSL1,GSK3B,HBEGF,HLA-B,HMGB1,HSPD1,IGF1,IL33,IRAK4,MDM2,MEF2D,MKI67,MYH4,NCL,NRG1,NUB1,PDCD4,PHB,PIK3R1,PIM1,PLRG1,PPARA,PPP1R10,PRKAB2,PTEN,RRAS,SPRR1A,STK4,TERF2,TLR4,TNFAIP3,TNFRSF1A,VEGFA	48	11
Cell Death and Survival	Cell death of antigen presenting cells	5.97e-05		-0.04	BCL2L11,BCL6,BIRC3,BTG1,CASP4,CASP6,CEBPB,CFLAR,DDIT3,FADD,GSK3B,HMGB1,LDLR,NCEH1,NPC1,NR4A1,PTEN,RAN,RIPK1,RPTOR,SLC7A11,SOAT1,STK4,TICAM2,TLR4,TNFAIP3,TNFRSF1A	27	6
Cellular Compromise, Cellular Function and Maintenance	Endoplasmic reticulum stress response	5.97e-05		0.29	BCL2L11,BID,BIK,CEBPB,COL4A1,CREB3L2,CTH,DDIT3,DNAJB9,DST,EIF2AK4,GSK3B,HERPUD1,HSPA1A/HSPA1B,HSPA5,HSPD1,IGF1,MGAT2,PIK3IP1,PIK3R1,PPP1R15B,SERP1,SLC38A2,TBL2,THBS1,TRIB3,TRPC1	27	9
Cancer, Organismal Injury and Abnormalities, Renal and Urological Disease	Renal cancer	5.98e-05		0	AKAP2,ANK1,AP5M1,APC,ARHGAP35,ARID5B,ASNS,ASPM,ASXL2,ATM,ATXN1,BNIP3L,CALCOCO2,CAV1,CD44,CDC6,CDCP1,CFLAR,CHD4,CLU,CREBRF,CTNNAL1,CXCL2,CYP1A1,CYP3A5,DDX58,DIDO1,DIRC2,DMRT1,DMXL1,DNMT3A,DST,EGFR,EHHADH,EIF2AK4,ETS2,EZH2,FAM105A,FAM169A,FBXO4,FDPS,FOXK2,GGPS1,GSPT1,HDAC4,HMGB1,IGF1,IL1RAP,KIF21B,KLF3,LAMB3,LIAS,LSM14A,MAGI1,MCCC2,MDM2,MDN1,MET,METTL3,MICAL3,MKI67,MPHOSPH8,MXD1,MYEOV,NF2,NR2C1,NSD…	138	14
Connective Tissue Disorders, Dermatological Diseases and Conditions, Developmental Disorder, Hereditary Disorder, Organismal Injury and Abnormalities	Non-Herlitz type junctional epidermolysis bullosa	6.1e-05			COL17A1,ITGB4,LAMB3,LAMC2	4	0
Infectious Diseases	Infection by HIV-1	6.41e-05		-1.012	ACADSB,ALG14,ARHGAP32,ARHGEF12,ASXL2,BCR,BMP2K,CA2,CD44,CHST14,CNST,COG2,COG3,CPSF6,CYP3A5,DDX23,DHX9,DMXL1,DUSP16,EGFR,ETS2,GAPVD1,GATAD2A,GPT2,GTF2H1,HMGB1,ITPKA,JAK1,KAT6A,KBTBD7,KDM7A,KLF2,KMT5B,MAP3K9,MDN1,MED6,MICAL3,MRPS12,MT2A,NCOA6,NEDD4,NF2,NMT1,NUP214,OSBPL3,OTUD1,PANK1,PARP9,PCSK6,PDSS1,PER3,PHF12,PRKX,PSMD12,PTDSS1,PTPRJ,RNF170,RNF216,RPS6KA3,RREB1,RSL1D1,SEC14L1,SF3A1,SLC38A6,SMIM29…	78	3
Cancer, Hematological Disease, Immunological Disease, Organismal Injury and Abnormalities	T-cell non-Hodgkin lymphoma	6.43e-05		0.125	ABL2,ANXA1,ATM,BCL2L11,BCL2L13,BCL6,BTG1,CBX4,CCL26,CEBPB,CFLAR,CLK1,CLU,COL4A1,CRYBG1,CUL1,DHFR,DNMT3A,DUSP16,ETV6,EZH2,GADD45B,HDAC4,HDAC8,HMGB1,IFIT2,IGFL2,IL33,IRF7,ISG20,ITGB4,JAK1,KLHL42,LAMB2,LAMC2,MDM2,MET,MKI67,MKNK2,MMP1,OSMR,PDGFRA,PER1,PIK3R1,PIM1,PRDM1,PTEN,RRM2,RUNX1,RXRA,SP100,STK17B,TET2,TLR4,TNFAIP3,TPM1,TRIM25,TUBA4A,TUBD1,TUBE1,VEGFA,VWA1	62	15
Cellular Development, Cellular Growth and Proliferation	Proliferation of pancreatic cancer cell lines	6.55e-05		-0.051	BACE2,CEACAM6,CXCL1,EGFR,EIF5A,FBXW8,GAST,GCNT3,GSK3B,HBEGF,HDAC8,IGF1,MET,MKNK2,MSLN,NF2,NFATC2,NPM1,NR4A1,PDGFA,PDGFRA,PRKACB,RALA,REG1A,RRM2,SIM2,TMPO,VEGFA	28	9
DNA Replication, Recombination, and Repair	DNA replication	6.59e-05		0.457	ANKRD17,APC,ATM,CAV1,CDC6,CLU,CUL1,DHX9,EGFR,ENDOG,ESCO2,FAM135A,GRSF1,GRWD1,HBEGF,HMGB1,MCM9,MET,NCL,NPM1,NR4A1,ORC5,PCNA,POLH,PUS7L,RBBP6,RBPJ,SPRTN,SSBP1,THRA,TMPO,TWNK,WAPL,WRNIP1,XIST,ZBTB20	36	3
Cancer, Hematological Disease, Organismal Injury and Abnormalities	Histiocytic or dendritic cell neoplasm	6.69e-05		1.213	ATM,CREBBP,DHFR,EGFR,ETV6,EZH2,FBXO4,MDM4,MMP1,NPM1,RRM2,SRSF2,TET2,THBS1,TUBA4A,TUBD1,TUBE1	17	2
Cell Death and Survival, Neurological Disease, Organismal Injury and Abnormalities	Apoptosis of cerebellar cortex cells	7.01e-05		0.128	AIFM1,ANP32A,ATXN1,CREBBP,GSK3B,HDAC4,MECP2,PRNP	8	1
Cancer, Organismal Injury and Abnormalities, Respiratory Disease	Development of lung tumor	7.05e-05		-1.395	ABHD3,ABL2,AGK,ALDH1B1,ANP32A,APC,APOBEC3B,ARHGAP35,ARHGEF12,ARID5B,ARL4C,ASH1L,ASNS,ATF7IP,ATM,BACE2,BAZ1A,CARD6,CAV1,CD44,CDC6,CEP192,CFLAR,CLDN2,CLIP4,COL4A1,COMMD8,CREBBP,CSTA,CXCL2,DHFR,DIDO1,DMRT1,DMXL1,DNMT3A,DST,EGFR,EHHADH,EIF4A1,ERRFI1,EZH2,F3,FAM200A,FGB,FRS2,FZR1,GADD45B,GSK3B,GSTCD,GTPBP1,HIST1H2BH,HOMEZ,HSPA13,HSPA8,HSPD1,IFRD1,IGF1,IL1RAP,ILF3,JAK1,KAT6A,KIAA0556,KIAA0586,KIF21B,LC…	145	16
Amino Acid Metabolism, Molecular Transport, Small Molecule Biochemistry	Uptake of amino acids	7.06e-05		1.69	CTNS,EGFR,IGF1,MTDH,NRG1,PER2,PTEN,SLC19A1,SLC1A3,SLC38A2,SLC3A1,SLC3A2,SLC7A1,SLC7A11,SLC7A5	15	2
Organismal Development	Size of animal	7.12e-05		0.889	DNMT3A,DSE,EGFR,EIF4EBP1,FADD,GLG1,GRB10,IFRD1,IGF1,IP6K1,IRS1,ITGA2,JAK1,LMNB2,MDM2,MDM4,MET,MGAT2,MGEA5,MTHFD2,OVOL1,PATZ1,PDGFA,RXRA,TASP1,THRA,TNFAIP3,VCL	28	10
Cancer, Organismal Injury and Abnormalities, Reproductive System Disease	Advanced prostate cancer	7.12e-05			ABRAXAS1,ANXA1,ATM,CYP3A5,ELK4,EZH2,FDPS,GGPS1,KLF4,LAMB2,PTEN,RAD51C,RNF144B,SRD5A1,TUBA4A,TUBD1,TUBE1,VEGFA	18	4
Cardiovascular System Development and Function, Organismal Development	Vasculogenesis	7.28e-05		1.187	ANG,ANKRD17,ANXA1,AP4E1,APC,ATM,ATXN1,BMPR2,C1GALT1C1,CARD6,CAV1,CCL26,CD44,CDKN2D,CHI3L1,COL4A1,CREBBP,CTH,CXCL1,CXCL2,CYLD,DAB2,DDIT3,DRAP1,ECE1,ECM1,EGFR,EMP1,ESAM,ETV6,F2RL1,F3,FRS2,GAST,GCLC,GSK3B,HAS3,HBEGF,HEG1,HIPK2,HIRA,HMGB1,HSPA5,IGF1,IL33,IRS1,ITGA2,KAT6A,KLF2,KLF7,KMT2A,LTBP1,MDM4,MET,MFGE8,MKL2,MMP1,MTDH,NDST1,NR4A1,NRG1,OLR1,PATJ,PBX1,PDGFA,PDGFRA,PIM1,PLAUR,PPARA,PRDM1,PRKAB2,PRKX…	100	21
Amino Acid Metabolism, Molecular Transport, Small Molecule Biochemistry	Uptake of L-amino acid	7.39e-05	Increased	2.222	MTDH,NRG1,PER2,PTEN,SLC1A3,SLC3A1,SLC3A2,SLC7A1,SLC7A11,SLC7A5	10	1
Cell Death and Survival, Gastrointestinal Disease, Hepatic System Disease, Organismal Injury and Abnormalities	Apoptosis of hepatocytes	7.65e-05		-0.215	BCL2L11,BID,BIRC3,CFLAR,EGFR,ENDOG,FADD,GADD45B,GSK3B,HMGB1,LDLR,MET,NCL,NCOA5,PPARA,RBCK1,RIPK1,SMAD3,SOCS1,SPTBN1,STK4,TNFRSF1A,TRIM27	23	4
Cancer, Hematological Disease, Immunological Disease, Organismal Injury and Abnormalities	Peripheral T-cell lymphoma	7.67e-05			ATM,BCL6,BTG1,CBX4,CLK1,COL4A1,DHFR,GADD45B,HDAC4,HDAC8,IFIT2,JAK1,MKI67,MKNK2,PDGFRA,PER1,PIK3R1,RRM2,SP100,STK17B,TET2,TPM1,TRIM25,TUBA4A,TUBD1,TUBE1	26	5
Developmental Disorder, Nervous System Development and Function, Neurological Disease, Organ Morphology, Organismal Development, Organismal Injury and Abnormalities	Agenesis of corpus callosum	7.72e-05			APBB2,ARHGAP35,FRMD4A,KLF4,NFIX,RPGRIP1L,RPS6KA3,SLC12A6,SLC1A4	9	1
Cancer, Organismal Injury and Abnormalities, Renal and Urological Disease	Bladder cancer	7.73e-05			ACPP,ANKRD12,APC,APOBEC3B,ARG2,ARHGAP35,ARID5B,ATM,BCR,BIRC3,CD44,CDC6,CEP192,CLU,CREBBP,CRYBG1,CUL1,CXCL2,DHFR,ECM1,EGFR,EZH2,FGA,FOSL1,GBE1,GJB2,HDAC4,HLA-B,HSPA1A/HSPA1B,IGF1,ILF3,KMT2A,LPAR6,MBD3,MFGE8,MKI67,MTR,MYEOV,NEDD4,NSD1,PABPC1L,PDGFRA,PIK3R1,PTEN,RAD51C,RALGPS1,RANBP6,RREB1,RRM2,RUNX1,RXRA,SEMA5A,SH3PXD2B,TBC1D1,TET2,THBS1,TLR4,TMPRSS13,TPM1,TPM3,TSC1,TSC22D1,TUBA4A,TUBD1,TUBE1,VCL,V…	70	12
Cellular Development	Differentiation of tumor cell lines	7.78e-05		-0.386	ADRB1,ARHGAP32,ATM,BCL6,BCR,BMPR2,CDK6,CEBPB,CHKA,CREBBP,DAB2,DDIT3,EGFR,EID1,ETS2,ETV5,ETV6,EZH2,FOSL1,FRS2,GCNT1,GRHL2,GSK3B,IGF1,JAK1,KAT6A,KLF4,KMT2A,MDM2,NDRG1,NPM1,NRG1,PA2G4,PIK3R1,PLAUR,PLSCR1,PRDM1,PRKX,PTEN,RALA,RIT1,RUNX1,SACS,SERPINB2,SFPQ,SMAD6,SOCS1,SRGAP2,SRPK1,TGM2,THRA,TNFRSF1A	52	13
Cellular Movement	Cell movement of breast cancer cell lines	7.84e-05		1.37	AFDN,ANKS1A,ANXA1,ARRDC3,BCAR3,CAV1,CD44,CDCP1,CERS6,ECM1,EGFR,EYA3,EZH2,FER,FOSL1,IGF1,ILF3,ITGA2,KLF4,LMO7,MDM2,MET,NDRG1,NF2,NRG1,OSGIN1,PCSK6,PDCD4,PIK3R1,PLAUR,PTEN,PTPRJ,RIOK3,ROR1,RUVBL1,SDC4,SERPINB5,SLC16A4,SLC48A1,SMAD3,SOCS4,SSBP1,SSH1,SYK,TFF1,TGM2,TIAM1,VEGFA	48	11
Cancer, Gastrointestinal Disease, Organismal Injury and Abnormalities	Gastric carcinoma	7.9e-05			AASDH,ABCA10,ADARB1,AKAP2,ALS2,APC,ARHGAP32,ARID5B,ASH1L,ASXL2,ATG4B,ATM,AUTS2,BACE2,BMP2K,BMPR2,BTBD7,CALM1 (includes others),CCDC28A,CCPG1,CD44,CDC6,CFLAR,CHD4,CHKA,CLEC16A,CREBBP,CUL1,DAB2,DAG1,DET1,DHFR,DIDO1,DISP1,DMBT1,DNMT3A,DOCK5,EGFR,EHF,EIF2AK1,EIF2AK4,EPHA4,ERRFI1,FAR2,FBXO32,FERMT1,FILIP1L,FLNB,FRMD4A,FYCO1,FZR1,GATAD2A,GIT2,GTPBP1,INSIG2,IQCE,KCTD20,KIAA0930,KIAA1841,KLF3,KLHL24,KRT1…	152	8
Cancer, Organismal Injury and Abnormalities, Renal and Urological Disease	Renal tumor	7.91e-05		0.522	AKAP2,ANK1,AP5M1,APC,ARHGAP35,ARID5B,ASNS,ASPM,ASXL2,ATM,ATXN1,BNIP3L,CALCOCO2,CAV1,CD44,CDC6,CDCP1,CFLAR,CHD4,CLU,CREBRF,CTNNAL1,CXCL2,CYP1A1,CYP3A5,DDX58,DIDO1,DIRC2,DMRT1,DMXL1,DNMT3A,DST,EGFR,EHHADH,EIF2AK4,ETS2,EZH2,FAM105A,FAM169A,FBXO4,FDPS,FOXK2,GGPS1,GSPT1,HDAC4,HMGB1,IGF1,IL1RAP,IRS1,KIF21B,KLF3,LAMB3,LIAS,LSM14A,MAGI1,MCCC2,MCRS1,MDM2,MDN1,MET,METTL3,MICAL3,MKI67,MPHOSPH8,MXD1,MYEOV,NF…	140	15
Cell Death and Survival	Anoikis	8.19e-05		-0.981	BCL2L11,BID,BIRC3,CAV1,CDCP1,CEACAM6,CEBPB,COL4A1,DAB2,EGFR,FADD,GRHL2,IGF1,NDRG1,PLAUR,PTEN,RRAS,SLPI,TGM2,TNFRSF1A,TPM1	21	4
Cancer, Organismal Injury and Abnormalities, Reproductive System Disease	Stage II-III breast cancer	8.27e-05			CAV1,CD44,CDK6,CMPK2,EGFR,FDPS,GGPS1,GJB2,IGFBP6,KRT15,LAMB3,LAMC2,PCNA,RRM2,SERPINB5,TUBA4A,TUBD1,TUBE1,VEGFA	19	5
Cancer, Gastrointestinal Disease, Organismal Injury and Abnormalities	Colorectal adenoma	8.31e-05			APC,BACE2,BID,CA2,CD44,CEACAM6,CLDN2,CLMN,CLU,CRNDE,GALNT6,GLG1,MAP3K20,MAVS,NEURL1B,PATZ1,PHLDA1,PIK3R1,PPM1H,PSAT1,RNF43,RUVBL1,SLC12A2,SLC48A1,SLC7A5,SRPK1,TCN1,TMEM65,TRIB3	29	5
Cancer, Endocrine System Disorders, Organismal Injury and Abnormalities, Reproductive System Disease	Malignant epithelial ovarian tumor	8.43e-05			ABCA10,ABCF2,ABHD2,ACPP,AGK,AGL,AIFM1,AKAP2,AKNA,ALS2,ANKRD36C,APC,ARG2,ARHGAP32,ARHGAP35,ARHGEF12,ARID5B,ARL4C,ASH1L,ASPM,ATM,BCR,BMP2K,CALCOCO2,CAST,CD44,CEP128,CFLAR,CLK1,CLRN3,CLU,CPEB4,CREB5,CREBBP,CREBRF,CRY2,CSNK1G1,CSTF3,CTNNAL1,DAB2,DDX23,DDX39A,DHFR,DIDO1,DISP1,DNMT3A,DSE,DST,EGFR,EIF2AK4,ETS2,EXOSC4,FAM105A,FANCA,FANCF,FEM1A,FER,FOSL2,FZD3,GAST,GPATCH4,GSK3B,HAUS6,HBEGF,HNRNPM,INF2,IRF…	180	14
Cancer, Hematological Disease, Immunological Disease, Organismal Injury and Abnormalities	Type M4 acute myeloid leukemia	9.02e-05			ANXA1,DHFR,DNMT3A,ETV6,NPM1,RRM2,RUNX1,SERPINB2,SRSF2,STK40,SUSD2,TET2,YLPM1	13	1
Cancer, Hematological Disease, Organismal Injury and Abnormalities	Blastic plasmacytoid dendritic cell neoplasm	9.04e-05			ATM,ETV6,EZH2,NPM1,SRSF2,TET2	6	1
Cardiovascular System Development and Function, Cellular Movement	Migration of vascular endothelial cells	9.12e-05		1.536	ANXA1,APC,CD44,CXCL1,CYLD,EGFR,F2RL1,FLNB,FRS2,GSK3B,HSPA5,ITGB4,KLF2,KMT2A,MDM2,MET,NCL,NFATC2,NR4A1,NRG1,PTEN,PTPRJ,SDC4,SP100,THBS1,THRA,TNFSF15,VEGFA	28	12
Post-Translational Modification	Autophosphorylation of protein	9.14e-05			ATM,AURKC,BCR,CAMK2D,CLK1,CSNK1G1,EGFR,EIF2AK4,EPHA4,FER,GSK3B,HSPA8,JAK1,MAP3K9,MET,PDGFRA,PIM1,PRKX,RIOK2,RIPK1,SIK2,STK17B,STK4,SYK,ULK1,VRK2	26	6
Cancer, Organismal Injury and Abnormalities	Connective or soft tissue tumor	9.38e-05		0.105	ABCA10,ABL2,ADARB1,ADRB1,AK2,ALDH1B1,ANK1,APC,ATF7IP,ATL3,ATM,ATP2B4,ATP7A,ATXN1,BCL2L11,BCL6,BCR,BPTF,CAV1,CBX4,CCNB3,CD44,CDK6,CDKN2D,CEBPB,CELA3B,CEP192,CFTR,CLEC16A,COL17A1,COL4A1,CREBBP,CRY2,DDIT3,DDX58,DENND5B,DHFR,DIDO1,DSE,DST,DTX3L,ECE1,EFTUD2,EGFR,EHHADH,EIF4EBP1,ETV6,EZH2,FAM208A,FBXO4,FDPS,FERMT1,FMN1,FOSL2,FRK,GGPS1,GSK3B,HELZ,HIPK2,HIRA,HLA-B,HMGB1,HNMT,HSPA4,IFIT1,IGF1,INTS9,IRF7,K…	173	25
Cell Death and Survival, Neurological Disease, Organismal Injury and Abnormalities	Cell death of brain cells	9.39e-05		-0.612	AIFM1,ANP32A,ATXN1,BCL2L11,BID,CASP6,CAST,CDK6,CDKN2D,CFLAR,CLU,CREBBP,CXCL1,CXCL3,DDIT3,ETS2,FADD,FER,GCLC,GDA,GSK3B,HBEGF,HDAC4,HMGB1,HSPA5,HSPD1,IGF1,MECP2,MEF2D,NPM1,PRNP,PTEN,RIT1,STK4,TARDBP,TGM2,TLR4,TNFRSF1A,TSC1,VEGFA	40	8
Cellular Development, Cellular Growth and Proliferation	Proliferation of myeloma cell lines	9.48e-05		-0.503	ADSL,CAMK2D,CD44,CEBPB,DDIT3,EGFR,EIF4EBP1,GSK3B,HBEGF,IGF1,MDM2,NSD2,PIK3R1,RPS6KA3,VEGFA	15	9
RNA Post-Transcriptional Modification	Processing of mRNA	9.53e-05		-1.067	CPSF6,CSTF3,DDX39A,DHX9,EFTUD2,GRSF1,HNRNPM,MBNL2,MECP2,METTL3,MTPAP,NPM1,NSRP1,PABPC1L,PLRG1,PRPF31,RBM15B,RBM8A,RBMX,SCAF4,SF3A1,SF3B3,SFPQ,SNRPD1,SON,SRPK1,SRSF1,SRSF2,SRSF5,SSU72	30	0
Cancer, Gastrointestinal Disease, Hepatic System Disease, Organismal Injury and Abnormalities, Tissue Morphology	Quantity of liver tumor	0.0001		1.698	APC,EIF4EBP1,FBXO4,MEF2D,MET,PTEN,SOCS1,TET2,TSC1	9	4
Cancer, Hematological Disease, Immunological Disease, Organismal Injury and Abnormalities	B-cell non-Hodgkin lymphoma	0.000101			ABL2,ADSL,ANXA1,ATM,BCL2L11,BCL6,BIRC3,BTG1,CAV1,CCDC113,CCDC86,CCNF,CDK6,CFLAR,CHD4,CLK1,COL17A1,CORO2A,CREBBP,CSTF3,DDX31,DHCR24,DHFR,DMXL1,DOCK1,DST,EGFR,EIF4EBP1,ETV6,EZH2,FADD,FBXO25,FERMT1,FILIP1L,GSK3B,GTPBP2,GYS1,HDAC4,HDAC8,HMGB1,HNRNPM,JAK1,KAT6A,KIF21B,KLF2,KLHL24,KMT2A,KPNA1,LIPG,LRRFIP1,MDM2,MDM4,MKI67,MTHFD1L,MYO5B,NCOA6,NEK4,NID1,NUDT6,ORC5,PCNA,PDGFRA,PIM1,PMS1,PPP1R2,PRDM1,PTEN,P…	100	14
Cell Death and Survival	Apoptosis of antigen presenting cells	0.000102		-0.08	BCL2L11,BCL6,BIRC3,BTG1,CASP4,CASP6,CEBPB,CFLAR,DDIT3,FADD,GSK3B,HMGB1,LDLR,NCEH1,NPC1,PTEN,RIPK1,RPTOR,SOAT1,TICAM2,TLR4,TNFAIP3,TNFRSF1A	23	6
Cancer, Organismal Injury and Abnormalities, Reproductive System Disease	Female genital tract serous carcinoma	0.000104			APC,ARHGAP35,ARID5B,ARL4C,ATM,BCR,BIK,CA2,CALCOCO2,CDA,CDC6,CLU,CTNNAL1,DAB2,DNMT3A,DST,EGFR,F2RL1,F3,FILIP1L,FZD3,GALNT3,GPRC5A,IGF1,IL33,KRT81,LAMB3,LAMC2,LAMP3,MAP3K21,MET,MSLN,NSD1,PBX1,PDGFRA,PIK3R1,PLAUR,PTEN,RAET1G,RGS2,RNASE4,RNF144B,RRAS,RRM2,S100A2,SH2B3,SLC7A5,SLPI,SOCS2,TLR4,TUBA4A,TUBD1,TUBE1,VEGFA,ZNF138	55	12
Cancer, Organismal Injury and Abnormalities	Development of sarcoma	0.000105		-0.022	APC,ATF7IP,ATM,BCR,BPTF,CD44,CDKN2D,DHFR,ETV6,FBXO4,FDPS,FOSL2,GGPS1,IGF1,LATS1,LETM1,LMNB2,LNP1,LRCH1,MDM4,MET,MMP1,NF2,OTUD1,PDGFRA,PLK3,POLH,PTEN,RPS6KA3,RRM2,RXRA,SLC7A11,SPTBN1,SRPK1,STAG1,THBS1,TSC1,TUBA4A,TUBD1,TUBE1,VEGFA	41	11
Neurological Disease	Movement Disorders	0.000105		1.219	ABCA5,ACADM,ADRB1,AGL,AIFM1,ALS2,ARHGAP32,ARHGEF9,ATM,ATXN1,BCL6,BCR,BID,CA2,CADM4,CASP6,CAST,CAV1,CD44,CFLAR,CFTR,CHI3L1,CLU,CYFIP2,DBP,DDIT3,DHCR7,EPHA4,ERRFI1,ETV5,F3,FBXO45,FDPS,FRMD4A,GALNT3,GNB5,GSK3B,HBP1,HERPUD1,HLA-B,HOMER1,HSPA1A/HSPA1B,HSPA5,HSPA8,IER5,IFIT2,IGF1,ILF3,ITGB4,ITPA,KLF3,LDLR,LGR5,LMNB2,MAFF,MAP3K20,MARS2,MAST3,MBNL2,MECP2,MEF2D,MGAT2,MT2A,MTDH,MTPAP,NDRG1,NEDD4,NFIX,NOP56…	134	10
Cancer, Hematological Disease, Organismal Injury and Abnormalities	Hematologic cancer	0.000107		-1.573	AARS,ABCA10,ABHD2,ABL2,ADRB1,ADSL,AGL,AKAP2,AKIRIN2,AKT1S1,ANXA1,APC,ARHGAP35,ARHGEF2,ARID5B,ASH1L,ASXL2,ATM,ATP11A,ATXN1,BCL2L11,BCL2L13,BCL6,BCR,BIRC3,BTG1,CA2,CALML4,CAMK2N1,CAPRIN2,CAV1,CBX4,CCDC113,CCDC86,CCL26,CCNB3,CCNF,CCNG2,CCNYL1,CCPG1,CD44,CDA,CDCP1,CDK6,CEBPB,CEP192,CFLAR,CHD4,CHI3L1,CLEC4A,CLK1,CLU,COL17A1,COL4A1,CORO2A,CPNE1,CREBBP,CRYBG1,CSTF3,CUL1,CXCL1,CXCL2,CYLD,CYP1A1,CYP3A5,DD…	294	37
Cell Death and Survival	Cell death of fibroblasts	0.000107		-0.146	ABL2,AIFM1,ATM,BCL2L11,BID,BIK,BIRC3,CASP4,CFLAR,CLU,CRADD,DDIT3,DDX58,DHCR24,EGFR,FADD,GSK3B,HAS3,HIPK2,IGF1,KLF2,MAVS,MDM2,MDM4,MLKL,NPC1,NR4A1,NUPR1,OLR1,PLRG1,PTEN,RIPK1,STK4,TGM2,TNFRSF1A,TPP1,UBE2K,ZNF346	38	8
Cellular Movement	Invasion of breast cancer cell lines	0.000107		1.734	ABL2,AFDN,ARRDC3,BCAR3,CAV1,CBX5,CD44,CDCP1,ECM1,EGFR,EYA3,EZH2,FOSL1,GSK3B,HBP1,IGF1,ILF3,ITGB4,KLF4,MDM2,MET,MMP1,NF2,NFATC2,NRG1,PCSK6,PDCD4,PIK3R1,PLAUR,PTPRJ,RIOK3,ROR1,RPS6KA3,RUVBL1,SERPINB5,SIM2,SLC48A1,SMAD3,SP100,SSBP1,TCF4,TFF1,TIAM1,VRK2	44	12
Cancer, Gastrointestinal Disease, Organismal Injury and Abnormalities	Gastric adenocarcinoma	0.000107			AASDH,ABCA10,ADARB1,AKAP2,ALS2,APC,ARHGAP32,ARID5B,ASH1L,ASXL2,ATM,AUTS2,BACE2,BMP2K,BMPR2,BTBD7,CALM1 (includes others),CCDC28A,CCPG1,CD44,CDC6,CFLAR,CHD4,CHKA,CLEC16A,CREBBP,CUL1,DAB2,DAG1,DET1,DHFR,DIDO1,DISP1,DMBT1,DNMT3A,DOCK5,EGFR,EHF,EIF2AK1,EIF2AK4,EPHA4,ERRFI1,FAR2,FBXO32,FERMT1,FILIP1L,FLNB,FRMD4A,FYCO1,FZR1,GATAD2A,GIT2,GTPBP1,INSIG2,IQCE,KCTD20,KIAA0930,KIAA1841,KLF3,KLHL24,KRT13,LAT2…	147	8
Gene Expression	Repression of RNA	0.000107		1.297	ATXN1,BCL6,CBX4,CEBPB,ETV6,HDAC4,HMGB1,KLF3,KLF9,LCOR,MCRS1,MECP2,MXD1,NR1D1,NR1D2,NSD2,PHB,RBPJ,RUNX1,RUVBL2,SIK2,SIM2,SMAD6,SOCS1,SYNCRIP,TFCP2,TSC22D1,XIST	28	1
Post-Translational Modification	Phosphorylation of protein	0.00011		-0.163	ABL2,ANG,ATM,ATXN1,AURKC,BCR,BIRC3,BMPR2,CACTIN,CALM1 (includes others),CAMK2D,CCNYL1,CD44,CD55,CDK6,CDKN2D,CLK1,CSNK1G1,CTDSP2,DAB2,DYRK3,EGFR,EIF2AK1,EIF2AK4,EPHA4,ETV6,EZH2,F2RL1,FER,FRK,GPRC5B,GRB10,GRK3,GSK3B,HIPK2,HSPA4,HSPA8,IGF1,ILF3,IRS1,JAK1,KCTD20,LAT2,LATS1,MAP3K20,MAP3K9,MAVS,MET,MKNK2,MMP1,MYADM,NEK4,NF2,NRG1,PDGFRA,PDK1,PIK3R1,PIM1,PLAUR,PLK3,PPP1R15B,PRKACB,PRKX,PRNP,PTEN,PTPN14,P…	86	17
Cancer, Hematological Disease, Organismal Injury and Abnormalities	Lymphohematopoietic cancer	0.00011		-1.481	AARS,ABCA10,ABHD2,ABL2,ADRB1,ADSL,AGL,AKAP2,AKIRIN2,AKT1S1,ANXA1,APC,ARHGAP35,ARHGEF2,ARID5B,ASH1L,ASXL2,ATM,ATP11A,ATXN1,BCL2L11,BCL2L13,BCL6,BCR,BIRC3,BTG1,CA2,CALML4,CAMK2N1,CAPRIN2,CAV1,CBX4,CCDC113,CCDC86,CCL26,CCNB3,CCNF,CCNG2,CCNYL1,CCPG1,CD44,CDA,CDCP1,CDK6,CEBPB,CEP192,CFLAR,CHD4,CHI3L1,CLEC4A,CLK1,CLU,COL17A1,COL4A1,CORO2A,CPNE1,CREBBP,CRYBG1,CSTF3,CUL1,CXCL1,CXCL2,CYLD,CYP1A1,CYP3A5,DD…	296	37
Cancer, Hematological Disease, Immunological Disease, Organismal Injury and Abnormalities	High grade lymphocytic cancer	0.000111			ABL2,ADSL,ATM,BCL2L11,BCL6,BIRC3,BTG1,CCNF,CD44,CDK6,CFLAR,CHD4,CORO2A,CREBBP,DDX31,DHFR,DMXL1,EIF4EBP1,EZH2,FBXO25,FERMT1,GSK3B,HMGB1,HNRNPM,JAK1,KIF21B,KLF2,KMT2A,MDM2,MDM4,MKI67,MTHFD1L,NCOA6,NEK4,PDGFRA,PIM1,PMS1,PRDM1,PTEN,PTPN14,RANBP6,ROR1,RRM2,SEMA5A,SOCS1,STEAP3,TCN1,TNFAIP3,TSC22D1,TUBA4A,TUBD1,TUBE1	52	13
Hematological System Development and Function, Lymphoid Tissue Structure and Development, Tissue Morphology	Morphology of lymphoid tissue	0.000115			ARID5B,ATM,ATP2B4,BCL2L11,BCL6,BIK,BNIP3L,CD55,CDK6,CEBPB,CFLAR,CLEC4A,CREBBP,CYLD,CYP1A1,DDX58,DIDO1,DNAAF4,EPHA4,ERRFI1,ETS2,FADD,GAST,GCNT1,GIT2,H1F0,IGF1,IL33,IRF7,IRS1,ITGA2,JAK1,KAT6A,MAVS,MDM2,MET,MFGE8,MGAT2,MMACHC,MTAP,NFATC2,NPM1,NR4A1,PANK1,PBX1,PIK3R1,PIM1,PTEN,PTPRJ,RIPK1,RRM2,RUNX1,SH2B3,SLC19A1,SLC35C1,SMAD3,SOCS1,SPINK1,STEAP3,STK17B,STK4,SYK,TET2,TGM2,TLR4,TNFAIP3,TNFRSF1A,TRIB1,…	71	20
Cardiovascular Disease, Organismal Injury and Abnormalities	Intermediate disease stage peripheral arterial disease	0.000116			ARL4C,CD83,CLEC4A,CPSF6,CTDSP2,CYP1A1,DAB2,EBNA1BP2,KLF4,MBNL2,PDLIM5,PIK3IP1,PLAUR,RUFY1,RUNX1,RUVBL2,SAT1,SLC2A3,SSX2IP,SUCLA2,SYK,TGOLN2,THBS1,TPP1	24	1
Connective Tissue Disorders, Inflammatory Disease, Inflammatory Response, Organismal Injury and Abnormalities, Skeletal and Muscular Disorders	Polyarthritis	0.000116		-0.172	ANG,ANXA1,BCL6,CD44,CD83,CDA,CEBPB,DDIT3,DHFR,FGA,GADD45B,HMGB1,HNMT,HSPA1A/HSPA1B,IL20RB,IL33,NR4A1,PLAUR,PRDM1,PRNP,PTEN,SOCS1,THBS1,TLE3,TLR4,TNFAIP3,TNFRSF1A,TNFSF15	28	6
Cellular Movement	Cell movement of carcinoma cell lines	0.00012		-0.556	AKT1S1,ARL4C,ASNS,BMPR2,CAV1,CD44,CLU,CXCL3,DDX58,DSE,EGFR,FOSL1,HAS3,IFIT2,IGF1,IRS1,ITGA2,KLF4,MET,MMP1,MTDH,NDRG1,NEDD9,NRG1,PPARA,RPS6KA3,RUVBL2,S100P,SMAD3,SYK,TCF4,TGM2,TIAM1,TMPO,TSC1,VSNL1	36	11
DNA Replication, Recombination, and Repair, Energy Production, Nucleic Acid Metabolism, Small Molecule Biochemistry	Hydrolysis of ATP	0.000121		-1.508	BCR,CCT5,CDC6,EIF2AK1,HMGB1,HSPA5,HSPD1,PSMC2,RUVBL1,RUVBL2,TGM2	11	1
Cell Signaling	I-kappaB kinase/NF-kappaB cascade	0.000124		-0.507	ABL2,ANKRD17,ASH1L,BIRC3,CARD6,CPNE1,CTH,F2RL1,GPRC5B,IRAK4,MTDH,PER1,RBCK1,RIOK3,RIPK1,ROR1,TGM2,TICAM2,TLR4,TNFAIP3,TRIM13,TRIM25,UBE2N	23	2
Organismal Development	Abnormal morphology of body cavity	0.000125			ABCA5,ABL2,ACADM,ACPP,AFDN,AGL,ANKRD17,APC,ARHGEF12,ARID5B,ATM,BCL2L11,BCL6,BCR,BID,BIK,BIRC3,BMPR2,BNIP3L,CAV1,CD44,CDK6,CEBPB,CFLAR,CFTR,CLU,CREB3L2,CREBBP,CYLD,CYP1A1,DAB2,DDX58,DHCR7,DIDO1,DISP1,DNAAF4,DNAJB9,DOCK1,ECE1,EGFR,EIF2AK1,ERRFI1,ETV6,F3,FADD,FANCF,FERMT1,FGA,GAST,GBE1,GCNT1,GCNT3,GIT2,GSK3B,H1F0,HBEGF,HEG1,HIRA,IGF1,ITPA,JAK1,KAT6A,KLF2,KLF4,KMT5B,KPNA1,LATS1,LDLR,LMNB2,LTBP1,MAP1L…	133	25
Cancer, Organismal Injury and Abnormalities, Respiratory Disease	Development of lung carcinoma	0.000126		-0.97	ABHD3,ABL2,AGK,ALDH1B1,ANP32A,APC,APOBEC3B,ARHGAP35,ARHGEF12,ARID5B,ARL4C,ASH1L,ASNS,ATF7IP,ATM,BACE2,BAZ1A,CARD6,CAV1,CD44,CDC6,CEP192,CFLAR,CLDN2,CLIP4,COL4A1,COMMD8,CREBBP,CSTA,CXCL2,DHFR,DIDO1,DMRT1,DMXL1,DNMT3A,DST,EGFR,EHHADH,EIF4A1,ERRFI1,EZH2,F3,FAM200A,FGB,FRS2,GADD45B,GSK3B,GSTCD,GTPBP1,HIST1H2BH,HOMEZ,HSPA13,HSPA8,HSPD1,IFRD1,IL1RAP,ILF3,JAK1,KAT6A,KIAA0556,KIAA0586,KIF21B,LCLAT1,LMO7,…	141	15
Free Radical Scavenging	Metabolism of reactive oxygen species	0.000127		-0.241	AIFM1,ALS2,ANXA1,ATP7A,BACE2,BCR,BID,BNIP3L,CAV1,CD44,CTH,CXCL2,CYP1A1,DDIT3,DDIT4,DHCR24,DOCK5,EGFR,ENDOG,ETV6,F2RL1,FADD,HMGB1,IGF1,IL33,IRAK4,IRF6,ITGB4,JAK1,LCLAT1,LETM1,LTBP1,MET,MLKL,MMP1,NPC1,NR4A1,OLR1,PDK1,PHB,PIK3R1,PIM1,PLAUR,PLPP6,PNPT1,PPARA,PRNP,PTEN,RIPK1,RRAS,RRM2,SAT1,SERPINB5,SH3PXD2B,SIGMAR1,SMAD3,SMOX,SYK,TFRC,TGM2,THRA,TIGAR,TLR4,TNFRSF1A,TSC1,TXNRD1	66	13
Skeletal and Muscular Disorders	Abnormality of foot	0.000128			CAST,ERRFI1,GJB2,ITGB4,KLF2,KRT81,KRT86,MDM2,MDM4,PEX1,PEX6,PPARA,SMAD3,SYK	14	2
Cancer, Neurological Disease, Organismal Injury and Abnormalities	Ependymoma	0.000128			ARHGAP32,CFTR,DHFR,FAM208A,LATS1,LETM1,NF2,PATZ1,PDK1,RNF213,TUBA4A,TUBD1,TUBE1,VEGFA	14	1
Cellular Growth and Proliferation	Proliferation of gastrointestinal cells	0.000128		1.367	APC,DUSP10,EGFR,GAST,HBEGF,IGF1,ITGB4,MBD3,PTEN,TFRC,THRA,TIGAR,TLR4,TMPO	14	4
Free Radical Scavenging	Synthesis of reactive oxygen species	0.00013		-0.241	AIFM1,ALS2,ANXA1,BACE2,BCR,BID,BNIP3L,CAV1,CD44,CTH,CXCL2,CYP1A1,DDIT3,DDIT4,DHCR24,DOCK5,EGFR,ENDOG,ETV6,F2RL1,FADD,HMGB1,IGF1,IL33,IRAK4,IRF6,ITGB4,JAK1,LCLAT1,LETM1,LTBP1,MET,MLKL,MMP1,NPC1,NR4A1,OLR1,PDK1,PHB,PIK3R1,PIM1,PLAUR,PLPP6,PNPT1,PPARA,PRNP,PTEN,RIPK1,RRAS,RRM2,SAT1,SERPINB5,SIGMAR1,SMAD3,SMOX,SYK,TFRC,TGM2,THRA,TIGAR,TLR4,TNFRSF1A,TSC1,TXNRD1	64	13
Organismal Injury and Abnormalities, Tissue Morphology	Morphology of lesion	0.00013			ACAT2,AKT1S1,ANXA1,APC,ARG2,ARL4C,BID,CAV1,CD44,CLU,CRNDE,CXCL3,DNMT3A,EGFR,EHF,ETS2,EZH2,F3,FGB,FOSL1,GSK3B,HMGB1,IGF1,IL33,LAT2,LATS1,LDLR,MET,MMP1,NPC1,NR4A1,OLR1,OPRL1,OSMR,PANX2,PIM1,PLK3,PNPLA8,PPARA,PRNP,PTEN,RIPK1,SLC19A1,SMAD3,SOAT1,TFF1,TGM2,THBS1,TLR4,TNFAIP3,TNFRSF1A,TSC1,VEGFA	53	13
Cell Death and Survival	Cell death of leukemia cell lines	0.00013		1.251	ADRB1,AIFM1,BCL2L11,BCR,BID,BIK,BIRC3,BTG1,CAV1,CD44,CD55,CD59,CDC6,CFLAR,CHKA,CYLD,DDIT3,EIF4EBP1,FADD,FANCA,GSK3B,HSPA1A/HSPA1B,HSPA8,IGF1,IP6K1,KLF4,KMT2A,MAP1LC3B,MET,MTDH,NPM1,PBX1,PIM1,PTEN,RIPK1,RPTOR,RRP1B,RUNX1,SAT1,SOCS1,STK4,THBS1,TNFAIP3,TNFRSF1A,TNFSF9,TXNRD1,UGCG	47	15
Cancer, Organismal Injury and Abnormalities	Head and neck cancer	0.000131		0.404	ABCA5,ABL2,ADARB1,ADSL,AKNA,AKT1S1,AMMECR1,ANKRD17,ANKRD36C,ANP32A,ANXA1,APC,APOBEC3B,ARHGAP35,ARHGEF2,ARID5B,ASH1L,ATF5,ATM,ATP7A,ATXN1,AURKC,AUTS2,BCL2L11,BCL6,BCR,BCS1L,BPTF,C17orf80,C1RL,CA2,CAPN10,CAPN8,CAST,CBX4,CCNB3,CD44,CD83,CDC6,CDK6,CEP192,CFLAR,CFTR,CHD4,CHI3L1,CLK1,CLU,CLYBL,COG2,COL17A1,COL4A1,CPNE1,CREB3L2,CREBBP,CRYBG1,CSTA,CTH,CUL1,CXCL1,CXCL2,CXCL3,CYLD,DAB2,DDX58,DHCR7,DHFR,DHX…	268	23
Cellular Development	Epithelial-mesenchymal transition	0.000136		0.866	ANXA1,BTBD7,CAV1,CD44,CEBPB,EGFR,ETV5,GRHL2,GSK3B,HDAC4,HNRNPM,IFIT2,IRS1,KLF4,MEF2D,NDRG1,NRG1,NSD2,PARD3,PDCD4,PHB,PLAUR,PRNP,PTEN,PTPN14,RBPJ,RPTOR,SIM2,SMAD3,SSBP1,SYK,TGM2,TRIM29,TRIO,VEGFA	35	8
Cancer, Hematological Disease, Immunological Disease, Organismal Injury and Abnormalities	High-grade lymphoma	0.000136			ABL2,ADSL,ATM,BCL2L11,BCL6,BIRC3,BTG1,CCNF,CD44,CDK6,CFLAR,CHD4,CORO2A,CREBBP,DDX31,DHFR,DMXL1,EIF4EBP1,EZH2,FBXO25,FBXO4,FERMT1,GSK3B,HMGB1,HNRNPM,JAK1,KIF21B,KLF2,KMT2A,MDM2,MDM4,MKI67,MTHFD1L,NCOA6,NEK4,PDGFRA,PIM1,PMS1,PRDM1,PTEN,PTPN14,RANBP6,ROR1,RRM2,SEMA5A,SOCS1,STEAP3,TCN1,TNFAIP3,TSC22D1,TUBA4A,TUBD1,TUBE1	53	13
Neurological Disease, Organismal Injury and Abnormalities	Abnormality of cerebrum	0.000137		-0.254	ABL2,APBB2,ASPM,BCL2L11,BID,BTG1,CASP6,CAV1,CEBPB,CFLAR,CXCL2,CXCL3,DDIT3,DNAAF2,EGFR,EIF4EBP2,EPHA4,ESCO2,ETS2,GSK3B,IGF1,KLF7,LDLR,LMNB2,MECP2,MKKS,NAGLU,NFIX,OMA1,PHB,PLAUR,PRNP,RGS2,SCLY,SLC7A11,TARDBP,TRIO,XRCC4	38	5
Cancer, Hematological Disease, Immunological Disease, Organismal Injury and Abnormalities	Secondary leukemia	0.000137			ABL2,CDA,DHFR,DNMT3A,EZH2,KMT2A,NPM1,PDGFRA,RRM2,RUNX1,RXRA,SRSF2,TET2,TUBA4A,TUBD1,TUBE1	16	4
Connective Tissue Development and Function, Hematological System Development and Function, Hematopoiesis, Organismal Development, Tissue Morphology	Quantity of red blood cells	0.000138		-1.493	BNIP3L,CD59,CDK6,CREBBP,DHFR,DIDO1,DYRK3,EIF2AK1,EZH2,FZR1,IGF1,KAT6A,KLF2,MDM2,MDM4,MGAT2,MXD1,NR2C1,PBX1,PIK3R1,PIM1,PPP1R15B,RUNX1,SH2B3,SLC7A1,SMAD3,STEAP3,TFRC,TGM2,TMPO,ULK1,VEGFA	32	9
Cellular Growth and Proliferation	Cytostasis of tumor cell lines	0.00014		-0.11	BCL6,BCR,CAV1,CDK6,CLU,CTH,DDX58,EGFR,GSK3B,HMGB1,LATS1,LTBP1,MET,MXD1,NF2,NFATC2,PER1,PTEN,RBPJ,RXRA,SERPINB5,SLC19A1,SMAD3,SMARCE1,WDR5	25	9
Organismal Injury and Abnormalities, Renal and Urological Disease	Renal lesion	0.000142		0.959	AKAP2,ANK1,AP5M1,APC,ARHGAP35,ARID5B,ASNS,ASPM,ASXL2,ATM,ATXN1,BNIP3L,CALCOCO2,CAV1,CD44,CDC6,CDCP1,CFLAR,CHD4,CLU,CREBRF,CTNNAL1,CXCL2,CYP1A1,CYP3A5,DDX58,DIDO1,DIRC2,DMRT1,DMXL1,DNMT3A,DST,EGFR,EHHADH,EIF2AK4,ETS2,EZH2,F2RL1,FAM105A,FAM169A,FBXO4,FDPS,FOXK2,GGPS1,GSPT1,HDAC4,HMGB1,IGF1,IL1RAP,IRS1,KIF21B,KLF3,LAMB3,LIAS,LSM14A,MAGI1,MCCC2,MCRS1,MDM2,MDN1,MET,METTL3,MICAL3,MKI67,MPHOSPH8,MXD1,MY…	147	17
Cancer, Organismal Injury and Abnormalities, Renal and Urological Disease	Development of urinary tract tumor	0.000142		0.283	AKAP2,ANK1,AP5M1,APC,ARHGAP35,ARID5B,ASNS,ASPM,ASXL2,ATM,ATXN1,BNIP3L,CD44,CDC6,CFLAR,CLU,CREBRF,CTNNAL1,CXCL2,CYP1A1,CYP3A5,DDX58,DIDO1,DIRC2,DMRT1,DMXL1,DNMT3A,DST,EGFR,EHHADH,EIF2AK4,ETS2,EZH2,FAM105A,FAM169A,FBXO4,FDPS,FOXK2,GGPS1,GSPT1,HMGB1,IL1RAP,KIF21B,KLF3,LAMB3,LIAS,LSM14A,MAGI1,MCCC2,MDM2,MDN1,MET,METTL3,MFGE8,MICAL3,MKI67,MPHOSPH8,MXD1,MYEOV,NF2,NR2C1,NSD1,NUP214,OSBPL3,PABPC1L,PANK1,…	124	12
Cancer, Hematological Disease, Immunological Disease, Organismal Injury and Abnormalities	Mature T-cell neoplasm	0.000146			ANXA1,ATM,ATXN1,BCL2L11,BCL2L13,BCL6,BTG1,CBX4,CCL26,CEBPB,CFLAR,CLK1,CLU,COL4A1,CRYBG1,DHFR,DNMT3A,DUSP16,EZH2,GADD45B,HDAC4,HDAC8,HMGB1,HOMEZ,IFIT2,IGFL2,IL33,IRF7,ISG20,ITGB4,JAK1,KLHL42,LAMB2,LAMC2,MET,MKI67,MKNK2,MMP1,OSMR,PDGFRA,PER1,PIK3R1,PRDM1,RRM2,RXRA,SP100,STK17B,TET2,TLR4,TNFAIP3,TPM1,TRIM25,TUBA4A,TUBD1,TUBE1,VEGFA,VWA1	57	12
Organismal Injury and Abnormalities, Renal and Urological Disease	Formation of renal lesion	0.000146			AKAP2,ANK1,AP5M1,APC,ARHGAP35,ARID5B,ASNS,ASPM,ASXL2,ATM,ATXN1,BNIP3L,CD44,CDC6,CFLAR,CLU,CREBRF,CTNNAL1,CXCL2,CYP1A1,CYP3A5,DDX58,DIDO1,DIRC2,DMRT1,DMXL1,DNMT3A,DST,EGFR,EHHADH,EIF2AK4,ETS2,EZH2,FAM105A,FAM169A,FBXO4,FDPS,FOXK2,GGPS1,GSPT1,HMGB1,IL1RAP,KIF21B,KLF3,LAMB3,LIAS,LSM14A,MAGI1,MCCC2,MDM2,MDN1,MET,METTL3,MICAL3,MKI67,MPHOSPH8,MXD1,MYEOV,NF2,NR2C1,NSD1,NUP214,OSBPL3,PABPC1L,PANK1,PARD3,…	124	12
Cell Death and Survival	Apoptosis of macrophages	0.000146		0.019	BIRC3,BTG1,CASP4,CASP6,CEBPB,CFLAR,DDIT3,FADD,HMGB1,LDLR,NCEH1,NPC1,PTEN,RIPK1,SOAT1,TICAM2,TLR4,TNFRSF1A	18	3
Cellular Growth and Proliferation, Organ Development	Proliferation of intestinal cells	0.000147		1.635	APC,DUSP10,EGFR,GAST,HBEGF,ITGB4,MBD3,PTEN,TFRC,THRA,TIGAR,TLR4,TMPO	13	3
Organismal Functions, Organismal Injury and Abnormalities	Healing of ulcer	0.00015			HMGB1,PIK3R1,SMAD3,TLR4,VEGFA	5	3
Cell Death and Survival	Cell viability of colorectal cancer cell lines	0.000152		-0.368	AIFM1,ATG4B,CLCN4,CRNDE,EBNA1BP2,EGFR,EZH2,FADD,HMGB1,IGF1,KLF4,LSM6,MRM1,NRG1,PDK1,RBM8A,RFPL4A/RFPL4AL1,RRM2,RRS1,SF3A1,SF3B3,SLC7A1,SNRPD1,SRSF3,UTP15	25	4
Developmental Disorder	Midline defect	0.000153		-0.229	ARHGAP29,ARHGAP35,CREBBP,DHCR7,DHFR,ECE1,EFTUD2,EGFR,F2RL1,GSK3B,HDAC4,HDAC8,HIPK2,INSIG2,IRF6,KAT6A,LTBP1,MDM2,MDM4,MKL2,MTHFD1L,MTR,NDST1,PARD3,PATZ1,PBX1,PCSK6,PDGFA,PDGFRA,PIGA,PRKACB,RALA,ROR1,RPGRIP1L,RXRA,TPM1,TRIM36,VANGL1,VEGFA	39	7
Neurological Disease, Organismal Injury and Abnormalities	Abnormality of cerebral cortex	0.000155		-0.525	ABL2,APBB2,ASPM,BCL2L11,BID,BTG1,CASP6,CAV1,CEBPB,CFLAR,CXCL3,DDIT3,DNAAF2,EGFR,EIF4EBP2,EPHA4,ESCO2,ETS2,GSK3B,IGF1,KLF7,LDLR,LMNB2,MECP2,MKKS,NAGLU,NFIX,OMA1,PHB,PLAUR,PRNP,RGS2,SCLY,SLC7A11,TARDBP,TRIO,XRCC4	37	5
Digestive System Development and Function, Organ Morphology, Organismal Development	Morphology of intestine	0.000155			APC,BCR,CD55,CFTR,CYLD,DDX58,EGFR,F2RL1,FADD,FERMT1,FGA,GAST,GCNT1,GCNT3,IFRD1,IGF1,IL33,IRS1,KLF4,MAP1LC3B,MET,MMACHC,NFIX,NKD1,PDGFA,PTEN,RIPK1,SLC12A2,SLC19A1,SPINK1,TFF1,THRA,TLR4,TMPO,TNFRSF1A,UGCG	36	12
Dermatological Diseases and Conditions, Organismal Injury and Abnormalities	Chronic psoriasis	0.000158			ACPP,CASP4,CCNF,CCT5,CEBPB,CFLAR,CXCL1,DDX39A,EIF5A,ELL2,GJB2,HSPA8,IFIT1,IRF7,LDLR,PHB,PLSCR1,S100A2,SLC23A2,TCN1,UBE2N,UPP1	22	3
Cell Death and Survival	Apoptosis of prostate cancer cell lines	0.000159		-0.003	ACACA,ATM,BCL2L11,BIRC3,CAV1,CFLAR,CLU,EGFR,EHF,ETS2,FADD,FOSL1,HBEGF,HSPA1A/HSPA1B,HSPA5,HSPD1,IGF1,MET,NDRG1,NR4A1,PER1,PIM1,PLAUR,PTEN,SERPINB5,SLPI,STK4,WWP2	28	7
Cardiovascular System Development and Function, Organ Morphology, Organismal Development	Morphology of heart	0.00016			ABL2,ACADM,ADRB1,AFDN,ANKRD17,ARG2,ARHGEF12,BCL6,BIRC3,BMPR2,CA2,CAMK2D,CAV1,CDK6,CFLAR,CLU,DAG1,DISP1,DOCK1,ECE1,EGFR,EIF2AK1,EIF4EBP1,ENDOG,ETV6,F2RL1,F3,FADD,FBXO32,GBE1,GSK3B,HBEGF,HDAC4,HEG1,HIRA,HMGB1,IGF1,IL33,IRS1,ITGA2,ITPA,KAT6A,KLF4,LDLR,LTBP1,MBNL2,MDM2,MEF2D,MKL2,MMP1,MYZAP,NFATC2,PARD3,PBX1,PDGFA,PDLIM5,PIK3R1,PIM1,PPARA,PTEN,PTPRJ,RBPJ,RGS2,RPGRIP1L,RXRA,RYR2,SMAD3,SPTBN1,STK4,TGM2…	81	20
Connective Tissue Disorders, Immunological Disease, Inflammatory Disease, Inflammatory Response, Organismal Injury and Abnormalities, Skeletal and Muscular Disorders	Polyarticular juvenile rheumatoid arthritis	0.000161			ANG,BCL6,CD83,CDA,CEBPB,DHFR,GADD45B,HNMT,HSPA1A/HSPA1B,NR4A1,PLAUR,PRDM1,PRNP,SOCS1,THBS1,TLE3,TNFAIP3	17	3
Amino Acid Metabolism, Molecular Transport, Small Molecule Biochemistry	Uptake of acidic amino acid	0.000165		0.974	MTDH,NRG1,PER2,PTEN,SLC19A1,SLC1A3,SLC3A1,SLC3A2,SLC7A11	9	1
Cell Death and Survival, Organismal Injury and Abnormalities	Cell death of endothelial cells	0.000166		-1.097	ABL2,ARG2,BCL2L11,BMPR2,CAV1,CFLAR,DDIT3,F2RL1,FADD,GSK3B,HSPA5,HSPD1,IGF1,ITGA2,KLF2,KLF4,MFGE8,NDST1,NRG1,OLR1,PTEN,RBPJ,RIPK1,SERPINB5,SOCS1,THBS1,TLR4,TNFAIP3,TNFRSF1A,TNFSF15,VEGFA	31	11
Cancer, Organismal Injury and Abnormalities, Renal and Urological Disease	Renal cell carcinoma	0.000169			AKAP2,ANK1,AP5M1,APC,ARHGAP35,ARID5B,ASNS,ASPM,ASXL2,ATM,ATXN1,BNIP3L,CD44,CDC6,CFLAR,CLU,CREBRF,CTNNAL1,CXCL2,CYP1A1,CYP3A5,DDX58,DIDO1,DIRC2,DMRT1,DMXL1,DNMT3A,DST,EGFR,EHHADH,EIF2AK4,ETS2,EZH2,FAM105A,FAM169A,FBXO4,FDPS,FOXK2,GGPS1,GSPT1,HMGB1,IL1RAP,KIF21B,KLF3,LAMB3,LIAS,LSM14A,MAGI1,MCCC2,MDM2,MDN1,MET,METTL3,MICAL3,MKI67,MPHOSPH8,MXD1,MYEOV,NF2,NR2C1,NSD1,NUP214,OSBPL3,PABPC1L,PANK1,PCF11,…	123	12
Cardiovascular System Development and Function, Cell Death and Survival	Cell viability of endothelial cell lines	0.000171		1.085	CTH,EFTUD2,FADD,IGF1,NTN4,PDGFRA,THBS1,VEGFA	8	3
Cell-To-Cell Signaling and Interaction, Embryonic Development	Response of embryonic cell lines	0.000172		-1.249	BIRC3,CYLD,DDX58,EIF4EBP1,EIF4EBP2,IRF7,MID1,STK4,TLR4,TRIM13,TRIM14,TRIM25,TRIM27,TRIM36	14	3
Cancer, Dermatological Diseases and Conditions, Organismal Injury and Abnormalities	Cutaneous melanoma	0.000172			AARS,ABCA10,ABCA5,ABL2,ACADSB,ACPP,ACSL5,ACTR3B,AFAP1,AGK,AGL,AGPAT3,AGPAT5,AK2,AKAP2,AKNA,ALDH1B1,ANAPC7,ANG,ANK1,ANKRD12,ANKRD13C,ANKRD17,APBB2,APC,AQP3,ARHGAP29,ARHGAP32,ARHGAP35,ARHGEF12,ARHGEF2,ARID5B,ARRDC3,ARRDC4,ASH1L,ASPM,ASXL2,ATF7IP,ATM,ATP11A,ATP11C,ATP7A,ATXN1,AUTS2,B3GALT6,BAIAP2L1,BAZ1A,BCAR3,BCL6,BCR,BIK,BPTF,BRCC3,BRI3BP,BTBD7,C14orf93,C1orf116,C1RL,C4BPB,CACNG6,CALCOCO2,CAPN10,C…	597	27
Cellular Development, Cellular Growth and Proliferation, Hematological System Development and Function, Hematopoiesis	Proliferation of hematopoietic cells	0.000173		0.094	APC,BCR,BTG1,CEBPB,CXCL2,CXCL3,DHFR,EGFR,ETS2,ETV6,EZH2,FADD,FANCA,FBXO4,HIPK2,IL33,JAK1,KLF2,KLF4,KMT2A,MDM2,NUP214,PBX1,PIK3R1,PIM1,PRDM1,PTEN,RHBDF2,RPTOR,RUNX1,SH2B3,SOCS1,SOCS2,SYK,TLR4,TNFAIP3,TNFRSF1A,UBE2N,VEGFA	39	13
Organismal Development, Skeletal and Muscular Disorders, Skeletal and Muscular System Development and Function	Abnormal morphology of footpad	0.000174			ERRFI1,MDM2,MDM4,SYK	4	1
Neurological Disease	Demyelination of sciatic nerve	0.000174		0	DAG1,ITGB4,NDRG1,PRNP	4	0
Cell Cycle, Endocrine System Development and Function	Replication of islet cells	0.000174		-1	ERRFI1,GAST,IGF1,REG1A	4	1
Cell Death and Survival	Cell death of sarcoma cell lines	0.000175		-1.115	AIFM1,ATM,BCL2L11,BCL6,BID,BIK,BIRC3,CAV1,CDK6,CFLAR,CLU,CSTA,DDX58,DHX9,FADD,FOXK2,GTSE1,HSPA5,IGF1,MAVS,MCRS1,MDM2,MDM4,NCL,NUPR1,OSGIN1,RBBP6,RIPK1,RRP1B,STK38,SVIL,TMBIM4,TNFRSF1A,TRIM29	34	6
Nervous System Development and Function	Morphology of central nervous system	0.000176			ABL2,AIFM1,ALS2,ANXA1,AP4E1,APBB2,ARHGAP35,ASPM,ATM,ATXN1,BCL2L11,BCR,BID,BTG1,CASP4,CASP6,CAV1,CEBPB,CLN5,CREBBP,DDIT3,DHCR7,DISP1,DNAAF2,EGFR,EIF4EBP2,EPB41L2,EPHA4,ESCO2,FBXO45,FRMD4A,FZD3,FZR1,HIRA,HSPA4,HSPA5,IGF1,IGFBP6,IRS1,KLF4,KLF7,LDLR,LMNB2,MDM2,MDM4,MECP2,MID1,MKKS,NAGLU,NDST1,NFATC2,NFIX,PATZ1,PLAUR,PRNP,PTEN,RGS2,RPGRIP1L,RPS6KA3,RXRA,SERP1,SIM2,SLC12A6,SLC1A3,SLC1A4,SLC4A5,SOAT1,SY…	77	12
Embryonic Development, Organismal Development	Development of body trunk	0.000177		0.875	ACADM,AFAP1,ANKRD17,ANXA1,AP4E1,APC,ARHGAP35,ARID5B,ASH1L,ASXL2,ATM,ATP7A,ATXN1,BCL2L11,BID,BMPR2,CAMK2D,CARD6,CAV1,CBX4,CD44,CD83,CDKN2D,CEBPB,CFLAR,CFTR,CHI3L1,CLU,CREBBP,CXCL3,CYLD,DHCR7,DISP1,DMRT1,DNAAF3,DNAAF4,DNMT3A,DRAP1,ECE1,EGFR,EMP1,ENDOG,ERRFI1,ETV5,EZH2,FADD,FANCA,FANCF,FILIP1L,FLRT3,FRS2,GRHL2,GSK3B,GYS1,HBEGF,HDAC4,HEG1,HIRA,IGF1,IRS1,ITPA,KAT6A,KLF2,KLF7,KMT2A,KMT5B,KPNA1,LAT2,LAT…	131	21
Cell Death and Survival, Cell Morphology, Nervous System Development and Function, Neurological Disease, Tissue Morphology	Loss of neurons	0.000179			ALS2,ATM,ATXN1,CAST,CEBPB,CLN5,ERCC8,GJB2,HIPK2,HSPA4,IGF1,KLF7,MFGE8,OMA1,OPRL1,PLAUR,PRNP,PTEN,RIT1,RUNX1,SLC1A3,SLC4A5,TARDBP,TBCE,TLR4,VAC14	26	3
Cancer, Hematological Disease, Organismal Injury and Abnormalities	Lymphohematopoietic neoplasia	0.00018		-1.577	AARS,ABCA10,ABHD2,ABL2,ADRB1,ADSL,AGL,AKAP2,AKIRIN2,AKT1S1,ANXA1,APC,ARHGAP35,ARHGEF2,ARID5B,ASH1L,ASXL2,ATM,ATP11A,ATXN1,BCL2L11,BCL2L13,BCL6,BCR,BID,BIRC3,BMPR2,BTG1,CA2,CALML4,CAMK2N1,CAPRIN2,CAV1,CBX4,CCDC113,CCDC86,CCL26,CCNB3,CCNF,CCNG2,CCNYL1,CCPG1,CD44,CDA,CDCP1,CDK6,CEBPB,CEP192,CFLAR,CHD4,CHI3L1,CLEC4A,CLK1,CLU,COL17A1,COL4A1,CORO2A,CPNE1,CREBBP,CRYBG1,CSTF3,CUL1,CXCL1,CXCL2,CYLD,CYP1A1…	298	38
Cancer, Hematological Disease, Organismal Injury and Abnormalities	Hematopoietic neoplasm	0.00018		-1.515	AARS,ABCA10,ABHD2,ABL2,ADRB1,ADSL,AGL,AKAP2,AKIRIN2,AKT1S1,ANXA1,APC,ARHGAP35,ARHGEF2,ARID5B,ASH1L,ASXL2,ATM,ATP11A,ATXN1,BCL2L11,BCL2L13,BCL6,BCR,BID,BIRC3,BMPR2,BTG1,CA2,CALML4,CAMK2N1,CAPRIN2,CAV1,CBX4,CCDC113,CCDC86,CCL26,CCNB3,CCNF,CCNG2,CCNYL1,CCPG1,CD44,CDA,CDCP1,CDK6,CEBPB,CEP192,CFLAR,CHD4,CHI3L1,CLEC4A,CLK1,CLU,COL17A1,COL4A1,CORO2A,CPNE1,CREBBP,CRYBG1,CSTF3,CUL1,CXCL1,CXCL2,CYLD,CYP1A1…	296	38
Cell Death and Survival	Cell death of lymphoma cell lines	0.000182		1.495	BCL2L11,BCR,BIK,BIRC3,CASP4,CBX5,CD44,CD55,CD59,CFLAR,DDIT3,DHX9,EZH2,FADD,FBXO25,GSK3B,JAK1,KMT2A,MXD1,NCL,NPM1,PRDM1,RIPK1,RUNX1,SDC4,SMAD3,STK38,SYK,TGM2,TIAM1,TNFRSF1A,UGCG	32	8
Cell Cycle	G1/S phase transition	0.000182		0.614	CAMK2D,CDC6,CDK6,CDKN2D,CUL1,CYLD,DDIT3,EIF4EBP1,EZH2,FADD,FZR1,GADD45B,GSPT1,IGF1,KLF4,KMT2A,KRT13,MDM2,MET,MXD1,NRG1,PDGFRA,PLK3,PPARA,PRNP,PTEN,REG4,RHOU,RPTOR,RUNX1,TFCP2,VEGFA	32	12
Cellular Development, Cellular Growth and Proliferation	Proliferation of prostate cancer cell lines	0.000184		0.797	ACACA,ACPP,AFAP1,AGK,CAV1,CD44,CDK6,CEBPB,CLU,DAB2,EGFR,EHF,ELK4,ETS2,EZH2,GSK3B,HAS3,HBEGF,HSPA5,IGF1,KLF4,LAMB2,MET,MIPEP,NEDD4,NRG1,NSD2,PA2G4,PDCD4,PDGFRA,PHB,PIK3R1,PIM1,PPP1R10,PTEN,SAT1,SERPINB5,SLC43A1,SLC7A5,SLPI,SOCS1,STEAP3,STK4,TASP1,UAP1,WDR5	46	13
Cell Death and Survival	Apoptosis of lymphoma cell lines	0.000185		1.739	BCL2L11,BCR,BIK,BIRC3,CASP4,CBX5,CD44,CD55,CD59,CFLAR,DDIT3,EZH2,FADD,FBXO25,GSK3B,JAK1,MXD1,NCL,PRDM1,RUNX1,SDC4,SMAD3,STK38,SYK,TGM2,TIAM1,TNFRSF1A,UGCG	28	8
Cell Signaling	Activation of enzyme	0.000188		0.188	ADRB1,AIFM1,AKT1S1,ALS2,ANG,APC,ATP7A,BID,CAMK2N1,CASP4,CAV1,CCK,CRADD,DAB2,DAG1,EGFR,F3,FRS2,GADD45B,GPRC5B,HSPA8,HSPD1,IGF1,LATS1,MAP3K20,MAP3K9,MET,NAGLU,NF2,NPM1,NRG1,PARD3,PDCD2,RIPK1,SDC4,SMAD3,SMCR8,SYK,THBS1,TLR4,TNFAIP3,TNFSF15,TRIB1,TRIB3,TRIM27,UBASH3B,WARS	47	8
Organismal Development, Organismal Injury and Abnormalities	Abnormal morphology of head	0.000191			ABL2,ALS2,APBB2,AQP3,ARHGAP35,ASPM,ATM,ATXN1,BCAR3,BCL2L11,BCR,BID,BPTF,BTG1,CASP6,CAV1,CEBPB,CFTR,CLN5,CREB3L2,CREBBP,DHCR7,DHFR,DISP1,DNAAF2,DNAAF4,ECE1,EFTUD2,EGFR,EHD1,EIF4EBP2,EPB41L2,EPHA4,ERCC8,ESCO2,EXOSC2,FBXO45,FLNB,FRMD4A,FZR1,GJB2,GSK3B,HDAC4,HDAC8,HIRA,IGF1,INSIG2,ITGB4,KAT6A,KIAA0586,KLF2,KLF4,KLF7,LAMB2,LDLR,LMNB2,LMO7,MDM2,MDM4,MECP2,MEF2D,MET,MFGE8,MGAT2,MID1,MKKS,MMACHC,NAGLU,ND…	112	16
Tissue Development	Accumulation of cells	0.000194		-1.205	ANXA1,APC,BCL2L11,BCR,BID,CD44,CLEC4A,CLU,CXCL1,CXCL2,CXCL3,DDIT3,DOCK1,EGFR,EPHA4,ETS2,ETV5,ETV6,EZH2,F3,FADD,FOSL1,HMGB1,HS2ST1,IGF1,IL33,IP6K1,ITGA2,KLF2,LDLR,NFATC2,NPC1,NR4A1,OSMR,PBX1,PIM1,PTEN,RBPJ,RIPK1,RUNX1,SLPI,STK4,THBS1,TLR4,TNFRSF1A,VEGFA	46	14
Developmental Disorder, Embryonic Development, Organismal Development, Tissue Morphology	Abnormal morphology of embryo	0.000195			ABL2,AFDN,ANKRD17,APBB2,ARHGAP35,ARHGEF12,BMPR2,BPTF,CCNF,CYLD,DAB2,DAG1,DHX9,DISP1,DRAP1,ECE1,EGFR,ETS2,ETV6,EZH2,F3,FBXO45,FLRT3,FRS2,FZR1,GATAD2A,GCLC,H1F0,HIRA,HSPA5,KAT6A,KIAA0586,KLF2,LTBP1,MDM2,MDM4,MESD,MID1,MKL2,NAGLU,NDST1,NECTIN1,NF2,NSD1,PATZ1,PBX1,PCSK6,PDCD2,PDGFRA,PKD2,POMT1,PRDM1,PRKACB,PTEN,PTPRJ,RPGRIP1L,RPS6KA3,RPTOR,RXRA,SERPINB5,SMAD3,SPRTN,SPTBN1,STK4,TASP1,TCF4,TFRC,TNFRSF1…	74	12
Cancer, Hematological Disease, Immunological Disease, Organismal Injury and Abnormalities	Tumorigenesis of lymphocytes	0.000195	Decreased	-2.229	ABL2,ADRB1,ADSL,AGL,AKT1S1,ANXA1,APC,ARID5B,ATM,ATP11A,ATXN1,BCL2L11,BCL6,BCR,BID,BIRC3,BTG1,CA2,CAPRIN2,CAV1,CCDC113,CCDC86,CCNF,CCNG2,CCPG1,CD44,CDK6,CFLAR,CHD4,CHI3L1,CLEC4A,CLK1,COL17A1,CORO2A,CREBBP,CSTF3,CXCL1,CXCL2,CYLD,DDX31,DDX58,DHCR24,DHFR,DMXL1,DNMT3A,DOCK1,DST,EGFR,EIF4E3,EIF4EBP1,ETV6,EZH2,FADD,FBXO25,FDPS,FERMT1,FILIP1L,FZD3,GGPS1,GSK3B,GTPBP2,GYS1,HDAC4,HDAC8,HLA-B,HMGB1,HNRNPM,IF…	153	26
Organismal Injury and Abnormalities	Wound	0.000197			ADRB1,ANXA1,BID,CAV1,CD44,CFTR,EGFR,FGA,FGB,HBEGF,HMGB1,IGF1,LGALS7/LGALS7B,MET,MT2A,NRG1,PDGFA,PDGFRA,PER1,PER2,PPARA,SDC4,SERPINB2,SLC3A2,SLPI,SMAD3,TFF1,THBS1,TIAM1,TNFRSF1A,TPM1,VEGFA,VIL1	33	7
Organismal Injury and Abnormalities, Respiratory Disease	Atelectasis	0.000198		-0.161	CD44,CFTR,CYLD,DHCR7,DOCK1,EGFR,IGF1,MET,NDST1,PDGFA,SIM2,STK40,SYK,VEGFA	14	6
Embryonic Development, Hair and Skin Development and Function, Organ Development, Organismal Development, Tissue Development	Formation of skin	0.0002		0.569	ANXA1,APC,AQP3,ARRDC3,ATP7A,BCL2L11,CLDN1,COL17A1,CSTA,CYLD,DHCR24,EGFR,EMP1,ERRFI1,ETS2,FERMT1,FLNB,FOSL2,GRHL2,HBP1,IGF1,IRF6,ITGA2,ITGB4,KLF4,KRT15,LAMB3,LAMC2,LATS1,LGR5,MAFF,OVOL1,PDGFA,PPARA,PRDM1,PTEN,RBPJ,RNF144B,RUNX1,RXRA,SCEL,SMAD3,SOCS1,SPRR1A,STK4,TGM2,UGCG,VEGFA	48	13
Cellular Assembly and Organization	Binding of chromosome components	0.000201		-1.342	APC,AURKC,BID,CDC6,ERCC8,FZR1,IGF1,KMT5B,MECP2,PHB,RAN,TET1,UBE2N	13	2
Inflammatory Response	Immune response of cells	0.000202	Decreased	-2.033	ABL2,ALS2,ANXA1,ATM,ATP11C,BCL2L11,BCL6,BCR,BIRC3,CAV1,CD44,CD59,CD83,CEACAM6,CEBPB,CXCL1,CXCL3,CYLD,DDX58,DMBT1,DOCK1,EHD1,EIF2AK1,EIF2AK4,EIF4EBP1,EIF4EBP2,ETS2,F2RL1,F3,FADD,FBXO32,HBEGF,HMGB1,HSPA8,IL1RAP,IL33,IRF7,JAK1,KLF2,LTBP1,LYAR,MAVS,MESD,MET,MFGE8,MID1,NFATC2,NPM1,PER1,PLAUR,PRDM1,PRKX,PRNP,PTEN,PTPRJ,RAB43,RALA,ROR1,SF3A1,SMAD3,SOAT1,SOCS1,STK4,SYK,TGM2,THBS1,TLR4,TNFRSF1A,TRIM13,TRI…	74	17
Cancer, Neurological Disease, Organismal Injury and Abnormalities	Central nervous system cancer	0.000203		0.785	ADARB1,AKNA,ANXA1,APC,ARHGAP35,ARID5B,ARL4C,ATM,ATXN1,BCL2L13,C7orf25,CAV1,CD44,CDK6,CHI3L1,CLCN4,CLU,COL4A1,CREBBP,CXCL1,DHFR,DMBT1,DOCK1,EGFR,EZH2,FOSL2,GSK3B,HIPK2,HLA-B,HSPA5,IGF1,IGFBP6,KLF3,LDLR,LGR5,MAST3,MDM2,MET,MKI67,MMP1,NF2,NPM1,NSD1,NUPR1,OSMR,PA2G4,PCSK6,PDGFRA,PDLIM5,PGS1,PIGA,PIK3R1,PIM1,PRDM1,PTEN,RAD1,RETREG1,RIPK1,RNF213,RRM2,SH2B3,SLC12A2,SMAD3,SOCS1,SYNJ1,TASP1,TCF4,TCN1,TERF…	80	18
Cellular Development, Cellular Growth and Proliferation, Hematological System Development and Function, Lymphoid Tissue Structure and Development	Proliferation of immune cells	0.000204		-1.573	ACPP,AKIRIN2,ANXA1,ATM,BCL2L11,BCL6,BCR,BIRC3,BTG1,CAV1,CD44,CD55,CD59,CD83,CDK6,CDKN2D,CEBPB,CFLAR,CLEC4A,CTH,CUL1,CXCL2,CXCL3,CYLD,DUSP10,ETS2,F2RL1,FADD,GADD45B,GAST,GCNT1,GSK3B,HMGB1,HSPA1A/HSPA1B,HSPA5,HSPA8,HSPD1,IGF1,IL20RB,IL33,IRAK4,IRF6,ISG20,JAK1,KLF2,KLF3,KLF4,KLF9,LAT2,LTBP1,MAVS,MDM2,MET,NFATC2,NPC1,NPM1,NRG1,PDGFRA,PDK1,PIK3R1,PIM1,PRDM1,PRNP,PTEN,PTPRJ,RGS2,RPS6KA3,RPTOR,RRAS,RUNX…	96	24
Cancer, Organismal Injury and Abnormalities, Respiratory Disease	Lung adenocarcinoma	0.000211		-1.327	ABHD3,ABL2,AGK,ALDH1B1,ANP32A,APC,APOBEC3B,ARHGAP35,ARHGEF12,ARID5B,ARL4C,ASH1L,ASNS,ATF7IP,ATM,BACE2,BAZ1A,CARD6,CAV1,CD44,CDC6,CEP192,CFLAR,CLDN2,CLIP4,COL4A1,COMMD8,CREBBP,CSTA,CXCL2,DHFR,DIDO1,DMRT1,DMXL1,DNMT3A,DST,EGFR,EHHADH,EIF4A1,ERRFI1,EZH2,F3,FAM200A,FGB,FRS2,GADD45B,GSK3B,GSTCD,GTPBP1,HIST1H2BH,HOMEZ,HSPA13,HSPA8,HSPD1,IFRD1,IL1RAP,ILF3,JAK1,KAT6A,KIAA0556,KIAA0586,KIF21B,LCLAT1,LMO7,…	139	15
Cellular Development, Cellular Growth and Proliferation, Hematological System Development and Function, Hematopoiesis	Proliferation of hematopoietic progenitor cells	0.000211		-0.03	APC,BCR,BTG1,CEBPB,CXCL2,CXCL3,DHFR,EGFR,ETS2,ETV6,EZH2,FADD,FANCA,FBXO4,HIPK2,IL33,KLF2,KLF4,KMT2A,MDM2,NUP214,PBX1,PIK3R1,PRDM1,PTEN,RHBDF2,RPTOR,RUNX1,SH2B3,SOCS1,SOCS2,SYK,TLR4,TNFAIP3,TNFRSF1A,UBE2N,VEGFA	37	11
Cardiovascular System Development and Function, Cellular Movement	Migration of endothelial cells	0.000211		0.927	ANXA1,APC,BMPR2,CAV1,CD44,COL4A1,CXCL1,CYLD,EGFR,ESAM,EYA3,F2RL1,F3,FLNB,FRS2,GSK3B,HAS3,HMGB1,HSPA5,IGF1,ITGB4,KLF2,KMT2A,MDM2,MECP2,MET,MXD1,NCL,NFATC2,NR4A1,NRG1,OLR1,PDGFRA,PIM1,PLAUR,PRKX,PTEN,PTPRJ,S100A2,S100P,SDC4,SEMA5A,SP100,THBS1,THRA,TNFSF15,VEGFA,WARS	48	17
Cancer, Organismal Injury and Abnormalities	Neoplasia of fibroblast cell lines	0.000212		-0.114	CAST,CAV1,EGFR,JAK1,KMT2A,MDM2,MET,PTEN,RIT1,RUNX1,TRIO	11	4
Cell Death and Survival	Apoptosis of B-lymphocyte derived cell lines	0.000213		1.573	BCL2L11,BCR,CD44,CFLAR,EGFR,EIF4EBP1,ETV6,FADD,GSK3B,IGF1,MET,NPM1,PDCD5,PDGFRA,PIM1,PRDM1,PTEN,SMAD6,SOCS1,SYK	20	10
Cell Death and Survival, Cellular Compromise, Neurological Disease, Organismal Injury and Abnormalities, Tissue Morphology	Neurodegeneration of cerebellar granule cell	0.000215			AIFM1,IGF1,PRNP	3	1
Organismal Injury and Abnormalities	Obstruction of lumen	0.000215			CFTR,LDLR,OLR1	3	0
Embryonic Development, Hair and Skin Development and Function, Organ Development, Organ Morphology, Organismal Development, Tissue Development	Thickness of dermis	0.000215			IGF1,PDGFA,SMAD3	3	3
Cellular Movement	Cell movement of tumor cells	0.000215		0.835	APC,CAV1,CD44,EGFR,EZH2,F2RL1,F3,FRK,HBEGF,HMGB1,IGF1,KLF4,MET,NEDD9,NF2,NFATC2,PARP9,PLAUR,PTEN,S100A2,S100P,SERPINB5,SLPI,SOCS1,THBS1,TIAM1,TM4SF1,VEGFA	28	11
Cancer, Hematological Disease, Immunological Disease, Organismal Injury and Abnormalities	Leukemic transformation	0.000217			DNMT3A,KMT2A,RUNX1,SH2B3,SRSF2,TET2	6	0
Cellular Assembly and Organization, Cellular Function and Maintenance, Tissue Development	Formation of actin filaments	0.000223		-0.577	ABL2,APC,ARHGAP32,ARHGEF12,ARHGEF2,BAIAP2L1,BOP1,CAV1,CCL26,CD44,CDK6,COBL,DAB2,EGFR,F2RL1,FER,FMN1,FZR1,IGF1,KLF2,LAT2,LATS1,MAGI1,MET,MKKS,MYADM,NF2,NPM1,NR4A1,PHLDB2,PIK3R1,SDC4,SH3PXD2B,SMAD3,STK4,TIAM1,TNS3,TNS4,TPM1,TPM3,TSC1,VEGFA,VIL1	43	9
Hereditary Disorder, Neurological Disease, Organismal Injury and Abnormalities	Hereditary neuropathy	0.000226			AARS,AIFM1,ALS2,ANG,AP4E1,ATL3,ATP7A,C12orf65,CAV1,CCT5,CLU,DST,HSPD1,INF2,MARS2,MTPAP,NAGLU,NDRG1,NF2,PDCD2,PRPH,RETREG1,RTN4IP1,SACS,SETX,SIGMAR1,SLC12A6,SYNJ1,TARDBP,TBCE,TUBA4A,TWNK,WARS,WASHC5,WDR45	35	0
Cancer, Hematological Disease, Immunological Disease, Organismal Injury and Abnormalities	Diffuse lymphoma	0.000238		0.326	ABL2,ADSL,ATM,BCL2L11,BCL6,BIRC3,BTG1,CCDC113,CCDC86,CCNF,CDK6,CFLAR,CHD4,COL17A1,CORO2A,CREBBP,DDX31,DHCR24,DHFR,DMXL1,DOCK1,DST,EGFR,EIF4EBP1,EZH2,FBXO25,FBXO4,FERMT1,FILIP1L,GSK3B,GTPBP2,GYS1,HMGB1,HNRNPM,JAK1,KIF21B,KLF2,KLHL24,KMT2A,KPNA1,LIPG,LRRFIP1,MDM2,MDM4,MKI67,MTHFD1L,MYO5B,NCOA6,NEK4,NID1,NUDT6,PBX1,PDGFRA,PIM1,PMS1,PRDM1,PTEN,PTPN14,RANBP6,RBCK1,ROR1,RRM2,RYR2,SARS,SEC14L1,SEMA5A,SH…	82	12
Embryonic Development, Organ Development, Organismal Development, Skeletal and Muscular System Development and Function, Tissue Development	Formation of muscle	0.000239		-0.3	ANXA1,APC,ARID5B,CAMK2D,CAV1,CFLAR,CREBBP,DISP1,DNMT3A,DOCK1,DOCK5,F2RL1,FADD,FILIP1L,FLNB,FOSL2,FOXK1,FRS2,GPCPD1,GSK3B,HBEGF,HDAC4,HMGB1,IGF1,KLF2,LAMB2,MEF2D,MET,MGAT2,MKL2,NKD1,PDGFA,PDGFRA,PTEN,RBPJ,RGS2,RRAS,RXRA,SERP1,SIK2,SMAD3,SOCS2,SVIL,TGM2,THBS1,TIPARP,TPM1,TRIO,TRPC1,VCL,VEGFA,ZFAND5	52	13
Cancer, Endocrine System Disorders, Organismal Injury and Abnormalities, Reproductive System Disease	Serous ovarian adenocarcinoma	0.000241			APC,ARHGAP35,ARID5B,ARL4C,ATM,BCR,CALCOCO2,CLU,CTNNAL1,DAB2,DNMT3A,EGFR,FZD3,MAP3K21,MET,MSLN,NSD1,PBX1,PDGFRA,PIK3R1,PTEN,RAET1G,RNF144B,RRAS,RRM2,S100A2,SH2B3,SLPI,TLR4,TUBA4A,TUBD1,TUBE1,VEGFA,ZNF138	34	8
Organismal Injury and Abnormalities, Skeletal and Muscular Disorders	Atrophy of skeletal muscle	0.000245		0.104	AIFM1,ATP7A,CFLAR,CTH,FBXO32,HDAC4,IGF1,NDRG1,RRM2,SELENON,SIGMAR1,TARDBP,TBCE,TLR4,WARS	15	2
Developmental Disorder, Embryonic Development, Organismal Development, Tissue Morphology	Abnormal morphology of embryonic tissue	0.000248			ABL2,AFDN,ANKRD17,APBB2,ARHGAP35,ARHGEF12,BMPR2,BPTF,CCNF,CYLD,DAB2,DAG1,DHX9,DISP1,DRAP1,ECE1,EGFR,ETS2,ETV6,EZH2,F3,FBXO45,FLRT3,FRS2,FZR1,GATAD2A,GCLC,H1F0,HIRA,KAT6A,KIAA0586,KLF2,LTBP1,MDM2,MDM4,MESD,MID1,MKL2,NAGLU,NDST1,NECTIN1,NF2,NSD1,PATZ1,PBX1,PCSK6,PDCD2,PDGFRA,PKD2,POMT1,PRDM1,PRKACB,PTEN,PTPRJ,RPGRIP1L,RPS6KA3,RPTOR,RXRA,SERPINB5,SMAD3,SPRTN,SPTBN1,STK4,TASP1,TCF4,TFRC,TNFRSF1A,TXNR…	73	12
Cancer, Organismal Injury and Abnormalities	Adenoma	0.00025		0.82	APC,ARHGEF2,ATM,BACE2,BID,CA2,CCK,CD44,CEACAM6,CHKA,CLDN2,CLMN,CLU,CRNDE,DHFR,DKC1,EGFR,EIF4EBP1,ERRFI1,EZH2,FANCF,GALNT6,GLG1,GSK3B,KRT15,LAMB3,MAP3K20,MAVS,MET,NEURL1B,PATZ1,PHLDA1,PIK3R1,PPARA,PPM1H,PSAT1,PTEN,RNF43,RRM2,RUVBL1,SLC12A2,SLC48A1,SLC7A5,SPTBN1,SRPK1,SRSF1,TCN1,TFF1,TGM2,THBS1,TMEM65,TNFSF9,TRIB3,TSC1,VEGFA	55	12
Cell Cycle	Interphase of tumor cell lines	0.000251		1.684	AGK,APC,APOBEC3A,ATF5,ATM,CAMK2N1,CCNG2,CDC6,CDK6,CDKN2D,CEBPB,CHKA,CRNDE,DAB2,DDIT3,EGFR,EZH2,FADD,FZR1,GSPT1,IGF1,KLF4,KRT13,LATS1,MDM2,MDM4,MET,MGEA5,MSLN,MTDH,MXD1,NDRG1,NPM1,NRG1,OSGIN1,PBX1,PKD2,PLAUR,PLSCR1,POLH,PRNP,PTEN,RBCK1,REG4,RFPL4A/RFPL4AL1,RXRA,S100P,SPRTN,SPTAN1,SRSF3,STK38,TFRC,TRPC1,ZNF268	54	12
Cardiovascular System Development and Function, Embryonic Development, Organ Development, Organismal Development, Tissue Development	Angiogenesis of heart	0.000253			AP4E1,CARD6,CDKN2D,DRAP1,EMP1,KLF7,PIM1,RREB1,RUNX1,TUBA4A,VEGFA	11	2
Cellular Assembly and Organization, Cellular Function and Maintenance	Microtubule dynamics	0.000254	Increased	2.015	ABL2,ACACA,ALS2,ANP32A,APC,ARHGAP32,ARHGAP35,ARHGEF2,ARHGEF9,ATP7A,ATXN1,AURKC,AUTS2,BCR,BMP2K,CAPRIN2,CASP6,CAST,CAV1,CCDC113,CCK,CD44,CEP192,CEP83,CLMN,CLU,CPEB4,CYFIP2,CYLD,DAG1,DOCK1,DOCK5,DST,EGFR,EHD1,EIF2AK4,EIF4EBP1,EIF4EBP2,EPHA4,F2RL1,FBXW8,FER,FLRT3,FMN1,GDA,GDPD5,GSK3B,HAS3,HDAC4,HDAC8,HMGB1,IFRD1,IGF1,IL1RAP,ITGB4,JMY,KIAA0586,KLF2,KLF7,KLF9,KLHL42,KPNA1,LAMB2,LDLR,MAST3,MECP2,MET,MI…	143	16
Cardiovascular System Development and Function, Embryonic Development, Organ Development, Organismal Development, Tissue Development	Cardiogenesis	0.000255		0.44	ACADM,ANKRD17,AP4E1,APC,ASXL2,ATM,BMPR2,CAMK2D,CARD6,CAV1,CDKN2D,CFLAR,CXCL3,DISP1,DNAAF3,DNAAF4,DNMT3A,DRAP1,ECE1,EGFR,EMP1,ENDOG,FADD,FILIP1L,FLRT3,FRS2,GSK3B,GYS1,HBEGF,HDAC4,HEG1,HIRA,IGF1,ITPA,KAT6A,KLF7,LTBP1,MDM2,MDM4,MKKS,MKL2,NDST1,NRG1,PARD3,PCSK6,PDGFA,PIM1,PKD2,PRDM1,PTEN,PTPRJ,RBPJ,RGS2,RPGRIP1L,RREB1,RUNX1,RXRA,SH3PXD2B,SMAD3,SMAD6,SPTBN1,STK4,THBS1,THRA,TPM1,TUBA4A,VCL,VEGFA	68	11
Cardiovascular System Development and Function, Cellular Movement	Movement of vascular endothelial cells	0.000257		1.911	ANXA1,APC,CD44,CXCL1,CYLD,EGFR,F2RL1,FLNB,FRS2,GSK3B,HSPA5,ITGA2,ITGB4,KLF2,KMT2A,MDM2,MET,NCL,NFATC2,NR4A1,NRG1,PTEN,PTPRJ,SDC4,SP100,THBS1,THRA,TNFSF15,VEGFA	29	13
Cellular Development	Differentiation of exocrine cells	0.000261		-0.963	APC,EGFR,IGF1,KLF4,PBX1,PIK3R1,PTEN,THRA,TLR4	9	5
Cancer, Hematological Disease, Immunological Disease, Organismal Injury and Abnormalities	Newly diagnosed acute myeloid leukemia	0.000261			DNMT3A,KMT2A,NPM1,PDGFRA,PTEN,RRM2,RUNX1,RXRA,TET2	9	4
Cancer, Organismal Injury and Abnormalities	Mixed neoplasia	0.000265			ABCA10,ABCF2,AGK,AGL,AKNA,ALS2,ANK1,APC,ARG2,ARHGAP32,ARID5B,ASH1L,ASPM,ATM,ATP7A,BIRC3,CAST,CBX4,CEACAM6,CELA3B,CEP128,CEP192,CFTR,CHD4,CLK1,CLRN3,CPEB4,CREBRF,CSNK1G1,DENND5B,DIDO1,DISP1,DNMT3A,DSE,DST,DTX3L,ECE1,EGFR,EHHADH,EIF2AK4,ETS2,EZH2,FAM105A,FAM208A,FANCA,FANCF,FEM1A,FER,HBEGF,HDAC4,HIRA,HNRNPM,IGF1,IRF6,IRF7,ITGB4,ITPA,KDM1B,KHDC1,KIAA0586,KPNA1,LAT2,LATS1,LCLAT1,LDLR,LETM1,MAVS,MCRS1…	157	15
Cancer, Gastrointestinal Disease, Organismal Injury and Abnormalities	Intestinal gastric adenocarcinoma	0.000267			AASDH,ALS2,APC,ASH1L,BACE2,BMPR2,CCDC28A,CLEC16A,EIF2AK1,ERRFI1,FAR2,FILIP1L,FRMD4A,FZR1,GATAD2A,IQCE,MDN1,MKL2,NEDD9,NOL4L,PTEN,RBM45,RNF145,RNF43,RTKN2,SACS,SCAF4,SEC63,SLC16A4,SLC23A2,SVIL,TMBIM4,TMPRSS13,ULK1,ZCCHC6,ZDHHC14,ZNF292	37	3
Cancer, Gastrointestinal Disease, Organismal Injury and Abnormalities, Tissue Morphology	Quantity of digestive organ tumor	0.000267	Increased	2.132	APC,DUSP10,EIF4EBP1,FBXO4,MEF2D,MET,PTEN,SOCS1,TET2,TSC1	10	4
Cell Death and Survival, Organismal Injury and Abnormalities	Apoptosis of endothelial cells	0.000268		-0.976	ABL2,BCL2L11,BMPR2,CAV1,CFLAR,DDIT3,FADD,GSK3B,HSPA5,HSPD1,IGF1,ITGA2,KLF4,MFGE8,NDST1,NRG1,OLR1,PTEN,RBPJ,RIPK1,SERPINB5,SOCS1,THBS1,TLR4,TNFAIP3,TNFRSF1A,TNFSF15,VEGFA	28	10
Organismal Injury and Abnormalities	Ulcer	0.000269			ANXA1,CD55,CFTR,CLU,COL17A1,COL4A1,CYLD,ERRFI1,FGA,FGB,HMGB1,LDLR,NAGLU,PDGFRA,PIK3R1,SLC7A11,SMAD3,SOCS1,TFF1,TLR4,VEGFA	21	5
Protein Synthesis	Quantity of GPT in blood	0.00027		0.466	AGL,BCR,CYP1A1,GPAT3,KPNA1,LDLR,NCOA5,OMA1,SRXN1,STK4,TNFRSF1A,TRIM27,TYSND1	13	1
Cancer, Hematological Disease, Immunological Disease, Organismal Injury and Abnormalities	B-cell neoplasm	0.000271	Decreased	-2.024	ABL2,ADRB1,ADSL,AGL,AKT1S1,ANXA1,APC,ARID5B,ATM,ATP11A,ATXN1,BCL2L11,BCL6,BCR,BIRC3,BTG1,CA2,CAPRIN2,CAV1,CCDC113,CCDC86,CCNF,CCNG2,CCPG1,CD44,CDK6,CFLAR,CHD4,CHI3L1,CLEC4A,CLK1,COL17A1,CORO2A,CREBBP,CSTF3,CXCL1,CXCL2,CYLD,DDX31,DDX58,DHCR24,DHFR,DMXL1,DNMT3A,DOCK1,DST,EGFR,EIF4E3,EIF4EBP1,ETV6,EZH2,FADD,FBXO25,FDPS,FERMT1,FILIP1L,FZD3,GGPS1,GSK3B,GTPBP2,GYS1,HDAC4,HDAC8,HLA-B,HMGB1,HNRNPM,IFIT2,…	152	26
Developmental Disorder, Hereditary Disorder, Neurological Disease, Organismal Injury and Abnormalities	Dominant mental retardation	0.000272			ASH1L,AUTS2,BPTF,CASK,CHD4,CREBBP,DNMT3A,EFTUD2,HNRNPH2,KAT6A,KMT2A,KMT5B,RPS6KA3,SMARCE1,SON,STAG1,TRIO,TUBB,ZBTB20	19	1
Organ Morphology	Morphology of skin	0.000276			BACE2,BCL2L11,CAST,CLDN1,COL17A1,EGFR,ERRFI1,ETS2,F2RL1,FERMT1,HBEGF,HPS6,IGF1,IL1RAP,ITGB4,ITPA,KLF4,LAMC2,LDLR,LIPH,MECP2,NAGLU,NECTIN1,OVOL1,PDGFA,PDGFRA,PIGA,PPARA,PRDM1,PTEN,RIPK1,RXRA,SIK2,SLC35C1,SMAD3,SOAT1,SOCS1,SPINK1,THBS1,THRA,TMPO,TNFAIP3,VEGFA	43	12
Cellular Growth and Proliferation	Colony formation of tumor cell lines	0.000281		-0.864	AIFM1,ANXA1,BCL2L11,BCL6,CAST,CAV1,CCNG2,CD44,CLU,CRNDE,EGFR,EHF,FADD,GADD45B,HSPA1A/HSPA1B,IRS1,ITGB4,KLF2,KLF4,LGALS7/LGALS7B,LY6K,MDM2,MDM4,MET,NDRG1,NR4A1,NRG1,NUPR1,PHB,PIK3R1,PRMT6,PTEN,RRM2,SLPI,SMARCE1,STK4,TCF4,TES,TFF1,TGM2,THRA,TNS4,VEGFA,ZNF268	44	12
Neurological Disease	Cognitive impairment	0.000283		1.554	ADRB1,AP4E1,ASH1L,ATP7A,AUTS2,BPTF,CA2,CAPN10,CASK,CEBPB,CHD4,CLCN4,COQ5,CRADD,CREBBP,DAG1,DNAAF4,DNMT3A,EFTUD2,GBE1,GNB5,GPT2,GSK3B,HNMT,HNRNPH2,HOMER1,HSPA4,IGF1,IL33,KAT6A,KMT2A,KMT5B,LATS1,MECP2,NAGLU,NDST1,PCNA,PDK1,PEX6,POMT1,PPARA,PRNP,RAB18,RBMX,RPGRIP1L,RPS6KA3,RTN4IP1,RYR2,SIGMAR1,SLC1A3,SLC1A4,SLC7A11,SMARCE1,SON,STAG1,SYNJ1,TARDBP,TCF4,TECR,TNFRSF1A,TRIO,TUBB,UBE3B,ZBTB20	64	6
Gastrointestinal Disease, Organismal Injury and Abnormalities	Benign oral disorder	0.000284		1.524	ANXA1,ARHGAP29,BPTF,CAST,CD44,CLU,CXCL3,CYP3A5,DHCR7,DHFR,DISP1,EFTUD2,EGFR,EPHA4,ETV5,EXOSC2,F2RL1,F3,FDPS,FERMT1,FRMD4A,GSK3B,HLA-B,HMGB1,INSIG2,IRF6,KAT6A,KCNQ1OT1,KIAA0586,LAMB3,MDM2,MDM4,MGAT2,MKI67,MMP1,NDST1,NSD1,PBX1,PCNA,PDGFA,PDGFRA,PEX1,PEX6,RNF135,ROR1,RPGRIP1L,SMAD3,SYK,TCTN3,TLR4,TM4SF1,TPM1,TUBA4A,TUBD1,TUBE1,VEGFA	56	10
Developmental Disorder	Developmental delay	0.000286		1.48	BPTF,CCNF,EFTUD2,GNB5,GSK3B,IGF1,KAT6A,KMT2A,MAP3K20,PBX1,PTPRJ,RXRA,SH2B3,SMAD3,THRA,TRAPPC12	16	4
Cancer, Organismal Injury and Abnormalities, Reproductive System Disease	Stage III breast cancer	0.000287			CAV1,CDK6,CMPK2,EGFR,FDPS,GGPS1,GJB2,IGFBP6,KRT15,LAMB3,LAMC2,PCNA,SERPINB5,TUBA4A,TUBD1,TUBE1,VEGFA	17	3
Cell Death and Survival, Nervous System Development and Function	Cell viability of granule cells	0.00029		0.061	CXCL3,FADD,GSK3B,IGF1,NFATC2,NPC1,PRNP,VEGFA	8	4
Amino Acid Metabolism, Molecular Transport, Small Molecule Biochemistry	Uptake of L-glutamic acid	0.00029		1.613	MTDH,NRG1,PER2,PTEN,SLC1A3,SLC3A1,SLC3A2,SLC7A11	8	1
Hematological System Development and Function, Organismal Development, Tissue Morphology	Quantity of blood	0.000291		-1.024	BNIP3L,CD59,CD83,CDK6,CREBBP,CYLD,DHFR,DIDO1,DYRK3,EIF2AK1,EZH2,FZR1,IGF1,KAT6A,KLF2,MDM2,MDM4,MGAT2,MXD1,NR2C1,PBX1,PIK3R1,PIM1,PPP1R15B,RUNX1,SH2B3,SLC7A1,SMAD3,STEAP3,TFRC,TGM2,TMPO,ULK1,VEGFA	34	10
Cancer, Organismal Injury and Abnormalities, Tumor Morphology	Invasion of tumor	0.000291	Increased	2.439	APC,CAV1,CD44,CLU,EGFR,F3,FRK,HBEGF,HMGB1,HMGB3,HSPA5,IGF1,ITGA2,ITGB4,KLF4,MDM2,MET,MMP1,NEDD9,PARD3,PCSK6,PDCD4,PDGFRA,PLAUR,PTEN,S100P,SERPINB5,SLPI,SOCS1,SSX2IP,SYK,THBS1,TLR4	33	10
Cellular Development, Skeletal and Muscular System Development and Function	Differentiation of muscle cell lines	0.000293		-0.516	CBX5,EID2,FBXO32,FLNB,GPCPD1,HBP1,HMGB1,IGF1,IGFBP6,IRS1,JAK1,MDM2,MET,MKL2,NRG1,PTEN,RBPJ,RPTOR,RRAS,RXRA,SOCS1,SOCS2,TCF4,TMPO,TRIB3	25	10
Cellular Function and Maintenance	Internalization by tumor cell lines	0.000294		-1.4	ANXA1,CAV1,CD44,CLDN2,DAB2,EGFR,EPB41L2,ETS2,F2RL1,FRS2,HBEGF,HDAC8,KLF2,PRKX,PRNP,RUVBL2,SF3B3,SFPQ,SLC48A1,SRSF3,TGM2	21	2
Cellular Development, Cellular Growth and Proliferation, Hematological System Development and Function, Hematopoiesis, Lymphoid Tissue Structure and Development, Tissue Development	Hematopoiesis of mononuclear leukocytes	0.000298		0.895	ABL2,ANXA1,APC,ARID5B,ATM,ATP11C,ATP7A,BCL2L11,BCL6,BCR,BIK,CD44,CD83,CDK6,CEBPB,CFLAR,CHD4,CREBBP,CXCL1,CYLD,DDX58,DNAJB9,DUSP10,EIF2AK4,ELK4,EPHA4,ETS2,ETV6,EZH2,FADD,FOSL1,GADD45B,GCNT1,HDAC4,HMGB1,HSPD1,IGF1,IL33,INF2,IRF7,JAK1,KLF2,KLF3,KLF4,LAT2,LTBP1,MAPKAP1,MAVS,MDM2,MEF2D,METTL3,MFGE8,MGAT2,NFATC2,NMT1,NR4A1,PATZ1,PBX1,PIK3R1,PIM1,PPARA,PRDM1,PRKX,PRNP,PTEN,PTPRJ,RBPJ,RPTOR,RUNX1,SH2B3,S…	88	24
Cellular Compromise, Neurological Disease, Organismal Injury and Abnormalities	Degeneration of brain cells	0.000298		0.587	AIFM1,ATM,ATXN1,CAV1,CXCL3,ETS2,GSK3B,HBEGF,IGF1,NAGLU,NPC1,PRNP,SCLY,TPP1	14	2
Cell Morphology	Sprouting	0.000299		1.309	ABL2,ANG,ARHGAP32,ATXN1,CAV1,CD44,CPEB4,CYLD,DOCK1,EIF4EBP1,EIF4EBP2,ETV6,FADD,FER,GDA,GSK3B,HMGB1,IGF1,IL1RAP,KLF7,KLF9,KMT2A,MECP2,MET,MID1,MT2A,MYO5B,NDST1,NRG1,OLR1,PIK3R1,PRKX,PRNP,PTEN,PTPRJ,RALA,RBPJ,RIT1,ROR1,RPS14,RPS6KA3,RUNX1,RYR2,SARS,SEMA5A,STK4,THBS1,TIAM1,TRIO,TRPC1,TSC1,UGCG,ULK1,VEGFA,VEZT	55	9
Cancer, Organismal Injury and Abnormalities	Familial tumor	0.0003			ABRAXAS1,APC,ATM,CYLD,DDIT3,EGFR,EIF2AK4,EIF4EBP1,ETV6,FANCA,KLF2,KLF4,KMT2A,MET,MTAP,NF2,NSD1,PCNA,PDGFRA,PHB,PMS1,PTEN,RAD51C,RHBDF2,RNF43,RUNX1,SAMD9,SEC63,SH2B3,SMARCE1,SPRTN,TET2,TSC1,TUBA4A,TUBD1,TUBE1,VEGFA	37	10
Cellular Development	Differentiation of neuroblastoma cell lines	0.000301		-0.309	ARHGAP32,ATM,CEBPB,CHKA,DDIT3,EGFR,IGF1,NPM1,SRGAP2,TGM2,THRA	11	3
Cancer, Cardiovascular Disease, Hematological Disease, Organismal Injury and Abnormalities	Refractory anemia with excess blasts	0.000301			ANXA1,CDA,DHFR,DNMT3A,EZH2,NPM1,PDGFRA,RRM2,RUNX1,SRSF2,TET2	11	3
Organismal Functions, Organismal Injury and Abnormalities, Tissue Morphology	Healing of wound	0.000309			ADRB1,CAV1,CD44,EGFR,FGA,HBEGF,IGF1,MET,MT2A,NRG1,PDGFA,PDGFRA,PER1,PER2,PPARA,SDC4,SERPINB2,SLC3A2,SLPI,SMAD3,TFF1,THBS1,TNFRSF1A,TPM1,VEGFA,VIL1	26	7
Cell Death and Survival, Organismal Injury and Abnormalities, Renal and Urological Disease	Cell death of kidney cell lines	0.000315		-0.045	APOBEC3B,BCL2L11,BCL6,BID,BIK,BIRC3,BNIP3L,CASP4,CD44,CFLAR,DDIT3,EGFR,EMP1,F3,FADD,GRB10,GSK3B,HIPK2,HSPA1A/HSPA1B,HSPA5,IGF1,IRS1,MAVS,MLKL,NF2,OLR1,PPP1R10,PRNP,RIPK1,RNF216,SRXN1,STK4,TARDBP,TCF4,TFRC,TIAM1,TICAM2,TJP2,TNFRSF1A,TRIB3,TRIM27,VEGFA	42	13
Cardiovascular Disease, Organismal Injury and Abnormalities	Vaso-occlusion	0.000316		-1.662	ACAT2,ADRB1,AGPAT5,ARG2,ATM,BIRC3,BPTF,CA2,CAV1,CD44,CD55,CD59,CDCP1,CERS6,CHI3L1,CLU,COG2,CORO2A,CXCL2,DHFR,DISP1,DUSP10,F3,FAM107B,FGA,FRMD4A,GBE1,GCLC,GSK3B,HMGB1,HSPD1,IGF1,IL33,IRS1,KLF2,KLF4,LDAH,LDLR,LIPG,LRP11,LTBP1,MFGE8,MKI67,MTHFD1L,MTR,NCEH1,NPC1,NR4A1,NRG1,OLR1,PCNA,PLAUR,PPARA,RRM2,SAMD12,SDC4,SIGMAR1,SLC7A11,SMAD3,SOAT1,SOCS1,THBS1,THRA,TLR4,TNFAIP3,TNFRSF1A,TNFSF15,TUBA4A,TUBD1,TU…	72	11
Cell Morphology, Nervous System Development and Function, Organ Morphology, Organismal Development	Morphology of hippocampal cells	0.000319			CEBPB,HSPA4,MECP2,PRNP,SYNCRIP,TSC1	6	1
Behavior, Nervous System Development and Function	Circadian rhythm	0.00032			CRY2,DBP,DHX9,EZH2,GSK3B,HNRNPD,METTL3,NOCT,NR1D1,NR1D2,PER1,PER2,PER3,PPARA,PRNP,SETX,SFPQ	17	2
Cancer, Organismal Injury and Abnormalities, Reproductive System Disease	Neoplasia of breast cancer cell lines	0.000323		-1.108	ANXA1,ARRDC3,BACH1,BCDIN3D,CD44,CDCP1,CXCL1,CXCL2,CXCL3,GRHL2,IGF1,IL33,ILF3,IRF7,ITGA2,MET,MFGE8,NTN4,PLAUR,PTEN,SMAD3,SSBP1,THEM4,UBE2N	24	7
Nervous System Development and Function	Morphology of nervous system	0.000324			ABL2,AFDN,AIFM1,ALS2,ANXA1,AP4E1,APBB2,ARHGAP35,ARHGEF9,ASPM,ATM,ATXN1,BCL2L11,BCR,BID,BTG1,CASP4,CASP6,CAST,CAV1,CD44,CEBPB,CLN5,CPEB4,CREBBP,DAG1,DDIT3,DHCR7,DISP1,DNAAF2,ECE1,EGFR,EIF4EBP2,EPB41L2,EPHA4,ERCC8,ESCO2,FBXO45,FER,FRMD4A,FZD3,FZR1,GJB2,GSK3B,HIPK2,HIRA,HSPA4,HSPA5,IGF1,IGFBP6,IRS1,KLF4,KLF7,LAMB2,LDLR,LMNB2,MBNL2,MDM2,MDM4,MECP2,MEF2D,MET,MFGE8,MID1,MKKS,NAGLU,NDST1,NFATC2,NFIX,NPC…	118	15
Cellular Assembly and Organization, Tissue Development	Fibrogenesis	0.000324		0.237	ABL2,APC,ARHGAP32,ARHGEF12,ARHGEF2,BAIAP2L1,BOP1,CAMK2D,CAV1,CCL26,CD44,CDK6,COBL,DAB2,DNMT3A,DOCK5,EGFR,F2RL1,FER,FILIP1L,FMN1,FZR1,GDA,GSK3B,HBEGF,HSPA5,IGF1,JMY,KLF2,LAT2,LATS1,MAGI1,MET,MKKS,MYADM,NF2,NPM1,NR4A1,PDCD4,PHLDB2,PIK3R1,PLAUR,RGS2,SDC4,SH3PXD2B,SMAD3,STK4,TIAM1,TLR4,TNFRSF1A,TNS3,TNS4,TOGARAM1,TPM1,TPM3,TSC1,TUBA4A,TUBB,VEGFA,VIL1	60	11
Cancer, Gastrointestinal Disease, Organismal Injury and Abnormalities	Gastric cancer	0.000324			AASDH,ABCA10,ADARB1,AKAP2,ALS2,ANXA1,APC,ARHGAP32,ARID5B,ASH1L,ASXL2,ATG4B,ATM,AUTS2,BACE2,BCL6,BMP2K,BMPR2,BTBD7,CALM1 (includes others),CAV1,CCDC28A,CCPG1,CD44,CDC6,CFLAR,CHD4,CHKA,CLEC16A,CREBBP,CRNDE,CUL1,DAB2,DAG1,DET1,DHFR,DIDO1,DISP1,DMBT1,DNMT3A,DOCK5,EGFR,EHF,EIF2AK1,EIF2AK4,EPHA4,ERRFI1,EZH2,FAR2,FBXO32,FERMT1,FILIP1L,FLNB,FRMD4A,FYCO1,FZR1,GATAD2A,GIT2,GLG1,GTPBP1,INSIG2,IQCE,KCTD20,KI…	162	9
Digestive System Development and Function, Embryonic Development, Hepatic System Development and Function, Organ Development, Organismal Development, Tissue Development	Development of liver	0.000332		-0.849	ACADM,ARID5B,CEBPB,KMT2A,MDM4,MET,MKL2,PBX1,PCSK6,PDCD4,PKD2,RPGRIP1L,RUNX1,SEC63,SMAD3,SOCS1,SPTBN1,TLR4,VEGFA	19	4
Neurological Disease, Organismal Injury and Abnormalities, Psychological Disorders	Disorder of basal ganglia	0.000336			ACADM,ADRB1,AIFM1,ARHGAP32,ATXN1,BCL6,BCR,CA2,CASP6,CAV1,CD44,CFLAR,CHI3L1,CLU,CYFIP2,DBP,DDIT3,DHCR7,EPHA4,ETV5,F3,GALNT3,GNB5,GSK3B,HBP1,HERPUD1,HLA-B,HOMER1,HSPA1A/HSPA1B,HSPA5,HSPA8,IER5,IGF1,ITGB4,KLF3,LDLR,LGR5,MAFF,MAST3,MBNL2,MEF2D,MT2A,MTDH,NDRG1,NEDD4,NPM1,NR1D1,NR4A1,NREP,NRG1,PCDH7,PCNA,PDCD2,PPARA,PPP1R2,PRKX,PRNP,PSAT1,RAN,RGS2,RPS4X,RREB1,RRS1,SAT1,SDC4,SEC24A,SEMA5A,SEPHS1,SIGMAR1…	94	9
Cancer, Organismal Injury and Abnormalities, Reproductive System Disease	Stage III-IV breast cancer	0.000347			CAV1,CDK6,CMPK2,EGFR,FDPS,GGPS1,GJB2,IGFBP6,KRT15,LAMB3,LAMC2,PCNA,RRM2,SERPINB5,TUBA4A,TUBD1,TUBE1,VEGFA	18	4
Cardiovascular Disease	Occlusion of blood vessel	0.000348		-1.898	ACAT2,ADRB1,AGPAT5,ARG2,ATM,BIRC3,BPTF,CA2,CAV1,CD44,CD55,CD59,CDCP1,CERS6,CHI3L1,CLU,COG2,CORO2A,CXCL2,DHFR,DISP1,DUSP10,F3,FAM107B,FGA,FRMD4A,GBE1,GCLC,GSK3B,HMGB1,HSPD1,IGF1,IL33,IRS1,KLF2,KLF4,LDAH,LDLR,LIPG,LRP11,LTBP1,MFGE8,MKI67,MTHFD1L,MTR,NCEH1,NPC1,NR4A1,NRG1,OLR1,PCNA,PLAUR,PPARA,SAMD12,SDC4,SIGMAR1,SLC7A11,SMAD3,SOAT1,SOCS1,THBS1,THRA,TLR4,TNFAIP3,TNFRSF1A,TNFSF15,TUBA4A,TUBD1,TUBE1,U…	71	10
Cell Death and Survival, Neurological Disease, Organismal Injury and Abnormalities	Cell death of cerebral cortex cells	0.000351		-0.491	BCL2L11,CASP6,CAST,CDK6,CDKN2D,CFLAR,CLU,CREBBP,CXCL1,CXCL3,DDIT3,ETS2,FADD,FER,GCLC,GDA,GSK3B,HDAC4,HMGB1,HSPA5,HSPD1,IGF1,MECP2,NPM1,PRNP,RIT1,STK4,TARDBP,TGM2,TLR4,TNFRSF1A,TSC1,VEGFA	33	7
Cellular Movement	Migration of tumor cells	0.000351		0.986	APC,CAV1,CD44,CXCL1,EGFR,EZH2,F2RL1,F3,FRK,HBEGF,HMGB1,IGF1,ITPKA,KLF4,MET,NEDD9,NF2,NFATC2,PARP9,PDK1,PLAUR,PTEN,S100A2,S100P,SERPINB2,SERPINB5,SLPI,SOCS1,THBS1,TIAM1,TM4SF1,VEGFA	32	12
Cell Death and Survival, Neurological Disease, Organismal Injury and Abnormalities	Apoptosis of granule cells	0.000356		-0.055	AIFM1,BCL2L11,CREBBP,FADD,GSK3B,HDAC4,IGF1,MECP2,MEF2D,NPM1,PRNP	11	3
Cellular Movement	Cell movement of neuroglia	0.000357		0.989	BCR,CAV1,CHI3L1,CXCL1,EPHA4,HMGB1,IGF1,NF2,NPC1,NPM1,NRG1,PDGFA,PRNP,PTEN,SMAD3,TIAM1,VEGFA	17	7
Inflammatory Response	Innate immune response	0.000357		-1.625	ANKRD17,APOBEC3A,CD44,CEBPB,CXCL1,CYLD,DDX58,DHX9,DMBT1,FADD,HMGB1,IFIT2,IRAK4,IRF7,MAVS,MID1,PLSCR1,RIOK3,SF3A1,SLPI,SMAD3,SYK,TLR4,TRIM13,TRIM14,TRIM25,TRIM27,TRIM36	28	7
Organismal Injury and Abnormalities, Skeletal and Muscular Disorders	Atrophy of muscle	0.000359		-0.162	AARS,AIFM1,ALS2,ATP7A,BNIP3L,CEBPB,CFLAR,CTH,FBXO32,HDAC4,IGF1,INF2,MET,MYH4,NAGLU,NDRG1,RRM2,SELENON,SETX,SIGMAR1,TARDBP,TBCE,TLR4,VEGFA,WARS,ZBTB20	26	5
Cancer, Connective Tissue Disorders, Organismal Injury and Abnormalities, Skeletal and Muscular Disorders	Bone tumor	0.000365		0.603	APC,ATF7IP,BCL6,BPTF,DHFR,EGFR,FDPS,GGPS1,HMGB1,IRF7,LETM1,LMNB2,LNP1,LRCH1,MET,MMP1,NF2,OTUD1,PDGFRA,PLAUR,POLH,RRM2,SMAD3,SRPK1,TNFRSF1A,TUBA4A,TUBD1,TUBE1,VEGFA	29	6

## Sheet: Detail
Categories	Diseases or Functions Annotation	p-Value	Predicted Activation State	Activation z-score	Molecules	Entrez Gene Name	Location	Type(s)	Corrected_p-value	P value	Regulation	FCAbsolute	Fold_Change	Log_FC	# Molecules
Cancer, Gastrointestinal Disease, Organismal Injury and Abnormalities	Digestive organ tumor	1.71e-37		0.461	AARS	alanyl-tRNA synthetase	Cytoplasm	enzyme	5.4309e-16	2.27072e-18	up	2.58478	2.58478	1.37004	1152
Cancer, Gastrointestinal Disease, Organismal Injury and Abnormalities	Digestive organ tumor	1.71e-37		0.461	AASDH	aminoadipate-semialdehyde dehydrogenase	Other	enzyme	1.58202e-10	1.20837e-11	down	2.06246	-2.06246	-1.04437	1152
Cancer, Gastrointestinal Disease, Organismal Injury and Abnormalities	Digestive organ tumor	1.71e-37		0.461	ABCA10	ATP binding cassette subfamily A member 10	Other	transporter	2.21289e-09	2.42874e-10	up	2.66748	2.66748	1.41548	1152
Cancer, Gastrointestinal Disease, Organismal Injury and Abnormalities	Digestive organ tumor	1.71e-37		0.461	ABCA5	ATP binding cassette subfamily A member 5	Plasma Membrane	transporter	5.76383e-11	3.74713e-12	up	2.69432	2.69432	1.42992	1152
Cancer, Gastrointestinal Disease, Organismal Injury and Abnormalities	Digestive organ tumor	1.71e-37		0.461	ABCF2	ATP binding cassette subfamily F member 2	Cytoplasm	transporter	6.01207e-11	3.92385e-12	down	2.11914	-2.11914	-1.08348	1152
Cancer, Gastrointestinal Disease, Organismal Injury and Abnormalities	Digestive organ tumor	1.71e-37		0.461	ABHD15	abhydrolase domain containing 15	Extracellular Space	other	2.498e-07	4.82418e-08	down	2.32142	-2.32142	-1.21501	1152
Cancer, Gastrointestinal Disease, Organismal Injury and Abnormalities	Digestive organ tumor	1.71e-37		0.461	ABHD2	abhydrolase domain containing 2	Cytoplasm	enzyme	4.10863e-12	1.69377e-13	up	2.94222	2.94222	1.5569	1152
Cancer, Gastrointestinal Disease, Organismal Injury and Abnormalities	Digestive organ tumor	1.71e-37		0.461	ABHD3	abhydrolase domain containing 3	Plasma Membrane	enzyme	1.56601e-10	1.19495e-11	up	2.0755	2.0755	1.05346	1152
Cancer, Gastrointestinal Disease, Organismal Injury and Abnormalities	Digestive organ tumor	1.71e-37		0.461	ABL2	ABL proto-oncogene 2, non-receptor tyrosine kinase	Cytoplasm	kinase	1.83776e-09	1.96782e-10	up	2.32228	2.32228	1.21554	1152
Cancer, Gastrointestinal Disease, Organismal Injury and Abnormalities	Digestive organ tumor	1.71e-37		0.461	ABRAXAS1	abraxas 1, BRCA1 A complex subunit	Nucleus	other	1.20184e-07	2.14023e-08	down	2.35726	-2.35726	-1.23711	1152
Cancer, Gastrointestinal Disease, Organismal Injury and Abnormalities	Digestive organ tumor	1.71e-37		0.461	ACADM	acyl-CoA dehydrogenase medium chain	Cytoplasm	enzyme	2.86666e-09	3.25846e-10	down	2.07369	-2.07369	-1.0522	1152
Cancer, Gastrointestinal Disease, Organismal Injury and Abnormalities	Digestive organ tumor	1.71e-37		0.461	ACADSB	acyl-CoA dehydrogenase short/branched chain	Cytoplasm	enzyme	2.19093e-07	4.17698e-08	down	2.19135	-2.19135	-1.13182	1152
Cancer, Gastrointestinal Disease, Organismal Injury and Abnormalities	Digestive organ tumor	1.71e-37		0.461	ACAT2	acetyl-CoA acetyltransferase 2	Cytoplasm	enzyme	3.00597e-15	2.35273e-17	down	2.26325	-2.26325	-1.17839	1152
Cancer, Gastrointestinal Disease, Organismal Injury and Abnormalities	Digestive organ tumor	1.71e-37		0.461	ACPP	acid phosphatase, prostate	Extracellular Space	phosphatase	2.7131e-08	4.04295e-09	up	2.16617	2.16617	1.11515	1152
Cancer, Gastrointestinal Disease, Organismal Injury and Abnormalities	Digestive organ tumor	1.71e-37		0.461	ACSL5	acyl-CoA synthetase long chain family member 5	Cytoplasm	enzyme	5.96312e-15	6.05069e-17	up	4.32811	4.32811	2.11374	1152
Cancer, Gastrointestinal Disease, Organismal Injury and Abnormalities	Digestive organ tumor	1.71e-37		0.461	ACTR3B	ARP3 actin related protein 3 homolog B	Cytoplasm	other	1.11268e-10	7.96272e-12	down	2.21223	-2.21223	-1.1455	1152
Cancer, Gastrointestinal Disease, Organismal Injury and Abnormalities	Digestive organ tumor	1.71e-37		0.461	ADARB1	adenosine deaminase, RNA specific B1	Nucleus	enzyme	5.50947e-12	2.38223e-13	down	2.33514	-2.33514	-1.22351	1152
Cancer, Gastrointestinal Disease, Organismal Injury and Abnormalities	Digestive organ tumor	1.71e-37		0.461	ADIRF	adipogenesis regulatory factor	Nucleus	other	1.33364e-09	1.36104e-10	up	2.02874	2.02874	1.02058	1152
Cancer, Gastrointestinal Disease, Organismal Injury and Abnormalities	Digestive organ tumor	1.71e-37		0.461	ADRB1	adrenoceptor beta 1	Plasma Membrane	G-protein coupled receptor	1.29711e-09	1.31781e-10	up	2.27711	2.27711	1.18721	1152
Cancer, Gastrointestinal Disease, Organismal Injury and Abnormalities	Digestive organ tumor	1.71e-37		0.461	ADSL	adenylosuccinate lyase	Cytoplasm	enzyme	1.75878e-12	6.11611e-14	down	2.06889	-2.06889	-1.04886	1152
Cancer, Gastrointestinal Disease, Organismal Injury and Abnormalities	Digestive organ tumor	1.71e-37		0.461	AFAP1	actin filament associated protein 1	Cytoplasm	other	1.07202e-10	7.63344e-12	up	2.74255	2.74255	1.45552	1152
Cancer, Gastrointestinal Disease, Organismal Injury and Abnormalities	Digestive organ tumor	1.71e-37		0.461	AGK	acylglycerol kinase	Cytoplasm	kinase	4.77659e-09	5.76736e-10	down	2.28754	-2.28754	-1.1938	1152
Cancer, Gastrointestinal Disease, Organismal Injury and Abnormalities	Digestive organ tumor	1.71e-37		0.461	AGL	amylo-alpha-1, 6-glucosidase, 4-alpha-glucanotransferase	Cytoplasm	enzyme	2.46587e-12	9.15334e-14	down	2.14181	-2.14181	-1.09883	1152
Cancer, Gastrointestinal Disease, Organismal Injury and Abnormalities	Digestive organ tumor	1.71e-37		0.461	AGPAT5	1-acylglycerol-3-phosphate O-acyltransferase 5	Cytoplasm	enzyme	1.17254e-09	1.176e-10	down	2.25252	-2.25252	-1.17154	1152
Cancer, Gastrointestinal Disease, Organismal Injury and Abnormalities	Digestive organ tumor	1.71e-37		0.461	AIFM1	apoptosis inducing factor mitochondria associated 1	Cytoplasm	enzyme	4.80587e-13	1.28037e-14	down	2.19906	-2.19906	-1.13689	1152
Cancer, Gastrointestinal Disease, Organismal Injury and Abnormalities	Digestive organ tumor	1.71e-37		0.461	AK2	adenylate kinase 2	Cytoplasm	kinase	4.16093e-10	3.63315e-11	down	2.20191	-2.20191	-1.13875	1152
Cancer, Gastrointestinal Disease, Organismal Injury and Abnormalities	Digestive organ tumor	1.71e-37		0.461	AKAP2	A-kinase anchoring protein 2	Plasma Membrane	other	3.20264e-12	1.25496e-13	down	2.56247	-2.56247	-1.35753	1152
Cancer, Gastrointestinal Disease, Organismal Injury and Abnormalities	Digestive organ tumor	1.71e-37		0.461	AKNA	AT-hook transcription factor	Nucleus	transcription regulator	1.13463e-11	5.58581e-13	up	2.74314	2.74314	1.45583	1152
Cancer, Gastrointestinal Disease, Organismal Injury and Abnormalities	Digestive organ tumor	1.71e-37		0.461	AKT1S1	AKT1 substrate 1	Cytoplasm	other	1.75734e-10	1.3629e-11	down	2.21693	-2.21693	-1.14856	1152
Cancer, Gastrointestinal Disease, Organismal Injury and Abnormalities	Digestive organ tumor	1.71e-37		0.461	ALDH1B1	aldehyde dehydrogenase 1 family member B1	Cytoplasm	enzyme	2.5809e-12	9.69876e-14	down	2.20032	-2.20032	-1.13771	1152
Cancer, Gastrointestinal Disease, Organismal Injury and Abnormalities	Digestive organ tumor	1.71e-37		0.461	ALG8	ALG8, alpha-1,3-glucosyltransferase	Cytoplasm	enzyme	2.92792e-12	1.1279e-13	down	2.35602	-2.35602	-1.23635	1152
Cancer, Gastrointestinal Disease, Organismal Injury and Abnormalities	Digestive organ tumor	1.71e-37		0.461	ALS2	ALS2, alsin Rho guanine nucleotide exchange factor	Cytoplasm	other	3.29061e-10	2.79531e-11	up	2.12872	2.12872	1.08999	1152
Cancer, Gastrointestinal Disease, Organismal Injury and Abnormalities	Digestive organ tumor	1.71e-37		0.461	AMMECR1	Alport syndrome, mental retardation, midface hypoplasia and elliptocytosis chromosomal region gene 1	Nucleus	other	7.60564e-10	7.23063e-11	down	2.06852	-2.06852	-1.0486	1152
Cancer, Gastrointestinal Disease, Organismal Injury and Abnormalities	Digestive organ tumor	1.71e-37		0.461	AMN1	antagonist of mitotic exit network 1 homolog	Plasma Membrane	other	4.65153e-11	2.92203e-12	up	2.45825	2.45825	1.29763	1152
Cancer, Gastrointestinal Disease, Organismal Injury and Abnormalities	Digestive organ tumor	1.71e-37		0.461	ANG	angiogenin	Extracellular Space	enzyme	3.81506e-11	2.32265e-12	up	2.29127	2.29127	1.19615	1152
Cancer, Gastrointestinal Disease, Organismal Injury and Abnormalities	Digestive organ tumor	1.71e-37		0.461	ANGEL2	angel homolog 2	Nucleus	other	8.368e-09	1.07779e-09	down	2.04234	-2.04234	-1.03022	1152
Cancer, Gastrointestinal Disease, Organismal Injury and Abnormalities	Digestive organ tumor	1.71e-37		0.461	ANK1	ankyrin 1	Plasma Membrane	other	3.39763e-07	6.74779e-08	up	2.09132	2.09132	1.06441	1152
Cancer, Gastrointestinal Disease, Organismal Injury and Abnormalities	Digestive organ tumor	1.71e-37		0.461	ANKRD12	ankyrin repeat domain 12	Nucleus	other	8.77223e-10	8.48731e-11	down	3.4663	-3.4663	-1.7934	1152
Cancer, Gastrointestinal Disease, Organismal Injury and Abnormalities	Digestive organ tumor	1.71e-37		0.461	ANKRD13C	ankyrin repeat domain 13C	Cytoplasm	other	1.39318e-12	4.56415e-14	up	4.47979	4.47979	2.16343	1152
Cancer, Gastrointestinal Disease, Organismal Injury and Abnormalities	Digestive organ tumor	1.71e-37		0.461	ANKRD16	ankyrin repeat domain 16	Other	other	1.69145e-07	3.13847e-08	down	2.00326	-2.00326	-1.00235	1152
Cancer, Gastrointestinal Disease, Organismal Injury and Abnormalities	Digestive organ tumor	1.71e-37		0.461	ANKRD17	ankyrin repeat domain 17	Nucleus	other	2.84114e-11	1.64769e-12	down	2.31681	-2.31681	-1.21214	1152
Cancer, Gastrointestinal Disease, Organismal Injury and Abnormalities	Digestive organ tumor	1.71e-37		0.461	ANKRD36C	ankyrin repeat domain 36C	Other	other	1.17983e-10	8.5335e-12	down	2.02688	-2.02688	-1.01926	1152
Cancer, Gastrointestinal Disease, Organismal Injury and Abnormalities	Digestive organ tumor	1.71e-37		0.461	ANKRD49	ankyrin repeat domain 49	Nucleus	transcription regulator	1.87675e-11	1.01818e-12	down	2.07294	-2.07294	-1.05168	1152
Cancer, Gastrointestinal Disease, Organismal Injury and Abnormalities	Digestive organ tumor	1.71e-37		0.461	ANKS1A	ankyrin repeat and sterile alpha motif domain containing 1A	Cytoplasm	other	1.74413e-13	3.83741e-15	down	2.14549	-2.14549	-1.10131	1152
Cancer, Gastrointestinal Disease, Organismal Injury and Abnormalities	Digestive organ tumor	1.71e-37		0.461	ANP32A	acidic nuclear phosphoprotein 32 family member A	Other	other	6.72424e-12	3.02748e-13	down	2.72323	-2.72323	-1.44532	1152
Cancer, Gastrointestinal Disease, Organismal Injury and Abnormalities	Digestive organ tumor	1.71e-37		0.461	ANXA1	annexin A1	Plasma Membrane	enzyme	3.97415e-14	6.3426e-16	up	2.30186	2.30186	1.2028	1152
Cancer, Gastrointestinal Disease, Organismal Injury and Abnormalities	Digestive organ tumor	1.71e-37		0.461	AP4E1	adaptor related protein complex 4 epsilon 1 subunit	Cytoplasm	other	6.98197e-08	1.16581e-08	up	2.67928	2.67928	1.42185	1152
Cancer, Gastrointestinal Disease, Organismal Injury and Abnormalities	Digestive organ tumor	1.71e-37		0.461	APBB2	amyloid beta precursor protein binding family B member 2	Cytoplasm	other	1.87045e-10	1.46636e-11	down	3.33176	-3.33176	-1.73628	1152
Cancer, Gastrointestinal Disease, Organismal Injury and Abnormalities	Digestive organ tumor	1.71e-37		0.461	APC	APC, WNT signaling pathway regulator	Nucleus	enzyme	7.52204e-08	1.26799e-08	down	2.08765	-2.08765	-1.06188	1152
Cancer, Gastrointestinal Disease, Organismal Injury and Abnormalities	Digestive organ tumor	1.71e-37		0.461	APOBEC3A	apolipoprotein B mRNA editing enzyme catalytic subunit 3A	Cytoplasm	enzyme	1.56831e-16	4.67806e-19	up	2.47809	2.47809	1.30923	1152
Cancer, Gastrointestinal Disease, Organismal Injury and Abnormalities	Digestive organ tumor	1.71e-37		0.461	APPBP2	amyloid beta precursor protein binding protein 2	Cytoplasm	other	1.31296e-09	1.33692e-10	down	3.07161	-3.07161	-1.61899	1152
Cancer, Gastrointestinal Disease, Organismal Injury and Abnormalities	Digestive organ tumor	1.71e-37		0.461	AQP3	aquaporin 3 (Gill blood group)	Plasma Membrane	transporter	1.86344e-15	1.2542e-17	up	2.02372	2.02372	1.01701	1152
Cancer, Gastrointestinal Disease, Organismal Injury and Abnormalities	Digestive organ tumor	1.71e-37		0.461	ARHGAP29	Rho GTPase activating protein 29	Cytoplasm	other	4.69687e-11	2.9577e-12	up	2.48252	2.48252	1.3118	1152
Cancer, Gastrointestinal Disease, Organismal Injury and Abnormalities	Digestive organ tumor	1.71e-37		0.461	ARHGAP32	Rho GTPase activating protein 32	Cytoplasm	other	1.42639e-07	2.59212e-08	down	2.14064	-2.14064	-1.09804	1152
Cancer, Gastrointestinal Disease, Organismal Injury and Abnormalities	Digestive organ tumor	1.71e-37		0.461	ARHGAP35	Rho GTPase activating protein 35	Nucleus	transcription regulator	1.75981e-15	1.16651e-17	down	2.00267	-2.00267	-1.00193	1152
Cancer, Gastrointestinal Disease, Organismal Injury and Abnormalities	Digestive organ tumor	1.71e-37		0.461	ARHGEF12	Rho guanine nucleotide exchange factor 12	Cytoplasm	other	8.40031e-10	8.08035e-11	up	2.61585	2.61585	1.38728	1152
Cancer, Gastrointestinal Disease, Organismal Injury and Abnormalities	Digestive organ tumor	1.71e-37		0.461	ARHGEF2	Rho/Rac guanine nucleotide exchange factor 2	Cytoplasm	other	4.83978e-10	4.31365e-11	up	2.13358	2.13358	1.09327	1152
Cancer, Gastrointestinal Disease, Organismal Injury and Abnormalities	Digestive organ tumor	1.71e-37		0.461	ARHGEF9	Cdc42 guanine nucleotide exchange factor 9	Cytoplasm	other	2.6225e-10	2.14085e-11	down	2.44647	-2.44647	-1.2907	1152
Cancer, Gastrointestinal Disease, Organismal Injury and Abnormalities	Digestive organ tumor	1.71e-37		0.461	ARID5B	AT-rich interaction domain 5B	Nucleus	transcription regulator	1.29018e-15	7.54432e-18	down	2.64204	-2.64204	-1.40165	1152
Cancer, Gastrointestinal Disease, Organismal Injury and Abnormalities	Digestive organ tumor	1.71e-37		0.461	ARL4C	ADP ribosylation factor like GTPase 4C	Nucleus	enzyme	1.09948e-14	1.2948e-16	up	2.42581	2.42581	1.27847	1152
Cancer, Gastrointestinal Disease, Organismal Injury and Abnormalities	Digestive organ tumor	1.71e-37		0.461	ARMC8	armadillo repeat containing 8	Nucleus	other	1.68205e-09	1.78137e-10	down	2.32765	-2.32765	-1.21887	1152
Cancer, Gastrointestinal Disease, Organismal Injury and Abnormalities	Digestive organ tumor	1.71e-37		0.461	ARRDC3	arrestin domain containing 3	Plasma Membrane	other	8.49616e-14	1.59691e-15	up	5.14016	5.14016	2.36181	1152
Cancer, Gastrointestinal Disease, Organismal Injury and Abnormalities	Digestive organ tumor	1.71e-37		0.461	ARRDC4	arrestin domain containing 4	Plasma Membrane	other	9.67204e-12	4.6284e-13	up	3.13274	3.13274	1.64743	1152
Cancer, Gastrointestinal Disease, Organismal Injury and Abnormalities	Digestive organ tumor	1.71e-37		0.461	ASH1L	ASH1 like histone lysine methyltransferase	Nucleus	transcription regulator	1.39568e-11	7.15804e-13	down	2.60718	-2.60718	-1.38249	1152
Cancer, Gastrointestinal Disease, Organismal Injury and Abnormalities	Digestive organ tumor	1.71e-37		0.461	ASNS	asparagine synthetase (glutamine-hydrolyzing)	Cytoplasm	enzyme	8.12844e-21	2.07231e-25	up	6.2883	6.2883	2.65267	1152
Cancer, Gastrointestinal Disease, Organismal Injury and Abnormalities	Digestive organ tumor	1.71e-37		0.461	ASPM	abnormal spindle microtubule assembly	Nucleus	other	4.85212e-15	4.50278e-17	down	3.12372	-3.12372	-1.64327	1152
Cancer, Gastrointestinal Disease, Organismal Injury and Abnormalities	Digestive organ tumor	1.71e-37		0.461	ASXL2	additional sex combs like 2, transcriptional regulator	Extracellular Space	other	1.93832e-07	3.64843e-08	down	2.03327	-2.03327	-1.0238	1152
Cancer, Gastrointestinal Disease, Organismal Injury and Abnormalities	Digestive organ tumor	1.71e-37		0.461	ATF5	activating transcription factor 5	Nucleus	transcription regulator	6.25967e-14	1.08839e-15	up	3.19462	3.19462	1.67564	1152
Cancer, Gastrointestinal Disease, Organismal Injury and Abnormalities	Digestive organ tumor	1.71e-37		0.461	ATF7IP	activating transcription factor 7 interacting protein	Nucleus	transcription regulator	1.43403e-10	1.07779e-11	up	4.19184	4.19184	2.06758	1152
Cancer, Gastrointestinal Disease, Organismal Injury and Abnormalities	Digestive organ tumor	1.71e-37		0.461	ATG4B	autophagy related 4B cysteine peptidase	Cytoplasm	peptidase	5.79579e-12	2.52229e-13	down	2.68222	-2.68222	-1.42343	1152
Cancer, Gastrointestinal Disease, Organismal Injury and Abnormalities	Digestive organ tumor	1.71e-37		0.461	ATL3	atlastin GTPase 3	Cytoplasm	other	1.46584e-15	9.0064e-18	down	2.95057	-2.95057	-1.56099	1152
Cancer, Gastrointestinal Disease, Organismal Injury and Abnormalities	Digestive organ tumor	1.71e-37		0.461	ATM	ATM serine/threonine kinase	Nucleus	kinase	1.92213e-10	1.51079e-11	up	2.52849	2.52849	1.33828	1152
Cancer, Gastrointestinal Disease, Organismal Injury and Abnormalities	Digestive organ tumor	1.71e-37		0.461	ATP11A	ATPase phospholipid transporting 11A	Plasma Membrane	transporter	1.98534e-13	4.43897e-15	down	2.6086	-2.6086	-1.38328	1152
Cancer, Gastrointestinal Disease, Organismal Injury and Abnormalities	Digestive organ tumor	1.71e-37		0.461	ATP11C	ATPase phospholipid transporting 11C	Plasma Membrane	transporter	2.25421e-12	8.20673e-14	down	2.28407	-2.28407	-1.19161	1152
Cancer, Gastrointestinal Disease, Organismal Injury and Abnormalities	Digestive organ tumor	1.71e-37		0.461	ATP2B4	ATPase plasma membrane Ca2+ transporting 4	Plasma Membrane	transporter	9.14277e-13	2.74815e-14	up	4.69388	4.69388	2.23078	1152
Cancer, Gastrointestinal Disease, Organismal Injury and Abnormalities	Digestive organ tumor	1.71e-37		0.461	ATP6V1C1	ATPase H+ transporting V1 subunit C1	Cytoplasm	transporter	1.50317e-08	2.0928e-09	down	2.37046	-2.37046	-1.24517	1152
Cancer, Gastrointestinal Disease, Organismal Injury and Abnormalities	Digestive organ tumor	1.71e-37		0.461	ATP7A	ATPase copper transporting alpha	Plasma Membrane	transporter	4.80939e-10	4.28289e-11	down	2.51763	-2.51763	-1.33207	1152
Cancer, Gastrointestinal Disease, Organismal Injury and Abnormalities	Digestive organ tumor	1.71e-37		0.461	ATXN1	ataxin 1	Nucleus	transcription regulator	3.05463e-14	4.57136e-16	up	2.97768	2.97768	1.57419	1152
Cancer, Gastrointestinal Disease, Organismal Injury and Abnormalities	Digestive organ tumor	1.71e-37		0.461	AURKC	aurora kinase C	Nucleus	kinase	2.79155e-09	3.1585e-10	up	2.31317	2.31317	1.20987	1152
Cancer, Gastrointestinal Disease, Organismal Injury and Abnormalities	Digestive organ tumor	1.71e-37		0.461	AUTS2	AUTS2, activator of transcription and developmental regulator	Nucleus	other	1.11822e-08	1.49747e-09	up	2.05286	2.05286	1.03764	1152
Cancer, Gastrointestinal Disease, Organismal Injury and Abnormalities	Digestive organ tumor	1.71e-37		0.461	B3GALT6	beta-1,3-galactosyltransferase 6	Cytoplasm	enzyme	9.2507e-12	4.38668e-13	down	2.97304	-2.97304	-1.57194	1152
Cancer, Gastrointestinal Disease, Organismal Injury and Abnormalities	Digestive organ tumor	1.71e-37		0.461	BACE2	beta-site APP-cleaving enzyme 2	Cytoplasm	peptidase	1.8489e-12	6.52376e-14	down	2.08468	-2.08468	-1.05982	1152
Cancer, Gastrointestinal Disease, Organismal Injury and Abnormalities	Digestive organ tumor	1.71e-37		0.461	BACH1	BTB domain and CNC homolog 1	Nucleus	transcription regulator	9.23827e-13	2.78863e-14	up	2.03087	2.03087	1.0221	1152
Cancer, Gastrointestinal Disease, Organismal Injury and Abnormalities	Digestive organ tumor	1.71e-37		0.461	BAIAP2L1	BAI1 associated protein 2 like 1	Cytoplasm	other	9.30083e-16	4.86098e-18	up	2.36164	2.36164	1.23979	1152
Cancer, Gastrointestinal Disease, Organismal Injury and Abnormalities	Digestive organ tumor	1.71e-37		0.461	BAZ1A	bromodomain adjacent to zinc finger domain 1A	Nucleus	other	3.59997e-14	5.60774e-16	down	2.5723	-2.5723	-1.36306	1152
Cancer, Gastrointestinal Disease, Organismal Injury and Abnormalities	Digestive organ tumor	1.71e-37		0.461	BCAR3	BCAR3, NSP family adaptor protein	Cytoplasm	other	2.43241e-07	4.68696e-08	up	2.13342	2.13342	1.09317	1152
Cancer, Gastrointestinal Disease, Organismal Injury and Abnormalities	Digestive organ tumor	1.71e-37		0.461	BCDIN3D	BCDIN3 domain containing RNA methyltransferase	Cytoplasm	enzyme	7.64437e-12	3.49828e-13	down	3.62977	-3.62977	-1.85988	1152
Cancer, Gastrointestinal Disease, Organismal Injury and Abnormalities	Digestive organ tumor	1.71e-37		0.461	BCL2L11	BCL2 like 11	Cytoplasm	other	1.02685e-09	1.01339e-10	up	2.20474	2.20474	1.14061	1152
Cancer, Gastrointestinal Disease, Organismal Injury and Abnormalities	Digestive organ tumor	1.71e-37		0.461	BCL2L13	BCL2 like 13	Cytoplasm	other	2.47967e-11	1.40976e-12	down	2.18509	-2.18509	-1.12769	1152
Cancer, Gastrointestinal Disease, Organismal Injury and Abnormalities	Digestive organ tumor	1.71e-37		0.461	BCL6	B cell CLL/lymphoma 6	Nucleus	transcription regulator	3.19693e-11	1.89377e-12	up	2.39469	2.39469	1.25984	1152
Cancer, Gastrointestinal Disease, Organismal Injury and Abnormalities	Digestive organ tumor	1.71e-37		0.461	BCR	BCR, RhoGEF and GTPase activating protein	Cytoplasm	kinase	2.79496e-09	3.16379e-10	down	2.36509	-2.36509	-1.2419	1152
Cancer, Gastrointestinal Disease, Organismal Injury and Abnormalities	Digestive organ tumor	1.71e-37		0.461	BCS1L	BCS1 homolog, ubiquinol-cytochrome c reductase complex chaperone	Cytoplasm	other	7.44017e-09	9.46713e-10	down	2.13371	-2.13371	-1.09336	1152
Cancer, Gastrointestinal Disease, Organismal Injury and Abnormalities	Digestive organ tumor	1.71e-37		0.461	BEND3	BEN domain containing 3	Nucleus	other	1.02707e-09	1.01387e-10	down	2.70748	-2.70748	-1.43695	1152
Cancer, Gastrointestinal Disease, Organismal Injury and Abnormalities	Digestive organ tumor	1.71e-37		0.461	BFAR	bifunctional apoptosis regulator	Cytoplasm	enzyme	2.70052e-13	6.3685e-15	down	2.29191	-2.29191	-1.19655	1152
Cancer, Gastrointestinal Disease, Organismal Injury and Abnormalities	Digestive organ tumor	1.71e-37		0.461	BID	BH3 interacting domain death agonist	Cytoplasm	other	2.58401e-08	3.83676e-09	down	2.22235	-2.22235	-1.15209	1152
Cancer, Gastrointestinal Disease, Organismal Injury and Abnormalities	Digestive organ tumor	1.71e-37		0.461	BIRC3	baculoviral IAP repeat containing 3	Cytoplasm	enzyme	8.83103e-09	1.14531e-09	up	2.16593	2.16593	1.11499	1152
Cancer, Gastrointestinal Disease, Organismal Injury and Abnormalities	Digestive organ tumor	1.71e-37		0.461	BLZF1	basic leucine zipper nuclear factor 1	Cytoplasm	transcription regulator	3.8188e-11	2.3259e-12	up	3.41432	3.41432	1.7716	1152
Cancer, Gastrointestinal Disease, Organismal Injury and Abnormalities	Digestive organ tumor	1.71e-37		0.461	BMP2K	BMP2 inducible kinase	Nucleus	kinase	1.54112e-12	5.17454e-14	up	2.3916	2.3916	1.25798	1152
Cancer, Gastrointestinal Disease, Organismal Injury and Abnormalities	Digestive organ tumor	1.71e-37		0.461	BMPR2	bone morphogenetic protein receptor type 2	Plasma Membrane	kinase	2.36517e-18	1.32658e-21	down	10.6878	-10.6878	-3.4179	1152
Cancer, Gastrointestinal Disease, Organismal Injury and Abnormalities	Digestive organ tumor	1.71e-37		0.461	BNIP3L	BCL2 interacting protein 3 like	Cytoplasm	other	5.78251e-17	1.1929e-19	up	3.52599	3.52599	1.81803	1152
Cancer, Gastrointestinal Disease, Organismal Injury and Abnormalities	Digestive organ tumor	1.71e-37		0.461	BPTF	bromodomain PHD finger transcription factor	Nucleus	transcription regulator	2.10828e-14	2.90449e-16	down	5.2916	-5.2916	-2.4037	1152
Cancer, Gastrointestinal Disease, Organismal Injury and Abnormalities	Digestive organ tumor	1.71e-37		0.461	BTBD7	BTB domain containing 7	Nucleus	other	2.55606e-15	1.90936e-17	down	5.26866	-5.26866	-2.39744	1152
Cancer, Gastrointestinal Disease, Organismal Injury and Abnormalities	Digestive organ tumor	1.71e-37		0.461	BTG1	BTG anti-proliferation factor 1	Nucleus	transcription regulator	3.94134e-14	6.27012e-16	up	2.42751	2.42751	1.27948	1152
Cancer, Gastrointestinal Disease, Organismal Injury and Abnormalities	Digestive organ tumor	1.71e-37		0.461	C11orf58	chromosome 11 open reading frame 58	Other	other	1.13639e-10	8.15266e-12	down	2.74378	-2.74378	-1.45616	1152
Cancer, Gastrointestinal Disease, Organismal Injury and Abnormalities	Digestive organ tumor	1.71e-37		0.461	C12orf65	chromosome 12 open reading frame 65	Other	other	8.44587e-10	8.12848e-11	down	2.61923	-2.61923	-1.38914	1152
Cancer, Gastrointestinal Disease, Organismal Injury and Abnormalities	Digestive organ tumor	1.71e-37		0.461	C14orf93	chromosome 14 open reading frame 93	Other	other	7.39504e-09	9.40594e-10	down	2.18304	-2.18304	-1.12634	1152
Cancer, Gastrointestinal Disease, Organismal Injury and Abnormalities	Digestive organ tumor	1.71e-37		0.461	C17orf80	chromosome 17 open reading frame 80	Cytoplasm	other	2.53246e-11	1.44495e-12	down	3.01269	-3.01269	-1.59105	1152
Cancer, Gastrointestinal Disease, Organismal Injury and Abnormalities	Digestive organ tumor	1.71e-37		0.461	C1GALT1C1	C1GALT1 specific chaperone 1	Cytoplasm	other	1.78361e-10	1.38782e-11	down	2.26929	-2.26929	-1.18224	1152
Cancer, Gastrointestinal Disease, Organismal Injury and Abnormalities	Digestive organ tumor	1.71e-37		0.461	C1orf116	chromosome 1 open reading frame 116	Cytoplasm	other	1.07472e-13	2.13169e-15	down	3.17011	-3.17011	-1.66453	1152
Cancer, Gastrointestinal Disease, Organismal Injury and Abnormalities	Digestive organ tumor	1.71e-37		0.461	C1orf131	chromosome 1 open reading frame 131	Nucleus	other	4.99592e-15	4.7596e-17	down	3.81657	-3.81657	-1.93228	1152
Cancer, Gastrointestinal Disease, Organismal Injury and Abnormalities	Digestive organ tumor	1.71e-37		0.461	C1orf74	chromosome 1 open reading frame 74	Other	other	4.88777e-08	7.82312e-09	down	2.04946	-2.04946	-1.03524	1152
Cancer, Gastrointestinal Disease, Organismal Injury and Abnormalities	Digestive organ tumor	1.71e-37		0.461	C1RL	complement C1r subcomponent like	Extracellular Space	peptidase	1.11122e-13	2.22674e-15	down	4.8099	-4.8099	-2.26601	1152
Cancer, Gastrointestinal Disease, Organismal Injury and Abnormalities	Digestive organ tumor	1.71e-37		0.461	C21orf33/LOC102724023	chromosome 21 open reading frame 33	Cytoplasm	other	2.53964e-15	1.88414e-17	down	2.82284	-2.82284	-1.49715	1152
Cancer, Gastrointestinal Disease, Organismal Injury and Abnormalities	Digestive organ tumor	1.71e-37		0.461	C21orf91	chromosome 21 open reading frame 91	Other	other	1.3946e-10	1.0414e-11	down	3.5927	-3.5927	-1.84507	1152
Cancer, Gastrointestinal Disease, Organismal Injury and Abnormalities	Digestive organ tumor	1.71e-37		0.461	C2orf68	chromosome 2 open reading frame 68	Other	other	5.52347e-11	3.5613e-12	down	4.12527	-4.12527	-2.04449	1152
Cancer, Gastrointestinal Disease, Organismal Injury and Abnormalities	Digestive organ tumor	1.71e-37		0.461	C3orf62	chromosome 3 open reading frame 62	Other	other	7.06082e-09	8.93584e-10	down	2.99899	-2.99899	-1.58448	1152
Cancer, Gastrointestinal Disease, Organismal Injury and Abnormalities	Digestive organ tumor	1.71e-37		0.461	C4BPB	complement component 4 binding protein beta	Extracellular Space	other	2.0349e-17	3.09832e-20	up	2.44969	2.44969	1.2926	1152
Cancer, Gastrointestinal Disease, Organismal Injury and Abnormalities	Digestive organ tumor	1.71e-37		0.461	C5orf51	chromosome 5 open reading frame 51	Other	other	1.92534e-11	1.04896e-12	down	2.10984	-2.10984	-1.07713	1152
Cancer, Gastrointestinal Disease, Organismal Injury and Abnormalities	Digestive organ tumor	1.71e-37		0.461	C7orf25	chromosome 7 open reading frame 25	Other	other	2.58401e-08	3.83657e-09	down	2.36061	-2.36061	-1.23916	1152
Cancer, Gastrointestinal Disease, Organismal Injury and Abnormalities	Digestive organ tumor	1.71e-37		0.461	C7orf49	chromosome 7 open reading frame 49	Other	other	5.3257e-15	5.20024e-17	down	2.50322	-2.50322	-1.32378	1152
Cancer, Gastrointestinal Disease, Organismal Injury and Abnormalities	Digestive organ tumor	1.71e-37		0.461	CA2	carbonic anhydrase 2	Cytoplasm	enzyme	1.205e-15	6.85079e-18	up	13.3088	13.3088	3.73431	1152
Cancer, Gastrointestinal Disease, Organismal Injury and Abnormalities	Digestive organ tumor	1.71e-37		0.461	CACNG6	calcium voltage-gated channel auxiliary subunit gamma 6	Plasma Membrane	ion channel	6.57948e-15	6.77675e-17	up	2.20156	2.20156	1.13852	1152
Cancer, Gastrointestinal Disease, Organismal Injury and Abnormalities	Digestive organ tumor	1.71e-37		0.461	CALCOCO2	calcium binding and coiled-coil domain 2	Nucleus	other	1.01371e-13	1.99506e-15	up	2.41079	2.41079	1.26951	1152
Cancer, Gastrointestinal Disease, Organismal Injury and Abnormalities	Digestive organ tumor	1.71e-37		0.461	CALM1 (includes others)	calmodulin 1	Cytoplasm	other	4.99592e-15	4.72288e-17	down	3.17888	-3.17888	-1.66852	1152
Cancer, Gastrointestinal Disease, Organismal Injury and Abnormalities	Digestive organ tumor	1.71e-37		0.461	CALML4	calmodulin like 4	Other	other	3.08116e-08	4.66447e-09	down	2.14176	-2.14176	-1.0988	1152
Cancer, Gastrointestinal Disease, Organismal Injury and Abnormalities	Digestive organ tumor	1.71e-37		0.461	CAMK2D	calcium/calmodulin dependent protein kinase II delta	Cytoplasm	kinase	3.53641e-13	8.73645e-15	down	3.33521	-3.33521	-1.73778	1152
Cancer, Gastrointestinal Disease, Organismal Injury and Abnormalities	Digestive organ tumor	1.71e-37		0.461	CAMK2N1	calcium/calmodulin dependent protein kinase II inhibitor 1	Plasma Membrane	kinase	1.17565e-16	3.08718e-19	up	2.15826	2.15826	1.10987	1152
Cancer, Gastrointestinal Disease, Organismal Injury and Abnormalities	Digestive organ tumor	1.71e-37		0.461	CAPN10	calpain 10	Cytoplasm	peptidase	8.61427e-12	4.03657e-13	up	2.58883	2.58883	1.3723	1152
Cancer, Gastrointestinal Disease, Organismal Injury and Abnormalities	Digestive organ tumor	1.71e-37		0.461	CAPN8	calpain 8	Cytoplasm	peptidase	5.52316e-12	2.38956e-13	up	3.41851	3.41851	1.77337	1152
Cancer, Gastrointestinal Disease, Organismal Injury and Abnormalities	Digestive organ tumor	1.71e-37		0.461	CAPRIN2	caprin family member 2	Cytoplasm	other	2.79946e-13	6.65179e-15	up	2.64754	2.64754	1.40465	1152
Cancer, Gastrointestinal Disease, Organismal Injury and Abnormalities	Digestive organ tumor	1.71e-37		0.461	CARD6	caspase recruitment domain family member 6	Cytoplasm	other	7.91586e-08	1.34306e-08	down	2.07983	-2.07983	-1.05646	1152
Cancer, Gastrointestinal Disease, Organismal Injury and Abnormalities	Digestive organ tumor	1.71e-37		0.461	CARS	cysteinyl-tRNA synthetase	Cytoplasm	enzyme	1.06132e-13	2.10241e-15	up	2.47775	2.47775	1.30903	1152
Cancer, Gastrointestinal Disease, Organismal Injury and Abnormalities	Digestive organ tumor	1.71e-37		0.461	CASK	calcium/calmodulin dependent serine protein kinase	Plasma Membrane	kinase	3.08888e-11	1.81592e-12	down	2.63471	-2.63471	-1.39765	1152
Cancer, Gastrointestinal Disease, Organismal Injury and Abnormalities	Digestive organ tumor	1.71e-37		0.461	CASP4	caspase 4	Cytoplasm	peptidase	9.79296e-08	1.70398e-08	up	2.20669	2.20669	1.14188	1152
Cancer, Gastrointestinal Disease, Organismal Injury and Abnormalities	Digestive organ tumor	1.71e-37		0.461	CAST	calpastatin	Cytoplasm	peptidase	2.55267e-11	1.45843e-12	up	2.51544	2.51544	1.33081	1152
Cancer, Gastrointestinal Disease, Organismal Injury and Abnormalities	Digestive organ tumor	1.71e-37		0.461	CAV1	caveolin 1	Plasma Membrane	transmembrane receptor	6.25536e-13	1.74947e-14	up	2.58512	2.58512	1.37023	1152
Cancer, Gastrointestinal Disease, Organismal Injury and Abnormalities	Digestive organ tumor	1.71e-37		0.461	CBX4	chromobox 4	Nucleus	transcription regulator	2.68467e-15	2.04649e-17	up	3.42501	3.42501	1.77611	1152
Cancer, Gastrointestinal Disease, Organismal Injury and Abnormalities	Digestive organ tumor	1.71e-37		0.461	CBX5	chromobox 5	Nucleus	transcription regulator	8.50739e-14	1.605e-15	down	2.62538	-2.62538	-1.39253	1152
Cancer, Gastrointestinal Disease, Organismal Injury and Abnormalities	Digestive organ tumor	1.71e-37		0.461	CCDC113	coiled-coil domain containing 113	Cytoplasm	other	2.41789e-09	2.68641e-10	down	3.55777	-3.55777	-1.83097	1152
Cancer, Gastrointestinal Disease, Organismal Injury and Abnormalities	Digestive organ tumor	1.71e-37		0.461	CCDC28A	coiled-coil domain containing 28A	Other	other	1.1668e-13	2.35893e-15	up	2.24222	2.24222	1.16493	1152
Cancer, Gastrointestinal Disease, Organismal Injury and Abnormalities	Digestive organ tumor	1.71e-37		0.461	CCDC6	coiled-coil domain containing 6	Cytoplasm	other	2.38058e-09	2.63888e-10	up	2.22963	2.22963	1.1568	1152
Cancer, Gastrointestinal Disease, Organismal Injury and Abnormalities	Digestive organ tumor	1.71e-37		0.461	CCDC86	coiled-coil domain containing 86	Nucleus	other	7.97033e-10	7.63424e-11	down	2.25654	-2.25654	-1.17411	1152
Cancer, Gastrointestinal Disease, Organismal Injury and Abnormalities	Digestive organ tumor	1.71e-37		0.461	CCDC93	coiled-coil domain containing 93	Extracellular Space	other	3.37252e-13	8.27138e-15	up	3.1568	3.1568	1.65846	1152
Cancer, Gastrointestinal Disease, Organismal Injury and Abnormalities	Digestive organ tumor	1.71e-37		0.461	CCK	cholecystokinin	Extracellular Space	other	1.68911e-16	5.17865e-19	up	4.56122	4.56122	2.18942	1152
Cancer, Gastrointestinal Disease, Organismal Injury and Abnormalities	Digestive organ tumor	1.71e-37		0.461	CCNB3	cyclin B3	Nucleus	other	5.63793e-14	9.52568e-16	up	3.5418	3.5418	1.82448	1152
Cancer, Gastrointestinal Disease, Organismal Injury and Abnormalities	Digestive organ tumor	1.71e-37		0.461	CCNF	cyclin F	Nucleus	enzyme	3.25351e-12	1.27962e-13	down	2.09979	-2.09979	-1.07024	1152
Cancer, Gastrointestinal Disease, Organismal Injury and Abnormalities	Digestive organ tumor	1.71e-37		0.461	CCNG2	cyclin G2	Nucleus	other	8.50472e-14	1.60233e-15	up	2.37244	2.37244	1.24637	1152
Cancer, Gastrointestinal Disease, Organismal Injury and Abnormalities	Digestive organ tumor	1.71e-37		0.461	CCNQ	cyclin Q	Other	other	3.90285e-11	2.38505e-12	down	2.10732	-2.10732	-1.07541	1152
Cancer, Gastrointestinal Disease, Organismal Injury and Abnormalities	Digestive organ tumor	1.71e-37		0.461	CCNYL1	cyclin Y like 1	Plasma Membrane	other	6.81741e-12	3.07639e-13	down	2.28234	-2.28234	-1.19051	1152
Cancer, Gastrointestinal Disease, Organismal Injury and Abnormalities	Digestive organ tumor	1.71e-37		0.461	CCPG1	cell cycle progression 1	Other	other	1.79716e-12	6.2721e-14	up	2.70487	2.70487	1.43556	1152
Cancer, Gastrointestinal Disease, Organismal Injury and Abnormalities	Digestive organ tumor	1.71e-37		0.461	CCSER2	coiled-coil serine rich protein 2	Other	other	1.34484e-14	1.64916e-16	down	3.27463	-3.27463	-1.71133	1152
Cancer, Gastrointestinal Disease, Organismal Injury and Abnormalities	Digestive organ tumor	1.71e-37		0.461	CCT5	chaperonin containing TCP1 subunit 5	Cytoplasm	other	5.36924e-09	6.56097e-10	down	2.42897	-2.42897	-1.28035	1152
Cancer, Gastrointestinal Disease, Organismal Injury and Abnormalities	Digestive organ tumor	1.71e-37		0.461	CD44	CD44 molecule (Indian blood group)	Plasma Membrane	other	1.24837e-07	2.23646e-08	down	2.19728	-2.19728	-1.13572	1152
Cancer, Gastrointestinal Disease, Organismal Injury and Abnormalities	Digestive organ tumor	1.71e-37		0.461	CD55	CD55 molecule (Cromer blood group)	Plasma Membrane	other	6.75656e-15	7.02803e-17	up	2.79732	2.79732	1.48404	1152
Cancer, Gastrointestinal Disease, Organismal Injury and Abnormalities	Digestive organ tumor	1.71e-37		0.461	CD59	CD59 molecule (CD59 blood group)	Plasma Membrane	other	1.06495e-17	1.19462e-20	up	3.17411	3.17411	1.66635	1152
Cancer, Gastrointestinal Disease, Organismal Injury and Abnormalities	Digestive organ tumor	1.71e-37		0.461	CD83	CD83 molecule	Plasma Membrane	transmembrane receptor	3.21916e-09	3.71126e-10	up	2.03056	2.03056	1.02188	1152
Cancer, Gastrointestinal Disease, Organismal Injury and Abnormalities	Digestive organ tumor	1.71e-37		0.461	CDC16	cell division cycle 16	Nucleus	other	1.81996e-14	2.42948e-16	up	2.37355	2.37355	1.24705	1152
Cancer, Gastrointestinal Disease, Organismal Injury and Abnormalities	Digestive organ tumor	1.71e-37		0.461	CDC6	cell division cycle 6	Nucleus	other	4.26607e-15	3.71965e-17	up	2.21253	2.21253	1.1457	1152
Cancer, Gastrointestinal Disease, Organismal Injury and Abnormalities	Digestive organ tumor	1.71e-37		0.461	CDCP1	CUB domain containing protein 1	Plasma Membrane	other	8.56981e-13	2.54752e-14	down	2.61926	-2.61926	-1.38916	1152
Cancer, Gastrointestinal Disease, Organismal Injury and Abnormalities	Digestive organ tumor	1.71e-37		0.461	CDK6	cyclin dependent kinase 6	Nucleus	kinase	2.24744e-17	3.55245e-20	down	3.92299	-3.92299	-1.97195	1152
Cancer, Gastrointestinal Disease, Organismal Injury and Abnormalities	Digestive organ tumor	1.71e-37		0.461	CDKN2D	cyclin dependent kinase inhibitor 2D	Cytoplasm	transcription regulator	4.59797e-13	1.21209e-14	up	2.68898	2.68898	1.42706	1152
Cancer, Gastrointestinal Disease, Organismal Injury and Abnormalities	Digestive organ tumor	1.71e-37		0.461	CEACAM6	carcinoembryonic antigen related cell adhesion molecule 6	Plasma Membrane	other	4.76877e-17	9.48308e-20	up	2.71835	2.71835	1.44273	1152
Cancer, Gastrointestinal Disease, Organismal Injury and Abnormalities	Digestive organ tumor	1.71e-37		0.461	CEBPB	CCAAT/enhancer binding protein beta	Nucleus	transcription regulator	1.80281e-14	2.37623e-16	up	2.03533	2.03533	1.02526	1152
Cancer, Gastrointestinal Disease, Organismal Injury and Abnormalities	Digestive organ tumor	1.71e-37		0.461	CELA3B	chymotrypsin like elastase family member 3B	Other	peptidase	6.39368e-08	1.05415e-08	up	2.03972	2.03972	1.02837	1152
Cancer, Gastrointestinal Disease, Organismal Injury and Abnormalities	Digestive organ tumor	1.71e-37		0.461	CEP128	centrosomal protein 128	Cytoplasm	other	3.53213e-07	7.04913e-08	up	2.40308	2.40308	1.26489	1152
Cancer, Gastrointestinal Disease, Organismal Injury and Abnormalities	Digestive organ tumor	1.71e-37		0.461	CEP192	centrosomal protein 192	Cytoplasm	other	1.59859e-10	1.22307e-11	down	2.19005	-2.19005	-1.13097	1152
Cancer, Gastrointestinal Disease, Organismal Injury and Abnormalities	Digestive organ tumor	1.71e-37		0.461	CFLAR	CASP8 and FADD like apoptosis regulator	Cytoplasm	other	1.43206e-15	8.61628e-18	up	2.24343	2.24343	1.16571	1152
Cancer, Gastrointestinal Disease, Organismal Injury and Abnormalities	Digestive organ tumor	1.71e-37		0.461	CFTR	cystic fibrosis transmembrane conductance regulator	Plasma Membrane	ion channel	4.41856e-17	8.67401e-20	down	3.73277	-3.73277	-1.90025	1152
Cancer, Gastrointestinal Disease, Organismal Injury and Abnormalities	Digestive organ tumor	1.71e-37		0.461	CHAC1	ChaC glutathione specific gamma-glutamylcyclotransferase 1	Cytoplasm	enzyme	1.81131e-13	4.01755e-15	up	2.28072	2.28072	1.18949	1152
Cancer, Gastrointestinal Disease, Organismal Injury and Abnormalities	Digestive organ tumor	1.71e-37		0.461	CHD4	chromodomain helicase DNA binding protein 4	Nucleus	enzyme	2.56309e-15	1.92114e-17	down	2.55054	-2.55054	-1.3508	1152
Cancer, Gastrointestinal Disease, Organismal Injury and Abnormalities	Digestive organ tumor	1.71e-37		0.461	CHI3L1	chitinase 3 like 1	Extracellular Space	enzyme	1.44676e-15	8.74162e-18	up	4.91831	4.91831	2.29816	1152
Cancer, Gastrointestinal Disease, Organismal Injury and Abnormalities	Digestive organ tumor	1.71e-37		0.461	CHKA	choline kinase alpha	Cytoplasm	kinase	2.11436e-15	1.46082e-17	down	2.51624	-2.51624	-1.33127	1152
Cancer, Gastrointestinal Disease, Organismal Injury and Abnormalities	Digestive organ tumor	1.71e-37		0.461	CHST14	carbohydrate sulfotransferase 14	Cytoplasm	enzyme	5.32239e-11	3.41673e-12	down	2.31462	-2.31462	-1.21078	1152
Cancer, Gastrointestinal Disease, Organismal Injury and Abnormalities	Digestive organ tumor	1.71e-37		0.461	CIAO1	cytosolic iron-sulfur assembly component 1	Nucleus	transcription regulator	1.60957e-13	3.46339e-15	down	3.3928	-3.3928	-1.76248	1152
Cancer, Gastrointestinal Disease, Organismal Injury and Abnormalities	Digestive organ tumor	1.71e-37		0.461	CLCN4	chloride voltage-gated channel 4	Plasma Membrane	ion channel	1.34169e-11	6.82227e-13	down	2.62898	-2.62898	-1.3945	1152
Cancer, Gastrointestinal Disease, Organismal Injury and Abnormalities	Digestive organ tumor	1.71e-37		0.461	CLDN1	claudin 1	Plasma Membrane	other	1.03436e-13	2.03845e-15	up	2.6909	2.6909	1.42809	1152
Cancer, Gastrointestinal Disease, Organismal Injury and Abnormalities	Digestive organ tumor	1.71e-37		0.461	CLDN2	claudin 2	Plasma Membrane	other	1.82455e-07	3.41475e-08	down	2.02647	-2.02647	-1.01897	1152
Cancer, Gastrointestinal Disease, Organismal Injury and Abnormalities	Digestive organ tumor	1.71e-37		0.461	CLEC16A	C-type lectin domain containing 16A	Cytoplasm	other	3.98139e-10	3.45925e-11	down	2.13825	-2.13825	-1.09643	1152
Cancer, Gastrointestinal Disease, Organismal Injury and Abnormalities	Digestive organ tumor	1.71e-37		0.461	CLEC4A	C-type lectin domain family 4 member A	Plasma Membrane	transmembrane receptor	7.07645e-08	1.18314e-08	up	2.17754	2.17754	1.1227	1152
Cancer, Gastrointestinal Disease, Organismal Injury and Abnormalities	Digestive organ tumor	1.71e-37		0.461	CLIP4	CAP-Gly domain containing linker protein family member 4	Other	other	7.04298e-09	8.90967e-10	up	2.15497	2.15497	1.10767	1152
Cancer, Gastrointestinal Disease, Organismal Injury and Abnormalities	Digestive organ tumor	1.71e-37		0.461	CLK1	CDC like kinase 1	Nucleus	kinase	1.34621e-12	4.39309e-14	up	2.13254	2.13254	1.09257	1152
Cancer, Gastrointestinal Disease, Organismal Injury and Abnormalities	Digestive organ tumor	1.71e-37		0.461	CLMN	calmin	Cytoplasm	other	7.55093e-10	7.17092e-11	down	2.61473	-2.61473	-1.38666	1152
Cancer, Gastrointestinal Disease, Organismal Injury and Abnormalities	Digestive organ tumor	1.71e-37		0.461	CLN5	CLN5, intracellular trafficking protein	Cytoplasm	other	9.22201e-09	1.20236e-09	down	2.1651	-2.1651	-1.11443	1152
Cancer, Gastrointestinal Disease, Organismal Injury and Abnormalities	Digestive organ tumor	1.71e-37		0.461	CLRN3	clarin 3	Cytoplasm	other	1.24483e-11	6.22986e-13	down	3.53307	-3.53307	-1.82092	1152
Cancer, Gastrointestinal Disease, Organismal Injury and Abnormalities	Digestive organ tumor	1.71e-37		0.461	CLU	clusterin	Cytoplasm	other	1.37993e-14	1.70626e-16	up	2.6103	2.6103	1.38422	1152
Cancer, Gastrointestinal Disease, Organismal Injury and Abnormalities	Digestive organ tumor	1.71e-37		0.461	CLYBL	citrate lyase beta like	Cytoplasm	enzyme	3.23649e-07	6.39228e-08	down	2.31045	-2.31045	-1.20817	1152
Cancer, Gastrointestinal Disease, Organismal Injury and Abnormalities	Digestive organ tumor	1.71e-37		0.461	CMPK2	cytidine/uridine monophosphate kinase 2	Cytoplasm	kinase	1.27271e-08	1.72846e-09	down	2.4923	-2.4923	-1.31748	1152
Cancer, Gastrointestinal Disease, Organismal Injury and Abnormalities	Digestive organ tumor	1.71e-37		0.461	CNST	consortin, connexin sorting protein	Cytoplasm	other	1.89132e-09	2.03675e-10	down	2.6114	-2.6114	-1.38482	1152
Cancer, Gastrointestinal Disease, Organismal Injury and Abnormalities	Digestive organ tumor	1.71e-37		0.461	COBL	cordon-bleu WH2 repeat protein	Plasma Membrane	other	8.47714e-15	9.37967e-17	down	2.87316	-2.87316	-1.52264	1152
Cancer, Gastrointestinal Disease, Organismal Injury and Abnormalities	Digestive organ tumor	1.71e-37		0.461	COG2	component of oligomeric golgi complex 2	Cytoplasm	transporter	1.5231e-12	5.09459e-14	down	2.53045	-2.53045	-1.33939	1152
Cancer, Gastrointestinal Disease, Organismal Injury and Abnormalities	Digestive organ tumor	1.71e-37		0.461	COG3	component of oligomeric golgi complex 3	Cytoplasm	transporter	2.02793e-06	4.80667e-07	up	2.2805	2.2805	1.18935	1152
Cancer, Gastrointestinal Disease, Organismal Injury and Abnormalities	Digestive organ tumor	1.71e-37		0.461	COL17A1	collagen type XVII alpha 1 chain	Extracellular Space	other	5.6632e-14	9.5869e-16	up	2.73746	2.73746	1.45284	1152
Cancer, Gastrointestinal Disease, Organismal Injury and Abnormalities	Digestive organ tumor	1.71e-37		0.461	COL4A1	collagen type IV alpha 1 chain	Extracellular Space	other	1.92477e-08	2.75437e-09	up	2.04658	2.04658	1.03322	1152
Cancer, Gastrointestinal Disease, Organismal Injury and Abnormalities	Digestive organ tumor	1.71e-37		0.461	COMMD8	COMM domain containing 8	Other	other	1.44475e-10	1.08769e-11	down	2.25509	-2.25509	-1.17318	1152
Cancer, Gastrointestinal Disease, Organismal Injury and Abnormalities	Digestive organ tumor	1.71e-37		0.461	COQ5	coenzyme Q5, methyltransferase	Cytoplasm	enzyme	3.26969e-10	2.77587e-11	down	2.33561	-2.33561	-1.2238	1152
Cancer, Gastrointestinal Disease, Organismal Injury and Abnormalities	Digestive organ tumor	1.71e-37		0.461	CORO2A	coronin 2A	Cytoplasm	other	1.49532e-15	9.30193e-18	down	6.81017	-6.81017	-2.76769	1152
Cancer, Gastrointestinal Disease, Organismal Injury and Abnormalities	Digestive organ tumor	1.71e-37		0.461	COX19	COX19, cytochrome c oxidase assembly factor	Cytoplasm	other	2.81709e-08	4.21227e-09	down	2.04687	-2.04687	-1.03342	1152
Cancer, Gastrointestinal Disease, Organismal Injury and Abnormalities	Digestive organ tumor	1.71e-37		0.461	CPA2	carboxypeptidase A2	Extracellular Space	peptidase	6.60036e-11	4.38352e-12	up	2.68817	2.68817	1.42663	1152
Cancer, Gastrointestinal Disease, Organismal Injury and Abnormalities	Digestive organ tumor	1.71e-37		0.461	CPA4	carboxypeptidase A4	Extracellular Space	peptidase	2.25881e-09	2.4895e-10	up	2.08673	2.08673	1.06124	1152
Cancer, Gastrointestinal Disease, Organismal Injury and Abnormalities	Digestive organ tumor	1.71e-37		0.461	CPEB4	cytoplasmic polyadenylation element binding protein 4	Plasma Membrane	other	1.06839e-11	5.2111e-13	up	2.41876	2.41876	1.27427	1152
Cancer, Gastrointestinal Disease, Organismal Injury and Abnormalities	Digestive organ tumor	1.71e-37		0.461	CPNE1	copine 1	Nucleus	transporter	9.95364e-13	3.05532e-14	down	2.05627	-2.05627	-1.04003	1152
Cancer, Gastrointestinal Disease, Organismal Injury and Abnormalities	Digestive organ tumor	1.71e-37		0.461	CPSF6	cleavage and polyadenylation specific factor 6	Nucleus	other	1.3167e-16	3.59186e-19	down	5.08064	-5.08064	-2.34501	1152
Cancer, Gastrointestinal Disease, Organismal Injury and Abnormalities	Digestive organ tumor	1.71e-37		0.461	CRADD	CASP2 and RIPK1 domain containing adaptor with death domain	Cytoplasm	other	8.6564e-12	4.05852e-13	up	2.1034	2.1034	1.07272	1152
Cancer, Gastrointestinal Disease, Organismal Injury and Abnormalities	Digestive organ tumor	1.71e-37		0.461	CREB3L2	cAMP responsive element binding protein 3 like 2	Nucleus	transcription regulator	5.22944e-15	5.03959e-17	up	4.80149	4.80149	2.26348	1152
Cancer, Gastrointestinal Disease, Organismal Injury and Abnormalities	Digestive organ tumor	1.71e-37		0.461	CREB5	cAMP responsive element binding protein 5	Nucleus	transcription regulator	1.43104e-12	4.72087e-14	up	2.32804	2.32804	1.21911	1152
Cancer, Gastrointestinal Disease, Organismal Injury and Abnormalities	Digestive organ tumor	1.71e-37		0.461	CREBBP	CREB binding protein	Nucleus	transcription regulator	1.37652e-10	1.02496e-11	down	2.3738	-2.3738	-1.2472	1152
Cancer, Gastrointestinal Disease, Organismal Injury and Abnormalities	Digestive organ tumor	1.71e-37		0.461	CREBRF	CREB3 regulatory factor	Nucleus	transcription regulator	6.00376e-12	2.63882e-13	up	3.24607	3.24607	1.69869	1152
Cancer, Gastrointestinal Disease, Organismal Injury and Abnormalities	Digestive organ tumor	1.71e-37		0.461	CRNDE	colorectal neoplasia differentially expressed	Other	other	3.18631e-13	7.72532e-15	up	2.6679	2.6679	1.41571	1152
Cancer, Gastrointestinal Disease, Organismal Injury and Abnormalities	Digestive organ tumor	1.71e-37		0.461	CRY2	cryptochrome circadian regulator 2	Nucleus	enzyme	6.50641e-11	4.30786e-12	up	2.16938	2.16938	1.11728	1152
Cancer, Gastrointestinal Disease, Organismal Injury and Abnormalities	Digestive organ tumor	1.71e-37		0.461	CRYBG1	crystallin beta-gamma domain containing 1	Extracellular Space	other	9.68923e-08	1.68346e-08	up	2.01923	2.01923	1.01381	1152
Cancer, Gastrointestinal Disease, Organismal Injury and Abnormalities	Digestive organ tumor	1.71e-37		0.461	CSNK1G1	casein kinase 1 gamma 1	Cytoplasm	kinase	3.78672e-11	2.30313e-12	down	2.2892	-2.2892	-1.19484	1152
Cancer, Gastrointestinal Disease, Organismal Injury and Abnormalities	Digestive organ tumor	1.71e-37		0.461	CSTA	cystatin A	Cytoplasm	other	1.54209e-09	1.60916e-10	up	3.6626	3.6626	1.87287	1152
Cancer, Gastrointestinal Disease, Organismal Injury and Abnormalities	Digestive organ tumor	1.71e-37		0.461	CSTF3	cleavage stimulation factor subunit 3	Nucleus	other	6.45667e-16	2.93006e-18	down	3.02136	-3.02136	-1.5952	1152
Cancer, Gastrointestinal Disease, Organismal Injury and Abnormalities	Digestive organ tumor	1.71e-37		0.461	CTDSP2	CTD small phosphatase 2	Nucleus	phosphatase	2.03413e-14	2.77966e-16	up	3.60849	3.60849	1.8514	1152
Cancer, Gastrointestinal Disease, Organismal Injury and Abnormalities	Digestive organ tumor	1.71e-37		0.461	CTH	cystathionine gamma-lyase	Cytoplasm	enzyme	2.62281e-17	4.34639e-20	up	7.73869	7.73869	2.95209	1152
Cancer, Gastrointestinal Disease, Organismal Injury and Abnormalities	Digestive organ tumor	1.71e-37		0.461	CTNNAL1	catenin alpha like 1	Plasma Membrane	other	7.9824e-17	1.81122e-19	up	3.18064	3.18064	1.66932	1152
Cancer, Gastrointestinal Disease, Organismal Injury and Abnormalities	Digestive organ tumor	1.71e-37		0.461	CTNS	cystinosin, lysosomal cystine transporter	Cytoplasm	transporter	1.18032e-09	1.18592e-10	down	3.39052	-3.39052	-1.76151	1152
Cancer, Gastrointestinal Disease, Organismal Injury and Abnormalities	Digestive organ tumor	1.71e-37		0.461	CUL1	cullin 1	Nucleus	enzyme	1.07214e-17	1.23002e-20	down	3.36331	-3.36331	-1.74988	1152
Cancer, Gastrointestinal Disease, Organismal Injury and Abnormalities	Digestive organ tumor	1.71e-37		0.461	CXCL1	C-X-C motif chemokine ligand 1	Extracellular Space	cytokine	7.18085e-10	6.76749e-11	down	2.34721	-2.34721	-1.23095	1152
Cancer, Gastrointestinal Disease, Organismal Injury and Abnormalities	Digestive organ tumor	1.71e-37		0.461	CXCL2	C-X-C motif chemokine ligand 2	Extracellular Space	cytokine	4.30937e-12	1.7974e-13	down	3.93671	-3.93671	-1.97699	1152
Cancer, Gastrointestinal Disease, Organismal Injury and Abnormalities	Digestive organ tumor	1.71e-37		0.461	CXCL3	C-X-C motif chemokine ligand 3	Extracellular Space	cytokine	1.14161e-12	3.59736e-14	down	3.70585	-3.70585	-1.8898	1152
Cancer, Gastrointestinal Disease, Organismal Injury and Abnormalities	Digestive organ tumor	1.71e-37		0.461	CYFIP2	cytoplasmic FMR1 interacting protein 2	Cytoplasm	other	1.58335e-09	1.65787e-10	up	2.36261	2.36261	1.24038	1152
Cancer, Gastrointestinal Disease, Organismal Injury and Abnormalities	Digestive organ tumor	1.71e-37		0.461	CYLD	CYLD lysine 63 deubiquitinase	Nucleus	transcription regulator	7.83607e-10	7.48204e-11	up	2.33448	2.33448	1.2231	1152
Cancer, Gastrointestinal Disease, Organismal Injury and Abnormalities	Digestive organ tumor	1.71e-37		0.461	CYP1A1	cytochrome P450 family 1 subfamily A member 1	Cytoplasm	enzyme	5.86738e-16	2.49809e-18	up	2.88758	2.88758	1.52986	1152
Cancer, Gastrointestinal Disease, Organismal Injury and Abnormalities	Digestive organ tumor	1.71e-37		0.461	CYP3A5	cytochrome P450 family 3 subfamily A member 5	Cytoplasm	enzyme	8.63142e-10	8.33786e-11	up	2.73329	2.73329	1.45064	1152
Cancer, Gastrointestinal Disease, Organismal Injury and Abnormalities	Digestive organ tumor	1.71e-37		0.461	DAB2	DAB2, clathrin adaptor protein	Plasma Membrane	other	9.58654e-15	1.08587e-16	down	3.19759	-3.19759	-1.67698	1152
Cancer, Gastrointestinal Disease, Organismal Injury and Abnormalities	Digestive organ tumor	1.71e-37		0.461	DAG1	dystroglycan 1	Plasma Membrane	transmembrane receptor	4.22064e-14	6.81941e-16	down	2.16187	-2.16187	-1.11228	1152
Cancer, Gastrointestinal Disease, Organismal Injury and Abnormalities	Digestive organ tumor	1.71e-37		0.461	DARS2	aspartyl-tRNA synthetase 2, mitochondrial	Cytoplasm	enzyme	3.41959e-15	2.76602e-17	down	2.45638	-2.45638	-1.29654	1152
Cancer, Gastrointestinal Disease, Organismal Injury and Abnormalities	Digestive organ tumor	1.71e-37		0.461	DCAF10	DDB1 and CUL4 associated factor 10	Nucleus	other	5.76988e-11	3.75401e-12	down	2.09252	-2.09252	-1.06524	1152
Cancer, Gastrointestinal Disease, Organismal Injury and Abnormalities	Digestive organ tumor	1.71e-37		0.461	DDIT3	DNA damage inducible transcript 3	Nucleus	transcription regulator	8.24086e-16	4.05488e-18	up	5.50112	5.50112	2.45973	1152
Cancer, Gastrointestinal Disease, Organismal Injury and Abnormalities	Digestive organ tumor	1.71e-37		0.461	DDIT4	DNA damage inducible transcript 4	Cytoplasm	other	1.9874e-19	3.09427e-23	up	4.52771	4.52771	2.17878	1152
Cancer, Gastrointestinal Disease, Organismal Injury and Abnormalities	Digestive organ tumor	1.71e-37		0.461	DDX19A	DEAD-box helicase 19A	Nucleus	enzyme	1.45813e-10	1.09887e-11	down	2.08087	-2.08087	-1.05719	1152
Cancer, Gastrointestinal Disease, Organismal Injury and Abnormalities	Digestive organ tumor	1.71e-37		0.461	DDX23	DEAD-box helicase 23	Nucleus	enzyme	1.03421e-10	7.32204e-12	down	2.27114	-2.27114	-1.18342	1152
Cancer, Gastrointestinal Disease, Organismal Injury and Abnormalities	Digestive organ tumor	1.71e-37		0.461	DDX28	DEAD-box helicase 28	Nucleus	enzyme	1.53644e-13	3.24336e-15	down	4.19585	-4.19585	-2.06896	1152
Cancer, Gastrointestinal Disease, Organismal Injury and Abnormalities	Digestive organ tumor	1.71e-37		0.461	DDX31	DEAD-box helicase 31	Nucleus	enzyme	3.5817e-08	5.52084e-09	down	2.37661	-2.37661	-1.24891	1152
Cancer, Gastrointestinal Disease, Organismal Injury and Abnormalities	Digestive organ tumor	1.71e-37		0.461	DDX39A	DExD-box helicase 39A	Nucleus	enzyme	5.36809e-15	5.27784e-17	down	3.18761	-3.18761	-1.67247	1152
Cancer, Gastrointestinal Disease, Organismal Injury and Abnormalities	Digestive organ tumor	1.71e-37		0.461	DDX58	DExD/H-box helicase 58	Cytoplasm	enzyme	3.40639e-09	3.95316e-10	down	2.04646	-2.04646	-1.03313	1152
Cancer, Gastrointestinal Disease, Organismal Injury and Abnormalities	Digestive organ tumor	1.71e-37		0.461	DENND5B	DENN domain containing 5B	Cytoplasm	other	7.89925e-12	3.64714e-13	down	4.10346	-4.10346	-2.03684	1152
Cancer, Gastrointestinal Disease, Organismal Injury and Abnormalities	Digestive organ tumor	1.71e-37		0.461	DET1	DET1, COP1 ubiquitin ligase partner	Nucleus	other	8.13002e-09	1.04484e-09	down	2.35838	-2.35838	-1.2378	1152
Cancer, Gastrointestinal Disease, Organismal Injury and Abnormalities	Digestive organ tumor	1.71e-37		0.461	DGCR2	DiGeorge syndrome critical region gene 2	Plasma Membrane	other	8.0346e-13	2.35974e-14	down	2.40427	-2.40427	-1.2656	1152
Cancer, Gastrointestinal Disease, Organismal Injury and Abnormalities	Digestive organ tumor	1.71e-37		0.461	DHCR24	24-dehydrocholesterol reductase	Cytoplasm	enzyme	1.67012e-14	2.14557e-16	down	2.11208	-2.11208	-1.07866	1152
Cancer, Gastrointestinal Disease, Organismal Injury and Abnormalities	Digestive organ tumor	1.71e-37		0.461	DHCR7	7-dehydrocholesterol reductase	Cytoplasm	enzyme	7.45054e-14	1.36118e-15	down	2.03945	-2.03945	-1.02818	1152
Cancer, Gastrointestinal Disease, Organismal Injury and Abnormalities	Digestive organ tumor	1.71e-37		0.461	DHFR	dihydrofolate reductase	Nucleus	enzyme	3.88286e-10	3.36547e-11	up	2.65108	2.65108	1.40658	1152
Cancer, Gastrointestinal Disease, Organismal Injury and Abnormalities	Digestive organ tumor	1.71e-37		0.461	DHRS13	dehydrogenase/reductase 13	Other	enzyme	6.20193e-09	7.71921e-10	down	2.03909	-2.03909	-1.02792	1152
Cancer, Gastrointestinal Disease, Organismal Injury and Abnormalities	Digestive organ tumor	1.71e-37		0.461	DHX9	DExH-box helicase 9	Nucleus	enzyme	5.01053e-13	1.34753e-14	down	2.61311	-2.61311	-1.38577	1152
Cancer, Gastrointestinal Disease, Organismal Injury and Abnormalities	Digestive organ tumor	1.71e-37		0.461	DIDO1	death inducer-obliterator 1	Nucleus	other	4.81453e-11	3.04038e-12	down	2.13754	-2.13754	-1.09595	1152
Cancer, Gastrointestinal Disease, Organismal Injury and Abnormalities	Digestive organ tumor	1.71e-37		0.461	DISP1	dispatched RND transporter family member 1	Plasma Membrane	transporter	7.12327e-08	1.19229e-08	down	2.06983	-2.06983	-1.04951	1152
Cancer, Gastrointestinal Disease, Organismal Injury and Abnormalities	Digestive organ tumor	1.71e-37		0.461	DKC1	dyskerin pseudouridine synthase 1	Nucleus	enzyme	2.55346e-14	3.69114e-16	down	2.26757	-2.26757	-1.18115	1152
Cancer, Gastrointestinal Disease, Organismal Injury and Abnormalities	Digestive organ tumor	1.71e-37		0.461	DMBT1	deleted in malignant brain tumors 1	Plasma Membrane	transmembrane receptor	1.70049e-15	1.10134e-17	down	2.91866	-2.91866	-1.54531	1152
Cancer, Gastrointestinal Disease, Organismal Injury and Abnormalities	Digestive organ tumor	1.71e-37		0.461	DMRT1	doublesex and mab-3 related transcription factor 1	Nucleus	transcription regulator	9.87009e-09	1.29818e-09	up	2.1791	2.1791	1.12373	1152
Cancer, Gastrointestinal Disease, Organismal Injury and Abnormalities	Digestive organ tumor	1.71e-37		0.461	DMXL1	Dmx like 1	Extracellular Space	other	1.4135e-13	2.9514e-15	up	2.54367	2.54367	1.34691	1152
Cancer, Gastrointestinal Disease, Organismal Injury and Abnormalities	Digestive organ tumor	1.71e-37		0.461	DNAAF3	dynein axonemal assembly factor 3	Other	other	2.28319e-09	2.52162e-10	up	2.16644	2.16644	1.11532	1152
Cancer, Gastrointestinal Disease, Organismal Injury and Abnormalities	Digestive organ tumor	1.71e-37		0.461	DNAJB9	DnaJ heat shock protein family (Hsp40) member B9	Nucleus	other	1.84121e-11	9.91861e-13	up	2.81981	2.81981	1.4956	1152
Cancer, Gastrointestinal Disease, Organismal Injury and Abnormalities	Digestive organ tumor	1.71e-37		0.461	DNAJC11	DnaJ heat shock protein family (Hsp40) member C11	Cytoplasm	other	1.34301e-12	4.36574e-14	down	2.25245	-2.25245	-1.17149	1152
Cancer, Gastrointestinal Disease, Organismal Injury and Abnormalities	Digestive organ tumor	1.71e-37		0.461	DNAJC16	DnaJ heat shock protein family (Hsp40) member C16	Other	other	5.45671e-10	4.95812e-11	down	2.58793	-2.58793	-1.3718	1152
Cancer, Gastrointestinal Disease, Organismal Injury and Abnormalities	Digestive organ tumor	1.71e-37		0.461	DNMT3A	DNA methyltransferase 3 alpha	Nucleus	enzyme	1.14706e-08	1.54115e-09	up	2.25439	2.25439	1.17274	1152
Cancer, Gastrointestinal Disease, Organismal Injury and Abnormalities	Digestive organ tumor	1.71e-37		0.461	DOCK1	dedicator of cytokinesis 1	Cytoplasm	other	1.80374e-12	6.30463e-14	down	2.42952	-2.42952	-1.28067	1152
Cancer, Gastrointestinal Disease, Organismal Injury and Abnormalities	Digestive organ tumor	1.71e-37		0.461	DOCK5	dedicator of cytokinesis 5	Cytoplasm	other	3.33728e-12	1.32261e-13	up	2.30091	2.30091	1.20221	1152
Cancer, Gastrointestinal Disease, Organismal Injury and Abnormalities	Digestive organ tumor	1.71e-37		0.461	DOLK	dolichol kinase	Cytoplasm	kinase	3.4877e-10	2.98141e-11	down	2.58591	-2.58591	-1.37067	1152
Cancer, Gastrointestinal Disease, Organismal Injury and Abnormalities	Digestive organ tumor	1.71e-37		0.461	DRAP1	DR1 associated protein 1	Nucleus	transcription regulator	1.25798e-13	2.57536e-15	up	2.0397	2.0397	1.02836	1152
Cancer, Gastrointestinal Disease, Organismal Injury and Abnormalities	Digestive organ tumor	1.71e-37		0.461	DRG2	developmentally regulated GTP binding protein 2	Cytoplasm	other	3.98312e-06	1.00675e-06	down	2.00885	-2.00885	-1.00637	1152
Cancer, Gastrointestinal Disease, Organismal Injury and Abnormalities	Digestive organ tumor	1.71e-37		0.461	DSE	dermatan sulfate epimerase	Cytoplasm	enzyme	4.98779e-07	1.03052e-07	down	2.04238	-2.04238	-1.03025	1152
Cancer, Gastrointestinal Disease, Organismal Injury and Abnormalities	Digestive organ tumor	1.71e-37		0.461	DST	dystonin	Plasma Membrane	other	1.4249e-14	1.77276e-16	up	2.10717	2.10717	1.07531	1152
Cancer, Gastrointestinal Disease, Organismal Injury and Abnormalities	Digestive organ tumor	1.71e-37		0.461	DTX3L	deltex E3 ubiquitin ligase 3L	Cytoplasm	enzyme	1.53368e-11	8.00389e-13	down	3.02438	-3.02438	-1.59664	1152
Cancer, Gastrointestinal Disease, Organismal Injury and Abnormalities	Digestive organ tumor	1.71e-37		0.461	DUSP10	dual specificity phosphatase 10	Nucleus	phosphatase	7.7261e-10	7.36879e-11	up	2.23499	2.23499	1.16027	1152
Cancer, Gastrointestinal Disease, Organismal Injury and Abnormalities	Digestive organ tumor	1.71e-37		0.461	DUSP16	dual specificity phosphatase 16	Nucleus	phosphatase	1.34301e-12	4.37579e-14	down	2.48714	-2.48714	-1.31449	1152
Cancer, Gastrointestinal Disease, Organismal Injury and Abnormalities	Digestive organ tumor	1.71e-37		0.461	DYRK3	dual specificity tyrosine phosphorylation regulated kinase 3	Nucleus	kinase	7.24954e-11	4.87829e-12	up	2.39286	2.39286	1.25874	1152
Cancer, Gastrointestinal Disease, Organismal Injury and Abnormalities	Digestive organ tumor	1.71e-37		0.461	ECE1	endothelin converting enzyme 1	Plasma Membrane	peptidase	1.49173e-14	1.87873e-16	up	2.73389	2.73389	1.45096	1152
Cancer, Gastrointestinal Disease, Organismal Injury and Abnormalities	Digestive organ tumor	1.71e-37		0.461	ECM1	extracellular matrix protein 1	Extracellular Space	transporter	1.79997e-11	9.67349e-13	up	3.06816	3.06816	1.61737	1152
Cancer, Gastrointestinal Disease, Organismal Injury and Abnormalities	Digestive organ tumor	1.71e-37		0.461	EFTUD2	elongation factor Tu GTP binding domain containing 2	Nucleus	enzyme	2.26118e-13	5.18255e-15	down	2.10851	-2.10851	-1.07623	1152
Cancer, Gastrointestinal Disease, Organismal Injury and Abnormalities	Digestive organ tumor	1.71e-37		0.461	EGFR	epidermal growth factor receptor	Plasma Membrane	kinase	1.73701e-14	2.25851e-16	up	3.93396	3.93396	1.97598	1152
Cancer, Gastrointestinal Disease, Organismal Injury and Abnormalities	Digestive organ tumor	1.71e-37		0.461	EHD1	EH domain containing 1	Cytoplasm	other	1.21998e-12	3.8972e-14	up	2.2725	2.2725	1.18428	1152
Cancer, Gastrointestinal Disease, Organismal Injury and Abnormalities	Digestive organ tumor	1.71e-37		0.461	EHF	ETS homologous factor	Nucleus	transcription regulator	3.54468e-11	2.13183e-12	up	3.49106	3.49106	1.80366	1152
Cancer, Gastrointestinal Disease, Organismal Injury and Abnormalities	Digestive organ tumor	1.71e-37		0.461	EHHADH	enoyl-CoA hydratase and 3-hydroxyacyl CoA dehydrogenase	Cytoplasm	enzyme	1.46637e-08	2.03371e-09	down	2.24037	-2.24037	-1.16374	1152
Cancer, Gastrointestinal Disease, Organismal Injury and Abnormalities	Digestive organ tumor	1.71e-37		0.461	EID3	EP300 interacting inhibitor of differentiation 3	Cytoplasm	other	5.43561e-10	4.93063e-11	up	2.73464	2.73464	1.45135	1152
Cancer, Gastrointestinal Disease, Organismal Injury and Abnormalities	Digestive organ tumor	1.71e-37		0.461	EIF2AK1	eukaryotic translation initiation factor 2 alpha kinase 1	Cytoplasm	kinase	2.65914e-07	5.16859e-08	down	2.09183	-2.09183	-1.06477	1152
Cancer, Gastrointestinal Disease, Organismal Injury and Abnormalities	Digestive organ tumor	1.71e-37		0.461	EIF2AK4	eukaryotic translation initiation factor 2 alpha kinase 4	Cytoplasm	kinase	2.4006e-12	8.84374e-14	down	2.09285	-2.09285	-1.06547	1152
Cancer, Gastrointestinal Disease, Organismal Injury and Abnormalities	Digestive organ tumor	1.71e-37		0.461	EIF4A1	eukaryotic translation initiation factor 4A1	Cytoplasm	translation regulator	1.47804e-16	4.10733e-19	down	2.48517	-2.48517	-1.31335	1152
Cancer, Gastrointestinal Disease, Organismal Injury and Abnormalities	Digestive organ tumor	1.71e-37		0.461	EIF4EBP1	eukaryotic translation initiation factor 4E binding protein 1	Cytoplasm	translation regulator	4.36753e-16	1.70363e-18	up	2.61373	2.61373	1.38611	1152
Cancer, Gastrointestinal Disease, Organismal Injury and Abnormalities	Digestive organ tumor	1.71e-37		0.461	EIF4EBP2	eukaryotic translation initiation factor 4E binding protein 2	Cytoplasm	translation regulator	3.75038e-12	1.52696e-13	down	2.4413	-2.4413	-1.28765	1152
Cancer, Gastrointestinal Disease, Organismal Injury and Abnormalities	Digestive organ tumor	1.71e-37		0.461	EIF5A	eukaryotic translation initiation factor 5A	Cytoplasm	translation regulator	6.43877e-16	2.90392e-18	down	2.16734	-2.16734	-1.11593	1152
Cancer, Gastrointestinal Disease, Organismal Injury and Abnormalities	Digestive organ tumor	1.71e-37		0.461	ELK4	ELK4, ETS transcription factor	Nucleus	transcription regulator	2.7989e-09	3.17038e-10	up	2.44505	2.44505	1.28986	1152
Cancer, Gastrointestinal Disease, Organismal Injury and Abnormalities	Digestive organ tumor	1.71e-37		0.461	ELL2	elongation factor for RNA polymerase II 2	Nucleus	transcription regulator	5.48339e-12	2.36816e-13	up	3.4738	3.4738	1.79652	1152
Cancer, Gastrointestinal Disease, Organismal Injury and Abnormalities	Digestive organ tumor	1.71e-37		0.461	EMP1	epithelial membrane protein 1	Plasma Membrane	other	1.90895e-16	6.32682e-19	up	2.92455	2.92455	1.54822	1152
Cancer, Gastrointestinal Disease, Organismal Injury and Abnormalities	Digestive organ tumor	1.71e-37		0.461	EPB41L2	erythrocyte membrane protein band 4.1 like 2	Plasma Membrane	other	4.06686e-13	1.03476e-14	up	2.25504	2.25504	1.17315	1152
Cancer, Gastrointestinal Disease, Organismal Injury and Abnormalities	Digestive organ tumor	1.71e-37		0.461	EPHA4	EPH receptor A4	Plasma Membrane	kinase	8.32118e-14	1.55502e-15	up	3.18543	3.18543	1.67149	1152
Cancer, Gastrointestinal Disease, Organismal Injury and Abnormalities	Digestive organ tumor	1.71e-37		0.461	ERCC4	ERCC excision repair 4, endonuclease catalytic subunit	Nucleus	enzyme	1.84648e-12	6.50581e-14	down	4.51982	-4.51982	-2.17627	1152
Cancer, Gastrointestinal Disease, Organismal Injury and Abnormalities	Digestive organ tumor	1.71e-37		0.461	ERCC8	ERCC excision repair 8, CSA ubiquitin ligase complex subunit	Nucleus	transcription regulator	4.30204e-09	5.12926e-10	down	2.30646	-2.30646	-1.20568	1152
Cancer, Gastrointestinal Disease, Organismal Injury and Abnormalities	Digestive organ tumor	1.71e-37		0.461	ERRFI1	ERBB receptor feedback inhibitor 1	Cytoplasm	other	2.75975e-17	4.82103e-20	up	2.09308	2.09308	1.06563	1152
Cancer, Gastrointestinal Disease, Organismal Injury and Abnormalities	Digestive organ tumor	1.71e-37		0.461	ESCO2	establishment of sister chromatid cohesion N-acetyltransferase 2	Nucleus	enzyme	2.71847e-10	2.23444e-11	down	2.06667	-2.06667	-1.04731	1152
Cancer, Gastrointestinal Disease, Organismal Injury and Abnormalities	Digestive organ tumor	1.71e-37		0.461	ESF1	ESF1 nucleolar pre-rRNA processing protein homolog	Nucleus	other	2.6881e-10	2.20193e-11	down	2.46177	-2.46177	-1.2997	1152
Cancer, Gastrointestinal Disease, Organismal Injury and Abnormalities	Digestive organ tumor	1.71e-37		0.461	ETV5	ETS variant 5	Nucleus	transcription regulator	1.55527e-13	3.31275e-15	up	2.95343	2.95343	1.56239	1152
Cancer, Gastrointestinal Disease, Organismal Injury and Abnormalities	Digestive organ tumor	1.71e-37		0.461	ETV6	ETS variant 6	Nucleus	transcription regulator	1.35279e-10	1.00397e-11	down	3.18433	-3.18433	-1.67099	1152
Cancer, Gastrointestinal Disease, Organismal Injury and Abnormalities	Digestive organ tumor	1.71e-37		0.461	EXOSC2	exosome component 2	Nucleus	enzyme	2.21195e-10	1.76453e-11	down	2.10045	-2.10045	-1.0707	1152
Cancer, Gastrointestinal Disease, Organismal Injury and Abnormalities	Digestive organ tumor	1.71e-37		0.461	EXOSC4	exosome component 4	Nucleus	enzyme	1.71346e-11	9.12123e-13	down	2.2293	-2.2293	-1.15659	1152
Cancer, Gastrointestinal Disease, Organismal Injury and Abnormalities	Digestive organ tumor	1.71e-37		0.461	EYA3	EYA transcriptional coactivator and phosphatase 3	Nucleus	phosphatase	1.22199e-10	8.91005e-12	down	2.42836	-2.42836	-1.27998	1152
Cancer, Gastrointestinal Disease, Organismal Injury and Abnormalities	Digestive organ tumor	1.71e-37		0.461	EZH2	enhancer of zeste 2 polycomb repressive complex 2 subunit	Nucleus	transcription regulator	5.10525e-10	4.5802e-11	up	2.02651	2.02651	1.019	1152
Cancer, Gastrointestinal Disease, Organismal Injury and Abnormalities	Digestive organ tumor	1.71e-37		0.461	F2RL1	F2R like trypsin receptor 1	Plasma Membrane	G-protein coupled receptor	1.31187e-13	2.70575e-15	up	2.04156	2.04156	1.02967	1152
Cancer, Gastrointestinal Disease, Organismal Injury and Abnormalities	Digestive organ tumor	1.71e-37		0.461	F3	coagulation factor III, tissue factor	Plasma Membrane	transmembrane receptor	1.60036e-09	1.67772e-10	up	2.56638	2.56638	1.35974	1152
Cancer, Gastrointestinal Disease, Organismal Injury and Abnormalities	Digestive organ tumor	1.71e-37		0.461	FAF2	Fas associated factor family member 2	Cytoplasm	other	6.66805e-14	1.17469e-15	down	2.23386	-2.23386	-1.15954	1152
Cancer, Gastrointestinal Disease, Organismal Injury and Abnormalities	Digestive organ tumor	1.71e-37		0.461	FAHD1	fumarylacetoacetate hydrolase domain containing 1	Cytoplasm	enzyme	1.48867e-13	3.12353e-15	down	3.04607	-3.04607	-1.60695	1152
Cancer, Gastrointestinal Disease, Organismal Injury and Abnormalities	Digestive organ tumor	1.71e-37		0.461	FAM105A	family with sequence similarity 105 member A	Other	other	1.24623e-09	1.26072e-10	up	2.46801	2.46801	1.30335	1152
Cancer, Gastrointestinal Disease, Organismal Injury and Abnormalities	Digestive organ tumor	1.71e-37		0.461	FAM107B	family with sequence similarity 107 member B	Other	other	1.95137e-12	6.95993e-14	up	2.17256	2.17256	1.11939	1152
Cancer, Gastrointestinal Disease, Organismal Injury and Abnormalities	Digestive organ tumor	1.71e-37		0.461	FAM135A	family with sequence similarity 135 member A	Other	enzyme	1.13618e-12	3.57735e-14	down	2.492	-2.492	-1.31731	1152
Cancer, Gastrointestinal Disease, Organismal Injury and Abnormalities	Digestive organ tumor	1.71e-37		0.461	FAM200A	family with sequence similarity 200 member A	Other	other	1.05248e-08	1.39663e-09	down	2.34568	-2.34568	-1.23	1152
Cancer, Gastrointestinal Disease, Organismal Injury and Abnormalities	Digestive organ tumor	1.71e-37		0.461	FAM208A	family with sequence similarity 208 member A	Nucleus	other	2.43628e-13	5.68325e-15	down	5.18638	-5.18638	-2.37473	1152
Cancer, Gastrointestinal Disease, Organismal Injury and Abnormalities	Digestive organ tumor	1.71e-37		0.461	FAM214B	family with sequence similarity 214 member B	Nucleus	other	2.35791e-11	1.33152e-12	up	2.23692	2.23692	1.16152	1152
Cancer, Gastrointestinal Disease, Organismal Injury and Abnormalities	Digestive organ tumor	1.71e-37		0.461	FAM45A	family with sequence similarity 45 member A	Other	other	9.93698e-13	3.04767e-14	down	2.08886	-2.08886	-1.06272	1152
Cancer, Gastrointestinal Disease, Organismal Injury and Abnormalities	Digestive organ tumor	1.71e-37		0.461	FAM53A	family with sequence similarity 53 member A	Nucleus	other	5.44938e-08	8.8335e-09	down	2.37028	-2.37028	-1.24506	1152
Cancer, Gastrointestinal Disease, Organismal Injury and Abnormalities	Digestive organ tumor	1.71e-37		0.461	FANCA	Fanconi anemia complementation group A	Nucleus	other	8.56062e-13	2.54261e-14	up	2.57089	2.57089	1.36227	1152
Cancer, Gastrointestinal Disease, Organismal Injury and Abnormalities	Digestive organ tumor	1.71e-37		0.461	FANCF	Fanconi anemia complementation group F	Nucleus	other	2.00026e-11	1.09488e-12	down	3.46296	-3.46296	-1.79201	1152
Cancer, Gastrointestinal Disease, Organismal Injury and Abnormalities	Digestive organ tumor	1.71e-37		0.461	FAR2	fatty acyl-CoA reductase 2	Cytoplasm	enzyme	1.05864e-07	1.86066e-08	down	2.08665	-2.08665	-1.06119	1152
Cancer, Gastrointestinal Disease, Organismal Injury and Abnormalities	Digestive organ tumor	1.71e-37		0.461	FBXL16	F-box and leucine rich repeat protein 16	Cytoplasm	enzyme	7.62319e-08	1.28796e-08	up	2.0447	2.0447	1.03189	1152
Cancer, Gastrointestinal Disease, Organismal Injury and Abnormalities	Digestive organ tumor	1.71e-37		0.461	FBXO25	F-box protein 25	Nucleus	enzyme	2.00477e-09	2.17323e-10	up	2.12357	2.12357	1.08649	1152
Cancer, Gastrointestinal Disease, Organismal Injury and Abnormalities	Digestive organ tumor	1.71e-37		0.461	FBXO3	F-box protein 3	Cytoplasm	enzyme	3.6301e-10	3.12072e-11	up	3.04882	3.04882	1.60825	1152
Cancer, Gastrointestinal Disease, Organismal Injury and Abnormalities	Digestive organ tumor	1.71e-37		0.461	FBXO30	F-box protein 30	Extracellular Space	enzyme	1.51141e-13	3.17511e-15	down	2.41487	-2.41487	-1.27195	1152
Cancer, Gastrointestinal Disease, Organismal Injury and Abnormalities	Digestive organ tumor	1.71e-37		0.461	FBXO32	F-box protein 32	Cytoplasm	enzyme	1.87316e-08	2.67335e-09	up	2.47485	2.47485	1.30734	1152
Cancer, Gastrointestinal Disease, Organismal Injury and Abnormalities	Digestive organ tumor	1.71e-37		0.461	FBXO4	F-box protein 4	Nucleus	enzyme	1.21762e-11	6.07194e-13	down	3.08837	-3.08837	-1.62684	1152
Cancer, Gastrointestinal Disease, Organismal Injury and Abnormalities	Digestive organ tumor	1.71e-37		0.461	FBXO45	F-box protein 45	Plasma Membrane	other	2.54289e-07	4.91865e-08	down	2.05785	-2.05785	-1.04114	1152
Cancer, Gastrointestinal Disease, Organismal Injury and Abnormalities	Digestive organ tumor	1.71e-37		0.461	FBXW8	F-box and WD repeat domain containing 8	Cytoplasm	enzyme	4.38286e-06	1.11471e-06	down	2.1107	-2.1107	-1.07772	1152
Cancer, Gastrointestinal Disease, Organismal Injury and Abnormalities	Digestive organ tumor	1.71e-37		0.461	FBXW9	F-box and WD repeat domain containing 9	Cytoplasm	enzyme	2.99838e-09	3.4315e-10	down	2.17974	-2.17974	-1.12415	1152
Cancer, Gastrointestinal Disease, Organismal Injury and Abnormalities	Digestive organ tumor	1.71e-37		0.461	FDPS	farnesyl diphosphate synthase	Cytoplasm	enzyme	1.68772e-15	1.0886e-17	down	2.09203	-2.09203	-1.06491	1152
Cancer, Gastrointestinal Disease, Organismal Injury and Abnormalities	Digestive organ tumor	1.71e-37		0.461	FDXACB1	ferredoxin-fold anticodon binding domain containing 1	Other	other	5.37477e-10	4.86415e-11	down	2.97573	-2.97573	-1.57324	1152
Cancer, Gastrointestinal Disease, Organismal Injury and Abnormalities	Digestive organ tumor	1.71e-37		0.461	FEM1A	fem-1 homolog A	Nucleus	transcription regulator	9.90085e-11	6.97431e-12	down	2.28755	-2.28755	-1.1938	1152
Cancer, Gastrointestinal Disease, Organismal Injury and Abnormalities	Digestive organ tumor	1.71e-37		0.461	FER	FER tyrosine kinase	Cytoplasm	kinase	6.1638e-09	7.66389e-10	down	3.34669	-3.34669	-1.74274	1152
Cancer, Gastrointestinal Disease, Organismal Injury and Abnormalities	Digestive organ tumor	1.71e-37		0.461	FERMT1	fermitin family member 1	Plasma Membrane	other	2.37279e-14	3.33923e-16	down	2.48274	-2.48274	-1.31193	1152
Cancer, Gastrointestinal Disease, Organismal Injury and Abnormalities	Digestive organ tumor	1.71e-37		0.461	FGA	fibrinogen alpha chain	Extracellular Space	other	4.57392e-11	2.86512e-12	down	3.46929	-3.46929	-1.79464	1152
Cancer, Gastrointestinal Disease, Organismal Injury and Abnormalities	Digestive organ tumor	1.71e-37		0.461	FGB	fibrinogen beta chain	Extracellular Space	other	1.7519e-11	9.36605e-13	down	2.72044	-2.72044	-1.44384	1152
Cancer, Gastrointestinal Disease, Organismal Injury and Abnormalities	Digestive organ tumor	1.71e-37		0.461	FILIP1L	filamin A interacting protein 1 like	Nucleus	other	1.71885e-14	2.22613e-16	down	2.75156	-2.75156	-1.46025	1152
Cancer, Gastrointestinal Disease, Organismal Injury and Abnormalities	Digestive organ tumor	1.71e-37		0.461	FLNB	filamin B	Cytoplasm	other	3.94718e-19	1.50948e-22	up	2.91423	2.91423	1.54312	1152
Cancer, Gastrointestinal Disease, Organismal Injury and Abnormalities	Digestive organ tumor	1.71e-37		0.461	FLRT3	fibronectin leucine rich transmembrane protein 3	Plasma Membrane	other	2.96185e-14	4.38182e-16	down	2.18725	-2.18725	-1.12912	1152
Cancer, Gastrointestinal Disease, Organismal Injury and Abnormalities	Digestive organ tumor	1.71e-37		0.461	FMN1	formin 1	Nucleus	other	4.31288e-12	1.80071e-13	down	3.81968	-3.81968	-1.93345	1152
Cancer, Gastrointestinal Disease, Organismal Injury and Abnormalities	Digestive organ tumor	1.71e-37		0.461	FOSL2	FOS like 2, AP-1 transcription factor subunit	Nucleus	transcription regulator	1.90491e-16	6.26487e-19	up	4.13469	4.13469	2.04778	1152
Cancer, Gastrointestinal Disease, Organismal Injury and Abnormalities	Digestive organ tumor	1.71e-37		0.461	FOXK1	forkhead box K1	Nucleus	transcription regulator	2.78295e-14	4.06544e-16	up	3.84301	3.84301	1.94224	1152
Cancer, Gastrointestinal Disease, Organismal Injury and Abnormalities	Digestive organ tumor	1.71e-37		0.461	FOXK2	forkhead box K2	Nucleus	transcription regulator	2.73273e-12	1.03753e-13	down	2.35329	-2.35329	-1.23468	1152
Cancer, Gastrointestinal Disease, Organismal Injury and Abnormalities	Digestive organ tumor	1.71e-37		0.461	FRK	fyn related Src family tyrosine kinase	Nucleus	kinase	2.31978e-14	3.24097e-16	up	5.23936	5.23936	2.38939	1152
Cancer, Gastrointestinal Disease, Organismal Injury and Abnormalities	Digestive organ tumor	1.71e-37		0.461	FRMD4A	FERM domain containing 4A	Plasma Membrane	other	5.17355e-08	8.33329e-09	up	2.30764	2.30764	1.20642	1152
Cancer, Gastrointestinal Disease, Organismal Injury and Abnormalities	Digestive organ tumor	1.71e-37		0.461	FRS2	fibroblast growth factor receptor substrate 2	Plasma Membrane	kinase	1.94843e-10	1.53544e-11	down	2.38037	-2.38037	-1.25119	1152
Cancer, Gastrointestinal Disease, Organismal Injury and Abnormalities	Digestive organ tumor	1.71e-37		0.461	FUT1	fucosyltransferase 1 (H blood group)	Cytoplasm	enzyme	2.74815e-17	4.69422e-20	up	3.1304	3.1304	1.64635	1152
Cancer, Gastrointestinal Disease, Organismal Injury and Abnormalities	Digestive organ tumor	1.71e-37		0.461	FYCO1	FYVE and coiled-coil domain containing 1	Cytoplasm	other	2.42942e-09	2.70169e-10	down	2.36386	-2.36386	-1.24114	1152
Cancer, Gastrointestinal Disease, Organismal Injury and Abnormalities	Digestive organ tumor	1.71e-37		0.461	FZD3	frizzled class receptor 3	Plasma Membrane	G-protein coupled receptor	2.28095e-08	3.33618e-09	down	2.71438	-2.71438	-1.44062	1152
Cancer, Gastrointestinal Disease, Organismal Injury and Abnormalities	Digestive organ tumor	1.71e-37		0.461	FZR1	fizzy and cell division cycle 20 related 1	Nucleus	kinase	1.55965e-12	5.25264e-14	up	2.23562	2.23562	1.16068	1152
Cancer, Gastrointestinal Disease, Organismal Injury and Abnormalities	Digestive organ tumor	1.71e-37		0.461	GABARAPL1	GABA type A receptor associated protein like 1	Cytoplasm	other	8.84922e-14	1.67852e-15	up	2.16952	2.16952	1.11738	1152
Cancer, Gastrointestinal Disease, Organismal Injury and Abnormalities	Digestive organ tumor	1.71e-37		0.461	GALNT3	polypeptide N-acetylgalactosaminyltransferase 3	Cytoplasm	enzyme	1.67151e-14	2.15203e-16	up	5.64484	5.64484	2.49693	1152
Cancer, Gastrointestinal Disease, Organismal Injury and Abnormalities	Digestive organ tumor	1.71e-37		0.461	GALNT6	polypeptide N-acetylgalactosaminyltransferase 6	Cytoplasm	enzyme	2.58623e-12	9.72541e-14	down	2.19545	-2.19545	-1.13452	1152
Cancer, Gastrointestinal Disease, Organismal Injury and Abnormalities	Digestive organ tumor	1.71e-37		0.461	GAPVD1	GTPase activating protein and VPS9 domains 1	Cytoplasm	other	9.83912e-08	1.71352e-08	up	2.13475	2.13475	1.09407	1152
Cancer, Gastrointestinal Disease, Organismal Injury and Abnormalities	Digestive organ tumor	1.71e-37		0.461	GAST	gastrin	Extracellular Space	other	5.88508e-09	7.26483e-10	up	2.93992	2.93992	1.55578	1152
Cancer, Gastrointestinal Disease, Organismal Injury and Abnormalities	Digestive organ tumor	1.71e-37		0.461	GATAD2A	GATA zinc finger domain containing 2A	Nucleus	transcription regulator	5.81435e-12	2.53286e-13	down	3.52914	-3.52914	-1.81932	1152
Cancer, Gastrointestinal Disease, Organismal Injury and Abnormalities	Digestive organ tumor	1.71e-37		0.461	GBE1	1,4-alpha-glucan branching enzyme 1	Cytoplasm	enzyme	3.07299e-10	2.57754e-11	down	2.47563	-2.47563	-1.30779	1152
Cancer, Gastrointestinal Disease, Organismal Injury and Abnormalities	Digestive organ tumor	1.71e-37		0.461	GCLC	glutamate-cysteine ligase catalytic subunit	Cytoplasm	enzyme	1.86635e-12	6.59689e-14	up	2.62326	2.62326	1.39136	1152
Cancer, Gastrointestinal Disease, Organismal Injury and Abnormalities	Digestive organ tumor	1.71e-37		0.461	GCNT1	glucosaminyl (N-acetyl) transferase 1, core 2	Cytoplasm	enzyme	8.52268e-10	8.21978e-11	up	2.51876	2.51876	1.33271	1152
Cancer, Gastrointestinal Disease, Organismal Injury and Abnormalities	Digestive organ tumor	1.71e-37		0.461	GCNT3	glucosaminyl (N-acetyl) transferase 3, mucin type	Plasma Membrane	enzyme	6.28941e-18	4.81038e-21	up	3.59474	3.59474	1.84589	1152
Cancer, Gastrointestinal Disease, Organismal Injury and Abnormalities	Digestive organ tumor	1.71e-37		0.461	GDA	guanine deaminase	Cytoplasm	enzyme	2.30033e-12	8.39812e-14	up	2.04954	2.04954	1.0353	1152
Cancer, Gastrointestinal Disease, Organismal Injury and Abnormalities	Digestive organ tumor	1.71e-37		0.461	GDPD5	glycerophosphodiester phosphodiesterase domain containing 5	Plasma Membrane	enzyme	3.81032e-09	4.48216e-10	up	2.00994	2.00994	1.00715	1152
Cancer, Gastrointestinal Disease, Organismal Injury and Abnormalities	Digestive organ tumor	1.71e-37		0.461	GFPT1	glutamine--fructose-6-phosphate transaminase 1	Cytoplasm	enzyme	2.0332e-17	2.95463e-20	up	2.96853	2.96853	1.56975	1152
Cancer, Gastrointestinal Disease, Organismal Injury and Abnormalities	Digestive organ tumor	1.71e-37		0.461	GGPS1	geranylgeranyl diphosphate synthase 1	Cytoplasm	enzyme	5.01345e-10	4.48761e-11	down	2.02464	-2.02464	-1.01766	1152
Cancer, Gastrointestinal Disease, Organismal Injury and Abnormalities	Digestive organ tumor	1.71e-37		0.461	GID8	GID complex subunit 8 homolog	Nucleus	other	2.46587e-12	9.15106e-14	down	2.97823	-2.97823	-1.57446	1152
Cancer, Gastrointestinal Disease, Organismal Injury and Abnormalities	Digestive organ tumor	1.71e-37		0.461	GIT2	GIT ArfGAP 2	Nucleus	other	1.80385e-10	1.40725e-11	down	2.4181	-2.4181	-1.27387	1152
Cancer, Gastrointestinal Disease, Organismal Injury and Abnormalities	Digestive organ tumor	1.71e-37		0.461	GJB2	gap junction protein beta 2	Plasma Membrane	transporter	1.51481e-11	7.86679e-13	up	2.24314	2.24314	1.16552	1152
Cancer, Gastrointestinal Disease, Organismal Injury and Abnormalities	Digestive organ tumor	1.71e-37		0.461	GLG1	golgi glycoprotein 1	Cytoplasm	other	8.99184e-11	6.23083e-12	up	2.80844	2.80844	1.48977	1152
Cancer, Gastrointestinal Disease, Organismal Injury and Abnormalities	Digestive organ tumor	1.71e-37		0.461	GLUD1	glutamate dehydrogenase 1	Cytoplasm	enzyme	9.53432e-17	2.26058e-19	up	2.18273	2.18273	1.12614	1152
Cancer, Gastrointestinal Disease, Organismal Injury and Abnormalities	Digestive organ tumor	1.71e-37		0.461	GNB5	G protein subunit beta 5	Plasma Membrane	enzyme	5.05955e-10	4.53017e-11	up	2.23133	2.23133	1.1579	1152
Cancer, Gastrointestinal Disease, Organismal Injury and Abnormalities	Digestive organ tumor	1.71e-37		0.461	GPATCH4	G-patch domain containing 4	Other	other	4.57523e-15	4.07087e-17	down	3.80635	-3.80635	-1.92841	1152
Cancer, Gastrointestinal Disease, Organismal Injury and Abnormalities	Digestive organ tumor	1.71e-37		0.461	GPCPD1	glycerophosphocholine phosphodiesterase 1	Cytoplasm	enzyme	1.53602e-14	1.94235e-16	up	2.53701	2.53701	1.34313	1152
Cancer, Gastrointestinal Disease, Organismal Injury and Abnormalities	Digestive organ tumor	1.71e-37		0.461	GPRC5A	G protein-coupled receptor class C group 5 member A	Plasma Membrane	G-protein coupled receptor	4.58052e-16	1.79839e-18	up	2.54041	2.54041	1.34506	1152
Cancer, Gastrointestinal Disease, Organismal Injury and Abnormalities	Digestive organ tumor	1.71e-37		0.461	GPRC5B	G protein-coupled receptor class C group 5 member B	Plasma Membrane	G-protein coupled receptor	1.0153e-14	1.17257e-16	up	2.68359	2.68359	1.42416	1152
Cancer, Gastrointestinal Disease, Organismal Injury and Abnormalities	Digestive organ tumor	1.71e-37		0.461	GPT2	glutamic--pyruvic transaminase 2	Cytoplasm	enzyme	9.30083e-16	4.84895e-18	up	2.839	2.839	1.50538	1152
Cancer, Gastrointestinal Disease, Organismal Injury and Abnormalities	Digestive organ tumor	1.71e-37		0.461	GRB10	growth factor receptor bound protein 10	Cytoplasm	other	8.02069e-18	7.56592e-21	up	4.50565	4.50565	2.17174	1152
Cancer, Gastrointestinal Disease, Organismal Injury and Abnormalities	Digestive organ tumor	1.71e-37		0.461	GRHL2	grainyhead like transcription factor 2	Nucleus	transcription regulator	2.11788e-14	2.9265e-16	up	6.29483	6.29483	2.65417	1152
Cancer, Gastrointestinal Disease, Organismal Injury and Abnormalities	Digestive organ tumor	1.71e-37		0.461	GRSF1	G-rich RNA sequence binding factor 1	Cytoplasm	other	4.85129e-11	3.06854e-12	down	3.24138	-3.24138	-1.69661	1152
Cancer, Gastrointestinal Disease, Organismal Injury and Abnormalities	Digestive organ tumor	1.71e-37		0.461	GRWD1	glutamate rich WD repeat containing 1	Nucleus	other	2.73273e-12	1.03808e-13	down	2.18372	-2.18372	-1.12679	1152
Cancer, Gastrointestinal Disease, Organismal Injury and Abnormalities	Digestive organ tumor	1.71e-37		0.461	GSK3B	glycogen synthase kinase 3 beta	Nucleus	kinase	5.73549e-14	9.76776e-16	down	2.31804	-2.31804	-1.2129	1152
Cancer, Gastrointestinal Disease, Organismal Injury and Abnormalities	Digestive organ tumor	1.71e-37		0.461	GSPT1	G1 to S phase transition 1	Cytoplasm	translation regulator	7.88844e-13	2.30679e-14	down	5.20209	-5.20209	-2.37909	1152
Cancer, Gastrointestinal Disease, Organismal Injury and Abnormalities	Digestive organ tumor	1.71e-37		0.461	GTF2H1	general transcription factor IIH subunit 1	Nucleus	transcription regulator	8.05037e-11	5.50661e-12	down	3.04137	-3.04137	-1.60472	1152
Cancer, Gastrointestinal Disease, Organismal Injury and Abnormalities	Digestive organ tumor	1.71e-37		0.461	GTPBP1	GTP binding protein 1	Cytoplasm	enzyme	9.56255e-11	6.69025e-12	up	2.19458	2.19458	1.13395	1152
Cancer, Gastrointestinal Disease, Organismal Injury and Abnormalities	Digestive organ tumor	1.71e-37		0.461	GTPBP2	GTP binding protein 2	Extracellular Space	enzyme	7.73677e-17	1.73576e-19	up	2.95222	2.95222	1.5618	1152
Cancer, Gastrointestinal Disease, Organismal Injury and Abnormalities	Digestive organ tumor	1.71e-37		0.461	GTSE1	G2 and S-phase expressed 1	Cytoplasm	other	1.84646e-12	6.50101e-14	down	3.91957	-3.91957	-1.9707	1152
Cancer, Gastrointestinal Disease, Organismal Injury and Abnormalities	Digestive organ tumor	1.71e-37		0.461	GYS1	glycogen synthase 1	Cytoplasm	enzyme	4.34214e-09	5.18288e-10	down	2.19177	-2.19177	-1.13209	1152
Cancer, Gastrointestinal Disease, Organismal Injury and Abnormalities	Digestive organ tumor	1.71e-37		0.461	H1F0	H1 histone family member 0	Nucleus	other	1.10955e-15	6.02527e-18	up	2.34178	2.34178	1.2276	1152
Cancer, Gastrointestinal Disease, Organismal Injury and Abnormalities	Digestive organ tumor	1.71e-37		0.461	HAPLN3	hyaluronan and proteoglycan link protein 3	Extracellular Space	other	1.15049e-11	5.67559e-13	up	2.8217	2.8217	1.49657	1152
Cancer, Gastrointestinal Disease, Organismal Injury and Abnormalities	Digestive organ tumor	1.71e-37		0.461	HAS3	hyaluronan synthase 3	Plasma Membrane	enzyme	3.95133e-09	4.67826e-10	up	2.26319	2.26319	1.17836	1152
Cancer, Gastrointestinal Disease, Organismal Injury and Abnormalities	Digestive organ tumor	1.71e-37		0.461	HAUS6	HAUS augmin like complex subunit 6	Cytoplasm	other	4.9689e-11	3.1632e-12	down	2.81851	-2.81851	-1.49493	1152
Cancer, Gastrointestinal Disease, Organismal Injury and Abnormalities	Digestive organ tumor	1.71e-37		0.461	HBEGF	heparin binding EGF like growth factor	Extracellular Space	growth factor	1.69253e-12	5.83824e-14	up	3.42471	3.42471	1.77598	1152
Cancer, Gastrointestinal Disease, Organismal Injury and Abnormalities	Digestive organ tumor	1.71e-37		0.461	HBP1	HMG-box transcription factor 1	Nucleus	transcription regulator	3.11659e-12	1.21012e-13	up	4.17469	4.17469	2.06167	1152
Cancer, Gastrointestinal Disease, Organismal Injury and Abnormalities	Digestive organ tumor	1.71e-37		0.461	HCFC1R1	host cell factor C1 regulator 1	Nucleus	other	5.28003e-16	2.19418e-18	up	2.67043	2.67043	1.41707	1152
Cancer, Gastrointestinal Disease, Organismal Injury and Abnormalities	Digestive organ tumor	1.71e-37		0.461	HDAC4	histone deacetylase 4	Nucleus	transcription regulator	1.23456e-08	1.6713e-09	down	2.90641	-2.90641	-1.53924	1152
Cancer, Gastrointestinal Disease, Organismal Injury and Abnormalities	Digestive organ tumor	1.71e-37		0.461	HDAC8	histone deacetylase 8	Nucleus	transcription regulator	3.20175e-10	2.70758e-11	down	2.48271	-2.48271	-1.31191	1152
Cancer, Gastrointestinal Disease, Organismal Injury and Abnormalities	Digestive organ tumor	1.71e-37		0.461	HEATR5A	HEAT repeat containing 5A	Other	other	4.99592e-15	4.73014e-17	up	4.64771	4.64771	2.21652	1152
Cancer, Gastrointestinal Disease, Organismal Injury and Abnormalities	Digestive organ tumor	1.71e-37		0.461	HEG1	heart development protein with EGF like domains 1	Plasma Membrane	other	1.67341e-09	1.77008e-10	down	2.06763	-2.06763	-1.04798	1152
Cancer, Gastrointestinal Disease, Organismal Injury and Abnormalities	Digestive organ tumor	1.71e-37		0.461	HELZ	helicase with zinc finger	Nucleus	enzyme	5.82101e-09	7.17684e-10	down	2.25964	-2.25964	-1.17609	1152
Cancer, Gastrointestinal Disease, Organismal Injury and Abnormalities	Digestive organ tumor	1.71e-37		0.461	HERPUD1	homocysteine inducible ER protein with ubiquitin like domain 1	Cytoplasm	other	2.91139e-19	1.03915e-22	up	4.71638	4.71638	2.23768	1152
Cancer, Gastrointestinal Disease, Organismal Injury and Abnormalities	Digestive organ tumor	1.71e-37		0.461	HIPK2	homeodomain interacting protein kinase 2	Nucleus	kinase	2.1303e-10	1.6907e-11	down	2.05322	-2.05322	-1.03789	1152
Cancer, Gastrointestinal Disease, Organismal Injury and Abnormalities	Digestive organ tumor	1.71e-37		0.461	HIRA	histone cell cycle regulator	Nucleus	transcription regulator	1.2778e-13	2.61919e-15	down	2.52917	-2.52917	-1.33867	1152
Cancer, Gastrointestinal Disease, Organismal Injury and Abnormalities	Digestive organ tumor	1.71e-37		0.461	HIST1H2BH	histone cluster 1 H2B family member h	Nucleus	other	1.0513e-07	1.84562e-08	up	2.18585	2.18585	1.12819	1152
Cancer, Gastrointestinal Disease, Organismal Injury and Abnormalities	Digestive organ tumor	1.71e-37		0.461	HKDC1	hexokinase domain containing 1	Cytoplasm	kinase	1.3457e-12	4.388e-14	up	3.31486	3.31486	1.72895	1152
Cancer, Gastrointestinal Disease, Organismal Injury and Abnormalities	Digestive organ tumor	1.71e-37		0.461	HLA-B	major histocompatibility complex, class I, B	Plasma Membrane	transmembrane receptor	1.39437e-15	8.35401e-18	up	2.12073	2.12073	1.08456	1152
Cancer, Gastrointestinal Disease, Organismal Injury and Abnormalities	Digestive organ tumor	1.71e-37		0.461	HLA-F	major histocompatibility complex, class I, F	Plasma Membrane	transmembrane receptor	2.89957e-10	2.4062e-11	up	2.30628	2.30628	1.20557	1152
Cancer, Gastrointestinal Disease, Organismal Injury and Abnormalities	Digestive organ tumor	1.71e-37		0.461	HM13	histocompatibility minor 13	Cytoplasm	peptidase	4.02929e-09	4.78185e-10	up	2.16189	2.16189	1.11229	1152
Cancer, Gastrointestinal Disease, Organismal Injury and Abnormalities	Digestive organ tumor	1.71e-37		0.461	HMBS	hydroxymethylbilane synthase	Cytoplasm	enzyme	1.58763e-12	5.37274e-14	down	2.34311	-2.34311	-1.22842	1152
Cancer, Gastrointestinal Disease, Organismal Injury and Abnormalities	Digestive organ tumor	1.71e-37		0.461	HMGB1	high mobility group box 1	Nucleus	transcription regulator	1.00402e-13	1.96672e-15	down	2.00873	-2.00873	-1.00628	1152
Cancer, Gastrointestinal Disease, Organismal Injury and Abnormalities	Digestive organ tumor	1.71e-37		0.461	HMGB3	high mobility group box 3	Nucleus	other	1.65531e-13	3.58713e-15	down	3.00061	-3.00061	-1.58526	1152
Cancer, Gastrointestinal Disease, Organismal Injury and Abnormalities	Digestive organ tumor	1.71e-37		0.461	HNMT	histamine N-methyltransferase	Cytoplasm	enzyme	3.79895e-14	5.99518e-16	up	2.41798	2.41798	1.2738	1152
Cancer, Gastrointestinal Disease, Organismal Injury and Abnormalities	Digestive organ tumor	1.71e-37		0.461	HNRNPD	heterogeneous nuclear ribonucleoprotein D	Nucleus	transcription regulator	1.88056e-09	2.02168e-10	down	2.09288	-2.09288	-1.06549	1152
Cancer, Gastrointestinal Disease, Organismal Injury and Abnormalities	Digestive organ tumor	1.71e-37		0.461	HNRNPH2	heterogeneous nuclear ribonucleoprotein H2	Nucleus	other	4.49379e-13	1.17072e-14	down	2.10643	-2.10643	-1.0748	1152
Cancer, Gastrointestinal Disease, Organismal Injury and Abnormalities	Digestive organ tumor	1.71e-37		0.461	HNRNPM	heterogeneous nuclear ribonucleoprotein M	Nucleus	other	7.61038e-15	8.18779e-17	down	3.08535	-3.08535	-1.62543	1152
Cancer, Gastrointestinal Disease, Organismal Injury and Abnormalities	Digestive organ tumor	1.71e-37		0.461	HOMER1	homer scaffolding protein 1	Plasma Membrane	other	6.12571e-08	1.0045e-08	down	2.20226	-2.20226	-1.13899	1152
Cancer, Gastrointestinal Disease, Organismal Injury and Abnormalities	Digestive organ tumor	1.71e-37		0.461	HOMEZ	homeobox and leucine zipper encoding	Nucleus	transcription regulator	4.30204e-09	5.13022e-10	down	3.8644	-3.8644	-1.95024	1152
Cancer, Gastrointestinal Disease, Organismal Injury and Abnormalities	Digestive organ tumor	1.71e-37		0.461	HPS6	HPS6, biogenesis of lysosomal organelles complex 2 subunit 3	Cytoplasm	other	7.67377e-12	3.5176e-13	down	3.85742	-3.85742	-1.94764	1152
Cancer, Gastrointestinal Disease, Organismal Injury and Abnormalities	Digestive organ tumor	1.71e-37		0.461	HS2ST1	heparan sulfate 2-O-sulfotransferase 1	Cytoplasm	enzyme	3.48601e-12	1.39533e-13	down	2.40476	-2.40476	-1.26589	1152
Cancer, Gastrointestinal Disease, Organismal Injury and Abnormalities	Digestive organ tumor	1.71e-37		0.461	HSF2BP	heat shock transcription factor 2 binding protein	Cytoplasm	other	4.56899e-12	1.93481e-13	up	2.20854	2.20854	1.14309	1152
Cancer, Gastrointestinal Disease, Organismal Injury and Abnormalities	Digestive organ tumor	1.71e-37		0.461	HSPA13	heat shock protein family A (Hsp70) member 13	Cytoplasm	other	8.25973e-16	4.08522e-18	up	6.34032	6.34032	2.66456	1152
Cancer, Gastrointestinal Disease, Organismal Injury and Abnormalities	Digestive organ tumor	1.71e-37		0.461	HSPA1A/HSPA1B	heat shock protein family A (Hsp70) member 1A	Cytoplasm	enzyme	5.65643e-08	9.19473e-09	down	2.40077	-2.40077	-1.2635	1152
Cancer, Gastrointestinal Disease, Organismal Injury and Abnormalities	Digestive organ tumor	1.71e-37		0.461	HSPA4	heat shock protein family A (Hsp70) member 4	Cytoplasm	other	1.88669e-12	6.684e-14	down	3.01439	-3.01439	-1.59187	1152
Cancer, Gastrointestinal Disease, Organismal Injury and Abnormalities	Digestive organ tumor	1.71e-37		0.461	HSPA5	heat shock protein family A (Hsp70) member 5	Cytoplasm	enzyme	4.67754e-19	1.90803e-22	up	2.52689	2.52689	1.33736	1152
Cancer, Gastrointestinal Disease, Organismal Injury and Abnormalities	Digestive organ tumor	1.71e-37		0.461	HSPA8	heat shock protein family A (Hsp70) member 8	Cytoplasm	enzyme	3.80291e-09	4.4715e-10	up	2.61333	2.61333	1.38589	1152
Cancer, Gastrointestinal Disease, Organismal Injury and Abnormalities	Digestive organ tumor	1.71e-37		0.461	HSPBP1	HSPA (Hsp70) binding protein 1	Cytoplasm	other	1.73999e-12	6.02667e-14	down	2.17099	-2.17099	-1.11835	1152
Cancer, Gastrointestinal Disease, Organismal Injury and Abnormalities	Digestive organ tumor	1.71e-37		0.461	HSPD1	heat shock protein family D (Hsp60) member 1	Cytoplasm	enzyme	1.1615e-14	1.38033e-16	up	7.33793	7.33793	2.87537	1152
Cancer, Gastrointestinal Disease, Organismal Injury and Abnormalities	Digestive organ tumor	1.71e-37		0.461	IDNK	IDNK, gluconokinase	Cytoplasm	other	2.5247e-08	3.73903e-09	down	2.2779	-2.2779	-1.1877	1152
Cancer, Gastrointestinal Disease, Organismal Injury and Abnormalities	Digestive organ tumor	1.71e-37		0.461	IER5	immediate early response 5	Other	other	7.95214e-16	3.87227e-18	up	2.14278	2.14278	1.09948	1152
Cancer, Gastrointestinal Disease, Organismal Injury and Abnormalities	Digestive organ tumor	1.71e-37		0.461	IFIT1	interferon induced protein with tetratricopeptide repeats 1	Cytoplasm	other	7.4306e-14	1.35336e-15	down	2.29595	-2.29595	-1.19909	1152
Cancer, Gastrointestinal Disease, Organismal Injury and Abnormalities	Digestive organ tumor	1.71e-37		0.461	IFIT2	interferon induced protein with tetratricopeptide repeats 2	Cytoplasm	other	1.81985e-14	2.41744e-16	down	2.50128	-2.50128	-1.32267	1152
Cancer, Gastrointestinal Disease, Organismal Injury and Abnormalities	Digestive organ tumor	1.71e-37		0.461	IFRD1	interferon related developmental regulator 1	Nucleus	other	1.05708e-16	2.58718e-19	up	2.54055	2.54055	1.34514	1152
Cancer, Gastrointestinal Disease, Organismal Injury and Abnormalities	Digestive organ tumor	1.71e-37		0.461	IGF1	insulin like growth factor 1	Extracellular Space	growth factor	1.34301e-12	4.37008e-14	down	2.66992	-2.66992	-1.4168	1152
Cancer, Gastrointestinal Disease, Organismal Injury and Abnormalities	Digestive organ tumor	1.71e-37		0.461	IGFBP6	insulin like growth factor binding protein 6	Extracellular Space	other	5.96312e-15	6.04723e-17	up	2.3861	2.3861	1.25465	1152
Cancer, Gastrointestinal Disease, Organismal Injury and Abnormalities	Digestive organ tumor	1.71e-37		0.461	IGFL2	IGF like family member 2	Extracellular Space	other	1.51449e-18	7.72224e-22	up	2.82702	2.82702	1.49928	1152
Cancer, Gastrointestinal Disease, Organismal Injury and Abnormalities	Digestive organ tumor	1.71e-37		0.461	IL1RAP	interleukin 1 receptor accessory protein	Plasma Membrane	transmembrane receptor	1.22391e-11	6.11381e-13	up	2.32238	2.32238	1.21561	1152
Cancer, Gastrointestinal Disease, Organismal Injury and Abnormalities	Digestive organ tumor	1.71e-37		0.461	IL20RB	interleukin 20 receptor subunit beta	Plasma Membrane	other	1.50754e-09	1.56312e-10	up	2.45639	2.45639	1.29654	1152
Cancer, Gastrointestinal Disease, Organismal Injury and Abnormalities	Digestive organ tumor	1.71e-37		0.461	IL33	interleukin 33	Extracellular Space	cytokine	1.97116e-11	1.07794e-12	up	2.94484	2.94484	1.55819	1152
Cancer, Gastrointestinal Disease, Organismal Injury and Abnormalities	Digestive organ tumor	1.71e-37		0.461	ILF3	interleukin enhancer binding factor 3	Nucleus	transcription regulator	5.03202e-13	1.35474e-14	down	2.5724	-2.5724	-1.36311	1152
Cancer, Gastrointestinal Disease, Organismal Injury and Abnormalities	Digestive organ tumor	1.71e-37		0.461	INF2	inverted formin, FH2 and WH2 domain containing	Cytoplasm	other	3.24911e-14	4.90382e-16	up	2.61141	2.61141	1.38483	1152
Cancer, Gastrointestinal Disease, Organismal Injury and Abnormalities	Digestive organ tumor	1.71e-37		0.461	INSIG2	insulin induced gene 2	Cytoplasm	other	4.79648e-13	1.2742e-14	up	2.17701	2.17701	1.12235	1152
Cancer, Gastrointestinal Disease, Organismal Injury and Abnormalities	Digestive organ tumor	1.71e-37		0.461	INTS9	integrator complex subunit 9	Nucleus	other	3.1029e-09	3.55903e-10	down	2.51366	-2.51366	-1.32979	1152
Cancer, Gastrointestinal Disease, Organismal Injury and Abnormalities	Digestive organ tumor	1.71e-37		0.461	IP6K1	inositol hexakisphosphate kinase 1	Cytoplasm	kinase	1.79623e-10	1.39956e-11	down	2.23555	-2.23555	-1.16063	1152
Cancer, Gastrointestinal Disease, Organismal Injury and Abnormalities	Digestive organ tumor	1.71e-37		0.461	IPO9	importin 9	Nucleus	transporter	2.36694e-08	3.47945e-09	down	2.03812	-2.03812	-1.02724	1152
Cancer, Gastrointestinal Disease, Organismal Injury and Abnormalities	Digestive organ tumor	1.71e-37		0.461	IQCE	IQ motif containing E	Cytoplasm	other	1.70036e-10	1.31047e-11	down	2.7816	-2.7816	-1.47592	1152
Cancer, Gastrointestinal Disease, Organismal Injury and Abnormalities	Digestive organ tumor	1.71e-37		0.461	IRAK4	interleukin 1 receptor associated kinase 4	Cytoplasm	kinase	9.58073e-08	1.66119e-08	down	2.20026	-2.20026	-1.13768	1152
Cancer, Gastrointestinal Disease, Organismal Injury and Abnormalities	Digestive organ tumor	1.71e-37		0.461	IRF6	interferon regulatory factor 6	Nucleus	transcription regulator	8.74705e-12	4.10548e-13	up	2.0001	2.0001	1.00007	1152
Cancer, Gastrointestinal Disease, Organismal Injury and Abnormalities	Digestive organ tumor	1.71e-37		0.461	IRF7	interferon regulatory factor 7	Nucleus	transcription regulator	5.31551e-13	1.44862e-14	up	2.33747	2.33747	1.22495	1152
Cancer, Gastrointestinal Disease, Organismal Injury and Abnormalities	Digestive organ tumor	1.71e-37		0.461	IRS1	insulin receptor substrate 1	Cytoplasm	enzyme	1.68367e-13	3.66146e-15	down	4.26678	-4.26678	-2.09315	1152
Cancer, Gastrointestinal Disease, Organismal Injury and Abnormalities	Digestive organ tumor	1.71e-37		0.461	ISG20	interferon stimulated exonuclease gene 20	Nucleus	enzyme	2.34119e-13	5.42562e-15	up	2.53691	2.53691	1.34307	1152
Cancer, Gastrointestinal Disease, Organismal Injury and Abnormalities	Digestive organ tumor	1.71e-37		0.461	ITGA2	integrin subunit alpha 2	Plasma Membrane	transmembrane receptor	2.9923e-14	4.44399e-16	up	2.06518	2.06518	1.04627	1152
Cancer, Gastrointestinal Disease, Organismal Injury and Abnormalities	Digestive organ tumor	1.71e-37		0.461	ITGB4	integrin subunit beta 4	Plasma Membrane	transmembrane receptor	6.38114e-13	1.7879e-14	up	2.18062	2.18062	1.12474	1152
Cancer, Gastrointestinal Disease, Organismal Injury and Abnormalities	Digestive organ tumor	1.71e-37		0.461	ITPA	inosine triphosphatase	Cytoplasm	enzyme	1.35986e-14	1.67798e-16	down	2.18545	-2.18545	-1.12793	1152
Cancer, Gastrointestinal Disease, Organismal Injury and Abnormalities	Digestive organ tumor	1.71e-37		0.461	ITPKA	inositol-trisphosphate 3-kinase A	Cytoplasm	kinase	2.82507e-11	1.63711e-12	up	2.62674	2.62674	1.39327	1152
Cancer, Gastrointestinal Disease, Organismal Injury and Abnormalities	Digestive organ tumor	1.71e-37		0.461	JAGN1	jagunal homolog 1	Cytoplasm	other	6.11547e-14	1.05552e-15	down	2.11162	-2.11162	-1.07835	1152
Cancer, Gastrointestinal Disease, Organismal Injury and Abnormalities	Digestive organ tumor	1.71e-37		0.461	JAK1	Janus kinase 1	Cytoplasm	kinase	9.53151e-13	2.89901e-14	up	2.49216	2.49216	1.3174	1152
Cancer, Gastrointestinal Disease, Organismal Injury and Abnormalities	Digestive organ tumor	1.71e-37		0.461	JMY	junction mediating and regulatory protein, p53 cofactor	Nucleus	transcription regulator	1.67625e-12	5.76927e-14	up	3.49861	3.49861	1.80678	1152
Cancer, Gastrointestinal Disease, Organismal Injury and Abnormalities	Digestive organ tumor	1.71e-37		0.461	KAT6A	lysine acetyltransferase 6A	Nucleus	enzyme	5.35997e-08	8.6773e-09	up	2.09498	2.09498	1.06694	1152
Cancer, Gastrointestinal Disease, Organismal Injury and Abnormalities	Digestive organ tumor	1.71e-37		0.461	KAT8	lysine acetyltransferase 8	Nucleus	enzyme	1.21001e-12	3.83757e-14	down	2.09314	-2.09314	-1.06567	1152
Cancer, Gastrointestinal Disease, Organismal Injury and Abnormalities	Digestive organ tumor	1.71e-37		0.461	KATNAL1	katanin catalytic subunit A1 like 1	Cytoplasm	enzyme	8.49616e-14	1.59426e-15	up	2.21979	2.21979	1.15042	1152
Cancer, Gastrointestinal Disease, Organismal Injury and Abnormalities	Digestive organ tumor	1.71e-37		0.461	KBTBD7	kelch repeat and BTB domain containing 7	Cytoplasm	other	9.47618e-08	1.6404e-08	down	2.36064	-2.36064	-1.23918	1152
Cancer, Gastrointestinal Disease, Organismal Injury and Abnormalities	Digestive organ tumor	1.71e-37		0.461	KCNJ14	potassium voltage-gated channel subfamily J member 14	Plasma Membrane	ion channel	1.13484e-09	1.13385e-10	down	2.74782	-2.74782	-1.45829	1152
Cancer, Gastrointestinal Disease, Organismal Injury and Abnormalities	Digestive organ tumor	1.71e-37		0.461	KCTD15	potassium channel tetramerization domain containing 15	Other	ion channel	2.17012e-13	4.94617e-15	down	3.17562	-3.17562	-1.66704	1152
Cancer, Gastrointestinal Disease, Organismal Injury and Abnormalities	Digestive organ tumor	1.71e-37		0.461	KCTD20	potassium channel tetramerization domain containing 20	Cytoplasm	other	8.61213e-08	1.47283e-08	down	2.0333	-2.0333	-1.02382	1152
Cancer, Gastrointestinal Disease, Organismal Injury and Abnormalities	Digestive organ tumor	1.71e-37		0.461	KDM1B	lysine demethylase 1B	Nucleus	enzyme	3.15412e-10	2.65765e-11	up	2.05019	2.05019	1.03576	1152
Cancer, Gastrointestinal Disease, Organismal Injury and Abnormalities	Digestive organ tumor	1.71e-37		0.461	KIAA0040	KIAA0040	Other	other	3.7604e-16	1.36135e-18	down	3.71429	-3.71429	-1.89309	1152
Cancer, Gastrointestinal Disease, Organismal Injury and Abnormalities	Digestive organ tumor	1.71e-37		0.461	KIAA0232	KIAA0232	Extracellular Space	other	4.71024e-06	1.2041e-06	down	2.13969	-2.13969	-1.0974	1152
Cancer, Gastrointestinal Disease, Organismal Injury and Abnormalities	Digestive organ tumor	1.71e-37		0.461	KIAA0556	KIAA0556	Extracellular Space	other	1.0229e-07	1.79055e-08	down	2.28383	-2.28383	-1.19145	1152
Cancer, Gastrointestinal Disease, Organismal Injury and Abnormalities	Digestive organ tumor	1.71e-37		0.461	KIAA0586	KIAA0586	Cytoplasm	other	3.37227e-09	3.91099e-10	down	2.23534	-2.23534	-1.1605	1152
Cancer, Gastrointestinal Disease, Organismal Injury and Abnormalities	Digestive organ tumor	1.71e-37		0.461	KIAA0754	KIAA0754	Plasma Membrane	other	6.7427e-11	4.50384e-12	up	2.09885	2.09885	1.0696	1152
Cancer, Gastrointestinal Disease, Organismal Injury and Abnormalities	Digestive organ tumor	1.71e-37		0.461	KIAA0930	KIAA0930	Other	other	2.90848e-10	2.41879e-11	down	2.35456	-2.35456	-1.23546	1152
Cancer, Gastrointestinal Disease, Organismal Injury and Abnormalities	Digestive organ tumor	1.71e-37		0.461	KIAA1841	KIAA1841	Other	other	2.58419e-08	3.83768e-09	down	2.17292	-2.17292	-1.11963	1152
Cancer, Gastrointestinal Disease, Organismal Injury and Abnormalities	Digestive organ tumor	1.71e-37		0.461	KIAA2013	KIAA2013	Other	other	2.37905e-14	3.36737e-16	down	2.18181	-2.18181	-1.12552	1152
Cancer, Gastrointestinal Disease, Organismal Injury and Abnormalities	Digestive organ tumor	1.71e-37		0.461	KIF13A	kinesin family member 13A	Cytoplasm	transporter	1.33655e-08	1.83357e-09	up	2.28022	2.28022	1.18917	1152
Cancer, Gastrointestinal Disease, Organismal Injury and Abnormalities	Digestive organ tumor	1.71e-37		0.461	KIF21B	kinesin family member 21B	Cytoplasm	other	2.06237e-11	1.13361e-12	up	2.34517	2.34517	1.22969	1152
Cancer, Gastrointestinal Disease, Organismal Injury and Abnormalities	Digestive organ tumor	1.71e-37		0.461	KLF3	Kruppel like factor 3	Nucleus	transcription regulator	2.06288e-19	6.31109e-23	up	13.5463	13.5463	3.75983	1152
Cancer, Gastrointestinal Disease, Organismal Injury and Abnormalities	Digestive organ tumor	1.71e-37		0.461	KLF4	Kruppel like factor 4	Nucleus	transcription regulator	1.25576e-15	7.17135e-18	up	2.70089	2.70089	1.43343	1152
Cancer, Gastrointestinal Disease, Organismal Injury and Abnormalities	Digestive organ tumor	1.71e-37		0.461	KLF7	Kruppel like factor 7	Nucleus	transcription regulator	2.19606e-10	1.75042e-11	up	2.47982	2.47982	1.31023	1152
Cancer, Gastrointestinal Disease, Organismal Injury and Abnormalities	Digestive organ tumor	1.71e-37		0.461	KLF9	Kruppel like factor 9	Nucleus	transcription regulator	3.13323e-11	1.84764e-12	up	2.25657	2.25657	1.17413	1152
Cancer, Gastrointestinal Disease, Organismal Injury and Abnormalities	Digestive organ tumor	1.71e-37		0.461	KLHDC10	kelch domain containing 10	Nucleus	other	1.76875e-09	1.88536e-10	down	2.34544	-2.34544	-1.22986	1152
Cancer, Gastrointestinal Disease, Organismal Injury and Abnormalities	Digestive organ tumor	1.71e-37		0.461	KLHDC4	kelch domain containing 4	Other	other	1.29144e-10	9.51193e-12	down	2.62866	-2.62866	-1.39433	1152
Cancer, Gastrointestinal Disease, Organismal Injury and Abnormalities	Digestive organ tumor	1.71e-37		0.461	KLHL24	kelch like family member 24	Plasma Membrane	other	6.91887e-14	1.23123e-15	up	3.36219	3.36219	1.7494	1152
Cancer, Gastrointestinal Disease, Organismal Injury and Abnormalities	Digestive organ tumor	1.71e-37		0.461	KLHL9	kelch like family member 9	Cytoplasm	other	7.07463e-13	2.03051e-14	down	2.18285	-2.18285	-1.12621	1152
Cancer, Gastrointestinal Disease, Organismal Injury and Abnormalities	Digestive organ tumor	1.71e-37		0.461	KMT2A	lysine methyltransferase 2A	Nucleus	transcription regulator	8.41641e-12	3.92883e-13	down	2.71426	-2.71426	-1.44056	1152
Cancer, Gastrointestinal Disease, Organismal Injury and Abnormalities	Digestive organ tumor	1.71e-37		0.461	KMT5B	lysine methyltransferase 5B	Nucleus	enzyme	3.49708e-12	1.40154e-13	down	5.37204	-5.37204	-2.42547	1152
Cancer, Gastrointestinal Disease, Organismal Injury and Abnormalities	Digestive organ tumor	1.71e-37		0.461	KPNA1	karyopherin subunit alpha 1	Nucleus	transporter	4.35458e-09	5.20342e-10	down	2.06392	-2.06392	-1.04539	1152
Cancer, Gastrointestinal Disease, Organismal Injury and Abnormalities	Digestive organ tumor	1.71e-37		0.461	KRCC1	lysine rich coiled-coil 1	Extracellular Space	other	6.25389e-14	1.08579e-15	down	9.07508	-9.07508	-3.18191	1152
Cancer, Gastrointestinal Disease, Organismal Injury and Abnormalities	Digestive organ tumor	1.71e-37		0.461	KRT13	keratin 13	Cytoplasm	other	2.43456e-10	1.96942e-11	up	2.82585	2.82585	1.49869	1152
Cancer, Gastrointestinal Disease, Organismal Injury and Abnormalities	Digestive organ tumor	1.71e-37		0.461	KRT15	keratin 15	Cytoplasm	other	7.50629e-13	2.17205e-14	up	2.94998	2.94998	1.56071	1152
Cancer, Gastrointestinal Disease, Organismal Injury and Abnormalities	Digestive organ tumor	1.71e-37		0.461	KRT81	keratin 81	Cytoplasm	other	2.53629e-12	9.50528e-14	up	3.09218	3.09218	1.62862	1152
Cancer, Gastrointestinal Disease, Organismal Injury and Abnormalities	Digestive organ tumor	1.71e-37		0.461	KRT86	keratin 86	Cytoplasm	other	5.18654e-14	8.59487e-16	up	3.82239	3.82239	1.93447	1152
Cancer, Gastrointestinal Disease, Organismal Injury and Abnormalities	Digestive organ tumor	1.71e-37		0.461	KRTAP3-1	keratin associated protein 3-1	Cytoplasm	other	2.58884e-14	3.75618e-16	up	3.54757	3.54757	1.82683	1152
Cancer, Gastrointestinal Disease, Organismal Injury and Abnormalities	Digestive organ tumor	1.71e-37		0.461	LAMB2	laminin subunit beta 2	Extracellular Space	enzyme	2.71981e-11	1.56987e-12	up	2.02282	2.02282	1.01637	1152
Cancer, Gastrointestinal Disease, Organismal Injury and Abnormalities	Digestive organ tumor	1.71e-37		0.461	LAMB3	laminin subunit beta 3	Extracellular Space	transporter	3.32308e-18	1.94857e-21	up	3.12672	3.12672	1.64465	1152
Cancer, Gastrointestinal Disease, Organismal Injury and Abnormalities	Digestive organ tumor	1.71e-37		0.461	LAMC2	laminin subunit gamma 2	Extracellular Space	other	5.76411e-12	2.50703e-13	up	2.3457	2.3457	1.23002	1152
Cancer, Gastrointestinal Disease, Organismal Injury and Abnormalities	Digestive organ tumor	1.71e-37		0.461	LAMP3	lysosomal associated membrane protein 3	Plasma Membrane	other	2.20658e-08	3.2169e-09	up	2.03576	2.03576	1.02557	1152
Cancer, Gastrointestinal Disease, Organismal Injury and Abnormalities	Digestive organ tumor	1.71e-37		0.461	LARP1B	La ribonucleoprotein domain family member 1B	Extracellular Space	other	6.41697e-08	1.05897e-08	down	2.50504	-2.50504	-1.32483	1152
Cancer, Gastrointestinal Disease, Organismal Injury and Abnormalities	Digestive organ tumor	1.71e-37		0.461	LAT2	linker for activation of T cells family member 2	Plasma Membrane	other	7.97294e-15	8.67949e-17	up	5.81212	5.81212	2.53906	1152
Cancer, Gastrointestinal Disease, Organismal Injury and Abnormalities	Digestive organ tumor	1.71e-37		0.461	LATS1	large tumor suppressor kinase 1	Nucleus	kinase	2.88228e-08	4.32077e-09	up	2.07686	2.07686	1.0544	1152
Cancer, Gastrointestinal Disease, Organismal Injury and Abnormalities	Digestive organ tumor	1.71e-37		0.461	LBHD1	LBH domain containing 1	Other	other	6.11842e-13	1.70181e-14	down	2.12055	-2.12055	-1.08444	1152
Cancer, Gastrointestinal Disease, Organismal Injury and Abnormalities	Digestive organ tumor	1.71e-37		0.461	LCLAT1	lysocardiolipin acyltransferase 1	Cytoplasm	enzyme	4.78664e-07	9.85054e-08	up	2.0104	2.0104	1.00748	1152
Cancer, Gastrointestinal Disease, Organismal Injury and Abnormalities	Digestive organ tumor	1.71e-37		0.461	LCMT2	leucine carboxyl methyltransferase 2	Cytoplasm	enzyme	3.7824e-13	9.45021e-15	down	7.13868	-7.13868	-2.83566	1152
Cancer, Gastrointestinal Disease, Organismal Injury and Abnormalities	Digestive organ tumor	1.71e-37		0.461	LCOR	ligand dependent nuclear receptor corepressor	Nucleus	transcription regulator	1.51346e-09	1.5708e-10	up	2.40512	2.40512	1.26611	1152
Cancer, Gastrointestinal Disease, Organismal Injury and Abnormalities	Digestive organ tumor	1.71e-37		0.461	LDAH	lipid droplet associated hydrolase	Cytoplasm	enzyme	1.83269e-07	3.43278e-08	down	2.04944	-2.04944	-1.03523	1152
Cancer, Gastrointestinal Disease, Organismal Injury and Abnormalities	Digestive organ tumor	1.71e-37		0.461	LDLR	low density lipoprotein receptor	Plasma Membrane	transporter	3.93774e-15	3.32295e-17	up	2.40281	2.40281	1.26472	1152
Cancer, Gastrointestinal Disease, Organismal Injury and Abnormalities	Digestive organ tumor	1.71e-37		0.461	LETM1	leucine zipper and EF-hand containing transmembrane protein 1	Cytoplasm	transporter	3.44209e-15	2.80815e-17	down	4.97874	-4.97874	-2.31578	1152
Cancer, Gastrointestinal Disease, Organismal Injury and Abnormalities	Digestive organ tumor	1.71e-37		0.461	LGALS7/LGALS7B	galectin 7	Extracellular Space	other	1.15047e-15	6.30612e-18	up	2.97603	2.97603	1.57339	1152
Cancer, Gastrointestinal Disease, Organismal Injury and Abnormalities	Digestive organ tumor	1.71e-37		0.461	LGR5	leucine rich repeat containing G protein-coupled receptor 5	Plasma Membrane	transmembrane receptor	6.63129e-17	1.42012e-19	down	5.01908	-5.01908	-2.32742	1152
Cancer, Gastrointestinal Disease, Organismal Injury and Abnormalities	Digestive organ tumor	1.71e-37		0.461	LIAS	lipoic acid synthetase	Cytoplasm	enzyme	2.85544e-09	3.24317e-10	down	2.23955	-2.23955	-1.16321	1152
Cancer, Gastrointestinal Disease, Organismal Injury and Abnormalities	Digestive organ tumor	1.71e-37		0.461	LIPG	lipase G, endothelial type	Extracellular Space	enzyme	4.78263e-14	7.84017e-16	up	2.26496	2.26496	1.17948	1152
Cancer, Gastrointestinal Disease, Organismal Injury and Abnormalities	Digestive organ tumor	1.71e-37		0.461	LIPH	lipase H	Extracellular Space	enzyme	1.15317e-15	6.35819e-18	up	3.00038	3.00038	1.58514	1152
Cancer, Gastrointestinal Disease, Organismal Injury and Abnormalities	Digestive organ tumor	1.71e-37		0.461	LMBR1	limb development membrane protein 1	Plasma Membrane	transmembrane receptor	6.53171e-09	8.17963e-10	down	2.12864	-2.12864	-1.08993	1152
Cancer, Gastrointestinal Disease, Organismal Injury and Abnormalities	Digestive organ tumor	1.71e-37		0.461	LMNB2	lamin B2	Nucleus	other	8.33406e-14	1.55956e-15	down	2.02392	-2.02392	-1.01715	1152
Cancer, Gastrointestinal Disease, Organismal Injury and Abnormalities	Digestive organ tumor	1.71e-37		0.461	LMO7	LIM domain 7	Cytoplasm	enzyme	3.30461e-13	8.0627e-15	up	2.15947	2.15947	1.11068	1152
Cancer, Gastrointestinal Disease, Organismal Injury and Abnormalities	Digestive organ tumor	1.71e-37		0.461	LNP1	leukemia NUP98 fusion partner 1	Other	other	3.59318e-08	5.53959e-09	down	2.15831	-2.15831	-1.1099	1152
Cancer, Gastrointestinal Disease, Organismal Injury and Abnormalities	Digestive organ tumor	1.71e-37		0.461	LNX1	ligand of numb-protein X 1	Cytoplasm	enzyme	8.02409e-13	2.35461e-14	up	3.72918	3.72918	1.89886	1152
Cancer, Gastrointestinal Disease, Organismal Injury and Abnormalities	Digestive organ tumor	1.71e-37		0.461	LRCH1	leucine rich repeats and calponin homology domain containing 1	Cytoplasm	other	1.56441e-12	5.27664e-14	up	2.93334	2.93334	1.55254	1152
Cancer, Gastrointestinal Disease, Organismal Injury and Abnormalities	Digestive organ tumor	1.71e-37		0.461	LRP11	LDL receptor related protein 11	Other	other	8.71342e-09	1.12828e-09	up	2.20141	2.20141	1.13843	1152
Cancer, Gastrointestinal Disease, Organismal Injury and Abnormalities	Digestive organ tumor	1.71e-37		0.461	LRRFIP1	LRR binding FLII interacting protein 1	Cytoplasm	transcription regulator	7.54871e-13	2.19202e-14	up	2.30554	2.30554	1.2051	1152
Cancer, Gastrointestinal Disease, Organismal Injury and Abnormalities	Digestive organ tumor	1.71e-37		0.461	LSM14A	LSM14A, mRNA processing body assembly factor	Cytoplasm	other	1.01371e-13	1.99517e-15	down	2.47468	-2.47468	-1.30724	1152
Cancer, Gastrointestinal Disease, Organismal Injury and Abnormalities	Digestive organ tumor	1.71e-37		0.461	LSS	lanosterol synthase	Cytoplasm	enzyme	7.22803e-12	3.27458e-13	down	2.23927	-2.23927	-1.16303	1152
Cancer, Gastrointestinal Disease, Organismal Injury and Abnormalities	Digestive organ tumor	1.71e-37		0.461	LTBP1	latent transforming growth factor beta binding protein 1	Extracellular Space	other	1.43874e-10	1.08206e-11	up	2.00684	2.00684	1.00492	1152
Cancer, Gastrointestinal Disease, Organismal Injury and Abnormalities	Digestive organ tumor	1.71e-37		0.461	LTV1	LTV1 ribosome biogenesis factor	Other	other	1.49516e-12	4.98207e-14	down	2.85819	-2.85819	-1.5151	1152
Cancer, Gastrointestinal Disease, Organismal Injury and Abnormalities	Digestive organ tumor	1.71e-37		0.461	LY6K	lymphocyte antigen 6 family member K	Nucleus	other	9.1669e-11	6.37784e-12	up	3.11546	3.11546	1.63944	1152
Cancer, Gastrointestinal Disease, Organismal Injury and Abnormalities	Digestive organ tumor	1.71e-37		0.461	LYAR	Ly1 antibody reactive	Plasma Membrane	other	1.61229e-14	2.05886e-16	down	2.22324	-2.22324	-1.15267	1152
Cancer, Gastrointestinal Disease, Organismal Injury and Abnormalities	Digestive organ tumor	1.71e-37		0.461	LYPD3	LY6/PLAUR domain containing 3	Plasma Membrane	other	2.50339e-15	1.85087e-17	up	5.29371	5.29371	2.40428	1152
Cancer, Gastrointestinal Disease, Organismal Injury and Abnormalities	Digestive organ tumor	1.71e-37		0.461	LYPD6B	LY6/PLAUR domain containing 6B	Other	other	1.09948e-14	1.29502e-16	up	2.88075	2.88075	1.52644	1152
Cancer, Gastrointestinal Disease, Organismal Injury and Abnormalities	Digestive organ tumor	1.71e-37		0.461	MAFF	MAF bZIP transcription factor F	Nucleus	transcription regulator	4.65952e-13	1.23188e-14	up	2.40393	2.40393	1.2654	1152
Cancer, Gastrointestinal Disease, Organismal Injury and Abnormalities	Digestive organ tumor	1.71e-37		0.461	MAGI1	membrane associated guanylate kinase, WW and PDZ domain containing 1	Plasma Membrane	kinase	5.7616e-12	2.50447e-13	down	2.04874	-2.04874	-1.03474	1152
Cancer, Gastrointestinal Disease, Organismal Injury and Abnormalities	Digestive organ tumor	1.71e-37		0.461	MAP1LC3B	microtubule associated protein 1 light chain 3 beta	Cytoplasm	other	2.37479e-14	3.3481e-16	up	3.15035	3.15035	1.65551	1152
Cancer, Gastrointestinal Disease, Organismal Injury and Abnormalities	Digestive organ tumor	1.71e-37		0.461	MAP3K20	mitogen-activated protein kinase kinase kinase 20	Cytoplasm	kinase	1.92147e-07	3.6133e-08	up	2.34673	2.34673	1.23065	1152
Cancer, Gastrointestinal Disease, Organismal Injury and Abnormalities	Digestive organ tumor	1.71e-37		0.461	MAP3K21	mitogen-activated protein kinase kinase kinase 21	Other	kinase	1.20365e-11	5.99311e-13	down	2.16669	-2.16669	-1.11549	1152
Cancer, Gastrointestinal Disease, Organismal Injury and Abnormalities	Digestive organ tumor	1.71e-37		0.461	MAP3K9	mitogen-activated protein kinase kinase kinase 9	Cytoplasm	kinase	7.2857e-11	4.90555e-12	up	2.34216	2.34216	1.22784	1152
Cancer, Gastrointestinal Disease, Organismal Injury and Abnormalities	Digestive organ tumor	1.71e-37		0.461	MAPK1IP1L	mitogen-activated protein kinase 1 interacting protein 1 like	Nucleus	other	3.98974e-13	1.01005e-14	down	2.18053	-2.18053	-1.12468	1152
Cancer, Gastrointestinal Disease, Organismal Injury and Abnormalities	Digestive organ tumor	1.71e-37		0.461	MAPKAP1	mitogen-activated protein kinase associated protein 1	Cytoplasm	other	3.90895e-11	2.38992e-12	down	2.92961	-2.92961	-1.55071	1152
Cancer, Gastrointestinal Disease, Organismal Injury and Abnormalities	Digestive organ tumor	1.71e-37		0.461	MARCH3	membrane associated ring-CH-type finger 3	Cytoplasm	other	2.04352e-16	6.87705e-19	up	5.15299	5.15299	2.36541	1152
Cancer, Gastrointestinal Disease, Organismal Injury and Abnormalities	Digestive organ tumor	1.71e-37		0.461	MARF1	meiosis regulator and mRNA stability factor 1	Cytoplasm	other	3.73617e-10	3.22769e-11	up	2.40587	2.40587	1.26656	1152
Cancer, Gastrointestinal Disease, Organismal Injury and Abnormalities	Digestive organ tumor	1.71e-37		0.461	MARS2	methionyl-tRNA synthetase 2, mitochondrial	Cytoplasm	enzyme	1.04837e-11	5.09698e-13	down	3.135	-3.135	-1.64846	1152
Cancer, Gastrointestinal Disease, Organismal Injury and Abnormalities	Digestive organ tumor	1.71e-37		0.461	MARVELD2	MARVEL domain containing 2	Plasma Membrane	other	2.74072e-10	2.25621e-11	down	2.01254	-2.01254	-1.00902	1152
Cancer, Gastrointestinal Disease, Organismal Injury and Abnormalities	Digestive organ tumor	1.71e-37		0.461	MAST3	microtubule associated serine/threonine kinase 3	Other	kinase	2.53334e-08	3.75313e-09	down	2.08751	-2.08751	-1.06178	1152
Cancer, Gastrointestinal Disease, Organismal Injury and Abnormalities	Digestive organ tumor	1.71e-37		0.461	MAU2	MAU2 sister chromatid cohesion factor	Nucleus	other	4.16478e-12	1.72542e-13	down	2.63411	-2.63411	-1.39732	1152
Cancer, Gastrointestinal Disease, Organismal Injury and Abnormalities	Digestive organ tumor	1.71e-37		0.461	MAVS	mitochondrial antiviral signaling protein	Cytoplasm	other	2.5042e-13	5.85446e-15	down	2.57424	-2.57424	-1.36415	1152
Cancer, Gastrointestinal Disease, Organismal Injury and Abnormalities	Digestive organ tumor	1.71e-37		0.461	MBD3	methyl-CpG binding domain protein 3	Nucleus	enzyme	1.12116e-11	5.51091e-13	down	2.42492	-2.42492	-1.27794	1152
Cancer, Gastrointestinal Disease, Organismal Injury and Abnormalities	Digestive organ tumor	1.71e-37		0.461	MBLAC2	metallo-beta-lactamase domain containing 2	Cytoplasm	other	2.00658e-09	2.1757e-10	down	2.99185	-2.99185	-1.58104	1152
Cancer, Gastrointestinal Disease, Organismal Injury and Abnormalities	Digestive organ tumor	1.71e-37		0.461	MBNL2	muscleblind like splicing regulator 2	Nucleus	other	3.31066e-14	5.06044e-16	up	3.24833	3.24833	1.6997	1152
Cancer, Gastrointestinal Disease, Organismal Injury and Abnormalities	Digestive organ tumor	1.71e-37		0.461	MCAT	malonyl-CoA-acyl carrier protein transacylase	Cytoplasm	enzyme	9.74245e-11	6.83789e-12	down	2.25169	-2.25169	-1.17101	1152
Cancer, Gastrointestinal Disease, Organismal Injury and Abnormalities	Digestive organ tumor	1.71e-37		0.461	MCCC2	methylcrotonoyl-CoA carboxylase 2	Cytoplasm	enzyme	1.10875e-13	2.21896e-15	down	2.26366	-2.26366	-1.17866	1152
Cancer, Gastrointestinal Disease, Organismal Injury and Abnormalities	Digestive organ tumor	1.71e-37		0.461	MCM9	minichromosome maintenance 9 homologous recombination repair factor	Nucleus	enzyme	3.59318e-08	5.54037e-09	down	2.36324	-2.36324	-1.24077	1152
Cancer, Gastrointestinal Disease, Organismal Injury and Abnormalities	Digestive organ tumor	1.71e-37		0.461	MCRS1	microspherule protein 1	Nucleus	other	1.29273e-11	6.51572e-13	down	2.20652	-2.20652	-1.14177	1152
Cancer, Gastrointestinal Disease, Organismal Injury and Abnormalities	Digestive organ tumor	1.71e-37		0.461	MDH2	malate dehydrogenase 2	Cytoplasm	enzyme	1.5141e-07	2.77351e-08	down	2.06896	-2.06896	-1.0489	1152
Cancer, Gastrointestinal Disease, Organismal Injury and Abnormalities	Digestive organ tumor	1.71e-37		0.461	MDM2	MDM2 proto-oncogene	Nucleus	transcription regulator	2.17397e-12	7.87582e-14	down	3.77978	-3.77978	-1.9183	1152
Cancer, Gastrointestinal Disease, Organismal Injury and Abnormalities	Digestive organ tumor	1.71e-37		0.461	MDM4	MDM4, p53 regulator	Nucleus	enzyme	1.02311e-14	1.1842e-16	up	2.83194	2.83194	1.50179	1152
Cancer, Gastrointestinal Disease, Organismal Injury and Abnormalities	Digestive organ tumor	1.71e-37		0.461	MDN1	midasin AAA ATPase 1	Nucleus	other	2.09841e-09	2.28865e-10	down	2.0109	-2.0109	-1.00784	1152
Cancer, Gastrointestinal Disease, Organismal Injury and Abnormalities	Digestive organ tumor	1.71e-37		0.461	MECP2	methyl-CpG binding protein 2	Nucleus	transcription regulator	1.05617e-10	7.50173e-12	down	3.34602	-3.34602	-1.74245	1152
Cancer, Gastrointestinal Disease, Organismal Injury and Abnormalities	Digestive organ tumor	1.71e-37		0.461	MEF2D	myocyte enhancer factor 2D	Nucleus	transcription regulator	2.43269e-11	1.37934e-12	up	2.0918	2.0918	1.06475	1152
Cancer, Gastrointestinal Disease, Organismal Injury and Abnormalities	Digestive organ tumor	1.71e-37		0.461	MET	MET proto-oncogene, receptor tyrosine kinase	Plasma Membrane	kinase	5.67723e-14	9.65407e-16	up	5.09639	5.09639	2.34948	1152
Cancer, Gastrointestinal Disease, Organismal Injury and Abnormalities	Digestive organ tumor	1.71e-37		0.461	METTL13	methyltransferase like 13	Other	enzyme	6.15534e-10	5.68864e-11	down	2.03132	-2.03132	-1.02242	1152
Cancer, Gastrointestinal Disease, Organismal Injury and Abnormalities	Digestive organ tumor	1.71e-37		0.461	METTL18	methyltransferase like 18	Other	other	3.2603e-10	2.76624e-11	down	2.58037	-2.58037	-1.36758	1152
Cancer, Gastrointestinal Disease, Organismal Injury and Abnormalities	Digestive organ tumor	1.71e-37		0.461	METTL25	methyltransferase like 25	Extracellular Space	other	2.04639e-07	3.87064e-08	down	2.29969	-2.29969	-1.20144	1152
Cancer, Gastrointestinal Disease, Organismal Injury and Abnormalities	Digestive organ tumor	1.71e-37		0.461	METTL2B	methyltransferase like 2B	Other	enzyme	5.56221e-10	5.06532e-11	down	2.55337	-2.55337	-1.3524	1152
Cancer, Gastrointestinal Disease, Organismal Injury and Abnormalities	Digestive organ tumor	1.71e-37		0.461	MFAP3	microfibril associated protein 3	Extracellular Space	other	2.69732e-12	1.01982e-13	down	2.81975	-2.81975	-1.49557	1152
Cancer, Gastrointestinal Disease, Organismal Injury and Abnormalities	Digestive organ tumor	1.71e-37		0.461	MFAP3L	microfibril associated protein 3 like	Other	other	1.57e-06	3.63962e-07	down	2.16242	-2.16242	-1.11265	1152
Cancer, Gastrointestinal Disease, Organismal Injury and Abnormalities	Digestive organ tumor	1.71e-37		0.461	MFGE8	milk fat globule-EGF factor 8 protein	Extracellular Space	other	8.56062e-13	2.54168e-14	up	3.28727	3.28727	1.71689	1152
Cancer, Gastrointestinal Disease, Organismal Injury and Abnormalities	Digestive organ tumor	1.71e-37		0.461	MFSD5	major facilitator superfamily domain containing 5	Other	transporter	5.54275e-11	3.57656e-12	down	2.02128	-2.02128	-1.01527	1152
Cancer, Gastrointestinal Disease, Organismal Injury and Abnormalities	Digestive organ tumor	1.71e-37		0.461	MGAT2	mannosyl (alpha-1,6-)-glycoprotein beta-1,2-N-acetylglucosaminyltransferase	Cytoplasm	enzyme	5.98123e-10	5.5018e-11	down	2.41959	-2.41959	-1.27476	1152
Cancer, Gastrointestinal Disease, Organismal Injury and Abnormalities	Digestive organ tumor	1.71e-37		0.461	MGEA5	meningioma expressed antigen 5 (hyaluronidase)	Cytoplasm	enzyme	1.11075e-16	2.88844e-19	up	2.75018	2.75018	1.45953	1152
Cancer, Gastrointestinal Disease, Organismal Injury and Abnormalities	Digestive organ tumor	1.71e-37		0.461	MICAL3	microtubule associated monooxygenase, calponin and LIM domain containing 3	Cytoplasm	enzyme	1.61549e-13	3.48437e-15	up	3.56918	3.56918	1.83559	1152
Cancer, Gastrointestinal Disease, Organismal Injury and Abnormalities	Digestive organ tumor	1.71e-37		0.461	MID1	midline 1	Nucleus	other	1.07812e-09	1.07224e-10	down	2.49599	-2.49599	-1.31961	1152
Cancer, Gastrointestinal Disease, Organismal Injury and Abnormalities	Digestive organ tumor	1.71e-37		0.461	MINDY2	MINDY lysine 48 deubiquitinase 2	Nucleus	transporter	4.70233e-15	4.26787e-17	up	2.89776	2.89776	1.53494	1152
Cancer, Gastrointestinal Disease, Organismal Injury and Abnormalities	Digestive organ tumor	1.71e-37		0.461	MIPEP	mitochondrial intermediate peptidase	Cytoplasm	peptidase	4.89701e-13	1.30965e-14	down	2.01138	-2.01138	-1.00818	1152
Cancer, Gastrointestinal Disease, Organismal Injury and Abnormalities	Digestive organ tumor	1.71e-37		0.461	MKI67	marker of proliferation Ki-67	Nucleus	other	1.73923e-11	9.28056e-13	down	5.41482	-5.41482	-2.43691	1152
Cancer, Gastrointestinal Disease, Organismal Injury and Abnormalities	Digestive organ tumor	1.71e-37		0.461	MKKS	McKusick-Kaufman syndrome	Cytoplasm	other	4.88794e-09	5.91179e-10	down	2.0336	-2.0336	-1.02404	1152
Cancer, Gastrointestinal Disease, Organismal Injury and Abnormalities	Digestive organ tumor	1.71e-37		0.461	MKL2	MKL1/myocardin like 2	Nucleus	transcription regulator	9.52302e-13	2.894e-14	down	2.34835	-2.34835	-1.23165	1152
Cancer, Gastrointestinal Disease, Organismal Injury and Abnormalities	Digestive organ tumor	1.71e-37		0.461	MKNK2	MAP kinase interacting serine/threonine kinase 2	Cytoplasm	kinase	8.81078e-15	9.86113e-17	up	2.0639	2.0639	1.04537	1152
Cancer, Gastrointestinal Disease, Organismal Injury and Abnormalities	Digestive organ tumor	1.71e-37		0.461	MLKL	mixed lineage kinase domain like pseudokinase	Cytoplasm	kinase	2.08028e-09	2.26365e-10	down	2.37433	-2.37433	-1.24752	1152
Cancer, Gastrointestinal Disease, Organismal Injury and Abnormalities	Digestive organ tumor	1.71e-37		0.461	MLXIP	MLX interacting protein	Nucleus	transcription regulator	9.78904e-13	2.98982e-14	down	2.21935	-2.21935	-1.15014	1152
Cancer, Gastrointestinal Disease, Organismal Injury and Abnormalities	Digestive organ tumor	1.71e-37		0.461	MMAA	methylmalonic aciduria (cobalamin deficiency) cblA type	Cytoplasm	enzyme	6.50881e-08	1.07779e-08	down	2.03165	-2.03165	-1.02265	1152
Cancer, Gastrointestinal Disease, Organismal Injury and Abnormalities	Digestive organ tumor	1.71e-37		0.461	MMAB	methylmalonic aciduria (cobalamin deficiency) cblB type	Cytoplasm	enzyme	5.45319e-13	1.49176e-14	down	2.76544	-2.76544	-1.46751	1152
Cancer, Gastrointestinal Disease, Organismal Injury and Abnormalities	Digestive organ tumor	1.71e-37		0.461	MMACHC	methylmalonic aciduria (cobalamin deficiency) cblC type, with homocystinuria	Cytoplasm	enzyme	7.37128e-06	1.96385e-06	down	2.05786	-2.05786	-1.04115	1152
Cancer, Gastrointestinal Disease, Organismal Injury and Abnormalities	Digestive organ tumor	1.71e-37		0.461	MMP1	matrix metallopeptidase 1	Extracellular Space	peptidase	1.56417e-16	4.62584e-19	up	10.3475	10.3475	3.37121	1152
Cancer, Gastrointestinal Disease, Organismal Injury and Abnormalities	Digestive organ tumor	1.71e-37		0.461	MOCS3	molybdenum cofactor synthesis 3	Cytoplasm	enzyme	1.20644e-12	3.81704e-14	down	3.94535	-3.94535	-1.98015	1152
Cancer, Gastrointestinal Disease, Organismal Injury and Abnormalities	Digestive organ tumor	1.71e-37		0.461	MON1B	MON1 homolog B, secretory trafficking associated	Cytoplasm	other	1.39641e-10	1.04311e-11	down	2.93349	-2.93349	-1.55262	1152
Cancer, Gastrointestinal Disease, Organismal Injury and Abnormalities	Digestive organ tumor	1.71e-37		0.461	MPHOSPH8	M-phase phosphoprotein 8	Nucleus	transcription regulator	1.52088e-11	7.90604e-13	down	3.21441	-3.21441	-1.68455	1152
Cancer, Gastrointestinal Disease, Organismal Injury and Abnormalities	Digestive organ tumor	1.71e-37		0.461	MRPL12	mitochondrial ribosomal protein L12	Cytoplasm	other	7.54239e-13	2.18826e-14	down	2.18426	-2.18426	-1.12714	1152
Cancer, Gastrointestinal Disease, Organismal Injury and Abnormalities	Digestive organ tumor	1.71e-37		0.461	MRPL24	mitochondrial ribosomal protein L24	Cytoplasm	other	1.29295e-13	2.66012e-15	down	2.13802	-2.13802	-1.09627	1152
Cancer, Gastrointestinal Disease, Organismal Injury and Abnormalities	Digestive organ tumor	1.71e-37		0.461	MRPS17	mitochondrial ribosomal protein S17	Cytoplasm	other	2.13449e-13	4.84319e-15	down	2.0422	-2.0422	-1.03013	1152
Cancer, Gastrointestinal Disease, Organismal Injury and Abnormalities	Digestive organ tumor	1.71e-37		0.461	MRRF	mitochondrial ribosome recycling factor	Cytoplasm	other	1.53217e-09	1.59356e-10	down	2.31408	-2.31408	-1.21044	1152
Cancer, Gastrointestinal Disease, Organismal Injury and Abnormalities	Digestive organ tumor	1.71e-37		0.461	MRTO4	MRT4 homolog, ribosome maturation factor	Cytoplasm	other	4.34534e-13	1.12223e-14	down	2.06073	-2.06073	-1.04315	1152
Cancer, Gastrointestinal Disease, Organismal Injury and Abnormalities	Digestive organ tumor	1.71e-37		0.461	MSLN	mesothelin	Extracellular Space	other	1.55527e-13	3.31559e-15	up	2.21838	2.21838	1.14951	1152
Cancer, Gastrointestinal Disease, Organismal Injury and Abnormalities	Digestive organ tumor	1.71e-37		0.461	MT2A	metallothionein 2A	Cytoplasm	other	1.30277e-14	1.59425e-16	up	2.16892	2.16892	1.11698	1152
Cancer, Gastrointestinal Disease, Organismal Injury and Abnormalities	Digestive organ tumor	1.71e-37		0.461	MTAP	methylthioadenosine phosphorylase	Nucleus	enzyme	3.21793e-11	1.90824e-12	down	2.19269	-2.19269	-1.1327	1152
Cancer, Gastrointestinal Disease, Organismal Injury and Abnormalities	Digestive organ tumor	1.71e-37		0.461	MTDH	metadherin	Cytoplasm	transcription regulator	3.89622e-15	3.26804e-17	down	4.26455	-4.26455	-2.09239	1152
Cancer, Gastrointestinal Disease, Organismal Injury and Abnormalities	Digestive organ tumor	1.71e-37		0.461	MTHFD1L	methylenetetrahydrofolate dehydrogenase (NADP+ dependent) 1 like	Cytoplasm	enzyme	8.11946e-15	8.9425e-17	up	2.47479	2.47479	1.30731	1152
Cancer, Gastrointestinal Disease, Organismal Injury and Abnormalities	Digestive organ tumor	1.71e-37		0.461	MTHFD2	methylenetetrahydrofolate dehydrogenase (NADP+ dependent) 2, methenyltetrahydrofolate cyclohydrolase	Cytoplasm	enzyme	5.07638e-18	3.57437e-21	up	2.76028	2.76028	1.46482	1152
Cancer, Gastrointestinal Disease, Organismal Injury and Abnormalities	Digestive organ tumor	1.71e-37		0.461	MTPAP	mitochondrial poly(A) polymerase	Cytoplasm	enzyme	2.84853e-10	2.35659e-11	down	3.24527	-3.24527	-1.69834	1152
Cancer, Gastrointestinal Disease, Organismal Injury and Abnormalities	Digestive organ tumor	1.71e-37		0.461	MTR	5-methyltetrahydrofolate-homocysteine methyltransferase	Cytoplasm	enzyme	6.27611e-11	4.12658e-12	down	2.27018	-2.27018	-1.18281	1152
Cancer, Gastrointestinal Disease, Organismal Injury and Abnormalities	Digestive organ tumor	1.71e-37		0.461	MTRF1	mitochondrial translation release factor 1	Cytoplasm	translation regulator	1.59045e-06	3.69177e-07	down	2.15807	-2.15807	-1.10974	1152
Cancer, Gastrointestinal Disease, Organismal Injury and Abnormalities	Digestive organ tumor	1.71e-37		0.461	MTRF1L	mitochondrial translational release factor 1 like	Cytoplasm	translation regulator	3.37666e-08	5.16812e-09	down	2.23113	-2.23113	-1.15777	1152
Cancer, Gastrointestinal Disease, Organismal Injury and Abnormalities	Digestive organ tumor	1.71e-37		0.461	MTURN	maturin, neural progenitor differentiation regulator homolog	Other	other	2.98799e-11	1.74782e-12	up	2.2371	2.2371	1.16163	1152
Cancer, Gastrointestinal Disease, Organismal Injury and Abnormalities	Digestive organ tumor	1.71e-37		0.461	MYADM	myeloid associated differentiation marker	Nucleus	other	1.76804e-13	3.90353e-15	up	2.33	2.33	1.22033	1152
Cancer, Gastrointestinal Disease, Organismal Injury and Abnormalities	Digestive organ tumor	1.71e-37		0.461	MYEOV	myeloma overexpressed	Nucleus	other	3.14414e-16	1.09016e-18	up	2.69606	2.69606	1.43085	1152
Cancer, Gastrointestinal Disease, Organismal Injury and Abnormalities	Digestive organ tumor	1.71e-37		0.461	MYH4	myosin heavy chain 4	Cytoplasm	enzyme	1.9874e-19	3.7321e-23	up	7.68144	7.68144	2.94138	1152
Cancer, Gastrointestinal Disease, Organismal Injury and Abnormalities	Digestive organ tumor	1.71e-37		0.461	MYO10	myosin X	Cytoplasm	enzyme	1.18294e-15	6.69522e-18	up	3.63386	3.63386	1.8615	1152
Cancer, Gastrointestinal Disease, Organismal Injury and Abnormalities	Digestive organ tumor	1.71e-37		0.461	MYO5B	myosin VB	Cytoplasm	enzyme	1.92965e-12	6.87263e-14	up	2.30882	2.30882	1.20716	1152
Cancer, Gastrointestinal Disease, Organismal Injury and Abnormalities	Digestive organ tumor	1.71e-37		0.461	NAA50	N(alpha)-acetyltransferase 50, NatE catalytic subunit	Cytoplasm	enzyme	3.75602e-16	1.35019e-18	down	2.66188	-2.66188	-1.41244	1152
Cancer, Gastrointestinal Disease, Organismal Injury and Abnormalities	Digestive organ tumor	1.71e-37		0.461	NAGLU	N-acetyl-alpha-glucosaminidase	Cytoplasm	enzyme	7.94519e-10	7.60003e-11	down	2.01497	-2.01497	-1.01076	1152
Cancer, Gastrointestinal Disease, Organismal Injury and Abnormalities	Digestive organ tumor	1.71e-37		0.461	NAPEPLD	N-acyl phosphatidylethanolamine phospholipase D	Cytoplasm	enzyme	4.5397e-13	1.18863e-14	down	3.55989	-3.55989	-1.83183	1152
Cancer, Gastrointestinal Disease, Organismal Injury and Abnormalities	Digestive organ tumor	1.71e-37		0.461	NCEH1	neutral cholesterol ester hydrolase 1	Plasma Membrane	enzyme	5.36203e-14	8.9677e-16	up	2.49709	2.49709	1.32025	1152
Cancer, Gastrointestinal Disease, Organismal Injury and Abnormalities	Digestive organ tumor	1.71e-37		0.461	NCL	nucleolin	Nucleus	other	1.7722e-15	1.18375e-17	down	2.17104	-2.17104	-1.11839	1152
Cancer, Gastrointestinal Disease, Organismal Injury and Abnormalities	Digestive organ tumor	1.71e-37		0.461	NCOA5	nuclear receptor coactivator 5	Nucleus	other	8.25894e-10	7.92963e-11	down	2.22541	-2.22541	-1.15407	1152
Cancer, Gastrointestinal Disease, Organismal Injury and Abnormalities	Digestive organ tumor	1.71e-37		0.461	NCOA6	nuclear receptor coactivator 6	Nucleus	transcription regulator	1.50133e-16	4.21818e-19	down	5.21401	-5.21401	-2.38239	1152
Cancer, Gastrointestinal Disease, Organismal Injury and Abnormalities	Digestive organ tumor	1.71e-37		0.461	NDRG1	N-myc downstream regulated 1	Nucleus	kinase	5.49203e-18	4.0605e-21	up	5.2325	5.2325	2.3875	1152
Cancer, Gastrointestinal Disease, Organismal Injury and Abnormalities	Digestive organ tumor	1.71e-37		0.461	NDST1	N-deacetylase and N-sulfotransferase 1	Cytoplasm	enzyme	6.78178e-11	4.53513e-12	up	2.32909	2.32909	1.21976	1152
Cancer, Gastrointestinal Disease, Organismal Injury and Abnormalities	Digestive organ tumor	1.71e-37		0.461	NEDD4	neural precursor cell expressed, developmentally down-regulated 4, E3 ubiquitin protein ligase	Cytoplasm	enzyme	5.67564e-11	3.67678e-12	up	3.50929	3.50929	1.81118	1152
Cancer, Gastrointestinal Disease, Organismal Injury and Abnormalities	Digestive organ tumor	1.71e-37		0.461	NEDD9	neural precursor cell expressed, developmentally down-regulated 9	Nucleus	other	8.4142e-12	3.92565e-13	up	3.12683	3.12683	1.6447	1152
Cancer, Gastrointestinal Disease, Organismal Injury and Abnormalities	Digestive organ tumor	1.71e-37		0.461	NEK4	NIMA related kinase 4	Nucleus	kinase	4.03942e-12	1.66185e-13	down	2.51274	-2.51274	-1.32926	1152
Cancer, Gastrointestinal Disease, Organismal Injury and Abnormalities	Digestive organ tumor	1.71e-37		0.461	NEURL1B	neuralized E3 ubiquitin protein ligase 1B	Other	enzyme	8.47116e-08	1.44613e-08	down	2.02869	-2.02869	-1.02055	1152
Cancer, Gastrointestinal Disease, Organismal Injury and Abnormalities	Digestive organ tumor	1.71e-37		0.461	NF2	neurofibromin 2	Plasma Membrane	other	9.58654e-15	1.0876e-16	down	2.89725	-2.89725	-1.53468	1152
Cancer, Gastrointestinal Disease, Organismal Injury and Abnormalities	Digestive organ tumor	1.71e-37		0.461	NFATC2	nuclear factor of activated T cells 2	Nucleus	transcription regulator	2.45483e-11	1.39314e-12	up	2.4188	2.4188	1.27429	1152
Cancer, Gastrointestinal Disease, Organismal Injury and Abnormalities	Digestive organ tumor	1.71e-37		0.461	NFIX	nuclear factor I X	Nucleus	transcription regulator	8.50259e-10	8.19174e-11	down	2.1894	-2.1894	-1.13053	1152
Cancer, Gastrointestinal Disease, Organismal Injury and Abnormalities	Digestive organ tumor	1.71e-37		0.461	NID1	nidogen 1	Extracellular Space	other	6.29956e-11	4.1436e-12	down	3.83742	-3.83742	-1.94014	1152
Cancer, Gastrointestinal Disease, Organismal Injury and Abnormalities	Digestive organ tumor	1.71e-37		0.461	NKD1	naked cuticle homolog 1	Other	other	2.8866e-09	3.28709e-10	down	2.58299	-2.58299	-1.36904	1152
Cancer, Gastrointestinal Disease, Organismal Injury and Abnormalities	Digestive organ tumor	1.71e-37		0.461	NMT1	N-myristoyltransferase 1	Cytoplasm	enzyme	3.23064e-12	1.26676e-13	down	3.1158	-3.1158	-1.6396	1152
Cancer, Gastrointestinal Disease, Organismal Injury and Abnormalities	Digestive organ tumor	1.71e-37		0.461	NOL4L	nucleolar protein 4 like	Other	other	7.01391e-12	3.17579e-13	down	2.36951	-2.36951	-1.24459	1152
Cancer, Gastrointestinal Disease, Organismal Injury and Abnormalities	Digestive organ tumor	1.71e-37		0.461	NOLC1	nucleolar and coiled-body phosphoprotein 1	Nucleus	transcription regulator	7.31681e-16	3.37636e-18	down	2.33272	-2.33272	-1.22201	1152
Cancer, Gastrointestinal Disease, Organismal Injury and Abnormalities	Digestive organ tumor	1.71e-37		0.461	NOP16	NOP16 nucleolar protein	Nucleus	other	3.61189e-15	2.9743e-17	down	3.47597	-3.47597	-1.79742	1152
Cancer, Gastrointestinal Disease, Organismal Injury and Abnormalities	Digestive organ tumor	1.71e-37		0.461	NOP56	NOP56 ribonucleoprotein	Nucleus	other	4.78668e-16	1.90374e-18	down	2.1139	-2.1139	-1.07991	1152
Cancer, Gastrointestinal Disease, Organismal Injury and Abnormalities	Digestive organ tumor	1.71e-37		0.461	NOP58	NOP58 ribonucleoprotein	Nucleus	enzyme	1.25456e-12	4.01895e-14	down	2.17132	-2.17132	-1.11857	1152
Cancer, Gastrointestinal Disease, Organismal Injury and Abnormalities	Digestive organ tumor	1.71e-37		0.461	NPC1	NPC intracellular cholesterol transporter 1	Cytoplasm	transporter	2.50381e-14	3.59383e-16	up	2.40833	2.40833	1.26803	1152
Cancer, Gastrointestinal Disease, Organismal Injury and Abnormalities	Digestive organ tumor	1.71e-37		0.461	NPM1	nucleophosmin 1	Nucleus	transcription regulator	2.0349e-17	3.16461e-20	down	2.59292	-2.59292	-1.37458	1152
Cancer, Gastrointestinal Disease, Organismal Injury and Abnormalities	Digestive organ tumor	1.71e-37		0.461	NR1D1	nuclear receptor subfamily 1 group D member 1	Nucleus	ligand-dependent nuclear receptor	6.62079e-11	4.40047e-12	up	2.23151	2.23151	1.15802	1152
Cancer, Gastrointestinal Disease, Organismal Injury and Abnormalities	Digestive organ tumor	1.71e-37		0.461	NR1D2	nuclear receptor subfamily 1 group D member 2	Nucleus	ligand-dependent nuclear receptor	1.52057e-09	1.57857e-10	up	2.41654	2.41654	1.27294	1152
Cancer, Gastrointestinal Disease, Organismal Injury and Abnormalities	Digestive organ tumor	1.71e-37		0.461	NR2C1	nuclear receptor subfamily 2 group C member 1	Nucleus	transcription regulator	2.10525e-10	1.66707e-11	up	2.01644	2.01644	1.01181	1152
Cancer, Gastrointestinal Disease, Organismal Injury and Abnormalities	Digestive organ tumor	1.71e-37		0.461	NR4A1	nuclear receptor subfamily 4 group A member 1	Nucleus	ligand-dependent nuclear receptor	2.23547e-11	1.24642e-12	up	2.03722	2.03722	1.0266	1152
Cancer, Gastrointestinal Disease, Organismal Injury and Abnormalities	Digestive organ tumor	1.71e-37		0.461	NREP	neuronal regeneration related protein	Cytoplasm	other	1.15879e-08	1.55868e-09	down	2.10204	-2.10204	-1.07179	1152
Cancer, Gastrointestinal Disease, Organismal Injury and Abnormalities	Digestive organ tumor	1.71e-37		0.461	NRG1	neuregulin 1	Plasma Membrane	growth factor	8.34107e-10	8.01911e-11	up	2.75179	2.75179	1.46037	1152
Cancer, Gastrointestinal Disease, Organismal Injury and Abnormalities	Digestive organ tumor	1.71e-37		0.461	NSD1	nuclear receptor binding SET domain protein 1	Nucleus	transcription regulator	1.3624e-06	3.10763e-07	down	2.04487	-2.04487	-1.03201	1152
Cancer, Gastrointestinal Disease, Organismal Injury and Abnormalities	Digestive organ tumor	1.71e-37		0.461	NSD2	nuclear receptor binding SET domain protein 2	Nucleus	enzyme	5.07913e-08	8.16566e-09	up	2.07617	2.07617	1.05393	1152
Cancer, Gastrointestinal Disease, Organismal Injury and Abnormalities	Digestive organ tumor	1.71e-37		0.461	NSRP1	nuclear speckle splicing regulatory protein 1	Nucleus	other	2.39238e-10	1.93286e-11	down	2.26248	-2.26248	-1.1779	1152
Cancer, Gastrointestinal Disease, Organismal Injury and Abnormalities	Digestive organ tumor	1.71e-37		0.461	NTN4	netrin 4	Extracellular Space	other	1.19592e-10	8.68342e-12	up	3.697	3.697	1.88636	1152
Cancer, Gastrointestinal Disease, Organismal Injury and Abnormalities	Digestive organ tumor	1.71e-37		0.461	NUB1	negative regulator of ubiquitin like proteins 1	Nucleus	other	6.1561e-11	4.03511e-12	up	2.09481	2.09481	1.06682	1152
Cancer, Gastrointestinal Disease, Organismal Injury and Abnormalities	Digestive organ tumor	1.71e-37		0.461	NUDC	nuclear distribution C, dynein complex regulator	Cytoplasm	other	1.27182e-14	1.55314e-16	down	2.32061	-2.32061	-1.21451	1152
Cancer, Gastrointestinal Disease, Organismal Injury and Abnormalities	Digestive organ tumor	1.71e-37		0.461	NUDT6	nudix hydrolase 6	Extracellular Space	growth factor	1.4195e-10	1.06578e-11	down	2.90209	-2.90209	-1.53709	1152
Cancer, Gastrointestinal Disease, Organismal Injury and Abnormalities	Digestive organ tumor	1.71e-37		0.461	NUFIP1	NUFIP1, FMR1 interacting protein 1	Nucleus	other	1.03794e-11	5.02829e-13	down	2.12586	-2.12586	-1.08804	1152
Cancer, Gastrointestinal Disease, Organismal Injury and Abnormalities	Digestive organ tumor	1.71e-37		0.461	NUP214	nucleoporin 214	Nucleus	other	1.00043e-10	7.05745e-12	down	2.10535	-2.10535	-1.07406	1152
Cancer, Gastrointestinal Disease, Organismal Injury and Abnormalities	Digestive organ tumor	1.71e-37		0.461	NUPR1	nuclear protein 1, transcriptional regulator	Nucleus	transcription regulator	9.84402e-08	1.71512e-08	up	2.25202	2.25202	1.17122	1152
Cancer, Gastrointestinal Disease, Organismal Injury and Abnormalities	Digestive organ tumor	1.71e-37		0.461	OLR1	oxidized low density lipoprotein receptor 1	Plasma Membrane	transmembrane receptor	1.09199e-11	5.34246e-13	up	2.44068	2.44068	1.28728	1152
Cancer, Gastrointestinal Disease, Organismal Injury and Abnormalities	Digestive organ tumor	1.71e-37		0.461	OMA1	OMA1 zinc metallopeptidase	Cytoplasm	peptidase	3.4072e-14	5.24665e-16	down	4.70546	-4.70546	-2.23434	1152
Cancer, Gastrointestinal Disease, Organismal Injury and Abnormalities	Digestive organ tumor	1.71e-37		0.461	OPRL1	opioid related nociceptin receptor 1	Plasma Membrane	G-protein coupled receptor	1.86374e-08	2.65801e-09	down	2.04592	-2.04592	-1.03275	1152
Cancer, Gastrointestinal Disease, Organismal Injury and Abnormalities	Digestive organ tumor	1.71e-37		0.461	ORC5	origin recognition complex subunit 5	Nucleus	other	3.14292e-11	1.85415e-12	down	2.33583	-2.33583	-1.22393	1152
Cancer, Gastrointestinal Disease, Organismal Injury and Abnormalities	Digestive organ tumor	1.71e-37		0.461	OSBPL3	oxysterol binding protein like 3	Cytoplasm	transporter	3.01346e-14	4.49539e-16	up	2.00174	2.00174	1.00125	1152
Cancer, Gastrointestinal Disease, Organismal Injury and Abnormalities	Digestive organ tumor	1.71e-37		0.461	OSGEPL1	O-sialoglycoprotein endopeptidase like 1	Cytoplasm	peptidase	1.12328e-13	2.25664e-15	down	5.47489	-5.47489	-2.45283	1152
Cancer, Gastrointestinal Disease, Organismal Injury and Abnormalities	Digestive organ tumor	1.71e-37		0.461	OSGIN1	oxidative stress induced growth inhibitor 1	Other	growth factor	8.82804e-12	4.15249e-13	up	2.22373	2.22373	1.15298	1152
Cancer, Gastrointestinal Disease, Organismal Injury and Abnormalities	Digestive organ tumor	1.71e-37		0.461	OSMR	oncostatin M receptor	Plasma Membrane	transmembrane receptor	1.25832e-16	3.33635e-19	up	2.82592	2.82592	1.49872	1152
Cancer, Gastrointestinal Disease, Organismal Injury and Abnormalities	Digestive organ tumor	1.71e-37		0.461	OVOL1	ovo like transcriptional repressor 1	Nucleus	transcription regulator	3.52683e-14	5.47521e-16	up	3.92788	3.92788	1.97375	1152
Cancer, Gastrointestinal Disease, Organismal Injury and Abnormalities	Digestive organ tumor	1.71e-37		0.461	PA2G4	proliferation-associated 2G4	Nucleus	transcription regulator	9.37038e-12	4.45538e-13	down	2.70964	-2.70964	-1.4381	1152
Cancer, Gastrointestinal Disease, Organismal Injury and Abnormalities	Digestive organ tumor	1.71e-37		0.461	PABPC1L	poly(A) binding protein cytoplasmic 1 like	Cytoplasm	other	1.75981e-15	1.16534e-17	up	2.67744	2.67744	1.42085	1152
Cancer, Gastrointestinal Disease, Organismal Injury and Abnormalities	Digestive organ tumor	1.71e-37		0.461	PADI1	peptidyl arginine deiminase 1	Cytoplasm	enzyme	4.9761e-15	4.64321e-17	up	3.52397	3.52397	1.8172	1152
Cancer, Gastrointestinal Disease, Organismal Injury and Abnormalities	Digestive organ tumor	1.71e-37		0.461	PAK1IP1	PAK1 interacting protein 1	Nucleus	other	4.0942e-13	1.04276e-14	down	2.15805	-2.15805	-1.10973	1152
Cancer, Gastrointestinal Disease, Organismal Injury and Abnormalities	Digestive organ tumor	1.71e-37		0.461	PANK1	pantothenate kinase 1	Cytoplasm	kinase	4.84223e-15	4.48126e-17	down	5.2517	-5.2517	-2.39278	1152
Cancer, Gastrointestinal Disease, Organismal Injury and Abnormalities	Digestive organ tumor	1.71e-37		0.461	PANX2	pannexin 2	Plasma Membrane	transporter	2.31704e-08	3.39841e-09	up	2.18795	2.18795	1.12958	1152
Cancer, Gastrointestinal Disease, Organismal Injury and Abnormalities	Digestive organ tumor	1.71e-37		0.461	PAQR5	progestin and adipoQ receptor family member 5	Other	other	4.60365e-08	7.32965e-09	up	2.08601	2.08601	1.06075	1152
Cancer, Gastrointestinal Disease, Organismal Injury and Abnormalities	Digestive organ tumor	1.71e-37		0.461	PAQR8	progestin and adipoQ receptor family member 8	Plasma Membrane	other	4.99592e-15	4.76833e-17	down	3.20675	-3.20675	-1.68111	1152
Cancer, Gastrointestinal Disease, Organismal Injury and Abnormalities	Digestive organ tumor	1.71e-37		0.461	PARD3	par-3 family cell polarity regulator	Plasma Membrane	other	1.29149e-10	9.51562e-12	down	2.87845	-2.87845	-1.52529	1152
Cancer, Gastrointestinal Disease, Organismal Injury and Abnormalities	Digestive organ tumor	1.71e-37		0.461	PARP9	poly(ADP-ribose) polymerase family member 9	Nucleus	enzyme	1.67625e-12	5.76422e-14	down	3.32312	-3.32312	-1.73254	1152
Cancer, Gastrointestinal Disease, Organismal Injury and Abnormalities	Digestive organ tumor	1.71e-37		0.461	PARS2	prolyl-tRNA synthetase 2, mitochondrial	Cytoplasm	enzyme	2.14176e-07	4.06686e-08	down	2.05696	-2.05696	-1.04051	1152
Cancer, Gastrointestinal Disease, Organismal Injury and Abnormalities	Digestive organ tumor	1.71e-37		0.461	PATZ1	POZ/BTB and AT hook containing zinc finger 1	Nucleus	transcription regulator	5.57298e-11	3.59748e-12	down	2.14659	-2.14659	-1.10205	1152
Cancer, Gastrointestinal Disease, Organismal Injury and Abnormalities	Digestive organ tumor	1.71e-37		0.461	PBX1	PBX homeobox 1	Nucleus	transcription regulator	9.2931e-16	4.80956e-18	down	4.26947	-4.26947	-2.09406	1152
Cancer, Gastrointestinal Disease, Organismal Injury and Abnormalities	Digestive organ tumor	1.71e-37		0.461	PBX4	PBX homeobox 4	Nucleus	transcription regulator	6.58963e-15	6.80399e-17	up	2.79695	2.79695	1.48386	1152
Cancer, Gastrointestinal Disease, Organismal Injury and Abnormalities	Digestive organ tumor	1.71e-37		0.461	PCDH1	protocadherin 1	Plasma Membrane	other	2.75975e-17	4.85474e-20	up	3.46059	3.46059	1.79102	1152
Cancer, Gastrointestinal Disease, Organismal Injury and Abnormalities	Digestive organ tumor	1.71e-37		0.461	PCDH7	protocadherin 7	Plasma Membrane	other	1.93967e-14	2.61596e-16	down	5.43719	-5.43719	-2.44286	1152
Cancer, Gastrointestinal Disease, Organismal Injury and Abnormalities	Digestive organ tumor	1.71e-37		0.461	PCDHGA8	protocadherin gamma subfamily A, 8	Other	other	8.94698e-10	8.68147e-11	down	2.98758	-2.98758	-1.57898	1152
Cancer, Gastrointestinal Disease, Organismal Injury and Abnormalities	Digestive organ tumor	1.71e-37		0.461	PCF11	PCF11 cleavage and polyadenylation factor subunit	Nucleus	other	4.72813e-12	2.00943e-13	down	4.7278	-4.7278	-2.24117	1152
Cancer, Gastrointestinal Disease, Organismal Injury and Abnormalities	Digestive organ tumor	1.71e-37		0.461	PCK2	phosphoenolpyruvate carboxykinase 2, mitochondrial	Cytoplasm	kinase	1.11075e-16	2.87377e-19	up	3.97411	3.97411	1.99063	1152
Cancer, Gastrointestinal Disease, Organismal Injury and Abnormalities	Digestive organ tumor	1.71e-37		0.461	PCNA	proliferating cell nuclear antigen	Nucleus	enzyme	1.56774e-09	1.63953e-10	up	2.17915	2.17915	1.12377	1152
Cancer, Gastrointestinal Disease, Organismal Injury and Abnormalities	Digestive organ tumor	1.71e-37		0.461	PCSK6	proprotein convertase subtilisin/kexin type 6	Extracellular Space	peptidase	3.73617e-10	3.22809e-11	up	2.52802	2.52802	1.33801	1152
Cancer, Gastrointestinal Disease, Organismal Injury and Abnormalities	Digestive organ tumor	1.71e-37		0.461	PDCD4	programmed cell death 4	Nucleus	other	2.12682e-15	1.48662e-17	up	3.36846	3.36846	1.75209	1152
Cancer, Gastrointestinal Disease, Organismal Injury and Abnormalities	Digestive organ tumor	1.71e-37		0.461	PDGFA	platelet derived growth factor subunit A	Extracellular Space	growth factor	2.7149e-10	2.23022e-11	up	2.39252	2.39252	1.25853	1152
Cancer, Gastrointestinal Disease, Organismal Injury and Abnormalities	Digestive organ tumor	1.71e-37		0.461	PDGFRA	platelet derived growth factor receptor alpha	Plasma Membrane	kinase	3.90186e-15	3.28272e-17	up	5.24246	5.24246	2.39024	1152
Cancer, Gastrointestinal Disease, Organismal Injury and Abnormalities	Digestive organ tumor	1.71e-37		0.461	PDK1	pyruvate dehydrogenase kinase 1	Cytoplasm	kinase	5.07563e-10	4.54845e-11	up	2.01755	2.01755	1.0126	1152
Cancer, Gastrointestinal Disease, Organismal Injury and Abnormalities	Digestive organ tumor	1.71e-37		0.461	PDLIM5	PDZ and LIM domain 5	Cytoplasm	other	9.19356e-11	6.39874e-12	up	3.12436	3.12436	1.64356	1152
Cancer, Gastrointestinal Disease, Organismal Injury and Abnormalities	Digestive organ tumor	1.71e-37		0.461	PDSS1	decaprenyl diphosphate synthase subunit 1	Cytoplasm	enzyme	6.14078e-12	2.71469e-13	down	3.5201	-3.5201	-1.81562	1152
Cancer, Gastrointestinal Disease, Organismal Injury and Abnormalities	Digestive organ tumor	1.71e-37		0.461	PER1	period circadian regulator 1	Nucleus	transcription regulator	7.15634e-15	7.5351e-17	up	4.63211	4.63211	2.21167	1152
Cancer, Gastrointestinal Disease, Organismal Injury and Abnormalities	Digestive organ tumor	1.71e-37		0.461	PER2	period circadian regulator 2	Nucleus	transcription regulator	9.29612e-09	1.21321e-09	up	2.03424	2.03424	1.02449	1152
Cancer, Gastrointestinal Disease, Organismal Injury and Abnormalities	Digestive organ tumor	1.71e-37		0.461	PER3	period circadian regulator 3	Nucleus	other	1.03794e-11	5.03038e-13	up	2.75022	2.75022	1.45955	1152
Cancer, Gastrointestinal Disease, Organismal Injury and Abnormalities	Digestive organ tumor	1.71e-37		0.461	PEX1	peroxisomal biogenesis factor 1	Cytoplasm	enzyme	4.48594e-10	3.96969e-11	down	2.48975	-2.48975	-1.316	1152
Cancer, Gastrointestinal Disease, Organismal Injury and Abnormalities	Digestive organ tumor	1.71e-37		0.461	PEX6	peroxisomal biogenesis factor 6	Cytoplasm	enzyme	3.19051e-11	1.8871e-12	down	2.04567	-2.04567	-1.03257	1152
Cancer, Gastrointestinal Disease, Organismal Injury and Abnormalities	Digestive organ tumor	1.71e-37		0.461	PFAS	phosphoribosylformylglycinamidine synthase	Cytoplasm	enzyme	5.99695e-13	1.6665e-14	down	2.51074	-2.51074	-1.32811	1152
Cancer, Gastrointestinal Disease, Organismal Injury and Abnormalities	Digestive organ tumor	1.71e-37		0.461	PGBD4	piggyBac transposable element derived 4	Other	other	2.53842e-07	4.90676e-08	down	2.20639	-2.20639	-1.14169	1152
Cancer, Gastrointestinal Disease, Organismal Injury and Abnormalities	Digestive organ tumor	1.71e-37		0.461	PGS1	phosphatidylglycerophosphate synthase 1	Cytoplasm	enzyme	7.28847e-10	6.88637e-11	down	3.02343	-3.02343	-1.59619	1152
Cancer, Gastrointestinal Disease, Organismal Injury and Abnormalities	Digestive organ tumor	1.71e-37		0.461	PHACTR2	phosphatase and actin regulator 2	Other	other	2.38123e-12	8.76632e-14	down	2.04034	-2.04034	-1.02881	1152
Cancer, Gastrointestinal Disease, Organismal Injury and Abnormalities	Digestive organ tumor	1.71e-37		0.461	PHB	prohibitin	Nucleus	transcription regulator	4.95166e-11	3.14844e-12	down	2.67873	-2.67873	-1.42155	1152
Cancer, Gastrointestinal Disease, Organismal Injury and Abnormalities	Digestive organ tumor	1.71e-37		0.461	PHF12	PHD finger protein 12	Nucleus	transcription regulator	2.43955e-09	2.71607e-10	up	2.48736	2.48736	1.31462	1152
Cancer, Gastrointestinal Disease, Organismal Injury and Abnormalities	Digestive organ tumor	1.71e-37		0.461	PHF20L1	PHD finger protein 20 like 1	Other	other	7.59569e-12	3.4661e-13	up	2.50175	2.50175	1.32294	1152
Cancer, Gastrointestinal Disease, Organismal Injury and Abnormalities	Digestive organ tumor	1.71e-37		0.461	PHLDA1	pleckstrin homology like domain family A member 1	Cytoplasm	other	2.89174e-16	9.95271e-19	up	4.02483	4.02483	2.00893	1152
Cancer, Gastrointestinal Disease, Organismal Injury and Abnormalities	Digestive organ tumor	1.71e-37		0.461	PHLDB2	pleckstrin homology like domain family B member 2	Cytoplasm	other	1.53778e-09	1.60231e-10	down	2.32319	-2.32319	-1.21611	1152
Cancer, Gastrointestinal Disease, Organismal Injury and Abnormalities	Digestive organ tumor	1.71e-37		0.461	PHTF2	putative homeodomain transcription factor 2	Cytoplasm	other	8.61366e-11	5.93364e-12	up	2.97971	2.97971	1.57517	1152
Cancer, Gastrointestinal Disease, Organismal Injury and Abnormalities	Digestive organ tumor	1.71e-37		0.461	PIBF1	progesterone immunomodulatory binding factor 1	Nucleus	other	7.37768e-10	6.99134e-11	down	2.09289	-2.09289	-1.06549	1152
Cancer, Gastrointestinal Disease, Organismal Injury and Abnormalities	Digestive organ tumor	1.71e-37		0.461	PIGA	phosphatidylinositol glycan anchor biosynthesis class A	Cytoplasm	enzyme	4.79944e-13	1.27621e-14	up	2.57872	2.57872	1.36665	1152
Cancer, Gastrointestinal Disease, Organismal Injury and Abnormalities	Digestive organ tumor	1.71e-37		0.461	PIGS	phosphatidylinositol glycan anchor biosynthesis class S	Cytoplasm	enzyme	2.38135e-13	5.53689e-15	down	2.43464	-2.43464	-1.28371	1152
Cancer, Gastrointestinal Disease, Organismal Injury and Abnormalities	Digestive organ tumor	1.71e-37		0.461	PIK3IP1	phosphoinositide-3-kinase interacting protein 1	Cytoplasm	other	8.90333e-14	1.69332e-15	up	3.78253	3.78253	1.91935	1152
Cancer, Gastrointestinal Disease, Organismal Injury and Abnormalities	Digestive organ tumor	1.71e-37		0.461	PIK3R1	phosphoinositide-3-kinase regulatory subunit 1	Cytoplasm	kinase	2.06134e-13	4.64569e-15	down	2.77904	-2.77904	-1.47459	1152
Cancer, Gastrointestinal Disease, Organismal Injury and Abnormalities	Digestive organ tumor	1.71e-37		0.461	PIM1	Pim-1 proto-oncogene, serine/threonine kinase	Cytoplasm	kinase	3.1181e-15	2.48818e-17	up	2.63267	2.63267	1.39653	1152
Cancer, Gastrointestinal Disease, Organismal Injury and Abnormalities	Digestive organ tumor	1.71e-37		0.461	PIP4K2A	phosphatidylinositol-5-phosphate 4-kinase type 2 alpha	Cytoplasm	kinase	5.20899e-09	6.34524e-10	up	2.03977	2.03977	1.02841	1152
Cancer, Gastrointestinal Disease, Organismal Injury and Abnormalities	Digestive organ tumor	1.71e-37		0.461	PIWIL2	piwi like RNA-mediated gene silencing 2	Cytoplasm	enzyme	2.84319e-06	6.96734e-07	up	2.09062	2.09062	1.06393	1152
Cancer, Gastrointestinal Disease, Organismal Injury and Abnormalities	Digestive organ tumor	1.71e-37		0.461	PKD2	polycystin 2, transient receptor potential cation channel	Plasma Membrane	ion channel	1.54355e-11	8.05932e-13	down	2.08676	-2.08676	-1.06126	1152
Cancer, Gastrointestinal Disease, Organismal Injury and Abnormalities	Digestive organ tumor	1.71e-37		0.461	PLAUR	plasminogen activator, urokinase receptor	Plasma Membrane	transmembrane receptor	6.46293e-16	2.94938e-18	up	2.53937	2.53937	1.34447	1152
Cancer, Gastrointestinal Disease, Organismal Injury and Abnormalities	Digestive organ tumor	1.71e-37		0.461	PLEKHA5	pleckstrin homology domain containing A5	Cytoplasm	other	5.66515e-15	5.63279e-17	down	2.74051	-2.74051	-1.45444	1152
Cancer, Gastrointestinal Disease, Organismal Injury and Abnormalities	Digestive organ tumor	1.71e-37		0.461	PLEKHH2	pleckstrin homology, MyTH4 and FERM domain containing H2	Cytoplasm	other	2.78887e-10	2.30154e-11	up	2.1837	2.1837	1.12677	1152
Cancer, Gastrointestinal Disease, Organismal Injury and Abnormalities	Digestive organ tumor	1.71e-37		0.461	PLEKHM1	pleckstrin homology and RUN domain containing M1	Cytoplasm	other	4.47473e-10	3.9552e-11	down	2.13274	-2.13274	-1.09271	1152
Cancer, Gastrointestinal Disease, Organismal Injury and Abnormalities	Digestive organ tumor	1.71e-37		0.461	PLK3	polo like kinase 3	Nucleus	kinase	2.41365e-14	3.4275e-16	up	2.88847	2.88847	1.53031	1152
Cancer, Gastrointestinal Disease, Organismal Injury and Abnormalities	Digestive organ tumor	1.71e-37		0.461	PLRG1	pleiotropic regulator 1	Nucleus	other	1.33916e-06	3.05155e-07	down	2.09456	-2.09456	-1.06665	1152
Cancer, Gastrointestinal Disease, Organismal Injury and Abnormalities	Digestive organ tumor	1.71e-37		0.461	PLSCR1	phospholipid scramblase 1	Plasma Membrane	enzyme	1.73717e-11	9.26072e-13	up	2.9947	2.9947	1.58241	1152
Cancer, Gastrointestinal Disease, Organismal Injury and Abnormalities	Digestive organ tumor	1.71e-37		0.461	PMS1	PMS1 homolog 1, mismatch repair system component	Nucleus	enzyme	7.54206e-12	3.42646e-13	down	2.47939	-2.47939	-1.30999	1152
Cancer, Gastrointestinal Disease, Organismal Injury and Abnormalities	Digestive organ tumor	1.71e-37		0.461	PNPLA8	patatin like phospholipase domain containing 8	Cytoplasm	enzyme	1.35949e-14	1.67406e-16	up	2.09367	2.09367	1.06604	1152
Cancer, Gastrointestinal Disease, Organismal Injury and Abnormalities	Digestive organ tumor	1.71e-37		0.461	PNPT1	polyribonucleotide nucleotidyltransferase 1	Cytoplasm	enzyme	1.60829e-09	1.68849e-10	down	2.62119	-2.62119	-1.39022	1152
Cancer, Gastrointestinal Disease, Organismal Injury and Abnormalities	Digestive organ tumor	1.71e-37		0.461	POLH	DNA polymerase eta	Nucleus	enzyme	6.11367e-09	7.5891e-10	down	2.07704	-2.07704	-1.05453	1152
Cancer, Gastrointestinal Disease, Organismal Injury and Abnormalities	Digestive organ tumor	1.71e-37		0.461	POLR1B	RNA polymerase I subunit B	Nucleus	enzyme	2.24682e-09	2.47228e-10	down	2.14722	-2.14722	-1.10247	1152
Cancer, Gastrointestinal Disease, Organismal Injury and Abnormalities	Digestive organ tumor	1.71e-37		0.461	POMT1	protein O-mannosyltransferase 1	Cytoplasm	enzyme	6.7124e-08	1.11696e-08	down	2.58565	-2.58565	-1.37053	1152
Cancer, Gastrointestinal Disease, Organismal Injury and Abnormalities	Digestive organ tumor	1.71e-37		0.461	POP1	POP1 homolog, ribonuclease P/MRP subunit	Nucleus	enzyme	2.10412e-08	3.04695e-09	down	2.0989	-2.0989	-1.06964	1152
Cancer, Gastrointestinal Disease, Organismal Injury and Abnormalities	Digestive organ tumor	1.71e-37		0.461	PPARA	peroxisome proliferator activated receptor alpha	Nucleus	ligand-dependent nuclear receptor	1.18927e-10	8.61999e-12	down	2.74687	-2.74687	-1.45779	1152
Cancer, Gastrointestinal Disease, Organismal Injury and Abnormalities	Digestive organ tumor	1.71e-37		0.461	PPFIBP1	PPFIA binding protein 1	Plasma Membrane	other	2.49522e-15	1.83725e-17	up	2.97896	2.97896	1.57481	1152
Cancer, Gastrointestinal Disease, Organismal Injury and Abnormalities	Digestive organ tumor	1.71e-37		0.461	PPHLN1	periphilin 1	Nucleus	other	4.35238e-08	6.88298e-09	down	2.22596	-2.22596	-1.15443	1152
Cancer, Gastrointestinal Disease, Organismal Injury and Abnormalities	Digestive organ tumor	1.71e-37		0.461	PPM1H	protein phosphatase, Mg2+/Mn2+ dependent 1H	Nucleus	phosphatase	2.61585e-15	1.97403e-17	down	2.83747	-2.83747	-1.50461	1152
Cancer, Gastrointestinal Disease, Organismal Injury and Abnormalities	Digestive organ tumor	1.71e-37		0.461	PPP1R10	protein phosphatase 1 regulatory subunit 10	Nucleus	other	1.77068e-14	2.3068e-16	down	5.88303	-5.88303	-2.55656	1152
Cancer, Gastrointestinal Disease, Organismal Injury and Abnormalities	Digestive organ tumor	1.71e-37		0.461	PPP1R15B	protein phosphatase 1 regulatory subunit 15B	Cytoplasm	phosphatase	5.29755e-11	3.39403e-12	up	2.18164	2.18164	1.12541	1152
Cancer, Gastrointestinal Disease, Organismal Injury and Abnormalities	Digestive organ tumor	1.71e-37		0.461	PPP1R2	protein phosphatase 1 regulatory inhibitor subunit 2	Cytoplasm	phosphatase	2.26896e-09	2.50243e-10	up	2.35045	2.35045	1.23294	1152
Cancer, Gastrointestinal Disease, Organismal Injury and Abnormalities	Digestive organ tumor	1.71e-37		0.461	PPP4R1L	protein phosphatase 4 regulatory subunit 1 like (pseudogene)	Other	other	1.53776e-09	1.6012e-10	up	2.32113	2.32113	1.21483	1152
Cancer, Gastrointestinal Disease, Organismal Injury and Abnormalities	Digestive organ tumor	1.71e-37		0.461	PRDM1	PR/SET domain 1	Nucleus	transcription regulator	1.30392e-12	4.21519e-14	up	2.74204	2.74204	1.45525	1152
Cancer, Gastrointestinal Disease, Organismal Injury and Abnormalities	Digestive organ tumor	1.71e-37		0.461	PRKAB2	protein kinase AMP-activated non-catalytic subunit beta 2	Cytoplasm	kinase	1.07126e-10	7.62531e-12	up	2.30628	2.30628	1.20557	1152
Cancer, Gastrointestinal Disease, Organismal Injury and Abnormalities	Digestive organ tumor	1.71e-37		0.461	PRKACB	protein kinase cAMP-activated catalytic subunit beta	Cytoplasm	kinase	2.22739e-11	1.23908e-12	down	2.23902	-2.23902	-1.16287	1152
Cancer, Gastrointestinal Disease, Organismal Injury and Abnormalities	Digestive organ tumor	1.71e-37		0.461	PRKX	protein kinase, X-linked	Cytoplasm	kinase	4.74641e-09	5.72609e-10	down	2.01929	-2.01929	-1.01385	1152
Cancer, Gastrointestinal Disease, Organismal Injury and Abnormalities	Digestive organ tumor	1.71e-37		0.461	PRMT6	protein arginine methyltransferase 6	Nucleus	enzyme	3.8588e-12	1.57799e-13	down	3.80502	-3.80502	-1.9279	1152
Cancer, Gastrointestinal Disease, Organismal Injury and Abnormalities	Digestive organ tumor	1.71e-37		0.461	PRNP	prion protein	Plasma Membrane	other	3.28874e-12	1.29915e-13	up	2.18652	2.18652	1.12863	1152
Cancer, Gastrointestinal Disease, Organismal Injury and Abnormalities	Digestive organ tumor	1.71e-37		0.461	PRPF31	pre-mRNA processing factor 31	Nucleus	other	8.01897e-12	3.7086e-13	down	2.01163	-2.01163	-1.00836	1152
Cancer, Gastrointestinal Disease, Organismal Injury and Abnormalities	Digestive organ tumor	1.71e-37		0.461	PRPH	peripherin	Plasma Membrane	other	4.93866e-14	8.13372e-16	up	4.84556	4.84556	2.27666	1152
Cancer, Gastrointestinal Disease, Organismal Injury and Abnormalities	Digestive organ tumor	1.71e-37		0.461	PRR14L	proline rich 14 like	Other	enzyme	1.19685e-14	1.44125e-16	down	3.29587	-3.29587	-1.72066	1152
Cancer, Gastrointestinal Disease, Organismal Injury and Abnormalities	Digestive organ tumor	1.71e-37		0.461	PRRG4	proline rich and Gla domain 4	Plasma Membrane	other	4.62123e-10	4.09884e-11	up	2.27911	2.27911	1.18847	1152
Cancer, Gastrointestinal Disease, Organismal Injury and Abnormalities	Digestive organ tumor	1.71e-37		0.461	PRSS22	protease, serine 22	Extracellular Space	peptidase	2.31107e-13	5.33655e-15	up	2.03371	2.03371	1.02412	1152
Cancer, Gastrointestinal Disease, Organismal Injury and Abnormalities	Digestive organ tumor	1.71e-37		0.461	PSAT1	phosphoserine aminotransferase 1	Cytoplasm	enzyme	1.41354e-19	1.4415e-23	up	5.30457	5.30457	2.40724	1152
Cancer, Gastrointestinal Disease, Organismal Injury and Abnormalities	Digestive organ tumor	1.71e-37		0.461	PSG5	pregnancy specific beta-1-glycoprotein 5	Extracellular Space	other	1.22134e-10	8.89914e-12	up	2.23718	2.23718	1.16168	1152
Cancer, Gastrointestinal Disease, Organismal Injury and Abnormalities	Digestive organ tumor	1.71e-37		0.461	PSMC2	proteasome 26S subunit, ATPase 2	Nucleus	peptidase	4.59218e-06	1.17123e-06	down	2.18507	-2.18507	-1.12768	1152
Cancer, Gastrointestinal Disease, Organismal Injury and Abnormalities	Digestive organ tumor	1.71e-37		0.461	PSMD12	proteasome 26S subunit, non-ATPase 12	Cytoplasm	other	8.15527e-14	1.5157e-15	down	3.02328	-3.02328	-1.59611	1152
Cancer, Gastrointestinal Disease, Organismal Injury and Abnormalities	Digestive organ tumor	1.71e-37		0.461	PSPH	phosphoserine phosphatase	Cytoplasm	phosphatase	8.40513e-15	9.27856e-17	up	2.08019	2.08019	1.05672	1152
Cancer, Gastrointestinal Disease, Organismal Injury and Abnormalities	Digestive organ tumor	1.71e-37		0.461	PTDSS1	phosphatidylserine synthase 1	Cytoplasm	enzyme	1.03012e-12	3.18459e-14	down	2.03551	-2.03551	-1.02539	1152
Cancer, Gastrointestinal Disease, Organismal Injury and Abnormalities	Digestive organ tumor	1.71e-37		0.461	PTEN	phosphatase and tensin homolog	Cytoplasm	phosphatase	5.66703e-13	1.56037e-14	down	3.54785	-3.54785	-1.82695	1152
Cancer, Gastrointestinal Disease, Organismal Injury and Abnormalities	Digestive organ tumor	1.71e-37		0.461	PTPN14	protein tyrosine phosphatase, non-receptor type 14	Cytoplasm	phosphatase	4.65584e-15	4.1782e-17	up	4.57	4.57	2.19219	1152
Cancer, Gastrointestinal Disease, Organismal Injury and Abnormalities	Digestive organ tumor	1.71e-37		0.461	PTPRH	protein tyrosine phosphatase, receptor type H	Plasma Membrane	phosphatase	4.54095e-11	2.84099e-12	up	5.28708	5.28708	2.40247	1152
Cancer, Gastrointestinal Disease, Organismal Injury and Abnormalities	Digestive organ tumor	1.71e-37		0.461	PTPRJ	protein tyrosine phosphatase, receptor type J	Plasma Membrane	phosphatase	5.32289e-15	5.18393e-17	up	3.32839	3.32839	1.73482	1152
Cancer, Gastrointestinal Disease, Organismal Injury and Abnormalities	Digestive organ tumor	1.71e-37		0.461	PURB	purine rich element binding protein B	Nucleus	transcription regulator	3.09127e-13	7.47126e-15	down	2.76788	-2.76788	-1.46878	1152
Cancer, Gastrointestinal Disease, Organismal Injury and Abnormalities	Digestive organ tumor	1.71e-37		0.461	PUS7	pseudouridylate synthase 7 (putative)	Other	other	2.12682e-15	1.49111e-17	down	3.19638	-3.19638	-1.67644	1152
Cancer, Gastrointestinal Disease, Organismal Injury and Abnormalities	Digestive organ tumor	1.71e-37		0.461	PUS7L	pseudouridylate synthase 7 like	Other	other	7.95424e-10	7.61274e-11	down	2.21826	-2.21826	-1.14943	1152
Cancer, Gastrointestinal Disease, Organismal Injury and Abnormalities	Digestive organ tumor	1.71e-37		0.461	PYGB	glycogen phosphorylase B	Cytoplasm	enzyme	3.84108e-16	1.41994e-18	up	3.24369	3.24369	1.69764	1152
Cancer, Gastrointestinal Disease, Organismal Injury and Abnormalities	Digestive organ tumor	1.71e-37		0.461	QDPR	quinoid dihydropteridine reductase	Cytoplasm	enzyme	2.43124e-15	1.76033e-17	down	2.68846	-2.68846	-1.42678	1152
Cancer, Gastrointestinal Disease, Organismal Injury and Abnormalities	Digestive organ tumor	1.71e-37		0.461	QSER1	glutamine and serine rich 1	Other	other	2.49522e-15	1.8294e-17	down	2.50048	-2.50048	-1.3222	1152
Cancer, Gastrointestinal Disease, Organismal Injury and Abnormalities	Digestive organ tumor	1.71e-37		0.461	RAB18	RAB18, member RAS oncogene family	Cytoplasm	enzyme	1.87458e-08	2.67585e-09	up	2.33032	2.33032	1.22053	1152
Cancer, Gastrointestinal Disease, Organismal Injury and Abnormalities	Digestive organ tumor	1.71e-37		0.461	RAB43	RAB43, member RAS oncogene family	Cytoplasm	enzyme	2.11497e-10	1.67531e-11	up	2.2669	2.2669	1.18072	1152
Cancer, Gastrointestinal Disease, Organismal Injury and Abnormalities	Digestive organ tumor	1.71e-37		0.461	RAD1	RAD1 checkpoint DNA exonuclease	Nucleus	enzyme	4.26081e-06	1.08171e-06	down	2.01616	-2.01616	-1.01161	1152
Cancer, Gastrointestinal Disease, Organismal Injury and Abnormalities	Digestive organ tumor	1.71e-37		0.461	RAD51C	RAD51 paralog C	Nucleus	enzyme	3.00736e-12	1.16234e-13	up	2.37943	2.37943	1.25061	1152
Cancer, Gastrointestinal Disease, Organismal Injury and Abnormalities	Digestive organ tumor	1.71e-37		0.461	RAET1G	retinoic acid early transcript 1G	Plasma Membrane	other	6.37415e-11	4.20567e-12	up	2.71687	2.71687	1.44195	1152
Cancer, Gastrointestinal Disease, Organismal Injury and Abnormalities	Digestive organ tumor	1.71e-37		0.461	RAET1L	retinoic acid early transcript 1L	Other	other	1.17863e-11	5.84449e-13	up	2.34147	2.34147	1.22742	1152
Cancer, Gastrointestinal Disease, Organismal Injury and Abnormalities	Digestive organ tumor	1.71e-37		0.461	RALA	RAS like proto-oncogene A	Cytoplasm	enzyme	9.09297e-15	1.02465e-16	down	2.19007	-2.19007	-1.13098	1152
Cancer, Gastrointestinal Disease, Organismal Injury and Abnormalities	Digestive organ tumor	1.71e-37		0.461	RALGAPA1	Ral GTPase activating protein catalytic alpha subunit 1	Cytoplasm	other	2.08932e-09	2.2766e-10	up	2.16373	2.16373	1.11352	1152
Cancer, Gastrointestinal Disease, Organismal Injury and Abnormalities	Digestive organ tumor	1.71e-37		0.461	RALGPS1	Ral GEF with PH domain and SH3 binding motif 1	Cytoplasm	other	7.83237e-12	3.60452e-13	down	2.62947	-2.62947	-1.39477	1152
Cancer, Gastrointestinal Disease, Organismal Injury and Abnormalities	Digestive organ tumor	1.71e-37		0.461	RAN	RAN, member RAS oncogene family	Nucleus	enzyme	8.84034e-12	4.16278e-13	down	2.08239	-2.08239	-1.05824	1152
Cancer, Gastrointestinal Disease, Organismal Injury and Abnormalities	Digestive organ tumor	1.71e-37		0.461	RANBP3	RAN binding protein 3	Nucleus	other	1.83696e-07	3.44173e-08	down	2.19059	-2.19059	-1.13132	1152
Cancer, Gastrointestinal Disease, Organismal Injury and Abnormalities	Digestive organ tumor	1.71e-37		0.461	RANBP6	RAN binding protein 6	Cytoplasm	other	3.04939e-10	2.55307e-11	down	2.0692	-2.0692	-1.04907	1152
Cancer, Gastrointestinal Disease, Organismal Injury and Abnormalities	Digestive organ tumor	1.71e-37		0.461	RBBP6	RB binding protein 6, ubiquitin ligase	Nucleus	enzyme	7.69883e-12	3.53302e-13	down	2.73846	-2.73846	-1.45336	1152
Cancer, Gastrointestinal Disease, Organismal Injury and Abnormalities	Digestive organ tumor	1.71e-37		0.461	RBCK1	RANBP2-type and C3HC4-type zinc finger containing 1	Cytoplasm	transcription regulator	7.29545e-17	1.59955e-19	up	2.95425	2.95425	1.56279	1152
Cancer, Gastrointestinal Disease, Organismal Injury and Abnormalities	Digestive organ tumor	1.71e-37		0.461	RBM15B	RNA binding motif protein 15B	Nucleus	other	2.40457e-12	8.87677e-14	down	2.23611	-2.23611	-1.16099	1152
Cancer, Gastrointestinal Disease, Organismal Injury and Abnormalities	Digestive organ tumor	1.71e-37		0.461	RBM33	RNA binding motif protein 33	Other	other	9.80379e-10	9.62283e-11	down	2.02261	-2.02261	-1.01622	1152
Cancer, Gastrointestinal Disease, Organismal Injury and Abnormalities	Digestive organ tumor	1.71e-37		0.461	RBM45	RNA binding motif protein 45	Cytoplasm	other	1.25566e-10	9.19215e-12	down	2.54921	-2.54921	-1.35005	1152
Cancer, Gastrointestinal Disease, Organismal Injury and Abnormalities	Digestive organ tumor	1.71e-37		0.461	RBMX	RNA binding motif protein, X-linked	Nucleus	other	1.85779e-15	1.24566e-17	down	2.43688	-2.43688	-1.28503	1152
Cancer, Gastrointestinal Disease, Organismal Injury and Abnormalities	Digestive organ tumor	1.71e-37		0.461	RBPJ	recombination signal binding protein for immunoglobulin kappa J region	Nucleus	transcription regulator	8.63988e-11	5.95611e-12	up	2.13885	2.13885	1.09683	1152
Cancer, Gastrointestinal Disease, Organismal Injury and Abnormalities	Digestive organ tumor	1.71e-37		0.461	REG1A	regenerating family member 1 alpha	Extracellular Space	growth factor	2.97333e-15	2.3196e-17	down	4.98677	-4.98677	-2.31811	1152
Cancer, Gastrointestinal Disease, Organismal Injury and Abnormalities	Digestive organ tumor	1.71e-37		0.461	REG4	regenerating family member 4	Extracellular Space	other	2.0349e-17	3.12686e-20	up	3.00739	3.00739	1.58851	1152
Cancer, Gastrointestinal Disease, Organismal Injury and Abnormalities	Digestive organ tumor	1.71e-37		0.461	RETREG1	reticulophagy regulator 1	Cytoplasm	other	6.1108e-12	2.69833e-13	up	3.81164	3.81164	1.93041	1152
Cancer, Gastrointestinal Disease, Organismal Injury and Abnormalities	Digestive organ tumor	1.71e-37		0.461	REXO4	REX4 homolog, 3'-5' exonuclease	Nucleus	transcription regulator	3.78718e-12	1.54581e-13	down	2.78815	-2.78815	-1.47931	1152
Cancer, Gastrointestinal Disease, Organismal Injury and Abnormalities	Digestive organ tumor	1.71e-37		0.461	RFPL4A/RFPL4AL1	ret finger protein like 4A	Other	other	2.53267e-09	2.83782e-10	up	2.61582	2.61582	1.38726	1152
Cancer, Gastrointestinal Disease, Organismal Injury and Abnormalities	Digestive organ tumor	1.71e-37		0.461	RGS2	regulator of G protein signaling 2	Nucleus	other	6.57882e-13	1.85168e-14	up	3.58074	3.58074	1.84026	1152
Cancer, Gastrointestinal Disease, Organismal Injury and Abnormalities	Digestive organ tumor	1.71e-37		0.461	RHBDF2	rhomboid 5 homolog 2	Cytoplasm	other	1.60184e-12	5.43148e-14	down	2.65133	-2.65133	-1.40672	1152
Cancer, Gastrointestinal Disease, Organismal Injury and Abnormalities	Digestive organ tumor	1.71e-37		0.461	RHOU	ras homolog family member U	Cytoplasm	enzyme	8.57521e-18	8.52064e-21	up	3.83884	3.83884	1.94067	1152
Cancer, Gastrointestinal Disease, Organismal Injury and Abnormalities	Digestive organ tumor	1.71e-37		0.461	RHOV	ras homolog family member V	Plasma Membrane	enzyme	1.31195e-11	6.63599e-13	up	2.53116	2.53116	1.3398	1152
Cancer, Gastrointestinal Disease, Organismal Injury and Abnormalities	Digestive organ tumor	1.71e-37		0.461	RIMKLB	ribosomal modification protein rimK like family member B	Cytoplasm	enzyme	5.9488e-10	5.46591e-11	up	2.75393	2.75393	1.46149	1152
Cancer, Gastrointestinal Disease, Organismal Injury and Abnormalities	Digestive organ tumor	1.71e-37		0.461	RIOK2	RIO kinase 2	Cytoplasm	kinase	4.11993e-08	6.47546e-09	down	2.43579	-2.43579	-1.28439	1152
Cancer, Gastrointestinal Disease, Organismal Injury and Abnormalities	Digestive organ tumor	1.71e-37		0.461	RIOK3	RIO kinase 3	Cytoplasm	kinase	1.71481e-14	2.21652e-16	up	2.90889	2.90889	1.54047	1152
Cancer, Gastrointestinal Disease, Organismal Injury and Abnormalities	Digestive organ tumor	1.71e-37		0.461	RIPK1	receptor interacting serine/threonine kinase 1	Plasma Membrane	kinase	1.46511e-10	1.10488e-11	down	2.35845	-2.35845	-1.23784	1152
Cancer, Gastrointestinal Disease, Organismal Injury and Abnormalities	Digestive organ tumor	1.71e-37		0.461	RIT1	Ras like without CAAX 1	Plasma Membrane	enzyme	3.06728e-10	2.57087e-11	up	2.33279	2.33279	1.22206	1152
Cancer, Gastrointestinal Disease, Organismal Injury and Abnormalities	Digestive organ tumor	1.71e-37		0.461	RNASE4	ribonuclease A family member 4	Extracellular Space	enzyme	2.94839e-11	1.72135e-12	up	2.62202	2.62202	1.39068	1152
Cancer, Gastrointestinal Disease, Organismal Injury and Abnormalities	Digestive organ tumor	1.71e-37		0.461	RNF135	ring finger protein 135	Cytoplasm	enzyme	2.08018e-13	4.69344e-15	down	2.59227	-2.59227	-1.37422	1152
Cancer, Gastrointestinal Disease, Organismal Injury and Abnormalities	Digestive organ tumor	1.71e-37		0.461	RNF144B	ring finger protein 144B	Cytoplasm	enzyme	5.1609e-09	6.27877e-10	up	2.53684	2.53684	1.34303	1152
Cancer, Gastrointestinal Disease, Organismal Injury and Abnormalities	Digestive organ tumor	1.71e-37		0.461	RNF145	ring finger protein 145	Other	other	1.44471e-11	7.44015e-13	up	2.10098	2.10098	1.07106	1152
Cancer, Gastrointestinal Disease, Organismal Injury and Abnormalities	Digestive organ tumor	1.71e-37		0.461	RNF170	ring finger protein 170	Other	other	1.15267e-07	2.04383e-08	down	2.23848	-2.23848	-1.16252	1152
Cancer, Gastrointestinal Disease, Organismal Injury and Abnormalities	Digestive organ tumor	1.71e-37		0.461	RNF213	ring finger protein 213	Cytoplasm	enzyme	1.64438e-12	5.63022e-14	down	2.18845	-2.18845	-1.12991	1152
Cancer, Gastrointestinal Disease, Organismal Injury and Abnormalities	Digestive organ tumor	1.71e-37		0.461	RNF216	ring finger protein 216	Cytoplasm	enzyme	1.98067e-09	2.14256e-10	down	2.13735	-2.13735	-1.09582	1152
Cancer, Gastrointestinal Disease, Organismal Injury and Abnormalities	Digestive organ tumor	1.71e-37		0.461	RNF39	ring finger protein 39	Cytoplasm	other	4.74185e-11	2.99085e-12	up	2.02278	2.02278	1.01634	1152
Cancer, Gastrointestinal Disease, Organismal Injury and Abnormalities	Digestive organ tumor	1.71e-37		0.461	RNF43	ring finger protein 43	Plasma Membrane	enzyme	3.34963e-14	5.13239e-16	down	5.99083	-5.99083	-2.58276	1152
Cancer, Gastrointestinal Disease, Organismal Injury and Abnormalities	Digestive organ tumor	1.71e-37		0.461	RNPC3	RNA binding region (RNP1, RRM) containing 3	Nucleus	other	2.58521e-06	6.28045e-07	down	2.10753	-2.10753	-1.07555	1152
Cancer, Gastrointestinal Disease, Organismal Injury and Abnormalities	Digestive organ tumor	1.71e-37		0.461	ROR1	receptor tyrosine kinase like orphan receptor 1	Plasma Membrane	kinase	1.63185e-12	5.5582e-14	up	4.28977	4.28977	2.1009	1152
Cancer, Gastrointestinal Disease, Organismal Injury and Abnormalities	Digestive organ tumor	1.71e-37		0.461	RPGRIP1L	RPGRIP1 like	Cytoplasm	other	8.26919e-10	7.94157e-11	down	2.9245	-2.9245	-1.54819	1152
Cancer, Gastrointestinal Disease, Organismal Injury and Abnormalities	Digestive organ tumor	1.71e-37		0.461	RPL23AP82	ribosomal protein L23a pseudogene 82	Other	other	1.08161e-09	1.07626e-10	down	3.3617	-3.3617	-1.74919	1152
Cancer, Gastrointestinal Disease, Organismal Injury and Abnormalities	Digestive organ tumor	1.71e-37		0.461	RPRD2	regulation of nuclear pre-mRNA domain containing 2	Nucleus	other	1.02391e-11	4.95007e-13	down	3.80991	-3.80991	-1.92976	1152
Cancer, Gastrointestinal Disease, Organismal Injury and Abnormalities	Digestive organ tumor	1.71e-37		0.461	RPS14	ribosomal protein S14	Cytoplasm	translation regulator	8.51978e-16	4.279e-18	down	2.73643	-2.73643	-1.45229	1152
Cancer, Gastrointestinal Disease, Organismal Injury and Abnormalities	Digestive organ tumor	1.71e-37		0.461	RPS4X	ribosomal protein S4, X-linked	Cytoplasm	other	5.67185e-09	6.97703e-10	down	2.59534	-2.59534	-1.37592	1152
Cancer, Gastrointestinal Disease, Organismal Injury and Abnormalities	Digestive organ tumor	1.71e-37		0.461	RPS6KA3	ribosomal protein S6 kinase A3	Cytoplasm	kinase	5.91074e-10	5.4234e-11	down	2.08095	-2.08095	-1.05724	1152
Cancer, Gastrointestinal Disease, Organismal Injury and Abnormalities	Digestive organ tumor	1.71e-37		0.461	RPTOR	regulatory associated protein of MTOR complex 1	Cytoplasm	other	2.1243e-09	2.32122e-10	down	2.35929	-2.35929	-1.23835	1152
Cancer, Gastrointestinal Disease, Organismal Injury and Abnormalities	Digestive organ tumor	1.71e-37		0.461	RPUSD2	RNA pseudouridylate synthase domain containing 2	Other	enzyme	2.87849e-11	1.6732e-12	down	2.62237	-2.62237	-1.39087	1152
Cancer, Gastrointestinal Disease, Organismal Injury and Abnormalities	Digestive organ tumor	1.71e-37		0.461	RREB1	ras responsive element binding protein 1	Nucleus	transcription regulator	1.24945e-09	1.26493e-10	up	2.01274	2.01274	1.00916	1152
Cancer, Gastrointestinal Disease, Organismal Injury and Abnormalities	Digestive organ tumor	1.71e-37		0.461	RRM2	ribonucleotide reductase regulatory subunit M2	Nucleus	enzyme	1.20625e-13	2.45716e-15	down	2.20963	-2.20963	-1.14381	1152
Cancer, Gastrointestinal Disease, Organismal Injury and Abnormalities	Digestive organ tumor	1.71e-37		0.461	RRP1	ribosomal RNA processing 1	Nucleus	other	1.64438e-12	5.62418e-14	down	4.37603	-4.37603	-2.12962	1152
Cancer, Gastrointestinal Disease, Organismal Injury and Abnormalities	Digestive organ tumor	1.71e-37		0.461	RRP15	ribosomal RNA processing 15 homolog	Nucleus	other	1.02174e-08	1.34959e-09	down	2.52734	-2.52734	-1.33762	1152
Cancer, Gastrointestinal Disease, Organismal Injury and Abnormalities	Digestive organ tumor	1.71e-37		0.461	RRP1B	ribosomal RNA processing 1B	Nucleus	transcription regulator	7.92962e-15	8.61212e-17	down	2.46331	-2.46331	-1.3006	1152
Cancer, Gastrointestinal Disease, Organismal Injury and Abnormalities	Digestive organ tumor	1.71e-37		0.461	RRP7A	ribosomal RNA processing 7 homolog A	Cytoplasm	other	5.39654e-14	9.05293e-16	down	2.21451	-2.21451	-1.14699	1152
Cancer, Gastrointestinal Disease, Organismal Injury and Abnormalities	Digestive organ tumor	1.71e-37		0.461	RRS1	ribosome biogenesis regulator homolog	Nucleus	other	3.38589e-14	5.19787e-16	down	2.37182	-2.37182	-1.246	1152
Cancer, Gastrointestinal Disease, Organismal Injury and Abnormalities	Digestive organ tumor	1.71e-37		0.461	RSBN1	round spermatid basic protein 1	Nucleus	other	9.85909e-12	4.73801e-13	down	2.55346	-2.55346	-1.35245	1152
Cancer, Gastrointestinal Disease, Organismal Injury and Abnormalities	Digestive organ tumor	1.71e-37		0.461	RSL1D1	ribosomal L1 domain containing 1	Nucleus	other	2.38845e-07	4.59618e-08	down	2.30733	-2.30733	-1.20623	1152
Cancer, Gastrointestinal Disease, Organismal Injury and Abnormalities	Digestive organ tumor	1.71e-37		0.461	RSRP1	arginine and serine rich protein 1	Other	other	2.29016e-07	4.38835e-08	up	2.19429	2.19429	1.13376	1152
Cancer, Gastrointestinal Disease, Organismal Injury and Abnormalities	Digestive organ tumor	1.71e-37		0.461	RTKN2	rhotekin 2	Plasma Membrane	other	1.28807e-07	2.31514e-08	up	2.11426	2.11426	1.08015	1152
Cancer, Gastrointestinal Disease, Organismal Injury and Abnormalities	Digestive organ tumor	1.71e-37		0.461	RTN4IP1	reticulon 4 interacting protein 1	Cytoplasm	enzyme	2.62818e-10	2.14625e-11	down	2.72226	-2.72226	-1.44481	1152
Cancer, Gastrointestinal Disease, Organismal Injury and Abnormalities	Digestive organ tumor	1.71e-37		0.461	RUFY1	RUN and FYVE domain containing 1	Cytoplasm	transporter	5.06824e-13	1.36707e-14	down	2.00366	-2.00366	-1.00264	1152
Cancer, Gastrointestinal Disease, Organismal Injury and Abnormalities	Digestive organ tumor	1.71e-37		0.461	RUNX1	runt related transcription factor 1	Nucleus	transcription regulator	8.11275e-15	8.91443e-17	down	3.6926	-3.6926	-1.88464	1152
Cancer, Gastrointestinal Disease, Organismal Injury and Abnormalities	Digestive organ tumor	1.71e-37		0.461	RUVBL1	RuvB like AAA ATPase 1	Nucleus	transcription regulator	2.92883e-15	2.27741e-17	down	2.99678	-2.99678	-1.58341	1152
Cancer, Gastrointestinal Disease, Organismal Injury and Abnormalities	Digestive organ tumor	1.71e-37		0.461	RUVBL2	RuvB like AAA ATPase 2	Nucleus	transcription regulator	3.20018e-16	1.11775e-18	down	2.06008	-2.06008	-1.0427	1152
Cancer, Gastrointestinal Disease, Organismal Injury and Abnormalities	Digestive organ tumor	1.71e-37		0.461	RXRA	retinoid X receptor alpha	Nucleus	ligand-dependent nuclear receptor	8.8995e-13	2.66368e-14	down	2.74863	-2.74863	-1.45871	1152
Cancer, Gastrointestinal Disease, Organismal Injury and Abnormalities	Digestive organ tumor	1.71e-37		0.461	RYR2	ryanodine receptor 2	Plasma Membrane	ion channel	5.12282e-10	4.59857e-11	up	2.968	2.968	1.56949	1152
Cancer, Gastrointestinal Disease, Organismal Injury and Abnormalities	Digestive organ tumor	1.71e-37		0.461	S100P	S100 calcium binding protein P	Cytoplasm	other	5.10786e-20	3.90668e-24	up	3.7981	3.7981	1.92528	1152
Cancer, Gastrointestinal Disease, Organismal Injury and Abnormalities	Digestive organ tumor	1.71e-37		0.461	SACS	sacsin molecular chaperone	Plasma Membrane	other	6.54504e-13	1.8405e-14	down	3.35276	-3.35276	-1.74535	1152
Cancer, Gastrointestinal Disease, Organismal Injury and Abnormalities	Digestive organ tumor	1.71e-37		0.461	SAMD12	sterile alpha motif domain containing 12	Other	other	1.25852e-12	4.04528e-14	down	3.59217	-3.59217	-1.84486	1152
Cancer, Gastrointestinal Disease, Organismal Injury and Abnormalities	Digestive organ tumor	1.71e-37		0.461	SAMD9	sterile alpha motif domain containing 9	Cytoplasm	other	7.08041e-08	1.18416e-08	down	2.09881	-2.09881	-1.06957	1152
Cancer, Gastrointestinal Disease, Organismal Injury and Abnormalities	Digestive organ tumor	1.71e-37		0.461	SARS	seryl-tRNA synthetase	Cytoplasm	enzyme	4.94181e-16	1.99063e-18	up	2.07186	2.07186	1.05092	1152
Cancer, Gastrointestinal Disease, Organismal Injury and Abnormalities	Digestive organ tumor	1.71e-37		0.461	SAT1	spermidine/spermine N1-acetyltransferase 1	Cytoplasm	enzyme	1.68911e-16	5.30346e-19	up	2.07211	2.07211	1.0511	1152
Cancer, Gastrointestinal Disease, Organismal Injury and Abnormalities	Digestive organ tumor	1.71e-37		0.461	SCAF4	SR-related CTD associated factor 4	Nucleus	other	4.21381e-13	1.08074e-14	down	2.19764	-2.19764	-1.13595	1152
Cancer, Gastrointestinal Disease, Organismal Injury and Abnormalities	Digestive organ tumor	1.71e-37		0.461	SCEL	sciellin	Cytoplasm	other	1.34478e-10	9.96656e-12	up	2.95977	2.95977	1.56548	1152
Cancer, Gastrointestinal Disease, Organismal Injury and Abnormalities	Digestive organ tumor	1.71e-37		0.461	SCLT1	sodium channel and clathrin linker 1	Plasma Membrane	transporter	7.90909e-10	7.56348e-11	down	3.00835	-3.00835	-1.58897	1152
Cancer, Gastrointestinal Disease, Organismal Injury and Abnormalities	Digestive organ tumor	1.71e-37		0.461	SCLY	selenocysteine lyase	Cytoplasm	enzyme	8.25777e-14	1.53896e-15	down	4.9792	-4.9792	-2.31591	1152
Cancer, Gastrointestinal Disease, Organismal Injury and Abnormalities	Digestive organ tumor	1.71e-37		0.461	SDC4	syndecan 4	Plasma Membrane	other	1.68911e-16	5.33982e-19	up	2.24412	2.24412	1.16615	1152
Cancer, Gastrointestinal Disease, Organismal Injury and Abnormalities	Digestive organ tumor	1.71e-37		0.461	SDCBP2	syndecan binding protein 2	Cytoplasm	other	3.47825e-13	8.5573e-15	up	2.48176	2.48176	1.31136	1152
Cancer, Gastrointestinal Disease, Organismal Injury and Abnormalities	Digestive organ tumor	1.71e-37		0.461	SEC14L1	SEC14 like lipid binding 1	Cytoplasm	transporter	1.84239e-13	4.10058e-15	up	2.27601	2.27601	1.18651	1152
Cancer, Gastrointestinal Disease, Organismal Injury and Abnormalities	Digestive organ tumor	1.71e-37		0.461	SEC24A	SEC24 homolog A, COPII coat complex component	Cytoplasm	transporter	7.89391e-12	3.64266e-13	up	3.44861	3.44861	1.78601	1152
Cancer, Gastrointestinal Disease, Organismal Injury and Abnormalities	Digestive organ tumor	1.71e-37		0.461	SEC63	SEC63 homolog, protein translocation regulator	Cytoplasm	transporter	3.04695e-06	7.52415e-07	down	2.21675	-2.21675	-1.14844	1152
Cancer, Gastrointestinal Disease, Organismal Injury and Abnormalities	Digestive organ tumor	1.71e-37		0.461	SEMA5A	semaphorin 5A	Plasma Membrane	transmembrane receptor	2.22739e-11	1.23803e-12	down	2.11978	-2.11978	-1.08391	1152
Cancer, Gastrointestinal Disease, Organismal Injury and Abnormalities	Digestive organ tumor	1.71e-37		0.461	SENP6	SUMO1/sentrin specific peptidase 6	Cytoplasm	peptidase	2.8618e-12	1.0966e-13	down	2.14442	-2.14442	-1.10059	1152
Cancer, Gastrointestinal Disease, Organismal Injury and Abnormalities	Digestive organ tumor	1.71e-37		0.461	SEPHS1	selenophosphate synthetase 1	Other	enzyme	1.26815e-09	1.28516e-10	down	2.01073	-2.01073	-1.00772	1152
Cancer, Gastrointestinal Disease, Organismal Injury and Abnormalities	Digestive organ tumor	1.71e-37		0.461	SERAC1	serine active site containing 1	Extracellular Space	other	9.04077e-11	6.26935e-12	up	2.85479	2.85479	1.51338	1152
Cancer, Gastrointestinal Disease, Organismal Injury and Abnormalities	Digestive organ tumor	1.71e-37		0.461	SERPINB2	serpin family B member 2	Extracellular Space	other	1.05041e-13	2.07275e-15	up	4.70839	4.70839	2.23523	1152
Cancer, Gastrointestinal Disease, Organismal Injury and Abnormalities	Digestive organ tumor	1.71e-37		0.461	SETD4	SET domain containing 4	Other	other	9.30226e-08	1.60556e-08	down	2.24824	-2.24824	-1.16879	1152
Cancer, Gastrointestinal Disease, Organismal Injury and Abnormalities	Digestive organ tumor	1.71e-37		0.461	SETMAR	SET domain and mariner transposase fusion gene	Nucleus	enzyme	9.74583e-09	1.2796e-09	down	2.365	-2.365	-1.24184	1152
Cancer, Gastrointestinal Disease, Organismal Injury and Abnormalities	Digestive organ tumor	1.71e-37		0.461	SETX	senataxin	Nucleus	enzyme	1.87855e-11	1.01964e-12	down	2.15018	-2.15018	-1.10446	1152
Cancer, Gastrointestinal Disease, Organismal Injury and Abnormalities	Digestive organ tumor	1.71e-37		0.461	SF3A1	splicing factor 3a subunit 1	Nucleus	other	6.6578e-09	8.3579e-10	down	2.12491	-2.12491	-1.0874	1152
Cancer, Gastrointestinal Disease, Organismal Injury and Abnormalities	Digestive organ tumor	1.71e-37		0.461	SF3B3	splicing factor 3b subunit 3	Nucleus	other	2.64786e-10	2.16357e-11	down	2.77413	-2.77413	-1.47204	1152
Cancer, Gastrointestinal Disease, Organismal Injury and Abnormalities	Digestive organ tumor	1.71e-37		0.461	SFPQ	splicing factor proline and glutamine rich	Nucleus	other	9.63498e-19	4.17588e-22	down	6.96778	-6.96778	-2.8007	1152
Cancer, Gastrointestinal Disease, Organismal Injury and Abnormalities	Digestive organ tumor	1.71e-37		0.461	SH2B3	SH2B adaptor protein 3	Plasma Membrane	other	8.27827e-12	3.84746e-13	up	2.26527	2.26527	1.17968	1152
Cancer, Gastrointestinal Disease, Organismal Injury and Abnormalities	Digestive organ tumor	1.71e-37		0.461	SH3PXD2B	SH3 and PX domains 2B	Cytoplasm	other	3.85541e-13	9.67196e-15	down	2.87966	-2.87966	-1.5259	1152
Cancer, Gastrointestinal Disease, Organismal Injury and Abnormalities	Digestive organ tumor	1.71e-37		0.461	SH3RF2	SH3 domain containing ring finger 2	Extracellular Space	other	2.22827e-11	1.24046e-12	down	3.27718	-3.27718	-1.71245	1152
Cancer, Gastrointestinal Disease, Organismal Injury and Abnormalities	Digestive organ tumor	1.71e-37		0.461	SHMT1	serine hydroxymethyltransferase 1	Cytoplasm	enzyme	2.48532e-12	9.26357e-14	down	2.5294	-2.5294	-1.33879	1152
Cancer, Gastrointestinal Disease, Organismal Injury and Abnormalities	Digestive organ tumor	1.71e-37		0.461	SHROOM3	shroom family member 3	Cytoplasm	other	2.67498e-13	6.2878e-15	down	2.11638	-2.11638	-1.0816	1152
Cancer, Gastrointestinal Disease, Organismal Injury and Abnormalities	Digestive organ tumor	1.71e-37		0.461	SIGMAR1	sigma non-opioid intracellular receptor 1	Plasma Membrane	transmembrane receptor	4.90684e-13	1.31353e-14	down	2.34587	-2.34587	-1.23012	1152
Cancer, Gastrointestinal Disease, Organismal Injury and Abnormalities	Digestive organ tumor	1.71e-37		0.461	SIK2	salt inducible kinase 2	Cytoplasm	kinase	1.85767e-09	1.99341e-10	down	2.11238	-2.11238	-1.07887	1152
Cancer, Gastrointestinal Disease, Organismal Injury and Abnormalities	Digestive organ tumor	1.71e-37		0.461	SIM2	single-minded family bHLH transcription factor 2	Nucleus	transcription regulator	2.9734e-10	2.48188e-11	down	2.14542	-2.14542	-1.10126	1152
Cancer, Gastrointestinal Disease, Organismal Injury and Abnormalities	Digestive organ tumor	1.71e-37		0.461	SIMC1	SUMO interacting motifs containing 1	Other	other	1.05407e-13	2.08527e-15	down	2.3962	-2.3962	-1.26075	1152
Cancer, Gastrointestinal Disease, Organismal Injury and Abnormalities	Digestive organ tumor	1.71e-37		0.461	SIPA1L2	signal induced proliferation associated 1 like 2	Other	other	4.13346e-15	3.54079e-17	up	4.62852	4.62852	2.21055	1152
Cancer, Gastrointestinal Disease, Organismal Injury and Abnormalities	Digestive organ tumor	1.71e-37		0.461	SLC12A2	solute carrier family 12 member 2	Plasma Membrane	transporter	4.74765e-15	4.32111e-17	down	2.07426	-2.07426	-1.0526	1152
Cancer, Gastrointestinal Disease, Organismal Injury and Abnormalities	Digestive organ tumor	1.71e-37		0.461	SLC12A6	solute carrier family 12 member 6	Plasma Membrane	transporter	9.86229e-11	6.93458e-12	up	3.48324	3.48324	1.80043	1152
Cancer, Gastrointestinal Disease, Organismal Injury and Abnormalities	Digestive organ tumor	1.71e-37		0.461	SLC16A4	solute carrier family 16 member 4	Plasma Membrane	transporter	1.31088e-15	7.72008e-18	up	3.4018	3.4018	1.7663	1152
[truncated: 100,136 more rows]
