# Supplementary material for: Role and mechanism of NCAPD3 in promoting malignant behaviors in gastric cancer
Source: Front Pharmacol. 2024 Apr 22;15:1341039. doi: 10.3389/fphar.2024.1341039 (PMC11070777; doi:10.3389/fphar.2024.1341039)
Supplement: Supplementary file 12 [file DataSheet5.ZIP › data of IPA/Mapped_IDs.xlsx]

## Sheet: Mapped_IDs
Expr Fold Change	ID	Flags	Symbol	Entrez Gene Name	Location	Type(s)	Drug(s)
2.585	11746316_a_at	D	AARS	alanyl-tRNA synthetase	Cytoplasm	enzyme
2.569	11716636_a_at	D	AARS	alanyl-tRNA synthetase	Cytoplasm	enzyme
-2.062	11729072_a_at		AASDH	aminoadipate-semialdehyde dehydrogenase	Other	enzyme
2.667	11752371_a_at		ABCA10	ATP binding cassette subfamily A member 10	Other	transporter
2.694	11736239_a_at		ABCA5	ATP binding cassette subfamily A member 5	Plasma Membrane	transporter
-2.119	11722025_x_at		ABCF2	ATP binding cassette subfamily F member 2	Cytoplasm	transporter
-2.01	11727562_at	D	ABHD15	abhydrolase domain containing 15	Extracellular Space	other
-2.321	11758985_at	D	ABHD15	abhydrolase domain containing 15	Extracellular Space	other
2.942	11733839_s_at	D	ABHD2	abhydrolase domain containing 2	Cytoplasm	enzyme
2.911	11733840_a_at	D	ABHD2	abhydrolase domain containing 2	Cytoplasm	enzyme
2.001	11718472_s_at	D	ABHD2	abhydrolase domain containing 2	Cytoplasm	enzyme
2.934	11746956_a_at	D	ABHD2	abhydrolase domain containing 2	Cytoplasm	enzyme
2.075	11746269_a_at		ABHD3	abhydrolase domain containing 3	Plasma Membrane	enzyme
2.322	11741745_a_at		ABL2	ABL proto-oncogene 2, non-receptor tyrosine kinase	Cytoplasm	kinase	nilotinib, dasatinib
-2.357	11729279_x_at		ABRAXAS1	abraxas 1, BRCA1 A complex subunit	Nucleus	other
-2.218	11718264_a_at		ACACA	acetyl-CoA carboxylase alpha	Cytoplasm	enzyme
-2.003	11757536_s_at	D	ACADM	acyl-CoA dehydrogenase medium chain	Cytoplasm	enzyme
-2.04	11747345_s_at	D	ACADM	acyl-CoA dehydrogenase medium chain	Cytoplasm	enzyme
-2.074	11747344_a_at	D	ACADM	acyl-CoA dehydrogenase medium chain	Cytoplasm	enzyme
-2.191	11748196_a_at		ACADSB	acyl-CoA dehydrogenase short/branched chain	Cytoplasm	enzyme
-2.263	11722601_a_at	D	ACAT2	acetyl-CoA acetyltransferase 2	Cytoplasm	enzyme
-2.223	11746009_a_at	D	ACAT2	acetyl-CoA acetyltransferase 2	Cytoplasm	enzyme
-2.052	11746010_x_at	D	ACAT2	acetyl-CoA acetyltransferase 2	Cytoplasm	enzyme
2.166	11739050_s_at	D	ACPP	acid phosphatase, prostate	Extracellular Space	phosphatase
2.069	11739048_at	D	ACPP	acid phosphatase, prostate	Extracellular Space	phosphatase
4.328	11723947_a_at	D	ACSL5	acyl-CoA synthetase long chain family member 5	Cytoplasm	enzyme
2.93	11723946_a_at	D	ACSL5	acyl-CoA synthetase long chain family member 5	Cytoplasm	enzyme
-2.212	11737056_a_at		ACTR3B	ARP3 actin related protein 3 homolog B	Cytoplasm	other
-2.335	11718016_a_at		ADARB1	adenosine deaminase, RNA specific B1	Nucleus	enzyme
2.029	11717305_a_at		ADIRF	adipogenesis regulatory factor	Nucleus	other
2.277	11729003_at		ADRB1	adrenoceptor beta 1	Plasma Membrane	G-protein coupled receptor	articaine/epinephrine, bupivacaine/epinephrine, carteolol, dipivefrin, epinephrine/prilocaine, epinephrine/lidocaine, KUL 7211, celiprolol, myogane, practolol, nebivolol, bopindolol, latanoprost/timolol, epinephrine/methotrexate, nebivolol/valsartan, bisoprolol/hydrochlorothiazide, amiodarone, carvedilol, ephedrine, guanethidine, levalbuterol, propranolol, dexamethasone/olanzapine, betaxolol, pin…
-2.069	11727680_a_at		ADSL	adenylosuccinate lyase	Cytoplasm	enzyme
2.743	11733382_a_at	D	AFAP1	actin filament associated protein 1	Cytoplasm	other
2.659	11755704_a_at	D	AFAP1	actin filament associated protein 1	Cytoplasm	other
2.652	11757648_a_at		AFDN	afadin, adherens junction formation factor	Nucleus	other
-2.201	11739123_at	D	AGK	acylglycerol kinase	Cytoplasm	kinase
-2.288	11739124_a_at	D	AGK	acylglycerol kinase	Cytoplasm	kinase
-2.142	11720888_s_at		AGL	amylo-alpha-1, 6-glucosidase, 4-alpha-glucanotransferase	Cytoplasm	enzyme
-2.422	11733823_at		AGPAT3	1-acylglycerol-3-phosphate O-acyltransferase 3	Cytoplasm	enzyme
-2.253	11730753_at		AGPAT5	1-acylglycerol-3-phosphate O-acyltransferase 5	Cytoplasm	enzyme
-2.199	11718383_a_at		AIFM1	apoptosis inducing factor mitochondria associated 1	Cytoplasm	enzyme
-2.202	11720320_at	D	AK2	adenylate kinase 2	Cytoplasm	kinase
2.069	11760208_at	D	AK2	adenylate kinase 2	Cytoplasm	kinase
-2.562	11723298_s_at		AKAP2	A-kinase anchoring protein 2	Plasma Membrane	other
-2.25	11756233_a_at		AKIRIN2	akirin 2	Nucleus	other
2.743	11730936_s_at	D	AKNA	AT-hook transcription factor	Nucleus	transcription regulator
2.58	11730935_a_at	D	AKNA	AT-hook transcription factor	Nucleus	transcription regulator
-2.217	11754679_a_at		AKT1S1	AKT1 substrate 1	Cytoplasm	other
-2.2	11746588_a_at		ALDH1B1	aldehyde dehydrogenase 1 family member B1	Cytoplasm	enzyme
-2.551	11743909_at		ALG14	ALG14, UDP-N-acetylglucosaminyltransferase subunit	Cytoplasm	enzyme
-2.356	11732176_a_at		ALG8	ALG8, alpha-1,3-glucosyltransferase	Cytoplasm	enzyme
-2.126	11719649_at	D	ALS2	ALS2, alsin Rho guanine nucleotide exchange factor	Cytoplasm	other
2.129	11730691_s_at	D	ALS2	ALS2, alsin Rho guanine nucleotide exchange factor	Cytoplasm	other
-2.069	11758228_s_at		AMMECR1	Alport syndrome, mental retardation, midface hypoplasia and elliptocytosis chromosomal region gene 1	Nucleus	other
2.157	11723263_a_at	D	AMN1	antagonist of mitotic exit network 1 homolog	Plasma Membrane	other
2.458	11723262_at	D	AMN1	antagonist of mitotic exit network 1 homolog	Plasma Membrane	other
-2.371	11735948_a_at		ANAPC7	anaphase promoting complex subunit 7	Nucleus	other
2.291	11721569_a_at		ANG	angiogenin	Extracellular Space	enzyme
-2.042	11733990_a_at		ANGEL2	angel homolog 2	Nucleus	other
2.062	11741071_a_at	D	ANK1	ankyrin 1	Plasma Membrane	other
2.091	11734352_a_at	D	ANK1	ankyrin 1	Plasma Membrane	other
-4.216	11741119_a_at		ANKEF1	ankyrin repeat and EF-hand domain containing 1	Nucleus	transcription regulator
-3.466	11757991_s_at		ANKRD12	ankyrin repeat domain 12	Nucleus	other
4.48	11759780_at		ANKRD13C	ankyrin repeat domain 13C	Cytoplasm	other
-2.003	11726436_a_at		ANKRD16	ankyrin repeat domain 16	Other	other
-2.162	11747371_a_at	D	ANKRD17	ankyrin repeat domain 17	Nucleus	other
-2.18	11743571_s_at	D	ANKRD17	ankyrin repeat domain 17	Nucleus	other
-2.317	11740047_s_at	D	ANKRD17	ankyrin repeat domain 17	Nucleus	other
-2.226	11743572_a_at	D	ANKRD17	ankyrin repeat domain 17	Nucleus	other
-2.027	11746606_s_at		ANKRD36C	ankyrin repeat domain 36C	Other	other
-2.073	11758059_s_at		ANKRD49	ankyrin repeat domain 49	Nucleus	transcription regulator
-2.145	11718928_at		ANKS1A	ankyrin repeat and sterile alpha motif domain containing 1A	Cytoplasm	other
-2.723	11739079_a_at		ANP32A	acidic nuclear phosphoprotein 32 family member A	Other	other
2.16	11744954_x_at	D	ANXA1	annexin A1	Plasma Membrane	enzyme	hydrocortisone, hydrocortisone/prednisone, hydrocortisone/mitoxantrone
2.148	11744953_a_at	D	ANXA1	annexin A1	Plasma Membrane	enzyme	hydrocortisone, hydrocortisone/prednisone, hydrocortisone/mitoxantrone
2.302	11744955_a_at	D	ANXA1	annexin A1	Plasma Membrane	enzyme	hydrocortisone, hydrocortisone/prednisone, hydrocortisone/mitoxantrone
2.258	11717514_a_at	D	ANXA1	annexin A1	Plasma Membrane	enzyme	hydrocortisone, hydrocortisone/prednisone, hydrocortisone/mitoxantrone
2.679	11728634_a_at		AP4E1	adaptor related protein complex 4 epsilon 1 subunit	Cytoplasm	other
-3.469	11743456_s_at	D	AP5M1	adaptor related protein complex 5 mu 1 subunit	Cytoplasm	other
-3.397	11743455_s_at	D	AP5M1	adaptor related protein complex 5 mu 1 subunit	Cytoplasm	other
-3.178	11748791_a_at	D	AP5M1	adaptor related protein complex 5 mu 1 subunit	Cytoplasm	other
-2.168	11763419_x_at		AP5S1	adaptor related protein complex 5 sigma 1 subunit	Cytoplasm	other
-3.332	11734822_at		APBB2	amyloid beta precursor protein binding family B member 2	Cytoplasm	other
-2.088	11731561_a_at		APC	APC, WNT signaling pathway regulator	Nucleus	enzyme
2.478	11740442_s_at		APOBEC3A	apolipoprotein B mRNA editing enzyme catalytic subunit 3A	Cytoplasm	enzyme
2.186	11732902_x_at	D	APOBEC3B	apolipoprotein B mRNA editing enzyme catalytic subunit 3B	Cytoplasm	enzyme
2.16	11732901_a_at	D	APOBEC3B	apolipoprotein B mRNA editing enzyme catalytic subunit 3B	Cytoplasm	enzyme
-2.571	11724572_s_at	D	APPBP2	amyloid beta precursor protein binding protein 2	Cytoplasm	other
-3.072	11758116_s_at	D	APPBP2	amyloid beta precursor protein binding protein 2	Cytoplasm	other
2.024	11756585_a_at		AQP3	aquaporin 3 (Gill blood group)	Plasma Membrane	transporter
2.052	11728695_at		ARG2	arginase 2	Cytoplasm	enzyme
2.273	11723814_s_at	D	ARHGAP29	Rho GTPase activating protein 29	Cytoplasm	other
2.16	11723813_at	D	ARHGAP29	Rho GTPase activating protein 29	Cytoplasm	other
2.477	11723815_at	D	ARHGAP29	Rho GTPase activating protein 29	Cytoplasm	other
2.483	11723817_at	D	ARHGAP29	Rho GTPase activating protein 29	Cytoplasm	other
2.457	11762028_at	D	ARHGAP29	Rho GTPase activating protein 29	Cytoplasm	other
-2.141	11726653_a_at		ARHGAP32	Rho GTPase activating protein 32	Cytoplasm	other
-2.003	11725420_at	D	ARHGAP35	Rho GTPase activating protein 35	Nucleus	transcription regulator
2.003	11725422_s_at	D	ARHGAP35	Rho GTPase activating protein 35	Nucleus	transcription regulator
2.403	11750580_x_at	D	ARHGEF12	Rho guanine nucleotide exchange factor 12	Cytoplasm	other
2.616	11761978_at	D	ARHGEF12	Rho guanine nucleotide exchange factor 12	Cytoplasm	other
2.134	11754291_s_at		ARHGEF2	Rho/Rac guanine nucleotide exchange factor 2	Cytoplasm	other
-2.446	11721187_a_at		ARHGEF9	Cdc42 guanine nucleotide exchange factor 9	Cytoplasm	other
-2.642	11718927_a_at		ARID5B	AT-rich interaction domain 5B	Nucleus	transcription regulator
-2.047	11758668_s_at		ARL17A/ARL17B	ADP ribosylation factor like GTPase 17B	Other	other
2.291	11732331_s_at	D	ARL4C	ADP ribosylation factor like GTPase 4C	Nucleus	enzyme
2.426	11754313_s_at	D	ARL4C	ADP ribosylation factor like GTPase 4C	Nucleus	enzyme
2.407	11763314_s_at	D	ARL4C	ADP ribosylation factor like GTPase 4C	Nucleus	enzyme
-2.328	11747296_a_at		ARMC8	armadillo repeat containing 8	Nucleus	other
5.14	11758221_s_at	D	ARRDC3	arrestin domain containing 3	Plasma Membrane	other
3.41	11718723_at	D	ARRDC3	arrestin domain containing 3	Plasma Membrane	other
2.111	11718724_at	D	ARRDC3	arrestin domain containing 3	Plasma Membrane	other
2.443	11719761_at	D	ARRDC4	arrestin domain containing 4	Plasma Membrane	other
2.187	11758483_s_at	D	ARRDC4	arrestin domain containing 4	Plasma Membrane	other
3.133	11719760_at	D	ARRDC4	arrestin domain containing 4	Plasma Membrane	other
-2.607	11739570_at	D	ASH1L	ASH1 like histone lysine methyltransferase	Nucleus	transcription regulator
-2.021	11739571_at	D	ASH1L	ASH1 like histone lysine methyltransferase	Nucleus	transcription regulator
6.288	11716364_s_at	D	ASNS	asparagine synthetase (glutamine-hydrolyzing)	Cytoplasm	enzyme
5.149	11744763_x_at	D	ASNS	asparagine synthetase (glutamine-hydrolyzing)	Cytoplasm	enzyme
4.794	11716365_x_at	D	ASNS	asparagine synthetase (glutamine-hydrolyzing)	Cytoplasm	enzyme
5.867	11748793_a_at	D	ASNS	asparagine synthetase (glutamine-hydrolyzing)	Cytoplasm	enzyme
-3.124	11742832_a_at	D	ASPM	abnormal spindle microtubule assembly	Nucleus	other
-2.963	11748713_a_at	D	ASPM	abnormal spindle microtubule assembly	Nucleus	other
-2.033	11758949_at		ASXL2	additional sex combs like 2, transcriptional regulator	Extracellular Space	other
3.195	11717800_a_at	D	ATF5	activating transcription factor 5	Nucleus	transcription regulator
2.868	11717801_a_at	D	ATF5	activating transcription factor 5	Nucleus	transcription regulator
2.309	11717802_s_at	D	ATF5	activating transcription factor 5	Nucleus	transcription regulator
2.754	11754592_x_at	D	ATF5	activating transcription factor 5	Nucleus	transcription regulator
4.192	11759899_at		ATF7IP	activating transcription factor 7 interacting protein	Nucleus	transcription regulator
-2.682	11734681_a_at	D	ATG4B	autophagy related 4B cysteine peptidase	Cytoplasm	peptidase
-2.074	11750446_x_at	D	ATG4B	autophagy related 4B cysteine peptidase	Cytoplasm	peptidase
-2.951	11758854_at		ATL3	atlastin GTPase 3	Cytoplasm	other
2.528	11720013_a_at		ATM	ATM serine/threonine kinase	Nucleus	kinase	AZD0156
-2.609	11743742_at		ATP11A	ATPase phospholipid transporting 11A	Plasma Membrane	transporter
-2.284	11723847_a_at		ATP11C	ATPase phospholipid transporting 11C	Plasma Membrane	transporter
4.694	11746528_a_at	D	ATP2B4	ATPase plasma membrane Ca2+ transporting 4	Plasma Membrane	transporter
4.131	11756038_x_at	D	ATP2B4	ATPase plasma membrane Ca2+ transporting 4	Plasma Membrane	transporter
3.052	11718082_a_at	D	ATP2B4	ATPase plasma membrane Ca2+ transporting 4	Plasma Membrane	transporter
-2.068	11715988_x_at		ATP5MC1	ATP synthase membrane subunit c locus 1	Cytoplasm	transporter
-2.37	11722182_a_at		ATP6V1C1	ATPase H+ transporting V1 subunit C1	Cytoplasm	transporter
-2.498	11743024_at	D	ATP7A	ATPase copper transporting alpha	Plasma Membrane	transporter
-2.518	11743025_at	D	ATP7A	ATPase copper transporting alpha	Plasma Membrane	transporter
2.978	11722943_a_at		ATXN1	ataxin 1	Nucleus	transcription regulator
2.313	11731235_a_at		AURKC	aurora kinase C	Nucleus	kinase	tozasertib, danusertib, GSK1070916, TTP607, AMG 900, ilorasertib
2.053	11743302_a_at		AUTS2	AUTS2, activator of transcription and developmental regulator	Nucleus	other
-2.973	11720683_at		B3GALT6	beta-1,3-galactosyltransferase 6	Cytoplasm	enzyme
-2.085	11758486_s_at		BACE2	beta-site APP-cleaving enzyme 2	Cytoplasm	peptidase
2.031	11726369_at		BACH1	BTB domain and CNC homolog 1	Nucleus	transcription regulator
2.362	11722670_at		BAIAP2L1	BAI1 associated protein 2 like 1	Cytoplasm	other
-2.572	11720443_s_at	D	BAZ1A	bromodomain adjacent to zinc finger domain 1A	Nucleus	other
-2.441	11746692_a_at	D	BAZ1A	bromodomain adjacent to zinc finger domain 1A	Nucleus	other
2.133	11719608_a_at		BCAR3	BCAR3, NSP family adaptor protein	Cytoplasm	other
-3.63	11728360_at		BCDIN3D	BCDIN3 domain containing RNA methyltransferase	Cytoplasm	enzyme
2.205	11753863_s_at	D	BCL2L11	BCL2 like 11	Cytoplasm	other
2.105	11745162_s_at	D	BCL2L11	BCL2 like 11	Cytoplasm	other
-2.185	11742809_s_at		BCL2L13	BCL2 like 13	Cytoplasm	other
2.366	11720746_s_at	D	BCL6	B cell CLL/lymphoma 6	Nucleus	transcription regulator
2.395	11720745_a_at	D	BCL6	B cell CLL/lymphoma 6	Nucleus	transcription regulator
2.145	11750749_a_at	D	BCL6	B cell CLL/lymphoma 6	Nucleus	transcription regulator
-2.365	11726282_s_at		BCR	BCR, RhoGEF and GTPase activating protein	Cytoplasm	kinase	BCR targeting agent
-2.134	11718227_a_at		BCS1L	BCS1 homolog, ubiquinol-cytochrome c reductase complex chaperone	Cytoplasm	other
-2.707	11725579_s_at		BEND3	BEN domain containing 3	Nucleus	other
-2.292	11724487_x_at	D	BFAR	bifunctional apoptosis regulator	Cytoplasm	enzyme
-2.258	11724486_at	D	BFAR	bifunctional apoptosis regulator	Cytoplasm	enzyme
-2.222	11745421_a_at		BID	BH3 interacting domain death agonist	Cytoplasm	other
2.136	11722954_x_at	D	BIK	BCL2 interacting killer	Cytoplasm	other
2.311	11722953_a_at	D	BIK	BCL2 interacting killer	Cytoplasm	other
2.131	11754121_a_at	D	BIK	BCL2 interacting killer	Cytoplasm	other
2.166	11722850_a_at		BIRC3	baculoviral IAP repeat containing 3	Cytoplasm	enzyme	birinapant
3.414	11759734_at		BLZF1	basic leucine zipper nuclear factor 1	Cytoplasm	transcription regulator
2.025	11736928_a_at	D	BMP2K	BMP2 inducible kinase	Nucleus	kinase
2.392	11726120_a_at	D	BMP2K	BMP2 inducible kinase	Nucleus	kinase
-10.688	11756105_a_at	D	BMPR2	bone morphogenetic protein receptor type 2	Plasma Membrane	kinase
-6.601	11728699_at	D	BMPR2	bone morphogenetic protein receptor type 2	Plasma Membrane	kinase
-2.079	11728700_a_at	D	BMPR2	bone morphogenetic protein receptor type 2	Plasma Membrane	kinase
3.526	11748909_a_at	D	BNIP3L	BCL2 interacting protein 3 like	Cytoplasm	other
3.526	11753422_a_at	D	BNIP3L	BCL2 interacting protein 3 like	Cytoplasm	other
3.165	11717008_a_at	D	BNIP3L	BCL2 interacting protein 3 like	Cytoplasm	other
3.243	11757303_s_at	D	BNIP3L	BCL2 interacting protein 3 like	Cytoplasm	other
3.216	11746802_x_at	D	BNIP3L	BCL2 interacting protein 3 like	Cytoplasm	other
3.209	11745828_x_at	D	BNIP3L	BCL2 interacting protein 3 like	Cytoplasm	other
-2.038	11757102_a_at		BOP1	block of proliferation 1	Nucleus	other
-3.74	11732440_a_at	D	BPTF	bromodomain PHD finger transcription factor	Nucleus	transcription regulator
-5.292	11732442_s_at	D	BPTF	bromodomain PHD finger transcription factor	Nucleus	transcription regulator
-3.947	11732441_x_at	D	BPTF	bromodomain PHD finger transcription factor	Nucleus	transcription regulator
-3.206	11760327_x_at	D	BPTF	bromodomain PHD finger transcription factor	Nucleus	transcription regulator
-2.588	11726529_s_at	D	BRCC3	BRCA1/BRCA2-containing complex subunit 3	Nucleus	enzyme
-2.131	11733211_x_at	D	BRCC3	BRCA1/BRCA2-containing complex subunit 3	Nucleus	enzyme
-2.055	11726530_x_at	D	BRCC3	BRCA1/BRCA2-containing complex subunit 3	Nucleus	enzyme
-2.29	11750003_s_at	D	BRCC3	BRCA1/BRCA2-containing complex subunit 3	Nucleus	enzyme
-7.104	11759029_at	D	BRI3BP	BRI3 binding protein	Extracellular Space	other
-4.26	11759028_at	D	BRI3BP	BRI3 binding protein	Extracellular Space	other
-5.269	11719427_a_at	D	BTBD7	BTB domain containing 7	Nucleus	other
-4.228	11719428_a_at	D	BTBD7	BTB domain containing 7	Nucleus	other
-2.215	11758492_x_at	D	BTBD7	BTB domain containing 7	Nucleus	other
2.316	11733023_s_at	D	BTG1	BTG anti-proliferation factor 1	Nucleus	transcription regulator
2.428	11733024_x_at	D	BTG1	BTG anti-proliferation factor 1	Nucleus	transcription regulator
-2.744	11723638_at	D	C11orf58	chromosome 11 open reading frame 58	Other	other
-2.137	11723639_s_at	D	C11orf58	chromosome 11 open reading frame 58	Other	other
-2.256	11726086_x_at	D	C12orf65	chromosome 12 open reading frame 65	Other	other
-2.619	11745953_x_at	D	C12orf65	chromosome 12 open reading frame 65	Other	other
-2.078	11745389_x_at	D	C14orf93	chromosome 14 open reading frame 93	Other	other
-2.183	11741762_x_at	D	C14orf93	chromosome 14 open reading frame 93	Other	other
-3.013	11722465_a_at		C17orf80	chromosome 17 open reading frame 80	Cytoplasm	other
-2.181	11726619_s_at	D	C1GALT1C1	C1GALT1 specific chaperone 1	Cytoplasm	other
-2.269	11743934_a_at	D	C1GALT1C1	C1GALT1 specific chaperone 1	Cytoplasm	other
-3.17	11720150_a_at		C1orf116	chromosome 1 open reading frame 116	Cytoplasm	other
-3.817	11749341_a_at	D	C1orf131	chromosome 1 open reading frame 131	Nucleus	other
-2.14	11721575_at	D	C1orf131	chromosome 1 open reading frame 131	Nucleus	other
-2.417	11721576_s_at	D	C1orf131	chromosome 1 open reading frame 131	Nucleus	other
-2.049	11726717_at		C1orf74	chromosome 1 open reading frame 74	Other	other
-4.81	11733530_at		C1RL	complement C1r subcomponent like	Extracellular Space	peptidase
-2.823	11716047_a_at	D	C21orf33/LOC102724023	chromosome 21 open reading frame 33	Cytoplasm	other
-2.664	11741402_a_at	D	C21orf33/LOC102724023	chromosome 21 open reading frame 33	Cytoplasm	other
-3.593	11725804_a_at		C21orf91	chromosome 21 open reading frame 91	Other	other
-4.125	11718385_at	D	C2orf68	chromosome 2 open reading frame 68	Other	other
-3.278	11718384_at	D	C2orf68	chromosome 2 open reading frame 68	Other	other
-2.999	11733400_a_at		C3orf62	chromosome 3 open reading frame 62	Other	other
2.45	11729899_a_at	D	C4BPB	complement component 4 binding protein beta	Extracellular Space	other
2.072	11762265_x_at	D	C4BPB	complement component 4 binding protein beta	Extracellular Space	other
2.072	11762264_at	D	C4BPB	complement component 4 binding protein beta	Extracellular Space	other
-2.11	11721051_at		C5orf51	chromosome 5 open reading frame 51	Other	other
-2.728	11729201_at	D	C6orf120	chromosome 6 open reading frame 120	Cytoplasm	other
-3.195	11757775_s_at	D	C6orf120	chromosome 6 open reading frame 120	Cytoplasm	other
-2.628	11729200_at	D	C6orf120	chromosome 6 open reading frame 120	Cytoplasm	other
-2.52	11729199_at	D	C6orf120	chromosome 6 open reading frame 120	Cytoplasm	other
-2.848	11725759_a_at		C6orf203	chromosome 6 open reading frame 203	Cytoplasm	other
-2.361	11719847_a_at		C7orf25	chromosome 7 open reading frame 25	Other	other
-2.503	11754946_a_at		C7orf49	chromosome 7 open reading frame 49	Other	other
13.309	11733115_a_at		CA2	carbonic anhydrase 2	Cytoplasm	enzyme	ethoxyzolamide, dichlorphenamide, phentermine/topiramate, brimonidine/brinzolamide, methazolamide, diazoxide, hydrochlorothiazide, acetazolamide, trichloromethiazide, dorzolamide, chlorothiazide, dorzolamide/timolol, brinzolamide, chlorothiazide/reserpine, quinethazone, chlorthalidone, benzthiazide, sulfacetamide, topiramate
2.202	11742124_a_at		CACNG6	calcium voltage-gated channel auxiliary subunit gamma 6	Plasma Membrane	ion channel
-2.119	11723913_a_at		CACTIN	cactin, spliceosome C complex subunit	Nucleus	other
2.072	11744136_at		CADM4	cell adhesion molecule 4	Plasma Membrane	other
2.305	11744395_s_at	D	CALCOCO2	calcium binding and coiled-coil domain 2	Nucleus	other
2.165	11746911_s_at	D	CALCOCO2	calcium binding and coiled-coil domain 2	Nucleus	other
2.411	11751276_x_at	D	CALCOCO2	calcium binding and coiled-coil domain 2	Nucleus	other
2.332	11751275_a_at	D	CALCOCO2	calcium binding and coiled-coil domain 2	Nucleus	other
-3.179	11724759_s_at		CALM1 (includes others)	calmodulin 1	Cytoplasm	other
-2.142	11739613_x_at		CALML4	calmodulin like 4	Other	other
-3.335	11725326_a_at		CAMK2D	calcium/calmodulin dependent protein kinase II delta	Cytoplasm	kinase
2.158	11719242_s_at		CAMK2N1	calcium/calmodulin dependent protein kinase II inhibitor 1	Plasma Membrane	kinase
2.589	11738895_at		CAPN10	calpain 10	Cytoplasm	peptidase
3.419	11731325_a_at		CAPN8	calpain 8	Cytoplasm	peptidase
2.242	11755448_s_at	D	CAPRIN2	caprin family member 2	Cytoplasm	other
2.648	11749098_a_at	D	CAPRIN2	caprin family member 2	Cytoplasm	other
-2.08	11728617_at		CARD6	caspase recruitment domain family member 6	Cytoplasm	other
2.399	11716294_a_at	D	CARS	cysteinyl-tRNA synthetase	Cytoplasm	enzyme
2.332	11737758_x_at	D	CARS	cysteinyl-tRNA synthetase	Cytoplasm	enzyme
2.478	11737757_a_at	D	CARS	cysteinyl-tRNA synthetase	Cytoplasm	enzyme
-2.635	11721586_a_at		CASK	calcium/calmodulin dependent serine protein kinase	Plasma Membrane	kinase
2.207	11760491_at		CASP4	caspase 4	Cytoplasm	peptidase
-2.07	11736215_x_at		CASP6	caspase 6	Cytoplasm	peptidase
2.515	11762107_at		CAST	calpastatin	Cytoplasm	peptidase
2.585	11715584_a_at	D	CAV1	caveolin 1	Plasma Membrane	transmembrane receptor
2.585	11745715_a_at	D	CAV1	caveolin 1	Plasma Membrane	transmembrane receptor
2.405	11757013_x_at	D	CAV1	caveolin 1	Plasma Membrane	transmembrane receptor
3.425	11727204_a_at	D	CBX4	chromobox 4	Nucleus	transcription regulator
3.253	11727205_a_at	D	CBX4	chromobox 4	Nucleus	transcription regulator
-2.625	11716276_a_at	D	CBX5	chromobox 5	Nucleus	transcription regulator
-2.006	11716279_x_at	D	CBX5	chromobox 5	Nucleus	transcription regulator
-2.388	11716277_a_at	D	CBX5	chromobox 5	Nucleus	transcription regulator
-3.558	11724988_a_at		CCDC113	coiled-coil domain containing 113	Cytoplasm	other
2.242	11716169_at		CCDC28A	coiled-coil domain containing 28A	Other	other
-2.038	11758290_s_at	D	CCDC6	coiled-coil domain containing 6	Cytoplasm	other
2.079	11716576_a_at	D	CCDC6	coiled-coil domain containing 6	Cytoplasm	other
2.23	11716575_a_at	D	CCDC6	coiled-coil domain containing 6	Cytoplasm	other
2.611	11721483_at		CCDC85B	coiled-coil domain containing 85B	Cytoplasm	other
-2.257	11756681_a_at		CCDC86	coiled-coil domain containing 86	Nucleus	other
3.157	11719724_at		CCDC93	coiled-coil domain containing 93	Extracellular Space	other
4.561	11724577_a_at		CCK	cholecystokinin	Extracellular Space	other
2.263	11721049_at		CCL26	C-C motif chemokine ligand 26	Extracellular Space	cytokine
3.542	11726550_a_at		CCNB3	cyclin B3	Nucleus	other
-2.1	11727536_x_at		CCNF	cyclin F	Nucleus	enzyme
2.372	11726625_at	D	CCNG2	cyclin G2	Nucleus	other
2.32	11726624_a_at	D	CCNG2	cyclin G2	Nucleus	other
-2.107	11724108_s_at		CCNQ	cyclin Q	Other	other
-2.282	11722535_a_at		CCNYL1	cyclin Y like 1	Plasma Membrane	other
2.705	11747376_s_at	D	CCPG1	cell cycle progression 1	Other	other
2.499	11723008_s_at	D	CCPG1	cell cycle progression 1	Other	other
-3.275	11754427_a_at		CCSER2	coiled-coil serine rich protein 2	Other	other
-2.429	11723930_at		CCT5	chaperonin containing TCP1 subunit 5	Cytoplasm	other
2.017	11742043_a_at	D	CD44	CD44 molecule (Indian blood group)	Plasma Membrane	other	anti-CD44v7 antibody, AMC303
-2.197	11715916_a_at	D	CD44	CD44 molecule (Indian blood group)	Plasma Membrane	other	anti-CD44v7 antibody, AMC303
2.162	11746180_a_at	D	CD55	CD55 molecule (Cromer blood group)	Plasma Membrane	other
2.797	11760294_a_at	D	CD55	CD55 molecule (Cromer blood group)	Plasma Membrane	other
3.174	11718101_at		CD59	CD59 molecule (CD59 blood group)	Plasma Membrane	other
2.031	11743000_at		CD83	CD83 molecule	Plasma Membrane	transmembrane receptor
2.146	11753626_a_at	D	CDA	cytidine deaminase	Nucleus	enzyme	E7727, cytidine deaminase inhibitor
2.156	11755103_a_at	D	CDA	cytidine deaminase	Nucleus	enzyme	E7727, cytidine deaminase inhibitor
2.374	11760270_at	D	CDC16	cell division cycle 16	Nucleus	other
2.014	11746106_a_at	D	CDC16	cell division cycle 16	Nucleus	other
2.213	11743064_at	D	CDC6	cell division cycle 6	Nucleus	other
2.01	11743065_at	D	CDC6	cell division cycle 6	Nucleus	other
-2.619	11722866_at		CDCP1	CUB domain containing protein 1	Plasma Membrane	other
-3.608	11723243_at	D	CDK6	cyclin dependent kinase 6	Nucleus	kinase	palbociclib, ribociclib, abemaciclib, letrozole/palbociclib, FLX925, fulvestrant/palbociclib, trilaciclib, G1T38, letrozole/ribociclib, anastrozole/palbociclib, anastrozole/ribociclib, exemestane/palbociclib, exemestane/ribociclib, abemaciclib/aromatase inhibitor, alvocidib
-3.882	11723241_at	D	CDK6	cyclin dependent kinase 6	Nucleus	kinase	palbociclib, ribociclib, abemaciclib, letrozole/palbociclib, FLX925, fulvestrant/palbociclib, trilaciclib, G1T38, letrozole/ribociclib, anastrozole/palbociclib, anastrozole/ribociclib, exemestane/palbociclib, exemestane/ribociclib, abemaciclib/aromatase inhibitor, alvocidib
-3.923	11723244_at	D	CDK6	cyclin dependent kinase 6	Nucleus	kinase	palbociclib, ribociclib, abemaciclib, letrozole/palbociclib, FLX925, fulvestrant/palbociclib, trilaciclib, G1T38, letrozole/ribociclib, anastrozole/palbociclib, anastrozole/ribociclib, exemestane/palbociclib, exemestane/ribociclib, abemaciclib/aromatase inhibitor, alvocidib
2.689	11725107_at		CDKN2D	cyclin dependent kinase inhibitor 2D	Cytoplasm	transcription regulator
2.718	11729155_at	D	CEACAM6	carcinoembryonic antigen related cell adhesion molecule 6	Plasma Membrane	other	L-DOS47
2.274	11729153_at	D	CEACAM6	carcinoembryonic antigen related cell adhesion molecule 6	Plasma Membrane	other	L-DOS47
2.486	11729154_x_at	D	CEACAM6	carcinoembryonic antigen related cell adhesion molecule 6	Plasma Membrane	other	L-DOS47
2.035	11743077_s_at		CEBPB	CCAAT/enhancer binding protein beta	Nucleus	transcription regulator
2.04	11716366_s_at		CELA3B	chymotrypsin like elastase family member 3B	Other	peptidase
-2.313	11728338_a_at	D	CENPBD1	CENPB DNA-binding domain containing 1	Other	other
-2.438	11728339_at	D	CENPBD1	CENPB DNA-binding domain containing 1	Other	other
2.042	11752712_a_at	D	CEP128	centrosomal protein 128	Cytoplasm	other
2.403	11752713_x_at	D	CEP128	centrosomal protein 128	Cytoplasm	other
-2.19	11742422_a_at		CEP192	centrosomal protein 192	Cytoplasm	other
-3.313	11727311_a_at	D	CEP83	centrosomal protein 83	Extracellular Space	other
-3.313	11733454_a_at	D	CEP83	centrosomal protein 83	Extracellular Space	other
3.626	11730440_at		CERS6	ceramide synthase 6	Nucleus	transcription regulator
2.243	11753152_x_at	D	CFLAR	CASP8 and FADD like apoptosis regulator	Cytoplasm	other
2.082	11720275_a_at	D	CFLAR	CASP8 and FADD like apoptosis regulator	Cytoplasm	other
2.155	11756996_x_at	D	CFLAR	CASP8 and FADD like apoptosis regulator	Cytoplasm	other
-3.733	11722757_at		CFTR	cystic fibrosis transmembrane conductance regulator	Plasma Membrane	ion channel	crofelemer, ivacaftor, lumacaftor, ivacaftor/lumacaftor
2.1	11722407_a_at	D	CHAC1	ChaC glutathione specific gamma-glutamylcyclotransferase 1	Cytoplasm	enzyme
2.281	11742287_a_at	D	CHAC1	ChaC glutathione specific gamma-glutamylcyclotransferase 1	Cytoplasm	enzyme
-2.551	11743463_a_at		CHD4	chromodomain helicase DNA binding protein 4	Nucleus	enzyme
4.918	11756316_a_at		CHI3L1	chitinase 3 like 1	Extracellular Space	enzyme
-2.516	11736285_a_at	D	CHKA	choline kinase alpha	Cytoplasm	kinase	TCD-717
-2.153	11736286_a_at	D	CHKA	choline kinase alpha	Cytoplasm	kinase	TCD-717
-2.315	11719426_at		CHST14	carbohydrate sulfotransferase 14	Cytoplasm	enzyme
-2.338	11749762_a_at		CHURC1-FNTB	CHURC1-FNTB readthrough	Other	other
-3.393	11723649_x_at	D	CIAO1	cytosolic iron-sulfur assembly component 1	Nucleus	transcription regulator
-2.959	11723651_x_at	D	CIAO1	cytosolic iron-sulfur assembly component 1	Nucleus	transcription regulator
-2.071	11749560_a_at	D	CIAO1	cytosolic iron-sulfur assembly component 1	Nucleus	transcription regulator
-2.629	11729621_at		CLCN4	chloride voltage-gated channel 4	Plasma Membrane	ion channel
2.186	11728232_a_at	D	CLDN1	claudin 1	Plasma Membrane	other
2.666	11728234_a_at	D	CLDN1	claudin 1	Plasma Membrane	other
2.691	11746433_a_at	D	CLDN1	claudin 1	Plasma Membrane	other
2.515	11728233_a_at	D	CLDN1	claudin 1	Plasma Membrane	other
-2.026	11724872_a_at		CLDN2	claudin 2	Plasma Membrane	other
-2.138	11755067_a_at	D	CLEC16A	C-type lectin domain containing 16A	Cytoplasm	other
2.001	11759640_x_at	D	CLEC16A	C-type lectin domain containing 16A	Cytoplasm	other
2.178	11728489_a_at		CLEC4A	C-type lectin domain family 4 member A	Plasma Membrane	transmembrane receptor
2.155	11736426_s_at		CLIP4	CAP-Gly domain containing linker protein family member 4	Other	other
2.068	11744827_a_at	D	CLK1	CDC like kinase 1	Nucleus	kinase
2.133	11744828_a_at	D	CLK1	CDC like kinase 1	Nucleus	kinase
-2.615	11727898_a_at		CLMN	calmin	Cytoplasm	other
-2.165	11719821_a_at		CLN5	CLN5, intracellular trafficking protein	Cytoplasm	other
-3.533	11754433_a_at		CLRN3	clarin 3	Cytoplasm	other
2.61	11756547_a_at		CLU	clusterin	Cytoplasm	other	clusterin antisense oligonucleotide
-2.31	11729968_x_at		CLYBL	citrate lyase beta like	Cytoplasm	enzyme
-2.492	11723105_at		CMPK2	cytidine/uridine monophosphate kinase 2	Cytoplasm	kinase
2.198	11731306_a_at	D	CNST	consortin, connexin sorting protein	Cytoplasm	other
-2.611	11743963_a_at	D	CNST	consortin, connexin sorting protein	Cytoplasm	other
-2.767	11719564_a_at		COA4	cytochrome c oxidase assembly factor 4 homolog	Other	other
-2.873	11726904_a_at		COBL	cordon-bleu WH2 repeat protein	Plasma Membrane	other
-2.53	11743607_a_at	D	COG2	component of oligomeric golgi complex 2	Cytoplasm	transporter
-2.174	11747061_a_at	D	COG2	component of oligomeric golgi complex 2	Cytoplasm	transporter
2.28	11745418_a_at		COG3	component of oligomeric golgi complex 3	Cytoplasm	transporter
2.737	11726565_at	D	COL17A1	collagen type XVII alpha 1 chain	Extracellular Space	other	collagenase clostridium histolyticum
2.726	11726564_a_at	D	COL17A1	collagen type XVII alpha 1 chain	Extracellular Space	other	collagenase clostridium histolyticum
2.047	11760558_at	D	COL4A1	collagen type IV alpha 1 chain	Extracellular Space	other	collagenase clostridium histolyticum
2.01	11716639_a_at	D	COL4A1	collagen type IV alpha 1 chain	Extracellular Space	other	collagenase clostridium histolyticum
2.12	11723710_a_at	D	COMMD3	COMM domain containing 3	Extracellular Space	other
2.071	11754783_x_at	D	COMMD3	COMM domain containing 3	Extracellular Space	other
-2.141	11756005_x_at	D	COMMD4	COMM domain containing 4	Cytoplasm	other
-2.176	11716445_s_at	D	COMMD4	COMM domain containing 4	Cytoplasm	other
-2.255	11720069_s_at		COMMD8	COMM domain containing 8	Other	other
-2.336	11744113_s_at		COQ5	coenzyme Q5, methyltransferase	Cytoplasm	enzyme
-6.81	11723390_a_at	D	CORO2A	coronin 2A	Cytoplasm	other
-3.609	11741095_at	D	CORO2A	coronin 2A	Cytoplasm	other
-2.047	11730825_at		COX19	COX19, cytochrome c oxidase assembly factor	Cytoplasm	other
2.688	11720699_at	D	CPA2	carboxypeptidase A2	Extracellular Space	peptidase
2.176	11750367_a_at	D	CPA2	carboxypeptidase A2	Extracellular Space	peptidase
2.087	11729128_at		CPA4	carboxypeptidase A4	Extracellular Space	peptidase
2.263	11757835_s_at	D	CPEB4	cytoplasmic polyadenylation element binding protein 4	Plasma Membrane	other
2.201	11739733_a_at	D	CPEB4	cytoplasmic polyadenylation element binding protein 4	Plasma Membrane	other
2.419	11739734_a_at	D	CPEB4	cytoplasmic polyadenylation element binding protein 4	Plasma Membrane	other
2.08	11745256_s_at	D	CPEB4	cytoplasmic polyadenylation element binding protein 4	Plasma Membrane	other
-2.056	11739125_x_at		CPNE1	copine 1	Nucleus	transporter
-4.919	11744958_x_at	D	CPSF6	cleavage and polyadenylation specific factor 6	Nucleus	other
-5.081	11744957_a_at	D	CPSF6	cleavage and polyadenylation specific factor 6	Nucleus	other
-4.882	11746369_a_at	D	CPSF6	cleavage and polyadenylation specific factor 6	Nucleus	other
-4.789	11725305_a_at	D	CPSF6	cleavage and polyadenylation specific factor 6	Nucleus	other
2.103	11739913_a_at		CRADD	CASP2 and RIPK1 domain containing adaptor with death domain	Cytoplasm	other
4.801	11759648_at	D	CREB3L2	cAMP responsive element binding protein 3 like 2	Nucleus	transcription regulator
3.933	11759649_x_at	D	CREB3L2	cAMP responsive element binding protein 3 like 2	Nucleus	transcription regulator
2.848	11744646_a_at	D	CREB3L2	cAMP responsive element binding protein 3 like 2	Nucleus	transcription regulator
2.328	11750879_a_at	D	CREB5	cAMP responsive element binding protein 5	Nucleus	transcription regulator
2.264	11739552_a_at	D	CREB5	cAMP responsive element binding protein 5	Nucleus	transcription regulator
-2.374	11758635_s_at		CREBBP	CREB binding protein	Nucleus	transcription regulator	PRI-724
3.246	11744932_a_at	D	CREBRF	CREB3 regulatory factor	Nucleus	transcription regulator
2.268	11758876_at	D	CREBRF	CREB3 regulatory factor	Nucleus	transcription regulator
2.14	11752557_a_at	D	CREBRF	CREB3 regulatory factor	Nucleus	transcription regulator
2.003	11722884_at	D	CREBRF	CREB3 regulatory factor	Nucleus	transcription regulator
2.668	11745361_a_at		CRNDE	colorectal neoplasia differentially expressed	Other	other
2.169	11719310_a_at		CRY2	cryptochrome circadian regulator 2	Nucleus	enzyme
2.019	11745938_a_at		CRYBG1	crystallin beta-gamma domain containing 1	Extracellular Space	other
-2.289	11739730_at		CSNK1G1	casein kinase 1 gamma 1	Cytoplasm	kinase
3.663	11719480_a_at		CSTA	cystatin A	Cytoplasm	other
-3.021	11717642_a_at		CSTF3	cleavage stimulation factor subunit 3	Nucleus	other
-2.298	11740391_x_at		CTBP1-AS2	CTBP1 antisense RNA 2 (head to head)	Other	other
3.324	11716957_x_at	D	CTDSP2	CTD small phosphatase 2	Nucleus	phosphatase
3.608	11746937_a_at	D	CTDSP2	CTD small phosphatase 2	Nucleus	phosphatase
3.273	11716956_a_at	D	CTDSP2	CTD small phosphatase 2	Nucleus	phosphatase
2.557	11756729_a_at	D	CTDSP2	CTD small phosphatase 2	Nucleus	phosphatase
7.739	11742278_a_at		CTH	cystathionine gamma-lyase	Cytoplasm	enzyme
2.942	11756160_x_at	D	CTNNAL1	catenin alpha like 1	Plasma Membrane	other
2.857	11720494_a_at	D	CTNNAL1	catenin alpha like 1	Plasma Membrane	other
3.181	11745315_a_at	D	CTNNAL1	catenin alpha like 1	Plasma Membrane	other
-3.391	11729462_a_at		CTNS	cystinosin, lysosomal cystine transporter	Cytoplasm	transporter
-3.363	11716819_a_at	D	CUL1	cullin 1	Nucleus	enzyme
-3.115	11747353_a_at	D	CUL1	cullin 1	Nucleus	enzyme
-2.347	11719366_s_at		CXCL1	C-X-C motif chemokine ligand 1	Extracellular Space	cytokine
-3.937	11744128_x_at	D	CXCL2	C-X-C motif chemokine ligand 2	Extracellular Space	cytokine
-2.327	11744127_at	D	CXCL2	C-X-C motif chemokine ligand 2	Extracellular Space	cytokine
-3.706	11728477_at	D	CXCL3	C-X-C motif chemokine ligand 3	Extracellular Space	cytokine
-3.016	11728476_a_at	D	CXCL3	C-X-C motif chemokine ligand 3	Extracellular Space	cytokine
2.363	11756266_a_at		CYFIP2	cytoplasmic FMR1 interacting protein 2	Cytoplasm	other
2.334	11723095_a_at		CYLD	CYLD lysine 63 deubiquitinase	Nucleus	transcription regulator
2.888	11726536_at	D	CYP1A1	cytochrome P450 family 1 subfamily A member 1	Cytoplasm	enzyme
2.7	11754154_a_at	D	CYP1A1	cytochrome P450 family 1 subfamily A member 1	Cytoplasm	enzyme
2.733	11760915_a_at		CYP3A5	cytochrome P450 family 3 subfamily A member 5	Cytoplasm	enzyme	cobicistat, cobicistat/elvitegravir/emtricitabine/tenofovir disoproxil, atazanavir/cobicistat, cobicistat/darunavir
-3.198	11722355_s_at		DAB2	DAB2, clathrin adaptor protein	Plasma Membrane	other
-2.162	11715550_at		DAG1	dystroglycan 1	Plasma Membrane	transmembrane receptor
-2.456	11726602_at	D	DARS2	aspartyl-tRNA synthetase 2, mitochondrial	Cytoplasm	enzyme
-2.315	11726603_at	D	DARS2	aspartyl-tRNA synthetase 2, mitochondrial	Cytoplasm	enzyme
2.651	11731661_s_at	D	DBP	D-box binding PAR bZIP transcription factor	Nucleus	transcription regulator
2.717	11752942_s_at	D	DBP	D-box binding PAR bZIP transcription factor	Nucleus	transcription regulator
-2.093	11724599_at		DCAF10	DDB1 and CUL4 associated factor 10	Nucleus	other
5.462	11758347_s_at	D	DDIT3	DNA damage inducible transcript 3	Nucleus	transcription regulator
5.501	11758198_s_at	D	DDIT3	DNA damage inducible transcript 3	Nucleus	transcription regulator
4.528	11743972_a_at		DDIT4	DNA damage inducible transcript 4	Cytoplasm	other
-2.081	11725301_x_at		DDX19A	DEAD-box helicase 19A	Nucleus	enzyme
-2.271	11752973_a_at		DDX23	DEAD-box helicase 23	Nucleus	enzyme
-4.196	11720180_at		DDX28	DEAD-box helicase 28	Nucleus	enzyme
-2.377	11737700_a_at		DDX31	DEAD-box helicase 31	Nucleus	enzyme
-3.188	11747334_a_at	D	DDX39A	DExD-box helicase 39A	Nucleus	enzyme
-2.212	11733198_a_at	D	DDX39A	DExD-box helicase 39A	Nucleus	enzyme
-2.046	11733149_a_at		DDX58	DExD/H-box helicase 58	Cytoplasm	enzyme
-4.103	11725602_at		DENND5B	DENN domain containing 5B	Cytoplasm	other
-2.358	11755361_a_at		DET1	DET1, COP1 ubiquitin ligase partner	Nucleus	other
-2.404	11716931_at		DGCR2	DiGeorge syndrome critical region gene 2	Plasma Membrane	other
-2.112	11715460_a_at		DHCR24	24-dehydrocholesterol reductase	Cytoplasm	enzyme
-2.039	11743808_a_at		DHCR7	7-dehydrocholesterol reductase	Cytoplasm	enzyme
2.651	11747280_x_at		DHFR	dihydrofolate reductase	Nucleus	enzyme	pyrimethamine, trimethoprim, iclaprim, proguanil, methotrexate/ofatumumab, methotrexate/sirolimus/tacrolimus, pralatrexate, abatacept/methotrexate, infliximab/methotrexate, piritrexim, methotrexate/rituximab, golimumab/methotrexate, cisplatin/doxorubicin/methotrexate, cytarabine/methotrexate, cisplatin/doxorubicin/ifosfamide/methotrexate, methotrexate/rituximab/temozolomide, ifosfamide/methotrexa…
-2.039	11719707_a_at		DHRS13	dehydrogenase/reductase 13	Other	enzyme
-2.613	11743106_a_at		DHX9	DExH-box helicase 9	Nucleus	enzyme
-2.138	11722775_a_at		DIDO1	death inducer-obliterator 1	Nucleus	other
2.035	11725484_a_at	D	DIRC2	disrupted in renal carcinoma 2	Other	other
2	11725485_at	D	DIRC2	disrupted in renal carcinoma 2	Other	other
-2.07	11724416_at		DISP1	dispatched RND transporter family member 1	Plasma Membrane	transporter
-2.268	11743467_at		DKC1	dyskerin pseudouridine synthase 1	Nucleus	enzyme
-2.919	11732043_a_at	D	DMBT1	deleted in malignant brain tumors 1	Plasma Membrane	transmembrane receptor
-2.364	11753003_x_at	D	DMBT1	deleted in malignant brain tumors 1	Plasma Membrane	transmembrane receptor
-2.223	11753002_a_at	D	DMBT1	deleted in malignant brain tumors 1	Plasma Membrane	transmembrane receptor
2.179	11727900_at		DMRT1	doublesex and mab-3 related transcription factor 1	Nucleus	transcription regulator
2.544	11724711_a_at		DMXL1	Dmx like 1	Extracellular Space	other
-2.326	11723858_a_at		DNAAF2	dynein axonemal assembly factor 2	Cytoplasm	other
2.166	11755367_s_at		DNAAF3	dynein axonemal assembly factor 3	Other	other
-2.139	11728177_a_at		DNAAF4	dynein axonemal assembly factor 4	Nucleus	other
2.855	11750355_a_at		DNAAF4-CCPG1	DNAAF4-CCPG1 readthrough (NMD candidate)	Other	other
-4.733	11757888_s_at	D	DNAAF5	dynein axonemal assembly factor 5	Cytoplasm	other
-4.456	11728130_a_at	D	DNAAF5	dynein axonemal assembly factor 5	Cytoplasm	other
-2.679	11746827_a_at	D	DNAAF5	dynein axonemal assembly factor 5	Cytoplasm	other
2.387	11757735_s_at	D	DNAJB9	DnaJ heat shock protein family (Hsp40) member B9	Nucleus	other
2.82	11730731_s_at	D	DNAJB9	DnaJ heat shock protein family (Hsp40) member B9	Nucleus	other
-2.252	11754704_a_at		DNAJC11	DnaJ heat shock protein family (Hsp40) member C11	Cytoplasm	other
-2.229	11755844_a_at	D	DNAJC16	DnaJ heat shock protein family (Hsp40) member C16	Other	other
-2.588	11728370_a_at	D	DNAJC16	DnaJ heat shock protein family (Hsp40) member C16	Other	other
2.254	11732776_a_at		DNMT3A	DNA methyltransferase 3 alpha	Nucleus	enzyme
-2.43	11754336_s_at		DOCK1	dedicator of cytokinesis 1	Cytoplasm	other
2.301	11762025_a_at		DOCK5	dedicator of cytokinesis 5	Cytoplasm	other
-2.407	11752810_a_at	D	DOLK	dolichol kinase	Cytoplasm	kinase
-2.586	11724825_a_at	D	DOLK	dolichol kinase	Cytoplasm	kinase
2.04	11716546_s_at		DRAP1	DR1 associated protein 1	Nucleus	transcription regulator
-2.009	11742894_a_at		DRG2	developmentally regulated GTP binding protein 2	Cytoplasm	other
-2.042	11727219_a_at	D	DSE	dermatan sulfate epimerase	Cytoplasm	enzyme
-2.042	11731770_a_at	D	DSE	dermatan sulfate epimerase	Cytoplasm	enzyme
2.107	11727655_s_at		DST	dystonin	Plasma Membrane	other
-2.037	11728044_a_at		DTD2	D-tyrosyl-tRNA deacylase 2 (putative)	Other	other
-2.3	11717561_s_at	D	DTX3L	deltex E3 ubiquitin ligase 3L	Cytoplasm	enzyme
-3.024	11717562_x_at	D	DTX3L	deltex E3 ubiquitin ligase 3L	Cytoplasm	enzyme
-2.084	11717563_a_at	D	DTX3L	deltex E3 ubiquitin ligase 3L	Cytoplasm	enzyme
-2.717	11724507_a_at		DUS2	dihydrouridine synthase 2	Cytoplasm	other
2.235	11729169_a_at		DUSP10	dual specificity phosphatase 10	Nucleus	phosphatase
-2.487	11764149_s_at		DUSP16	dual specificity phosphatase 16	Nucleus	phosphatase
2.393	11733482_a_at	D	DYRK3	dual specificity tyrosine phosphorylation regulated kinase 3	Nucleus	kinase
2.192	11739937_a_at	D	DYRK3	dual specificity tyrosine phosphorylation regulated kinase 3	Nucleus	kinase
-2.267	11756448_x_at	D	EBNA1BP2	EBNA1 binding protein 2	Nucleus	other
-2.307	11748565_a_at	D	EBNA1BP2	EBNA1 binding protein 2	Nucleus	other
-2.439	11742945_a_at	D	EBNA1BP2	EBNA1 binding protein 2	Nucleus	other
2.734	11739461_a_at	D	ECE1	endothelin converting enzyme 1	Plasma Membrane	peptidase
2.551	11737801_a_at	D	ECE1	endothelin converting enzyme 1	Plasma Membrane	peptidase
3.068	11717891_a_at	D	ECM1	extracellular matrix protein 1	Extracellular Space	transporter
2.06	11748525_a_at	D	ECM1	extracellular matrix protein 1	Extracellular Space	transporter
-2.109	11716058_a_at		EFTUD2	elongation factor Tu GTP binding domain containing 2	Nucleus	enzyme
3.551	11725103_s_at	D	EGFR	epidermal growth factor receptor	Plasma Membrane	kinase	cetuximab, AEE 788, panitumumab, BMS-599626, varlitinib, tesevatinib, BMS-690514, bevacizumab/erlotinib, matuzumab, afatinib, nimotuzumab, necitumumab, BIBX 1382BS, icotinib, transforming growth factor(alpha)-pseudomonas aeruginosa exotoxin (38), MP 412, sapitinib, cetuximab/irinotecan, CUDC 101, zalutumumab, lapatinib/pazopanib, irinotecan/panitumumab, erlotinib/vismodegib, erlotinib/gemcitabine…
3.934	11725102_at	D	EGFR	epidermal growth factor receptor	Plasma Membrane	kinase	cetuximab, AEE 788, panitumumab, BMS-599626, varlitinib, tesevatinib, BMS-690514, bevacizumab/erlotinib, matuzumab, afatinib, nimotuzumab, necitumumab, BIBX 1382BS, icotinib, transforming growth factor(alpha)-pseudomonas aeruginosa exotoxin (38), MP 412, sapitinib, cetuximab/irinotecan, CUDC 101, zalutumumab, lapatinib/pazopanib, irinotecan/panitumumab, erlotinib/vismodegib, erlotinib/gemcitabine…
2.104	11725104_a_at	D	EGFR	epidermal growth factor receptor	Plasma Membrane	kinase	cetuximab, AEE 788, panitumumab, BMS-599626, varlitinib, tesevatinib, BMS-690514, bevacizumab/erlotinib, matuzumab, afatinib, nimotuzumab, necitumumab, BIBX 1382BS, icotinib, transforming growth factor(alpha)-pseudomonas aeruginosa exotoxin (38), MP 412, sapitinib, cetuximab/irinotecan, CUDC 101, zalutumumab, lapatinib/pazopanib, irinotecan/panitumumab, erlotinib/vismodegib, erlotinib/gemcitabine…
2.205	11751983_a_at	D	EGFR	epidermal growth factor receptor	Plasma Membrane	kinase	cetuximab, AEE 788, panitumumab, BMS-599626, varlitinib, tesevatinib, BMS-690514, bevacizumab/erlotinib, matuzumab, afatinib, nimotuzumab, necitumumab, BIBX 1382BS, icotinib, transforming growth factor(alpha)-pseudomonas aeruginosa exotoxin (38), MP 412, sapitinib, cetuximab/irinotecan, CUDC 101, zalutumumab, lapatinib/pazopanib, irinotecan/panitumumab, erlotinib/vismodegib, erlotinib/gemcitabine…
2.37	11733760_a_at	D	EGFR	epidermal growth factor receptor	Plasma Membrane	kinase	cetuximab, AEE 788, panitumumab, BMS-599626, varlitinib, tesevatinib, BMS-690514, bevacizumab/erlotinib, matuzumab, afatinib, nimotuzumab, necitumumab, BIBX 1382BS, icotinib, transforming growth factor(alpha)-pseudomonas aeruginosa exotoxin (38), MP 412, sapitinib, cetuximab/irinotecan, CUDC 101, zalutumumab, lapatinib/pazopanib, irinotecan/panitumumab, erlotinib/vismodegib, erlotinib/gemcitabine…
2.108	11749517_x_at	D	EHD1	EH domain containing 1	Cytoplasm	other
2.232	11752887_x_at	D	EHD1	EH domain containing 1	Cytoplasm	other
2.261	11750276_x_at	D	EHD1	EH domain containing 1	Cytoplasm	other
2.273	11747039_x_at	D	EHD1	EH domain containing 1	Cytoplasm	other
2.003	11752886_a_at	D	EHD1	EH domain containing 1	Cytoplasm	other
2.224	11718829_a_at	D	EHD1	EH domain containing 1	Cytoplasm	other
3.491	11751414_a_at		EHF	ETS homologous factor	Nucleus	transcription regulator
-2.24	11724039_at		EHHADH	enoyl-CoA hydratase and 3-hydroxyacyl CoA dehydrogenase	Cytoplasm	enzyme
-2.049	11759761_x_at	D	EID1	EP300 interacting inhibitor of differentiation 1	Nucleus	transcription regulator
-2.18	11744914_s_at	D	EID1	EP300 interacting inhibitor of differentiation 1	Nucleus	transcription regulator
-3.17	11721713_a_at		EID2	EP300 interacting inhibitor of differentiation 2	Nucleus	other
2.735	11727623_at		EID3	EP300 interacting inhibitor of differentiation 3	Cytoplasm	other
-2.092	11726990_at		EIF2AK1	eukaryotic translation initiation factor 2 alpha kinase 1	Cytoplasm	kinase
-2.093	11754556_x_at		EIF2AK4	eukaryotic translation initiation factor 2 alpha kinase 4	Cytoplasm	kinase
-2.485	11751319_x_at		EIF4A1	eukaryotic translation initiation factor 4A1	Cytoplasm	translation regulator
2.158	11730370_a_at	D	EIF4E3	eukaryotic translation initiation factor 4E family member 3	Cytoplasm	translation regulator
2.091	11757694_s_at	D	EIF4E3	eukaryotic translation initiation factor 4E family member 3	Cytoplasm	translation regulator
2.518	11718284_x_at	D	EIF4EBP1	eukaryotic translation initiation factor 4E binding protein 1	Cytoplasm	translation regulator
2.614	11718283_a_at	D	EIF4EBP1	eukaryotic translation initiation factor 4E binding protein 1	Cytoplasm	translation regulator
2.327	11763248_x_at	D	EIF4EBP1	eukaryotic translation initiation factor 4E binding protein 1	Cytoplasm	translation regulator
-2.441	11758645_s_at		EIF4EBP2	eukaryotic translation initiation factor 4E binding protein 2	Cytoplasm	translation regulator
-2.167	11753619_s_at		EIF5A	eukaryotic translation initiation factor 5A	Cytoplasm	translation regulator	SNS01-T nanoparticles
2.445	11734985_at		ELK4	ELK4, ETS transcription factor	Nucleus	transcription regulator
2.965	11736477_a_at	D	ELL2	elongation factor for RNA polymerase II 2	Nucleus	transcription regulator
3.212	11752840_a_at	D	ELL2	elongation factor for RNA polymerase II 2	Nucleus	transcription regulator
3.474	11736478_a_at	D	ELL2	elongation factor for RNA polymerase II 2	Nucleus	transcription regulator
2.912	11749208_a_at	D	ELL2	elongation factor for RNA polymerase II 2	Nucleus	transcription regulator
2.925	11717565_s_at	D	EMP1	epithelial membrane protein 1	Plasma Membrane	other
2.801	11717566_at	D	EMP1	epithelial membrane protein 1	Plasma Membrane	other
2.89	11717564_a_at	D	EMP1	epithelial membrane protein 1	Plasma Membrane	other
-2.15	11723065_at		ENDOG	endonuclease G	Cytoplasm	enzyme
2.157	11722359_x_at	D	EPB41L2	erythrocyte membrane protein band 4.1 like 2	Plasma Membrane	other
2.255	11722358_a_at	D	EPB41L2	erythrocyte membrane protein band 4.1 like 2	Plasma Membrane	other
2.635	11723440_a_at	D	EPHA4	EPH receptor A4	Plasma Membrane	kinase
3.185	11723442_at	D	EPHA4	EPH receptor A4	Plasma Membrane	kinase
-4.52	11758589_s_at		ERCC4	ERCC excision repair 4, endonuclease catalytic subunit	Nucleus	enzyme
-2.195	11726868_x_at	D	ERCC8	ERCC excision repair 8, CSA ubiquitin ligase complex subunit	Nucleus	transcription regulator
-2.172	11751144_a_at	D	ERCC8	ERCC excision repair 8, CSA ubiquitin ligase complex subunit	Nucleus	transcription regulator
-2.306	11726867_a_at	D	ERCC8	ERCC excision repair 8, CSA ubiquitin ligase complex subunit	Nucleus	transcription regulator
-2.046	11745494_x_at	D	ERCC8	ERCC excision repair 8, CSA ubiquitin ligase complex subunit	Nucleus	transcription regulator
-2.074	11746805_a_at	D	ERCC8	ERCC excision repair 8, CSA ubiquitin ligase complex subunit	Nucleus	transcription regulator
2.638	11734858_at	D	ERO1B	endoplasmic reticulum oxidoreductase 1 beta	Cytoplasm	enzyme
2.155	11747174_x_at	D	ERO1B	endoplasmic reticulum oxidoreductase 1 beta	Cytoplasm	enzyme
2.093	11715659_s_at		ERRFI1	ERBB receptor feedback inhibitor 1	Cytoplasm	other
2.791	11755166_a_at		ESAM	endothelial cell adhesion molecule	Plasma Membrane	other
-2.067	11727968_at		ESCO2	establishment of sister chromatid cohesion N-acetyltransferase 2	Nucleus	enzyme
-2.069	11725099_at	D	ESF1	ESF1 nucleolar pre-rRNA processing protein homolog	Nucleus	other
-2.462	11725100_s_at	D	ESF1	ESF1 nucleolar pre-rRNA processing protein homolog	Nucleus	other
-2.481	11758370_s_at		ETS2	ETS proto-oncogene 2, transcription factor	Nucleus	transcription regulator
2.779	11720353_s_at	D	ETV5	ETS variant 5	Nucleus	transcription regulator
2.953	11720352_at	D	ETV5	ETS variant 5	Nucleus	transcription regulator
2.515	11720351_a_at	D	ETV5	ETS variant 5	Nucleus	transcription regulator
-3.184	11743167_at		ETV6	ETS variant 6	Nucleus	transcription regulator
-2.1	11736034_x_at		EXOSC2	exosome component 2	Nucleus	enzyme
-2.229	11720077_at		EXOSC4	exosome component 4	Nucleus	enzyme
-2.428	11759488_at		EYA3	EYA transcriptional coactivator and phosphatase 3	Nucleus	phosphatase
2.027	11762048_a_at		EZH2	enhancer of zeste 2 polycomb repressive complex 2 subunit	Nucleus	transcription regulator	tazemetostat, GSK2816126, CPI-1205, DS-3201
2.042	11728827_at		F2RL1	F2R like trypsin receptor 1	Plasma Membrane	G-protein coupled receptor
2.44	11721291_a_at	D	F3	coagulation factor III, tissue factor	Plasma Membrane	transmembrane receptor	activated recombinant human factor VII, tisotumab vedotin
2.566	11721290_a_at	D	F3	coagulation factor III, tissue factor	Plasma Membrane	transmembrane receptor	activated recombinant human factor VII, tisotumab vedotin
2.118	11755733_a_at	D	F3	coagulation factor III, tissue factor	Plasma Membrane	transmembrane receptor	activated recombinant human factor VII, tisotumab vedotin
-2.266	11716800_at	D	FADD	Fas associated via death domain	Cytoplasm	other
-2.251	11716799_at	D	FADD	Fas associated via death domain	Cytoplasm	other
-2.234	11716002_at		FAF2	Fas associated factor family member 2	Cytoplasm	other
-3.046	11724525_at	D	FAHD1	fumarylacetoacetate hydrolase domain containing 1	Cytoplasm	enzyme
-2.84	11724526_at	D	FAHD1	fumarylacetoacetate hydrolase domain containing 1	Cytoplasm	enzyme
-2.545	11724527_x_at	D	FAHD1	fumarylacetoacetate hydrolase domain containing 1	Cytoplasm	enzyme
2.468	11732418_at		FAM105A	family with sequence similarity 105 member A	Other	other
2.029	11739687_a_at	D	FAM107B	family with sequence similarity 107 member B	Other	other
2.173	11754295_a_at	D	FAM107B	family with sequence similarity 107 member B	Other	other
-2.492	11755906_a_at		FAM135A	family with sequence similarity 135 member A	Other	enzyme
-2.191	11743750_s_at		FAM169A	family with sequence similarity 169 member A	Other	other
-2.328	11727701_a_at		FAM185A	family with sequence similarity 185 member A	Cytoplasm	other
-2.346	11755286_at		FAM200A	family with sequence similarity 200 member A	Other	other
-3.63	11744675_a_at	D	FAM208A	family with sequence similarity 208 member A	Nucleus	other
-5.186	11740430_x_at	D	FAM208A	family with sequence similarity 208 member A	Nucleus	other
-4.665	11754392_a_at	D	FAM208A	family with sequence similarity 208 member A	Nucleus	other
2.237	11737841_a_at		FAM214B	family with sequence similarity 214 member B	Nucleus	other
-2.089	11734718_s_at		FAM45A	family with sequence similarity 45 member A	Other	other
-2.37	11744762_a_at		FAM53A	family with sequence similarity 53 member A	Nucleus	other
2.571	11729473_at	D	FANCA	Fanconi anemia complementation group A	Nucleus	other
2.353	11729474_x_at	D	FANCA	Fanconi anemia complementation group A	Nucleus	other
2.5	11729472_a_at	D	FANCA	Fanconi anemia complementation group A	Nucleus	other
-2.282	11732174_a_at	D	FANCF	Fanconi anemia complementation group F	Nucleus	other
-3.463	11732175_s_at	D	FANCF	Fanconi anemia complementation group F	Nucleus	other
-2.051	11755235_a_at	D	FAR2	fatty acyl-CoA reductase 2	Cytoplasm	enzyme
-2.087	11758994_at	D	FAR2	fatty acyl-CoA reductase 2	Cytoplasm	enzyme
2.045	11719527_a_at		FBXL16	F-box and leucine rich repeat protein 16	Cytoplasm	enzyme
2.124	11757354_x_at	D	FBXO25	F-box protein 25	Nucleus	enzyme
2.001	11757353_a_at	D	FBXO25	F-box protein 25	Nucleus	enzyme
2.038	11755312_a_at	D	FBXO25	F-box protein 25	Nucleus	enzyme
3.049	11735110_at		FBXO3	F-box protein 3	Cytoplasm	enzyme
-2.415	11723321_at		FBXO30	F-box protein 30	Extracellular Space	enzyme
2.475	11719394_a_at		FBXO32	F-box protein 32	Cytoplasm	enzyme
-3.088	11756268_a_at		FBXO4	F-box protein 4	Nucleus	enzyme
-2.058	11733169_at		FBXO45	F-box protein 45	Plasma Membrane	other
-2.111	11763200_at		FBXW8	F-box and WD repeat domain containing 8	Cytoplasm	enzyme
-2.18	11720649_a_at		FBXW9	F-box and WD repeat domain containing 9	Cytoplasm	enzyme
-2.07	11758249_s_at	D	FDPS	farnesyl diphosphate synthase	Cytoplasm	enzyme	alendronate/cholecalciferol, zoledronic acid, minodronate, ibandronic acid, risedronic acid, alendronic acid, pamidronic acid
-2.092	11718366_s_at	D	FDPS	farnesyl diphosphate synthase	Cytoplasm	enzyme	alendronate/cholecalciferol, zoledronic acid, minodronate, ibandronic acid, risedronic acid, alendronic acid, pamidronic acid
-2.976	11739963_x_at		FDXACB1	ferredoxin-fold anticodon binding domain containing 1	Other	other
-2.288	11716867_at		FEM1A	fem-1 homolog A	Nucleus	transcription regulator
-3.019	11763326_s_at	D	FER	FER tyrosine kinase	Cytoplasm	kinase
-3.347	11763667_a_at	D	FER	FER tyrosine kinase	Cytoplasm	kinase
-3.333	11763325_a_at	D	FER	FER tyrosine kinase	Cytoplasm	kinase
-2.154	11761807_at	D	FER	FER tyrosine kinase	Cytoplasm	kinase
-2.245	11763327_at	D	FER	FER tyrosine kinase	Cytoplasm	kinase
-2.483	11755613_a_at	D	FERMT1	fermitin family member 1	Plasma Membrane	other
-2.068	11755614_s_at	D	FERMT1	fermitin family member 1	Plasma Membrane	other
-3.469	11757349_a_at		FGA	fibrinogen alpha chain	Extracellular Space	other	F2
-2.72	11746819_a_at	D	FGB	fibrinogen beta chain	Extracellular Space	other	F2
-2.657	11715628_a_at	D	FGB	fibrinogen beta chain	Extracellular Space	other	F2
-2.621	11755934_x_at	D	FGB	fibrinogen beta chain	Extracellular Space	other	F2
-2.442	11718904_s_at	D	FILIP1L	filamin A interacting protein 1 like	Nucleus	other
-2.544	11718905_x_at	D	FILIP1L	filamin A interacting protein 1 like	Nucleus	other
-2.752	11750623_a_at	D	FILIP1L	filamin A interacting protein 1 like	Nucleus	other
-2.502	11755182_a_at	D	FILIP1L	filamin A interacting protein 1 like	Nucleus	other
-2.344	11718903_a_at	D	FILIP1L	filamin A interacting protein 1 like	Nucleus	other
2.914	11756230_a_at		FLNB	filamin B	Cytoplasm	other
-2.182	11739518_a_at	D	FLRT3	fibronectin leucine rich transmembrane protein 3	Plasma Membrane	other
-2.187	11742768_a_at	D	FLRT3	fibronectin leucine rich transmembrane protein 3	Plasma Membrane	other
-3.746	11759343_x_at	D	FMN1	formin 1	Nucleus	other
-3.82	11759342_at	D	FMN1	formin 1	Nucleus	other
-2.056	11759344_at	D	FMN1	formin 1	Nucleus	other
3.764	11724478_s_at	D	FOSL1	FOS like 1, AP-1 transcription factor subunit	Nucleus	transcription regulator
3.452	11724479_x_at	D	FOSL1	FOS like 1, AP-1 transcription factor subunit	Nucleus	transcription regulator
3.172	11724477_a_at	D	FOSL1	FOS like 1, AP-1 transcription factor subunit	Nucleus	transcription regulator
2.267	11760574_x_at	D	FOSL1	FOS like 1, AP-1 transcription factor subunit	Nucleus	transcription regulator
4.135	11731599_a_at		FOSL2	FOS like 2, AP-1 transcription factor subunit	Nucleus	transcription regulator
3.843	11722972_a_at		FOXK1	forkhead box K1	Nucleus	transcription regulator
-2.353	11717927_at		FOXK2	forkhead box K2	Nucleus	transcription regulator
5.084	11750652_a_at	D	FRK	fyn related Src family tyrosine kinase	Nucleus	kinase	regorafenib
5.239	11740398_a_at	D	FRK	fyn related Src family tyrosine kinase	Nucleus	kinase	regorafenib
4.862	11751533_a_at	D	FRK	fyn related Src family tyrosine kinase	Nucleus	kinase	regorafenib
2.308	11724284_at		FRMD4A	FERM domain containing 4A	Plasma Membrane	other
-2.38	11743789_a_at		FRS2	fibroblast growth factor receptor substrate 2	Plasma Membrane	kinase
3.13	11725291_at		FUT1	fucosyltransferase 1 (H blood group)	Cytoplasm	enzyme
-4.165	11730927_x_at	D	FUT2	fucosyltransferase 2	Cytoplasm	enzyme
-2.716	11749583_a_at	D	FUT2	fucosyltransferase 2	Cytoplasm	enzyme
-2.364	11755818_a_at		FYCO1	FYVE and coiled-coil domain containing 1	Cytoplasm	other
-2.082	11732562_x_at	D	FZD3	frizzled class receptor 3	Plasma Membrane	G-protein coupled receptor
-2.714	11746437_a_at	D	FZD3	frizzled class receptor 3	Plasma Membrane	G-protein coupled receptor
2.236	11724897_a_at		FZR1	fizzy and cell division cycle 20 related 1	Nucleus	kinase
2.17	11738987_x_at	D	GABARAPL1	GABA type A receptor associated protein like 1	Cytoplasm	other
2.147	11758023_x_at	D	GABARAPL1	GABA type A receptor associated protein like 1	Cytoplasm	other
2.252	11759525_at	D	GADD45B	growth arrest and DNA damage inducible beta	Cytoplasm	other
2.185	11757865_a_at	D	GADD45B	growth arrest and DNA damage inducible beta	Cytoplasm	other
5.645	11760826_at	D	GALNT3	polypeptide N-acetylgalactosaminyltransferase 3	Cytoplasm	enzyme
2.224	11721354_at	D	GALNT3	polypeptide N-acetylgalactosaminyltransferase 3	Cytoplasm	enzyme
2.09	11721353_at	D	GALNT3	polypeptide N-acetylgalactosaminyltransferase 3	Cytoplasm	enzyme
-2.195	11739667_at		GALNT6	polypeptide N-acetylgalactosaminyltransferase 6	Cytoplasm	enzyme
2.135	11760639_at		GAPVD1	GTPase activating protein and VPS9 domains 1	Cytoplasm	other
2.94	11730167_at		GAST	gastrin	Extracellular Space	other
-3.529	11719644_a_at		GATAD2A	GATA zinc finger domain containing 2A	Nucleus	transcription regulator
-2.15	11721265_s_at		GATB	glutamyl-tRNA amidotransferase subunit B	Cytoplasm	translation regulator
-2.476	11720049_a_at		GBE1	1,4-alpha-glucan branching enzyme 1	Cytoplasm	enzyme
2.422	11729218_a_at	D	GCLC	glutamate-cysteine ligase catalytic subunit	Cytoplasm	enzyme
2.112	11754931_a_at	D	GCLC	glutamate-cysteine ligase catalytic subunit	Cytoplasm	enzyme
2.362	11750770_a_at	D	GCLC	glutamate-cysteine ligase catalytic subunit	Cytoplasm	enzyme
2.623	11759894_at	D	GCLC	glutamate-cysteine ligase catalytic subunit	Cytoplasm	enzyme
2.519	11736581_a_at	D	GCNT1	glucosaminyl (N-acetyl) transferase 1, core 2	Cytoplasm	enzyme
2.39	11735270_a_at	D	GCNT1	glucosaminyl (N-acetyl) transferase 1, core 2	Cytoplasm	enzyme
3.595	11724528_a_at		GCNT3	glucosaminyl (N-acetyl) transferase 3, mucin type	Plasma Membrane	enzyme
2.05	11720157_at		GDA	guanine deaminase	Cytoplasm	enzyme
2.01	11721010_a_at		GDPD5	glycerophosphodiester phosphodiesterase domain containing 5	Plasma Membrane	enzyme
2.969	11720223_at	D	GFPT1	glutamine--fructose-6-phosphate transaminase 1	Cytoplasm	enzyme
2.233	11720221_at	D	GFPT1	glutamine--fructose-6-phosphate transaminase 1	Cytoplasm	enzyme
2.213	11720222_at	D	GFPT1	glutamine--fructose-6-phosphate transaminase 1	Cytoplasm	enzyme
2.021	11757975_s_at	D	GFPT1	glutamine--fructose-6-phosphate transaminase 1	Cytoplasm	enzyme
2.598	11758456_s_at	D	GFPT1	glutamine--fructose-6-phosphate transaminase 1	Cytoplasm	enzyme
-2.025	11741232_a_at		GGPS1	geranylgeranyl diphosphate synthase 1	Cytoplasm	enzyme	zoledronic acid
-2.978	11717042_at		GID8	GID complex subunit 8 homolog	Nucleus	other
-2.418	11721294_a_at		GIT2	GIT ArfGAP 2	Nucleus	other
2.243	11727085_s_at	D	GJB2	gap junction protein beta 2	Plasma Membrane	transporter
2.207	11727084_at	D	GJB2	gap junction protein beta 2	Plasma Membrane	transporter
2.808	11763410_at	D	GLG1	golgi glycoprotein 1	Cytoplasm	other
2.714	11763487_at	D	GLG1	golgi glycoprotein 1	Cytoplasm	other
2.183	11716206_a_at	D	GLUD1	glutamate dehydrogenase 1	Cytoplasm	enzyme
2.064	11750168_x_at	D	GLUD1	glutamate dehydrogenase 1	Cytoplasm	enzyme
2.061	11716207_s_at	D	GLUD1	glutamate dehydrogenase 1	Cytoplasm	enzyme
2.231	11760006_at		GNB5	G protein subunit beta 5	Plasma Membrane	enzyme
4.899	11725496_a_at		GPAT3	glycerol-3-phosphate acyltransferase 3	Cytoplasm	enzyme
-3.533	11721648_at	D	GPATCH4	G-patch domain containing 4	Other	other
-3.806	11721649_a_at	D	GPATCH4	G-patch domain containing 4	Other	other
2.537	11718503_a_at		GPCPD1	glycerophosphocholine phosphodiesterase 1	Cytoplasm	enzyme
2.38	11732319_a_at		GPR1	G protein-coupled receptor 1	Plasma Membrane	G-protein coupled receptor
2.54	11719792_at	D	GPRC5A	G protein-coupled receptor class C group 5 member A	Plasma Membrane	G-protein coupled receptor
2.125	11719791_s_at	D	GPRC5A	G protein-coupled receptor class C group 5 member A	Plasma Membrane	G-protein coupled receptor
2.684	11719176_a_at	D	GPRC5B	G protein-coupled receptor class C group 5 member B	Plasma Membrane	G-protein coupled receptor
2.212	11749270_a_at	D	GPRC5B	G protein-coupled receptor class C group 5 member B	Plasma Membrane	G-protein coupled receptor
2.839	11719161_a_at		GPT2	glutamic--pyruvic transaminase 2	Cytoplasm	enzyme
2.345	11729644_a_at		GPX8	glutathione peroxidase 8 (putative)	Cytoplasm	enzyme
4.498	11734495_a_at	D	GRB10	growth factor receptor bound protein 10	Cytoplasm	other
4.506	11741924_a_at	D	GRB10	growth factor receptor bound protein 10	Cytoplasm	other
6.295	11752934_a_at	D	GRHL2	grainyhead like transcription factor 2	Nucleus	transcription regulator
2.408	11731240_at	D	GRHL2	grainyhead like transcription factor 2	Nucleus	transcription regulator
2.036	11721764_a_at		GRK3	G protein-coupled receptor kinase 3	Cytoplasm	kinase
-3.241	11732171_x_at		GRSF1	G-rich RNA sequence binding factor 1	Cytoplasm	other
-2.184	11747257_x_at		GRWD1	glutamate rich WD repeat containing 1	Nucleus	other
-2.318	11754361_s_at		GSK3B	glycogen synthase kinase 3 beta	Nucleus	kinase	enzastaurin
-5.202	11718221_a_at	D	GSPT1	G1 to S phase transition 1	Cytoplasm	translation regulator
-2.412	11742750_a_at	D	GSPT1	G1 to S phase transition 1	Cytoplasm	translation regulator
-3.274	11718222_s_at	D	GSPT1	G1 to S phase transition 1	Cytoplasm	translation regulator
-2.019	11728569_at		GSTCD	glutathione S-transferase C-terminal domain containing	Cytoplasm	enzyme
-2.579	11742757_x_at	D	GTF2H1	general transcription factor IIH subunit 1	Nucleus	transcription regulator
-2.599	11749493_a_at	D	GTF2H1	general transcription factor IIH subunit 1	Nucleus	transcription regulator
-2.694	11739040_s_at	D	GTF2H1	general transcription factor IIH subunit 1	Nucleus	transcription regulator
-2.833	11749494_x_at	D	GTF2H1	general transcription factor IIH subunit 1	Nucleus	transcription regulator
-2.735	11742758_a_at	D	GTF2H1	general transcription factor IIH subunit 1	Nucleus	transcription regulator
-3.041	11742756_s_at	D	GTF2H1	general transcription factor IIH subunit 1	Nucleus	transcription regulator
-2.181	11739041_x_at	D	GTF2H1	general transcription factor IIH subunit 1	Nucleus	transcription regulator
2.195	11719623_a_at		GTPBP1	GTP binding protein 1	Cytoplasm	enzyme
2.952	11717184_a_at	D	GTPBP2	GTP binding protein 2	Extracellular Space	enzyme
2.735	11750833_a_at	D	GTPBP2	GTP binding protein 2	Extracellular Space	enzyme
-3.92	11759176_at	D	GTSE1	G2 and S-phase expressed 1	Cytoplasm	other
-2.33	11736083_x_at	D	GTSE1	G2 and S-phase expressed 1	Cytoplasm	other
-2.166	11736082_a_at	D	GTSE1	G2 and S-phase expressed 1	Cytoplasm	other
-2.101	11719371_a_at	D	GYS1	glycogen synthase 1	Cytoplasm	enzyme
-2.192	11751201_a_at	D	GYS1	glycogen synthase 1	Cytoplasm	enzyme
2.105	11718484_s_at	D	H1F0	H1 histone family member 0	Nucleus	other
2.342	11745819_a_at	D	H1F0	H1 histone family member 0	Nucleus	other
2.265	11753600_x_at	D	H1F0	H1 histone family member 0	Nucleus	other
2.485	11756787_a_at	D	HAPLN3	hyaluronan and proteoglycan link protein 3	Extracellular Space	other
2.822	11724883_a_at	D	HAPLN3	hyaluronan and proteoglycan link protein 3	Extracellular Space	other
2.333	11724884_x_at	D	HAPLN3	hyaluronan and proteoglycan link protein 3	Extracellular Space	other
2.263	11738069_a_at		HAS3	hyaluronan synthase 3	Plasma Membrane	enzyme
-2.819	11727487_at		HAUS6	HAUS augmin like complex subunit 6	Cytoplasm	other
2.183	11719898_s_at	D	HBEGF	heparin binding EGF like growth factor	Extracellular Space	growth factor
3.425	11755981_a_at	D	HBEGF	heparin binding EGF like growth factor	Extracellular Space	growth factor
4.175	11760319_at		HBP1	HMG-box transcription factor 1	Nucleus	transcription regulator
2.67	11726189_x_at	D	HCFC1R1	host cell factor C1 regulator 1	Nucleus	other
2.61	11724066_s_at	D	HCFC1R1	host cell factor C1 regulator 1	Nucleus	other
2.381	11726925_x_at	D	HCFC1R1	host cell factor C1 regulator 1	Nucleus	other
-2.906	11743453_s_at		HDAC4	histone deacetylase 4	Nucleus	transcription regulator	tributyrin, belinostat, pyroxamide
-2.483	11749936_a_at	D	HDAC8	histone deacetylase 8	Nucleus	transcription regulator	tributyrin, belinostat, pyroxamide, R 306465
-2.38	11750486_x_at	D	HDAC8	histone deacetylase 8	Nucleus	transcription regulator	tributyrin, belinostat, pyroxamide, R 306465
4.648	11758931_a_at		HEATR5A	HEAT repeat containing 5A	Other	other
-2.068	11718309_at		HEG1	heart development protein with EGF like domains 1	Plasma Membrane	other
-2.26	11719510_at		HELZ	helicase with zinc finger	Nucleus	enzyme
4.539	11749257_a_at	D	HERPUD1	homocysteine inducible ER protein with ubiquitin like domain 1	Cytoplasm	other
4.716	11715514_a_at	D	HERPUD1	homocysteine inducible ER protein with ubiquitin like domain 1	Cytoplasm	other
4.567	11741510_a_at	D	HERPUD1	homocysteine inducible ER protein with ubiquitin like domain 1	Cytoplasm	other
2.468	11761596_x_at	D	HERPUD1	homocysteine inducible ER protein with ubiquitin like domain 1	Cytoplasm	other
2.876	11725674_at		HINT3	histidine triad nucleotide binding protein 3	Cytoplasm	other
-2.053	11719409_a_at		HIPK2	homeodomain interacting protein kinase 2	Nucleus	kinase
-2.529	11720837_a_at		HIRA	histone cell cycle regulator	Nucleus	transcription regulator
2.186	11759110_a_at		HIST1H2BH	histone cluster 1 H2B family member h	Nucleus	other
3.315	11722520_a_at		HKDC1	hexokinase domain containing 1	Cytoplasm	kinase
2.033	11755966_x_at	D	HLA-B	major histocompatibility complex, class I, B	Plasma Membrane	transmembrane receptor
2.121	11755933_x_at	D	HLA-B	major histocompatibility complex, class I, B	Plasma Membrane	transmembrane receptor
2.152	11718230_a_at	D	HLA-F	major histocompatibility complex, class I, F	Plasma Membrane	transmembrane receptor
2.094	11734530_x_at	D	HLA-F	major histocompatibility complex, class I, F	Plasma Membrane	transmembrane receptor
2.158	11718231_x_at	D	HLA-F	major histocompatibility complex, class I, F	Plasma Membrane	transmembrane receptor
2.306	11760143_at	D	HLA-F	major histocompatibility complex, class I, F	Plasma Membrane	transmembrane receptor
2.162	11736301_at		HM13	histocompatibility minor 13	Cytoplasm	peptidase
-2.343	11720884_a_at		HMBS	hydroxymethylbilane synthase	Cytoplasm	enzyme
-2.009	11739025_a_at		HMGB1	high mobility group box 1	Nucleus	transcription regulator
-3.001	11754183_s_at		HMGB3	high mobility group box 3	Nucleus	other
2.418	11733616_at	D	HNMT	histamine N-methyltransferase	Cytoplasm	enzyme
2	11738327_a_at	D	HNMT	histamine N-methyltransferase	Cytoplasm	enzyme
-2.093	11729146_a_at		HNRNPD	heterogeneous nuclear ribonucleoprotein D	Nucleus	transcription regulator
-2.106	11749449_s_at		HNRNPH2	heterogeneous nuclear ribonucleoprotein H2	Nucleus	other
-2.441	11739175_a_at	D	HNRNPM	heterogeneous nuclear ribonucleoprotein M	Nucleus	other
-3.085	200072_PM_s_at	D	HNRNPM	heterogeneous nuclear ribonucleoprotein M	Nucleus	other
-2.079	11725386_a_at	D	HOMER1	homer scaffolding protein 1	Plasma Membrane	other
-2.202	11725388_a_at	D	HOMER1	homer scaffolding protein 1	Plasma Membrane	other
-3.864	11726108_at		HOMEZ	homeobox and leucine zipper encoding	Nucleus	transcription regulator
-3.857	11754430_a_at		HPS6	HPS6, biogenesis of lysosomal organelles complex 2 subunit 3	Cytoplasm	other
-2.405	11725668_at	D	HS2ST1	heparan sulfate 2-O-sulfotransferase 1	Cytoplasm	enzyme
2.172	11729071_at	D	HS2ST1	heparan sulfate 2-O-sulfotransferase 1	Cytoplasm	enzyme
-2.187	11725667_at	D	HS2ST1	heparan sulfate 2-O-sulfotransferase 1	Cytoplasm	enzyme
2.209	11728558_a_at		HSF2BP	heat shock transcription factor 2 binding protein	Cytoplasm	other
-2.588	11749934_s_at		HSP90AA4P	heat shock protein 90 alpha family class A member 4, pseudogene	Other	other
6.043	11719069_s_at	D	HSPA13	heat shock protein family A (Hsp70) member 13	Cytoplasm	other
6.34	11749913_a_at	D	HSPA13	heat shock protein family A (Hsp70) member 13	Cytoplasm	other
-2.401	11757907_x_at		HSPA1A/HSPA1B	heat shock protein family A (Hsp70) member 1A	Cytoplasm	enzyme
-3.014	11758770_at		HSPA4	heat shock protein family A (Hsp70) member 4	Cytoplasm	other
2.527	11725933_at	D	HSPA5	heat shock protein family A (Hsp70) member 5	Cytoplasm	enzyme
2.388	11725934_x_at	D	HSPA5	heat shock protein family A (Hsp70) member 5	Cytoplasm	enzyme
2.233	11725932_a_at	D	HSPA5	heat shock protein family A (Hsp70) member 5	Cytoplasm	enzyme
2.192	11725930_s_at	D	HSPA5	heat shock protein family A (Hsp70) member 5	Cytoplasm	enzyme
-2.045	11741211_x_at	D	HSPA8	heat shock protein family A (Hsp70) member 8	Cytoplasm	enzyme
-2.129	11741210_a_at	D	HSPA8	heat shock protein family A (Hsp70) member 8	Cytoplasm	enzyme
2.613	11757115_s_at	D	HSPA8	heat shock protein family A (Hsp70) member 8	Cytoplasm	enzyme
-2.171	11754093_x_at		HSPBP1	HSPA (Hsp70) binding protein 1	Cytoplasm	other
7.338	11763017_at	D	HSPD1	heat shock protein family D (Hsp60) member 1	Cytoplasm	enzyme
5.898	11763018_x_at	D	HSPD1	heat shock protein family D (Hsp60) member 1	Cytoplasm	enzyme
-3.181	11722630_a_at	D	ICE2	interactor of little elongation complex ELL subunit 2	Nucleus	other
-2.82	11722632_x_at	D	ICE2	interactor of little elongation complex ELL subunit 2	Nucleus	other
-2.652	11722631_s_at	D	ICE2	interactor of little elongation complex ELL subunit 2	Nucleus	other
-2.443	11747984_x_at	D	ICE2	interactor of little elongation complex ELL subunit 2	Nucleus	other
-2.733	11722634_a_at	D	ICE2	interactor of little elongation complex ELL subunit 2	Nucleus	other
-2.099	11747983_a_at	D	ICE2	interactor of little elongation complex ELL subunit 2	Nucleus	other
-2.278	11722514_a_at		IDNK	IDNK, gluconokinase	Cytoplasm	other
2.096	11717903_s_at		IER3IP1	immediate early response 3 interacting protein 1	Cytoplasm	other
2.143	11716629_at	D	IER5	immediate early response 5	Other	other
2.032	11753362_a_at	D	IER5	immediate early response 5	Other	other
-2.296	11756820_a_at		IFIT1	interferon induced protein with tetratricopeptide repeats 1	Cytoplasm	other
-2.501	11721874_at		IFIT2	interferon induced protein with tetratricopeptide repeats 2	Cytoplasm	other
2.541	11748629_a_at		IFRD1	interferon related developmental regulator 1	Nucleus	other
-2.67	11729818_s_at	D	IGF1	insulin like growth factor 1	Extracellular Space	growth factor	MEDI-573, BI 836845
-2.482	11729817_a_at	D	IGF1	insulin like growth factor 1	Extracellular Space	growth factor	MEDI-573, BI 836845
-2.011	11743202_x_at	D	IGF1	insulin like growth factor 1	Extracellular Space	growth factor	MEDI-573, BI 836845
2.386	11717909_at		IGFBP6	insulin like growth factor binding protein 6	Extracellular Space	other
2.827	11727320_at		IGFL2	IGF like family member 2	Extracellular Space	other
2.322	11732585_a_at		IL1RAP	interleukin 1 receptor accessory protein	Plasma Membrane	transmembrane receptor	CAN04
2.456	11727589_a_at		IL20RB	interleukin 20 receptor subunit beta	Plasma Membrane	other
2.945	11743859_x_at	D	IL33	interleukin 33	Extracellular Space	cytokine
2.94	11743858_at	D	IL33	interleukin 33	Extracellular Space	cytokine
2.935	11751426_a_at	D	IL33	interleukin 33	Extracellular Space	cytokine
-2.572	11754908_a_at	D	ILF3	interleukin enhancer binding factor 3	Nucleus	transcription regulator
-2.02	11740781_a_at	D	ILF3	interleukin enhancer binding factor 3	Nucleus	transcription regulator
-2.47	11729539_a_at		IMMP1L	inner mitochondrial membrane peptidase subunit 1	Cytoplasm	other
2.611	11736440_at		INF2	inverted formin, FH2 and WH2 domain containing	Cytoplasm	other
2.177	11719141_a_at		INSIG2	insulin induced gene 2	Cytoplasm	other
-2.514	11756173_a_at		INTS9	integrator complex subunit 9	Nucleus	other
-2.236	11741385_a_at		IP6K1	inositol hexakisphosphate kinase 1	Cytoplasm	kinase
-2.038	11743073_at		IPO9	importin 9	Nucleus	transporter
-2.782	11720290_at		IQCE	IQ motif containing E	Cytoplasm	other
-2.2	11734067_a_at		IRAK4	interleukin 1 receptor associated kinase 4	Cytoplasm	kinase	PF-06650833
2	11734724_a_at		IRF6	interferon regulatory factor 6	Nucleus	transcription regulator
2.337	11718916_a_at		IRF7	interferon regulatory factor 7	Nucleus	transcription regulator
-4.267	11743628_at		IRS1	insulin receptor substrate 1	Cytoplasm	enzyme
2.537	11756806_a_at		ISG20	interferon stimulated exonuclease gene 20	Nucleus	enzyme
2.065	11743617_at		ITGA2	integrin subunit alpha 2	Plasma Membrane	transmembrane receptor
2.011	11733098_a_at	D	ITGB4	integrin subunit beta 4	Plasma Membrane	transmembrane receptor
2.14	11726795_a_at	D	ITGB4	integrin subunit beta 4	Plasma Membrane	transmembrane receptor
2.181	11724978_a_at	D	ITGB4	integrin subunit beta 4	Plasma Membrane	transmembrane receptor
-2.185	11741697_a_at	D	ITPA	inosine triphosphatase	Cytoplasm	enzyme
-2.011	11716808_a_at	D	ITPA	inosine triphosphatase	Cytoplasm	enzyme
2.627	11727347_at		ITPKA	inositol-trisphosphate 3-kinase A	Cytoplasm	kinase
-2.516	11725069_s_at	D	JADE1	jade family PHD finger 1	Nucleus	transcription regulator
-2.394	11725071_at	D	JADE1	jade family PHD finger 1	Nucleus	transcription regulator
-2.007	11725073_s_at	D	JADE1	jade family PHD finger 1	Nucleus	transcription regulator
-11.793	11758683_s_at	D	JADE2	jade family PHD finger 2	Nucleus	enzyme
-3.701	11720570_a_at	D	JADE2	jade family PHD finger 2	Nucleus	enzyme
-2.112	11717443_s_at		JAGN1	jagunal homolog 1	Cytoplasm	other
2.369	11717686_a_at	D	JAK1	Janus kinase 1	Cytoplasm	kinase	tofacitinib, ruxolitinib, momelotinib, baricitinib, filgotinib, INCB039110, INCB052793, methotrexate/tofacitinib, upadacitinib, baricitinib/methotrexate, JAK1 inhibitor
2.444	11717685_at	D	JAK1	Janus kinase 1	Cytoplasm	kinase	tofacitinib, ruxolitinib, momelotinib, baricitinib, filgotinib, INCB039110, INCB052793, methotrexate/tofacitinib, upadacitinib, baricitinib/methotrexate, JAK1 inhibitor
2.492	11717687_a_at	D	JAK1	Janus kinase 1	Cytoplasm	kinase	tofacitinib, ruxolitinib, momelotinib, baricitinib, filgotinib, INCB039110, INCB052793, methotrexate/tofacitinib, upadacitinib, baricitinib/methotrexate, JAK1 inhibitor
3.499	11747116_a_at		JMY	junction mediating and regulatory protein, p53 cofactor	Nucleus	transcription regulator
-3.213	11719507_a_at	D	KAT14	lysine acetyltransferase 14	Nucleus	enzyme
-2.621	11719508_s_at	D	KAT14	lysine acetyltransferase 14	Nucleus	enzyme
2.095	11761134_at		KAT6A	lysine acetyltransferase 6A	Nucleus	enzyme
-2.093	11732338_a_at		KAT8	lysine acetyltransferase 8	Nucleus	enzyme
2.22	11721622_a_at		KATNAL1	katanin catalytic subunit A1 like 1	Cytoplasm	enzyme
-2.156	11730831_x_at	D	KBTBD7	kelch repeat and BTB domain containing 7	Cytoplasm	other
-2.361	11747233_a_at	D	KBTBD7	kelch repeat and BTB domain containing 7	Cytoplasm	other
-2.748	11740949_a_at		KCNJ14	potassium voltage-gated channel subfamily J member 14	Plasma Membrane	ion channel
-3.371	11757232_at		KCNQ1OT1	KCNQ1 opposite strand/antisense transcript 1 (non-protein coding)	Other	other
-3.176	11758536_s_at	D	KCTD15	potassium channel tetramerization domain containing 15	Other	ion channel
-2.352	11728331_a_at	D	KCTD15	potassium channel tetramerization domain containing 15	Other	ion channel
-2.033	11731580_x_at		KCTD20	potassium channel tetramerization domain containing 20	Cytoplasm	other
2.05	11719912_a_at		KDM1B	lysine demethylase 1B	Nucleus	enzyme
2.236	11755223_a_at	D	KDM7A	lysine demethylase 7A	Nucleus	enzyme
2.566	11753717_a_at	D	KDM7A	lysine demethylase 7A	Nucleus	enzyme
-3.241	11728120_at		KHDC1	KH domain containing 1	Other	other
-3.334	11745809_s_at	D	KIAA0040	KIAA0040	Other	other
-3.714	11745808_a_at	D	KIAA0040	KIAA0040	Other	other
2.662	11745810_a_at	D	KIAA0040	KIAA0040	Other	other
-2.14	11728704_s_at		KIAA0232	KIAA0232	Extracellular Space	other
-2.284	11739716_at		KIAA0556	KIAA0556	Extracellular Space	other
-2.235	11751916_a_at		KIAA0586	KIAA0586	Cytoplasm	other
2.099	11735403_at		KIAA0754	KIAA0754	Plasma Membrane	other
-2.355	11757931_s_at		KIAA0930	KIAA0930	Other	other
-2.173	11732797_x_at		KIAA1841	KIAA1841	Other	other
-2.182	11719568_s_at		KIAA2013	KIAA2013	Other	other
2.28	11741537_a_at		KIF13A	kinesin family member 13A	Cytoplasm	transporter
2.345	11722095_a_at		KIF21B	kinesin family member 21B	Cytoplasm	other
2.726	11758208_s_at	D	KLF2	Kruppel like factor 2	Nucleus	transcription regulator
2.403	11721805_at	D	KLF2	Kruppel like factor 2	Nucleus	transcription regulator
13.546	11759749_at	D	KLF3	Kruppel like factor 3	Nucleus	transcription regulator
-4.364	11729232_s_at	D	KLF3	Kruppel like factor 3	Nucleus	transcription regulator
2.701	11719634_a_at	D	KLF4	Kruppel like factor 4	Nucleus	transcription regulator
2.629	11719633_a_at	D	KLF4	Kruppel like factor 4	Nucleus	transcription regulator
2.48	11715270_s_at	D	KLF7	Kruppel like factor 7	Nucleus	transcription regulator
2.136	11759429_a_at	D	KLF7	Kruppel like factor 7	Nucleus	transcription regulator
2.257	11717326_at	D	KLF9	Kruppel like factor 9	Nucleus	transcription regulator
2.174	11717327_at	D	KLF9	Kruppel like factor 9	Nucleus	transcription regulator
-2.306	11763285_at	D	KLHDC10	kelch domain containing 10	Nucleus	other
-2.345	11733563_a_at	D	KLHDC10	kelch domain containing 10	Nucleus	other
-2.629	11754348_s_at		KLHDC4	kelch domain containing 4	Other	other
3.362	11729691_a_at	D	KLHL24	kelch like family member 24	Plasma Membrane	other
2.313	11757390_s_at	D	KLHL24	kelch like family member 24	Plasma Membrane	other
2.174	11756440_a_at	D	KLHL24	kelch like family member 24	Plasma Membrane	other
-4.607	11721053_s_at	D	KLHL42	kelch like family member 42	Nucleus	other
-4.284	11721054_at	D	KLHL42	kelch like family member 42	Nucleus	other
-2.183	11717631_s_at	D	KLHL9	kelch like family member 9	Cytoplasm	other
-2.12	11744726_s_at	D	KLHL9	kelch like family member 9	Cytoplasm	other
-2.15	11717632_s_at	D	KLHL9	kelch like family member 9	Cytoplasm	other
-2.714	11759294_s_at		KMT2A	lysine methyltransferase 2A	Nucleus	transcription regulator
-5.372	11739403_at		KMT5B	lysine methyltransferase 5B	Nucleus	enzyme
-2.064	11734668_at		KPNA1	karyopherin subunit alpha 1	Nucleus	transporter
-9.075	11726003_a_at		KRCC1	lysine rich coiled-coil 1	Extracellular Space	other
2.826	11747755_a_at	D	KRT13	keratin 13	Cytoplasm	other
2.157	11747756_x_at	D	KRT13	keratin 13	Cytoplasm	other
2.95	11728288_a_at		KRT15	keratin 15	Cytoplasm	other
3.092	11727844_a_at		KRT81	keratin 81	Cytoplasm	other
3.822	11729529_at		KRT86	keratin 86	Cytoplasm	other
3.548	11738302_s_at	D	KRTAP3-1	keratin associated protein 3-1	Cytoplasm	other
2.236	11738301_at	D	KRTAP3-1	keratin associated protein 3-1	Cytoplasm	other
2.023	11744265_a_at		LAMB2	laminin subunit beta 2	Extracellular Space	enzyme
3.127	11719487_a_at	D	LAMB3	laminin subunit beta 3	Extracellular Space	transporter
2.611	11752302_a_at	D	LAMB3	laminin subunit beta 3	Extracellular Space	transporter
2.223	11747923_s_at	D	LAMC2	laminin subunit gamma 2	Extracellular Space	other
2.214	11743515_s_at	D	LAMC2	laminin subunit gamma 2	Extracellular Space	other
2.273	11743514_a_at	D	LAMC2	laminin subunit gamma 2	Extracellular Space	other
2.346	11737325_a_at	D	LAMC2	laminin subunit gamma 2	Extracellular Space	other
2.036	11725429_at		LAMP3	lysosomal associated membrane protein 3	Plasma Membrane	other
-2.505	11731583_a_at	D	LARP1B	La ribonucleoprotein domain family member 1B	Extracellular Space	other
-2.19	11745409_a_at	D	LARP1B	La ribonucleoprotein domain family member 1B	Extracellular Space	other
5.812	11724237_a_at	D	LAT2	linker for activation of T cells family member 2	Plasma Membrane	other
2.5	11737890_x_at	D	LAT2	linker for activation of T cells family member 2	Plasma Membrane	other
2.065	11726346_a_at	D	LAT2	linker for activation of T cells family member 2	Plasma Membrane	other
2.529	11726347_x_at	D	LAT2	linker for activation of T cells family member 2	Plasma Membrane	other
2.077	11745334_a_at		LATS1	large tumor suppressor kinase 1	Nucleus	kinase
-2.121	11718063_a_at		LBHD1	LBH domain containing 1	Other	other
2.01	11750921_a_at		LCLAT1	lysocardiolipin acyltransferase 1	Cytoplasm	enzyme
-7.139	11758091_s_at	D	LCMT2	leucine carboxyl methyltransferase 2	Cytoplasm	enzyme
-2.124	11723018_at	D	LCMT2	leucine carboxyl methyltransferase 2	Cytoplasm	enzyme
-2.106	11749566_s_at	D	LCMT2	leucine carboxyl methyltransferase 2	Cytoplasm	enzyme
2.405	11736870_at		LCOR	ligand dependent nuclear receptor corepressor	Nucleus	transcription regulator
-2.049	11722046_at		LDAH	lipid droplet associated hydrolase	Cytoplasm	enzyme
2.403	11748045_x_at	D	LDLR	low density lipoprotein receptor	Plasma Membrane	transporter
2.37	11746974_a_at	D	LDLR	low density lipoprotein receptor	Plasma Membrane	transporter
-4.979	11725208_at		LETM1	leucine zipper and EF-hand containing transmembrane protein 1	Cytoplasm	transporter
2.976	11725502_s_at		LGALS7/LGALS7B	galectin 7	Extracellular Space	other
-5.019	11759120_a_at	D	LGR5	leucine rich repeat containing G protein-coupled receptor 5	Plasma Membrane	transmembrane receptor	BNC101
-3.12	11733962_a_at	D	LGR5	leucine rich repeat containing G protein-coupled receptor 5	Plasma Membrane	transmembrane receptor	BNC101
-2.24	11730301_a_at		LIAS	lipoic acid synthetase	Cytoplasm	enzyme
2.353	11760566_at		LINC00260	long intergenic non-protein coding RNA 260	Other	other
2.265	11751191_a_at		LIPG	lipase G, endothelial type	Extracellular Space	enzyme
3	11727621_a_at	D	LIPH	lipase H	Extracellular Space	enzyme
2.998	11748223_a_at	D	LIPH	lipase H	Extracellular Space	enzyme
2.731	11727620_a_at	D	LIPH	lipase H	Extracellular Space	enzyme
-2.129	11724651_a_at		LMBR1	limb development membrane protein 1	Plasma Membrane	transmembrane receptor
-2.024	11716171_s_at		LMNB2	lamin B2	Nucleus	other
2.013	11733877_s_at	D	LMO7	LIM domain 7	Cytoplasm	enzyme
2.159	11746462_a_at	D	LMO7	LIM domain 7	Cytoplasm	enzyme
-2.158	11724001_a_at		LNP1	leukemia NUP98 fusion partner 1	Other	other
3.586	11730251_x_at	D	LNX1	ligand of numb-protein X 1	Cytoplasm	enzyme
3.729	11730250_a_at	D	LNX1	ligand of numb-protein X 1	Cytoplasm	enzyme
3.082	11750800_a_at	D	LNX1	ligand of numb-protein X 1	Cytoplasm	enzyme
2.048	11761495_at		LOC101929134	uncharacterized LOC101929134	Other	other
-2.067	11731643_s_at		LOC102724200	trafficking protein particle complex subunit 10-like	Other	other
-4.556	11763340_s_at		LOC642852	uncharacterized LOC642852	Other	other
-2.038	11743071_a_at		LPAR6	lysophosphatidic acid receptor 6	Plasma Membrane	G-protein coupled receptor
2.207	11723469_s_at	D	LPGAT1	lysophosphatidylglycerol acyltransferase 1	Cytoplasm	enzyme
2.239	11723470_a_at	D	LPGAT1	lysophosphatidylglycerol acyltransferase 1	Cytoplasm	enzyme
2.553	11744790_a_at	D	LRCH1	leucine rich repeats and calponin homology domain containing 1	Cytoplasm	other
2.933	11737443_a_at	D	LRCH1	leucine rich repeats and calponin homology domain containing 1	Cytoplasm	other
2.22	11745670_a_at	D	LRCH1	leucine rich repeats and calponin homology domain containing 1	Cytoplasm	other
2.201	11762646_at		LRP11	LDL receptor related protein 11	Other	other
2.133	11736533_s_at	D	LRRFIP1	LRR binding FLII interacting protein 1	Cytoplasm	transcription regulator
2.306	11736532_a_at	D	LRRFIP1	LRR binding FLII interacting protein 1	Cytoplasm	transcription regulator
2.16	11741490_a_at	D	LRRFIP1	LRR binding FLII interacting protein 1	Cytoplasm	transcription regulator
-2.11	11728796_x_at	D	LSM14A	LSM14A, mRNA processing body assembly factor	Cytoplasm	other
-2.32	11728795_a_at	D	LSM14A	LSM14A, mRNA processing body assembly factor	Cytoplasm	other
-2.475	11742772_a_at	D	LSM14A	LSM14A, mRNA processing body assembly factor	Cytoplasm	other
-2.001	11721137_a_at	D	LSM6	LSM6 homolog, U6 small nuclear RNA and mRNA degradation associated	Nucleus	other
-2.049	11721138_x_at	D	LSM6	LSM6 homolog, U6 small nuclear RNA and mRNA degradation associated	Nucleus	other
-2.239	11717620_a_at	D	LSS	lanosterol synthase	Cytoplasm	enzyme	oxiconazole
-2.01	11731324_a_at	D	LSS	lanosterol synthase	Cytoplasm	enzyme	oxiconazole
2.007	11728719_a_at	D	LTBP1	latent transforming growth factor beta binding protein 1	Extracellular Space	other
2.005	11746004_a_at	D	LTBP1	latent transforming growth factor beta binding protein 1	Extracellular Space	other
-2.635	11719872_a_at	D	LTV1	LTV1 ribosome biogenesis factor	Other	other
-2.858	11751835_a_at	D	LTV1	LTV1 ribosome biogenesis factor	Other	other
-2.657	11746136_a_at	D	LTV1	LTV1 ribosome biogenesis factor	Other	other
-2.354	11719873_x_at	D	LTV1	LTV1 ribosome biogenesis factor	Other	other
3.115	11739798_a_at		LY6K	lymphocyte antigen 6 family member K	Nucleus	other
-2.223	11722840_s_at	D	LYAR	Ly1 antibody reactive	Plasma Membrane	other
-2.181	11722839_at	D	LYAR	Ly1 antibody reactive	Plasma Membrane	other
5.294	11731579_a_at		LYPD3	LY6/PLAUR domain containing 3	Plasma Membrane	other
2.881	11744596_a_at		LYPD6B	LY6/PLAUR domain containing 6B	Other	other
2.404	11726611_x_at		MAFF	MAF bZIP transcription factor F	Nucleus	transcription regulator
-2.049	11759308_s_at		MAGI1	membrane associated guanylate kinase, WW and PDZ domain containing 1	Plasma Membrane	kinase
2.712	11738984_x_at	D	MAP1LC3B	microtubule associated protein 1 light chain 3 beta	Cytoplasm	other
3.13	11748422_a_at	D	MAP1LC3B	microtubule associated protein 1 light chain 3 beta	Cytoplasm	other
2.84	11731632_s_at	D	MAP1LC3B	microtubule associated protein 1 light chain 3 beta	Cytoplasm	other
3.15	11738983_x_at	D	MAP1LC3B	microtubule associated protein 1 light chain 3 beta	Cytoplasm	other
2.347	11760780_at		MAP3K20	mitogen-activated protein kinase kinase kinase 20	Cytoplasm	kinase
-2.167	11758045_s_at		MAP3K21	mitogen-activated protein kinase kinase kinase 21	Other	kinase
2.342	11736702_a_at		MAP3K9	mitogen-activated protein kinase kinase kinase 9	Cytoplasm	kinase
-2.181	11736006_at		MAPK1IP1L	mitogen-activated protein kinase 1 interacting protein 1 like	Nucleus	other
-2.93	11748111_a_at	D	MAPKAP1	mitogen-activated protein kinase associated protein 1	Cytoplasm	other
-2.186	11723575_x_at	D	MAPKAP1	mitogen-activated protein kinase associated protein 1	Cytoplasm	other
-2.106	11719298_x_at	D	MAPKAP1	mitogen-activated protein kinase associated protein 1	Cytoplasm	other
-2.535	11748112_x_at	D	MAPKAP1	mitogen-activated protein kinase associated protein 1	Cytoplasm	other
5.153	11725738_at	D	MARCH3	membrane associated ring-CH-type finger 3	Cytoplasm	other
4.522	11745531_a_at	D	MARCH3	membrane associated ring-CH-type finger 3	Cytoplasm	other
2.268	11718247_a_at	D	MARF1	meiosis regulator and mRNA stability factor 1	Cytoplasm	other
2.406	11748385_a_at	D	MARF1	meiosis regulator and mRNA stability factor 1	Cytoplasm	other
-3.135	11729711_at	D	MARS2	methionyl-tRNA synthetase 2, mitochondrial	Cytoplasm	enzyme
-2.286	11729710_a_at	D	MARS2	methionyl-tRNA synthetase 2, mitochondrial	Cytoplasm	enzyme
-2.229	11750890_a_at	D	MARS2	methionyl-tRNA synthetase 2, mitochondrial	Cytoplasm	enzyme
-2.013	11734219_s_at		MARVELD2	MARVEL domain containing 2	Plasma Membrane	other
-2.088	11725813_at		MAST3	microtubule associated serine/threonine kinase 3	Other	kinase
-2.419	11725463_x_at	D	MAU2	MAU2 sister chromatid cohesion factor	Nucleus	other
-2.634	11725462_at	D	MAU2	MAU2 sister chromatid cohesion factor	Nucleus	other
-2.574	11727037_at	D	MAVS	mitochondrial antiviral signaling protein	Cytoplasm	other
-2.325	11752037_a_at	D	MAVS	mitochondrial antiviral signaling protein	Cytoplasm	other
-2.425	11744359_s_at		MBD3	methyl-CpG binding domain protein 3	Nucleus	enzyme
-2.992	11755652_x_at		MBLAC2	metallo-beta-lactamase domain containing 2	Cytoplasm	other
3.248	11754521_a_at	D	MBNL2	muscleblind like splicing regulator 2	Nucleus	other
2.891	11753046_x_at	D	MBNL2	muscleblind like splicing regulator 2	Nucleus	other
2.35	11722767_s_at	D	MBNL2	muscleblind like splicing regulator 2	Nucleus	other
2.839	11751817_x_at	D	MBNL2	muscleblind like splicing regulator 2	Nucleus	other
2.799	11736962_a_at	D	MBNL2	muscleblind like splicing regulator 2	Nucleus	other
2.645	11753045_a_at	D	MBNL2	muscleblind like splicing regulator 2	Nucleus	other
2.363	11754520_a_at	D	MBNL2	muscleblind like splicing regulator 2	Nucleus	other
2.946	11722766_a_at	D	MBNL2	muscleblind like splicing regulator 2	Nucleus	other
-2.252	11756655_a_at		MCAT	malonyl-CoA-acyl carrier protein transacylase	Cytoplasm	enzyme
-2.264	11729236_at		MCCC2	methylcrotonoyl-CoA carboxylase 2	Cytoplasm	enzyme
-2.363	11760239_at		MCM9	minichromosome maintenance 9 homologous recombination repair factor	Nucleus	enzyme
-2.207	11718162_a_at		MCRS1	microspherule protein 1	Nucleus	other
-2.069	11763335_a_at		MDH2	malate dehydrogenase 2	Cytoplasm	enzyme
-2.191	11731565_x_at	D	MDM2	MDM2 proto-oncogene	Nucleus	transcription regulator	serdemetan, CGM097, DS-3032b, MK-8242, HDM201, ALRN-6924, idasanutlin, RO6839921, MI-773, RO-5045337, AMG-232, APG-115
-3.78	11731568_x_at	D	MDM2	MDM2 proto-oncogene	Nucleus	transcription regulator	serdemetan, CGM097, DS-3032b, MK-8242, HDM201, ALRN-6924, idasanutlin, RO6839921, MI-773, RO-5045337, AMG-232, APG-115
2.832	11721914_a_at	D	MDM4	MDM4, p53 regulator	Nucleus	enzyme	ALRN-6924
-2.001	11721913_x_at	D	MDM4	MDM4, p53 regulator	Nucleus	enzyme	ALRN-6924
-2.011	11736355_at		MDN1	midasin AAA ATPase 1	Nucleus	other
-3.289	11722684_a_at	D	MECP2	methyl-CpG binding protein 2	Nucleus	transcription regulator
-3.346	11722682_at	D	MECP2	methyl-CpG binding protein 2	Nucleus	transcription regulator
2.385	11760464_x_at	D	MED6	mediator complex subunit 6	Nucleus	transcription regulator
2.519	11760463_at	D	MED6	mediator complex subunit 6	Nucleus	transcription regulator
2.092	11749473_a_at		MEF2D	myocyte enhancer factor 2D	Nucleus	transcription regulator
-2.951	11739088_at		MESD	mesoderm development LRP chaperone	Extracellular Space	other
4.256	11752248_a_at	D	MET	MET proto-oncogene, receptor tyrosine kinase	Plasma Membrane	kinase	crizotinib, tivantinib, cabozantinib, amuvatinib, AMG 208, PF-4217903, foretinib, golvatinib, SGX523, BMS 777607, MK2461, capmatinib, JNJ-38877605, onartuzumab, MGCD-265, cabozantinib/erlotinib, tepotinib, AMG 337, LY2875358, ABT-700, ARGX-111, SAR125844, volitinib, LY3164530, altiratinib, MGCD516, merestinib, EMD 1204831, MK8033, antibody-drug conjugate ABBV-399, JNJ-61186372, sym015, BPI-9016M,…
5.096	11754144_a_at	D	MET	MET proto-oncogene, receptor tyrosine kinase	Plasma Membrane	kinase	crizotinib, tivantinib, cabozantinib, amuvatinib, AMG 208, PF-4217903, foretinib, golvatinib, SGX523, BMS 777607, MK2461, capmatinib, JNJ-38877605, onartuzumab, MGCD-265, cabozantinib/erlotinib, tepotinib, AMG 337, LY2875358, ABT-700, ARGX-111, SAR125844, volitinib, LY3164530, altiratinib, MGCD516, merestinib, EMD 1204831, MK8033, antibody-drug conjugate ABBV-399, JNJ-61186372, sym015, BPI-9016M,…
-2.027	11718116_a_at	D	METTL13	methyltransferase like 13	Other	enzyme
-2.031	11718115_a_at	D	METTL13	methyltransferase like 13	Other	enzyme
-2.58	11741074_s_at		METTL18	methyltransferase like 18	Other	other
-2.3	11726112_at		METTL25	methyltransferase like 25	Extracellular Space	other
-2.398	11747170_x_at	D	METTL2B	methyltransferase like 2B	Other	enzyme
-2.553	11762429_x_at	D	METTL2B	methyltransferase like 2B	Other	enzyme
-2.514	11736208_x_at	D	METTL2B	methyltransferase like 2B	Other	enzyme
-2.236	11762428_at	D	METTL2B	methyltransferase like 2B	Other	enzyme
-2.196	11746193_a_at		METTL3	methyltransferase like 3	Nucleus	enzyme
-2.067	11725213_at		METTL7B	methyltransferase like 7B	Other	enzyme
-2.82	11731518_at		MFAP3	microfibril associated protein 3	Extracellular Space	other
-2.162	11726527_s_at		MFAP3L	microfibril associated protein 3 like	Other	other
2.792	11715508_x_at	D	MFGE8	milk fat globule-EGF factor 8 protein	Extracellular Space	other
3.287	11748084_a_at	D	MFGE8	milk fat globule-EGF factor 8 protein	Extracellular Space	other
2.737	11755066_x_at	D	MFGE8	milk fat globule-EGF factor 8 protein	Extracellular Space	other
-2.021	11720534_a_at		MFSD5	major facilitator superfamily domain containing 5	Other	transporter
-2.42	11736011_s_at		MGAT2	mannosyl (alpha-1,6-)-glycoprotein beta-1,2-N-acetylglucosaminyltransferase	Cytoplasm	enzyme
2.75	11759573_at	D	MGEA5	meningioma expressed antigen 5 (hyaluronidase)	Cytoplasm	enzyme
2.394	11715705_a_at	D	MGEA5	meningioma expressed antigen 5 (hyaluronidase)	Cytoplasm	enzyme
2.312	11715706_x_at	D	MGEA5	meningioma expressed antigen 5 (hyaluronidase)	Cytoplasm	enzyme
3.569	11732844_a_at		MICAL3	microtubule associated monooxygenase, calponin and LIM domain containing 3	Cytoplasm	enzyme
-2.014	11745148_a_at	D	MID1	midline 1	Nucleus	other
-2.496	11721888_a_at	D	MID1	midline 1	Nucleus	other
-2.018	11757944_s_at		MIEF1	mitochondrial elongation factor 1	Cytoplasm	other
2.898	11730885_a_at	D	MINDY2	MINDY lysine 48 deubiquitinase 2	Nucleus	transporter
2.219	11755773_x_at	D	MINDY2	MINDY lysine 48 deubiquitinase 2	Nucleus	transporter
2.547	11730886_x_at	D	MINDY2	MINDY lysine 48 deubiquitinase 2	Nucleus	transporter
-2.011	11721859_at		MIPEP	mitochondrial intermediate peptidase	Cytoplasm	peptidase
-5.374	11721145_s_at	D	MKI67	marker of proliferation Ki-67	Nucleus	other
-3.54	11736741_a_at	D	MKI67	marker of proliferation Ki-67	Nucleus	other
-5.415	11721144_a_at	D	MKI67	marker of proliferation Ki-67	Nucleus	other
-2.743	11721146_a_at	D	MKI67	marker of proliferation Ki-67	Nucleus	other
-2.034	11723408_a_at		MKKS	McKusick-Kaufman syndrome	Cytoplasm	other
-2.348	11758638_s_at		MKL2	MKL1/myocardin like 2	Nucleus	transcription regulator
2.064	11739146_a_at		MKNK2	MAP kinase interacting serine/threonine kinase 2	Cytoplasm	kinase	eFT508
2.195	11754758_a_at	D	MKRN1	makorin ring finger protein 1	Cytoplasm	enzyme
2.12	11718558_s_at	D	MKRN1	makorin ring finger protein 1	Cytoplasm	enzyme
-2.374	11754630_a_at		MLKL	mixed lineage kinase domain like pseudokinase	Cytoplasm	kinase
-2.219	11758893_at	D	MLXIP	MLX interacting protein	Nucleus	transcription regulator
-2.036	11723712_x_at	D	MLXIP	MLX interacting protein	Nucleus	transcription regulator
-2.032	11735205_s_at	D	MMAA	methylmalonic aciduria (cobalamin deficiency) cblA type	Cytoplasm	enzyme
-2.007	11735204_a_at	D	MMAA	methylmalonic aciduria (cobalamin deficiency) cblA type	Cytoplasm	enzyme
-2.765	11720535_a_at		MMAB	methylmalonic aciduria (cobalamin deficiency) cblB type	Cytoplasm	enzyme
-2.058	11725013_at		MMACHC	methylmalonic aciduria (cobalamin deficiency) cblC type, with homocystinuria	Cytoplasm	enzyme
10.347	11755928_s_at	D	MMP1	matrix metallopeptidase 1	Extracellular Space	peptidase	rebimastat, marimastat
9.978	11741897_a_at	D	MMP1	matrix metallopeptidase 1	Extracellular Space	peptidase	rebimastat, marimastat
-3.945	11739791_at	D	MOCS3	molybdenum cofactor synthesis 3	Cytoplasm	enzyme
-3.107	11739792_at	D	MOCS3	molybdenum cofactor synthesis 3	Cytoplasm	enzyme
-2.933	11758804_s_at		MON1B	MON1 homolog B, secretory trafficking associated	Cytoplasm	other
2.2	11758218_s_at	D	MOSPD1	motile sperm domain containing 1	Other	other
2.539	11764251_s_at	D	MOSPD1	motile sperm domain containing 1	Other	other
2.282	11747759_a_at	D	MOSPD1	motile sperm domain containing 1	Other	other
-3.014	11763450_s_at	D	MPHOSPH8	M-phase phosphoprotein 8	Nucleus	transcription regulator
-2.814	11734842_at	D	MPHOSPH8	M-phase phosphoprotein 8	Nucleus	transcription regulator
-3.214	11734843_x_at	D	MPHOSPH8	M-phase phosphoprotein 8	Nucleus	transcription regulator
-2.603	11725721_a_at		MRM1	mitochondrial rRNA methyltransferase 1	Cytoplasm	enzyme
-2.001	11723717_a_at		MRM2	mitochondrial rRNA methyltransferase 2	Nucleus	enzyme
-2.002	11720329_at		MRM3	mitochondrial rRNA methyltransferase 3	Cytoplasm	enzyme
-2.184	11744148_at		MRPL12	mitochondrial ribosomal protein L12	Cytoplasm	other
-2.138	11717643_a_at		MRPL24	mitochondrial ribosomal protein L24	Cytoplasm	other
-2.065	11736213_at		MRPL57	mitochondrial ribosomal protein L57	Cytoplasm	other
-2.09	11744284_a_at		MRPS12	mitochondrial ribosomal protein S12	Cytoplasm	other
-2.042	11757672_s_at	D	MRPS17	mitochondrial ribosomal protein S17	Cytoplasm	other
-2.013	11724780_x_at	D	MRPS17	mitochondrial ribosomal protein S17	Cytoplasm	other
-2.314	11747410_a_at		MRRF	mitochondrial ribosome recycling factor	Cytoplasm	other
-2.061	11758165_s_at		MRTO4	MRT4 homolog, ribosome maturation factor	Cytoplasm	other
2.218	11719544_a_at		MSLN	mesothelin	Extracellular Space	other	amatuximab, SS1(dsfv)PE38, LMB-100
2.169	11753900_x_at		MT2A	metallothionein 2A	Cytoplasm	other
-2.193	11748840_a_at	D	MTAP	methylthioadenosine phosphorylase	Nucleus	enzyme
-2.092	11726117_a_at	D	MTAP	methylthioadenosine phosphorylase	Nucleus	enzyme
-2.212	11754450_s_at		MTCL1	microtubule crosslinking factor 1	Cytoplasm	other
-4.265	11757718_a_at	D	MTDH	metadherin	Cytoplasm	transcription regulator
-3.071	11722189_at	D	MTDH	metadherin	Cytoplasm	transcription regulator
-2.523	11758515_x_at	D	MTDH	metadherin	Cytoplasm	transcription regulator
-2.153	11763964_s_at		MTG2	mitochondrial ribosome associated GTPase 2	Cytoplasm	enzyme
2.475	11756196_a_at		MTHFD1L	methylenetetrahydrofolate dehydrogenase (NADP+ dependent) 1 like	Cytoplasm	enzyme
2.76	11745870_a_at	D	MTHFD2	methylenetetrahydrofolate dehydrogenase (NADP+ dependent) 2, methenyltetrahydrofolate cyclohydrolase	Cytoplasm	enzyme
2.218	11745892_a_at	D	MTHFD2	methylenetetrahydrofolate dehydrogenase (NADP+ dependent) 2, methenyltetrahydrofolate cyclohydrolase	Cytoplasm	enzyme
2.078	11745893_s_at	D	MTHFD2	methylenetetrahydrofolate dehydrogenase (NADP+ dependent) 2, methenyltetrahydrofolate cyclohydrolase	Cytoplasm	enzyme
2.344	11744003_x_at	D	MTHFD2	methylenetetrahydrofolate dehydrogenase (NADP+ dependent) 2, methenyltetrahydrofolate cyclohydrolase	Cytoplasm	enzyme
-3.245	11731532_at		MTPAP	mitochondrial poly(A) polymerase	Cytoplasm	enzyme
-2.27	11739413_at		MTR	5-methyltetrahydrofolate-homocysteine methyltransferase	Cytoplasm	enzyme	hydroxocobalamin, mecobalamin, cyanocobalamin
-2.158	11732873_x_at		MTRF1	mitochondrial translation release factor 1	Cytoplasm	translation regulator
-2.231	11739183_a_at		MTRF1L	mitochondrial translational release factor 1 like	Cytoplasm	translation regulator
2.077	11718604_a_at	D	MTURN	maturin, neural progenitor differentiation regulator homolog	Other	other
2.237	11718602_a_at	D	MTURN	maturin, neural progenitor differentiation regulator homolog	Other	other
3.47	11719249_at		MXD1	MAX dimerization protein 1	Nucleus	transcription regulator
2.33	11751351_x_at	D	MYADM	myeloid associated differentiation marker	Nucleus	other
2.242	11748396_x_at	D	MYADM	myeloid associated differentiation marker	Nucleus	other
2.696	11755024_a_at	D	MYEOV	myeloma overexpressed	Nucleus	other
2.675	11747656_a_at	D	MYEOV	myeloma overexpressed	Nucleus	other
7.681	11738801_x_at		MYH4	myosin heavy chain 4	Cytoplasm	enzyme
3.634	11759661_at	D	MYO10	myosin X	Cytoplasm	enzyme
2.093	11744346_a_at	D	MYO10	myosin X	Cytoplasm	enzyme
2.182	11746132_a_at	D	MYO10	myosin X	Cytoplasm	enzyme
-2.821	11742414_x_at	D	MYO10	myosin X	Cytoplasm	enzyme
2.21	11726455_x_at	D	MYO5B	myosin VB	Cytoplasm	enzyme
2.309	11726454_s_at	D	MYO5B	myosin VB	Cytoplasm	enzyme
2.979	11723377_a_at		MYZAP	myocardial zonula adherens protein	Plasma Membrane	other
-2.662	11721799_s_at	D	NAA50	N(alpha)-acetyltransferase 50, NatE catalytic subunit	Cytoplasm	enzyme
-2.121	11756128_a_at	D	NAA50	N(alpha)-acetyltransferase 50, NatE catalytic subunit	Cytoplasm	enzyme
-2.015	11717852_at		NAGLU	N-acetyl-alpha-glucosaminidase	Cytoplasm	enzyme
-3.56	11740685_s_at	D	NAPEPLD	N-acyl phosphatidylethanolamine phospholipase D	Cytoplasm	enzyme
-3.002	11740686_x_at	D	NAPEPLD	N-acyl phosphatidylethanolamine phospholipase D	Cytoplasm	enzyme
-3.089	11752187_a_at	D	NAPEPLD	N-acyl phosphatidylethanolamine phospholipase D	Cytoplasm	enzyme
-2.681	11754248_x_at	D	NAPEPLD	N-acyl phosphatidylethanolamine phospholipase D	Cytoplasm	enzyme
-2.625	11746846_a_at	D	NAPEPLD	N-acyl phosphatidylethanolamine phospholipase D	Cytoplasm	enzyme
-2.477	11746847_x_at	D	NAPEPLD	N-acyl phosphatidylethanolamine phospholipase D	Cytoplasm	enzyme
2.497	11724836_at	D	NCEH1	neutral cholesterol ester hydrolase 1	Plasma Membrane	enzyme
2.333	11724837_at	D	NCEH1	neutral cholesterol ester hydrolase 1	Plasma Membrane	enzyme
2.181	11724838_a_at	D	NCEH1	neutral cholesterol ester hydrolase 1	Plasma Membrane	enzyme
-2.171	11745154_a_at	D	NCL	nucleolin	Nucleus	other	AGRO 100
-2.043	11745155_s_at	D	NCL	nucleolin	Nucleus	other	AGRO 100
-2.225	11718004_a_at		NCOA5	nuclear receptor coactivator 5	Nucleus	other
-5.214	11744361_a_at		NCOA6	nuclear receptor coactivator 6	Nucleus	transcription regulator
5.232	11754337_s_at	D	NDRG1	N-myc downstream regulated 1	Nucleus	kinase
4.689	11753431_x_at	D	NDRG1	N-myc downstream regulated 1	Nucleus	kinase
4.589	11753233_x_at	D	NDRG1	N-myc downstream regulated 1	Nucleus	kinase
4.964	11751342_a_at	D	NDRG1	N-myc downstream regulated 1	Nucleus	kinase
4.515	11753232_a_at	D	NDRG1	N-myc downstream regulated 1	Nucleus	kinase
3.717	11751343_x_at	D	NDRG1	N-myc downstream regulated 1	Nucleus	kinase
2.329	11759675_at		NDST1	N-deacetylase and N-sulfotransferase 1	Cytoplasm	enzyme
2.119	11738866_a_at		NECTIN1	nectin cell adhesion molecule 1	Plasma Membrane	other
3.509	11735016_a_at		NEDD4	neural precursor cell expressed, developmentally down-regulated 4, E3 ubiquitin protein ligase	Cytoplasm	enzyme
2.893	11725056_a_at	D	NEDD9	neural precursor cell expressed, developmentally down-regulated 9	Nucleus	other
3.127	11730320_a_at	D	NEDD9	neural precursor cell expressed, developmentally down-regulated 9	Nucleus	other
-2.315	11728264_at	D	NEK4	NIMA related kinase 4	Nucleus	kinase
-2.513	11750683_a_at	D	NEK4	NIMA related kinase 4	Nucleus	kinase
-2.029	11718464_s_at		NEURL1B	neuralized E3 ubiquitin protein ligase 1B	Other	enzyme
-2.897	11719747_a_at		NF2	neurofibromin 2	Plasma Membrane	other
2.419	11763307_s_at		NFATC2	nuclear factor of activated T cells 2	Nucleus	transcription regulator
-2.189	11727161_a_at		NFIX	nuclear factor I X	Nucleus	transcription regulator
-3.837	11751905_a_at		NID1	nidogen 1	Extracellular Space	other
-2.036	11727850_x_at		NIP7	NIP7, nucleolar pre-rRNA processing protein	Nucleus	other
-2.583	11763963_at		NKD1	naked cuticle homolog 1	Other	other
-3.116	11722197_at		NMT1	N-myristoyltransferase 1	Cytoplasm	enzyme
2.994	11745129_x_at		NOCT	nocturnin	Nucleus	transcription regulator
-2.37	11718559_at		NOL4L	nucleolar protein 4 like	Other	other
-2.039	11732405_a_at		NOL9	nucleolar protein 9	Nucleus	kinase
-2.333	11715697_a_at		NOLC1	nucleolar and coiled-body phosphoprotein 1	Nucleus	transcription regulator
-3.235	11715301_s_at	D	NOP16	NOP16 nucleolar protein	Nucleus	other
-3.476	11758780_a_at	D	NOP16	NOP16 nucleolar protein	Nucleus	other
-2.114	11755342_x_at	D	NOP56	NOP56 ribonucleoprotein	Nucleus	other
-2.104	11746135_x_at	D	NOP56	NOP56 ribonucleoprotein	Nucleus	other
-2.06	11758679_s_at	D	NOP56	NOP56 ribonucleoprotein	Nucleus	other
-2.171	11747090_a_at		NOP58	NOP58 ribonucleoprotein	Nucleus	enzyme
2.408	11743916_a_at	D	NPC1	NPC intracellular cholesterol transporter 1	Cytoplasm	transporter
2.142	11746723_a_at	D	NPC1	NPC intracellular cholesterol transporter 1	Cytoplasm	transporter
-2.593	11730912_at		NPM1	nucleophosmin 1	Nucleus	transcription regulator
2.232	11723989_s_at		NR1D1	nuclear receptor subfamily 1 group D member 1	Nucleus	ligand-dependent nuclear receptor
2.096	11722088_s_at	D	NR1D2	nuclear receptor subfamily 1 group D member 2	Nucleus	ligand-dependent nuclear receptor
2.084	11722087_a_at	D	NR1D2	nuclear receptor subfamily 1 group D member 2	Nucleus	ligand-dependent nuclear receptor
2.409	11742029_a_at	D	NR1D2	nuclear receptor subfamily 1 group D member 2	Nucleus	ligand-dependent nuclear receptor
2.417	11751940_a_at	D	NR1D2	nuclear receptor subfamily 1 group D member 2	Nucleus	ligand-dependent nuclear receptor
2.016	11763443_at		NR2C1	nuclear receptor subfamily 2 group C member 1	Nucleus	transcription regulator
2.037	11717994_a_at		NR4A1	nuclear receptor subfamily 4 group A member 1	Nucleus	ligand-dependent nuclear receptor
-2.102	11724481_a_at		NREP	neuronal regeneration related protein	Cytoplasm	other
2.752	11727215_a_at		NRG1	neuregulin 1	Plasma Membrane	growth factor
-2.045	11720446_a_at		NSD1	nuclear receptor binding SET domain protein 1	Nucleus	transcription regulator
-2.024	11743822_a_at	D	NSD2	nuclear receptor binding SET domain protein 2	Nucleus	enzyme
2.076	11762563_at	D	NSD2	nuclear receptor binding SET domain protein 2	Nucleus	enzyme
-2.262	11724802_at	D	NSRP1	nuclear speckle splicing regulatory protein 1	Nucleus	other
-2.02	11724801_a_at	D	NSRP1	nuclear speckle splicing regulatory protein 1	Nucleus	other
3.697	11717803_a_at		NTN4	netrin 4	Extracellular Space	other
2.095	11762262_a_at		NUB1	negative regulator of ubiquitin like proteins 1	Nucleus	other
-2.321	11716166_x_at		NUDC	nuclear distribution C, dynein complex regulator	Cytoplasm	other
-2.902	11725590_a_at	D	NUDT6	nudix hydrolase 6	Extracellular Space	growth factor
-2.301	11746372_a_at	D	NUDT6	nudix hydrolase 6	Extracellular Space	growth factor
-2.126	11727079_at	D	NUFIP1	NUFIP1, FMR1 interacting protein 1	Nucleus	other
-2.063	11727077_at	D	NUFIP1	NUFIP1, FMR1 interacting protein 1	Nucleus	other
-2.105	11750555_a_at		NUP214	nucleoporin 214	Nucleus	other
2.252	11716937_a_at		NUPR1	nuclear protein 1, transcriptional regulator	Nucleus	transcription regulator
2.399	11722015_at	D	OLR1	oxidized low density lipoprotein receptor 1	Plasma Membrane	transmembrane receptor
2.441	11722017_x_at	D	OLR1	oxidized low density lipoprotein receptor 1	Plasma Membrane	transmembrane receptor
-4.705	11731585_a_at		OMA1	OMA1 zinc metallopeptidase	Cytoplasm	peptidase
-2.046	11744636_a_at		OPRL1	opioid related nociceptin receptor 1	Plasma Membrane	G-protein coupled receptor	ZP120, buprenorphine/naloxone, cebranopadol, buprenorphine
-2.098	11727070_a_at	D	ORC5	origin recognition complex subunit 5	Nucleus	other
-2.336	11737709_x_at	D	ORC5	origin recognition complex subunit 5	Nucleus	other
-2.276	11737708_a_at	D	ORC5	origin recognition complex subunit 5	Nucleus	other
2.002	11740885_a_at		OSBPL3	oxysterol binding protein like 3	Cytoplasm	transporter
-5.475	11727591_s_at		OSGEPL1	O-sialoglycoprotein endopeptidase like 1	Cytoplasm	peptidase
2.224	11735676_a_at	D	OSGIN1	oxidative stress induced growth inhibitor 1	Other	growth factor
2.002	11744045_a_at	D	OSGIN1	oxidative stress induced growth inhibitor 1	Other	growth factor
2.826	11759644_at	D	OSMR	oncostatin M receptor	Plasma Membrane	transmembrane receptor
-2.345	11733186_at	D	OSMR	oncostatin M receptor	Plasma Membrane	transmembrane receptor
2.108	11743412_at		OTUD1	OTU deubiquitinase 1	Other	peptidase
3.928	11725477_at	D	OVOL1	ovo like transcriptional repressor 1	Nucleus	transcription regulator
3.066	11725479_at	D	OVOL1	ovo like transcriptional repressor 1	Nucleus	transcription regulator
-2.312	11756504_s_at		OVOS2	ovostatin 2	Extracellular Space	other
-2.158	11757850_s_at	D	PA2G4	proliferation-associated 2G4	Nucleus	transcription regulator
-2.71	11723412_s_at	D	PA2G4	proliferation-associated 2G4	Nucleus	transcription regulator
2.677	11721609_a_at		PABPC1L	poly(A) binding protein cytoplasmic 1 like	Cytoplasm	other
3.524	11729333_at	D	PADI1	peptidyl arginine deiminase 1	Cytoplasm	enzyme
3.242	11751221_a_at	D	PADI1	peptidyl arginine deiminase 1	Cytoplasm	enzyme
2.72	11751731_a_at	D	PADI1	peptidyl arginine deiminase 1	Cytoplasm	enzyme
-2.158	11743551_at		PAK1IP1	PAK1 interacting protein 1	Nucleus	other
-5.252	11744995_s_at		PANK1	pantothenate kinase 1	Cytoplasm	kinase
2.188	11728043_at		PANX2	pannexin 2	Plasma Membrane	transporter
2.086	11740481_x_at		PAQR5	progestin and adipoQ receptor family member 5	Other	other
-3.207	11725473_a_at	D	PAQR8	progestin and adipoQ receptor family member 8	Plasma Membrane	other
-2.025	11725472_a_at	D	PAQR8	progestin and adipoQ receptor family member 8	Plasma Membrane	other
-2.878	11758894_at	D	PARD3	par-3 family cell polarity regulator	Plasma Membrane	other
-2.048	11759922_a_at	D	PARD3	par-3 family cell polarity regulator	Plasma Membrane	other
-3.323	11744434_a_at	D	PARP9	poly(ADP-ribose) polymerase family member 9	Nucleus	enzyme
-2.132	11756306_a_at	D	PARP9	poly(ADP-ribose) polymerase family member 9	Nucleus	enzyme
-2.057	11722515_at		PARS2	prolyl-tRNA synthetase 2, mitochondrial	Cytoplasm	enzyme
-2.647	11745624_s_at	D	PATJ	PATJ, crumbs cell polarity complex component	Plasma Membrane	other
-3.013	11733371_at	D	PATJ	PATJ, crumbs cell polarity complex component	Plasma Membrane	other
-2.147	11757987_s_at		PATZ1	POZ/BTB and AT hook containing zinc finger 1	Nucleus	transcription regulator
-4.269	11719414_a_at	D	PBX1	PBX homeobox 1	Nucleus	transcription regulator
-3.591	11757871_s_at	D	PBX1	PBX homeobox 1	Nucleus	transcription regulator
-3.479	11758070_s_at	D	PBX1	PBX homeobox 1	Nucleus	transcription regulator
-2.355	11752626_a_at	D	PBX1	PBX homeobox 1	Nucleus	transcription regulator
-2.92	11719412_at	D	PBX1	PBX homeobox 1	Nucleus	transcription regulator
2.797	11726518_at		PBX4	PBX homeobox 4	Nucleus	transcription regulator
3.461	11719230_at	D	PCDH1	protocadherin 1	Plasma Membrane	other
3.423	11749105_a_at	D	PCDH1	protocadherin 1	Plasma Membrane	other
2.994	11749106_x_at	D	PCDH1	protocadherin 1	Plasma Membrane	other
-5.437	11724983_at	D	PCDH7	protocadherin 7	Plasma Membrane	other
-2.461	11724982_s_at	D	PCDH7	protocadherin 7	Plasma Membrane	other
-2.988	11716424_a_at		PCDHGA8	protocadherin gamma subfamily A, 8	Other	other
2.319	11723605_a_at		PCED1B	PC-esterase domain containing 1B	Other	other
-4.728	11722295_at		PCF11	PCF11 cleavage and polyadenylation factor subunit	Nucleus	other
3.974	11728867_a_at	D	PCK2	phosphoenolpyruvate carboxykinase 2, mitochondrial	Cytoplasm	kinase
2.808	11719089_a_at	D	PCK2	phosphoenolpyruvate carboxykinase 2, mitochondrial	Cytoplasm	kinase
2.179	11761013_at		PCNA	proliferating cell nuclear antigen	Nucleus	enzyme
2.528	11742242_at		PCSK6	proprotein convertase subtilisin/kexin type 6	Extracellular Space	peptidase
-2.075	11726461_a_at		PDCD2	programmed cell death 2	Nucleus	other
3.368	11743354_a_at	D	PDCD4	programmed cell death 4	Nucleus	other
3.054	11741113_a_at	D	PDCD4	programmed cell death 4	Nucleus	other
2.05	11761055_s_at		PDCD5	programmed cell death 5	Nucleus	other
-2.156	11719200_a_at		PDE6D	phosphodiesterase 6D	Cytoplasm	enzyme
2.393	11762059_at		PDGFA	platelet derived growth factor subunit A	Extracellular Space	growth factor
5.242	11760753_a_at	D	PDGFRA	platelet derived growth factor receptor alpha	Plasma Membrane	kinase	dasatinib, sunitinib, pazopanib, axitinib, lenvatinib, telatinib, amuvatinib, nintedanib, regorafenib, olaratumab, lapatinib/pazopanib, imatinib/sirolimus, crenolanib, DCC-2618, avapritinib, docetaxel/nintedanib, doxorubicin/olaratumab, everolimus/lenvatinib, imatinib, imatinib/sunitinib, imatinib/nilotinib, crizotinib/pazopanib, decitabine/imatinib, midostaurin, becaplermin
2.513	11750772_a_at	D	PDGFRA	platelet derived growth factor receptor alpha	Plasma Membrane	kinase	dasatinib, sunitinib, pazopanib, axitinib, lenvatinib, telatinib, amuvatinib, nintedanib, regorafenib, olaratumab, lapatinib/pazopanib, imatinib/sirolimus, crenolanib, DCC-2618, avapritinib, docetaxel/nintedanib, doxorubicin/olaratumab, everolimus/lenvatinib, imatinib, imatinib/sunitinib, imatinib/nilotinib, crizotinib/pazopanib, decitabine/imatinib, midostaurin, becaplermin
2.018	11733981_a_at		PDK1	pyruvate dehydrogenase kinase 1	Cytoplasm	kinase	dichloroacetic acid
3.124	11743632_a_at		PDLIM5	PDZ and LIM domain 5	Cytoplasm	other
-3.52	11720547_a_at		PDSS1	decaprenyl diphosphate synthase subunit 1	Cytoplasm	enzyme
4.632	11717168_a_at	D	PER1	period circadian regulator 1	Nucleus	transcription regulator	avibactam
2.175	11760378_at	D	PER1	period circadian regulator 1	Nucleus	transcription regulator	avibactam
2.034	11753100_a_at		PER2	period circadian regulator 2	Nucleus	transcription regulator
2.75	11751159_a_at		PER3	period circadian regulator 3	Nucleus	other
-2.441	11723548_x_at	D	PEX1	peroxisomal biogenesis factor 1	Cytoplasm	enzyme
-2.117	11748715_a_at	D	PEX1	peroxisomal biogenesis factor 1	Cytoplasm	enzyme
-2.49	11723547_a_at	D	PEX1	peroxisomal biogenesis factor 1	Cytoplasm	enzyme
-2.26	11749881_a_at	D	PEX1	peroxisomal biogenesis factor 1	Cytoplasm	enzyme
-2.046	11720549_a_at		PEX6	peroxisomal biogenesis factor 6	Cytoplasm	enzyme
-2.511	11726711_x_at		PFAS	phosphoribosylformylglycinamidine synthase	Cytoplasm	enzyme
-2.206	11733574_at		PGBD4	piggyBac transposable element derived 4	Other	other
-3.023	11724792_a_at		PGS1	phosphatidylglycerophosphate synthase 1	Cytoplasm	enzyme
-2.04	11739711_a_at		PHACTR2	phosphatase and actin regulator 2	Other	other
-2.679	11720609_at		PHB	prohibitin	Nucleus	transcription regulator	prohibitin-targeting peptide 1
2.487	11761326_at		PHF12	PHD finger protein 12	Nucleus	transcription regulator
2.502	11733293_at		PHF20L1	PHD finger protein 20 like 1	Other	other
2.729	11721305_a_at	D	PHLDA1	pleckstrin homology like domain family A member 1	Cytoplasm	other
4.025	11721307_at	D	PHLDA1	pleckstrin homology like domain family A member 1	Cytoplasm	other
2	11721308_at	D	PHLDA1	pleckstrin homology like domain family A member 1	Cytoplasm	other
-2.323	11737039_a_at		PHLDB2	pleckstrin homology like domain family B member 2	Cytoplasm	other
2.98	11737590_a_at	D	PHTF2	putative homeodomain transcription factor 2	Cytoplasm	other
2.446	11737589_a_at	D	PHTF2	putative homeodomain transcription factor 2	Cytoplasm	other
-2.093	11719316_s_at	D	PIBF1	progesterone immunomodulatory binding factor 1	Nucleus	other
-2.086	11719315_a_at	D	PIBF1	progesterone immunomodulatory binding factor 1	Nucleus	other
2.579	11725271_a_at	D	PIGA	phosphatidylinositol glycan anchor biosynthesis class A	Cytoplasm	enzyme
2.036	11753359_x_at	D	PIGA	phosphatidylinositol glycan anchor biosynthesis class A	Cytoplasm	enzyme
-3.05	11729151_at		PIGM	phosphatidylinositol glycan anchor biosynthesis class M	Cytoplasm	enzyme
-2.435	11727788_a_at		PIGS	phosphatidylinositol glycan anchor biosynthesis class S	Cytoplasm	enzyme
3.783	11757868_a_at	D	PIK3IP1	phosphoinositide-3-kinase interacting protein 1	Cytoplasm	other
2.193	11751393_a_at	D	PIK3IP1	phosphoinositide-3-kinase interacting protein 1	Cytoplasm	other
2.062	11751394_s_at	D	PIK3IP1	phosphoinositide-3-kinase interacting protein 1	Cytoplasm	other
-2.465	11733019_a_at	D	PIK3R1	phosphoinositide-3-kinase regulatory subunit 1	Cytoplasm	kinase
-2.779	11739539_a_at	D	PIK3R1	phosphoinositide-3-kinase regulatory subunit 1	Cytoplasm	kinase
2.198	11717257_s_at	D	PIM1	Pim-1 proto-oncogene, serine/threonine kinase	Cytoplasm	kinase	SGI 1776, AZD-1208, LGH447, PIM/FLT3 kinase inhibitor SEL24
2.335	11717256_at	D	PIM1	Pim-1 proto-oncogene, serine/threonine kinase	Cytoplasm	kinase	SGI 1776, AZD-1208, LGH447, PIM/FLT3 kinase inhibitor SEL24
2.558	11717258_a_at	D	PIM1	Pim-1 proto-oncogene, serine/threonine kinase	Cytoplasm	kinase	SGI 1776, AZD-1208, LGH447, PIM/FLT3 kinase inhibitor SEL24
2.633	11746350_a_at	D	PIM1	Pim-1 proto-oncogene, serine/threonine kinase	Cytoplasm	kinase	SGI 1776, AZD-1208, LGH447, PIM/FLT3 kinase inhibitor SEL24
2.04	11739347_a_at		PIP4K2A	phosphatidylinositol-5-phosphate 4-kinase type 2 alpha	Cytoplasm	kinase
2.091	11737806_a_at		PIWIL2	piwi like RNA-mediated gene silencing 2	Cytoplasm	enzyme
2.705	11761319_x_at		PKD1P6	polycystin 1, transient receptor potential channel interacting pseudogene 6	Other	other
-2.087	11718654_s_at		PKD2	polycystin 2, transient receptor potential cation channel	Plasma Membrane	ion channel
2.479	11743063_x_at	D	PLAUR	plasminogen activator, urokinase receptor	Plasma Membrane	transmembrane receptor
2.388	11738053_x_at	D	PLAUR	plasminogen activator, urokinase receptor	Plasma Membrane	transmembrane receptor
2.539	11743062_a_at	D	PLAUR	plasminogen activator, urokinase receptor	Plasma Membrane	transmembrane receptor
2.449	11742818_a_at	D	PLAUR	plasminogen activator, urokinase receptor	Plasma Membrane	transmembrane receptor
-2.741	11757854_s_at	D	PLEKHA5	pleckstrin homology domain containing A5	Cytoplasm	other
-2.358	11728841_a_at	D	PLEKHA5	pleckstrin homology domain containing A5	Cytoplasm	other
2.184	11720452_at		PLEKHH2	pleckstrin homology, MyTH4 and FERM domain containing H2	Cytoplasm	other
-2.133	11719624_a_at		PLEKHM1	pleckstrin homology and RUN domain containing M1	Cytoplasm	other
2.888	11756358_a_at		PLK3	polo like kinase 3	Nucleus	kinase
-2.784	11743337_at		PLPP6	phospholipid phosphatase 6	Plasma Membrane	phosphatase
-2.095	11759078_at		PLRG1	pleiotropic regulator 1	Nucleus	other
2.995	11759765_at		PLSCR1	phospholipid scramblase 1	Plasma Membrane	enzyme
-2.479	11721699_a_at	D	PMS1	PMS1 homolog 1, mismatch repair system component	Nucleus	enzyme
-2.385	11763518_x_at	D	PMS1	PMS1 homolog 1, mismatch repair system component	Nucleus	enzyme
2.094	11754203_a_at		PNPLA8	patatin like phospholipase domain containing 8	Cytoplasm	enzyme
-2.621	11734726_x_at		PNPT1	polyribonucleotide nucleotidyltransferase 1	Cytoplasm	enzyme
-2.077	11729178_at		POLH	DNA polymerase eta	Nucleus	enzyme
-2.046	11739337_s_at	D	POLR1B	RNA polymerase I subunit B	Nucleus	enzyme
-2.147	11741721_x_at	D	POLR1B	RNA polymerase I subunit B	Nucleus	enzyme
-2.425	11756185_s_at		POLR3K	RNA polymerase III subunit K	Nucleus	transcription regulator
-2.586	11719913_s_at		POMT1	protein O-mannosyltransferase 1	Cytoplasm	enzyme
-2.099	11723138_at		POP1	POP1 homolog, ribonuclease P/MRP subunit	Nucleus	enzyme
-2.747	11724413_s_at	D	PPARA	peroxisome proliferator activated receptor alpha	Nucleus	ligand-dependent nuclear receptor	choline fenofibrate, aleglitazar, fenofibric acid/rosuvastatin, atorvastatin/choline fenofibrate, choline fenofibrate/simvastatin, ezetimibe/fenofibrate, fenofibrate/simvastatin, pemafibrate, NS-220, tesaglitazar, bezafibrate, clofibrate, fenofibrate, docosahexaenoic acid, gemfibrozil
-2.392	11724411_a_at	D	PPARA	peroxisome proliferator activated receptor alpha	Nucleus	ligand-dependent nuclear receptor	choline fenofibrate, aleglitazar, fenofibric acid/rosuvastatin, atorvastatin/choline fenofibrate, choline fenofibrate/simvastatin, ezetimibe/fenofibrate, fenofibrate/simvastatin, pemafibrate, NS-220, tesaglitazar, bezafibrate, clofibrate, fenofibrate, docosahexaenoic acid, gemfibrozil
2.979	11729052_at	D	PPFIBP1	PPFIA binding protein 1	Plasma Membrane	other
2.752	11729053_x_at	D	PPFIBP1	PPFIA binding protein 1	Plasma Membrane	other
2.532	11729051_a_at	D	PPFIBP1	PPFIA binding protein 1	Plasma Membrane	other
-2.117	11735835_a_at	D	PPHLN1	periphilin 1	Nucleus	other
-2.066	11734523_x_at	D	PPHLN1	periphilin 1	Nucleus	other
-2.226	11728759_a_at	D	PPHLN1	periphilin 1	Nucleus	other
-2.837	11758134_s_at		PPM1H	protein phosphatase, Mg2+/Mn2+ dependent 1H	Nucleus	phosphatase
-5.883	11718253_a_at	D	PPP1R10	protein phosphatase 1 regulatory subunit 10	Nucleus	other
-4.876	11718254_a_at	D	PPP1R10	protein phosphatase 1 regulatory subunit 10	Nucleus	other
2.092	11758080_s_at	D	PPP1R15B	protein phosphatase 1 regulatory subunit 15B	Cytoplasm	phosphatase
2.182	11752351_a_at	D	PPP1R15B	protein phosphatase 1 regulatory subunit 15B	Cytoplasm	phosphatase
2.07	11737852_s_at		PPP1R18	protein phosphatase 1 regulatory subunit 18	Other	other
2.35	11760251_at		PPP1R2	protein phosphatase 1 regulatory inhibitor subunit 2	Cytoplasm	phosphatase
-2.24	11715933_a_at		PPP1R7	protein phosphatase 1 regulatory subunit 7	Nucleus	phosphatase
2.321	11745963_a_at		PPP4R1L	protein phosphatase 4 regulatory subunit 1 like (pseudogene)	Other	other
2.742	11726217_a_at		PRDM1	PR/SET domain 1	Nucleus	transcription regulator
2.081	11718958_s_at	D	PRKAB2	protein kinase AMP-activated non-catalytic subunit beta 2	Cytoplasm	kinase
2.029	11718956_a_at	D	PRKAB2	protein kinase AMP-activated non-catalytic subunit beta 2	Cytoplasm	kinase
2.306	11718957_at	D	PRKAB2	protein kinase AMP-activated non-catalytic subunit beta 2	Cytoplasm	kinase
-2.239	11716703_a_at		PRKACB	protein kinase cAMP-activated catalytic subunit beta	Cytoplasm	kinase
-2.019	11721056_x_at		PRKX	protein kinase, X-linked	Cytoplasm	kinase
-3.805	11725345_at	D	PRMT6	protein arginine methyltransferase 6	Nucleus	enzyme
-3.283	11751039_a_at	D	PRMT6	protein arginine methyltransferase 6	Nucleus	enzyme
2.063	11748315_s_at	D	PRNP	prion protein	Plasma Membrane	other
2.187	11745482_s_at	D	PRNP	prion protein	Plasma Membrane	other
2.143	11764058_at	D	PRNP	prion protein	Plasma Membrane	other
-2.012	11719469_x_at		PRPF31	pre-mRNA processing factor 31	Nucleus	other
4.846	11722051_at		PRPH	peripherin	Plasma Membrane	other
-3.296	11727637_at		PRR14L	proline rich 14 like	Other	enzyme
2.279	11736897_x_at		PRRG4	proline rich and Gla domain 4	Plasma Membrane	other
2.034	11756352_a_at		PRSS22	protease, serine 22	Extracellular Space	peptidase
5.305	11741479_a_at	D	PSAT1	phosphoserine aminotransferase 1	Cytoplasm	enzyme
4.848	11747348_a_at	D	PSAT1	phosphoserine aminotransferase 1	Cytoplasm	enzyme
5.211	11747349_s_at	D	PSAT1	phosphoserine aminotransferase 1	Cytoplasm	enzyme
3.362	11742991_a_at	D	PSAT1	phosphoserine aminotransferase 1	Cytoplasm	enzyme
3.256	11742993_x_at	D	PSAT1	phosphoserine aminotransferase 1	Cytoplasm	enzyme
2.449	11756182_s_at	D	PSAT1	phosphoserine aminotransferase 1	Cytoplasm	enzyme
3.119	11751230_a_at	D	PSAT1	phosphoserine aminotransferase 1	Cytoplasm	enzyme
2.556	11742992_s_at	D	PSAT1	phosphoserine aminotransferase 1	Cytoplasm	enzyme
2.237	11727592_x_at		PSG5	pregnancy specific beta-1-glycoprotein 5	Extracellular Space	other
-2.185	11758736_at		PSMC2	proteasome 26S subunit, ATPase 2	Nucleus	peptidase
-3.023	11759291_s_at		PSMD12	proteasome 26S subunit, non-ATPase 12	Cytoplasm	other
2.08	11730796_x_at		PSPH	phosphoserine phosphatase	Cytoplasm	phosphatase
-2.036	11743066_s_at		PTDSS1	phosphatidylserine synthase 1	Cytoplasm	enzyme
-3.394	11757445_s_at	D	PTEN	phosphatase and tensin homolog	Cytoplasm	phosphatase
-3.548	11719324_x_at	D	PTEN	phosphatase and tensin homolog	Cytoplasm	phosphatase
4.57	11736565_at		PTPN14	protein tyrosine phosphatase, non-receptor type 14	Cytoplasm	phosphatase
4.183	11731208_at	D	PTPRH	protein tyrosine phosphatase, receptor type H	Plasma Membrane	phosphatase
5.287	11731207_a_at	D	PTPRH	protein tyrosine phosphatase, receptor type H	Plasma Membrane	phosphatase
2.202	11750635_a_at	D	PTPRH	protein tyrosine phosphatase, receptor type H	Plasma Membrane	phosphatase
3.328	11728972_a_at	D	PTPRJ	protein tyrosine phosphatase, receptor type J	Plasma Membrane	phosphatase
-2.271	11756011_a_at	D	PTPRJ	protein tyrosine phosphatase, receptor type J	Plasma Membrane	phosphatase
-2.634	11719628_a_at	D	PUDP	pseudouridine 5'-phosphatase	Cytoplasm	enzyme
-2.412	11751354_a_at	D	PUDP	pseudouridine 5'-phosphatase	Cytoplasm	enzyme
-2.768	11716924_s_at		PURB	purine rich element binding protein B	Nucleus	transcription regulator
-3.196	11730346_x_at		PUS7	pseudouridylate synthase 7 (putative)	Other	other
-2.218	11727136_a_at		PUS7L	pseudouridylate synthase 7 like	Other	other
3.096	11747634_a_at	D	PYGB	glycogen phosphorylase B	Cytoplasm	enzyme
3.244	11715809_a_at	D	PYGB	glycogen phosphorylase B	Cytoplasm	enzyme
2.944	11747635_x_at	D	PYGB	glycogen phosphorylase B	Cytoplasm	enzyme
2.73	11715808_a_at	D	PYGB	glycogen phosphorylase B	Cytoplasm	enzyme
2.665	11750578_a_at	D	PYGB	glycogen phosphorylase B	Cytoplasm	enzyme
-2.688	11743545_a_at	D	QDPR	quinoid dihydropteridine reductase	Cytoplasm	enzyme
-2.662	11756400_a_at	D	QDPR	quinoid dihydropteridine reductase	Cytoplasm	enzyme
-2.5	11720904_s_at		QSER1	glutamine and serine rich 1	Other	other
2.159	11759586_s_at	D	RAB18	RAB18, member RAS oncogene family	Cytoplasm	enzyme
2.33	11759585_at	D	RAB18	RAB18, member RAS oncogene family	Cytoplasm	enzyme
2.267	11722753_s_at		RAB43	RAB43, member RAS oncogene family	Cytoplasm	enzyme
-2.01	11721944_x_at		RABL2B	RAB, member of RAS oncogene family like 2B	Cytoplasm	other
-2.016	11722868_a_at		RAD1	RAD1 checkpoint DNA exonuclease	Nucleus	enzyme
2.379	11724062_a_at		RAD51C	RAD51 paralog C	Nucleus	enzyme
2.581	11756861_s_at	D	RAET1G	retinoic acid early transcript 1G	Plasma Membrane	other
2.717	11745700_s_at	D	RAET1G	retinoic acid early transcript 1G	Plasma Membrane	other
2.341	11738222_x_at		RAET1L	retinoic acid early transcript 1L	Other	other
-2.19	11717756_s_at		RALA	RAS like proto-oncogene A	Cytoplasm	enzyme
2.164	11763475_at		RALGAPA1	Ral GTPase activating protein catalytic alpha subunit 1	Cytoplasm	other
-2.629	11755640_s_at		RALGPS1	Ral GEF with PH domain and SH3 binding motif 1	Cytoplasm	other
-2.082	11758953_s_at		RAN	RAN, member RAS oncogene family	Nucleus	enzyme
-2.11	11746345_a_at	D	RANBP3	RAN binding protein 3	Nucleus	other
-2.191	11746343_a_at	D	RANBP3	RAN binding protein 3	Nucleus	other
-2.069	11720369_at		RANBP6	RAN binding protein 6	Cytoplasm	other
-2.52	11755842_a_at	D	RBBP6	RB binding protein 6, ubiquitin ligase	Nucleus	enzyme
-2.37	11743328_a_at	D	RBBP6	RB binding protein 6, ubiquitin ligase	Nucleus	enzyme
-2.738	11737034_a_at	D	RBBP6	RB binding protein 6, ubiquitin ligase	Nucleus	enzyme
2.954	11735723_s_at	D	RBCK1	RANBP2-type and C3HC4-type zinc finger containing 1	Cytoplasm	transcription regulator
2.605	11756449_x_at	D	RBCK1	RANBP2-type and C3HC4-type zinc finger containing 1	Cytoplasm	transcription regulator
2.748	11752690_a_at	D	RBCK1	RANBP2-type and C3HC4-type zinc finger containing 1	Cytoplasm	transcription regulator
-2.236	11752256_a_at		RBM15B	RNA binding motif protein 15B	Nucleus	other
-2.023	11758121_s_at		RBM33	RNA binding motif protein 33	Other	other
-2.549	11754865_a_at		RBM45	RNA binding motif protein 45	Cytoplasm	other
2.416	11760924_at	D	RBM8A	RNA binding motif protein 8A	Nucleus	other
-2.021	11758777_x_at	D	RBM8A	RNA binding motif protein 8A	Nucleus	other
-2.437	11754431_s_at	D	RBMX	RNA binding motif protein, X-linked	Nucleus	other
-2.271	11754432_x_at	D	RBMX	RNA binding motif protein, X-linked	Nucleus	other
2.139	11764053_a_at		RBPJ	recombination signal binding protein for immunoglobulin kappa J region	Nucleus	transcription regulator
-2.006	11727097_a_at		RDH14	retinol dehydrogenase 14	Cytoplasm	enzyme
-4.987	11715386_at		REG1A	regenerating family member 1 alpha	Extracellular Space	growth factor
2.992	11746772_a_at	D	REG4	regenerating family member 4	Extracellular Space	other
3.007	11744279_a_at	D	REG4	regenerating family member 4	Extracellular Space	other
3.582	11719737_a_at	D	RETREG1	reticulophagy regulator 1	Cytoplasm	other
3.493	11719736_s_at	D	RETREG1	reticulophagy regulator 1	Cytoplasm	other
3.812	11753179_s_at	D	RETREG1	reticulophagy regulator 1	Cytoplasm	other
-2.788	11755034_a_at	D	REXO4	REX4 homolog, 3'-5' exonuclease	Nucleus	transcription regulator
-2.411	11719107_a_at	D	REXO4	REX4 homolog, 3'-5' exonuclease	Nucleus	transcription regulator
-2.339	11749251_a_at	D	REXO4	REX4 homolog, 3'-5' exonuclease	Nucleus	transcription regulator
2.616	11741830_s_at		RFPL4A/RFPL4AL1	ret finger protein like 4A	Other	other
3.581	11715757_a_at		RGS2	regulator of G protein signaling 2	Nucleus	other
-2.651	11739796_a_at		RHBDF2	rhomboid 5 homolog 2	Cytoplasm	other
2.24	11731613_a_at		RHEBL1	RHEB like 1	Cytoplasm	enzyme
3.839	11717416_a_at		RHOU	ras homolog family member U	Cytoplasm	enzyme
2.407	11732436_at	D	RHOV	ras homolog family member V	Plasma Membrane	enzyme
2.531	11732437_at	D	RHOV	ras homolog family member V	Plasma Membrane	enzyme
2.754	11728014_at	D	RIMKLB	ribosomal modification protein rimK like family member B	Cytoplasm	enzyme
2.355	11728013_s_at	D	RIMKLB	ribosomal modification protein rimK like family member B	Cytoplasm	enzyme
-2.436	11723452_s_at		RIOK2	RIO kinase 2	Cytoplasm	kinase
2.466	11725950_s_at	D	RIOK3	RIO kinase 3	Cytoplasm	kinase
2.461	11725951_at	D	RIOK3	RIO kinase 3	Cytoplasm	kinase
2.569	11747125_a_at	D	RIOK3	RIO kinase 3	Cytoplasm	kinase
2.909	11749176_a_at	D	RIOK3	RIO kinase 3	Cytoplasm	kinase
-2.21	11724956_a_at		RIOX1	ribosomal oxygenase 1	Nucleus	enzyme
-2.358	11737939_a_at	D	RIPK1	receptor interacting serine/threonine kinase 1	Plasma Membrane	kinase	GSK2982772
-2.19	11737940_s_at	D	RIPK1	receptor interacting serine/threonine kinase 1	Plasma Membrane	kinase	GSK2982772
2.333	11725077_at		RIT1	Ras like without CAAX 1	Plasma Membrane	enzyme
2.303	11751446_a_at	D	RMND5A	required for meiotic nuclear division 5 homolog A	Nucleus	other
2.322	11743344_a_at	D	RMND5A	required for meiotic nuclear division 5 homolog A	Nucleus	other
2.511	11718988_s_at	D	RNASE4	ribonuclease A family member 4	Extracellular Space	enzyme
2.622	11741447_s_at	D	RNASE4	ribonuclease A family member 4	Extracellular Space	enzyme
-2.592	11735429_x_at		RNF135	ring finger protein 135	Cytoplasm	enzyme
2.537	11731082_at		RNF144B	ring finger protein 144B	Cytoplasm	enzyme
2.101	11745856_x_at		RNF145	ring finger protein 145	Other	other
-2.238	11758397_s_at		RNF170	ring finger protein 170	Other	other
-2.188	11754352_a_at		RNF213	ring finger protein 213	Cytoplasm	enzyme
-2.137	11723735_a_at		RNF216	ring finger protein 216	Cytoplasm	enzyme
2.023	11731326_a_at		RNF39	ring finger protein 39	Cytoplasm	other
-5.991	11758834_at	D	RNF43	ring finger protein 43	Plasma Membrane	enzyme
-2.161	11756284_x_at	D	RNF43	ring finger protein 43	Plasma Membrane	enzyme
-2.046	11720450_a_at	D	RNF43	ring finger protein 43	Plasma Membrane	enzyme
-2.206	11760630_at	D	RNF43	ring finger protein 43	Plasma Membrane	enzyme
-2.108	11728987_a_at		RNPC3	RNA binding region (RNP1, RRM) containing 3	Nucleus	other
4.29	11738115_at		ROR1	receptor tyrosine kinase like orphan receptor 1	Plasma Membrane	kinase	cirmtuzumab
-2.925	11733239_x_at	D	RPGRIP1L	RPGRIP1 like	Cytoplasm	other
-2.722	11733238_a_at	D	RPGRIP1L	RPGRIP1 like	Cytoplasm	other
-3.362	11763281_s_at		RPL23AP82	ribosomal protein L23a pseudogene 82	Other	other
-3.81	11719593_at		RPRD2	regulation of nuclear pre-mRNA domain containing 2	Nucleus	other
-2.736	11725714_a_at	D	RPS14	ribosomal protein S14	Cytoplasm	translation regulator
-2.074	11725715_x_at	D	RPS14	ribosomal protein S14	Cytoplasm	translation regulator
-2.595	11761933_at		RPS4X	ribosomal protein S4, X-linked	Cytoplasm	other
-2.081	11742811_at		RPS6KA3	ribosomal protein S6 kinase A3	Cytoplasm	kinase
-2.359	11722497_a_at	D	RPTOR	regulatory associated protein of MTOR complex 1	Cytoplasm	other
2.019	11745456_a_at	D	RPTOR	regulatory associated protein of MTOR complex 1	Cytoplasm	other
-2.622	11723684_a_at		RPUSD2	RNA pseudouridylate synthase domain containing 2	Other	enzyme
2.122	11717161_at		RRAS	RAS related	Cytoplasm	enzyme
2.013	11747107_x_at		RREB1	ras responsive element binding protein 1	Nucleus	transcription regulator
-2.21	11758219_x_at		RRM2	ribonucleotide reductase regulatory subunit M2	Nucleus	enzyme	cytarabine/fludarabine phosphate, GTI2040, bortezomib/cladribine/rituximab, gemcitabine/paclitaxel, cladribine/cytarabine/daunorubicin, gemcitabine/oxaliplatin, gemcitabine/vinorelbine, docetaxel/gemcitabine, docetaxel/gemcitabine/vincristine, cladribine/cytarabine/filgrastim, capecitabine/gemcitabine, gemcitabine/oxaliplatin/paclitaxel, cytarabine/filgrastim/fludarabine phosphate, cladribine/cyt…
-2.37	11749222_s_at		RRN3P2	RRN3 homolog, RNA polymerase I transcription factor pseudogene 2	Other	other
-4.376	11749256_a_at	D	RRP1	ribosomal RNA processing 1	Nucleus	other
-2.311	11756965_a_at	D	RRP1	ribosomal RNA processing 1	Nucleus	other
-2.122	11733905_x_at	D	RRP15	ribosomal RNA processing 15 homolog	Nucleus	other
-2.527	11733904_at	D	RRP15	ribosomal RNA processing 15 homolog	Nucleus	other
-2.463	11721195_s_at		RRP1B	ribosomal RNA processing 1B	Nucleus	transcription regulator
-2.215	11755702_x_at	D	RRP7A	ribosomal RNA processing 7 homolog A	Cytoplasm	other
-2.095	11720042_a_at	D	RRP7A	ribosomal RNA processing 7 homolog A	Cytoplasm	other
-2.372	11719810_at		RRS1	ribosome biogenesis regulator homolog	Nucleus	other
-2.553	11724550_at	D	RSBN1	round spermatid basic protein 1	Nucleus	other
-2.092	11758606_s_at	D	RSBN1	round spermatid basic protein 1	Nucleus	other
-2.307	11736010_at		RSL1D1	ribosomal L1 domain containing 1	Nucleus	other
2.194	11721441_x_at		RSRP1	arginine and serine rich protein 1	Other	other
2.061	11744737_a_at	D	RTKN2	rhotekin 2	Plasma Membrane	other
2.114	11759693_at	D	RTKN2	rhotekin 2	Plasma Membrane	other
-2.722	11728340_a_at		RTN4IP1	reticulon 4 interacting protein 1	Cytoplasm	enzyme
2.076	11754859_x_at		RUBCNL	RUN and cysteine rich domain containing beclin 1 interacting protein like	Other	other
-2.004	11720698_a_at		RUFY1	RUN and FYVE domain containing 1	Cytoplasm	transporter
-3.693	11728761_a_at	D	RUNX1	runt related transcription factor 1	Nucleus	transcription regulator
-3.575	11742191_a_at	D	RUNX1	runt related transcription factor 1	Nucleus	transcription regulator
3.261	11732933_a_at	D	RUNX1	runt related transcription factor 1	Nucleus	transcription regulator
-2.938	11747775_x_at	D	RUVBL1	RuvB like AAA ATPase 1	Nucleus	transcription regulator
-2.982	11715833_a_at	D	RUVBL1	RuvB like AAA ATPase 1	Nucleus	transcription regulator
-2.997	11715834_x_at	D	RUVBL1	RuvB like AAA ATPase 1	Nucleus	transcription regulator
-2.06	11730398_a_at	D	RUVBL2	RuvB like AAA ATPase 2	Nucleus	transcription regulator
-2.007	11756378_x_at	D	RUVBL2	RuvB like AAA ATPase 2	Nucleus	transcription regulator
-2.749	11742844_a_at		RXRA	retinoid X receptor alpha	Nucleus	ligand-dependent nuclear receptor	etretinate, daunorubicin/tretinoin, idarubicin/tretinoin, doxorubicin/tretinoin, bexarotene, acitretin, tretinoin, alitretinoin
2.968	11763522_a_at	D	RYR2	ryanodine receptor 2	Plasma Membrane	ion channel
2.245	11752915_a_at	D	RYR2	ryanodine receptor 2	Plasma Membrane	ion channel
2.182	11718779_at		S100A2	S100 calcium binding protein A2	Nucleus	other
3.798	11718347_a_at		S100P	S100 calcium binding protein P	Cytoplasm	other
-3.353	11724139_s_at		SACS	sacsin molecular chaperone	Plasma Membrane	other
-3.592	11727336_at		SAMD12	sterile alpha motif domain containing 12	Other	other
-2.099	11723854_at		SAMD9	sterile alpha motif domain containing 9	Cytoplasm	other
-2.084	11720377_s_at		SAP30L	SAP30 like	Nucleus	enzyme
2.072	11744142_a_at		SARS	seryl-tRNA synthetase	Cytoplasm	enzyme
2.072	11763704_a_at		SAT1	spermidine/spermine N1-acetyltransferase 1	Cytoplasm	enzyme
-2.198	11741725_a_at		SCAF4	SR-related CTD associated factor 4	Nucleus	other
2.591	11746765_x_at	D	SCEL	sciellin	Cytoplasm	other
2.671	11734853_x_at	D	SCEL	sciellin	Cytoplasm	other
2.96	11738827_a_at	D	SCEL	sciellin	Cytoplasm	other
2.359	11748044_a_at	D	SCEL	sciellin	Cytoplasm	other
2.24	11746764_a_at	D	SCEL	sciellin	Cytoplasm	other
-3.008	11734521_x_at		SCLT1	sodium channel and clathrin linker 1	Plasma Membrane	transporter
-4.979	11742095_a_at	D	SCLY	selenocysteine lyase	Cytoplasm	enzyme
-3.248	11742096_x_at	D	SCLY	selenocysteine lyase	Cytoplasm	enzyme
2.244	11749921_a_at		SDC4	syndecan 4	Plasma Membrane	other
2.412	11718932_a_at	D	SDCBP2	syndecan binding protein 2	Cytoplasm	other
2.482	11718933_s_at	D	SDCBP2	syndecan binding protein 2	Cytoplasm	other
3.15	11754879_a_at		SDR16C5	short chain dehydrogenase/reductase family 16C member 5	Cytoplasm	enzyme
2.276	11717754_a_at		SEC14L1	SEC14 like lipid binding 1	Cytoplasm	transporter
3.449	11759728_at		SEC24A	SEC24 homolog A, COPII coat complex component	Cytoplasm	transporter
-2.217	11718862_at		SEC63	SEC63 homolog, protein translocation regulator	Cytoplasm	transporter
-2.909	11717809_a_at		SELENON	selenoprotein N	Cytoplasm	other
-2.12	11719521_at		SEMA5A	semaphorin 5A	Plasma Membrane	transmembrane receptor
-2.144	11719101_at		SENP6	SUMO1/sentrin specific peptidase 6	Cytoplasm	peptidase
-2.011	11763313_at		SEPHS1	selenophosphate synthetase 1	Other	enzyme
2.855	11761453_at		SERAC1	serine active site containing 1	Extracellular Space	other
2.099	11720308_x_at	D	SERP1	stress associated endoplasmic reticulum protein 1	Cytoplasm	other
2.091	11720306_at	D	SERP1	stress associated endoplasmic reticulum protein 1	Cytoplasm	other
2.018	11720310_s_at	D	SERP1	stress associated endoplasmic reticulum protein 1	Cytoplasm	other
2.084	11720307_s_at	D	SERP1	stress associated endoplasmic reticulum protein 1	Cytoplasm	other
4.708	11716631_s_at		SERPINB2	serpin family B member 2	Extracellular Space	other
3.371	11749983_a_at		SERPINB5	serpin family B member 5	Extracellular Space	other
-2.248	11737626_a_at		SETD4	SET domain containing 4	Other	other
-2.365	11755343_s_at		SETMAR	SET domain and mariner transposase fusion gene	Nucleus	enzyme
-2.15	11742784_at		SETX	senataxin	Nucleus	enzyme
-2.125	11721073_a_at		SF3A1	splicing factor 3a subunit 1	Nucleus	other
-2.774	11722175_a_at		SF3B3	splicing factor 3b subunit 3	Nucleus	other
-6.968	11720474_a_at	D	SFPQ	splicing factor proline and glutamine rich	Nucleus	other
-6.415	11720475_x_at	D	SFPQ	splicing factor proline and glutamine rich	Nucleus	other
2.265	11717409_at		SH2B3	SH2B adaptor protein 3	Plasma Membrane	other
-2.88	11723123_at		SH3PXD2B	SH3 and PX domains 2B	Cytoplasm	other
-3.277	11763206_at		SH3RF2	SH3 domain containing ring finger 2	Extracellular Space	other
-2.529	11733969_a_at		SHMT1	serine hydroxymethyltransferase 1	Cytoplasm	enzyme	mimosine
-2.116	11721712_at	D	SHROOM3	shroom family member 3	Cytoplasm	other
-2.104	11721711_at	D	SHROOM3	shroom family member 3	Cytoplasm	other
-2.164	11716143_a_at	D	SIGMAR1	sigma non-opioid intracellular receptor 1	Plasma Membrane	transmembrane receptor	acetaminophen/pentazocine, dihydrocodeine, dextromethorphan/morphine, morphine/naltrexone, opipramol, dextromethorphan/quinidine, bupropion/naltrexone, naltrexone/oxycodone, bupropion/dextromethorphan, etorphine, SA 4503, hydromorphone, naltrexone, dextromethorphan, oxycodone, pentazocine, naloxone, SR 31747, brompheniramine/dextromethorphan/pseudoephedrine, chlorpheniramine/dextromethorphan/phen…
-2.346	11740062_a_at	D	SIGMAR1	sigma non-opioid intracellular receptor 1	Plasma Membrane	transmembrane receptor	acetaminophen/pentazocine, dihydrocodeine, dextromethorphan/morphine, morphine/naltrexone, opipramol, dextromethorphan/quinidine, bupropion/naltrexone, naltrexone/oxycodone, bupropion/dextromethorphan, etorphine, SA 4503, hydromorphone, naltrexone, dextromethorphan, oxycodone, pentazocine, naloxone, SR 31747, brompheniramine/dextromethorphan/pseudoephedrine, chlorpheniramine/dextromethorphan/phen…
-2.118	11755295_x_at	D	SIGMAR1	sigma non-opioid intracellular receptor 1	Plasma Membrane	transmembrane receptor	acetaminophen/pentazocine, dihydrocodeine, dextromethorphan/morphine, morphine/naltrexone, opipramol, dextromethorphan/quinidine, bupropion/naltrexone, naltrexone/oxycodone, bupropion/dextromethorphan, etorphine, SA 4503, hydromorphone, naltrexone, dextromethorphan, oxycodone, pentazocine, naloxone, SR 31747, brompheniramine/dextromethorphan/pseudoephedrine, chlorpheniramine/dextromethorphan/phen…
-2.067	11716142_x_at	D	SIGMAR1	sigma non-opioid intracellular receptor 1	Plasma Membrane	transmembrane receptor	acetaminophen/pentazocine, dihydrocodeine, dextromethorphan/morphine, morphine/naltrexone, opipramol, dextromethorphan/quinidine, bupropion/naltrexone, naltrexone/oxycodone, bupropion/dextromethorphan, etorphine, SA 4503, hydromorphone, naltrexone, dextromethorphan, oxycodone, pentazocine, naloxone, SR 31747, brompheniramine/dextromethorphan/pseudoephedrine, chlorpheniramine/dextromethorphan/phen…
-2.025	11753548_x_at	D	SIGMAR1	sigma non-opioid intracellular receptor 1	Plasma Membrane	transmembrane receptor	acetaminophen/pentazocine, dihydrocodeine, dextromethorphan/morphine, morphine/naltrexone, opipramol, dextromethorphan/quinidine, bupropion/naltrexone, naltrexone/oxycodone, bupropion/dextromethorphan, etorphine, SA 4503, hydromorphone, naltrexone, dextromethorphan, oxycodone, pentazocine, naloxone, SR 31747, brompheniramine/dextromethorphan/pseudoephedrine, chlorpheniramine/dextromethorphan/phen…
-2.26	11716141_a_at	D	SIGMAR1	sigma non-opioid intracellular receptor 1	Plasma Membrane	transmembrane receptor	acetaminophen/pentazocine, dihydrocodeine, dextromethorphan/morphine, morphine/naltrexone, opipramol, dextromethorphan/quinidine, bupropion/naltrexone, naltrexone/oxycodone, bupropion/dextromethorphan, etorphine, SA 4503, hydromorphone, naltrexone, dextromethorphan, oxycodone, pentazocine, naloxone, SR 31747, brompheniramine/dextromethorphan/pseudoephedrine, chlorpheniramine/dextromethorphan/phen…
-2.106	11749330_a_at	D	SIGMAR1	sigma non-opioid intracellular receptor 1	Plasma Membrane	transmembrane receptor	acetaminophen/pentazocine, dihydrocodeine, dextromethorphan/morphine, morphine/naltrexone, opipramol, dextromethorphan/quinidine, bupropion/naltrexone, naltrexone/oxycodone, bupropion/dextromethorphan, etorphine, SA 4503, hydromorphone, naltrexone, dextromethorphan, oxycodone, pentazocine, naloxone, SR 31747, brompheniramine/dextromethorphan/pseudoephedrine, chlorpheniramine/dextromethorphan/phen…
-2.112	11759062_s_at		SIK2	salt inducible kinase 2	Cytoplasm	kinase
-2.145	11740756_at		SIM2	single-minded family bHLH transcription factor 2	Nucleus	transcription regulator
-2.396	11758707_s_at		SIMC1	SUMO interacting motifs containing 1	Other	other
4.629	11744184_a_at	D	SIPA1L2	signal induced proliferation associated 1 like 2	Other	other
3.948	11757924_s_at	D	SIPA1L2	signal induced proliferation associated 1 like 2	Other	other
3.713	11744185_a_at	D	SIPA1L2	signal induced proliferation associated 1 like 2	Other	other
-2.074	11724134_a_at		SLC12A2	solute carrier family 12 member 2	Plasma Membrane	transporter	bumetanide, quinethazone
3.346	11724324_a_at	D	SLC12A6	solute carrier family 12 member 6	Plasma Membrane	transporter
3.483	11737894_a_at	D	SLC12A6	solute carrier family 12 member 6	Plasma Membrane	transporter
3.21	11757626_x_at	D	SLC16A4	solute carrier family 16 member 4	Plasma Membrane	transporter
3.138	11749024_x_at	D	SLC16A4	solute carrier family 16 member 4	Plasma Membrane	transporter
3.402	11749023_a_at	D	SLC16A4	solute carrier family 16 member 4	Plasma Membrane	transporter
3.297	11748004_a_at	D	SLC16A4	solute carrier family 16 member 4	Plasma Membrane	transporter
-2.43	11746270_a_at		SLC19A1	solute carrier family 19 member 1	Plasma Membrane	transporter
-2.568	11726252_a_at		SLC1A3	solute carrier family 1 member 3	Plasma Membrane	transporter	riluzole
3.063	11757680_a_at		SLC1A4	solute carrier family 1 member 4	Plasma Membrane	transporter	riluzole
2.286	11730110_a_at		SLC23A2	solute carrier family 23 member 2	Plasma Membrane	transporter
-2.062	11758534_s_at		SLC25A17	solute carrier family 25 member 17	Cytoplasm	transporter
2.548	11717497_at	D	SLC25A36	solute carrier family 25 member 36	Cytoplasm	transporter
2.817	11717498_a_at	D	SLC25A36	solute carrier family 25 member 36	Cytoplasm	transporter
2.718	11717499_at	D	SLC25A36	solute carrier family 25 member 36	Cytoplasm	transporter
-4.532	11759560_s_at	D	SLC25A37	solute carrier family 25 member 37	Cytoplasm	transporter
-4.035	11759559_at	D	SLC25A37	solute carrier family 25 member 37	Cytoplasm	transporter
2.482	11731128_x_at		SLC25A51	solute carrier family 25 member 51	Cytoplasm	other
-2.143	11744517_a_at		SLC2A10	solute carrier family 2 member 10	Plasma Membrane	transporter
2.279	11736555_s_at	D	SLC2A14	solute carrier family 2 member 14	Nucleus	transporter
2.22	11736556_s_at	D	SLC2A14	solute carrier family 2 member 14	Nucleus	transporter
2.004	11734657_s_at		SLC2A3	solute carrier family 2 member 3	Plasma Membrane	transporter
5.231	11726006_at		SLC30A1	solute carrier family 30 member 1	Plasma Membrane	transporter
-2.085	11741188_a_at		SLC30A6	solute carrier family 30 member 6	Cytoplasm	transporter
-2.079	11755882_a_at		SLC35B3	solute carrier family 35 member B3	Cytoplasm	transporter
-3.066	11724277_a_at		SLC35C1	solute carrier family 35 member C1	Cytoplasm	transporter
2.061	11732183_x_at		SLC35E4	solute carrier family 35 member E4	Other	other
3.015	11747515_a_at	D	SLC38A2	solute carrier family 38 member 2	Plasma Membrane	transporter
2.818	11738999_a_at	D	SLC38A2	solute carrier family 38 member 2	Plasma Membrane	transporter
-2.664	11744715_a_at		SLC38A6	solute carrier family 38 member 6	Plasma Membrane	transporter
-2.672	11754583_a_at		SLC38A7	solute carrier family 38 member 7	Plasma Membrane	transporter
-2.21	11720391_a_at		SLC39A10	solute carrier family 39 member 10	Extracellular Space	transporter
6.83	11745310_s_at	D	SLC3A1	solute carrier family 3 member 1	Plasma Membrane	transporter
4.069	11723948_s_at	D	SLC3A1	solute carrier family 3 member 1	Plasma Membrane	transporter
2.27	11741582_a_at	D	SLC3A2	solute carrier family 3 member 2	Plasma Membrane	transporter
2.283	11741149_x_at	D	SLC3A2	solute carrier family 3 member 2	Plasma Membrane	transporter
2.349	11733071_a_at	D	SLC3A2	solute carrier family 3 member 2	Plasma Membrane	transporter
2.305	11746697_a_at	D	SLC3A2	solute carrier family 3 member 2	Plasma Membrane	transporter
2.041	11754529_x_at	D	SLC3A2	solute carrier family 3 member 2	Plasma Membrane	transporter
2.237	11753434_a_at	D	SLC3A2	solute carrier family 3 member 2	Plasma Membrane	transporter
2.241	11753435_x_at	D	SLC3A2	solute carrier family 3 member 2	Plasma Membrane	transporter
2.739	11744921_a_at		SLC43A1	solute carrier family 43 member 1	Plasma Membrane	transporter
2.103	11719813_s_at		SLC48A1	solute carrier family 48 member 1	Cytoplasm	transporter
2.229	11731262_at		SLC4A5	solute carrier family 4 member 5	Plasma Membrane	transporter
3.532	11722411_a_at	D	SLC7A1	solute carrier family 7 member 1	Plasma Membrane	transporter
2.169	11722412_s_at	D	SLC7A1	solute carrier family 7 member 1	Plasma Membrane	transporter
4.144	11722414_at	D	SLC7A1	solute carrier family 7 member 1	Plasma Membrane	transporter
2.998	11721876_s_at	D	SLC7A11	solute carrier family 7 member 11	Plasma Membrane	transporter	(4S)-4-(3-(18F)fluoropropyl)-L-glutamate, N-acetyl-L-cysteine
3.396	11721875_at	D	SLC7A11	solute carrier family 7 member 11	Plasma Membrane	transporter	(4S)-4-(3-(18F)fluoropropyl)-L-glutamate, N-acetyl-L-cysteine
2.376	11744680_a_at	D	SLC7A11	solute carrier family 7 member 11	Plasma Membrane	transporter	(4S)-4-(3-(18F)fluoropropyl)-L-glutamate, N-acetyl-L-cysteine
2.251	11739061_at	D	SLC7A5	solute carrier family 7 member 5	Plasma Membrane	transporter
2.863	11739060_s_at	D	SLC7A5	solute carrier family 7 member 5	Plasma Membrane	transporter
-2.602	11721783_a_at		SLC9A8	solute carrier family 9 member A8	Cytoplasm	transporter
2.231	11761874_at		SLMAP	sarcolemma associated protein	Plasma Membrane	other
3.093	11716033_at		SLPI	secretory leukocyte peptidase inhibitor	Cytoplasm	other
2.28	11718265_a_at		SMAD3	SMAD family member 3	Nucleus	transcription regulator
-2.343	11730338_a_at		SMAD6	SMAD family member 6	Nucleus	transcription regulator
-2.055	11718772_at		SMARCE1	SWI/SNF related, matrix associated, actin dependent regulator of chromatin, subfamily e, member 1	Nucleus	transcription regulator
-2.356	11719758_a_at	D	SMCR8	Smith-Magenis syndrome chromosome region, candidate 8	Nucleus	other
-2.356	11749124_a_at	D	SMCR8	Smith-Magenis syndrome chromosome region, candidate 8	Nucleus	other
-2.223	11720182_at		SMG8	SMG8, nonsense mediated mRNA decay factor	Cytoplasm	enzyme
2.758	11756475_a_at		SMIM29	small integral membrane protein 29	Other	other
2.103	11755705_a_at	D	SMIM5	small integral membrane protein 5	Other	other
2.04	11754382_a_at	D	SMIM5	small integral membrane protein 5	Other	other
2.19	11754500_at	D	SMIM6	small integral membrane protein 6	Other	other
2.3	11757097_s_at	D	SMIM6	small integral membrane protein 6	Other	other
2.23	11754501_s_at	D	SMIM6	small integral membrane protein 6	Other	other
2.235	11741507_a_at		SMOX	spermine oxidase	Cytoplasm	enzyme
2.805	11763897_at		SNORA77	small nucleolar RNA, H/ACA box 77	Other	other
-2.584	11724204_s_at	D	SNRPD1	small nuclear ribonucleoprotein D1 polypeptide	Nucleus	other
-2.379	11724203_at	D	SNRPD1	small nuclear ribonucleoprotein D1 polypeptide	Nucleus	other
2.159	11763188_a_at		SNX5	sorting nexin 5	Cytoplasm	transporter
3.633	11724014_a_at	D	SOAT1	sterol O-acyltransferase 1	Cytoplasm	enzyme	pactimibe, ezetimibe/fluvastatin, atorvastatin/ezetimibe, ezetimibe/rosuvastatin, ezetimibe/fenofibrate, ezetimibe/simvastatin, ezetimibe, hesperetin
2.457	11745276_a_at	D	SOAT1	sterol O-acyltransferase 1	Cytoplasm	enzyme	pactimibe, ezetimibe/fluvastatin, atorvastatin/ezetimibe, ezetimibe/rosuvastatin, ezetimibe/fenofibrate, ezetimibe/simvastatin, ezetimibe, hesperetin
2.861	11724013_a_at	D	SOAT1	sterol O-acyltransferase 1	Cytoplasm	enzyme	pactimibe, ezetimibe/fluvastatin, atorvastatin/ezetimibe, ezetimibe/rosuvastatin, ezetimibe/fenofibrate, ezetimibe/simvastatin, ezetimibe, hesperetin
2.202	11737146_a_at		SOCS1	suppressor of cytokine signaling 1	Cytoplasm	other
-2.027	11751612_a_at		SOCS2	suppressor of cytokine signaling 2	Cytoplasm	other
-2.186	11736895_s_at		SOCS4	suppressor of cytokine signaling 4	Cytoplasm	other
-2.4	11754451_a_at		SON	SON DNA binding protein	Nucleus	other
-2.198	11759663_x_at		SP100	SP100 nuclear antigen	Nucleus	transcription regulator
-2.87	11730036_at		SP5	Sp5 transcription factor	Nucleus	other
2.007	11719222_at		SPINK1	serine peptidase inhibitor, Kazal type 1	Extracellular Space	other
2.036	11730911_at		SPRR1A	small proline rich protein 1A	Plasma Membrane	other
12.089	11729265_at	D	SPRR2D	small proline rich protein 2D	Cytoplasm	other
11.589	11729266_x_at	D	SPRR2D	small proline rich protein 2D	Cytoplasm	other
-2.023	11729675_a_at		SPRTN	SprT-like N-terminal domain	Nucleus	other
2.034	11725437_x_at		SPRYD7	SPRY domain containing 7	Other	other
2.563	11760403_at		SPTAN1	spectrin alpha, non-erythrocytic 1	Plasma Membrane	other
3.765	11758629_s_at	D	SPTBN1	spectrin beta, non-erythrocytic 1	Plasma Membrane	other
3.908	11722690_at	D	SPTBN1	spectrin beta, non-erythrocytic 1	Plasma Membrane	other
-2.054	11749518_a_at	D	SRD5A1	steroid 5 alpha-reductase 1	Cytoplasm	enzyme	dutasteride/tamsulosin, 5-alpha-reductase inhibitor, ethinyl estradiol/levonorgestrel, estradiol/levonorgestrel, levonorgestrel, finasteride, dutasteride
-2.087	11749267_a_at	D	SRD5A1	steroid 5 alpha-reductase 1	Cytoplasm	enzyme	dutasteride/tamsulosin, 5-alpha-reductase inhibitor, ethinyl estradiol/levonorgestrel, estradiol/levonorgestrel, levonorgestrel, finasteride, dutasteride
-4.038	11719438_at	D	SRGAP2	SLIT-ROBO Rho GTPase activating protein 2	Cytoplasm	other
2.184	11722940_a_at	D	SRGAP2	SLIT-ROBO Rho GTPase activating protein 2	Cytoplasm	other
-2.098	11719440_at	D	SRGAP2	SLIT-ROBO Rho GTPase activating protein 2	Cytoplasm	other
-2.082	11718852_a_at		SRPK1	SRSF protein kinase 1	Nucleus	kinase
-3.814	11747684_a_at		SRSF1	serine and arginine rich splicing factor 1	Nucleus	other
-2.617	11734933_s_at		SRSF2	serine and arginine rich splicing factor 2	Nucleus	transcription regulator
-4.681	11753649_s_at	D	SRSF3	serine and arginine rich splicing factor 3	Nucleus	other
-4.804	11753650_x_at	D	SRSF3	serine and arginine rich splicing factor 3	Nucleus	other
-3.697	11755128_s_at	D	SRSF3	serine and arginine rich splicing factor 3	Nucleus	other
-5.131	11723039_x_at	D	SRSF3	serine and arginine rich splicing factor 3	Nucleus	other
-4.825	11757962_s_at	D	SRSF3	serine and arginine rich splicing factor 3	Nucleus	other
2.394	11760242_a_at		SRSF5	serine and arginine rich splicing factor 5	Nucleus	other
-2.798	11722351_at		SRSF8	serine and arginine rich splicing factor 8	Nucleus	other
2.119	11716950_s_at		SRXN1	sulfiredoxin 1	Cytoplasm	enzyme
-3.339	11750014_x_at	D	SSBP1	single stranded DNA binding protein 1	Cytoplasm	other
-3.334	11728760_a_at	D	SSBP1	single stranded DNA binding protein 1	Cytoplasm	other
-3.336	11754319_at	D	SSH1	slingshot protein phosphatase 1	Cytoplasm	phosphatase
2.008	11745277_a_at	D	SSH1	slingshot protein phosphatase 1	Cytoplasm	phosphatase
-2.524	11745541_a_at	D	SSU72	SSU72 homolog, RNA polymerase II CTD phosphatase	Other	phosphatase
-2.582	11741214_x_at	D	SSU72	SSU72 homolog, RNA polymerase II CTD phosphatase	Other	phosphatase
-2.685	11741213_a_at	D	SSU72	SSU72 homolog, RNA polymerase II CTD phosphatase	Other	phosphatase
2.099	11753914_a_at	D	SSX2IP	SSX family member 2 interacting protein	Plasma Membrane	other
2.116	11738142_a_at	D	SSX2IP	SSX family member 2 interacting protein	Plasma Membrane	other
2.472	11738144_a_at	D	SSX2IP	SSX family member 2 interacting protein	Plasma Membrane	other
-2.823	11744313_a_at		ST20	suppressor of tumorigenicity 20	Other	other
-2.218	11728769_at	D	ST6GALNAC3	ST6 N-acetylgalactosaminide alpha-2,6-sialyltransferase 3	Cytoplasm	enzyme
-2.047	11753318_a_at	D	ST6GALNAC3	ST6 N-acetylgalactosaminide alpha-2,6-sialyltransferase 3	Cytoplasm	enzyme
-2.049	11759484_s_at		STAG1	stromal antigen 1	Nucleus	transcription regulator
-2.847	11715664_a_at	D	STARD7	StAR related lipid transfer domain containing 7	Cytoplasm	other
-3.426	200028_PM_s_at	D	STARD7	StAR related lipid transfer domain containing 7	Cytoplasm	other
-3.428	11715663_a_at	D	STARD7	StAR related lipid transfer domain containing 7	Cytoplasm	other
-4.032	11722678_a_at	D	STEAP3	STEAP3 metalloreductase	Cytoplasm	transporter
-2.655	11722677_a_at	D	STEAP3	STEAP3 metalloreductase	Cytoplasm	transporter
-3.14	11752403_a_at	D	STEAP3	STEAP3 metalloreductase	Cytoplasm	transporter
3.417	11726040_at	D	STK17B	serine/threonine kinase 17b	Nucleus	kinase
2.716	11726042_a_at	D	STK17B	serine/threonine kinase 17b	Nucleus	kinase
-2.31	11716485_at		STK38	serine/threonine kinase 38	Nucleus	kinase
2.107	11760475_at		STK4	serine/threonine kinase 4	Cytoplasm	kinase
2.747	11754293_a_at		STK40	serine/threonine kinase 40	Cytoplasm	kinase
-2.264	11716055_s_at		STMN3	stathmin 3	Nucleus	other
-2.401	11733035_at		STMP1	short transmembrane mitochondrial protein 1	Other	other
9.327	11720604_x_at	D	STOM	stomatin	Plasma Membrane	other
4.483	11749061_x_at	D	STOM	stomatin	Plasma Membrane	other
5.627	11715792_a_at	D	STOM	stomatin	Plasma Membrane	other
4.264	11749252_a_at	D	STOM	stomatin	Plasma Membrane	other
5.45	11720603_a_at	D	STOM	stomatin	Plasma Membrane	other
-2.86	11754151_a_at	D	STXBP5	syntaxin binding protein 5	Plasma Membrane	other
-2.222	11739642_a_at	D	STXBP5	syntaxin binding protein 5	Plasma Membrane	other
-2.02	11759519_a_at		SUCLA2	succinate-CoA ligase ADP-forming beta subunit	Cytoplasm	enzyme
2.752	11754001_a_at		SUN3	Sad1 and UNC84 domain containing 3	Nucleus	other
-2.14	11730376_at		SURF2	surfeit 2	Nucleus	other
2.123	11723019_at		SUSD2	sushi domain containing 2	Extracellular Space	other
3.185	11759784_at		SVIL	supervillin	Plasma Membrane	other
2.762	11721430_a_at		SYBU	syntabulin	Cytoplasm	other
-2.529	11754925_a_at	D	SYK	spleen associated tyrosine kinase	Cytoplasm	kinase	R-348, fostamatinib, cerdulatinib, TAK-659, entospletinib, HMPL-523, GSK2646264, GS-9876
-2.247	11719718_a_at	D	SYK	spleen associated tyrosine kinase	Cytoplasm	kinase	R-348, fostamatinib, cerdulatinib, TAK-659, entospletinib, HMPL-523, GSK2646264, GS-9876
-2.155	11746119_s_at		SYNCRIP	synaptotagmin binding cytoplasmic RNA interacting protein	Nucleus	other	supinoxin
3.505	11745279_a_at	D	SYNJ1	synaptojanin 1	Cytoplasm	phosphatase
2.232	11723867_a_at	D	SYNJ1	synaptojanin 1	Cytoplasm	phosphatase
-2.508	11726472_at		TAF5L	TATA-box binding protein associated factor 5 like	Nucleus	transcription regulator
-2.16	11761676_a_at	D	TAMM41	TAM41 mitochondrial translocator assembly and maintenance homolog	Cytoplasm	enzyme
-2.116	11753234_a_at	D	TAMM41	TAM41 mitochondrial translocator assembly and maintenance homolog	Cytoplasm	enzyme
-2.018	200020_PM_at		TARDBP	TAR DNA binding protein	Nucleus	transcription regulator
-2.636	11725090_at		TASP1	taspase 1	Nucleus	peptidase
-2.026	11720224_a_at		TBC1D1	TBC1 domain family member 1	Nucleus	other
3.727	11751236_a_at		TBC1D14	TBC1 domain family member 14	Extracellular Space	other
2.591	11723525_at	D	TBC1D8	TBC1 domain family member 8	Plasma Membrane	other
2.021	11760497_at	D	TBC1D8	TBC1 domain family member 8	Plasma Membrane	other
-2.063	11718709_a_at		TBC1D9B	TBC1 domain family member 9B	Other	other
-2.105	11749261_a_at		TBCE	tubulin folding cofactor E	Cytoplasm	other
-2.032	11717625_a_at		TBL2	transducin beta like 2	Plasma Membrane	other
-2.047	11722026_a_at		TBL3	transducin beta like 3	Cytoplasm	peptidase
-2.103	11734700_a_at		TBRG4	transforming growth factor beta regulator 4	Cytoplasm	other
-2.014	11739207_x_at		TCAF1	TRPM8 channel associated factor 1	Plasma Membrane	other
-2.419	11745230_a_at		TCAIM	T cell activation inhibitor, mitochondrial	Cytoplasm	other
-2.142	11741773_x_at		TCEA2	transcription elongation factor A2	Nucleus	transcription regulator
-3.612	11724239_at	D	TCF4	transcription factor 4	Nucleus	transcription regulator
-3.102	11724244_s_at	D	TCF4	transcription factor 4	Nucleus	transcription regulator
-2.184	11724242_s_at	D	TCF4	transcription factor 4	Nucleus	transcription regulator
-2.186	11724243_at	D	TCF4	transcription factor 4	Nucleus	transcription regulator
-2.239	11763309_at	D	TCF4	transcription factor 4	Nucleus	transcription regulator
2.254	11726124_at		TCN1	transcobalamin 1	Cytoplasm	transporter
8.923	11737373_at		TCP11L2	t-complex 11 like 2	Other	other
-2.338	11740851_a_at		TCTN3	tectonic family member 3	Cytoplasm	other
-2.118	11755502_x_at		TECR	trans-2,3-enoyl-CoA reductase	Plasma Membrane	enzyme
-2.744	11727984_at	D	TENM3	teneurin transmembrane protein 3	Plasma Membrane	other
-2.772	11727986_at	D	TENM3	teneurin transmembrane protein 3	Plasma Membrane	other
-2.405	11730306_at		TERF2	telomeric repeat binding factor 2	Nucleus	other
3.31	11761009_a_at		TES	testin LIM domain protein	Plasma Membrane	other
-2.209	11726932_a_at		TET1	tet methylcytosine dioxygenase 1	Nucleus	enzyme
3.141	11737662_a_at		TET2	tet methylcytosine dioxygenase 2	Nucleus	enzyme
-2.614	11724764_s_at	D	TFCP2	transcription factor CP2	Nucleus	transcription regulator
-2.858	11752543_a_at	D	TFCP2	transcription factor CP2	Nucleus	transcription regulator
-2.302	11758919_x_at	D	TFCP2	transcription factor CP2	Nucleus	transcription regulator
3.407	11726812_a_at		TFF1	trefoil factor 1	Extracellular Space	other
-2.124	11715477_at	D	TFRC	transferrin receptor	Plasma Membrane	transporter	CALAA-01
-2.039	11756156_s_at	D	TFRC	transferrin receptor	Plasma Membrane	transporter	CALAA-01
-6.005	11718399_s_at		TGM2	transglutaminase 2	Cytoplasm	enzyme
-2.041	11761194_at		TGOLN2	trans-golgi network protein 2	Cytoplasm	other
3.213	11721093_a_at	D	THBS1	thrombospondin 1	Extracellular Space	other
3.014	11721090_at	D	THBS1	thrombospondin 1	Extracellular Space	other
3.054	11721092_a_at	D	THBS1	thrombospondin 1	Extracellular Space	other
-4.283	11743092_at		THEM4	thioesterase superfamily member 4	Plasma Membrane	enzyme
-2.167	11724862_at		THNSL1	threonine synthase like 1	Nucleus	kinase
-2.108	11717773_a_at		THRA	thyroid hormone receptor, alpha	Nucleus	ligand-dependent nuclear receptor	3,5-diiodothyropropionic acid, denosumab/levothyroxine, amiodarone, levothyroxine, dextrothyroxine, L-triiodothyronine
-2.004	11736272_a_at		THUMPD3	THUMP domain containing 3	Other	other
2.839	11732415_s_at		TIAM1	T cell lymphoma invasion and metastasis 1	Cytoplasm	other
-2.151	11758448_s_at	D	TICAM2	toll like receptor adaptor molecule 2	Plasma Membrane	other
-2.068	11730553_a_at	D	TICAM2	toll like receptor adaptor molecule 2	Plasma Membrane	other
-2.086	11745544_a_at	D	TICAM2	toll like receptor adaptor molecule 2	Plasma Membrane	other
-4.966	11719731_at		TIGAR	TP53 induced glycolysis regulatory phosphatase	Cytoplasm	enzyme
-2.039	11726453_at		TIGD5	tigger transposable element derived 5	Other	other
-2.019	11757443_s_at		TIMM21	translocase of inner mitochondrial membrane 21	Cytoplasm	other
2.241	11717399_a_at	D	TIPARP	TCDD inducible poly(ADP-ribose) polymerase	Nucleus	enzyme
2.249	11755700_a_at	D	TIPARP	TCDD inducible poly(ADP-ribose) polymerase	Nucleus	enzyme
2.36	11763304_at		TJP2	tight junction protein 2	Plasma Membrane	kinase
2.194	11726665_a_at		TLE3	transducin like enhancer of split 3	Nucleus	other
-2.327	11743197_at	D	TLR4	toll like receptor 4	Plasma Membrane	transmembrane receptor	eritoran, resatorvid, OM 174 lipid
-2.227	11747518_a_at	D	TLR4	toll like receptor 4	Plasma Membrane	transmembrane receptor	eritoran, resatorvid, OM 174 lipid
-2.188	11718599_x_at		TM2D2	TM2 domain containing 2	Extracellular Space	other
2.009	11753129_a_at		TM4SF1	transmembrane 4 L six family member 1	Plasma Membrane	other
-2.332	11735431_x_at		TMBIM4	transmembrane BAX inhibitor motif containing 4	Nucleus	other
-3.465	11721585_a_at	D	TMCC1	transmembrane and coiled-coil domain family 1	Cytoplasm	other
-3.494	11740096_a_at	D	TMCC1	transmembrane and coiled-coil domain family 1	Cytoplasm	other
-2.414	11724356_a_at	D	TMEM177	transmembrane protein 177	Cytoplasm	other
-2.117	11753335_a_at	D	TMEM177	transmembrane protein 177	Cytoplasm	other
-2.696	11721544_at		TMEM186	transmembrane protein 186	Cytoplasm	other
-2.594	11756938_a_at	D	TMEM199	transmembrane protein 199	Cytoplasm	other
-2.083	11742824_a_at	D	TMEM199	transmembrane protein 199	Cytoplasm	other
-3.532	11753774_a_at		TMEM203	transmembrane protein 203	Cytoplasm	other
2.126	11718673_at		TMEM245	transmembrane protein 245	Other	other
-2.109	11717363_a_at		TMEM250	transmembrane protein 250	Nucleus	other
2.439	11759567_at		TMEM265	transmembrane protein 265	Other	other
2.333	11758119_s_at	D	TMEM41B	transmembrane protein 41B	Other	other
2.294	11726381_a_at	D	TMEM41B	transmembrane protein 41B	Other	other
2.234	11745756_a_at	D	TMEM41B	transmembrane protein 41B	Other	other
2.079	11743096_at	D	TMEM65	transmembrane protein 65	Cytoplasm	other
2.157	11743095_at	D	TMEM65	transmembrane protein 65	Cytoplasm	other
2.175	11731472_a_at		TMEM70	transmembrane protein 70	Cytoplasm	other
4.096	11723541_at	D	TMEM80	transmembrane protein 80	Other	other
6.2	11723540_a_at	D	TMEM80	transmembrane protein 80	Other	other
-2.166	11731919_a_at	D	TMPO	thymopoietin	Nucleus	other
-2.016	11763585_s_at	D	TMPO	thymopoietin	Nucleus	other
-2.384	11727661_a_at		TMPRSS13	transmembrane protease, serine 13	Other	peptidase
2.914	11718940_a_at	D	TNFAIP3	TNF alpha induced protein 3	Nucleus	enzyme
2.323	11718939_s_at	D	TNFAIP3	TNF alpha induced protein 3	Nucleus	enzyme
2.118	11760872_at		TNFRSF1A	TNF receptor superfamily member 1A	Plasma Membrane	transmembrane receptor	GSK2862277
3.913	11736958_at	D	TNFSF15	TNF superfamily member 15	Extracellular Space	cytokine
3.298	11736959_a_at	D	TNFSF15	TNF superfamily member 15	Extracellular Space	cytokine
2.397	11735140_at		TNFSF9	TNF superfamily member 9	Plasma Membrane	cytokine
2.762	11751507_a_at		TNS3	tensin 3	Plasma Membrane	phosphatase
-2.867	11724152_a_at		TNS4	tensin 4	Cytoplasm	other
-2.369	11758402_s_at	D	TOGARAM1	TOG array regulator of axonemal microtubules 1	Extracellular Space	other
-2.292	11755425_a_at	D	TOGARAM1	TOG array regulator of axonemal microtubules 1	Extracellular Space	other
-2.752	11718718_a_at		TOM1L2	target of myb1 like 2 membrane trafficking protein	Cytoplasm	transporter
-2.264	11751070_x_at		TOMM40	translocase of outer mitochondrial membrane 40	Cytoplasm	ion channel
2.278	11730961_a_at		TPM1	tropomyosin 1	Cytoplasm	other
-3.328	11715666_a_at		TPM3	tropomyosin 3	Cytoplasm	other	AZD-7451
-2.667	11757469_s_at		TPP1	tripeptidyl peptidase 1	Cytoplasm	peptidase
-2.451	11758658_s_at		TRANK1	tetratricopeptide repeat and ankyrin repeat containing 1	Nucleus	transcription regulator
-2.192	11731641_s_at		TRAPPC10	trafficking protein particle complex 10	Cytoplasm	transporter
-2.44	11754345_a_at		TRAPPC12	trafficking protein particle complex 12	Nucleus	other
3.623	11716049_a_at		TRIB1	tribbles pseudokinase 1	Cytoplasm	kinase
3.105	11719811_a_at		TRIB3	tribbles pseudokinase 3	Nucleus	kinase
-2.342	11724022_a_at		TRIM13	tripartite motif containing 13	Cytoplasm	enzyme
-3.632	11725413_x_at	D	TRIM14	tripartite motif containing 14	Cytoplasm	other
-2.47	11725412_s_at	D	TRIM14	tripartite motif containing 14	Cytoplasm	other
3.95	11733885_a_at		TRIM25	tripartite motif containing 25	Cytoplasm	transcription regulator
-2.09	11717335_at		TRIM27	tripartite motif containing 27	Nucleus	transcription regulator
3.585	11720032_a_at	D	TRIM29	tripartite motif containing 29	Cytoplasm	transcription regulator
3.287	11756770_x_at	D	TRIM29	tripartite motif containing 29	Cytoplasm	transcription regulator
2.832	11746730_a_at	D	TRIM29	tripartite motif containing 29	Cytoplasm	transcription regulator
2.134	11746731_x_at	D	TRIM29	tripartite motif containing 29	Cytoplasm	transcription regulator
2.182	11720033_s_at	D	TRIM29	tripartite motif containing 29	Cytoplasm	transcription regulator
3.79	11736582_a_at	D	TRIM36	tripartite motif containing 36	Cytoplasm	enzyme
2.555	11736583_a_at	D	TRIM36	tripartite motif containing 36	Cytoplasm	enzyme
2.529	11759631_at	D	TRIO	trio Rho guanine nucleotide exchange factor	Cytoplasm	kinase
2.429	11744590_a_at	D	TRIO	trio Rho guanine nucleotide exchange factor	Cytoplasm	kinase
2.085	11724261_a_at	D	TRIO	trio Rho guanine nucleotide exchange factor	Cytoplasm	kinase
-2.807	11756388_s_at	D	TRMT10C	tRNA methyltransferase 10C, mitochondrial RNase P subunit	Cytoplasm	enzyme
-2.507	11758210_s_at	D	TRMT10C	tRNA methyltransferase 10C, mitochondrial RNase P subunit	Cytoplasm	enzyme
-2.183	11723036_at		TRMT12	tRNA methyltransferase 12 homolog	Other	other
-2.095	11746421_a_at		TRMT13	tRNA methyltransferase 13 homolog	Other	other
-2.035	11758288_s_at		TRMT1L	tRNA methyltransferase 1 like	Other	enzyme
-2.702	11756472_x_at	D	TRMT61B	tRNA methyltransferase 61B	Cytoplasm	enzyme
-3.346	11723475_a_at	D	TRMT61B	tRNA methyltransferase 61B	Cytoplasm	enzyme
-2.243	11722543_at		TRPC1	transient receptor potential cation channel subfamily C member 1	Plasma Membrane	ion channel
-3.533	11718820_at		TSC1	TSC complex subunit 1	Cytoplasm	other
2.253	11758446_s_at		TSC22D1	TSC22 domain family member 1	Nucleus	transcription regulator
-4.514	11742936_a_at	D	TSEN2	tRNA splicing endonuclease subunit 2	Cytoplasm	enzyme
-2.369	11740282_a_at	D	TSEN2	tRNA splicing endonuclease subunit 2	Cytoplasm	enzyme
-3.764	11718512_x_at	D	TSPAN14	tetraspanin 14	Plasma Membrane	other
-3.521	11718513_x_at	D	TSPAN14	tetraspanin 14	Plasma Membrane	other
2.387	11749969_a_at		TSPAN5	tetraspanin 5	Plasma Membrane	other
2.266	11745419_a_at		TTBK2	tau tubulin kinase 2	Cytoplasm	kinase
-2.053	11718142_a_at		TTC27	tetratricopeptide repeat domain 27	Other	other
-2.118	11756166_a_at		TTC32	tetratricopeptide repeat domain 32	Other	other
3.129	11727513_at		TTC9	tetratricopeptide repeat domain 9	Extracellular Space	other
-2.061	11742907_at		TTLL5	tubulin tyrosine ligase like 5	Cytoplasm	enzyme
2.862	11720059_a_at	D	TTYH1	tweety family member 1	Plasma Membrane	ion channel
2.61	11751161_a_at	D	TTYH1	tweety family member 1	Plasma Membrane	ion channel
2.243	11745477_x_at	D	TTYH1	tweety family member 1	Plasma Membrane	ion channel
2.185	11716459_at	D	TUBA4A	tubulin alpha 4a	Cytoplasm	other	epothilone B, colchicine/probenecid, larotaxel, eribulin, davunetide, vintafolide, milataxel, cevipabulin, cabazitaxel, gemcitabine/paclitaxel, docetaxel/prednisone, capecitabine/docetaxel, paclitaxel/trastuzumab, cabazitaxel/prednisone, cyclophosphamide/prednisone/vincristine, docetaxel/hydrocortisone, cyclophosphamide/docetaxel, gemcitabine/vinorelbine, cyclophosphamide/daunorubicin/imatinib/pr…
2.317	11716460_x_at	D	TUBA4A	tubulin alpha 4a	Cytoplasm	other	epothilone B, colchicine/probenecid, larotaxel, eribulin, davunetide, vintafolide, milataxel, cevipabulin, cabazitaxel, gemcitabine/paclitaxel, docetaxel/prednisone, capecitabine/docetaxel, paclitaxel/trastuzumab, cabazitaxel/prednisone, cyclophosphamide/prednisone/vincristine, docetaxel/hydrocortisone, cyclophosphamide/docetaxel, gemcitabine/vinorelbine, cyclophosphamide/daunorubicin/imatinib/pr…
-2.656	11724732_s_at	D	TUBB	tubulin beta class I	Cytoplasm	other	ixabepilone
-2.701	11752877_x_at	D	TUBB	tubulin beta class I	Cytoplasm	other	ixabepilone
-2.533	11747999_a_at	D	TUBD1	tubulin delta 1	Cytoplasm	other	epothilone B, colchicine/probenecid, larotaxel, eribulin, davunetide, vintafolide, milataxel, cevipabulin, gemcitabine/paclitaxel, docetaxel/prednisone, capecitabine/docetaxel, paclitaxel/trastuzumab, cyclophosphamide/prednisone/vincristine, docetaxel/hydrocortisone, cyclophosphamide/docetaxel, gemcitabine/vinorelbine, cyclophosphamide/daunorubicin/imatinib/prednisone/vincristine, cyclophosphamid…
-2.123	11745587_x_at	D	TUBD1	tubulin delta 1	Cytoplasm	other	epothilone B, colchicine/probenecid, larotaxel, eribulin, davunetide, vintafolide, milataxel, cevipabulin, gemcitabine/paclitaxel, docetaxel/prednisone, capecitabine/docetaxel, paclitaxel/trastuzumab, cyclophosphamide/prednisone/vincristine, docetaxel/hydrocortisone, cyclophosphamide/docetaxel, gemcitabine/vinorelbine, cyclophosphamide/daunorubicin/imatinib/prednisone/vincristine, cyclophosphamid…
3.663	11732219_a_at		TUBE1	tubulin epsilon 1	Cytoplasm	other	epothilone B, colchicine/probenecid, larotaxel, eribulin, davunetide, vintafolide, milataxel, cevipabulin, gemcitabine/paclitaxel, docetaxel/prednisone, capecitabine/docetaxel, paclitaxel/trastuzumab, cyclophosphamide/prednisone/vincristine, docetaxel/hydrocortisone, cyclophosphamide/docetaxel, gemcitabine/vinorelbine, cyclophosphamide/daunorubicin/imatinib/prednisone/vincristine, cyclophosphamid…
-4.549	11721882_s_at	D	TUBGCP3	tubulin gamma complex associated protein 3	Cytoplasm	other
-3.065	11721881_at	D	TUBGCP3	tubulin gamma complex associated protein 3	Cytoplasm	other
-3.247	11721883_at	D	TUBGCP3	tubulin gamma complex associated protein 3	Cytoplasm	other
-2.589	11744925_a_at	D	TUBGCP3	tubulin gamma complex associated protein 3	Cytoplasm	other
-2.262	11721884_s_at	D	TUBGCP3	tubulin gamma complex associated protein 3	Cytoplasm	other
-2.105	11735121_at		TUBGCP4	tubulin gamma complex associated protein 4	Cytoplasm	other
2.165	11751666_a_at		TUFT1	tuftelin 1	Cytoplasm	other
2.16	11750748_a_at		TULP4	tubby like protein 4	Cytoplasm	transcription regulator
-2.374	11756456_a_at	D	TWNK	twinkle mtDNA helicase	Cytoplasm	enzyme
-2.203	11748087_a_at	D	TWNK	twinkle mtDNA helicase	Cytoplasm	enzyme
2.044	11715650_a_at		TXNRD1	thioredoxin reductase 1	Cytoplasm	enzyme	arsenic trioxide/tretinoin, arsenic trioxide/daunorubicin/tretinoin, arsenic trioxide/gemtuzumab ozogamicin/tretinoin, arsenic trioxide/idarubicin/tretinoin, ethaselen, arsenic trioxide/cytarabine/methotrexate, arsenic trioxide
-2.152	11717696_a_at		TYSND1	trypsin domain containing 1	Cytoplasm	peptidase
-2.555	11739265_at		TYW3	tRNA-yW synthesizing protein 3 homolog	Other	other
-2.135	11743562_a_at		U2SURP	U2 snRNP associated SURP domain containing	Nucleus	other
2.001	11725045_a_at		UAP1	UDP-N-acetylglucosamine pyrophosphorylase 1	Nucleus	enzyme
3.375	11727815_at		UBASH3B	ubiquitin associated and SH3 domain containing B	Other	enzyme
-2.049	11740529_s_at		UBE2K	ubiquitin conjugating enzyme E2 K	Cytoplasm	transcription regulator
-2.179	11753695_s_at	D	UBE2N	ubiquitin conjugating enzyme E2 N	Cytoplasm	enzyme
-2.18	11718483_s_at	D	UBE2N	ubiquitin conjugating enzyme E2 N	Cytoplasm	enzyme
-2.455	11718482_at	D	UBE2N	ubiquitin conjugating enzyme E2 N	Cytoplasm	enzyme
-2.297	11729304_a_at		UBE3B	ubiquitin protein ligase E3B	Extracellular Space	enzyme
-2.783	11722029_a_at	D	UBE3C	ubiquitin protein ligase E3C	Nucleus	enzyme
-2.155	11722030_a_at	D	UBE3C	ubiquitin protein ligase E3C	Nucleus	enzyme
-2.832	11754207_a_at		UBE3D	ubiquitin protein ligase E3D	Other	other
2.1	11719283_a_at		UBR7	ubiquitin protein ligase E3 component n-recognin 7 (putative)	Other	enzyme
2.001	11725385_at		UGCG	UDP-glucose ceramide glucosyltransferase	Cytoplasm	enzyme	eliglustat, N-butyldeoxygalactonojirimycin, N-butyldeoxynojirimycin
2.485	11726551_s_at	D	ULBP2	UL16 binding protein 2	Plasma Membrane	transmembrane receptor
2.616	11753308_s_at	D	ULBP2	UL16 binding protein 2	Plasma Membrane	transmembrane receptor
2.931	11761475_x_at	D	ULBP3	UL16 binding protein 3	Plasma Membrane	transmembrane receptor
2.922	11761474_at	D	ULBP3	UL16 binding protein 3	Plasma Membrane	transmembrane receptor
2.441	11751712_a_at	D	ULBP3	UL16 binding protein 3	Plasma Membrane	transmembrane receptor
3.594	11744271_a_at		ULK1	unc-51 like autophagy activating kinase 1	Cytoplasm	kinase
-2.572	11757366_x_at	D	UNC50	unc-50 inner nuclear membrane RNA binding protein	Cytoplasm	other
-2.743	11721045_x_at	D	UNC50	unc-50 inner nuclear membrane RNA binding protein	Cytoplasm	other
-2.885	11745522_a_at	D	UNC50	unc-50 inner nuclear membrane RNA binding protein	Cytoplasm	other
3.41	11748775_a_at	D	UPP1	uridine phosphorylase 1	Cytoplasm	enzyme
2.864	11747820_x_at	D	UPP1	uridine phosphorylase 1	Cytoplasm	enzyme
-2.088	11722174_a_at		UQCC1	ubiquinol-cytochrome c reductase complex assembly factor 1	Cytoplasm	other
-2.134	11716307_at		UQCR11	ubiquinol-cytochrome c reductase, complex III subunit XI	Cytoplasm	enzyme
-2.058	11746690_a_at		URB2	URB2 ribosome biogenesis 2 homolog (S. cerevisiae)	Nucleus	other
-2.399	11724969_at		USP31	ubiquitin specific peptidase 31	Nucleus	peptidase
-2.887	11721156_a_at	D	USP38	ubiquitin specific peptidase 38	Other	peptidase
-2.409	11721155_a_at	D	USP38	ubiquitin specific peptidase 38	Other	peptidase
-2.04	11736769_a_at		USP45	ubiquitin specific peptidase 45	Nucleus	peptidase
2.25	11725801_s_at	D	USP46	ubiquitin specific peptidase 46	Other	peptidase
2.067	11739158_a_at	D	USP46	ubiquitin specific peptidase 46	Other	peptidase
2.519	11725800_a_at	D	USP46	ubiquitin specific peptidase 46	Other	peptidase
2.283	11733216_s_at	D	USP53	ubiquitin specific peptidase 53	Extracellular Space	enzyme
2.221	11733217_s_at	D	USP53	ubiquitin specific peptidase 53	Extracellular Space	enzyme
-2.046	11718057_at		UTP11	UTP11, small subunit processome component	Nucleus	other
-2.151	11722489_a_at	D	UTP14C	UTP14C, small subunit processome component	Nucleus	other
-2.015	11722487_x_at	D	UTP14C	UTP14C, small subunit processome component	Nucleus	other
-2.268	11733910_at		UTP15	UTP15, small subunit processome component	Nucleus	other
-2.071	11731664_at		UTP20	UTP20, small subunit processome component	Nucleus	other
-2.576	11719752_x_at		VAC14	Vac14, PIKFYVE complex component	Cytoplasm	other
-2.076	11724647_at	D	VANGL1	VANGL planar cell polarity protein 1	Cytoplasm	other
-2.556	11724648_at	D	VANGL1	VANGL planar cell polarity protein 1	Cytoplasm	other
2.576	11750111_a_at		VCL	vinculin	Plasma Membrane	enzyme
-2.075	11759319_at		VCPIP1	valosin containing protein interacting protein 1	Cytoplasm	peptidase
4.07	11741965_x_at	D	VEGFA	vascular endothelial growth factor A	Extracellular Space	growth factor	dalteparin, bevacizumab, ranibizumab, aflibercept, bevacizumab/erlotinib, bevacizumab/sorafenib, bevacizumab/5-fluorouracil, bevacizumab/temozolomide, bevacizumab/irinotecan, bevacizumab/carmustine/lomustine, bevacizumab/paclitaxel, bevacizumab/irinotecan/oxaliplatin, aflibercept/irinotecan, bevacizumab/capecitabine/oxaliplatin, bevacizumab/panitumumab, bevacizumab/cetuximab, bevacizumab/pemetrex…
2.286	11741964_s_at	D	VEGFA	vascular endothelial growth factor A	Extracellular Space	growth factor	dalteparin, bevacizumab, ranibizumab, aflibercept, bevacizumab/erlotinib, bevacizumab/sorafenib, bevacizumab/5-fluorouracil, bevacizumab/temozolomide, bevacizumab/irinotecan, bevacizumab/carmustine/lomustine, bevacizumab/paclitaxel, bevacizumab/irinotecan/oxaliplatin, aflibercept/irinotecan, bevacizumab/capecitabine/oxaliplatin, bevacizumab/panitumumab, bevacizumab/cetuximab, bevacizumab/pemetrex…
2.814	11725370_s_at	D	VEGFA	vascular endothelial growth factor A	Extracellular Space	growth factor	dalteparin, bevacizumab, ranibizumab, aflibercept, bevacizumab/erlotinib, bevacizumab/sorafenib, bevacizumab/5-fluorouracil, bevacizumab/temozolomide, bevacizumab/irinotecan, bevacizumab/carmustine/lomustine, bevacizumab/paclitaxel, bevacizumab/irinotecan/oxaliplatin, aflibercept/irinotecan, bevacizumab/capecitabine/oxaliplatin, bevacizumab/panitumumab, bevacizumab/cetuximab, bevacizumab/pemetrex…
3.349	11755745_x_at	D	VEGFA	vascular endothelial growth factor A	Extracellular Space	growth factor	dalteparin, bevacizumab, ranibizumab, aflibercept, bevacizumab/erlotinib, bevacizumab/sorafenib, bevacizumab/5-fluorouracil, bevacizumab/temozolomide, bevacizumab/irinotecan, bevacizumab/carmustine/lomustine, bevacizumab/paclitaxel, bevacizumab/irinotecan/oxaliplatin, aflibercept/irinotecan, bevacizumab/capecitabine/oxaliplatin, bevacizumab/panitumumab, bevacizumab/cetuximab, bevacizumab/pemetrex…
4.698	11738414_a_at	D	VEGFA	vascular endothelial growth factor A	Extracellular Space	growth factor	dalteparin, bevacizumab, ranibizumab, aflibercept, bevacizumab/erlotinib, bevacizumab/sorafenib, bevacizumab/5-fluorouracil, bevacizumab/temozolomide, bevacizumab/irinotecan, bevacizumab/carmustine/lomustine, bevacizumab/paclitaxel, bevacizumab/irinotecan/oxaliplatin, aflibercept/irinotecan, bevacizumab/capecitabine/oxaliplatin, bevacizumab/panitumumab, bevacizumab/cetuximab, bevacizumab/pemetrex…
2.127	11725372_x_at	D	VEGFA	vascular endothelial growth factor A	Extracellular Space	growth factor	dalteparin, bevacizumab, ranibizumab, aflibercept, bevacizumab/erlotinib, bevacizumab/sorafenib, bevacizumab/5-fluorouracil, bevacizumab/temozolomide, bevacizumab/irinotecan, bevacizumab/carmustine/lomustine, bevacizumab/paclitaxel, bevacizumab/irinotecan/oxaliplatin, aflibercept/irinotecan, bevacizumab/capecitabine/oxaliplatin, bevacizumab/panitumumab, bevacizumab/cetuximab, bevacizumab/pemetrex…
2.155	11750313_x_at	D	VEGFA	vascular endothelial growth factor A	Extracellular Space	growth factor	dalteparin, bevacizumab, ranibizumab, aflibercept, bevacizumab/erlotinib, bevacizumab/sorafenib, bevacizumab/5-fluorouracil, bevacizumab/temozolomide, bevacizumab/irinotecan, bevacizumab/carmustine/lomustine, bevacizumab/paclitaxel, bevacizumab/irinotecan/oxaliplatin, aflibercept/irinotecan, bevacizumab/capecitabine/oxaliplatin, bevacizumab/panitumumab, bevacizumab/cetuximab, bevacizumab/pemetrex…
2.096	11722569_at		VEZT	vezatin, adherens junctions transmembrane protein	Plasma Membrane	other
-2.035	11729734_a_at		VIL1	villin 1	Cytoplasm	other
-3.732	11724921_x_at		VPS13B	vacuolar protein sorting 13 homolog B	Nucleus	transporter
-2.748	11726089_at		VPS53	VPS53, GARP complex subunit	Cytoplasm	other
2.115	11760508_at		VRK2	vaccinia related kinase 2	Nucleus	kinase
-2.529	11723418_a_at	D	VSNL1	visinin like 1	Cytoplasm	other
-2.074	11749997_x_at	D	VSNL1	visinin like 1	Cytoplasm	other
-2.184	11749996_a_at	D	VSNL1	visinin like 1	Cytoplasm	other
-2.182	11758852_at		VWA1	von Willebrand factor A domain containing 1	Extracellular Space	other
-2.105	11730899_s_at	D	WAPL	WAPL cohesin release factor	Nucleus	other
-2.024	11750328_s_at	D	WAPL	WAPL cohesin release factor	Nucleus	other
2.064	11747666_a_at		WARS	tryptophanyl-tRNA synthetase	Cytoplasm	enzyme
-2.043	11743482_s_at	D	WASHC2A/WASHC2C	WASH complex subunit 2C	Cytoplasm	other
-2.043	11747690_s_at	D	WASHC2A/WASHC2C	WASH complex subunit 2C	Cytoplasm	other
-3.121	11720629_a_at		WASHC5	WASH complex subunit 5	Cytoplasm	other
-2.558	11715220_s_at		WDCP	WD repeat and coiled coil containing	Other	other
2.052	11726723_a_at		WDFY2	WD repeat and FYVE domain containing 2	Cytoplasm	other
-2.355	11758068_s_at		WDFY3	WD repeat and FYVE domain containing 3	Cytoplasm	enzyme
-2.249	11746789_x_at	D	WDR12	WD repeat domain 12	Cytoplasm	other
-2.266	11744275_a_at	D	WDR12	WD repeat domain 12	Cytoplasm	other
-2.763	11742734_s_at		WDR3	WD repeat domain 3	Cytoplasm	other
-2.166	11721495_a_at	D	WDR33	WD repeat domain 33	Nucleus	other
-2.411	11721497_s_at	D	WDR33	WD repeat domain 33	Nucleus	other
-2.04	11723739_s_at		WDR36	WD repeat domain 36	Extracellular Space	other
-2.337	11739322_a_at		WDR4	WD repeat domain 4	Nucleus	other
2.623	11728227_a_at		WDR45	WD repeat domain 45	Other	other
-2.019	11718374_at		WDR5	WD repeat domain 5	Nucleus	enzyme
-2.061	11716487_a_at		WDR59	WD repeat domain 59	Cytoplasm	transporter
-2.043	11733069_at		WDR5B	WD repeat domain 5B	Other	other
-2.234	11744382_a_at		WDR74	WD repeat domain 74	Nucleus	other
-3.406	11731008_a_at		WDR89	WD repeat domain 89	Other	other
-2.854	11755380_a_at	D	WDR92	WD repeat domain 92	Other	other
-2.05	11734782_x_at	D	WDR92	WD repeat domain 92	Other	other
-2.093	11734801_a_at		WIPI2	WD repeat domain, phosphoinositide interacting 2	Cytoplasm	other
-2.287	11717541_s_at		WRNIP1	Werner helicase interacting protein 1	Nucleus	enzyme
-2.241	11718924_a_at		WWP2	WW domain containing E3 ubiquitin protein ligase 2	Cytoplasm	enzyme
2.158	11754195_s_at		XIST	X inactive specific transcript (non-protein coding)	Nucleus	other
5.791	11737560_a_at		XKR9	XK related 9	Plasma Membrane	other
-2.837	11763981_s_at		XPNPEP3	X-prolyl aminopeptidase 3	Cytoplasm	peptidase
2.339	11759722_at		XRCC4	X-ray repair cross complementing 4	Nucleus	other
2.08	11760043_at		XRN1	5'-3' exoribonuclease 1	Cytoplasm	enzyme
-2.021	11721088_a_at	D	YLPM1	YLP motif containing 1	Nucleus	transcription regulator
-2.156	11721089_a_at	D	YLPM1	YLP motif containing 1	Nucleus	transcription regulator
2.174	11721957_at		YPEL2	yippee like 2	Nucleus	other
2.258	11755945_a_at		YPEL4	yippee like 4	Nucleus	other
2.968	11752620_s_at		YPEL5	yippee like 5	Nucleus	other
-2.076	11729898_at		ZBED8	zinc finger BED-type containing 8	Nucleus	other
2.74	11736745_a_at	D	ZBTB20	zinc finger and BTB domain containing 20	Nucleus	transcription regulator
2.128	11763449_a_at	D	ZBTB20	zinc finger and BTB domain containing 20	Nucleus	transcription regulator
2.188	11749652_a_at		ZBTB21	zinc finger and BTB domain containing 21	Nucleus	other
-2.046	11727717_at		ZBTB42	zinc finger and BTB domain containing 42	Cytoplasm	transcription regulator
-2.302	11729724_at		ZBTB6	zinc finger and BTB domain containing 6	Nucleus	other
-2.084	11723493_a_at		ZBTB9	zinc finger and BTB domain containing 9	Nucleus	other
-3.412	11724666_at	D	ZC3H4	zinc finger CCCH-type containing 4	Nucleus	other
-2.049	11763587_a_at	D	ZC3H4	zinc finger CCCH-type containing 4	Nucleus	other
-3.888	11724420_at		ZC3H6	zinc finger CCCH-type containing 6	Other	other
-6.116	11718880_at		ZCCHC14	zinc finger CCHC-type containing 14	Other	other
-2.219	11738516_s_at		ZCCHC6	zinc finger CCHC-type containing 6	Cytoplasm	enzyme
-2.461	11758180_s_at		ZDHHC14	zinc finger DHHC-type containing 14	Cytoplasm	enzyme
2.248	11760333_x_at	D	ZFAND2B	zinc finger AN1-type containing 2B	Other	other
2.196	11760332_a_at	D	ZFAND2B	zinc finger AN1-type containing 2B	Other	other
2.021	11760703_x_at	D	ZFAND2B	zinc finger AN1-type containing 2B	Other	other
[truncated: 89 more rows]
