# Supplementary material for: Role and mechanism of NCAPD3 in promoting malignant behaviors in gastric cancer
Source: Front Pharmacol. 2024 Apr 22;15:1341039. doi: 10.3389/fphar.2024.1341039 (PMC11070777; doi:10.3389/fphar.2024.1341039)
Supplement: Supplementary file 12 [file DataSheet5.ZIP › data of IPA/molecular regulatory network/Networks.xlsx]

## Sheet: Networks
ID	Molecules in Network	Score	Focus Molecules	Top Diseases and Functions	Counts of AntibodyList
1	ADIRF,ADSL,Betacatenin/TCF,CCDC93,CEP128,COG2,COG3,COMMD4,COMMD8,DRG2,EID2,EID3,FAM45A,GIT2,GSK3B,HAUS6,JADE2,MAPK1IP1L,MTAP,NMT1,NUB1,PDLIM5,RPGRIP1L,SCLT1,SIPA1L2,SRSF2,SSX2IP,TBCE,TTLL5,TUFT1,VPS53,WASHC5,WASHC2A/WASHC2C,ZNF273,ZSCAN29	46	34	Developmental Disorder, Hereditary Disorder, Metabolic Disease	1
2	AASDH,ACADSB,acyl-CoA dehydrogenase,C6orf120,COMMD3,CRNDE,DARS2,DYRK3,EGFR,FAHD1,GATB,GSTCD,HMGB3,LAMP3,LMBR1,MRPL12,MRPL57,MTG2,phosphatidylinositol-4,5-bisphosphate 3-kinase,PLEKHM1,PNPT1,RHBDF2,RIOK2,SEC14L1,SERAC1,SMIM5,TAMM41,TBRG4,TNS4,TRMT1L,TTC27,UTP15,ZC3H4,ZNF573,ZNF652	44	33	Gene Expression, Protein Synthesis, Connective Tissue Disorders	0
3	ALDH,ALDH1B1,ARID5B,ATL3,B3GALT6,BAIAP2L1,BPTF,C1orf131,CEP192,EXOSC2,EXOSC4,FBXO30,LAMB2,LCOR,MARVELD2,MFSD5,NAA50,ORC5,PATZ1,PCDH7,PEX1,SH2B3,SLC38A2,SRC (family),STAG1,TBC1D14,TRAPPC10,TRAPPC12,TRMT13,TUBGCP3,VCPIP1,WAPL,XRN1,ZCCHC6,ZNF292	44	33	Cellular Assembly and Organization, Cellular Function and Maintenance, Auditory Disease	0
4	48s,BCS1L,CLIP4,DKC1,KIAA1841,LBHD1,LYAR,NOL4L,NOLC1,NOP56,NOP58,POLR1B,PRRG4,RBM8A,RNA polymerase I,Rnr,RRP1,RRP15,RRS1,RSL1D1,SON,SPRTN,SRPK1,SRSF1,SRSF3,SRSF5,THNSL1,UTP11,UTP20,UTP14C,VEGFA,WDR3,WDR36,ZNF202,ZNF514	41	32	RNA Post-Transcriptional Modification, Cell Morphology, Cellular Assembly and Organization	1
5	AFDN,ALS2,ARHGAP29,CCDC28A,ERO1B,ESCO2,EYA3,GTPase,HDAC4,HPS6,LATS1,LRCH1,MAGI1,MAPKAP1,MAST3,MKKS,MTORC2,Pdi,PHLDB2,PLEKHA5,PPM1H,PTPN14,Rac,ROR1,RPTOR,SRGAP2,STK4,STK38,STMN3,TBC1D1,TIAM1,TIMM21,TWNK,YLPM1,ZBTB21	39	31	Cell Signaling, Cellular Assembly and Organization, Cellular Function and Maintenance	0
6	Cdc2,CHKA,Cytokeratin,DHRS13,DOCK5,EHD1,ESF1,Foxo,HAS3,HS2ST1,KIAA0232,MBLAC2,MMACHC,MSLN,MTHFD2,MTR,NOL9,NSRP1,PI3K (complex),RANBP6,RUBCNL,RUFY1,SEC24A,SH3PXD2B,SLC12A6,SLC25A17,SMG8,STEAP3,TBL3,TGOLN2,TIGD5,TMEM186,VPS13B,WDR59,ZNF764	38	31	Developmental Disorder, Hereditary Disorder, Metabolic Disease	0
7	AMMECR1,ARMC8,Casein,CEP83,CK1,CRY2,CSNK1G1,DBP,DCAF10,DDX23,EFTUD2,FEM1A,GCNT1,GCNT3,GID8,HAPLN3,HBP1,Mapk,PER1,PER2,PER3,PERIOD,PRPF31,RMND5A,SPRR2D,UBE3D,UBR7,WDCP,WDR92,YPEL5,ZBED8,ZCCHC14,ZNF250,ZNF507,ZNHIT2	37	31	Behavior, Nervous System Development and Function, Hereditary Disorder	0
8	ABCA5,BOP1,CD44,CSTA,CYLD,Eif2,EIF2AK1,FBXL16,IER5,KCTD15,KLF4,LSM6,LSM14A,Metalloprotease,METTL25,MKI67,NCL,NEK4,NF2,NIP7,NPM1,PABPC1L,RBMX,REXO4,Ribosomal 40s subunit,RNPC3,RPS14,RPS4X,RRP1B,RUVBL2,S100A2,SDC4,SFPQ,snRNP,SNRPD1	37	31	RNA Post-Transcriptional Modification, Cancer, Organismal Injury and Abnormalities	3
9	ARRDC3,ARRDC4,BFAR,CDK6,CDKN2D,CPSF6,Cyclin D,DHFR,DTX3L,E2f,EIF4A1,EIF4E3,FBXO4,FBXW8,HOMEZ,IKK (complex),MDM4,MKRN1,MLXIP,NEDD4,NREP,PA2G4,PPP1R10,Rb,SF3A1,SH3RF2,SHMT1,SLC43A1,TBL2,TOM1L2,UBE2K,UBE2N,Ubiquitin,WWP2,ZNF382	37	30	Post-Translational Modification, Cell Morphology, Infectious Diseases	2
10	ALG8,CACTIN,Calbindin,CARD6,Cathepsin,CCSER2,CRADD,DDX28,death receptor,MCAT,MIPEP,MLKL,MRM1,MRM3,NFkB (complex),OTUD1,PAK1IP1,peptidase,PIGM,RBCK1,RHEBL1,RIPK1,RNF216,SCLY,SENP6,SLC3A1,STARD7,TM2D2,TMEM70,TRIM13,TRIM14,tryptase,UQCC1,ZFAND5,ZNF268	35	29	Cell Death and Survival, Dermatological Diseases and Conditions, Inflammatory Disease	0
11	2-oxoglutarate:oxygen oxidoreductase,APOBEC3A,APOBEC3B,AURKC,CCDC86,CDA,CHD4,cytidine deaminase,deoxycytidine deaminase,GATAD2A,GSPT1,Hdac1/2,JADE1,KDM7A,KIAA2013,KPNA1,MBD3,Mi2,MYH4,NKD1,NR2C1,PATJ,PHF20L1,Pka,PPP1R2,RBM45,RIOX1,SHROOM3,SIK2,TET1,TET2,TMEM199,TRIM29,WDR74,ZNF827	35	29	Nucleic Acid Metabolism, Small Molecule Biochemistry, Cancer	0
12	ABRAXAS1,ANXA1,Arp2/3,ATF5,ATF7IP,ATPase,CARS,CFTR,CTDSP2,CYFIP2,DDX39A,DHX9,HSPA4,HSPA1A/HSPA1B,HSPD1,Importin alpha,JMY,KIF13A,KLHL9,MARS2,METTL18,MYO5B,PCDH1,PDGF (family),PEX6,PLC,POLR3K,Profilin,PSMC2,RNF213,RUVBL1,TRMT12,WRNIP1,ZBTB6,ZMYM6	35	29	DNA Replication, Recombination, and Repair, Energy Production, Nucleic Acid Metabolism	1
13	ACAT2,ANAPC7,APC (complex),ATP5MC1,C7orf25,CCNB3,CDC6,CDC16,Cdk,CLK1,CSTF3,Cyclin A,Cyclin B,DRAP1,FZR1,GAPVD1,KAT14,KIAA0586,LNP1,MCCC2,OSGIN1,PCF11,Plk,PLK3,PTEN,RBBP6,RSBN1,SMOX,SSU72,TECR,TSEN2,TTBK2,VIL1,WDR33,ZNF629	35	30	Cell Cycle, Embryonic Development, Hair and Skin Development and Function	1
14	26s Proteasome,ADCY,BAZ1A,BCL6,C3orf62,C4BPB,CCDC85B,Cg,CREBBP,CXCL3,EZH2,FAM214B,glutathione peroxidase,Growth hormone,Histone h3,Histone h4,KAT6A,KLHDC4,KLHDC10,LARP1B,LYPD6B,MECP2,MTDH,RTKN2,RUNX1,SF3B3,SMARCE1,TGM2,TSPAN14,TULP4,URB2,ZNF239,ZNF655,ZNF790,ZNF793	33	28	Cancer, Hematological Disease, Immunological Disease	1
15	ANGEL2,BMPR2,Cbp/p300,EBNA1BP2,ELL2,GBE1,GPATCH4,GTF2H1,HISTONE,HNRNPH2,HNRNPM,Holo RNA polymerase II,ILF3,PIBF1,PIP4K2A,PRMT6,RDH14,RNF170,SDR16C5,SETD4,SMAD6,Smad1/5/8,STAT,SYNCRIP,TAF5L,TCEA2,TFCP2,TFIIH,TIP60,TSC22D1,XIST,ZFP62,ZNF92,ZNF346,ZNF557	31	28	Gene Expression, Hereditary Disorder, Organismal Injury and Abnormalities	1
16	ACSL5,ARHGAP35,CAMK2N1,CCNYL1,CD3 group,CHAC1,DET1,Dlg,EIF2AK4,ELK4,ERK,FDPS,FOSL2,HDL-cholesterol,HMG CoA synthase,INSIG2,LRRFIP1,LY6K,MKNK2,MMAB,MRRF,MYZAP,NUDT6,p38 Sapk,PSAT1,PSPH,SARS,SERPINB2,SMAD1/5,STK40,TRIB1,TRIB3,TRMT61B,UBIQUITIN LIGASE,VRK2	31	27	Cardiovascular Disease, Cell-To-Cell Signaling and Interaction, Cellular Compromise	3
17	20s proteasome,AChR,AP4E1,ATG,ATG4B,CCDC6,DNAAF4,ECE1,EHHADH,Focal adhesion kinase,FYCO1,GABARAPL1,Gcn5l,GYS1,Hedgehog,MAFF,MAP1LC3,MAP1LC3B,MID1,MON1B,NCOA5,NR1D1,NR1D2,RETREG1,SIM2,TBC1D9B,TFF1,Thioredoxin reductase,TXNRD1,ULK1,WDFY3,ZBTB9,ZFYVE1,ZKSCAN5,ZNF23	31	27	Cell Morphology, Cellular Function and Maintenance, Cellular Assembly and Organization	1
18	Actin,AFAP1,AKAP2,Alpha Actinin,Alpha catenin,C1orf116,CADM4,CALM1 (includes others),COBL,Cofilin,CPNE1,DMXL1,DST,EPB41L2,F Actin,FLNB,HDAC8,HOMER1,INF2,METTL2B,MGEA5,MICAL3,NMDA Receptor,PPP1R18,PRR14L,SP5,SPTBN1,TES,TPM1,TPM3,TTC9,UBE2,Ube3,UBE3B,VEZT	31	27	Behavior, Cellular Compromise, Cellular Assembly and Organization	0
19	14-3-3,AMPK,ANKRD13C,APC,ASNS,ATM,ATXN1,DENND5B,DNA-methyltransferase,EIF5A,ERRFI1,FAM105A,FAM107B,FILIP1L,FSH,GNRH,NR4A1,PCNA,Pde4,PHACTR2,RBM33,RNA polymerase II,SAT1,SEPHS1,SLC25A36,SLC25A51,SLC9A8,SOAT1,SYBU,TCR,TERF2,TRIM25,VCL,WDR4,ZDHHC14	31	27	Cell Morphology, Cellular Function and Maintenance, DNA Replication, Recombination, and Repair	2
20	7S NGF,ANK1,ATM/ATR,AURK,BNIP3L,C17orf80,CCNF,CORO2A,FAF2,GNB5,GTPBP1,GTPBP2,HSPBP1,Igf,Igfbp,IGFBP6,KIF21B,MCM9,MRPS12,NOCT,NUDC,P38 MAPK,POLH,Rfc,RPA,RRM2,SLC19A1,SUCLA2,TCAF1,TIGAR,UBE3C,VitaminD3-VDR-RXR,WIPI2,ZFAND2B,ZMYM4	29	26	Connective Tissue Disorders, Hematological Disease, Organismal Injury and Abnormalities	1
21	ARHGAP32,BCAR3,Ciap,DISP1,DMBT1,EID1,ESAM,ETS,FAM208A,Gap,Ggtase I,JUN/JUNB/JUND,LGALS7/LGALS7B,Lpa receptor,METTL3,MPHOSPH8,MTCL1,MTPAP,PDCD4,PFAS,PHF12,PPHLN1,QSER1,Ral,RALA,RALGAPA1,RALGPS1,RAS,RBM15B,SRD5A1,SRSF8,transglutaminase,TRIO,UPP1,ZNF121	29	26	Cell Signaling, Hereditary Disorder, Neurological Disease	1
22	ABHD15,BIRC3,CAV1,CPA2,CREB3L2,DNAJB9,DNAJC11,DNAJC16,DOLK,E3 RING,FBXO32,GAST,HNRNPD,HSP,Hsp70,Hsp90,Hsp22/Hsp40/Hsp90,HSPA5,HSPA8,HSPA13,IL12 (complex),KLF2,MDM2,MOCS3,Na+,K+ -ATPase,PIM1,PIWIL2,PP1 protein complex group,PRNP,SACS,TCF4,TFRC,TNFRSF1A,UAP1,XPNPEP3	28	27	Cell Death and Survival, Organismal Injury and Abnormalities, Cellular Development	5
23	AGK,AKIRIN2,ANKS1A,atypical protein kinase C,C7orf49,CDCP1,cldn,CLEC4A,CTNNAL1,ERK1/2,FRMD4A,GGPS1,JAM,KLHL42,Ku,LMNB2,Nectin,NECTIN1,NTN4,Par6,PARD3,PKC alpha/beta,Pki,RAB18,RANBP3,RNF135,RPRD2,RRP7A,SETMAR,TLR7/8,ULBP3,VWA1,XRCC4,ZBTB42,ZNF544	27	25	Connective Tissue Disorders, Developmental Disorder, Hereditary Disorder	0
24	APC/APC2,ASH1L,ASXL2,AUTS2,BACE2,C11orf58,Cop9 Signalosome,Dishevelled,ERCC8,FOXK1,FOXK2,Frizzled,Glycogen synthase,GPCPD1,GRWD1,Gsk3,H1F0,HIRA,Histone H1,histone-lysine N-methyltransferase,Importin beta,IQCE,KAT8,KDM1B,KMT2A,KMT5B,MCRS1,NSD1,NSD2,P-TEFb,SELENON,TASP1,WDR5,WDR12,WDR5B	27	25	Connective Tissue Development and Function, Connective Tissue Disorders, Nervous System Development and Function	1
25	ABL2,APBB2,BCR,CBX5,Collagen type III,FGA,GPIIB-IIIA,ICE2,IGFL2,LAMB3,LAMC2,Laminin (family),LDAH,LDL-cholesterol,lipase,LIPG,LIPH,lipoprotein lipase,MAU2,NAGLU,NID1,OLR1,PPFIBP1,PURB,Ras homolog,RNF39,SDCBP2,SERPINB5,SLC2A10,Smad,T3-TR-RXR,TM4SF1,VLDL-cholesterol,ZNF302,ZNF689	27	25	Connective Tissue Disorders, Dermatological Diseases and Conditions, Developmental Disorder	1

## Sheet: Detail
ID	Molecules in Network	Entrez Gene Name	Location	Type(s)	Corrected_p-value	P value	Regulation	FCAbsolute	Fold_Change	Log_FC	Score	Focus Molecules	Top Diseases and Functions
1	ADIRF	adipogenesis regulatory factor	Nucleus	other	1.33364e-09	1.36104e-10	up	2.02874	2.02874	1.02058	46	34	Developmental Disorder, Hereditary Disorder, Metabolic Disease
1	ADSL	adenylosuccinate lyase	Cytoplasm	enzyme	1.75878e-12	6.11611e-14	down	2.06889	-2.06889	-1.04886	46	34	Developmental Disorder, Hereditary Disorder, Metabolic Disease
1	Betacatenin/TCF										46	34	Developmental Disorder, Hereditary Disorder, Metabolic Disease
1	CCDC93	coiled-coil domain containing 93	Extracellular Space	other	3.37252e-13	8.27138e-15	up	3.1568	3.1568	1.65846	46	34	Developmental Disorder, Hereditary Disorder, Metabolic Disease
1	CEP128	centrosomal protein 128	Cytoplasm	other	3.53213e-07	7.04913e-08	up	2.40308	2.40308	1.26489	46	34	Developmental Disorder, Hereditary Disorder, Metabolic Disease
1	COG2	component of oligomeric golgi complex 2	Cytoplasm	transporter	1.5231e-12	5.09459e-14	down	2.53045	-2.53045	-1.33939	46	34	Developmental Disorder, Hereditary Disorder, Metabolic Disease
1	COG3	component of oligomeric golgi complex 3	Cytoplasm	transporter	2.02793e-06	4.80667e-07	up	2.2805	2.2805	1.18935	46	34	Developmental Disorder, Hereditary Disorder, Metabolic Disease
1	COMMD4	COMM domain containing 4	Cytoplasm	other	4.03942e-12	1.66215e-13	down	2.1756	-2.1756	-1.12141	46	34	Developmental Disorder, Hereditary Disorder, Metabolic Disease
1	COMMD8	COMM domain containing 8	Other	other	1.44475e-10	1.08769e-11	down	2.25509	-2.25509	-1.17318	46	34	Developmental Disorder, Hereditary Disorder, Metabolic Disease
1	DRG2	developmentally regulated GTP binding protein 2	Cytoplasm	other	3.98312e-06	1.00675e-06	down	2.00885	-2.00885	-1.00637	46	34	Developmental Disorder, Hereditary Disorder, Metabolic Disease
1	EID2	EP300 interacting inhibitor of differentiation 2	Nucleus	other	4.26027e-13	1.09483e-14	down	3.1698	-3.1698	-1.66439	46	34	Developmental Disorder, Hereditary Disorder, Metabolic Disease
1	EID3	EP300 interacting inhibitor of differentiation 3	Cytoplasm	other	5.43561e-10	4.93063e-11	up	2.73464	2.73464	1.45135	46	34	Developmental Disorder, Hereditary Disorder, Metabolic Disease
1	FAM45A	family with sequence similarity 45 member A	Other	other	9.93698e-13	3.04767e-14	down	2.08886	-2.08886	-1.06272	46	34	Developmental Disorder, Hereditary Disorder, Metabolic Disease
1	GIT2	GIT ArfGAP 2	Nucleus	other	1.80385e-10	1.40725e-11	down	2.4181	-2.4181	-1.27387	46	34	Developmental Disorder, Hereditary Disorder, Metabolic Disease
1	GSK3B	glycogen synthase kinase 3 beta	Nucleus	kinase	5.73549e-14	9.76776e-16	down	2.31804	-2.31804	-1.2129	46	34	Developmental Disorder, Hereditary Disorder, Metabolic Disease
1	HAUS6	HAUS augmin like complex subunit 6	Cytoplasm	other	4.9689e-11	3.1632e-12	down	2.81851	-2.81851	-1.49493	46	34	Developmental Disorder, Hereditary Disorder, Metabolic Disease
1	JADE2	jade family PHD finger 2	Nucleus	enzyme	5.99698e-16	2.61443e-18	down	11.7933	-11.7933	-3.5599	46	34	Developmental Disorder, Hereditary Disorder, Metabolic Disease
1	MAPK1IP1L	mitogen-activated protein kinase 1 interacting protein 1 like	Nucleus	other	3.98974e-13	1.01005e-14	down	2.18053	-2.18053	-1.12468	46	34	Developmental Disorder, Hereditary Disorder, Metabolic Disease
1	MTAP	methylthioadenosine phosphorylase	Nucleus	enzyme	3.21793e-11	1.90824e-12	down	2.19269	-2.19269	-1.1327	46	34	Developmental Disorder, Hereditary Disorder, Metabolic Disease
1	NMT1	N-myristoyltransferase 1	Cytoplasm	enzyme	3.23064e-12	1.26676e-13	down	3.1158	-3.1158	-1.6396	46	34	Developmental Disorder, Hereditary Disorder, Metabolic Disease
1	NUB1	negative regulator of ubiquitin like proteins 1	Nucleus	other	6.1561e-11	4.03511e-12	up	2.09481	2.09481	1.06682	46	34	Developmental Disorder, Hereditary Disorder, Metabolic Disease
1	PDLIM5	PDZ and LIM domain 5	Cytoplasm	other	9.19356e-11	6.39874e-12	up	3.12436	3.12436	1.64356	46	34	Developmental Disorder, Hereditary Disorder, Metabolic Disease
1	RPGRIP1L	RPGRIP1 like	Cytoplasm	other	8.26919e-10	7.94157e-11	down	2.9245	-2.9245	-1.54819	46	34	Developmental Disorder, Hereditary Disorder, Metabolic Disease
1	SCLT1	sodium channel and clathrin linker 1	Plasma Membrane	transporter	7.90909e-10	7.56348e-11	down	3.00835	-3.00835	-1.58897	46	34	Developmental Disorder, Hereditary Disorder, Metabolic Disease
1	SIPA1L2	signal induced proliferation associated 1 like 2	Other	other	4.13346e-15	3.54079e-17	up	4.62852	4.62852	2.21055	46	34	Developmental Disorder, Hereditary Disorder, Metabolic Disease
1	SRSF2	serine and arginine rich splicing factor 2	Nucleus	transcription regulator	8.11176e-15	8.87198e-17	down	2.61684	-2.61684	-1.38782	46	34	Developmental Disorder, Hereditary Disorder, Metabolic Disease
1	SSX2IP	SSX family member 2 interacting protein	Plasma Membrane	other	3.43713e-10	2.93117e-11	up	2.47206	2.47206	1.30571	46	34	Developmental Disorder, Hereditary Disorder, Metabolic Disease
1	TBCE	tubulin folding cofactor E	Cytoplasm	other	7.45005e-11	5.0333e-12	down	2.10482	-2.10482	-1.0737	46	34	Developmental Disorder, Hereditary Disorder, Metabolic Disease
1	TTLL5	tubulin tyrosine ligase like 5	Cytoplasm	enzyme	6.68315e-10	6.23947e-11	down	2.06051	-2.06051	-1.043	46	34	Developmental Disorder, Hereditary Disorder, Metabolic Disease
1	TUFT1	tuftelin 1	Cytoplasm	other	3.15485e-10	2.65907e-11	up	2.1646	2.1646	1.1141	46	34	Developmental Disorder, Hereditary Disorder, Metabolic Disease
1	VPS53	VPS53, GARP complex subunit	Cytoplasm	other	2.21268e-11	1.22864e-12	down	2.74762	-2.74762	-1.45818	46	34	Developmental Disorder, Hereditary Disorder, Metabolic Disease
1	WASHC5	WASH complex subunit 5	Cytoplasm	other	7.70291e-11	5.23556e-12	down	3.12124	-3.12124	-1.64212	46	34	Developmental Disorder, Hereditary Disorder, Metabolic Disease
1	WASHC2A/WASHC2C	WASH complex subunit 2C	Cytoplasm	other	3.92403e-13	9.89011e-15	down	2.04278	-2.04278	-1.03054	46	34	Developmental Disorder, Hereditary Disorder, Metabolic Disease
1	ZNF273	zinc finger protein 273	Nucleus	other	3.68578e-11	2.22515e-12	up	2.07989	2.07989	1.05651	46	34	Developmental Disorder, Hereditary Disorder, Metabolic Disease
1	ZSCAN29	zinc finger and SCAN domain containing 29	Nucleus	other	1.95929e-11	1.07096e-12	down	2.73376	-2.73376	-1.45089	46	34	Developmental Disorder, Hereditary Disorder, Metabolic Disease
2	AASDH	aminoadipate-semialdehyde dehydrogenase	Other	enzyme	1.58202e-10	1.20837e-11	down	2.06246	-2.06246	-1.04437	44	33	Gene Expression, Protein Synthesis, Connective Tissue Disorders
2	ACADSB	acyl-CoA dehydrogenase short/branched chain	Cytoplasm	enzyme	2.19093e-07	4.17698e-08	down	2.19135	-2.19135	-1.13182	44	33	Gene Expression, Protein Synthesis, Connective Tissue Disorders
2	acyl-CoA dehydrogenase										44	33	Gene Expression, Protein Synthesis, Connective Tissue Disorders
2	C6orf120	chromosome 6 open reading frame 120	Cytoplasm	other	9.74228e-12	4.67194e-13	down	3.19483	-3.19483	-1.67574	44	33	Gene Expression, Protein Synthesis, Connective Tissue Disorders
2	COMMD3	COMM domain containing 3	Extracellular Space	other	2.37905e-14	3.3723e-16	up	2.11984	2.11984	1.08395	44	33	Gene Expression, Protein Synthesis, Connective Tissue Disorders
2	CRNDE	colorectal neoplasia differentially expressed	Other	other	3.18631e-13	7.72532e-15	up	2.6679	2.6679	1.41571	44	33	Gene Expression, Protein Synthesis, Connective Tissue Disorders
2	DARS2	aspartyl-tRNA synthetase 2, mitochondrial	Cytoplasm	enzyme	3.41959e-15	2.76602e-17	down	2.45638	-2.45638	-1.29654	44	33	Gene Expression, Protein Synthesis, Connective Tissue Disorders
2	DYRK3	dual specificity tyrosine phosphorylation regulated kinase 3	Nucleus	kinase	7.24954e-11	4.87829e-12	up	2.39286	2.39286	1.25874	44	33	Gene Expression, Protein Synthesis, Connective Tissue Disorders
2	EGFR	epidermal growth factor receptor	Plasma Membrane	kinase	1.73701e-14	2.25851e-16	up	3.93396	3.93396	1.97598	44	33	Gene Expression, Protein Synthesis, Connective Tissue Disorders
2	FAHD1	fumarylacetoacetate hydrolase domain containing 1	Cytoplasm	enzyme	1.48867e-13	3.12353e-15	down	3.04607	-3.04607	-1.60695	44	33	Gene Expression, Protein Synthesis, Connective Tissue Disorders
2	GATB	glutamyl-tRNA amidotransferase subunit B	Cytoplasm	translation regulator	2.38058e-09	2.6385e-10	down	2.14995	-2.14995	-1.1043	44	33	Gene Expression, Protein Synthesis, Connective Tissue Disorders
2	GSTCD	glutathione S-transferase C-terminal domain containing	Cytoplasm	enzyme	4.1375e-09	4.91344e-10	down	2.01904	-2.01904	-1.01367	44	33	Gene Expression, Protein Synthesis, Connective Tissue Disorders
2	HMGB3	high mobility group box 3	Nucleus	other	1.65531e-13	3.58713e-15	down	3.00061	-3.00061	-1.58526	44	33	Gene Expression, Protein Synthesis, Connective Tissue Disorders
2	LAMP3	lysosomal associated membrane protein 3	Plasma Membrane	other	2.20658e-08	3.2169e-09	up	2.03576	2.03576	1.02557	44	33	Gene Expression, Protein Synthesis, Connective Tissue Disorders
2	LMBR1	limb development membrane protein 1	Plasma Membrane	transmembrane receptor	6.53171e-09	8.17963e-10	down	2.12864	-2.12864	-1.08993	44	33	Gene Expression, Protein Synthesis, Connective Tissue Disorders
2	MRPL12	mitochondrial ribosomal protein L12	Cytoplasm	other	7.54239e-13	2.18826e-14	down	2.18426	-2.18426	-1.12714	44	33	Gene Expression, Protein Synthesis, Connective Tissue Disorders
2	MRPL57	mitochondrial ribosomal protein L57	Cytoplasm	other	3.88844e-09	4.59487e-10	down	2.06507	-2.06507	-1.04619	44	33	Gene Expression, Protein Synthesis, Connective Tissue Disorders
2	MTG2	mitochondrial ribosome associated GTPase 2	Cytoplasm	enzyme	1.5417e-10	1.17207e-11	down	2.15265	-2.15265	-1.10612	44	33	Gene Expression, Protein Synthesis, Connective Tissue Disorders
2	phosphatidylinositol-4										44	33	Gene Expression, Protein Synthesis, Connective Tissue Disorders
2	5-bisphosphate 3-kinase										44	33	Gene Expression, Protein Synthesis, Connective Tissue Disorders
2	PLEKHM1	pleckstrin homology and RUN domain containing M1	Cytoplasm	other	4.47473e-10	3.9552e-11	down	2.13274	-2.13274	-1.09271	44	33	Gene Expression, Protein Synthesis, Connective Tissue Disorders
2	PNPT1	polyribonucleotide nucleotidyltransferase 1	Cytoplasm	enzyme	1.60829e-09	1.68849e-10	down	2.62119	-2.62119	-1.39022	44	33	Gene Expression, Protein Synthesis, Connective Tissue Disorders
2	RHBDF2	rhomboid 5 homolog 2	Cytoplasm	other	1.60184e-12	5.43148e-14	down	2.65133	-2.65133	-1.40672	44	33	Gene Expression, Protein Synthesis, Connective Tissue Disorders
2	RIOK2	RIO kinase 2	Cytoplasm	kinase	4.11993e-08	6.47546e-09	down	2.43579	-2.43579	-1.28439	44	33	Gene Expression, Protein Synthesis, Connective Tissue Disorders
2	SEC14L1	SEC14 like lipid binding 1	Cytoplasm	transporter	1.84239e-13	4.10058e-15	up	2.27601	2.27601	1.18651	44	33	Gene Expression, Protein Synthesis, Connective Tissue Disorders
2	SERAC1	serine active site containing 1	Extracellular Space	other	9.04077e-11	6.26935e-12	up	2.85479	2.85479	1.51338	44	33	Gene Expression, Protein Synthesis, Connective Tissue Disorders
2	SMIM5	small integral membrane protein 5	Other	other	1.16798e-10	8.43887e-12	up	2.10336	2.10336	1.0727	44	33	Gene Expression, Protein Synthesis, Connective Tissue Disorders
2	TAMM41	TAM41 mitochondrial translocator assembly and maintenance homolog	Cytoplasm	enzyme	6.54279e-10	6.08841e-11	down	2.16028	-2.16028	-1.11122	44	33	Gene Expression, Protein Synthesis, Connective Tissue Disorders
2	TBRG4	transforming growth factor beta regulator 4	Cytoplasm	other	5.5614e-13	1.52509e-14	down	2.1032	-2.1032	-1.07258	44	33	Gene Expression, Protein Synthesis, Connective Tissue Disorders
2	TNS4	tensin 4	Cytoplasm	other	1.00649e-14	1.15214e-16	down	2.86695	-2.86695	-1.51952	44	33	Gene Expression, Protein Synthesis, Connective Tissue Disorders
2	TRMT1L	tRNA methyltransferase 1 like	Other	enzyme	1.71081e-11	9.0984e-13	down	2.03457	-2.03457	-1.02472	44	33	Gene Expression, Protein Synthesis, Connective Tissue Disorders
2	TTC27	tetratricopeptide repeat domain 27	Other	other	5.6799e-10	5.18408e-11	down	2.05327	-2.05327	-1.03792	44	33	Gene Expression, Protein Synthesis, Connective Tissue Disorders
2	UTP15	UTP15, small subunit processome component	Nucleus	other	7.45283e-09	9.48894e-10	down	2.26849	-2.26849	-1.18173	44	33	Gene Expression, Protein Synthesis, Connective Tissue Disorders
2	ZC3H4	zinc finger CCCH-type containing 4	Nucleus	other	6.40536e-15	6.53208e-17	down	3.41213	-3.41213	-1.77067	44	33	Gene Expression, Protein Synthesis, Connective Tissue Disorders
2	ZNF573	zinc finger protein 573	Nucleus	other	4.143e-11	2.5561e-12	down	2.55656	-2.55656	-1.3542	44	33	Gene Expression, Protein Synthesis, Connective Tissue Disorders
2	ZNF652	zinc finger protein 652	Other	other	1.63482e-12	5.58499e-14	down	2.81242	-2.81242	-1.49181	44	33	Gene Expression, Protein Synthesis, Connective Tissue Disorders
3	ALDH										44	33	Cellular Assembly and Organization, Cellular Function and Maintenance, Auditory Disease
3	ALDH1B1	aldehyde dehydrogenase 1 family member B1	Cytoplasm	enzyme	2.5809e-12	9.69876e-14	down	2.20032	-2.20032	-1.13771	44	33	Cellular Assembly and Organization, Cellular Function and Maintenance, Auditory Disease
3	ARID5B	AT-rich interaction domain 5B	Nucleus	transcription regulator	1.29018e-15	7.54432e-18	down	2.64204	-2.64204	-1.40165	44	33	Cellular Assembly and Organization, Cellular Function and Maintenance, Auditory Disease
3	ATL3	atlastin GTPase 3	Cytoplasm	other	1.46584e-15	9.0064e-18	down	2.95057	-2.95057	-1.56099	44	33	Cellular Assembly and Organization, Cellular Function and Maintenance, Auditory Disease
3	B3GALT6	beta-1,3-galactosyltransferase 6	Cytoplasm	enzyme	9.2507e-12	4.38668e-13	down	2.97304	-2.97304	-1.57194	44	33	Cellular Assembly and Organization, Cellular Function and Maintenance, Auditory Disease
3	BAIAP2L1	BAI1 associated protein 2 like 1	Cytoplasm	other	9.30083e-16	4.86098e-18	up	2.36164	2.36164	1.23979	44	33	Cellular Assembly and Organization, Cellular Function and Maintenance, Auditory Disease
3	BPTF	bromodomain PHD finger transcription factor	Nucleus	transcription regulator	2.10828e-14	2.90449e-16	down	5.2916	-5.2916	-2.4037	44	33	Cellular Assembly and Organization, Cellular Function and Maintenance, Auditory Disease
3	C1orf131	chromosome 1 open reading frame 131	Nucleus	other	4.99592e-15	4.7596e-17	down	3.81657	-3.81657	-1.93228	44	33	Cellular Assembly and Organization, Cellular Function and Maintenance, Auditory Disease
3	CEP192	centrosomal protein 192	Cytoplasm	other	1.59859e-10	1.22307e-11	down	2.19005	-2.19005	-1.13097	44	33	Cellular Assembly and Organization, Cellular Function and Maintenance, Auditory Disease
3	EXOSC2	exosome component 2	Nucleus	enzyme	2.21195e-10	1.76453e-11	down	2.10045	-2.10045	-1.0707	44	33	Cellular Assembly and Organization, Cellular Function and Maintenance, Auditory Disease
3	EXOSC4	exosome component 4	Nucleus	enzyme	1.71346e-11	9.12123e-13	down	2.2293	-2.2293	-1.15659	44	33	Cellular Assembly and Organization, Cellular Function and Maintenance, Auditory Disease
3	FBXO30	F-box protein 30	Extracellular Space	enzyme	1.51141e-13	3.17511e-15	down	2.41487	-2.41487	-1.27195	44	33	Cellular Assembly and Organization, Cellular Function and Maintenance, Auditory Disease
3	LAMB2	laminin subunit beta 2	Extracellular Space	enzyme	2.71981e-11	1.56987e-12	up	2.02282	2.02282	1.01637	44	33	Cellular Assembly and Organization, Cellular Function and Maintenance, Auditory Disease
3	LCOR	ligand dependent nuclear receptor corepressor	Nucleus	transcription regulator	1.51346e-09	1.5708e-10	up	2.40512	2.40512	1.26611	44	33	Cellular Assembly and Organization, Cellular Function and Maintenance, Auditory Disease
3	MARVELD2	MARVEL domain containing 2	Plasma Membrane	other	2.74072e-10	2.25621e-11	down	2.01254	-2.01254	-1.00902	44	33	Cellular Assembly and Organization, Cellular Function and Maintenance, Auditory Disease
3	MFSD5	major facilitator superfamily domain containing 5	Other	transporter	5.54275e-11	3.57656e-12	down	2.02128	-2.02128	-1.01527	44	33	Cellular Assembly and Organization, Cellular Function and Maintenance, Auditory Disease
3	NAA50	N(alpha)-acetyltransferase 50, NatE catalytic subunit	Cytoplasm	enzyme	3.75602e-16	1.35019e-18	down	2.66188	-2.66188	-1.41244	44	33	Cellular Assembly and Organization, Cellular Function and Maintenance, Auditory Disease
3	ORC5	origin recognition complex subunit 5	Nucleus	other	3.14292e-11	1.85415e-12	down	2.33583	-2.33583	-1.22393	44	33	Cellular Assembly and Organization, Cellular Function and Maintenance, Auditory Disease
3	PATZ1	POZ/BTB and AT hook containing zinc finger 1	Nucleus	transcription regulator	5.57298e-11	3.59748e-12	down	2.14659	-2.14659	-1.10205	44	33	Cellular Assembly and Organization, Cellular Function and Maintenance, Auditory Disease
3	PCDH7	protocadherin 7	Plasma Membrane	other	1.93967e-14	2.61596e-16	down	5.43719	-5.43719	-2.44286	44	33	Cellular Assembly and Organization, Cellular Function and Maintenance, Auditory Disease
3	PEX1	peroxisomal biogenesis factor 1	Cytoplasm	enzyme	4.48594e-10	3.96969e-11	down	2.48975	-2.48975	-1.316	44	33	Cellular Assembly and Organization, Cellular Function and Maintenance, Auditory Disease
3	SH2B3	SH2B adaptor protein 3	Plasma Membrane	other	8.27827e-12	3.84746e-13	up	2.26527	2.26527	1.17968	44	33	Cellular Assembly and Organization, Cellular Function and Maintenance, Auditory Disease
3	SLC38A2	solute carrier family 38 member 2	Plasma Membrane	transporter	1.38886e-13	2.89641e-15	up	3.01491	3.01491	1.59212	44	33	Cellular Assembly and Organization, Cellular Function and Maintenance, Auditory Disease
3	SRC (family)										44	33	Cellular Assembly and Organization, Cellular Function and Maintenance, Auditory Disease
3	STAG1	stromal antigen 1	Nucleus	transcription regulator	4.00441e-10	3.48436e-11	down	2.04939	-2.04939	-1.03519	44	33	Cellular Assembly and Organization, Cellular Function and Maintenance, Auditory Disease
3	TBC1D14	TBC1 domain family member 14	Extracellular Space	other	5.94582e-14	1.02169e-15	up	3.72737	3.72737	1.89816	44	33	Cellular Assembly and Organization, Cellular Function and Maintenance, Auditory Disease
3	TRAPPC10	trafficking protein particle complex 10	Cytoplasm	transporter	8.77159e-09	1.1367e-09	down	2.19159	-2.19159	-1.13198	44	33	Cellular Assembly and Organization, Cellular Function and Maintenance, Auditory Disease
3	TRAPPC12	trafficking protein particle complex 12	Nucleus	other	2.11709e-12	7.63736e-14	down	2.43972	-2.43972	-1.28672	44	33	Cellular Assembly and Organization, Cellular Function and Maintenance, Auditory Disease
3	TRMT13	tRNA methyltransferase 13 homolog	Other	other	6.5593e-08	1.08748e-08	down	2.09454	-2.09454	-1.06663	44	33	Cellular Assembly and Organization, Cellular Function and Maintenance, Auditory Disease
3	TUBGCP3	tubulin gamma complex associated protein 3	Cytoplasm	other	5.83773e-13	1.6163e-14	down	4.54864	-4.54864	-2.18544	44	33	Cellular Assembly and Organization, Cellular Function and Maintenance, Auditory Disease
3	VCPIP1	valosin containing protein interacting protein 1	Cytoplasm	peptidase	2.37477e-06	5.71655e-07	down	2.07547	-2.07547	-1.05344	44	33	Cellular Assembly and Organization, Cellular Function and Maintenance, Auditory Disease
3	WAPL	WAPL cohesin release factor	Nucleus	other	3.96226e-11	2.43146e-12	down	2.10507	-2.10507	-1.07387	44	33	Cellular Assembly and Organization, Cellular Function and Maintenance, Auditory Disease
3	XRN1	5'-3' exoribonuclease 1	Cytoplasm	enzyme	9.05535e-07	1.98103e-07	up	2.08004	2.08004	1.05661	44	33	Cellular Assembly and Organization, Cellular Function and Maintenance, Auditory Disease
3	ZCCHC6	zinc finger CCHC-type containing 6	Cytoplasm	enzyme	4.35992e-12	1.8296e-13	down	2.21908	-2.21908	-1.14996	44	33	Cellular Assembly and Organization, Cellular Function and Maintenance, Auditory Disease
3	ZNF292	zinc finger protein 292	Nucleus	transcription regulator	2.72922e-11	1.576e-12	down	2.83987	-2.83987	-1.50582	44	33	Cellular Assembly and Organization, Cellular Function and Maintenance, Auditory Disease
4	48s										41	32	RNA Post-Transcriptional Modification, Cell Morphology, Cellular Assembly and Organization
4	BCS1L	BCS1 homolog, ubiquinol-cytochrome c reductase complex chaperone	Cytoplasm	other	7.44017e-09	9.46713e-10	down	2.13371	-2.13371	-1.09336	41	32	RNA Post-Transcriptional Modification, Cell Morphology, Cellular Assembly and Organization
4	CLIP4	CAP-Gly domain containing linker protein family member 4	Other	other	7.04298e-09	8.90967e-10	up	2.15497	2.15497	1.10767	41	32	RNA Post-Transcriptional Modification, Cell Morphology, Cellular Assembly and Organization
4	DKC1	dyskerin pseudouridine synthase 1	Nucleus	enzyme	2.55346e-14	3.69114e-16	down	2.26757	-2.26757	-1.18115	41	32	RNA Post-Transcriptional Modification, Cell Morphology, Cellular Assembly and Organization
4	KIAA1841	KIAA1841	Other	other	2.58419e-08	3.83768e-09	down	2.17292	-2.17292	-1.11963	41	32	RNA Post-Transcriptional Modification, Cell Morphology, Cellular Assembly and Organization
4	LBHD1	LBH domain containing 1	Other	other	6.11842e-13	1.70181e-14	down	2.12055	-2.12055	-1.08444	41	32	RNA Post-Transcriptional Modification, Cell Morphology, Cellular Assembly and Organization
4	LYAR	Ly1 antibody reactive	Plasma Membrane	other	1.61229e-14	2.05886e-16	down	2.22324	-2.22324	-1.15267	41	32	RNA Post-Transcriptional Modification, Cell Morphology, Cellular Assembly and Organization
4	NOL4L	nucleolar protein 4 like	Other	other	7.01391e-12	3.17579e-13	down	2.36951	-2.36951	-1.24459	41	32	RNA Post-Transcriptional Modification, Cell Morphology, Cellular Assembly and Organization
4	NOLC1	nucleolar and coiled-body phosphoprotein 1	Nucleus	transcription regulator	7.31681e-16	3.37636e-18	down	2.33272	-2.33272	-1.22201	41	32	RNA Post-Transcriptional Modification, Cell Morphology, Cellular Assembly and Organization
4	NOP56	NOP56 ribonucleoprotein	Nucleus	other	4.78668e-16	1.90374e-18	down	2.1139	-2.1139	-1.07991	41	32	RNA Post-Transcriptional Modification, Cell Morphology, Cellular Assembly and Organization
4	NOP58	NOP58 ribonucleoprotein	Nucleus	enzyme	1.25456e-12	4.01895e-14	down	2.17132	-2.17132	-1.11857	41	32	RNA Post-Transcriptional Modification, Cell Morphology, Cellular Assembly and Organization
4	POLR1B	RNA polymerase I subunit B	Nucleus	enzyme	2.24682e-09	2.47228e-10	down	2.14722	-2.14722	-1.10247	41	32	RNA Post-Transcriptional Modification, Cell Morphology, Cellular Assembly and Organization
4	PRRG4	proline rich and Gla domain 4	Plasma Membrane	other	4.62123e-10	4.09884e-11	up	2.27911	2.27911	1.18847	41	32	RNA Post-Transcriptional Modification, Cell Morphology, Cellular Assembly and Organization
4	RBM8A	RNA binding motif protein 8A	Nucleus	other	4.36166e-10	3.8397e-11	up	2.4162	2.4162	1.27274	41	32	RNA Post-Transcriptional Modification, Cell Morphology, Cellular Assembly and Organization
4	RNA polymerase I										41	32	RNA Post-Transcriptional Modification, Cell Morphology, Cellular Assembly and Organization
4	Rnr										41	32	RNA Post-Transcriptional Modification, Cell Morphology, Cellular Assembly and Organization
4	RRP1	ribosomal RNA processing 1	Nucleus	other	1.64438e-12	5.62418e-14	down	4.37603	-4.37603	-2.12962	41	32	RNA Post-Transcriptional Modification, Cell Morphology, Cellular Assembly and Organization
4	RRP15	ribosomal RNA processing 15 homolog	Nucleus	other	1.02174e-08	1.34959e-09	down	2.52734	-2.52734	-1.33762	41	32	RNA Post-Transcriptional Modification, Cell Morphology, Cellular Assembly and Organization
4	RRS1	ribosome biogenesis regulator homolog	Nucleus	other	3.38589e-14	5.19787e-16	down	2.37182	-2.37182	-1.246	41	32	RNA Post-Transcriptional Modification, Cell Morphology, Cellular Assembly and Organization
4	RSL1D1	ribosomal L1 domain containing 1	Nucleus	other	2.38845e-07	4.59618e-08	down	2.30733	-2.30733	-1.20623	41	32	RNA Post-Transcriptional Modification, Cell Morphology, Cellular Assembly and Organization
4	SON	SON DNA binding protein	Nucleus	other	3.01628e-13	7.26694e-15	down	2.40003	-2.40003	-1.26305	41	32	RNA Post-Transcriptional Modification, Cell Morphology, Cellular Assembly and Organization
4	SPRTN	SprT-like N-terminal domain	Nucleus	other	4.38596e-08	6.94167e-09	down	2.02263	-2.02263	-1.01623	41	32	RNA Post-Transcriptional Modification, Cell Morphology, Cellular Assembly and Organization
4	SRPK1	SRSF protein kinase 1	Nucleus	kinase	9.97153e-14	1.94733e-15	down	2.08171	-2.08171	-1.05777	41	32	RNA Post-Transcriptional Modification, Cell Morphology, Cellular Assembly and Organization
4	SRSF1	serine and arginine rich splicing factor 1	Nucleus	other	7.96598e-16	3.89932e-18	down	3.81356	-3.81356	-1.93114	41	32	RNA Post-Transcriptional Modification, Cell Morphology, Cellular Assembly and Organization
4	SRSF3	serine and arginine rich splicing factor 3	Nucleus	other	7.48495e-16	3.49211e-18	down	5.13088	-5.13088	-2.35921	41	32	RNA Post-Transcriptional Modification, Cell Morphology, Cellular Assembly and Organization
4	SRSF5	serine and arginine rich splicing factor 5	Nucleus	other	1.66096e-09	1.75552e-10	up	2.39396	2.39396	1.2594	41	32	RNA Post-Transcriptional Modification, Cell Morphology, Cellular Assembly and Organization
4	THNSL1	threonine synthase like 1	Nucleus	kinase	3.84798e-09	4.53287e-10	down	2.16715	-2.16715	-1.1158	41	32	RNA Post-Transcriptional Modification, Cell Morphology, Cellular Assembly and Organization
4	UTP11	UTP11, small subunit processome component	Nucleus	other	1.22391e-11	6.11581e-13	down	2.04628	-2.04628	-1.03301	41	32	RNA Post-Transcriptional Modification, Cell Morphology, Cellular Assembly and Organization
4	UTP20	UTP20, small subunit processome component	Nucleus	other	8.59982e-07	1.87348e-07	down	2.07117	-2.07117	-1.05045	41	32	RNA Post-Transcriptional Modification, Cell Morphology, Cellular Assembly and Organization
4	UTP14C	UTP14C, small subunit processome component	Nucleus	other	2.46295e-07	4.75146e-08	down	2.15051	-2.15051	-1.10468	41	32	RNA Post-Transcriptional Modification, Cell Morphology, Cellular Assembly and Organization
4	VEGFA	vascular endothelial growth factor A	Extracellular Space	growth factor	3.6356e-15	3.02164e-17	up	4.69774	4.69774	2.23197	41	32	RNA Post-Transcriptional Modification, Cell Morphology, Cellular Assembly and Organization
4	WDR3	WD repeat domain 3	Cytoplasm	other	1.75834e-12	6.11007e-14	down	2.76303	-2.76303	-1.46625	41	32	RNA Post-Transcriptional Modification, Cell Morphology, Cellular Assembly and Organization
4	WDR36	WD repeat domain 36	Extracellular Space	other	4.16568e-10	3.63956e-11	down	2.04025	-2.04025	-1.02875	41	32	RNA Post-Transcriptional Modification, Cell Morphology, Cellular Assembly and Organization
4	ZNF202	zinc finger protein 202	Nucleus	transcription regulator	9.31672e-09	1.21707e-09	down	2.04927	-2.04927	-1.03511	41	32	RNA Post-Transcriptional Modification, Cell Morphology, Cellular Assembly and Organization
4	ZNF514	zinc finger protein 514	Nucleus	other	5.43134e-07	1.13019e-07	down	2.03559	-2.03559	-1.02545	41	32	RNA Post-Transcriptional Modification, Cell Morphology, Cellular Assembly and Organization
5	AFDN	afadin, adherens junction formation factor	Nucleus	other	3.95753e-10	3.43549e-11	up	2.6523	2.6523	1.40725	39	31	Cell Signaling, Cellular Assembly and Organization, Cellular Function and Maintenance
5	ALS2	ALS2, alsin Rho guanine nucleotide exchange factor	Cytoplasm	other	3.29061e-10	2.79531e-11	up	2.12872	2.12872	1.08999	39	31	Cell Signaling, Cellular Assembly and Organization, Cellular Function and Maintenance
5	ARHGAP29	Rho GTPase activating protein 29	Cytoplasm	other	4.69687e-11	2.9577e-12	up	2.48252	2.48252	1.3118	39	31	Cell Signaling, Cellular Assembly and Organization, Cellular Function and Maintenance
5	CCDC28A	coiled-coil domain containing 28A	Other	other	1.1668e-13	2.35893e-15	up	2.24222	2.24222	1.16493	39	31	Cell Signaling, Cellular Assembly and Organization, Cellular Function and Maintenance
5	ERO1B	endoplasmic reticulum oxidoreductase 1 beta	Cytoplasm	enzyme	3.43526e-08	5.27059e-09	up	2.63827	2.63827	1.39959	39	31	Cell Signaling, Cellular Assembly and Organization, Cellular Function and Maintenance
5	ESCO2	establishment of sister chromatid cohesion N-acetyltransferase 2	Nucleus	enzyme	2.71847e-10	2.23444e-11	down	2.06667	-2.06667	-1.04731	39	31	Cell Signaling, Cellular Assembly and Organization, Cellular Function and Maintenance
5	EYA3	EYA transcriptional coactivator and phosphatase 3	Nucleus	phosphatase	1.22199e-10	8.91005e-12	down	2.42836	-2.42836	-1.27998	39	31	Cell Signaling, Cellular Assembly and Organization, Cellular Function and Maintenance
5	GTPase										39	31	Cell Signaling, Cellular Assembly and Organization, Cellular Function and Maintenance
5	HDAC4	histone deacetylase 4	Nucleus	transcription regulator	1.23456e-08	1.6713e-09	down	2.90641	-2.90641	-1.53924	39	31	Cell Signaling, Cellular Assembly and Organization, Cellular Function and Maintenance
5	HPS6	HPS6, biogenesis of lysosomal organelles complex 2 subunit 3	Cytoplasm	other	7.67377e-12	3.5176e-13	down	3.85742	-3.85742	-1.94764	39	31	Cell Signaling, Cellular Assembly and Organization, Cellular Function and Maintenance
5	LATS1	large tumor suppressor kinase 1	Nucleus	kinase	2.88228e-08	4.32077e-09	up	2.07686	2.07686	1.0544	39	31	Cell Signaling, Cellular Assembly and Organization, Cellular Function and Maintenance
5	LRCH1	leucine rich repeats and calponin homology domain containing 1	Cytoplasm	other	1.56441e-12	5.27664e-14	up	2.93334	2.93334	1.55254	39	31	Cell Signaling, Cellular Assembly and Organization, Cellular Function and Maintenance
5	MAGI1	membrane associated guanylate kinase, WW and PDZ domain containing 1	Plasma Membrane	kinase	5.7616e-12	2.50447e-13	down	2.04874	-2.04874	-1.03474	39	31	Cell Signaling, Cellular Assembly and Organization, Cellular Function and Maintenance
5	MAPKAP1	mitogen-activated protein kinase associated protein 1	Cytoplasm	other	3.90895e-11	2.38992e-12	down	2.92961	-2.92961	-1.55071	39	31	Cell Signaling, Cellular Assembly and Organization, Cellular Function and Maintenance
5	MAST3	microtubule associated serine/threonine kinase 3	Other	kinase	2.53334e-08	3.75313e-09	down	2.08751	-2.08751	-1.06178	39	31	Cell Signaling, Cellular Assembly and Organization, Cellular Function and Maintenance
5	MKKS	McKusick-Kaufman syndrome	Cytoplasm	other	4.88794e-09	5.91179e-10	down	2.0336	-2.0336	-1.02404	39	31	Cell Signaling, Cellular Assembly and Organization, Cellular Function and Maintenance
5	MTORC2										39	31	Cell Signaling, Cellular Assembly and Organization, Cellular Function and Maintenance
5	Pdi										39	31	Cell Signaling, Cellular Assembly and Organization, Cellular Function and Maintenance
5	PHLDB2	pleckstrin homology like domain family B member 2	Cytoplasm	other	1.53778e-09	1.60231e-10	down	2.32319	-2.32319	-1.21611	39	31	Cell Signaling, Cellular Assembly and Organization, Cellular Function and Maintenance
5	PLEKHA5	pleckstrin homology domain containing A5	Cytoplasm	other	5.66515e-15	5.63279e-17	down	2.74051	-2.74051	-1.45444	39	31	Cell Signaling, Cellular Assembly and Organization, Cellular Function and Maintenance
5	PPM1H	protein phosphatase, Mg2+/Mn2+ dependent 1H	Nucleus	phosphatase	2.61585e-15	1.97403e-17	down	2.83747	-2.83747	-1.50461	39	31	Cell Signaling, Cellular Assembly and Organization, Cellular Function and Maintenance
5	PTPN14	protein tyrosine phosphatase, non-receptor type 14	Cytoplasm	phosphatase	4.65584e-15	4.1782e-17	up	4.57	4.57	2.19219	39	31	Cell Signaling, Cellular Assembly and Organization, Cellular Function and Maintenance
5	Rac										39	31	Cell Signaling, Cellular Assembly and Organization, Cellular Function and Maintenance
5	ROR1	receptor tyrosine kinase like orphan receptor 1	Plasma Membrane	kinase	1.63185e-12	5.5582e-14	up	4.28977	4.28977	2.1009	39	31	Cell Signaling, Cellular Assembly and Organization, Cellular Function and Maintenance
5	RPTOR	regulatory associated protein of MTOR complex 1	Cytoplasm	other	2.1243e-09	2.32122e-10	down	2.35929	-2.35929	-1.23835	39	31	Cell Signaling, Cellular Assembly and Organization, Cellular Function and Maintenance
5	SRGAP2	SLIT-ROBO Rho GTPase activating protein 2	Cytoplasm	other	5.74796e-14	9.81765e-16	down	4.03828	-4.03828	-2.01374	39	31	Cell Signaling, Cellular Assembly and Organization, Cellular Function and Maintenance
5	STK4	serine/threonine kinase 4	Cytoplasm	kinase	7.89886e-11	5.38687e-12	up	2.10678	2.10678	1.07504	39	31	Cell Signaling, Cellular Assembly and Organization, Cellular Function and Maintenance
5	STK38	serine/threonine kinase 38	Nucleus	kinase	5.40417e-14	9.0795e-16	down	2.30967	-2.30967	-1.20769	39	31	Cell Signaling, Cellular Assembly and Organization, Cellular Function and Maintenance
5	STMN3	stathmin 3	Nucleus	other	7.44739e-08	1.25332e-08	down	2.26373	-2.26373	-1.1787	39	31	Cell Signaling, Cellular Assembly and Organization, Cellular Function and Maintenance
5	TBC1D1	TBC1 domain family member 1	Nucleus	other	3.97268e-08	6.20555e-09	down	2.02636	-2.02636	-1.01889	39	31	Cell Signaling, Cellular Assembly and Organization, Cellular Function and Maintenance
5	TIAM1	T cell lymphoma invasion and metastasis 1	Cytoplasm	other	2.42274e-14	3.44659e-16	up	2.83899	2.83899	1.50538	39	31	Cell Signaling, Cellular Assembly and Organization, Cellular Function and Maintenance
5	TIMM21	translocase of inner mitochondrial membrane 21	Cytoplasm	other	1.10794e-08	1.48068e-09	down	2.01858	-2.01858	-1.01334	39	31	Cell Signaling, Cellular Assembly and Organization, Cellular Function and Maintenance
5	TWNK	twinkle mtDNA helicase	Cytoplasm	enzyme	4.16284e-12	1.72143e-13	down	2.37384	-2.37384	-1.24722	39	31	Cell Signaling, Cellular Assembly and Organization, Cellular Function and Maintenance
5	YLPM1	YLP motif containing 1	Nucleus	transcription regulator	6.57158e-12	2.93716e-13	down	2.15559	-2.15559	-1.10808	39	31	Cell Signaling, Cellular Assembly and Organization, Cellular Function and Maintenance
5	ZBTB21	zinc finger and BTB domain containing 21	Nucleus	other	4.39949e-09	5.26607e-10	up	2.18826	2.18826	1.12978	39	31	Cell Signaling, Cellular Assembly and Organization, Cellular Function and Maintenance
6	Cdc2										38	31	Developmental Disorder, Hereditary Disorder, Metabolic Disease
6	CHKA	choline kinase alpha	Cytoplasm	kinase	2.11436e-15	1.46082e-17	down	2.51624	-2.51624	-1.33127	38	31	Developmental Disorder, Hereditary Disorder, Metabolic Disease
6	Cytokeratin										38	31	Developmental Disorder, Hereditary Disorder, Metabolic Disease
6	DHRS13	dehydrogenase/reductase 13	Other	enzyme	6.20193e-09	7.71921e-10	down	2.03909	-2.03909	-1.02792	38	31	Developmental Disorder, Hereditary Disorder, Metabolic Disease
6	DOCK5	dedicator of cytokinesis 5	Cytoplasm	other	3.33728e-12	1.32261e-13	up	2.30091	2.30091	1.20221	38	31	Developmental Disorder, Hereditary Disorder, Metabolic Disease
6	EHD1	EH domain containing 1	Cytoplasm	other	1.21998e-12	3.8972e-14	up	2.2725	2.2725	1.18428	38	31	Developmental Disorder, Hereditary Disorder, Metabolic Disease
6	ESF1	ESF1 nucleolar pre-rRNA processing protein homolog	Nucleus	other	2.6881e-10	2.20193e-11	down	2.46177	-2.46177	-1.2997	38	31	Developmental Disorder, Hereditary Disorder, Metabolic Disease
6	Foxo										38	31	Developmental Disorder, Hereditary Disorder, Metabolic Disease
6	HAS3	hyaluronan synthase 3	Plasma Membrane	enzyme	3.95133e-09	4.67826e-10	up	2.26319	2.26319	1.17836	38	31	Developmental Disorder, Hereditary Disorder, Metabolic Disease
6	HS2ST1	heparan sulfate 2-O-sulfotransferase 1	Cytoplasm	enzyme	3.48601e-12	1.39533e-13	down	2.40476	-2.40476	-1.26589	38	31	Developmental Disorder, Hereditary Disorder, Metabolic Disease
6	KIAA0232	KIAA0232	Extracellular Space	other	4.71024e-06	1.2041e-06	down	2.13969	-2.13969	-1.0974	38	31	Developmental Disorder, Hereditary Disorder, Metabolic Disease
6	MBLAC2	metallo-beta-lactamase domain containing 2	Cytoplasm	other	2.00658e-09	2.1757e-10	down	2.99185	-2.99185	-1.58104	38	31	Developmental Disorder, Hereditary Disorder, Metabolic Disease
6	MMACHC	methylmalonic aciduria (cobalamin deficiency) cblC type, with homocystinuria	Cytoplasm	enzyme	7.37128e-06	1.96385e-06	down	2.05786	-2.05786	-1.04115	38	31	Developmental Disorder, Hereditary Disorder, Metabolic Disease
6	MSLN	mesothelin	Extracellular Space	other	1.55527e-13	3.31559e-15	up	2.21838	2.21838	1.14951	38	31	Developmental Disorder, Hereditary Disorder, Metabolic Disease
6	MTHFD2	methylenetetrahydrofolate dehydrogenase (NADP+ dependent) 2, methenyltetrahydrofolate cyclohydrolase	Cytoplasm	enzyme	5.07638e-18	3.57437e-21	up	2.76028	2.76028	1.46482	38	31	Developmental Disorder, Hereditary Disorder, Metabolic Disease
6	MTR	5-methyltetrahydrofolate-homocysteine methyltransferase	Cytoplasm	enzyme	6.27611e-11	4.12658e-12	down	2.27018	-2.27018	-1.18281	38	31	Developmental Disorder, Hereditary Disorder, Metabolic Disease
6	NOL9	nucleolar protein 9	Nucleus	kinase	5.54858e-09	6.80841e-10	down	2.03907	-2.03907	-1.02791	38	31	Developmental Disorder, Hereditary Disorder, Metabolic Disease
6	NSRP1	nuclear speckle splicing regulatory protein 1	Nucleus	other	2.39238e-10	1.93286e-11	down	2.26248	-2.26248	-1.1779	38	31	Developmental Disorder, Hereditary Disorder, Metabolic Disease
6	PI3K (complex)										38	31	Developmental Disorder, Hereditary Disorder, Metabolic Disease
6	RANBP6	RAN binding protein 6	Cytoplasm	other	3.04939e-10	2.55307e-11	down	2.0692	-2.0692	-1.04907	38	31	Developmental Disorder, Hereditary Disorder, Metabolic Disease
6	RUBCNL	RUN and cysteine rich domain containing beclin 1 interacting protein like	Other	other	2.09647e-07	3.9755e-08	up	2.07639	2.07639	1.05408	38	31	Developmental Disorder, Hereditary Disorder, Metabolic Disease
6	RUFY1	RUN and FYVE domain containing 1	Cytoplasm	transporter	5.06824e-13	1.36707e-14	down	2.00366	-2.00366	-1.00264	38	31	Developmental Disorder, Hereditary Disorder, Metabolic Disease
6	SEC24A	SEC24 homolog A, COPII coat complex component	Cytoplasm	transporter	7.89391e-12	3.64266e-13	up	3.44861	3.44861	1.78601	38	31	Developmental Disorder, Hereditary Disorder, Metabolic Disease
6	SH3PXD2B	SH3 and PX domains 2B	Cytoplasm	other	3.85541e-13	9.67196e-15	down	2.87966	-2.87966	-1.5259	38	31	Developmental Disorder, Hereditary Disorder, Metabolic Disease
6	SLC12A6	solute carrier family 12 member 6	Plasma Membrane	transporter	9.86229e-11	6.93458e-12	up	3.48324	3.48324	1.80043	38	31	Developmental Disorder, Hereditary Disorder, Metabolic Disease
6	SLC25A17	solute carrier family 25 member 17	Cytoplasm	transporter	1.72132e-08	2.43583e-09	down	2.06247	-2.06247	-1.04437	38	31	Developmental Disorder, Hereditary Disorder, Metabolic Disease
6	SMG8	SMG8, nonsense mediated mRNA decay factor	Cytoplasm	enzyme	1.59839e-10	1.22251e-11	down	2.2227	-2.2227	-1.15231	38	31	Developmental Disorder, Hereditary Disorder, Metabolic Disease
6	STEAP3	STEAP3 metalloreductase	Cytoplasm	transporter	7.87254e-15	8.53006e-17	down	4.03156	-4.03156	-2.01134	38	31	Developmental Disorder, Hereditary Disorder, Metabolic Disease
6	TBL3	transducin beta like 3	Cytoplasm	peptidase	1.55613e-10	1.18543e-11	down	2.0474	-2.0474	-1.03379	38	31	Developmental Disorder, Hereditary Disorder, Metabolic Disease
6	TGOLN2	trans-golgi network protein 2	Cytoplasm	other	1.73502e-07	3.22861e-08	down	2.04105	-2.04105	-1.02931	38	31	Developmental Disorder, Hereditary Disorder, Metabolic Disease
6	TIGD5	tigger transposable element derived 5	Other	other	1.24203e-08	1.68204e-09	down	2.03921	-2.03921	-1.02801	38	31	Developmental Disorder, Hereditary Disorder, Metabolic Disease
6	TMEM186	transmembrane protein 186	Cytoplasm	other	9.59609e-14	1.86667e-15	down	2.69574	-2.69574	-1.43068	38	31	Developmental Disorder, Hereditary Disorder, Metabolic Disease
6	VPS13B	vacuolar protein sorting 13 homolog B	Nucleus	transporter	3.58543e-12	1.44792e-13	down	3.73233	-3.73233	-1.90008	38	31	Developmental Disorder, Hereditary Disorder, Metabolic Disease
6	WDR59	WD repeat domain 59	Cytoplasm	transporter	2.30531e-11	1.29682e-12	down	2.06062	-2.06062	-1.04308	38	31	Developmental Disorder, Hereditary Disorder, Metabolic Disease
6	ZNF764	zinc finger protein 764	Other	other	1.07731e-10	7.67662e-12	down	2.7324	-2.7324	-1.45017	38	31	Developmental Disorder, Hereditary Disorder, Metabolic Disease
7	AMMECR1	Alport syndrome, mental retardation, midface hypoplasia and elliptocytosis chromosomal region gene 1	Nucleus	other	7.60564e-10	7.23063e-11	down	2.06852	-2.06852	-1.0486	37	31	Behavior, Nervous System Development and Function, Hereditary Disorder
7	ARMC8	armadillo repeat containing 8	Nucleus	other	1.68205e-09	1.78137e-10	down	2.32765	-2.32765	-1.21887	37	31	Behavior, Nervous System Development and Function, Hereditary Disorder
7	Casein										37	31	Behavior, Nervous System Development and Function, Hereditary Disorder
7	CEP83	centrosomal protein 83	Extracellular Space	other	1.18115e-10	8.54907e-12	down	3.31327	-3.31327	-1.72826	37	31	Behavior, Nervous System Development and Function, Hereditary Disorder
7	CK1										37	31	Behavior, Nervous System Development and Function, Hereditary Disorder
7	CRY2	cryptochrome circadian regulator 2	Nucleus	enzyme	6.50641e-11	4.30786e-12	up	2.16938	2.16938	1.11728	37	31	Behavior, Nervous System Development and Function, Hereditary Disorder
7	CSNK1G1	casein kinase 1 gamma 1	Cytoplasm	kinase	3.78672e-11	2.30313e-12	down	2.2892	-2.2892	-1.19484	37	31	Behavior, Nervous System Development and Function, Hereditary Disorder
7	DBP	D-box binding PAR bZIP transcription factor	Nucleus	transcription regulator	1.77092e-15	1.17839e-17	up	2.71658	2.71658	1.44179	37	31	Behavior, Nervous System Development and Function, Hereditary Disorder
7	DCAF10	DDB1 and CUL4 associated factor 10	Nucleus	other	5.76988e-11	3.75401e-12	down	2.09252	-2.09252	-1.06524	37	31	Behavior, Nervous System Development and Function, Hereditary Disorder
7	DDX23	DEAD-box helicase 23	Nucleus	enzyme	1.03421e-10	7.32204e-12	down	2.27114	-2.27114	-1.18342	37	31	Behavior, Nervous System Development and Function, Hereditary Disorder
7	EFTUD2	elongation factor Tu GTP binding domain containing 2	Nucleus	enzyme	2.26118e-13	5.18255e-15	down	2.10851	-2.10851	-1.07623	37	31	Behavior, Nervous System Development and Function, Hereditary Disorder
7	FEM1A	fem-1 homolog A	Nucleus	transcription regulator	9.90085e-11	6.97431e-12	down	2.28755	-2.28755	-1.1938	37	31	Behavior, Nervous System Development and Function, Hereditary Disorder
7	GCNT1	glucosaminyl (N-acetyl) transferase 1, core 2	Cytoplasm	enzyme	8.52268e-10	8.21978e-11	up	2.51876	2.51876	1.33271	37	31	Behavior, Nervous System Development and Function, Hereditary Disorder
7	GCNT3	glucosaminyl (N-acetyl) transferase 3, mucin type	Plasma Membrane	enzyme	6.28941e-18	4.81038e-21	up	3.59474	3.59474	1.84589	37	31	Behavior, Nervous System Development and Function, Hereditary Disorder
7	GID8	GID complex subunit 8 homolog	Nucleus	other	2.46587e-12	9.15106e-14	down	2.97823	-2.97823	-1.57446	37	31	Behavior, Nervous System Development and Function, Hereditary Disorder
7	HAPLN3	hyaluronan and proteoglycan link protein 3	Extracellular Space	other	1.15049e-11	5.67559e-13	up	2.8217	2.8217	1.49657	37	31	Behavior, Nervous System Development and Function, Hereditary Disorder
7	HBP1	HMG-box transcription factor 1	Nucleus	transcription regulator	3.11659e-12	1.21012e-13	up	4.17469	4.17469	2.06167	37	31	Behavior, Nervous System Development and Function, Hereditary Disorder
7	Mapk										37	31	Behavior, Nervous System Development and Function, Hereditary Disorder
7	PER1	period circadian regulator 1	Nucleus	transcription regulator	7.15634e-15	7.5351e-17	up	4.63211	4.63211	2.21167	37	31	Behavior, Nervous System Development and Function, Hereditary Disorder
7	PER2	period circadian regulator 2	Nucleus	transcription regulator	9.29612e-09	1.21321e-09	up	2.03424	2.03424	1.02449	37	31	Behavior, Nervous System Development and Function, Hereditary Disorder
7	PER3	period circadian regulator 3	Nucleus	other	1.03794e-11	5.03038e-13	up	2.75022	2.75022	1.45955	37	31	Behavior, Nervous System Development and Function, Hereditary Disorder
7	PERIOD										37	31	Behavior, Nervous System Development and Function, Hereditary Disorder
7	PRPF31	pre-mRNA processing factor 31	Nucleus	other	8.01897e-12	3.7086e-13	down	2.01163	-2.01163	-1.00836	37	31	Behavior, Nervous System Development and Function, Hereditary Disorder
7	RMND5A	required for meiotic nuclear division 5 homolog A	Nucleus	other	1.28878e-10	9.48581e-12	up	2.32235	2.32235	1.21559	37	31	Behavior, Nervous System Development and Function, Hereditary Disorder
7	SPRR2D	small proline rich protein 2D	Cytoplasm	other	1.50133e-16	4.28689e-19	up	12.0891	12.0891	3.59564	37	31	Behavior, Nervous System Development and Function, Hereditary Disorder
7	UBE3D	ubiquitin protein ligase E3D	Other	other	1.08583e-10	7.74842e-12	down	2.83165	-2.83165	-1.50164	37	31	Behavior, Nervous System Development and Function, Hereditary Disorder
7	UBR7	ubiquitin protein ligase E3 component n-recognin 7 (putative)	Other	enzyme	8.98986e-11	6.22488e-12	up	2.10028	2.10028	1.07058	37	31	Behavior, Nervous System Development and Function, Hereditary Disorder
7	WDCP	WD repeat and coiled coil containing	Other	other	1.73776e-09	1.84701e-10	down	2.55759	-2.55759	-1.35479	37	31	Behavior, Nervous System Development and Function, Hereditary Disorder
7	WDR92	WD repeat domain 92	Other	other	1.28686e-10	9.46839e-12	down	2.85415	-2.85415	-1.51306	37	31	Behavior, Nervous System Development and Function, Hereditary Disorder
7	YPEL5	yippee like 5	Nucleus	other	1.52484e-17	2.03368e-20	up	2.96785	2.96785	1.56942	37	31	Behavior, Nervous System Development and Function, Hereditary Disorder
7	ZBED8	zinc finger BED-type containing 8	Nucleus	other	6.16756e-08	1.01215e-08	down	2.07569	-2.07569	-1.05359	37	31	Behavior, Nervous System Development and Function, Hereditary Disorder
7	ZCCHC14	zinc finger CCHC-type containing 14	Other	other	1.98234e-15	1.3595e-17	down	6.11626	-6.11626	-2.61265	37	31	Behavior, Nervous System Development and Function, Hereditary Disorder
7	ZNF250	zinc finger protein 250	Nucleus	other	4.15192e-08	6.52786e-09	down	2.11603	-2.11603	-1.08136	37	31	Behavior, Nervous System Development and Function, Hereditary Disorder
7	ZNF507	zinc finger protein 507	Nucleus	other	9.29438e-09	1.21274e-09	down	2.49317	-2.49317	-1.31798	37	31	Behavior, Nervous System Development and Function, Hereditary Disorder
7	ZNHIT2	zinc finger HIT-type containing 2	Other	other	3.4381e-08	5.27584e-09	down	2.06173	-2.06173	-1.04385	37	31	Behavior, Nervous System Development and Function, Hereditary Disorder
8	ABCA5	ATP binding cassette subfamily A member 5	Plasma Membrane	transporter	5.76383e-11	3.74713e-12	up	2.69432	2.69432	1.42992	37	31	RNA Post-Transcriptional Modification, Cancer, Organismal Injury and Abnormalities
8	BOP1	block of proliferation 1	Nucleus	other	1.97696e-12	7.0764e-14	down	2.03812	-2.03812	-1.02724	37	31	RNA Post-Transcriptional Modification, Cancer, Organismal Injury and Abnormalities
8	CD44	CD44 molecule (Indian blood group)	Plasma Membrane	other	1.24837e-07	2.23646e-08	down	2.19728	-2.19728	-1.13572	37	31	RNA Post-Transcriptional Modification, Cancer, Organismal Injury and Abnormalities
8	CSTA	cystatin A	Cytoplasm	other	1.54209e-09	1.60916e-10	up	3.6626	3.6626	1.87287	37	31	RNA Post-Transcriptional Modification, Cancer, Organismal Injury and Abnormalities
8	CYLD	CYLD lysine 63 deubiquitinase	Nucleus	transcription regulator	7.83607e-10	7.48204e-11	up	2.33448	2.33448	1.2231	37	31	RNA Post-Transcriptional Modification, Cancer, Organismal Injury and Abnormalities
8	Eif2										37	31	RNA Post-Transcriptional Modification, Cancer, Organismal Injury and Abnormalities
8	EIF2AK1	eukaryotic translation initiation factor 2 alpha kinase 1	Cytoplasm	kinase	2.65914e-07	5.16859e-08	down	2.09183	-2.09183	-1.06477	37	31	RNA Post-Transcriptional Modification, Cancer, Organismal Injury and Abnormalities
8	FBXL16	F-box and leucine rich repeat protein 16	Cytoplasm	enzyme	7.62319e-08	1.28796e-08	up	2.0447	2.0447	1.03189	37	31	RNA Post-Transcriptional Modification, Cancer, Organismal Injury and Abnormalities
8	IER5	immediate early response 5	Other	other	7.95214e-16	3.87227e-18	up	2.14278	2.14278	1.09948	37	31	RNA Post-Transcriptional Modification, Cancer, Organismal Injury and Abnormalities
8	KCTD15	potassium channel tetramerization domain containing 15	Other	ion channel	2.17012e-13	4.94617e-15	down	3.17562	-3.17562	-1.66704	37	31	RNA Post-Transcriptional Modification, Cancer, Organismal Injury and Abnormalities
8	KLF4	Kruppel like factor 4	Nucleus	transcription regulator	1.25576e-15	7.17135e-18	up	2.70089	2.70089	1.43343	37	31	RNA Post-Transcriptional Modification, Cancer, Organismal Injury and Abnormalities
8	LSM6	LSM6 homolog, U6 small nuclear RNA and mRNA degradation associated	Nucleus	other	8.14736e-14	1.51008e-15	down	2.04935	-2.04935	-1.03516	37	31	RNA Post-Transcriptional Modification, Cancer, Organismal Injury and Abnormalities
8	LSM14A	LSM14A, mRNA processing body assembly factor	Cytoplasm	other	1.01371e-13	1.99517e-15	down	2.47468	-2.47468	-1.30724	37	31	RNA Post-Transcriptional Modification, Cancer, Organismal Injury and Abnormalities
8	Metalloprotease										37	31	RNA Post-Transcriptional Modification, Cancer, Organismal Injury and Abnormalities
8	METTL25	methyltransferase like 25	Extracellular Space	other	2.04639e-07	3.87064e-08	down	2.29969	-2.29969	-1.20144	37	31	RNA Post-Transcriptional Modification, Cancer, Organismal Injury and Abnormalities
8	MKI67	marker of proliferation Ki-67	Nucleus	other	1.73923e-11	9.28056e-13	down	5.41482	-5.41482	-2.43691	37	31	RNA Post-Transcriptional Modification, Cancer, Organismal Injury and Abnormalities
8	NCL	nucleolin	Nucleus	other	1.7722e-15	1.18375e-17	down	2.17104	-2.17104	-1.11839	37	31	RNA Post-Transcriptional Modification, Cancer, Organismal Injury and Abnormalities
8	NEK4	NIMA related kinase 4	Nucleus	kinase	4.03942e-12	1.66185e-13	down	2.51274	-2.51274	-1.32926	37	31	RNA Post-Transcriptional Modification, Cancer, Organismal Injury and Abnormalities
8	NF2	neurofibromin 2	Plasma Membrane	other	9.58654e-15	1.0876e-16	down	2.89725	-2.89725	-1.53468	37	31	RNA Post-Transcriptional Modification, Cancer, Organismal Injury and Abnormalities
8	NIP7	NIP7, nucleolar pre-rRNA processing protein	Nucleus	other	1.3827e-09	1.41782e-10	down	2.03626	-2.03626	-1.02592	37	31	RNA Post-Transcriptional Modification, Cancer, Organismal Injury and Abnormalities
8	NPM1	nucleophosmin 1	Nucleus	transcription regulator	2.0349e-17	3.16461e-20	down	2.59292	-2.59292	-1.37458	37	31	RNA Post-Transcriptional Modification, Cancer, Organismal Injury and Abnormalities
8	PABPC1L	poly(A) binding protein cytoplasmic 1 like	Cytoplasm	other	1.75981e-15	1.16534e-17	up	2.67744	2.67744	1.42085	37	31	RNA Post-Transcriptional Modification, Cancer, Organismal Injury and Abnormalities
8	RBMX	RNA binding motif protein, X-linked	Nucleus	other	1.85779e-15	1.24566e-17	down	2.43688	-2.43688	-1.28503	37	31	RNA Post-Transcriptional Modification, Cancer, Organismal Injury and Abnormalities
8	REXO4	REX4 homolog, 3'-5' exonuclease	Nucleus	transcription regulator	3.78718e-12	1.54581e-13	down	2.78815	-2.78815	-1.47931	37	31	RNA Post-Transcriptional Modification, Cancer, Organismal Injury and Abnormalities
8	Ribosomal 40s subunit										37	31	RNA Post-Transcriptional Modification, Cancer, Organismal Injury and Abnormalities
8	RNPC3	RNA binding region (RNP1, RRM) containing 3	Nucleus	other	2.58521e-06	6.28045e-07	down	2.10753	-2.10753	-1.07555	37	31	RNA Post-Transcriptional Modification, Cancer, Organismal Injury and Abnormalities
8	RPS14	ribosomal protein S14	Cytoplasm	translation regulator	8.51978e-16	4.279e-18	down	2.73643	-2.73643	-1.45229	37	31	RNA Post-Transcriptional Modification, Cancer, Organismal Injury and Abnormalities
8	RPS4X	ribosomal protein S4, X-linked	Cytoplasm	other	5.67185e-09	6.97703e-10	down	2.59534	-2.59534	-1.37592	37	31	RNA Post-Transcriptional Modification, Cancer, Organismal Injury and Abnormalities
8	RRP1B	ribosomal RNA processing 1B	Nucleus	transcription regulator	7.92962e-15	8.61212e-17	down	2.46331	-2.46331	-1.3006	37	31	RNA Post-Transcriptional Modification, Cancer, Organismal Injury and Abnormalities
8	RUVBL2	RuvB like AAA ATPase 2	Nucleus	transcription regulator	3.20018e-16	1.11775e-18	down	2.06008	-2.06008	-1.0427	37	31	RNA Post-Transcriptional Modification, Cancer, Organismal Injury and Abnormalities
8	S100A2	S100 calcium binding protein A2	Nucleus	other	2.73086e-13	6.45398e-15	up	2.18184	2.18184	1.12554	37	31	RNA Post-Transcriptional Modification, Cancer, Organismal Injury and Abnormalities
8	SDC4	syndecan 4	Plasma Membrane	other	1.68911e-16	5.33982e-19	up	2.24412	2.24412	1.16615	37	31	RNA Post-Transcriptional Modification, Cancer, Organismal Injury and Abnormalities
8	SFPQ	splicing factor proline and glutamine rich	Nucleus	other	9.63498e-19	4.17588e-22	down	6.96778	-6.96778	-2.8007	37	31	RNA Post-Transcriptional Modification, Cancer, Organismal Injury and Abnormalities
8	snRNP										37	31	RNA Post-Transcriptional Modification, Cancer, Organismal Injury and Abnormalities
8	SNRPD1	small nuclear ribonucleoprotein D1 polypeptide	Nucleus	other	3.31804e-13	8.10391e-15	down	2.58427	-2.58427	-1.36976	37	31	RNA Post-Transcriptional Modification, Cancer, Organismal Injury and Abnormalities
9	ARRDC3	arrestin domain containing 3	Plasma Membrane	other	8.49616e-14	1.59691e-15	up	5.14016	5.14016	2.36181	37	30	Post-Translational Modification, Cell Morphology, Infectious Diseases
9	ARRDC4	arrestin domain containing 4	Plasma Membrane	other	9.67204e-12	4.6284e-13	up	3.13274	3.13274	1.64743	37	30	Post-Translational Modification, Cell Morphology, Infectious Diseases
9	BFAR	bifunctional apoptosis regulator	Cytoplasm	enzyme	2.70052e-13	6.3685e-15	down	2.29191	-2.29191	-1.19655	37	30	Post-Translational Modification, Cell Morphology, Infectious Diseases
9	CDK6	cyclin dependent kinase 6	Nucleus	kinase	2.24744e-17	3.55245e-20	down	3.92299	-3.92299	-1.97195	37	30	Post-Translational Modification, Cell Morphology, Infectious Diseases
9	CDKN2D	cyclin dependent kinase inhibitor 2D	Cytoplasm	transcription regulator	4.59797e-13	1.21209e-14	up	2.68898	2.68898	1.42706	37	30	Post-Translational Modification, Cell Morphology, Infectious Diseases
9	CPSF6	cleavage and polyadenylation specific factor 6	Nucleus	other	1.3167e-16	3.59186e-19	down	5.08064	-5.08064	-2.34501	37	30	Post-Translational Modification, Cell Morphology, Infectious Diseases
9	Cyclin D										37	30	Post-Translational Modification, Cell Morphology, Infectious Diseases
9	DHFR	dihydrofolate reductase	Nucleus	enzyme	3.88286e-10	3.36547e-11	up	2.65108	2.65108	1.40658	37	30	Post-Translational Modification, Cell Morphology, Infectious Diseases
9	DTX3L	deltex E3 ubiquitin ligase 3L	Cytoplasm	enzyme	1.53368e-11	8.00389e-13	down	3.02438	-3.02438	-1.59664	37	30	Post-Translational Modification, Cell Morphology, Infectious Diseases
9	E2f										37	30	Post-Translational Modification, Cell Morphology, Infectious Diseases
9	EIF4A1	eukaryotic translation initiation factor 4A1	Cytoplasm	translation regulator	1.47804e-16	4.10733e-19	down	2.48517	-2.48517	-1.31335	37	30	Post-Translational Modification, Cell Morphology, Infectious Diseases
9	EIF4E3	eukaryotic translation initiation factor 4E family member 3	Cytoplasm	translation regulator	1.04578e-09	1.035e-10	up	2.15761	2.15761	1.10943	37	30	Post-Translational Modification, Cell Morphology, Infectious Diseases
9	FBXO4	F-box protein 4	Nucleus	enzyme	1.21762e-11	6.07194e-13	down	3.08837	-3.08837	-1.62684	37	30	Post-Translational Modification, Cell Morphology, Infectious Diseases
9	FBXW8	F-box and WD repeat domain containing 8	Cytoplasm	enzyme	4.38286e-06	1.11471e-06	down	2.1107	-2.1107	-1.07772	37	30	Post-Translational Modification, Cell Morphology, Infectious Diseases
9	HOMEZ	homeobox and leucine zipper encoding	Nucleus	transcription regulator	4.30204e-09	5.13022e-10	down	3.8644	-3.8644	-1.95024	37	30	Post-Translational Modification, Cell Morphology, Infectious Diseases
9	IKK (complex)										37	30	Post-Translational Modification, Cell Morphology, Infectious Diseases
9	MDM4	MDM4, p53 regulator	Nucleus	enzyme	1.02311e-14	1.1842e-16	up	2.83194	2.83194	1.50179	37	30	Post-Translational Modification, Cell Morphology, Infectious Diseases
9	MKRN1	makorin ring finger protein 1	Cytoplasm	enzyme	8.8995e-13	2.66186e-14	up	2.19517	2.19517	1.13433	37	30	Post-Translational Modification, Cell Morphology, Infectious Diseases
9	MLXIP	MLX interacting protein	Nucleus	transcription regulator	9.78904e-13	2.98982e-14	down	2.21935	-2.21935	-1.15014	37	30	Post-Translational Modification, Cell Morphology, Infectious Diseases
9	NEDD4	neural precursor cell expressed, developmentally down-regulated 4, E3 ubiquitin protein ligase	Cytoplasm	enzyme	5.67564e-11	3.67678e-12	up	3.50929	3.50929	1.81118	37	30	Post-Translational Modification, Cell Morphology, Infectious Diseases
9	NREP	neuronal regeneration related protein	Cytoplasm	other	1.15879e-08	1.55868e-09	down	2.10204	-2.10204	-1.07179	37	30	Post-Translational Modification, Cell Morphology, Infectious Diseases
9	PA2G4	proliferation-associated 2G4	Nucleus	transcription regulator	9.37038e-12	4.45538e-13	down	2.70964	-2.70964	-1.4381	37	30	Post-Translational Modification, Cell Morphology, Infectious Diseases
9	PPP1R10	protein phosphatase 1 regulatory subunit 10	Nucleus	other	1.77068e-14	2.3068e-16	down	5.88303	-5.88303	-2.55656	37	30	Post-Translational Modification, Cell Morphology, Infectious Diseases
9	Rb										37	30	Post-Translational Modification, Cell Morphology, Infectious Diseases
9	SF3A1	splicing factor 3a subunit 1	Nucleus	other	6.6578e-09	8.3579e-10	down	2.12491	-2.12491	-1.0874	37	30	Post-Translational Modification, Cell Morphology, Infectious Diseases
9	SH3RF2	SH3 domain containing ring finger 2	Extracellular Space	other	2.22827e-11	1.24046e-12	down	3.27718	-3.27718	-1.71245	37	30	Post-Translational Modification, Cell Morphology, Infectious Diseases
9	SHMT1	serine hydroxymethyltransferase 1	Cytoplasm	enzyme	2.48532e-12	9.26357e-14	down	2.5294	-2.5294	-1.33879	37	30	Post-Translational Modification, Cell Morphology, Infectious Diseases
9	SLC43A1	solute carrier family 43 member 1	Plasma Membrane	transporter	1.58684e-09	1.66233e-10	up	2.73853	2.73853	1.4534	37	30	Post-Translational Modification, Cell Morphology, Infectious Diseases
9	TBL2	transducin beta like 2	Plasma Membrane	other	5.87559e-13	1.62978e-14	down	2.03208	-2.03208	-1.02296	37	30	Post-Translational Modification, Cell Morphology, Infectious Diseases
9	TOM1L2	target of myb1 like 2 membrane trafficking protein	Cytoplasm	transporter	7.16731e-14	1.2864e-15	down	2.75155	-2.75155	-1.46025	37	30	Post-Translational Modification, Cell Morphology, Infectious Diseases
9	UBE2K	ubiquitin conjugating enzyme E2 K	Cytoplasm	transcription regulator	1.2956e-11	6.53349e-13	down	2.04891	-2.04891	-1.03485	37	30	Post-Translational Modification, Cell Morphology, Infectious Diseases
9	UBE2N	ubiquitin conjugating enzyme E2 N	Cytoplasm	enzyme	7.69979e-13	2.24571e-14	down	2.45529	-2.45529	-1.29589	37	30	Post-Translational Modification, Cell Morphology, Infectious Diseases
9	Ubiquitin										37	30	Post-Translational Modification, Cell Morphology, Infectious Diseases
9	WWP2	WW domain containing E3 ubiquitin protein ligase 2	Cytoplasm	enzyme	5.14091e-09	6.25182e-10	down	2.24078	-2.24078	-1.164	37	30	Post-Translational Modification, Cell Morphology, Infectious Diseases
9	ZNF382	zinc finger protein 382	Nucleus	transcription regulator	1.41363e-06	3.23963e-07	down	2.27585	-2.27585	-1.1864	37	30	Post-Translational Modification, Cell Morphology, Infectious Diseases
10	ALG8	ALG8, alpha-1,3-glucosyltransferase	Cytoplasm	enzyme	2.92792e-12	1.1279e-13	down	2.35602	-2.35602	-1.23635	35	29	Cell Death and Survival, Dermatological Diseases and Conditions, Inflammatory Disease
10	CACTIN	cactin, spliceosome C complex subunit	Nucleus	other	2.45216e-12	9.08371e-14	down	2.11916	-2.11916	-1.08349	35	29	Cell Death and Survival, Dermatological Diseases and Conditions, Inflammatory Disease
10	Calbindin										35	29	Cell Death and Survival, Dermatological Diseases and Conditions, Inflammatory Disease
10	CARD6	caspase recruitment domain family member 6	Cytoplasm	other	7.91586e-08	1.34306e-08	down	2.07983	-2.07983	-1.05646	35	29	Cell Death and Survival, Dermatological Diseases and Conditions, Inflammatory Disease
10	Cathepsin										35	29	Cell Death and Survival, Dermatological Diseases and Conditions, Inflammatory Disease
10	CCSER2	coiled-coil serine rich protein 2	Other	other	1.34484e-14	1.64916e-16	down	3.27463	-3.27463	-1.71133	35	29	Cell Death and Survival, Dermatological Diseases and Conditions, Inflammatory Disease
10	CRADD	CASP2 and RIPK1 domain containing adaptor with death domain	Cytoplasm	other	8.6564e-12	4.05852e-13	up	2.1034	2.1034	1.07272	35	29	Cell Death and Survival, Dermatological Diseases and Conditions, Inflammatory Disease
10	DDX28	DEAD-box helicase 28	Nucleus	enzyme	1.53644e-13	3.24336e-15	down	4.19585	-4.19585	-2.06896	35	29	Cell Death and Survival, Dermatological Diseases and Conditions, Inflammatory Disease
10	death receptor										35	29	Cell Death and Survival, Dermatological Diseases and Conditions, Inflammatory Disease
10	MCAT	malonyl-CoA-acyl carrier protein transacylase	Cytoplasm	enzyme	9.74245e-11	6.83789e-12	down	2.25169	-2.25169	-1.17101	35	29	Cell Death and Survival, Dermatological Diseases and Conditions, Inflammatory Disease
10	MIPEP	mitochondrial intermediate peptidase	Cytoplasm	peptidase	4.89701e-13	1.30965e-14	down	2.01138	-2.01138	-1.00818	35	29	Cell Death and Survival, Dermatological Diseases and Conditions, Inflammatory Disease
10	MLKL	mixed lineage kinase domain like pseudokinase	Cytoplasm	kinase	2.08028e-09	2.26365e-10	down	2.37433	-2.37433	-1.24752	35	29	Cell Death and Survival, Dermatological Diseases and Conditions, Inflammatory Disease
10	MRM1	mitochondrial rRNA methyltransferase 1	Cytoplasm	enzyme	3.31522e-09	3.83637e-10	down	2.60283	-2.60283	-1.38008	35	29	Cell Death and Survival, Dermatological Diseases and Conditions, Inflammatory Disease
10	MRM3	mitochondrial rRNA methyltransferase 3	Cytoplasm	enzyme	8.16152e-12	3.78696e-13	down	2.00225	-2.00225	-1.00162	35	29	Cell Death and Survival, Dermatological Diseases and Conditions, Inflammatory Disease
10	NFkB (complex)										35	29	Cell Death and Survival, Dermatological Diseases and Conditions, Inflammatory Disease
10	OTUD1	OTU deubiquitinase 1	Other	peptidase	1.04146e-14	1.21476e-16	up	2.10831	2.10831	1.07609	35	29	Cell Death and Survival, Dermatological Diseases and Conditions, Inflammatory Disease
10	PAK1IP1	PAK1 interacting protein 1	Nucleus	other	4.0942e-13	1.04276e-14	down	2.15805	-2.15805	-1.10973	35	29	Cell Death and Survival, Dermatological Diseases and Conditions, Inflammatory Disease
10	peptidase										35	29	Cell Death and Survival, Dermatological Diseases and Conditions, Inflammatory Disease
10	PIGM	phosphatidylinositol glycan anchor biosynthesis class M	Cytoplasm	enzyme	2.34063e-12	8.59296e-14	down	3.05009	-3.05009	-1.60885	35	29	Cell Death and Survival, Dermatological Diseases and Conditions, Inflammatory Disease
10	RBCK1	RANBP2-type and C3HC4-type zinc finger containing 1	Cytoplasm	transcription regulator	7.29545e-17	1.59955e-19	up	2.95425	2.95425	1.56279	35	29	Cell Death and Survival, Dermatological Diseases and Conditions, Inflammatory Disease
10	RHEBL1	RHEB like 1	Cytoplasm	enzyme	1.13707e-10	8.16045e-12	up	2.23995	2.23995	1.16347	35	29	Cell Death and Survival, Dermatological Diseases and Conditions, Inflammatory Disease
10	RIPK1	receptor interacting serine/threonine kinase 1	Plasma Membrane	kinase	1.46511e-10	1.10488e-11	down	2.35845	-2.35845	-1.23784	35	29	Cell Death and Survival, Dermatological Diseases and Conditions, Inflammatory Disease
10	RNF216	ring finger protein 216	Cytoplasm	enzyme	1.98067e-09	2.14256e-10	down	2.13735	-2.13735	-1.09582	35	29	Cell Death and Survival, Dermatological Diseases and Conditions, Inflammatory Disease
10	SCLY	selenocysteine lyase	Cytoplasm	enzyme	8.25777e-14	1.53896e-15	down	4.9792	-4.9792	-2.31591	35	29	Cell Death and Survival, Dermatological Diseases and Conditions, Inflammatory Disease
10	SENP6	SUMO1/sentrin specific peptidase 6	Cytoplasm	peptidase	2.8618e-12	1.0966e-13	down	2.14442	-2.14442	-1.10059	35	29	Cell Death and Survival, Dermatological Diseases and Conditions, Inflammatory Disease
10	SLC3A1	solute carrier family 3 member 1	Plasma Membrane	transporter	1.53462e-15	9.62464e-18	up	6.83037	6.83037	2.77196	35	29	Cell Death and Survival, Dermatological Diseases and Conditions, Inflammatory Disease
10	STARD7	StAR related lipid transfer domain containing 7	Cytoplasm	other	9.87579e-16	5.26219e-18	down	3.42814	-3.42814	-1.77743	35	29	Cell Death and Survival, Dermatological Diseases and Conditions, Inflammatory Disease
10	TM2D2	TM2 domain containing 2	Extracellular Space	other	2.29809e-08	3.36475e-09	down	2.18801	-2.18801	-1.12962	35	29	Cell Death and Survival, Dermatological Diseases and Conditions, Inflammatory Disease
10	TMEM70	transmembrane protein 70	Cytoplasm	other	1.92158e-15	1.3014e-17	up	2.17469	2.17469	1.12081	35	29	Cell Death and Survival, Dermatological Diseases and Conditions, Inflammatory Disease
10	TRIM13	tripartite motif containing 13	Cytoplasm	enzyme	1.21268e-07	2.16294e-08	down	2.34174	-2.34174	-1.22758	35	29	Cell Death and Survival, Dermatological Diseases and Conditions, Inflammatory Disease
10	TRIM14	tripartite motif containing 14	Cytoplasm	other	4.54895e-13	1.19569e-14	down	3.63201	-3.63201	-1.86077	35	29	Cell Death and Survival, Dermatological Diseases and Conditions, Inflammatory Disease
10	tryptase										35	29	Cell Death and Survival, Dermatological Diseases and Conditions, Inflammatory Disease
10	UQCC1	ubiquinol-cytochrome c reductase complex assembly factor 1	Cytoplasm	other	3.83722e-10	3.32323e-11	down	2.08804	-2.08804	-1.06215	35	29	Cell Death and Survival, Dermatological Diseases and Conditions, Inflammatory Disease
10	ZFAND5	zinc finger AN1-type containing 5	Nucleus	other	1.18321e-10	8.57001e-12	down	3.81444	-3.81444	-1.93147	35	29	Cell Death and Survival, Dermatological Diseases and Conditions, Inflammatory Disease
10	ZNF268	zinc finger protein 268	Nucleus	other	2.30516e-11	1.29527e-12	down	2.84527	-2.84527	-1.50856	35	29	Cell Death and Survival, Dermatological Diseases and Conditions, Inflammatory Disease
11	2-oxoglutarate:oxygen oxidoreductase										35	29	Nucleic Acid Metabolism, Small Molecule Biochemistry, Cancer
11	APOBEC3A	apolipoprotein B mRNA editing enzyme catalytic subunit 3A	Cytoplasm	enzyme	1.56831e-16	4.67806e-19	up	2.47809	2.47809	1.30923	35	29	Nucleic Acid Metabolism, Small Molecule Biochemistry, Cancer
11	APOBEC3B	apolipoprotein B mRNA editing enzyme catalytic subunit 3B	Cytoplasm	enzyme	1.58588e-13	3.39219e-15	up	2.18556	2.18556	1.128	35	29	Nucleic Acid Metabolism, Small Molecule Biochemistry, Cancer
11	AURKC	aurora kinase C	Nucleus	kinase	2.79155e-09	3.1585e-10	up	2.31317	2.31317	1.20987	35	29	Nucleic Acid Metabolism, Small Molecule Biochemistry, Cancer
11	CCDC86	coiled-coil domain containing 86	Nucleus	other	7.97033e-10	7.63424e-11	down	2.25654	-2.25654	-1.17411	35	29	Nucleic Acid Metabolism, Small Molecule Biochemistry, Cancer
11	CDA	cytidine deaminase	Nucleus	enzyme	1.16777e-09	1.17033e-10	up	2.15608	2.15608	1.10841	35	29	Nucleic Acid Metabolism, Small Molecule Biochemistry, Cancer
11	CHD4	chromodomain helicase DNA binding protein 4	Nucleus	enzyme	2.56309e-15	1.92114e-17	down	2.55054	-2.55054	-1.3508	35	29	Nucleic Acid Metabolism, Small Molecule Biochemistry, Cancer
11	cytidine deaminase										35	29	Nucleic Acid Metabolism, Small Molecule Biochemistry, Cancer
11	deoxycytidine deaminase										35	29	Nucleic Acid Metabolism, Small Molecule Biochemistry, Cancer
11	GATAD2A	GATA zinc finger domain containing 2A	Nucleus	transcription regulator	5.81435e-12	2.53286e-13	down	3.52914	-3.52914	-1.81932	35	29	Nucleic Acid Metabolism, Small Molecule Biochemistry, Cancer
11	GSPT1	G1 to S phase transition 1	Cytoplasm	translation regulator	7.88844e-13	2.30679e-14	down	5.20209	-5.20209	-2.37909	35	29	Nucleic Acid Metabolism, Small Molecule Biochemistry, Cancer
11	Hdac1/2										35	29	Nucleic Acid Metabolism, Small Molecule Biochemistry, Cancer
11	JADE1	jade family PHD finger 1	Nucleus	transcription regulator	1.08696e-12	3.39743e-14	down	2.51615	-2.51615	-1.33122	35	29	Nucleic Acid Metabolism, Small Molecule Biochemistry, Cancer
11	KDM7A	lysine demethylase 7A	Nucleus	enzyme	5.30252e-10	4.78422e-11	up	2.56551	2.56551	1.35924	35	29	Nucleic Acid Metabolism, Small Molecule Biochemistry, Cancer
11	KIAA2013	KIAA2013	Other	other	2.37905e-14	3.36737e-16	down	2.18181	-2.18181	-1.12552	35	29	Nucleic Acid Metabolism, Small Molecule Biochemistry, Cancer
11	KPNA1	karyopherin subunit alpha 1	Nucleus	transporter	4.35458e-09	5.20342e-10	down	2.06392	-2.06392	-1.04539	35	29	Nucleic Acid Metabolism, Small Molecule Biochemistry, Cancer
11	MBD3	methyl-CpG binding domain protein 3	Nucleus	enzyme	1.12116e-11	5.51091e-13	down	2.42492	-2.42492	-1.27794	35	29	Nucleic Acid Metabolism, Small Molecule Biochemistry, Cancer
11	Mi2										35	29	Nucleic Acid Metabolism, Small Molecule Biochemistry, Cancer
11	MYH4	myosin heavy chain 4	Cytoplasm	enzyme	1.9874e-19	3.7321e-23	up	7.68144	7.68144	2.94138	35	29	Nucleic Acid Metabolism, Small Molecule Biochemistry, Cancer
11	NKD1	naked cuticle homolog 1	Other	other	2.8866e-09	3.28709e-10	down	2.58299	-2.58299	-1.36904	35	29	Nucleic Acid Metabolism, Small Molecule Biochemistry, Cancer
11	NR2C1	nuclear receptor subfamily 2 group C member 1	Nucleus	transcription regulator	2.10525e-10	1.66707e-11	up	2.01644	2.01644	1.01181	35	29	Nucleic Acid Metabolism, Small Molecule Biochemistry, Cancer
11	PATJ	PATJ, crumbs cell polarity complex component	Plasma Membrane	other	1.0746e-10	7.65458e-12	down	3.01337	-3.01337	-1.59138	35	29	Nucleic Acid Metabolism, Small Molecule Biochemistry, Cancer
11	PHF20L1	PHD finger protein 20 like 1	Other	other	7.59569e-12	3.4661e-13	up	2.50175	2.50175	1.32294	35	29	Nucleic Acid Metabolism, Small Molecule Biochemistry, Cancer
11	Pka										35	29	Nucleic Acid Metabolism, Small Molecule Biochemistry, Cancer
11	PPP1R2	protein phosphatase 1 regulatory inhibitor subunit 2	Cytoplasm	phosphatase	2.26896e-09	2.50243e-10	up	2.35045	2.35045	1.23294	35	29	Nucleic Acid Metabolism, Small Molecule Biochemistry, Cancer
11	RBM45	RNA binding motif protein 45	Cytoplasm	other	1.25566e-10	9.19215e-12	down	2.54921	-2.54921	-1.35005	35	29	Nucleic Acid Metabolism, Small Molecule Biochemistry, Cancer
11	RIOX1	ribosomal oxygenase 1	Nucleus	enzyme	1.43243e-09	1.47501e-10	down	2.21001	-2.21001	-1.14405	35	29	Nucleic Acid Metabolism, Small Molecule Biochemistry, Cancer
11	SHROOM3	shroom family member 3	Cytoplasm	other	2.67498e-13	6.2878e-15	down	2.11638	-2.11638	-1.0816	35	29	Nucleic Acid Metabolism, Small Molecule Biochemistry, Cancer
11	SIK2	salt inducible kinase 2	Cytoplasm	kinase	1.85767e-09	1.99341e-10	down	2.11238	-2.11238	-1.07887	35	29	Nucleic Acid Metabolism, Small Molecule Biochemistry, Cancer
11	TET1	tet methylcytosine dioxygenase 1	Nucleus	enzyme	4.16653e-08	6.55509e-09	down	2.20935	-2.20935	-1.14362	35	29	Nucleic Acid Metabolism, Small Molecule Biochemistry, Cancer
11	TET2	tet methylcytosine dioxygenase 2	Nucleus	enzyme	4.11105e-11	2.53325e-12	up	3.14081	3.14081	1.65114	35	29	Nucleic Acid Metabolism, Small Molecule Biochemistry, Cancer
11	TMEM199	transmembrane protein 199	Cytoplasm	other	1.61906e-10	1.23956e-11	down	2.59364	-2.59364	-1.37498	35	29	Nucleic Acid Metabolism, Small Molecule Biochemistry, Cancer
11	TRIM29	tripartite motif containing 29	Cytoplasm	transcription regulator	1.66049e-10	1.27594e-11	up	3.58489	3.58489	1.84193	35	29	Nucleic Acid Metabolism, Small Molecule Biochemistry, Cancer
11	WDR74	WD repeat domain 74	Nucleus	other	2.0782e-11	1.14342e-12	down	2.23429	-2.23429	-1.15982	35	29	Nucleic Acid Metabolism, Small Molecule Biochemistry, Cancer
11	ZNF827	zinc finger protein 827	Other	other	3.7178e-11	2.24922e-12	down	2.75894	-2.75894	-1.46411	35	29	Nucleic Acid Metabolism, Small Molecule Biochemistry, Cancer
12	ABRAXAS1	abraxas 1, BRCA1 A complex subunit	Nucleus	other	1.20184e-07	2.14023e-08	down	2.35726	-2.35726	-1.23711	35	29	DNA Replication, Recombination, and Repair, Energy Production, Nucleic Acid Metabolism
12	ANXA1	annexin A1	Plasma Membrane	enzyme	3.97415e-14	6.3426e-16	up	2.30186	2.30186	1.2028	35	29	DNA Replication, Recombination, and Repair, Energy Production, Nucleic Acid Metabolism
12	Arp2/3										35	29	DNA Replication, Recombination, and Repair, Energy Production, Nucleic Acid Metabolism
12	ATF5	activating transcription factor 5	Nucleus	transcription regulator	6.25967e-14	1.08839e-15	up	3.19462	3.19462	1.67564	35	29	DNA Replication, Recombination, and Repair, Energy Production, Nucleic Acid Metabolism
12	ATF7IP	activating transcription factor 7 interacting protein	Nucleus	transcription regulator	1.43403e-10	1.07779e-11	up	4.19184	4.19184	2.06758	35	29	DNA Replication, Recombination, and Repair, Energy Production, Nucleic Acid Metabolism
12	ATPase										35	29	DNA Replication, Recombination, and Repair, Energy Production, Nucleic Acid Metabolism
12	CARS	cysteinyl-tRNA synthetase	Cytoplasm	enzyme	1.06132e-13	2.10241e-15	up	2.47775	2.47775	1.30903	35	29	DNA Replication, Recombination, and Repair, Energy Production, Nucleic Acid Metabolism
12	CFTR	cystic fibrosis transmembrane conductance regulator	Plasma Membrane	ion channel	4.41856e-17	8.67401e-20	down	3.73277	-3.73277	-1.90025	35	29	DNA Replication, Recombination, and Repair, Energy Production, Nucleic Acid Metabolism
12	CTDSP2	CTD small phosphatase 2	Nucleus	phosphatase	2.03413e-14	2.77966e-16	up	3.60849	3.60849	1.8514	35	29	DNA Replication, Recombination, and Repair, Energy Production, Nucleic Acid Metabolism
12	CYFIP2	cytoplasmic FMR1 interacting protein 2	Cytoplasm	other	1.58335e-09	1.65787e-10	up	2.36261	2.36261	1.24038	35	29	DNA Replication, Recombination, and Repair, Energy Production, Nucleic Acid Metabolism
12	DDX39A	DExD-box helicase 39A	Nucleus	enzyme	5.36809e-15	5.27784e-17	down	3.18761	-3.18761	-1.67247	35	29	DNA Replication, Recombination, and Repair, Energy Production, Nucleic Acid Metabolism
12	DHX9	DExH-box helicase 9	Nucleus	enzyme	5.01053e-13	1.34753e-14	down	2.61311	-2.61311	-1.38577	35	29	DNA Replication, Recombination, and Repair, Energy Production, Nucleic Acid Metabolism
12	HSPA4	heat shock protein family A (Hsp70) member 4	Cytoplasm	other	1.88669e-12	6.684e-14	down	3.01439	-3.01439	-1.59187	35	29	DNA Replication, Recombination, and Repair, Energy Production, Nucleic Acid Metabolism
12	HSPA1A/HSPA1B	heat shock protein family A (Hsp70) member 1A	Cytoplasm	enzyme	5.65643e-08	9.19473e-09	down	2.40077	-2.40077	-1.2635	35	29	DNA Replication, Recombination, and Repair, Energy Production, Nucleic Acid Metabolism
12	HSPD1	heat shock protein family D (Hsp60) member 1	Cytoplasm	enzyme	1.1615e-14	1.38033e-16	up	7.33793	7.33793	2.87537	35	29	DNA Replication, Recombination, and Repair, Energy Production, Nucleic Acid Metabolism
12	Importin alpha										35	29	DNA Replication, Recombination, and Repair, Energy Production, Nucleic Acid Metabolism
12	JMY	junction mediating and regulatory protein, p53 cofactor	Nucleus	transcription regulator	1.67625e-12	5.76927e-14	up	3.49861	3.49861	1.80678	35	29	DNA Replication, Recombination, and Repair, Energy Production, Nucleic Acid Metabolism
12	KIF13A	kinesin family member 13A	Cytoplasm	transporter	1.33655e-08	1.83357e-09	up	2.28022	2.28022	1.18917	35	29	DNA Replication, Recombination, and Repair, Energy Production, Nucleic Acid Metabolism
12	KLHL9	kelch like family member 9	Cytoplasm	other	7.07463e-13	2.03051e-14	down	2.18285	-2.18285	-1.12621	35	29	DNA Replication, Recombination, and Repair, Energy Production, Nucleic Acid Metabolism
12	MARS2	methionyl-tRNA synthetase 2, mitochondrial	Cytoplasm	enzyme	1.04837e-11	5.09698e-13	down	3.135	-3.135	-1.64846	35	29	DNA Replication, Recombination, and Repair, Energy Production, Nucleic Acid Metabolism
12	METTL18	methyltransferase like 18	Other	other	3.2603e-10	2.76624e-11	down	2.58037	-2.58037	-1.36758	35	29	DNA Replication, Recombination, and Repair, Energy Production, Nucleic Acid Metabolism
12	MYO5B	myosin VB	Cytoplasm	enzyme	1.92965e-12	6.87263e-14	up	2.30882	2.30882	1.20716	35	29	DNA Replication, Recombination, and Repair, Energy Production, Nucleic Acid Metabolism
12	PCDH1	protocadherin 1	Plasma Membrane	other	2.75975e-17	4.85474e-20	up	3.46059	3.46059	1.79102	35	29	DNA Replication, Recombination, and Repair, Energy Production, Nucleic Acid Metabolism
12	PDGF (family)										35	29	DNA Replication, Recombination, and Repair, Energy Production, Nucleic Acid Metabolism
12	PEX6	peroxisomal biogenesis factor 6	Cytoplasm	enzyme	3.19051e-11	1.8871e-12	down	2.04567	-2.04567	-1.03257	35	29	DNA Replication, Recombination, and Repair, Energy Production, Nucleic Acid Metabolism
12	PLC										35	29	DNA Replication, Recombination, and Repair, Energy Production, Nucleic Acid Metabolism
12	POLR3K	RNA polymerase III subunit K	Nucleus	transcription regulator	6.37615e-14	1.11512e-15	down	2.42461	-2.42461	-1.27775	35	29	DNA Replication, Recombination, and Repair, Energy Production, Nucleic Acid Metabolism
12	Profilin										35	29	DNA Replication, Recombination, and Repair, Energy Production, Nucleic Acid Metabolism
12	PSMC2	proteasome 26S subunit, ATPase 2	Nucleus	peptidase	4.59218e-06	1.17123e-06	down	2.18507	-2.18507	-1.12768	35	29	DNA Replication, Recombination, and Repair, Energy Production, Nucleic Acid Metabolism
12	RNF213	ring finger protein 213	Cytoplasm	enzyme	1.64438e-12	5.63022e-14	down	2.18845	-2.18845	-1.12991	35	29	DNA Replication, Recombination, and Repair, Energy Production, Nucleic Acid Metabolism
12	RUVBL1	RuvB like AAA ATPase 1	Nucleus	transcription regulator	2.92883e-15	2.27741e-17	down	2.99678	-2.99678	-1.58341	35	29	DNA Replication, Recombination, and Repair, Energy Production, Nucleic Acid Metabolism
12	TRMT12	tRNA methyltransferase 12 homolog	Other	other	7.89454e-11	5.37788e-12	down	2.18339	-2.18339	-1.12657	35	29	DNA Replication, Recombination, and Repair, Energy Production, Nucleic Acid Metabolism
12	WRNIP1	Werner helicase interacting protein 1	Nucleus	enzyme	5.80801e-13	1.60659e-14	down	2.28716	-2.28716	-1.19356	35	29	DNA Replication, Recombination, and Repair, Energy Production, Nucleic Acid Metabolism
12	ZBTB6	zinc finger and BTB domain containing 6	Nucleus	other	3.17517e-12	1.24258e-13	down	2.30193	-2.30193	-1.20285	35	29	DNA Replication, Recombination, and Repair, Energy Production, Nucleic Acid Metabolism
12	ZMYM6	zinc finger MYM-type containing 6	Nucleus	other	8.3825e-08	1.42843e-08	up	2.16793	2.16793	1.11632	35	29	DNA Replication, Recombination, and Repair, Energy Production, Nucleic Acid Metabolism
13	ACAT2	acetyl-CoA acetyltransferase 2	Cytoplasm	enzyme	3.00597e-15	2.35273e-17	down	2.26325	-2.26325	-1.17839	35	30	Cell Cycle, Embryonic Development, Hair and Skin Development and Function
13	ANAPC7	anaphase promoting complex subunit 7	Nucleus	other	8.82578e-09	1.1444e-09	down	2.37086	-2.37086	-1.24541	35	30	Cell Cycle, Embryonic Development, Hair and Skin Development and Function
13	APC (complex)										35	30	Cell Cycle, Embryonic Development, Hair and Skin Development and Function
13	ATP5MC1	ATP synthase membrane subunit c locus 1	Cytoplasm	transporter	1.58481e-12	5.35758e-14	down	2.06818	-2.06818	-1.04836	35	30	Cell Cycle, Embryonic Development, Hair and Skin Development and Function
13	C7orf25	chromosome 7 open reading frame 25	Other	other	2.58401e-08	3.83657e-09	down	2.36061	-2.36061	-1.23916	35	30	Cell Cycle, Embryonic Development, Hair and Skin Development and Function
13	CCNB3	cyclin B3	Nucleus	other	5.63793e-14	9.52568e-16	up	3.5418	3.5418	1.82448	35	30	Cell Cycle, Embryonic Development, Hair and Skin Development and Function
13	CDC6	cell division cycle 6	Nucleus	other	4.26607e-15	3.71965e-17	up	2.21253	2.21253	1.1457	35	30	Cell Cycle, Embryonic Development, Hair and Skin Development and Function
13	CDC16	cell division cycle 16	Nucleus	other	1.81996e-14	2.42948e-16	up	2.37355	2.37355	1.24705	35	30	Cell Cycle, Embryonic Development, Hair and Skin Development and Function
13	Cdk										35	30	Cell Cycle, Embryonic Development, Hair and Skin Development and Function
13	CLK1	CDC like kinase 1	Nucleus	kinase	1.34621e-12	4.39309e-14	up	2.13254	2.13254	1.09257	35	30	Cell Cycle, Embryonic Development, Hair and Skin Development and Function
13	CSTF3	cleavage stimulation factor subunit 3	Nucleus	other	6.45667e-16	2.93006e-18	down	3.02136	-3.02136	-1.5952	35	30	Cell Cycle, Embryonic Development, Hair and Skin Development and Function
13	Cyclin A										35	30	Cell Cycle, Embryonic Development, Hair and Skin Development and Function
13	Cyclin B										35	30	Cell Cycle, Embryonic Development, Hair and Skin Development and Function
13	DRAP1	DR1 associated protein 1	Nucleus	transcription regulator	1.25798e-13	2.57536e-15	up	2.0397	2.0397	1.02836	35	30	Cell Cycle, Embryonic Development, Hair and Skin Development and Function
13	FZR1	fizzy and cell division cycle 20 related 1	Nucleus	kinase	1.55965e-12	5.25264e-14	up	2.23562	2.23562	1.16068	35	30	Cell Cycle, Embryonic Development, Hair and Skin Development and Function
13	GAPVD1	GTPase activating protein and VPS9 domains 1	Cytoplasm	other	9.83912e-08	1.71352e-08	up	2.13475	2.13475	1.09407	35	30	Cell Cycle, Embryonic Development, Hair and Skin Development and Function
13	KAT14	lysine acetyltransferase 14	Nucleus	enzyme	6.94464e-13	1.97943e-14	down	3.21346	-3.21346	-1.68413	35	30	Cell Cycle, Embryonic Development, Hair and Skin Development and Function
13	KIAA0586	KIAA0586	Cytoplasm	other	3.37227e-09	3.91099e-10	down	2.23534	-2.23534	-1.1605	35	30	Cell Cycle, Embryonic Development, Hair and Skin Development and Function
13	LNP1	leukemia NUP98 fusion partner 1	Other	other	3.59318e-08	5.53959e-09	down	2.15831	-2.15831	-1.1099	35	30	Cell Cycle, Embryonic Development, Hair and Skin Development and Function
13	MCCC2	methylcrotonoyl-CoA carboxylase 2	Cytoplasm	enzyme	1.10875e-13	2.21896e-15	down	2.26366	-2.26366	-1.17866	35	30	Cell Cycle, Embryonic Development, Hair and Skin Development and Function
13	OSGIN1	oxidative stress induced growth inhibitor 1	Other	growth factor	8.82804e-12	4.15249e-13	up	2.22373	2.22373	1.15298	35	30	Cell Cycle, Embryonic Development, Hair and Skin Development and Function
13	PCF11	PCF11 cleavage and polyadenylation factor subunit	Nucleus	other	4.72813e-12	2.00943e-13	down	4.7278	-4.7278	-2.24117	35	30	Cell Cycle, Embryonic Development, Hair and Skin Development and Function
13	Plk										35	30	Cell Cycle, Embryonic Development, Hair and Skin Development and Function
13	PLK3	polo like kinase 3	Nucleus	kinase	2.41365e-14	3.4275e-16	up	2.88847	2.88847	1.53031	35	30	Cell Cycle, Embryonic Development, Hair and Skin Development and Function
13	PTEN	phosphatase and tensin homolog	Cytoplasm	phosphatase	5.66703e-13	1.56037e-14	down	3.54785	-3.54785	-1.82695	35	30	Cell Cycle, Embryonic Development, Hair and Skin Development and Function
13	RBBP6	RB binding protein 6, ubiquitin ligase	Nucleus	enzyme	7.69883e-12	3.53302e-13	down	2.73846	-2.73846	-1.45336	35	30	Cell Cycle, Embryonic Development, Hair and Skin Development and Function
13	RSBN1	round spermatid basic protein 1	Nucleus	other	9.85909e-12	4.73801e-13	down	2.55346	-2.55346	-1.35245	35	30	Cell Cycle, Embryonic Development, Hair and Skin Development and Function
13	SMOX	spermine oxidase	Cytoplasm	enzyme	1.92178e-12	6.8348e-14	up	2.2355	2.2355	1.1606	35	30	Cell Cycle, Embryonic Development, Hair and Skin Development and Function
13	SSU72	SSU72 homolog, RNA polymerase II CTD phosphatase	Other	phosphatase	3.92403e-13	9.8941e-15	down	2.68469	-2.68469	-1.42476	35	30	Cell Cycle, Embryonic Development, Hair and Skin Development and Function
13	TECR	trans-2,3-enoyl-CoA reductase	Plasma Membrane	enzyme	4.78458e-15	4.36804e-17	down	2.11849	-2.11849	-1.08304	35	30	Cell Cycle, Embryonic Development, Hair and Skin Development and Function
13	TSEN2	tRNA splicing endonuclease subunit 2	Cytoplasm	enzyme	1.30182e-13	2.68171e-15	down	4.5139	-4.5139	-2.17437	35	30	Cell Cycle, Embryonic Development, Hair and Skin Development and Function
13	TTBK2	tau tubulin kinase 2	Cytoplasm	kinase	3.90167e-10	3.38303e-11	up	2.2662	2.2662	1.18027	35	30	Cell Cycle, Embryonic Development, Hair and Skin Development and Function
13	VIL1	villin 1	Cytoplasm	other	1.08169e-12	3.36719e-14	down	2.03529	-2.03529	-1.02524	35	30	Cell Cycle, Embryonic Development, Hair and Skin Development and Function
13	WDR33	WD repeat domain 33	Nucleus	other	7.17194e-09	9.09474e-10	down	2.41062	-2.41062	-1.26941	35	30	Cell Cycle, Embryonic Development, Hair and Skin Development and Function
13	ZNF629	zinc finger protein 629	Nucleus	other	1.40124e-12	4.60127e-14	down	2.83316	-2.83316	-1.50241	35	30	Cell Cycle, Embryonic Development, Hair and Skin Development and Function
14	26s Proteasome										33	28	Cancer, Hematological Disease, Immunological Disease
14	ADCY										33	28	Cancer, Hematological Disease, Immunological Disease
14	BAZ1A	bromodomain adjacent to zinc finger domain 1A	Nucleus	other	3.59997e-14	5.60774e-16	down	2.5723	-2.5723	-1.36306	33	28	Cancer, Hematological Disease, Immunological Disease
14	BCL6	B cell CLL/lymphoma 6	Nucleus	transcription regulator	3.19693e-11	1.89377e-12	up	2.39469	2.39469	1.25984	33	28	Cancer, Hematological Disease, Immunological Disease
14	C3orf62	chromosome 3 open reading frame 62	Other	other	7.06082e-09	8.93584e-10	down	2.99899	-2.99899	-1.58448	33	28	Cancer, Hematological Disease, Immunological Disease
14	C4BPB	complement component 4 binding protein beta	Extracellular Space	other	2.0349e-17	3.09832e-20	up	2.44969	2.44969	1.2926	33	28	Cancer, Hematological Disease, Immunological Disease
14	CCDC85B	coiled-coil domain containing 85B	Cytoplasm	other	2.88906e-16	9.86984e-19	up	2.61138	2.61138	1.38481	33	28	Cancer, Hematological Disease, Immunological Disease
14	Cg										33	28	Cancer, Hematological Disease, Immunological Disease
14	CREBBP	CREB binding protein	Nucleus	transcription regulator	1.37652e-10	1.02496e-11	down	2.3738	-2.3738	-1.2472	33	28	Cancer, Hematological Disease, Immunological Disease
14	CXCL3	C-X-C motif chemokine ligand 3	Extracellular Space	cytokine	1.14161e-12	3.59736e-14	down	3.70585	-3.70585	-1.8898	33	28	Cancer, Hematological Disease, Immunological Disease
14	EZH2	enhancer of zeste 2 polycomb repressive complex 2 subunit	Nucleus	transcription regulator	5.10525e-10	4.5802e-11	up	2.02651	2.02651	1.019	33	28	Cancer, Hematological Disease, Immunological Disease
14	FAM214B	family with sequence similarity 214 member B	Nucleus	other	2.35791e-11	1.33152e-12	up	2.23692	2.23692	1.16152	33	28	Cancer, Hematological Disease, Immunological Disease
14	glutathione peroxidase										33	28	Cancer, Hematological Disease, Immunological Disease
14	Growth hormone										33	28	Cancer, Hematological Disease, Immunological Disease
14	Histone h3										33	28	Cancer, Hematological Disease, Immunological Disease
14	Histone h4										33	28	Cancer, Hematological Disease, Immunological Disease
14	KAT6A	lysine acetyltransferase 6A	Nucleus	enzyme	5.35997e-08	8.6773e-09	up	2.09498	2.09498	1.06694	33	28	Cancer, Hematological Disease, Immunological Disease
14	KLHDC4	kelch domain containing 4	Other	other	1.29144e-10	9.51193e-12	down	2.62866	-2.62866	-1.39433	33	28	Cancer, Hematological Disease, Immunological Disease
14	KLHDC10	kelch domain containing 10	Nucleus	other	1.76875e-09	1.88536e-10	down	2.34544	-2.34544	-1.22986	33	28	Cancer, Hematological Disease, Immunological Disease
14	LARP1B	La ribonucleoprotein domain family member 1B	Extracellular Space	other	6.41697e-08	1.05897e-08	down	2.50504	-2.50504	-1.32483	33	28	Cancer, Hematological Disease, Immunological Disease
14	LYPD6B	LY6/PLAUR domain containing 6B	Other	other	1.09948e-14	1.29502e-16	up	2.88075	2.88075	1.52644	33	28	Cancer, Hematological Disease, Immunological Disease
14	MECP2	methyl-CpG binding protein 2	Nucleus	transcription regulator	1.05617e-10	7.50173e-12	down	3.34602	-3.34602	-1.74245	33	28	Cancer, Hematological Disease, Immunological Disease
14	MTDH	metadherin	Cytoplasm	transcription regulator	3.89622e-15	3.26804e-17	down	4.26455	-4.26455	-2.09239	33	28	Cancer, Hematological Disease, Immunological Disease
14	RTKN2	rhotekin 2	Plasma Membrane	other	1.28807e-07	2.31514e-08	up	2.11426	2.11426	1.08015	33	28	Cancer, Hematological Disease, Immunological Disease
14	RUNX1	runt related transcription factor 1	Nucleus	transcription regulator	8.11275e-15	8.91443e-17	down	3.6926	-3.6926	-1.88464	33	28	Cancer, Hematological Disease, Immunological Disease
14	SF3B3	splicing factor 3b subunit 3	Nucleus	other	2.64786e-10	2.16357e-11	down	2.77413	-2.77413	-1.47204	33	28	Cancer, Hematological Disease, Immunological Disease
14	SMARCE1	SWI/SNF related, matrix associated, actin dependent regulator of chromatin, subfamily e, member 1	Nucleus	transcription regulator	1.04725e-11	5.08621e-13	down	2.05499	-2.05499	-1.03913	33	28	Cancer, Hematological Disease, Immunological Disease
14	TGM2	transglutaminase 2	Cytoplasm	enzyme	8.82497e-15	9.89952e-17	down	6.0048	-6.0048	-2.58612	33	28	Cancer, Hematological Disease, Immunological Disease
14	TSPAN14	tetraspanin 14	Plasma Membrane	other	1.48717e-14	1.8692e-16	down	3.76396	-3.76396	-1.91225	33	28	Cancer, Hematological Disease, Immunological Disease
14	TULP4	tubby like protein 4	Cytoplasm	transcription regulator	2.60639e-08	3.87331e-09	up	2.1604	2.1604	1.1113	33	28	Cancer, Hematological Disease, Immunological Disease
14	URB2	URB2 ribosome biogenesis 2 homolog (S. cerevisiae)	Nucleus	other	1.44535e-09	1.48905e-10	down	2.05847	-2.05847	-1.04157	33	28	Cancer, Hematological Disease, Immunological Disease
14	ZNF239	zinc finger protein 239	Nucleus	transcription regulator	5.31798e-11	3.41119e-12	down	2.39712	-2.39712	-1.2613	33	28	Cancer, Hematological Disease, Immunological Disease
14	ZNF655	zinc finger protein 655	Nucleus	other	3.77956e-09	4.4373e-10	down	2.01587	-2.01587	-1.0114	33	28	Cancer, Hematological Disease, Immunological Disease
14	ZNF790	zinc finger protein 790	Other	other	1.36955e-10	1.0185e-11	down	3.34252	-3.34252	-1.74094	33	28	Cancer, Hematological Disease, Immunological Disease
14	ZNF793	zinc finger protein 793	Other	other	8.61011e-10	8.31508e-11	down	2.53196	-2.53196	-1.34026	33	28	Cancer, Hematological Disease, Immunological Disease
15	ANGEL2	angel homolog 2	Nucleus	other	8.368e-09	1.07779e-09	down	2.04234	-2.04234	-1.03022	31	28	Gene Expression, Hereditary Disorder, Organismal Injury and Abnormalities
15	BMPR2	bone morphogenetic protein receptor type 2	Plasma Membrane	kinase	2.36517e-18	1.32658e-21	down	10.6878	-10.6878	-3.4179	31	28	Gene Expression, Hereditary Disorder, Organismal Injury and Abnormalities
15	Cbp/p300										31	28	Gene Expression, Hereditary Disorder, Organismal Injury and Abnormalities
15	EBNA1BP2	EBNA1 binding protein 2	Nucleus	other	4.31547e-11	2.67242e-12	down	2.43906	-2.43906	-1.28632	31	28	Gene Expression, Hereditary Disorder, Organismal Injury and Abnormalities
15	ELL2	elongation factor for RNA polymerase II 2	Nucleus	transcription regulator	5.48339e-12	2.36816e-13	up	3.4738	3.4738	1.79652	31	28	Gene Expression, Hereditary Disorder, Organismal Injury and Abnormalities
15	GBE1	1,4-alpha-glucan branching enzyme 1	Cytoplasm	enzyme	3.07299e-10	2.57754e-11	down	2.47563	-2.47563	-1.30779	31	28	Gene Expression, Hereditary Disorder, Organismal Injury and Abnormalities
15	GPATCH4	G-patch domain containing 4	Other	other	4.57523e-15	4.07087e-17	down	3.80635	-3.80635	-1.92841	31	28	Gene Expression, Hereditary Disorder, Organismal Injury and Abnormalities
15	GTF2H1	general transcription factor IIH subunit 1	Nucleus	transcription regulator	8.05037e-11	5.50661e-12	down	3.04137	-3.04137	-1.60472	31	28	Gene Expression, Hereditary Disorder, Organismal Injury and Abnormalities
15	HISTONE										31	28	Gene Expression, Hereditary Disorder, Organismal Injury and Abnormalities
15	HNRNPH2	heterogeneous nuclear ribonucleoprotein H2	Nucleus	other	4.49379e-13	1.17072e-14	down	2.10643	-2.10643	-1.0748	31	28	Gene Expression, Hereditary Disorder, Organismal Injury and Abnormalities
15	HNRNPM	heterogeneous nuclear ribonucleoprotein M	Nucleus	other	7.61038e-15	8.18779e-17	down	3.08535	-3.08535	-1.62543	31	28	Gene Expression, Hereditary Disorder, Organismal Injury and Abnormalities
15	Holo RNA polymerase II										31	28	Gene Expression, Hereditary Disorder, Organismal Injury and Abnormalities
15	ILF3	interleukin enhancer binding factor 3	Nucleus	transcription regulator	5.03202e-13	1.35474e-14	down	2.5724	-2.5724	-1.36311	31	28	Gene Expression, Hereditary Disorder, Organismal Injury and Abnormalities
15	PIBF1	progesterone immunomodulatory binding factor 1	Nucleus	other	7.37768e-10	6.99134e-11	down	2.09289	-2.09289	-1.06549	31	28	Gene Expression, Hereditary Disorder, Organismal Injury and Abnormalities
15	PIP4K2A	phosphatidylinositol-5-phosphate 4-kinase type 2 alpha	Cytoplasm	kinase	5.20899e-09	6.34524e-10	up	2.03977	2.03977	1.02841	31	28	Gene Expression, Hereditary Disorder, Organismal Injury and Abnormalities
15	PRMT6	protein arginine methyltransferase 6	Nucleus	enzyme	3.8588e-12	1.57799e-13	down	3.80502	-3.80502	-1.9279	31	28	Gene Expression, Hereditary Disorder, Organismal Injury and Abnormalities
15	RDH14	retinol dehydrogenase 14	Cytoplasm	enzyme	1.10742e-12	3.47552e-14	down	2.00636	-2.00636	-1.00458	31	28	Gene Expression, Hereditary Disorder, Organismal Injury and Abnormalities
15	RNF170	ring finger protein 170	Other	other	1.15267e-07	2.04383e-08	down	2.23848	-2.23848	-1.16252	31	28	Gene Expression, Hereditary Disorder, Organismal Injury and Abnormalities
15	SDR16C5	short chain dehydrogenase/reductase family 16C member 5	Cytoplasm	enzyme	6.84063e-11	4.58495e-12	up	3.14962	3.14962	1.65518	31	28	Gene Expression, Hereditary Disorder, Organismal Injury and Abnormalities
15	SETD4	SET domain containing 4	Other	other	9.30226e-08	1.60556e-08	down	2.24824	-2.24824	-1.16879	31	28	Gene Expression, Hereditary Disorder, Organismal Injury and Abnormalities
15	SMAD6	SMAD family member 6	Nucleus	transcription regulator	1.75462e-10	1.3599e-11	down	2.3429	-2.3429	-1.22829	31	28	Gene Expression, Hereditary Disorder, Organismal Injury and Abnormalities
15	Smad1/5/8										31	28	Gene Expression, Hereditary Disorder, Organismal Injury and Abnormalities
15	STAT										31	28	Gene Expression, Hereditary Disorder, Organismal Injury and Abnormalities
15	SYNCRIP	synaptotagmin binding cytoplasmic RNA interacting protein	Nucleus	other	6.96989e-14	1.24564e-15	down	2.15549	-2.15549	-1.10801	31	28	Gene Expression, Hereditary Disorder, Organismal Injury and Abnormalities
15	TAF5L	TATA-box binding protein associated factor 5 like	Nucleus	transcription regulator	5.9634e-12	2.61804e-13	down	2.50795	-2.50795	-1.32651	31	28	Gene Expression, Hereditary Disorder, Organismal Injury and Abnormalities
15	TCEA2	transcription elongation factor A2	Nucleus	transcription regulator	1.09199e-11	5.34227e-13	down	2.14212	-2.14212	-1.09904	31	28	Gene Expression, Hereditary Disorder, Organismal Injury and Abnormalities
15	TFCP2	transcription factor CP2	Nucleus	transcription regulator	5.70333e-10	5.2109e-11	down	2.85822	-2.85822	-1.51512	31	28	Gene Expression, Hereditary Disorder, Organismal Injury and Abnormalities
15	TFIIH										31	28	Gene Expression, Hereditary Disorder, Organismal Injury and Abnormalities
15	TIP60										31	28	Gene Expression, Hereditary Disorder, Organismal Injury and Abnormalities
15	TSC22D1	TSC22 domain family member 1	Nucleus	transcription regulator	1.45079e-14	1.81237e-16	up	2.25278	2.25278	1.17171	31	28	Gene Expression, Hereditary Disorder, Organismal Injury and Abnormalities
15	XIST	X inactive specific transcript (non-protein coding)	Nucleus	other	1.62118e-12	5.51511e-14	up	2.15834	2.15834	1.10992	31	28	Gene Expression, Hereditary Disorder, Organismal Injury and Abnormalities
15	ZFP62	ZFP62 zinc finger protein	Nucleus	other	7.47345e-11	5.05253e-12	down	2.14057	-2.14057	-1.098	31	28	Gene Expression, Hereditary Disorder, Organismal Injury and Abnormalities
15	ZNF92	zinc finger protein 92	Nucleus	transcription regulator	1.95731e-13	4.37131e-15	down	2.97709	-2.97709	-1.5739	31	28	Gene Expression, Hereditary Disorder, Organismal Injury and Abnormalities
15	ZNF346	zinc finger protein 346	Nucleus	other	1.61263e-08	2.26288e-09	down	2.08137	-2.08137	-1.05754	31	28	Gene Expression, Hereditary Disorder, Organismal Injury and Abnormalities
15	ZNF557	zinc finger protein 557	Nucleus	other	4.60642e-08	7.33522e-09	down	2.37365	-2.37365	-1.24711	31	28	Gene Expression, Hereditary Disorder, Organismal Injury and Abnormalities
16	ACSL5	acyl-CoA synthetase long chain family member 5	Cytoplasm	enzyme	5.96312e-15	6.05069e-17	up	4.32811	4.32811	2.11374	31	27	Cardiovascular Disease, Cell-To-Cell Signaling and Interaction, Cellular Compromise
16	ARHGAP35	Rho GTPase activating protein 35	Nucleus	transcription regulator	1.75981e-15	1.16651e-17	down	2.00267	-2.00267	-1.00193	31	27	Cardiovascular Disease, Cell-To-Cell Signaling and Interaction, Cellular Compromise
16	CAMK2N1	calcium/calmodulin dependent protein kinase II inhibitor 1	Plasma Membrane	kinase	1.17565e-16	3.08718e-19	up	2.15826	2.15826	1.10987	31	27	Cardiovascular Disease, Cell-To-Cell Signaling and Interaction, Cellular Compromise
16	CCNYL1	cyclin Y like 1	Plasma Membrane	other	6.81741e-12	3.07639e-13	down	2.28234	-2.28234	-1.19051	31	27	Cardiovascular Disease, Cell-To-Cell Signaling and Interaction, Cellular Compromise
16	CD3 group										31	27	Cardiovascular Disease, Cell-To-Cell Signaling and Interaction, Cellular Compromise
16	CHAC1	ChaC glutathione specific gamma-glutamylcyclotransferase 1	Cytoplasm	enzyme	1.81131e-13	4.01755e-15	up	2.28072	2.28072	1.18949	31	27	Cardiovascular Disease, Cell-To-Cell Signaling and Interaction, Cellular Compromise
16	DET1	DET1, COP1 ubiquitin ligase partner	Nucleus	other	8.13002e-09	1.04484e-09	down	2.35838	-2.35838	-1.2378	31	27	Cardiovascular Disease, Cell-To-Cell Signaling and Interaction, Cellular Compromise
16	Dlg										31	27	Cardiovascular Disease, Cell-To-Cell Signaling and Interaction, Cellular Compromise
16	EIF2AK4	eukaryotic translation initiation factor 2 alpha kinase 4	Cytoplasm	kinase	2.4006e-12	8.84374e-14	down	2.09285	-2.09285	-1.06547	31	27	Cardiovascular Disease, Cell-To-Cell Signaling and Interaction, Cellular Compromise
16	ELK4	ELK4, ETS transcription factor	Nucleus	transcription regulator	2.7989e-09	3.17038e-10	up	2.44505	2.44505	1.28986	31	27	Cardiovascular Disease, Cell-To-Cell Signaling and Interaction, Cellular Compromise
16	ERK										31	27	Cardiovascular Disease, Cell-To-Cell Signaling and Interaction, Cellular Compromise
16	FDPS	farnesyl diphosphate synthase	Cytoplasm	enzyme	1.68772e-15	1.0886e-17	down	2.09203	-2.09203	-1.06491	31	27	Cardiovascular Disease, Cell-To-Cell Signaling and Interaction, Cellular Compromise
16	FOSL2	FOS like 2, AP-1 transcription factor subunit	Nucleus	transcription regulator	1.90491e-16	6.26487e-19	up	4.13469	4.13469	2.04778	31	27	Cardiovascular Disease, Cell-To-Cell Signaling and Interaction, Cellular Compromise
16	HDL-cholesterol										31	27	Cardiovascular Disease, Cell-To-Cell Signaling and Interaction, Cellular Compromise
16	HMG CoA synthase										31	27	Cardiovascular Disease, Cell-To-Cell Signaling and Interaction, Cellular Compromise
16	INSIG2	insulin induced gene 2	Cytoplasm	other	4.79648e-13	1.2742e-14	up	2.17701	2.17701	1.12235	31	27	Cardiovascular Disease, Cell-To-Cell Signaling and Interaction, Cellular Compromise
16	LRRFIP1	LRR binding FLII interacting protein 1	Cytoplasm	transcription regulator	7.54871e-13	2.19202e-14	up	2.30554	2.30554	1.2051	31	27	Cardiovascular Disease, Cell-To-Cell Signaling and Interaction, Cellular Compromise
16	LY6K	lymphocyte antigen 6 family member K	Nucleus	other	9.1669e-11	6.37784e-12	up	3.11546	3.11546	1.63944	31	27	Cardiovascular Disease, Cell-To-Cell Signaling and Interaction, Cellular Compromise
16	MKNK2	MAP kinase interacting serine/threonine kinase 2	Cytoplasm	kinase	8.81078e-15	9.86113e-17	up	2.0639	2.0639	1.04537	31	27	Cardiovascular Disease, Cell-To-Cell Signaling and Interaction, Cellular Compromise
16	MMAB	methylmalonic aciduria (cobalamin deficiency) cblB type	Cytoplasm	enzyme	5.45319e-13	1.49176e-14	down	2.76544	-2.76544	-1.46751	31	27	Cardiovascular Disease, Cell-To-Cell Signaling and Interaction, Cellular Compromise
16	MRRF	mitochondrial ribosome recycling factor	Cytoplasm	other	1.53217e-09	1.59356e-10	down	2.31408	-2.31408	-1.21044	31	27	Cardiovascular Disease, Cell-To-Cell Signaling and Interaction, Cellular Compromise
16	MYZAP	myocardial zonula adherens protein	Plasma Membrane	other	2.97025e-11	1.73638e-12	up	2.9792	2.9792	1.57493	31	27	Cardiovascular Disease, Cell-To-Cell Signaling and Interaction, Cellular Compromise
16	NUDT6	nudix hydrolase 6	Extracellular Space	growth factor	1.4195e-10	1.06578e-11	down	2.90209	-2.90209	-1.53709	31	27	Cardiovascular Disease, Cell-To-Cell Signaling and Interaction, Cellular Compromise
16	p38 Sapk										31	27	Cardiovascular Disease, Cell-To-Cell Signaling and Interaction, Cellular Compromise
16	PSAT1	phosphoserine aminotransferase 1	Cytoplasm	enzyme	1.41354e-19	1.4415e-23	up	5.30457	5.30457	2.40724	31	27	Cardiovascular Disease, Cell-To-Cell Signaling and Interaction, Cellular Compromise
16	PSPH	phosphoserine phosphatase	Cytoplasm	phosphatase	8.40513e-15	9.27856e-17	up	2.08019	2.08019	1.05672	31	27	Cardiovascular Disease, Cell-To-Cell Signaling and Interaction, Cellular Compromise
16	SARS	seryl-tRNA synthetase	Cytoplasm	enzyme	4.94181e-16	1.99063e-18	up	2.07186	2.07186	1.05092	31	27	Cardiovascular Disease, Cell-To-Cell Signaling and Interaction, Cellular Compromise
16	SERPINB2	serpin family B member 2	Extracellular Space	other	1.05041e-13	2.07275e-15	up	4.70839	4.70839	2.23523	31	27	Cardiovascular Disease, Cell-To-Cell Signaling and Interaction, Cellular Compromise
16	SMAD1/5										31	27	Cardiovascular Disease, Cell-To-Cell Signaling and Interaction, Cellular Compromise
16	STK40	serine/threonine kinase 40	Cytoplasm	kinase	5.24088e-11	3.35104e-12	up	2.74716	2.74716	1.45794	31	27	Cardiovascular Disease, Cell-To-Cell Signaling and Interaction, Cellular Compromise
16	TRIB1	tribbles pseudokinase 1	Cytoplasm	kinase	3.35217e-16	1.19647e-18	up	3.62337	3.62337	1.85733	31	27	Cardiovascular Disease, Cell-To-Cell Signaling and Interaction, Cellular Compromise
16	TRIB3	tribbles pseudokinase 3	Nucleus	kinase	1.12757e-09	1.12605e-10	up	3.10497	3.10497	1.63458	31	27	Cardiovascular Disease, Cell-To-Cell Signaling and Interaction, Cellular Compromise
16	TRMT61B	tRNA methyltransferase 61B	Cytoplasm	enzyme	3.29544e-09	3.8118e-10	down	3.34593	-3.34593	-1.74241	31	27	Cardiovascular Disease, Cell-To-Cell Signaling and Interaction, Cellular Compromise
16	UBIQUITIN LIGASE										31	27	Cardiovascular Disease, Cell-To-Cell Signaling and Interaction, Cellular Compromise
16	VRK2	vaccinia related kinase 2	Nucleus	kinase	5.84361e-08	9.53773e-09	up	2.11492	2.11492	1.0806	31	27	Cardiovascular Disease, Cell-To-Cell Signaling and Interaction, Cellular Compromise
17	20s proteasome										31	27	Cell Morphology, Cellular Function and Maintenance, Cellular Assembly and Organization
17	AChR										31	27	Cell Morphology, Cellular Function and Maintenance, Cellular Assembly and Organization
17	AP4E1	adaptor related protein complex 4 epsilon 1 subunit	Cytoplasm	other	6.98197e-08	1.16581e-08	up	2.67928	2.67928	1.42185	31	27	Cell Morphology, Cellular Function and Maintenance, Cellular Assembly and Organization
17	ATG										31	27	Cell Morphology, Cellular Function and Maintenance, Cellular Assembly and Organization
17	ATG4B	autophagy related 4B cysteine peptidase	Cytoplasm	peptidase	5.79579e-12	2.52229e-13	down	2.68222	-2.68222	-1.42343	31	27	Cell Morphology, Cellular Function and Maintenance, Cellular Assembly and Organization
17	CCDC6	coiled-coil domain containing 6	Cytoplasm	other	2.38058e-09	2.63888e-10	up	2.22963	2.22963	1.1568	31	27	Cell Morphology, Cellular Function and Maintenance, Cellular Assembly and Organization
17	DNAAF4	dynein axonemal assembly factor 4	Nucleus	other	1.14108e-06	2.55823e-07	down	2.13936	-2.13936	-1.09718	31	27	Cell Morphology, Cellular Function and Maintenance, Cellular Assembly and Organization
17	ECE1	endothelin converting enzyme 1	Plasma Membrane	peptidase	1.49173e-14	1.87873e-16	up	2.73389	2.73389	1.45096	31	27	Cell Morphology, Cellular Function and Maintenance, Cellular Assembly and Organization
17	EHHADH	enoyl-CoA hydratase and 3-hydroxyacyl CoA dehydrogenase	Cytoplasm	enzyme	1.46637e-08	2.03371e-09	down	2.24037	-2.24037	-1.16374	31	27	Cell Morphology, Cellular Function and Maintenance, Cellular Assembly and Organization
17	Focal adhesion kinase										31	27	Cell Morphology, Cellular Function and Maintenance, Cellular Assembly and Organization
17	FYCO1	FYVE and coiled-coil domain containing 1	Cytoplasm	other	2.42942e-09	2.70169e-10	down	2.36386	-2.36386	-1.24114	31	27	Cell Morphology, Cellular Function and Maintenance, Cellular Assembly and Organization
17	GABARAPL1	GABA type A receptor associated protein like 1	Cytoplasm	other	8.84922e-14	1.67852e-15	up	2.16952	2.16952	1.11738	31	27	Cell Morphology, Cellular Function and Maintenance, Cellular Assembly and Organization
17	Gcn5l										31	27	Cell Morphology, Cellular Function and Maintenance, Cellular Assembly and Organization
17	GYS1	glycogen synthase 1	Cytoplasm	enzyme	4.34214e-09	5.18288e-10	down	2.19177	-2.19177	-1.13209	31	27	Cell Morphology, Cellular Function and Maintenance, Cellular Assembly and Organization
17	Hedgehog										31	27	Cell Morphology, Cellular Function and Maintenance, Cellular Assembly and Organization
17	MAFF	MAF bZIP transcription factor F	Nucleus	transcription regulator	4.65952e-13	1.23188e-14	up	2.40393	2.40393	1.2654	31	27	Cell Morphology, Cellular Function and Maintenance, Cellular Assembly and Organization
17	MAP1LC3										31	27	Cell Morphology, Cellular Function and Maintenance, Cellular Assembly and Organization
17	MAP1LC3B	microtubule associated protein 1 light chain 3 beta	Cytoplasm	other	2.37479e-14	3.3481e-16	up	3.15035	3.15035	1.65551	31	27	Cell Morphology, Cellular Function and Maintenance, Cellular Assembly and Organization
17	MID1	midline 1	Nucleus	other	1.07812e-09	1.07224e-10	down	2.49599	-2.49599	-1.31961	31	27	Cell Morphology, Cellular Function and Maintenance, Cellular Assembly and Organization
17	MON1B	MON1 homolog B, secretory trafficking associated	Cytoplasm	other	1.39641e-10	1.04311e-11	down	2.93349	-2.93349	-1.55262	31	27	Cell Morphology, Cellular Function and Maintenance, Cellular Assembly and Organization
17	NCOA5	nuclear receptor coactivator 5	Nucleus	other	8.25894e-10	7.92963e-11	down	2.22541	-2.22541	-1.15407	31	27	Cell Morphology, Cellular Function and Maintenance, Cellular Assembly and Organization
17	NR1D1	nuclear receptor subfamily 1 group D member 1	Nucleus	ligand-dependent nuclear receptor	6.62079e-11	4.40047e-12	up	2.23151	2.23151	1.15802	31	27	Cell Morphology, Cellular Function and Maintenance, Cellular Assembly and Organization
17	NR1D2	nuclear receptor subfamily 1 group D member 2	Nucleus	ligand-dependent nuclear receptor	1.52057e-09	1.57857e-10	up	2.41654	2.41654	1.27294	31	27	Cell Morphology, Cellular Function and Maintenance, Cellular Assembly and Organization
17	RETREG1	reticulophagy regulator 1	Cytoplasm	other	6.1108e-12	2.69833e-13	up	3.81164	3.81164	1.93041	31	27	Cell Morphology, Cellular Function and Maintenance, Cellular Assembly and Organization
17	SIM2	single-minded family bHLH transcription factor 2	Nucleus	transcription regulator	2.9734e-10	2.48188e-11	down	2.14542	-2.14542	-1.10126	31	27	Cell Morphology, Cellular Function and Maintenance, Cellular Assembly and Organization
17	TBC1D9B	TBC1 domain family member 9B	Other	other	6.57057e-08	1.08985e-08	down	2.06264	-2.06264	-1.04449	31	27	Cell Morphology, Cellular Function and Maintenance, Cellular Assembly and Organization
17	TFF1	trefoil factor 1	Extracellular Space	other	3.51623e-12	1.41011e-13	up	3.40682	3.40682	1.76843	31	27	Cell Morphology, Cellular Function and Maintenance, Cellular Assembly and Organization
17	Thioredoxin reductase										31	27	Cell Morphology, Cellular Function and Maintenance, Cellular Assembly and Organization
17	TXNRD1	thioredoxin reductase 1	Cytoplasm	enzyme	2.58884e-14	3.76208e-16	up	2.04418	2.04418	1.03152	31	27	Cell Morphology, Cellular Function and Maintenance, Cellular Assembly and Organization
17	ULK1	unc-51 like autophagy activating kinase 1	Cytoplasm	kinase	1.28227e-15	7.42082e-18	up	3.59369	3.59369	1.84547	31	27	Cell Morphology, Cellular Function and Maintenance, Cellular Assembly and Organization
17	WDFY3	WD repeat and FYVE domain containing 3	Cytoplasm	enzyme	8.3825e-08	1.42826e-08	down	2.35546	-2.35546	-1.23601	31	27	Cell Morphology, Cellular Function and Maintenance, Cellular Assembly and Organization
17	ZBTB9	zinc finger and BTB domain containing 9	Nucleus	other	9.17337e-08	1.5812e-08	down	2.08379	-2.08379	-1.05921	31	27	Cell Morphology, Cellular Function and Maintenance, Cellular Assembly and Organization
17	ZFYVE1	zinc finger FYVE-type containing 1	Cytoplasm	other	3.0205e-10	2.52427e-11	up	2.05077	2.05077	1.03617	31	27	Cell Morphology, Cellular Function and Maintenance, Cellular Assembly and Organization
17	ZKSCAN5	zinc finger with KRAB and SCAN domains 5	Nucleus	transcription regulator	9.86529e-09	1.2973e-09	down	2.15356	-2.15356	-1.10672	31	27	Cell Morphology, Cellular Function and Maintenance, Cellular Assembly and Organization
17	ZNF23	zinc finger protein 23	Nucleus	other	1.17554e-09	1.17962e-10	down	3.10887	-3.10887	-1.63639	31	27	Cell Morphology, Cellular Function and Maintenance, Cellular Assembly and Organization
18	Actin										31	27	Behavior, Cellular Compromise, Cellular Assembly and Organization
18	AFAP1	actin filament associated protein 1	Cytoplasm	other	1.07202e-10	7.63344e-12	up	2.74255	2.74255	1.45552	31	27	Behavior, Cellular Compromise, Cellular Assembly and Organization
18	AKAP2	A-kinase anchoring protein 2	Plasma Membrane	other	3.20264e-12	1.25496e-13	down	2.56247	-2.56247	-1.35753	31	27	Behavior, Cellular Compromise, Cellular Assembly and Organization
18	Alpha Actinin										31	27	Behavior, Cellular Compromise, Cellular Assembly and Organization
18	Alpha catenin										31	27	Behavior, Cellular Compromise, Cellular Assembly and Organization
18	C1orf116	chromosome 1 open reading frame 116	Cytoplasm	other	1.07472e-13	2.13169e-15	down	3.17011	-3.17011	-1.66453	31	27	Behavior, Cellular Compromise, Cellular Assembly and Organization
18	CADM4	cell adhesion molecule 4	Plasma Membrane	other	4.86985e-12	2.07463e-13	up	2.07244	2.07244	1.05133	31	27	Behavior, Cellular Compromise, Cellular Assembly and Organization
18	CALM1 (includes others)	calmodulin 1	Cytoplasm	other	4.99592e-15	4.72288e-17	down	3.17888	-3.17888	-1.66852	31	27	Behavior, Cellular Compromise, Cellular Assembly and Organization
18	COBL	cordon-bleu WH2 repeat protein	Plasma Membrane	other	8.47714e-15	9.37967e-17	down	2.87316	-2.87316	-1.52264	31	27	Behavior, Cellular Compromise, Cellular Assembly and Organization
18	Cofilin										31	27	Behavior, Cellular Compromise, Cellular Assembly and Organization
18	CPNE1	copine 1	Nucleus	transporter	9.95364e-13	3.05532e-14	down	2.05627	-2.05627	-1.04003	31	27	Behavior, Cellular Compromise, Cellular Assembly and Organization
18	DMXL1	Dmx like 1	Extracellular Space	other	1.4135e-13	2.9514e-15	up	2.54367	2.54367	1.34691	31	27	Behavior, Cellular Compromise, Cellular Assembly and Organization
18	DST	dystonin	Plasma Membrane	other	1.4249e-14	1.77276e-16	up	2.10717	2.10717	1.07531	31	27	Behavior, Cellular Compromise, Cellular Assembly and Organization
18	EPB41L2	erythrocyte membrane protein band 4.1 like 2	Plasma Membrane	other	4.06686e-13	1.03476e-14	up	2.25504	2.25504	1.17315	31	27	Behavior, Cellular Compromise, Cellular Assembly and Organization
18	F Actin										31	27	Behavior, Cellular Compromise, Cellular Assembly and Organization
18	FLNB	filamin B	Cytoplasm	other	3.94718e-19	1.50948e-22	up	2.91423	2.91423	1.54312	31	27	Behavior, Cellular Compromise, Cellular Assembly and Organization
18	HDAC8	histone deacetylase 8	Nucleus	transcription regulator	3.20175e-10	2.70758e-11	down	2.48271	-2.48271	-1.31191	31	27	Behavior, Cellular Compromise, Cellular Assembly and Organization
18	HOMER1	homer scaffolding protein 1	Plasma Membrane	other	6.12571e-08	1.0045e-08	down	2.20226	-2.20226	-1.13899	31	27	Behavior, Cellular Compromise, Cellular Assembly and Organization
18	INF2	inverted formin, FH2 and WH2 domain containing	Cytoplasm	other	3.24911e-14	4.90382e-16	up	2.61141	2.61141	1.38483	31	27	Behavior, Cellular Compromise, Cellular Assembly and Organization
18	METTL2B	methyltransferase like 2B	Other	enzyme	5.56221e-10	5.06532e-11	down	2.55337	-2.55337	-1.3524	31	27	Behavior, Cellular Compromise, Cellular Assembly and Organization
18	MGEA5	meningioma expressed antigen 5 (hyaluronidase)	Cytoplasm	enzyme	1.11075e-16	2.88844e-19	up	2.75018	2.75018	1.45953	31	27	Behavior, Cellular Compromise, Cellular Assembly and Organization
18	MICAL3	microtubule associated monooxygenase, calponin and LIM domain containing 3	Cytoplasm	enzyme	1.61549e-13	3.48437e-15	up	3.56918	3.56918	1.83559	31	27	Behavior, Cellular Compromise, Cellular Assembly and Organization
18	NMDA Receptor										31	27	Behavior, Cellular Compromise, Cellular Assembly and Organization
18	PPP1R18	protein phosphatase 1 regulatory subunit 18	Other	other	1.23194e-13	2.51262e-15	up	2.06983	2.06983	1.04951	31	27	Behavior, Cellular Compromise, Cellular Assembly and Organization
18	PRR14L	proline rich 14 like	Other	enzyme	1.19685e-14	1.44125e-16	down	3.29587	-3.29587	-1.72066	31	27	Behavior, Cellular Compromise, Cellular Assembly and Organization
18	SP5	Sp5 transcription factor	Nucleus	other	9.49383e-16	5.03446e-18	down	2.86996	-2.86996	-1.52103	31	27	Behavior, Cellular Compromise, Cellular Assembly and Organization
18	SPTBN1	spectrin beta, non-erythrocytic 1	Plasma Membrane	other	3.28874e-12	1.30044e-13	up	3.90775	3.90775	1.96634	31	27	Behavior, Cellular Compromise, Cellular Assembly and Organization
18	TES	testin LIM domain protein	Plasma Membrane	other	4.4982e-11	2.80851e-12	up	3.31025	3.31025	1.72694	31	27	Behavior, Cellular Compromise, Cellular Assembly and Organization
18	TPM1	tropomyosin 1	Cytoplasm	other	2.18083e-10	1.73692e-11	up	2.27798	2.27798	1.18775	31	27	Behavior, Cellular Compromise, Cellular Assembly and Organization
18	TPM3	tropomyosin 3	Cytoplasm	other	6.85597e-10	6.4148e-11	down	3.32841	-3.32841	-1.73483	31	27	Behavior, Cellular Compromise, Cellular Assembly and Organization
18	TTC9	tetratricopeptide repeat domain 9	Extracellular Space	other	4.49379e-13	1.17202e-14	up	3.12863	3.12863	1.64553	31	27	Behavior, Cellular Compromise, Cellular Assembly and Organization
18	UBE2										31	27	Behavior, Cellular Compromise, Cellular Assembly and Organization
18	Ube3										31	27	Behavior, Cellular Compromise, Cellular Assembly and Organization
18	UBE3B	ubiquitin protein ligase E3B	Extracellular Space	enzyme	1.49516e-12	4.97881e-14	down	2.29709	-2.29709	-1.19981	31	27	Behavior, Cellular Compromise, Cellular Assembly and Organization
18	VEZT	vezatin, adherens junctions transmembrane protein	Plasma Membrane	other	2.9914e-10	2.49919e-11	up	2.09616	2.09616	1.06775	31	27	Behavior, Cellular Compromise, Cellular Assembly and Organization
19	14-3-3										31	27	Cell Morphology, Cellular Function and Maintenance, DNA Replication, Recombination, and Repair
19	AMPK										31	27	Cell Morphology, Cellular Function and Maintenance, DNA Replication, Recombination, and Repair
19	ANKRD13C	ankyrin repeat domain 13C	Cytoplasm	other	1.39318e-12	4.56415e-14	up	4.47979	4.47979	2.16343	31	27	Cell Morphology, Cellular Function and Maintenance, DNA Replication, Recombination, and Repair
19	APC	APC, WNT signaling pathway regulator	Nucleus	enzyme	7.52204e-08	1.26799e-08	down	2.08765	-2.08765	-1.06188	31	27	Cell Morphology, Cellular Function and Maintenance, DNA Replication, Recombination, and Repair
19	ASNS	asparagine synthetase (glutamine-hydrolyzing)	Cytoplasm	enzyme	8.12844e-21	2.07231e-25	up	6.2883	6.2883	2.65267	31	27	Cell Morphology, Cellular Function and Maintenance, DNA Replication, Recombination, and Repair
19	ATM	ATM serine/threonine kinase	Nucleus	kinase	1.92213e-10	1.51079e-11	up	2.52849	2.52849	1.33828	31	27	Cell Morphology, Cellular Function and Maintenance, DNA Replication, Recombination, and Repair
19	ATXN1	ataxin 1	Nucleus	transcription regulator	3.05463e-14	4.57136e-16	up	2.97768	2.97768	1.57419	31	27	Cell Morphology, Cellular Function and Maintenance, DNA Replication, Recombination, and Repair
19	DENND5B	DENN domain containing 5B	Cytoplasm	other	7.89925e-12	3.64714e-13	down	4.10346	-4.10346	-2.03684	31	27	Cell Morphology, Cellular Function and Maintenance, DNA Replication, Recombination, and Repair
19	DNA-methyltransferase										31	27	Cell Morphology, Cellular Function and Maintenance, DNA Replication, Recombination, and Repair
19	EIF5A	eukaryotic translation initiation factor 5A	Cytoplasm	translation regulator	6.43877e-16	2.90392e-18	down	2.16734	-2.16734	-1.11593	31	27	Cell Morphology, Cellular Function and Maintenance, DNA Replication, Recombination, and Repair
19	ERRFI1	ERBB receptor feedback inhibitor 1	Cytoplasm	other	2.75975e-17	4.82103e-20	up	2.09308	2.09308	1.06563	31	27	Cell Morphology, Cellular Function and Maintenance, DNA Replication, Recombination, and Repair
19	FAM105A	family with sequence similarity 105 member A	Other	other	1.24623e-09	1.26072e-10	up	2.46801	2.46801	1.30335	31	27	Cell Morphology, Cellular Function and Maintenance, DNA Replication, Recombination, and Repair
19	FAM107B	family with sequence similarity 107 member B	Other	other	1.95137e-12	6.95993e-14	up	2.17256	2.17256	1.11939	31	27	Cell Morphology, Cellular Function and Maintenance, DNA Replication, Recombination, and Repair
19	FILIP1L	filamin A interacting protein 1 like	Nucleus	other	1.71885e-14	2.22613e-16	down	2.75156	-2.75156	-1.46025	31	27	Cell Morphology, Cellular Function and Maintenance, DNA Replication, Recombination, and Repair
19	FSH										31	27	Cell Morphology, Cellular Function and Maintenance, DNA Replication, Recombination, and Repair
19	GNRH										31	27	Cell Morphology, Cellular Function and Maintenance, DNA Replication, Recombination, and Repair
19	NR4A1	nuclear receptor subfamily 4 group A member 1	Nucleus	ligand-dependent nuclear receptor	2.23547e-11	1.24642e-12	up	2.03722	2.03722	1.0266	31	27	Cell Morphology, Cellular Function and Maintenance, DNA Replication, Recombination, and Repair
19	PCNA	proliferating cell nuclear antigen	Nucleus	enzyme	1.56774e-09	1.63953e-10	up	2.17915	2.17915	1.12377	31	27	Cell Morphology, Cellular Function and Maintenance, DNA Replication, Recombination, and Repair
19	Pde4										31	27	Cell Morphology, Cellular Function and Maintenance, DNA Replication, Recombination, and Repair
19	PHACTR2	phosphatase and actin regulator 2	Other	other	2.38123e-12	8.76632e-14	down	2.04034	-2.04034	-1.02881	31	27	Cell Morphology, Cellular Function and Maintenance, DNA Replication, Recombination, and Repair
19	RBM33	RNA binding motif protein 33	Other	other	9.80379e-10	9.62283e-11	down	2.02261	-2.02261	-1.01622	31	27	Cell Morphology, Cellular Function and Maintenance, DNA Replication, Recombination, and Repair
19	RNA polymerase II										31	27	Cell Morphology, Cellular Function and Maintenance, DNA Replication, Recombination, and Repair
19	SAT1	spermidine/spermine N1-acetyltransferase 1	Cytoplasm	enzyme	1.68911e-16	5.30346e-19	up	2.07211	2.07211	1.0511	31	27	Cell Morphology, Cellular Function and Maintenance, DNA Replication, Recombination, and Repair
19	SEPHS1	selenophosphate synthetase 1	Other	enzyme	1.26815e-09	1.28516e-10	down	2.01073	-2.01073	-1.00772	31	27	Cell Morphology, Cellular Function and Maintenance, DNA Replication, Recombination, and Repair
19	SLC25A36	solute carrier family 25 member 36	Cytoplasm	transporter	8.57521e-18	8.74486e-21	up	2.81686	2.81686	1.49409	31	27	Cell Morphology, Cellular Function and Maintenance, DNA Replication, Recombination, and Repair
19	SLC25A51	solute carrier family 25 member 51	Cytoplasm	other	2.50059e-11	1.42421e-12	up	2.48203	2.48203	1.31152	31	27	Cell Morphology, Cellular Function and Maintenance, DNA Replication, Recombination, and Repair
19	SLC9A8	solute carrier family 9 member A8	Cytoplasm	transporter	2.3334e-10	1.87807e-11	down	2.60156	-2.60156	-1.37938	31	27	Cell Morphology, Cellular Function and Maintenance, DNA Replication, Recombination, and Repair
19	SOAT1	sterol O-acyltransferase 1	Cytoplasm	enzyme	1.22942e-11	6.14649e-13	up	3.63338	3.63338	1.86131	31	27	Cell Morphology, Cellular Function and Maintenance, DNA Replication, Recombination, and Repair
19	SYBU	syntabulin	Cytoplasm	other	6.08743e-09	7.55031e-10	up	2.76202	2.76202	1.46572	31	27	Cell Morphology, Cellular Function and Maintenance, DNA Replication, Recombination, and Repair
19	TCR										31	27	Cell Morphology, Cellular Function and Maintenance, DNA Replication, Recombination, and Repair
19	TERF2	telomeric repeat binding factor 2	Nucleus	other	1.41968e-09	1.4608e-10	down	2.40491	-2.40491	-1.26598	31	27	Cell Morphology, Cellular Function and Maintenance, DNA Replication, Recombination, and Repair
19	TRIM25	tripartite motif containing 25	Cytoplasm	transcription regulator	1.71447e-13	3.76341e-15	up	3.95023	3.95023	1.98194	31	27	Cell Morphology, Cellular Function and Maintenance, DNA Replication, Recombination, and Repair
19	VCL	vinculin	Plasma Membrane	enzyme	4.43841e-09	5.31604e-10	up	2.57644	2.57644	1.36538	31	27	Cell Morphology, Cellular Function and Maintenance, DNA Replication, Recombination, and Repair
19	WDR4	WD repeat domain 4	Nucleus	other	1.50555e-10	1.13883e-11	down	2.33719	-2.33719	-1.22478	31	27	Cell Morphology, Cellular Function and Maintenance, DNA Replication, Recombination, and Repair
19	ZDHHC14	zinc finger DHHC-type containing 14	Cytoplasm	enzyme	4.92687e-10	4.40133e-11	down	2.46094	-2.46094	-1.29921	31	27	Cell Morphology, Cellular Function and Maintenance, DNA Replication, Recombination, and Repair
20	7S NGF										29	26	Connective Tissue Disorders, Hematological Disease, Organismal Injury and Abnormalities
20	ANK1	ankyrin 1	Plasma Membrane	other	3.39763e-07	6.74779e-08	up	2.09132	2.09132	1.06441	29	26	Connective Tissue Disorders, Hematological Disease, Organismal Injury and Abnormalities
20	ATM/ATR										29	26	Connective Tissue Disorders, Hematological Disease, Organismal Injury and Abnormalities
20	AURK										29	26	Connective Tissue Disorders, Hematological Disease, Organismal Injury and Abnormalities
20	BNIP3L	BCL2 interacting protein 3 like	Cytoplasm	other	5.78251e-17	1.1929e-19	up	3.52599	3.52599	1.81803	29	26	Connective Tissue Disorders, Hematological Disease, Organismal Injury and Abnormalities
20	C17orf80	chromosome 17 open reading frame 80	Cytoplasm	other	2.53246e-11	1.44495e-12	down	3.01269	-3.01269	-1.59105	29	26	Connective Tissue Disorders, Hematological Disease, Organismal Injury and Abnormalities
20	CCNF	cyclin F	Nucleus	enzyme	3.25351e-12	1.27962e-13	down	2.09979	-2.09979	-1.07024	29	26	Connective Tissue Disorders, Hematological Disease, Organismal Injury and Abnormalities
20	CORO2A	coronin 2A	Cytoplasm	other	1.49532e-15	9.30193e-18	down	6.81017	-6.81017	-2.76769	29	26	Connective Tissue Disorders, Hematological Disease, Organismal Injury and Abnormalities
20	FAF2	Fas associated factor family member 2	Cytoplasm	other	6.66805e-14	1.17469e-15	down	2.23386	-2.23386	-1.15954	29	26	Connective Tissue Disorders, Hematological Disease, Organismal Injury and Abnormalities
20	GNB5	G protein subunit beta 5	Plasma Membrane	enzyme	5.05955e-10	4.53017e-11	up	2.23133	2.23133	1.1579	29	26	Connective Tissue Disorders, Hematological Disease, Organismal Injury and Abnormalities
20	GTPBP1	GTP binding protein 1	Cytoplasm	enzyme	9.56255e-11	6.69025e-12	up	2.19458	2.19458	1.13395	29	26	Connective Tissue Disorders, Hematological Disease, Organismal Injury and Abnormalities
20	GTPBP2	GTP binding protein 2	Extracellular Space	enzyme	7.73677e-17	1.73576e-19	up	2.95222	2.95222	1.5618	29	26	Connective Tissue Disorders, Hematological Disease, Organismal Injury and Abnormalities
20	HSPBP1	HSPA (Hsp70) binding protein 1	Cytoplasm	other	1.73999e-12	6.02667e-14	down	2.17099	-2.17099	-1.11835	29	26	Connective Tissue Disorders, Hematological Disease, Organismal Injury and Abnormalities
20	Igf										29	26	Connective Tissue Disorders, Hematological Disease, Organismal Injury and Abnormalities
20	Igfbp										29	26	Connective Tissue Disorders, Hematological Disease, Organismal Injury and Abnormalities
20	IGFBP6	insulin like growth factor binding protein 6	Extracellular Space	other	5.96312e-15	6.04723e-17	up	2.3861	2.3861	1.25465	29	26	Connective Tissue Disorders, Hematological Disease, Organismal Injury and Abnormalities
20	KIF21B	kinesin family member 21B	Cytoplasm	other	2.06237e-11	1.13361e-12	up	2.34517	2.34517	1.22969	29	26	Connective Tissue Disorders, Hematological Disease, Organismal Injury and Abnormalities
20	MCM9	minichromosome maintenance 9 homologous recombination repair factor	Nucleus	enzyme	3.59318e-08	5.54037e-09	down	2.36324	-2.36324	-1.24077	29	26	Connective Tissue Disorders, Hematological Disease, Organismal Injury and Abnormalities
20	MRPS12	mitochondrial ribosomal protein S12	Cytoplasm	other	4.61863e-13	1.21871e-14	down	2.08966	-2.08966	-1.06327	29	26	Connective Tissue Disorders, Hematological Disease, Organismal Injury and Abnormalities
20	NOCT	nocturnin	Nucleus	transcription regulator	3.61434e-10	3.0998e-11	up	2.9936	2.9936	1.58188	29	26	Connective Tissue Disorders, Hematological Disease, Organismal Injury and Abnormalities
20	NUDC	nuclear distribution C, dynein complex regulator	Cytoplasm	other	1.27182e-14	1.55314e-16	down	2.32061	-2.32061	-1.21451	29	26	Connective Tissue Disorders, Hematological Disease, Organismal Injury and Abnormalities
20	P38 MAPK										29	26	Connective Tissue Disorders, Hematological Disease, Organismal Injury and Abnormalities
20	POLH	DNA polymerase eta	Nucleus	enzyme	6.11367e-09	7.5891e-10	down	2.07704	-2.07704	-1.05453	29	26	Connective Tissue Disorders, Hematological Disease, Organismal Injury and Abnormalities
20	Rfc										29	26	Connective Tissue Disorders, Hematological Disease, Organismal Injury and Abnormalities
20	RPA										29	26	Connective Tissue Disorders, Hematological Disease, Organismal Injury and Abnormalities
20	RRM2	ribonucleotide reductase regulatory subunit M2	Nucleus	enzyme	1.20625e-13	2.45716e-15	down	2.20963	-2.20963	-1.14381	29	26	Connective Tissue Disorders, Hematological Disease, Organismal Injury and Abnormalities
20	SLC19A1	solute carrier family 19 member 1	Plasma Membrane	transporter	3.66813e-08	5.66996e-09	down	2.42958	-2.42958	-1.28071	29	26	Connective Tissue Disorders, Hematological Disease, Organismal Injury and Abnormalities
20	SUCLA2	succinate-CoA ligase ADP-forming beta subunit	Cytoplasm	enzyme	7.35389e-12	3.33427e-13	down	2.02045	-2.02045	-1.01468	29	26	Connective Tissue Disorders, Hematological Disease, Organismal Injury and Abnormalities
20	TCAF1	TRPM8 channel associated factor 1	Plasma Membrane	other	1.47305e-09	1.52435e-10	down	2.01425	-2.01425	-1.01024	29	26	Connective Tissue Disorders, Hematological Disease, Organismal Injury and Abnormalities
20	TIGAR	TP53 induced glycolysis regulatory phosphatase	Cytoplasm	enzyme	2.60683e-13	6.10768e-15	down	4.96647	-4.96647	-2.31222	29	26	Connective Tissue Disorders, Hematological Disease, Organismal Injury and Abnormalities
20	UBE3C	ubiquitin protein ligase E3C	Nucleus	enzyme	1.55527e-13	3.3188e-15	down	2.78272	-2.78272	-1.4765	29	26	Connective Tissue Disorders, Hematological Disease, Organismal Injury and Abnormalities
20	VitaminD3-VDR-RXR										29	26	Connective Tissue Disorders, Hematological Disease, Organismal Injury and Abnormalities
20	WIPI2	WD repeat domain, phosphoinositide interacting 2	Cytoplasm	other	5.43951e-10	4.93555e-11	down	2.09299	-2.09299	-1.06556	29	26	Connective Tissue Disorders, Hematological Disease, Organismal Injury and Abnormalities
20	ZFAND2B	zinc finger AN1-type containing 2B	Other	other	6.40651e-11	4.23518e-12	up	2.24777	2.24777	1.16849	29	26	Connective Tissue Disorders, Hematological Disease, Organismal Injury and Abnormalities
20	ZMYM4	zinc finger MYM-type containing 4	Nucleus	other	2.71308e-12	1.02854e-13	down	2.61832	-2.61832	-1.38864	29	26	Connective Tissue Disorders, Hematological Disease, Organismal Injury and Abnormalities
21	ARHGAP32	Rho GTPase activating protein 32	Cytoplasm	other	1.42639e-07	2.59212e-08	down	2.14064	-2.14064	-1.09804	29	26	Cell Signaling, Hereditary Disorder, Neurological Disease
21	BCAR3	BCAR3, NSP family adaptor protein	Cytoplasm	other	2.43241e-07	4.68696e-08	up	2.13342	2.13342	1.09317	29	26	Cell Signaling, Hereditary Disorder, Neurological Disease
21	Ciap										29	26	Cell Signaling, Hereditary Disorder, Neurological Disease
21	DISP1	dispatched RND transporter family member 1	Plasma Membrane	transporter	7.12327e-08	1.19229e-08	down	2.06983	-2.06983	-1.04951	29	26	Cell Signaling, Hereditary Disorder, Neurological Disease
21	DMBT1	deleted in malignant brain tumors 1	Plasma Membrane	transmembrane receptor	1.70049e-15	1.10134e-17	down	2.91866	-2.91866	-1.54531	29	26	Cell Signaling, Hereditary Disorder, Neurological Disease
21	EID1	EP300 interacting inhibitor of differentiation 1	Nucleus	transcription regulator	2.07294e-12	7.45169e-14	down	2.18002	-2.18002	-1.12434	29	26	Cell Signaling, Hereditary Disorder, Neurological Disease
21	ESAM	endothelial cell adhesion molecule	Plasma Membrane	other	1.17485e-10	8.49449e-12	up	2.79076	2.79076	1.48066	29	26	Cell Signaling, Hereditary Disorder, Neurological Disease
21	ETS										29	26	Cell Signaling, Hereditary Disorder, Neurological Disease
21	FAM208A	family with sequence similarity 208 member A	Nucleus	other	2.43628e-13	5.68325e-15	down	5.18638	-5.18638	-2.37473	29	26	Cell Signaling, Hereditary Disorder, Neurological Disease
21	Gap										29	26	Cell Signaling, Hereditary Disorder, Neurological Disease
21	Ggtase I										29	26	Cell Signaling, Hereditary Disorder, Neurological Disease
21	JUN/JUNB/JUND										29	26	Cell Signaling, Hereditary Disorder, Neurological Disease
21	LGALS7/LGALS7B	galectin 7	Extracellular Space	other	1.15047e-15	6.30612e-18	up	2.97603	2.97603	1.57339	29	26	Cell Signaling, Hereditary Disorder, Neurological Disease
21	Lpa receptor										29	26	Cell Signaling, Hereditary Disorder, Neurological Disease
21	METTL3	methyltransferase like 3	Nucleus	enzyme	1.76394e-11	9.45292e-13	down	2.19562	-2.19562	-1.13463	29	26	Cell Signaling, Hereditary Disorder, Neurological Disease
21	MPHOSPH8	M-phase phosphoprotein 8	Nucleus	transcription regulator	1.52088e-11	7.90604e-13	down	3.21441	-3.21441	-1.68455	29	26	Cell Signaling, Hereditary Disorder, Neurological Disease
21	MTCL1	microtubule crosslinking factor 1	Cytoplasm	other	1.63014e-09	1.71642e-10	down	2.21158	-2.21158	-1.14508	29	26	Cell Signaling, Hereditary Disorder, Neurological Disease
21	MTPAP	mitochondrial poly(A) polymerase	Cytoplasm	enzyme	2.84853e-10	2.35659e-11	down	3.24527	-3.24527	-1.69834	29	26	Cell Signaling, Hereditary Disorder, Neurological Disease
21	PDCD4	programmed cell death 4	Nucleus	other	2.12682e-15	1.48662e-17	up	3.36846	3.36846	1.75209	29	26	Cell Signaling, Hereditary Disorder, Neurological Disease
21	PFAS	phosphoribosylformylglycinamidine synthase	Cytoplasm	enzyme	5.99695e-13	1.6665e-14	down	2.51074	-2.51074	-1.32811	29	26	Cell Signaling, Hereditary Disorder, Neurological Disease
21	PHF12	PHD finger protein 12	Nucleus	transcription regulator	2.43955e-09	2.71607e-10	up	2.48736	2.48736	1.31462	29	26	Cell Signaling, Hereditary Disorder, Neurological Disease
21	PPHLN1	periphilin 1	Nucleus	other	4.35238e-08	6.88298e-09	down	2.22596	-2.22596	-1.15443	29	26	Cell Signaling, Hereditary Disorder, Neurological Disease
21	QSER1	glutamine and serine rich 1	Other	other	2.49522e-15	1.8294e-17	down	2.50048	-2.50048	-1.3222	29	26	Cell Signaling, Hereditary Disorder, Neurological Disease
21	Ral										29	26	Cell Signaling, Hereditary Disorder, Neurological Disease
21	RALA	RAS like proto-oncogene A	Cytoplasm	enzyme	9.09297e-15	1.02465e-16	down	2.19007	-2.19007	-1.13098	29	26	Cell Signaling, Hereditary Disorder, Neurological Disease
21	RALGAPA1	Ral GTPase activating protein catalytic alpha subunit 1	Cytoplasm	other	2.08932e-09	2.2766e-10	up	2.16373	2.16373	1.11352	29	26	Cell Signaling, Hereditary Disorder, Neurological Disease
21	RALGPS1	Ral GEF with PH domain and SH3 binding motif 1	Cytoplasm	other	7.83237e-12	3.60452e-13	down	2.62947	-2.62947	-1.39477	29	26	Cell Signaling, Hereditary Disorder, Neurological Disease
21	RAS										29	26	Cell Signaling, Hereditary Disorder, Neurological Disease
21	RBM15B	RNA binding motif protein 15B	Nucleus	other	2.40457e-12	8.87677e-14	down	2.23611	-2.23611	-1.16099	29	26	Cell Signaling, Hereditary Disorder, Neurological Disease
21	SRD5A1	steroid 5 alpha-reductase 1	Cytoplasm	enzyme	6.48306e-08	1.07209e-08	down	2.08669	-2.08669	-1.06122	29	26	Cell Signaling, Hereditary Disorder, Neurological Disease
21	SRSF8	serine and arginine rich splicing factor 8	Nucleus	other	2.97107e-10	2.47918e-11	down	2.79778	-2.79778	-1.48428	29	26	Cell Signaling, Hereditary Disorder, Neurological Disease
21	transglutaminase										29	26	Cell Signaling, Hereditary Disorder, Neurological Disease
21	TRIO	trio Rho guanine nucleotide exchange factor	Cytoplasm	kinase	1.13019e-11	5.55815e-13	up	2.5286	2.5286	1.33834	29	26	Cell Signaling, Hereditary Disorder, Neurological Disease
21	UPP1	uridine phosphorylase 1	Cytoplasm	enzyme	1.50731e-17	1.88299e-20	up	3.40952	3.40952	1.76957	29	26	Cell Signaling, Hereditary Disorder, Neurological Disease
21	ZNF121	zinc finger protein 121	Nucleus	other	1.32189e-11	6.70313e-13	down	2.11939	-2.11939	-1.08365	29	26	Cell Signaling, Hereditary Disorder, Neurological Disease
22	ABHD15	abhydrolase domain containing 15	Extracellular Space	other	2.498e-07	4.82418e-08	down	2.32142	-2.32142	-1.21501	28	27	Cell Death and Survival, Organismal Injury and Abnormalities, Cellular Development
22	BIRC3	baculoviral IAP repeat containing 3	Cytoplasm	enzyme	8.83103e-09	1.14531e-09	up	2.16593	2.16593	1.11499	28	27	Cell Death and Survival, Organismal Injury and Abnormalities, Cellular Development
22	CAV1	caveolin 1	Plasma Membrane	transmembrane receptor	6.25536e-13	1.74947e-14	up	2.58512	2.58512	1.37023	28	27	Cell Death and Survival, Organismal Injury and Abnormalities, Cellular Development
22	CPA2	carboxypeptidase A2	Extracellular Space	peptidase	6.60036e-11	4.38352e-12	up	2.68817	2.68817	1.42663	28	27	Cell Death and Survival, Organismal Injury and Abnormalities, Cellular Development
22	CREB3L2	cAMP responsive element binding protein 3 like 2	Nucleus	transcription regulator	5.22944e-15	5.03959e-17	up	4.80149	4.80149	2.26348	28	27	Cell Death and Survival, Organismal Injury and Abnormalities, Cellular Development
22	DNAJB9	DnaJ heat shock protein family (Hsp40) member B9	Nucleus	other	1.84121e-11	9.91861e-13	up	2.81981	2.81981	1.4956	28	27	Cell Death and Survival, Organismal Injury and Abnormalities, Cellular Development
22	DNAJC11	DnaJ heat shock protein family (Hsp40) member C11	Cytoplasm	other	1.34301e-12	4.36574e-14	down	2.25245	-2.25245	-1.17149	28	27	Cell Death and Survival, Organismal Injury and Abnormalities, Cellular Development
22	DNAJC16	DnaJ heat shock protein family (Hsp40) member C16	Other	other	5.45671e-10	4.95812e-11	down	2.58793	-2.58793	-1.3718	28	27	Cell Death and Survival, Organismal Injury and Abnormalities, Cellular Development
22	DOLK	dolichol kinase	Cytoplasm	kinase	3.4877e-10	2.98141e-11	down	2.58591	-2.58591	-1.37067	28	27	Cell Death and Survival, Organismal Injury and Abnormalities, Cellular Development
22	E3 RING										28	27	Cell Death and Survival, Organismal Injury and Abnormalities, Cellular Development
22	FBXO32	F-box protein 32	Cytoplasm	enzyme	1.87316e-08	2.67335e-09	up	2.47485	2.47485	1.30734	28	27	Cell Death and Survival, Organismal Injury and Abnormalities, Cellular Development
22	GAST	gastrin	Extracellular Space	other	5.88508e-09	7.26483e-10	up	2.93992	2.93992	1.55578	28	27	Cell Death and Survival, Organismal Injury and Abnormalities, Cellular Development
22	HNRNPD	heterogeneous nuclear ribonucleoprotein D	Nucleus	transcription regulator	1.88056e-09	2.02168e-10	down	2.09288	-2.09288	-1.06549	28	27	Cell Death and Survival, Organismal Injury and Abnormalities, Cellular Development
22	HSP										28	27	Cell Death and Survival, Organismal Injury and Abnormalities, Cellular Development
22	Hsp70										28	27	Cell Death and Survival, Organismal Injury and Abnormalities, Cellular Development
22	Hsp90										28	27	Cell Death and Survival, Organismal Injury and Abnormalities, Cellular Development
22	Hsp22/Hsp40/Hsp90										28	27	Cell Death and Survival, Organismal Injury and Abnormalities, Cellular Development
22	HSPA5	heat shock protein family A (Hsp70) member 5	Cytoplasm	enzyme	4.67754e-19	1.90803e-22	up	2.52689	2.52689	1.33736	28	27	Cell Death and Survival, Organismal Injury and Abnormalities, Cellular Development
22	HSPA8	heat shock protein family A (Hsp70) member 8	Cytoplasm	enzyme	3.80291e-09	4.4715e-10	up	2.61333	2.61333	1.38589	28	27	Cell Death and Survival, Organismal Injury and Abnormalities, Cellular Development
22	HSPA13	heat shock protein family A (Hsp70) member 13	Cytoplasm	other	8.25973e-16	4.08522e-18	up	6.34032	6.34032	2.66456	28	27	Cell Death and Survival, Organismal Injury and Abnormalities, Cellular Development
22	IL12 (complex)										28	27	Cell Death and Survival, Organismal Injury and Abnormalities, Cellular Development
22	KLF2	Kruppel like factor 2	Nucleus	transcription regulator	1.27669e-15	7.32345e-18	up	2.72552	2.72552	1.44653	28	27	Cell Death and Survival, Organismal Injury and Abnormalities, Cellular Development
22	MDM2	MDM2 proto-oncogene	Nucleus	transcription regulator	2.17397e-12	7.87582e-14	down	3.77978	-3.77978	-1.9183	28	27	Cell Death and Survival, Organismal Injury and Abnormalities, Cellular Development
22	MOCS3	molybdenum cofactor synthesis 3	Cytoplasm	enzyme	1.20644e-12	3.81704e-14	down	3.94535	-3.94535	-1.98015	28	27	Cell Death and Survival, Organismal Injury and Abnormalities, Cellular Development
22	Na+										28	27	Cell Death and Survival, Organismal Injury and Abnormalities, Cellular Development
22	K+ -ATPase										28	27	Cell Death and Survival, Organismal Injury and Abnormalities, Cellular Development
22	PIM1	Pim-1 proto-oncogene, serine/threonine kinase	Cytoplasm	kinase	3.1181e-15	2.48818e-17	up	2.63267	2.63267	1.39653	28	27	Cell Death and Survival, Organismal Injury and Abnormalities, Cellular Development
22	PIWIL2	piwi like RNA-mediated gene silencing 2	Cytoplasm	enzyme	2.84319e-06	6.96734e-07	up	2.09062	2.09062	1.06393	28	27	Cell Death and Survival, Organismal Injury and Abnormalities, Cellular Development
22	PP1 protein complex group										28	27	Cell Death and Survival, Organismal Injury and Abnormalities, Cellular Development
22	PRNP	prion protein	Plasma Membrane	other	3.28874e-12	1.29915e-13	up	2.18652	2.18652	1.12863	28	27	Cell Death and Survival, Organismal Injury and Abnormalities, Cellular Development
22	SACS	sacsin molecular chaperone	Plasma Membrane	other	6.54504e-13	1.8405e-14	down	3.35276	-3.35276	-1.74535	28	27	Cell Death and Survival, Organismal Injury and Abnormalities, Cellular Development
22	TCF4	transcription factor 4	Nucleus	transcription regulator	1.62118e-12	5.51775e-14	down	3.61221	-3.61221	-1.85288	28	27	Cell Death and Survival, Organismal Injury and Abnormalities, Cellular Development
22	TFRC	transferrin receptor	Plasma Membrane	transporter	6.80808e-15	7.09898e-17	down	2.12399	-2.12399	-1.08678	28	27	Cell Death and Survival, Organismal Injury and Abnormalities, Cellular Development
22	TNFRSF1A	TNF receptor superfamily member 1A	Plasma Membrane	transmembrane receptor	2.79729e-09	3.16714e-10	up	2.11808	2.11808	1.08276	28	27	Cell Death and Survival, Organismal Injury and Abnormalities, Cellular Development
22	UAP1	UDP-N-acetylglucosamine pyrophosphorylase 1	Nucleus	enzyme	5.31551e-13	1.44867e-14	up	2.00073	2.00073	1.00052	28	27	Cell Death and Survival, Organismal Injury and Abnormalities, Cellular Development
22	XPNPEP3	X-prolyl aminopeptidase 3	Cytoplasm	peptidase	4.12862e-12	1.70412e-13	down	2.83734	-2.83734	-1.50454	28	27	Cell Death and Survival, Organismal Injury and Abnormalities, Cellular Development
23	AGK	acylglycerol kinase	Cytoplasm	kinase	4.77659e-09	5.76736e-10	down	2.28754	-2.28754	-1.1938	27	25	Connective Tissue Disorders, Developmental Disorder, Hereditary Disorder
23	AKIRIN2	akirin 2	Nucleus	other	9.37135e-14	1.80145e-15	down	2.24955	-2.24955	-1.16963	27	25	Connective Tissue Disorders, Developmental Disorder, Hereditary Disorder
23	ANKS1A	ankyrin repeat and sterile alpha motif domain containing 1A	Cytoplasm	other	1.74413e-13	3.83741e-15	down	2.14549	-2.14549	-1.10131	27	25	Connective Tissue Disorders, Developmental Disorder, Hereditary Disorder
23	atypical protein kinase C										27	25	Connective Tissue Disorders, Developmental Disorder, Hereditary Disorder
23	C7orf49	chromosome 7 open reading frame 49	Other	other	5.3257e-15	5.20024e-17	down	2.50322	-2.50322	-1.32378	27	25	Connective Tissue Disorders, Developmental Disorder, Hereditary Disorder
23	CDCP1	CUB domain containing protein 1	Plasma Membrane	other	8.56981e-13	2.54752e-14	down	2.61926	-2.61926	-1.38916	27	25	Connective Tissue Disorders, Developmental Disorder, Hereditary Disorder
23	cldn										27	25	Connective Tissue Disorders, Developmental Disorder, Hereditary Disorder
23	CLEC4A	C-type lectin domain family 4 member A	Plasma Membrane	transmembrane receptor	7.07645e-08	1.18314e-08	up	2.17754	2.17754	1.1227	27	25	Connective Tissue Disorders, Developmental Disorder, Hereditary Disorder
23	CTNNAL1	catenin alpha like 1	Plasma Membrane	other	7.9824e-17	1.81122e-19	up	3.18064	3.18064	1.66932	27	25	Connective Tissue Disorders, Developmental Disorder, Hereditary Disorder
23	ERK1/2										27	25	Connective Tissue Disorders, Developmental Disorder, Hereditary Disorder
23	FRMD4A	FERM domain containing 4A	Plasma Membrane	other	5.17355e-08	8.33329e-09	up	2.30764	2.30764	1.20642	27	25	Connective Tissue Disorders, Developmental Disorder, Hereditary Disorder
23	GGPS1	geranylgeranyl diphosphate synthase 1	Cytoplasm	enzyme	5.01345e-10	4.48761e-11	down	2.02464	-2.02464	-1.01766	27	25	Connective Tissue Disorders, Developmental Disorder, Hereditary Disorder
23	JAM										27	25	Connective Tissue Disorders, Developmental Disorder, Hereditary Disorder
23	KLHL42	kelch like family member 42	Nucleus	other	2.74855e-15	2.11621e-17	down	4.60728	-4.60728	-2.20392	27	25	Connective Tissue Disorders, Developmental Disorder, Hereditary Disorder
23	Ku										27	25	Connective Tissue Disorders, Developmental Disorder, Hereditary Disorder
23	LMNB2	lamin B2	Nucleus	other	8.33406e-14	1.55956e-15	down	2.02392	-2.02392	-1.01715	27	25	Connective Tissue Disorders, Developmental Disorder, Hereditary Disorder
23	Nectin										27	25	Connective Tissue Disorders, Developmental Disorder, Hereditary Disorder
23	NECTIN1	nectin cell adhesion molecule 1	Plasma Membrane	other	1.05159e-08	1.39493e-09	up	2.11925	2.11925	1.08356	27	25	Connective Tissue Disorders, Developmental Disorder, Hereditary Disorder
23	NTN4	netrin 4	Extracellular Space	other	1.19592e-10	8.68342e-12	up	3.697	3.697	1.88636	27	25	Connective Tissue Disorders, Developmental Disorder, Hereditary Disorder
23	Par6										27	25	Connective Tissue Disorders, Developmental Disorder, Hereditary Disorder
23	PARD3	par-3 family cell polarity regulator	Plasma Membrane	other	1.29149e-10	9.51562e-12	down	2.87845	-2.87845	-1.52529	27	25	Connective Tissue Disorders, Developmental Disorder, Hereditary Disorder
23	PKC alpha/beta										27	25	Connective Tissue Disorders, Developmental Disorder, Hereditary Disorder
23	Pki										27	25	Connective Tissue Disorders, Developmental Disorder, Hereditary Disorder
23	RAB18	RAB18, member RAS oncogene family	Cytoplasm	enzyme	1.87458e-08	2.67585e-09	up	2.33032	2.33032	1.22053	27	25	Connective Tissue Disorders, Developmental Disorder, Hereditary Disorder
23	RANBP3	RAN binding protein 3	Nucleus	other	1.83696e-07	3.44173e-08	down	2.19059	-2.19059	-1.13132	27	25	Connective Tissue Disorders, Developmental Disorder, Hereditary Disorder
23	RNF135	ring finger protein 135	Cytoplasm	enzyme	2.08018e-13	4.69344e-15	down	2.59227	-2.59227	-1.37422	27	25	Connective Tissue Disorders, Developmental Disorder, Hereditary Disorder
23	RPRD2	regulation of nuclear pre-mRNA domain containing 2	Nucleus	other	1.02391e-11	4.95007e-13	down	3.80991	-3.80991	-1.92976	27	25	Connective Tissue Disorders, Developmental Disorder, Hereditary Disorder
23	RRP7A	ribosomal RNA processing 7 homolog A	Cytoplasm	other	5.39654e-14	9.05293e-16	down	2.21451	-2.21451	-1.14699	27	25	Connective Tissue Disorders, Developmental Disorder, Hereditary Disorder
23	SETMAR	SET domain and mariner transposase fusion gene	Nucleus	enzyme	9.74583e-09	1.2796e-09	down	2.365	-2.365	-1.24184	27	25	Connective Tissue Disorders, Developmental Disorder, Hereditary Disorder
23	TLR7/8										27	25	Connective Tissue Disorders, Developmental Disorder, Hereditary Disorder
23	ULBP3	UL16 binding protein 3	Plasma Membrane	transmembrane receptor	1.72184e-09	1.82878e-10	up	2.93053	2.93053	1.55116	27	25	Connective Tissue Disorders, Developmental Disorder, Hereditary Disorder
23	VWA1	von Willebrand factor A domain containing 1	Extracellular Space	other	1.29259e-08	1.76173e-09	down	2.18219	-2.18219	-1.12578	27	25	Connective Tissue Disorders, Developmental Disorder, Hereditary Disorder
23	XRCC4	X-ray repair cross complementing 4	Nucleus	other	3.08758e-10	2.59056e-11	up	2.3386	2.3386	1.22564	27	25	Connective Tissue Disorders, Developmental Disorder, Hereditary Disorder
23	ZBTB42	zinc finger and BTB domain containing 42	Cytoplasm	transcription regulator	1.41709e-08	1.95851e-09	down	2.04568	-2.04568	-1.03258	27	25	Connective Tissue Disorders, Developmental Disorder, Hereditary Disorder
23	ZNF544	zinc finger protein 544	Nucleus	other	9.20798e-13	2.77244e-14	down	2.14219	-2.14219	-1.09909	27	25	Connective Tissue Disorders, Developmental Disorder, Hereditary Disorder
24	APC/APC2										27	25	Connective Tissue Development and Function, Connective Tissue Disorders, Nervous System Development and Function
24	ASH1L	ASH1 like histone lysine methyltransferase	Nucleus	transcription regulator	1.39568e-11	7.15804e-13	down	2.60718	-2.60718	-1.38249	27	25	Connective Tissue Development and Function, Connective Tissue Disorders, Nervous System Development and Function
24	ASXL2	additional sex combs like 2, transcriptional regulator	Extracellular Space	other	1.93832e-07	3.64843e-08	down	2.03327	-2.03327	-1.0238	27	25	Connective Tissue Development and Function, Connective Tissue Disorders, Nervous System Development and Function
24	AUTS2	AUTS2, activator of transcription and developmental regulator	Nucleus	other	1.11822e-08	1.49747e-09	up	2.05286	2.05286	1.03764	27	25	Connective Tissue Development and Function, Connective Tissue Disorders, Nervous System Development and Function
24	BACE2	beta-site APP-cleaving enzyme 2	Cytoplasm	peptidase	1.8489e-12	6.52376e-14	down	2.08468	-2.08468	-1.05982	27	25	Connective Tissue Development and Function, Connective Tissue Disorders, Nervous System Development and Function
24	C11orf58	chromosome 11 open reading frame 58	Other	other	1.13639e-10	8.15266e-12	down	2.74378	-2.74378	-1.45616	27	25	Connective Tissue Development and Function, Connective Tissue Disorders, Nervous System Development and Function
24	Cop9 Signalosome										27	25	Connective Tissue Development and Function, Connective Tissue Disorders, Nervous System Development and Function
24	Dishevelled										27	25	Connective Tissue Development and Function, Connective Tissue Disorders, Nervous System Development and Function
24	ERCC8	ERCC excision repair 8, CSA ubiquitin ligase complex subunit	Nucleus	transcription regulator	4.30204e-09	5.12926e-10	down	2.30646	-2.30646	-1.20568	27	25	Connective Tissue Development and Function, Connective Tissue Disorders, Nervous System Development and Function
24	FOXK1	forkhead box K1	Nucleus	transcription regulator	2.78295e-14	4.06544e-16	up	3.84301	3.84301	1.94224	27	25	Connective Tissue Development and Function, Connective Tissue Disorders, Nervous System Development and Function
24	FOXK2	forkhead box K2	Nucleus	transcription regulator	2.73273e-12	1.03753e-13	down	2.35329	-2.35329	-1.23468	27	25	Connective Tissue Development and Function, Connective Tissue Disorders, Nervous System Development and Function
24	Frizzled										27	25	Connective Tissue Development and Function, Connective Tissue Disorders, Nervous System Development and Function
24	Glycogen synthase										27	25	Connective Tissue Development and Function, Connective Tissue Disorders, Nervous System Development and Function
24	GPCPD1	glycerophosphocholine phosphodiesterase 1	Cytoplasm	enzyme	1.53602e-14	1.94235e-16	up	2.53701	2.53701	1.34313	27	25	Connective Tissue Development and Function, Connective Tissue Disorders, Nervous System Development and Function
24	GRWD1	glutamate rich WD repeat containing 1	Nucleus	other	2.73273e-12	1.03808e-13	down	2.18372	-2.18372	-1.12679	27	25	Connective Tissue Development and Function, Connective Tissue Disorders, Nervous System Development and Function
24	Gsk3										27	25	Connective Tissue Development and Function, Connective Tissue Disorders, Nervous System Development and Function
24	H1F0	H1 histone family member 0	Nucleus	other	1.10955e-15	6.02527e-18	up	2.34178	2.34178	1.2276	27	25	Connective Tissue Development and Function, Connective Tissue Disorders, Nervous System Development and Function
24	HIRA	histone cell cycle regulator	Nucleus	transcription regulator	1.2778e-13	2.61919e-15	down	2.52917	-2.52917	-1.33867	27	25	Connective Tissue Development and Function, Connective Tissue Disorders, Nervous System Development and Function
24	Histone H1										27	25	Connective Tissue Development and Function, Connective Tissue Disorders, Nervous System Development and Function
24	histone-lysine N-methyltransferase										27	25	Connective Tissue Development and Function, Connective Tissue Disorders, Nervous System Development and Function
24	Importin beta										27	25	Connective Tissue Development and Function, Connective Tissue Disorders, Nervous System Development and Function
24	IQCE	IQ motif containing E	Cytoplasm	other	1.70036e-10	1.31047e-11	down	2.7816	-2.7816	-1.47592	27	25	Connective Tissue Development and Function, Connective Tissue Disorders, Nervous System Development and Function
24	KAT8	lysine acetyltransferase 8	Nucleus	enzyme	1.21001e-12	3.83757e-14	down	2.09314	-2.09314	-1.06567	27	25	Connective Tissue Development and Function, Connective Tissue Disorders, Nervous System Development and Function
24	KDM1B	lysine demethylase 1B	Nucleus	enzyme	3.15412e-10	2.65765e-11	up	2.05019	2.05019	1.03576	27	25	Connective Tissue Development and Function, Connective Tissue Disorders, Nervous System Development and Function
24	KMT2A	lysine methyltransferase 2A	Nucleus	transcription regulator	8.41641e-12	3.92883e-13	down	2.71426	-2.71426	-1.44056	27	25	Connective Tissue Development and Function, Connective Tissue Disorders, Nervous System Development and Function
24	KMT5B	lysine methyltransferase 5B	Nucleus	enzyme	3.49708e-12	1.40154e-13	down	5.37204	-5.37204	-2.42547	27	25	Connective Tissue Development and Function, Connective Tissue Disorders, Nervous System Development and Function
24	MCRS1	microspherule protein 1	Nucleus	other	1.29273e-11	6.51572e-13	down	2.20652	-2.20652	-1.14177	27	25	Connective Tissue Development and Function, Connective Tissue Disorders, Nervous System Development and Function
24	NSD1	nuclear receptor binding SET domain protein 1	Nucleus	transcription regulator	1.3624e-06	3.10763e-07	down	2.04487	-2.04487	-1.03201	27	25	Connective Tissue Development and Function, Connective Tissue Disorders, Nervous System Development and Function
24	NSD2	nuclear receptor binding SET domain protein 2	Nucleus	enzyme	5.07913e-08	8.16566e-09	up	2.07617	2.07617	1.05393	27	25	Connective Tissue Development and Function, Connective Tissue Disorders, Nervous System Development and Function
24	P-TEFb										27	25	Connective Tissue Development and Function, Connective Tissue Disorders, Nervous System Development and Function
24	SELENON	selenoprotein N	Cytoplasm	other	1.78499e-12	6.21633e-14	down	2.90896	-2.90896	-1.5405	27	25	Connective Tissue Development and Function, Connective Tissue Disorders, Nervous System Development and Function
24	TASP1	taspase 1	Nucleus	peptidase	2.3233e-12	8.50565e-14	down	2.63619	-2.63619	-1.39846	27	25	Connective Tissue Development and Function, Connective Tissue Disorders, Nervous System Development and Function
24	WDR5	WD repeat domain 5	Nucleus	enzyme	3.12656e-12	1.21638e-13	down	2.01867	-2.01867	-1.01341	27	25	Connective Tissue Development and Function, Connective Tissue Disorders, Nervous System Development and Function
24	WDR12	WD repeat domain 12	Cytoplasm	other	6.35975e-14	1.10903e-15	down	2.26619	-2.26619	-1.18027	27	25	Connective Tissue Development and Function, Connective Tissue Disorders, Nervous System Development and Function
24	WDR5B	WD repeat domain 5B	Other	other	3.84473e-08	5.98049e-09	down	2.0429	-2.0429	-1.03062	27	25	Connective Tissue Development and Function, Connective Tissue Disorders, Nervous System Development and Function
25	ABL2	ABL proto-oncogene 2, non-receptor tyrosine kinase	Cytoplasm	kinase	1.83776e-09	1.96782e-10	up	2.32228	2.32228	1.21554	27	25	Connective Tissue Disorders, Dermatological Diseases and Conditions, Developmental Disorder
25	APBB2	amyloid beta precursor protein binding family B member 2	Cytoplasm	other	1.87045e-10	1.46636e-11	down	3.33176	-3.33176	-1.73628	27	25	Connective Tissue Disorders, Dermatological Diseases and Conditions, Developmental Disorder
25	BCR	BCR, RhoGEF and GTPase activating protein	Cytoplasm	kinase	2.79496e-09	3.16379e-10	down	2.36509	-2.36509	-1.2419	27	25	Connective Tissue Disorders, Dermatological Diseases and Conditions, Developmental Disorder
25	CBX5	chromobox 5	Nucleus	transcription regulator	8.50739e-14	1.605e-15	down	2.62538	-2.62538	-1.39253	27	25	Connective Tissue Disorders, Dermatological Diseases and Conditions, Developmental Disorder
25	Collagen type III										27	25	Connective Tissue Disorders, Dermatological Diseases and Conditions, Developmental Disorder
25	FGA	fibrinogen alpha chain	Extracellular Space	other	4.57392e-11	2.86512e-12	down	3.46929	-3.46929	-1.79464	27	25	Connective Tissue Disorders, Dermatological Diseases and Conditions, Developmental Disorder
25	GPIIB-IIIA										27	25	Connective Tissue Disorders, Dermatological Diseases and Conditions, Developmental Disorder
25	ICE2	interactor of little elongation complex ELL subunit 2	Nucleus	other	7.04216e-13	2.018e-14	down	3.18126	-3.18126	-1.6696	27	25	Connective Tissue Disorders, Dermatological Diseases and Conditions, Developmental Disorder
25	IGFL2	IGF like family member 2	Extracellular Space	other	1.51449e-18	7.72224e-22	up	2.82702	2.82702	1.49928	27	25	Connective Tissue Disorders, Dermatological Diseases and Conditions, Developmental Disorder
25	LAMB3	laminin subunit beta 3	Extracellular Space	transporter	3.32308e-18	1.94857e-21	up	3.12672	3.12672	1.64465	27	25	Connective Tissue Disorders, Dermatological Diseases and Conditions, Developmental Disorder
25	LAMC2	laminin subunit gamma 2	Extracellular Space	other	5.76411e-12	2.50703e-13	up	2.3457	2.3457	1.23002	27	25	Connective Tissue Disorders, Dermatological Diseases and Conditions, Developmental Disorder
25	Laminin (family)										27	25	Connective Tissue Disorders, Dermatological Diseases and Conditions, Developmental Disorder
25	LDAH	lipid droplet associated hydrolase	Cytoplasm	enzyme	1.83269e-07	3.43278e-08	down	2.04944	-2.04944	-1.03523	27	25	Connective Tissue Disorders, Dermatological Diseases and Conditions, Developmental Disorder
25	LDL-cholesterol										27	25	Connective Tissue Disorders, Dermatological Diseases and Conditions, Developmental Disorder
25	lipase										27	25	Connective Tissue Disorders, Dermatological Diseases and Conditions, Developmental Disorder
25	LIPG	lipase G, endothelial type	Extracellular Space	enzyme	4.78263e-14	7.84017e-16	up	2.26496	2.26496	1.17948	27	25	Connective Tissue Disorders, Dermatological Diseases and Conditions, Developmental Disorder
25	LIPH	lipase H	Extracellular Space	enzyme	1.15317e-15	6.35819e-18	up	3.00038	3.00038	1.58514	27	25	Connective Tissue Disorders, Dermatological Diseases and Conditions, Developmental Disorder
25	lipoprotein lipase										27	25	Connective Tissue Disorders, Dermatological Diseases and Conditions, Developmental Disorder
25	MAU2	MAU2 sister chromatid cohesion factor	Nucleus	other	4.16478e-12	1.72542e-13	down	2.63411	-2.63411	-1.39732	27	25	Connective Tissue Disorders, Dermatological Diseases and Conditions, Developmental Disorder
25	NAGLU	N-acetyl-alpha-glucosaminidase	Cytoplasm	enzyme	7.94519e-10	7.60003e-11	down	2.01497	-2.01497	-1.01076	27	25	Connective Tissue Disorders, Dermatological Diseases and Conditions, Developmental Disorder
25	NID1	nidogen 1	Extracellular Space	other	6.29956e-11	4.1436e-12	down	3.83742	-3.83742	-1.94014	27	25	Connective Tissue Disorders, Dermatological Diseases and Conditions, Developmental Disorder
25	OLR1	oxidized low density lipoprotein receptor 1	Plasma Membrane	transmembrane receptor	1.09199e-11	5.34246e-13	up	2.44068	2.44068	1.28728	27	25	Connective Tissue Disorders, Dermatological Diseases and Conditions, Developmental Disorder
25	PPFIBP1	PPFIA binding protein 1	Plasma Membrane	other	2.49522e-15	1.83725e-17	up	2.97896	2.97896	1.57481	27	25	Connective Tissue Disorders, Dermatological Diseases and Conditions, Developmental Disorder
25	PURB	purine rich element binding protein B	Nucleus	transcription regulator	3.09127e-13	7.47126e-15	down	2.76788	-2.76788	-1.46878	27	25	Connective Tissue Disorders, Dermatological Diseases and Conditions, Developmental Disorder
25	Ras homolog										27	25	Connective Tissue Disorders, Dermatological Diseases and Conditions, Developmental Disorder
25	RNF39	ring finger protein 39	Cytoplasm	other	4.74185e-11	2.99085e-12	up	2.02278	2.02278	1.01634	27	25	Connective Tissue Disorders, Dermatological Diseases and Conditions, Developmental Disorder
25	SDCBP2	syndecan binding protein 2	Cytoplasm	other	3.47825e-13	8.5573e-15	up	2.48176	2.48176	1.31136	27	25	Connective Tissue Disorders, Dermatological Diseases and Conditions, Developmental Disorder
25	SERPINB5	serpin family B member 5	Extracellular Space	other	4.14162e-18	2.63972e-21	up	3.37052	3.37052	1.75297	27	25	Connective Tissue Disorders, Dermatological Diseases and Conditions, Developmental Disorder
25	SLC2A10	solute carrier family 2 member 10	Plasma Membrane	transporter	7.06949e-10	6.64522e-11	down	2.14251	-2.14251	-1.0993	27	25	Connective Tissue Disorders, Dermatological Diseases and Conditions, Developmental Disorder
25	Smad										27	25	Connective Tissue Disorders, Dermatological Diseases and Conditions, Developmental Disorder
25	T3-TR-RXR										27	25	Connective Tissue Disorders, Dermatological Diseases and Conditions, Developmental Disorder
25	TM4SF1	transmembrane 4 L six family member 1	Plasma Membrane	other	1.38741e-14	1.71905e-16	up	2.00859	2.00859	1.00618	27	25	Connective Tissue Disorders, Dermatological Diseases and Conditions, Developmental Disorder
25	VLDL-cholesterol										27	25	Connective Tissue Disorders, Dermatological Diseases and Conditions, Developmental Disorder
25	ZNF302	zinc finger protein 302	Nucleus	other	1.15111e-10	8.29058e-12	down	2.64828	-2.64828	-1.40505	27	25	Connective Tissue Disorders, Dermatological Diseases and Conditions, Developmental Disorder
25	ZNF689	zinc finger protein 689	Nucleus	transcription regulator	5.63467e-11	3.64449e-12	down	2.46054	-2.46054	-1.29898	27	25	Connective Tissue Disorders, Dermatological Diseases and Conditions, Developmental Disorder
