# Supplementary material for: Role and mechanism of NCAPD3 in promoting malignant behaviors in gastric cancer
Source: Front Pharmacol. 2024 Apr 22;15:1341039. doi: 10.3389/fphar.2024.1341039 (PMC11070777; doi:10.3389/fphar.2024.1341039)
Supplement: Supplementary file 12 [file DataSheet5.ZIP › data of IPA/Molecules.xlsx]

## Sheet: Molecules
Symbol	Entrez Gene Name	Affymetrix	Expr Fold Change	Networks	Location	Type(s)	Biomarker Application(s)	Drug(s)	Entrez Gene ID for Human	Entrez Gene ID for Mouse	Entrez Gene ID for Rat
1,2-dithiol-3-thione	--	--			Other	chemical reagent
1,4-bis[2-(3,5-dichloropyridyloxy)]benzene	--	--			Other	chemical toxicant
1-chloro-2-(2,2,2-trichloro-1-(4-chlorophenyl)ethyl)benzene	--	--			Other	chemical toxicant
1-methyl-4-phenylpyridinium	--	--			Other	chemical toxicant
12-(3-adamantan-1-yl-ureido) dodecanoic acid	--	--			Other	chemical reagent
14-3-3	--	--		19	Cytoplasm	group	unspecified application
17-alpha-ethinylestradiol	--	--			Other	chemical drug
2,4,5,2',4',5'-hexachlorobiphenyl	--	--			Other	chemical toxicant
2-amino-5-phosphonovaleric acid	--	--			Other	chemical - other
2-aminopurine	--	--			Other	chemical reagent
2-mercaptoacetate	--	--			Other	chemical - endogenous non-mammalian
2-methoxyestradiol	--	--			Other	chemical - endogenous mammalian
2-morpholin-4-yl-6-thianthren-1-yl-pyran-4-one	--	--			Other	chemical reagent
2-oxoglutarate:oxygen oxidoreductase	--	--		11	Other	group
20s proteasome	--	--		17	Other	complex		carfilzomib, salinosporamide A, carfilzomib/panobinostat
25-hydroxycholesterol	--	--			Other	chemical reagent
26s Proteasome	--	--		14	Cytoplasm	complex		carfilzomib, delanzomib, oprozomib, bortezomib/sorafenib, bortezomib/paclitaxel, bortezomib/melphalan, bortezomib/doxorubicin, bortezomib/vorinostat, bortezomib/thalidomide, bortezomib/rituximab, belinostat/bortezomib, bortezomib/lenalidomide, bortezomib
3-aminobenzamide	--	--			Other	chemical toxicant
3-deazaneplanocin	--	--			Other	chemical drug
3-deoxy-2-octulosonic acid(2)-lipid A	--	--			Other	chemical - endogenous non-mammalian
4-hydroxytamoxifen	--	--			Other	chemical drug
4-phenylbutyric acid	--	--			Other	chemical - endogenous mammalian
48s	--	--		4	Cytoplasm	complex
5-azacytidine	--	--			Other	chemical drug
5-fluorouracil	--	--			Other	chemical drug
5-hydroxytryptamine	--	--			Other	chemical - endogenous mammalian	diagnosis,efficacy,response to therapy
5-N-ethylcarboxamido adenosine	--	--			Other	chemical reagent
5-O-mycolyl-beta-araf-(1->2)-5-O-mycolyl-alpha-araf-(1->1')-glycerol	--	--			Other	chemical - endogenous non-mammalian
6-hydroxydopamine	--	--			Other	chemical toxicant
7-ketocholesterol	--	--			Other	chemical - endogenous mammalian
7S NGF	--	--		20	Other	complex
8-bromoguanosine 3',5'-cyclic monophosphate	--	--			Other	chemical - kinase inhibitor
8-chlorophenylthio-adenosine 3',5'-cyclic monophosphate	--	--			Other	chemical - kinase inhibitor
9,10-dimethyl-1,2-benzanthracene	--	--			Other	chemical toxicant
A23187	--	--			Other	chemical reagent
AARS	alanyl-tRNA synthetase	11746316_a_at	2.585		Cytoplasm	enzyme			16	234734	292023
AASDH	aminoadipate-semialdehyde dehydrogenase	11729072_a_at	-2.062	2	Other	enzyme			132949	231326	364136
ABCA5	ATP binding cassette subfamily A member 5	11736239_a_at	2.694	8	Plasma Membrane	transporter			23461	217265	286970
ABCA10	ATP binding cassette subfamily A member 10	11752371_a_at	2.667		Other	transporter			10349
ABCF2	ATP binding cassette subfamily F member 2	11722025_x_at	-2.119		Cytoplasm	transporter			10061	27407
ABHD2	abhydrolase domain containing 2	11733839_s_at	2.942		Cytoplasm	enzyme			11057	54608	293050
ABHD3	abhydrolase domain containing 3	11746269_a_at	2.075		Plasma Membrane	enzyme			171586	106861	291793
ABHD15	abhydrolase domain containing 15	11758985_at	-2.321	22	Extracellular Space	other			116236	67477	303343
ABL1	ABL proto-oncogene 1, non-receptor tyrosine kinase	--			Nucleus	kinase	efficacy,response to therapy,unspecified application	nilotinib, dasatinib, saracatinib, regorafenib, KW 2449, ponatinib, cyclophosphamide/daunorubicin/imatinib/prednisone/vincristine, imatinib/nilotinib/pegintron, bosutinib, imatinib, temozolomide, dexamethasone/imatinib/vincristine, dexamethasone/imatinib, imatinib/prednisone, SKLB1028, imatinib/nilotinib, dasatinib/nilotinib, cytarabine/etoposide/imatinib/mitoxantrone, etoposide/imatinib/mitoxant…	25	11350	100909750|311860
ABL2	ABL proto-oncogene 2, non-receptor tyrosine kinase	11741745_a_at	2.322	25	Cytoplasm	kinase		nilotinib, dasatinib	27	11352	304883
ABRAXAS1	abraxas 1, BRCA1 A complex subunit	11729279_x_at	-2.357	12	Nucleus	other			84142	70681	289468
ACACA	acetyl-CoA carboxylase alpha	11718264_a_at	-2.218		Cytoplasm	enzyme			31	107476	60581
ACADM	acyl-CoA dehydrogenase medium chain	11747344_a_at	-2.074		Cytoplasm	enzyme	unspecified application		34	11364	24158
ACADSB	acyl-CoA dehydrogenase short/branched chain	11748196_a_at	-2.191	2	Cytoplasm	enzyme			36	66885	25618
ACAT2	acetyl-CoA acetyltransferase 2	11722601_a_at	-2.263	13	Cytoplasm	enzyme			39	110460|224530	308100|365096
acetaldehyde	--	--			Other	chemical - endogenous mammalian
acetazolamide	--	--			Other	chemical drug
AChR	--	--		17	Plasma Membrane	complex
ACOX1	acyl-CoA oxidase 1	--			Cytoplasm	enzyme			51	11430	50681
ACPP	acid phosphatase, prostate	11739050_s_at	2.166		Extracellular Space	phosphatase	efficacy,unspecified application		55	56318	56780
ACSL5	acyl-CoA synthetase long chain family member 5	11723947_a_at	4.328	16	Cytoplasm	enzyme			51703	433256	94340
Actin	--	--		18	Cytoplasm	group	response to therapy
actinomycin D	--	--			Other	chemical drug
ACTR3B	ARP3 actin related protein 3 homolog B	11737056_a_at	-2.212		Cytoplasm	other			57180	242894	362298
ACVRL1	activin A receptor like type 1	--			Plasma Membrane	kinase	diagnosis,unspecified application	PF-3446962, P7170	94	11482	25237
acyl-CoA dehydrogenase	--	--		2	Other	group
ADAM15	ADAM metallopeptidase domain 15	--			Plasma Membrane	peptidase			8751	11490	57025
ADARB1	adenosine deaminase, RNA specific B1	11718016_a_at	-2.335		Nucleus	enzyme			104	110532	25367
ADCY	--	--		14	Cytoplasm	group
ADCYAP1	adenylate cyclase activating polypeptide 1	--			Extracellular Space	other			116	11516	24166
ADGRG1	adhesion G protein-coupled receptor G1	--			Plasma Membrane	G-protein coupled receptor			9289	14766	260326
ADIPOQ	adiponectin, C1Q and collagen domain containing	--			Extracellular Space	other	diagnosis,efficacy,prognosis,response to therapy,safety,unspecified application		9370	11450	246253
ADIRF	adipogenesis regulatory factor	11717305_a_at	2.029	1	Nucleus	other			10974
ADRA1A	adrenoceptor alpha 1A	--			Plasma Membrane	G-protein coupled receptor		paliperidone, risperidone, antazoline/naphazoline, acetaminophen/clemastine/pseudoephedrine, articaine/epinephrine, bupivacaine/epinephrine, caffeine/ergotamine, acetaminophen/dexbrompheniramine/pseudoephedrine, dapiprazole, dexbrompheniramine/pseudoephedrine, chlorpheniramine/ibuprofen/pseudoephedrine, dipivefrin, cetirizine/pseudoephedrine, asenapine, epinephrine/prilocaine, epinephrine/lidocai…	148	11549	29412
ADRB	--	--			Plasma Membrane	group		epinephrine/methotrexate, carvedilol, metoprolol, hydrochlorothiazide/metoprolol, epinephrine
ADRB1	adrenoceptor beta 1	11729003_at	2.277		Plasma Membrane	G-protein coupled receptor	prognosis,unspecified application	articaine/epinephrine, bupivacaine/epinephrine, carteolol, dipivefrin, epinephrine/prilocaine, epinephrine/lidocaine, KUL 7211, celiprolol, myogane, practolol, nebivolol, bopindolol, latanoprost/timolol, epinephrine/methotrexate, nebivolol/valsartan, bisoprolol/hydrochlorothiazide, amiodarone, carvedilol, ephedrine, guanethidine, levalbuterol, propranolol, dexamethasone/olanzapine, betaxolol, pin…	153	11554	24925
ADSL	adenylosuccinate lyase	11727680_a_at	-2.069	1	Cytoplasm	enzyme			158	11564	315150
AFAP1	actin filament associated protein 1	11733382_a_at	2.743	18	Cytoplasm	other	disease progression		60312	70292	140935
AFDN	afadin, adherens junction formation factor	11757648_a_at	2.652	5	Nucleus	other			4301	17356	26955
AGK	acylglycerol kinase	11739124_a_at	-2.288	23	Cytoplasm	kinase			55750	69923	502749
AGL	amylo-alpha-1, 6-glucosidase, 4-alpha-glucanotransferase	11720888_s_at	-2.142		Cytoplasm	enzyme			178	77559	362029
AGN194204	--	--			Other	chemical drug
AGPAT3	1-acylglycerol-3-phosphate O-acyltransferase 3	11733823_at	-2.422		Cytoplasm	enzyme			56894	28169	294324
AGPAT5	1-acylglycerol-3-phosphate O-acyltransferase 5	11730753_at	-2.253		Cytoplasm	enzyme			55326	52123	306582
AGT	angiotensinogen	--			Extracellular Space	growth factor	efficacy		183	11606	24179
AIFM1	apoptosis inducing factor mitochondria associated 1	11718383_a_at	-2.199		Cytoplasm	enzyme			9131	26926	83533
AIMP2	aminoacyl tRNA synthetase complex interacting multifunctional protein 2	--			Plasma Membrane	other			7965	231872	288480
AIP	aryl hydrocarbon receptor interacting protein	--			Nucleus	transcription regulator			9049	11632	282827
AK2	adenylate kinase 2	11720320_at	-2.202		Cytoplasm	kinase			204	11637	24184
AKAP2	A-kinase anchoring protein 2	11723298_s_at	-2.562	18	Plasma Membrane	other			11217	11641	298024
AKIRIN2	akirin 2	11756233_a_at	-2.25	23	Nucleus	other			55122	433693	297968
AKNA	AT-hook transcription factor	11730936_s_at	2.743		Nucleus	transcription regulator			80709	100182	362530
AKT1	AKT serine/threonine kinase 1	--			Cytoplasm	kinase	diagnosis,efficacy,response to therapy	triciribine, GSK690693, MK2206, GSK2141795, triciribine phosphate, ipatasertib, LY2780301, ARQ 092, AZD5363, BAY1125976, MPT0E028, archexin, ARQ 751, enzastaurin, perifosine	207	11651	24185
AKT1S1	AKT1 substrate 1	11754679_a_at	-2.217		Cytoplasm	other	efficacy		84335	67605	292887
ALDH	--	--		3	Nucleus	group	efficacy
ALDH2	aldehyde dehydrogenase 2 family (mitochondrial)	--			Cytoplasm	enzyme	unspecified application	disulfiram/gemcitabine, disulfiram, chlorpropamide	217	11669	29539
ALDH1A1	aldehyde dehydrogenase 1 family member A1	--			Cytoplasm	enzyme	diagnosis,disease progression	disulfiram, chlorpropamide	216	11668	24188
ALDH1B1	aldehyde dehydrogenase 1 family member B1	11746588_a_at	-2.2	3	Cytoplasm	enzyme			219	72535	298079
aldosterone	--	--			Other	chemical - endogenous mammalian	diagnosis,efficacy
ALG8	ALG8, alpha-1,3-glucosyltransferase	11732176_a_at	-2.356	10	Cytoplasm	enzyme			79053	381903	293129
ALG14	ALG14, UDP-N-acetylglucosaminyltransferase subunit	11743909_at	-2.551		Cytoplasm	enzyme			199857	66789	362031
allopurinol	--	--			Other	chemical drug
ALOX12	arachidonate 12-lipoxygenase, 12S type	--			Cytoplasm	enzyme		sulfasalazine, balsalazide, mesalamine, masoprocol	239	11684	287454
Alpha Actinin	--	--		18	Cytoplasm	group
Alpha catenin	--	--		18	Cytoplasm	group
ALS2	ALS2, alsin Rho guanine nucleotide exchange factor	11730691_s_at	2.129	5	Cytoplasm	other			57679	74018	363235
alvocidib	--	--			Other	chemical drug
AMBP	alpha-1-microglobulin/bikunin precursor	--			Extracellular Space	transporter	safety,unspecified application		259	11699	25377
amino acids	--	--			Other	chemical - endogenous mammalian
amiodarone	--	--			Other	chemical drug
AMMECR1	Alport syndrome, mental retardation, midface hypoplasia and elliptocytosis chromosomal region gene 1	11758228_s_at	-2.069	7	Nucleus	other			9949	56068	501539
ammonium chloride	--	--			Other	chemical drug
AMN1	antagonist of mitotic exit network 1 homolog	11723262_at	2.458		Plasma Membrane	other			196394	232566	302032
AMPK	--	--		19	Cytoplasm	complex
ANAPC7	anaphase promoting complex subunit 7	11735948_a_at	-2.371	13	Nucleus	other			51434	56317	304490
androgen	--	--			Other	chemical drug	efficacy
ANG	angiogenin	11721569_a_at	2.291		Extracellular Space	enzyme	response to therapy		283	11727	305843|497229
ANGEL2	angel homolog 2	11733990_a_at	-2.042	15	Nucleus	other			90806	52477	305035
ANGPT2	angiopoietin 2	--			Extracellular Space	growth factor	diagnosis,efficacy,prognosis,unspecified application	trebananib, CVX-060, vanucizumab, BI 836880	285	11601	89805
anisomycin	--	--			Other	chemical - endogenous non-mammalian
ANK1	ankyrin 1	11734352_a_at	2.091	20	Plasma Membrane	other			286	11733	306570
ANKRD12	ankyrin repeat domain 12	11757991_s_at	-3.466		Nucleus	other			23253	106585	316775
ANKRD16	ankyrin repeat domain 16	11726436_a_at	-2.003		Other	other			54522	320816	307102
ANKRD17	ankyrin repeat domain 17	11740047_s_at	-2.317		Nucleus	other			26057	81702	289521
ANKRD49	ankyrin repeat domain 49	11758059_s_at	-2.073		Nucleus	transcription regulator			54851	56503	315434
ANKRD13C	ankyrin repeat domain 13C	11759780_at	4.48	19	Cytoplasm	other			81573	433667	685374
ANKRD36C	ankyrin repeat domain 36C	11746606_s_at	-2.027		Other	other			400986
ANKS1A	ankyrin repeat and sterile alpha motif domain containing 1A	11718928_at	-2.145	23	Cytoplasm	other			23294	224650	309639
ANP32A	acidic nuclear phosphoprotein 32 family member A	11739079_a_at	-2.723		Other	other			8125
ANXA1	annexin A1	11744955_a_at	2.302	12	Plasma Membrane	enzyme	diagnosis,prognosis,unspecified application	hydrocortisone, hydrocortisone/prednisone, hydrocortisone/mitoxantrone	301	16952	25380
ANXA2	annexin A2	--			Plasma Membrane	other	diagnosis,unspecified application		302	12306	56611
Ap1	--	--			Nucleus	complex
AP4E1	adaptor related protein complex 4 epsilon 1 subunit	11728634_a_at	2.679	17	Cytoplasm	other			23431	108011	311404
AP5M1	adaptor related protein complex 5 mu 1 subunit	11743456_s_at	-3.469		Cytoplasm	other			55745	74385	305861
APAF1	apoptotic peptidase activating factor 1	--			Cytoplasm	other	diagnosis		317	11783	78963
APBB2	amyloid beta precursor protein binding family B member 2	11734822_at	-3.332	25	Cytoplasm	other			323	11787	305338
APC	APC, WNT signaling pathway regulator	11731561_a_at	-2.088	19	Nucleus	enzyme	diagnosis,disease progression,efficacy,prognosis,safety		324	11789	24205
APC (complex)	--	--		13	Cytoplasm	complex
APC/APC2	--	--		24	Cytoplasm	group
APLP2	amyloid beta precursor like protein 2	--			Cytoplasm	other			334	11804	64312
APOBEC3A	apolipoprotein B mRNA editing enzyme catalytic subunit 3A	11740442_s_at	2.478	11	Cytoplasm	enzyme			200315
APOBEC3B	apolipoprotein B mRNA editing enzyme catalytic subunit 3B	11732902_x_at	2.186	11	Cytoplasm	enzyme			9582	80287	315137
APP	amyloid beta precursor protein	--			Plasma Membrane	other	diagnosis,efficacy,unspecified application	bapineuzumab, florbetapir F18, florbetaben F	351	11820	54226
APPBP2	amyloid beta precursor protein binding protein 2	11758116_s_at	-3.072		Cytoplasm	other			10513	66884	303396
AQP3	aquaporin 3 (Gill blood group)	11756585_a_at	2.024		Plasma Membrane	transporter			360	11828	65133
AR	androgen receptor	--			Nucleus	ligand-dependent nuclear receptor	diagnosis,disease progression,efficacy,unspecified application	estradiol valerate/testosterone enanthate, estradiol cypionate/testosterone cypionate, BMS-641988, cyproterone acetate/ethinyl estradiol, enzalutamide, galeterone, ostarine, 1-testosterone, flutamide/goserelin, nandrolone phenpropionate, androgen receptor antagonist, apalutamide, darolutamide, AZD3514, APC-100, EPI-506, bicalutamide/leuprolide, bicalutamide/goserelin, dexamethasone/enzalutamide, …	367	11835	24208
arachidonic acid	--	--			Other	chemical - endogenous mammalian	efficacy
AREG	amphiregulin	--			Extracellular Space	growth factor	diagnosis,efficacy,prognosis,response to therapy		374	11839	29183
ARG1	arginase 1	--			Cytoplasm	enzyme	unspecified application		383	11846	29221
ARG2	arginase 2	11728695_at	2.052		Cytoplasm	enzyme			384	11847	29215
arginine	--	--			Other	chemical - endogenous mammalian
ARHGAP29	Rho GTPase activating protein 29	11723817_at	2.483	5	Cytoplasm	other			9411	214137	310833
ARHGAP32	Rho GTPase activating protein 32	11726653_a_at	-2.141	21	Cytoplasm	other			9743	330914	315530
ARHGAP35	Rho GTPase activating protein 35	11725422_s_at	2.003	16	Nucleus	transcription regulator			2909	232906	306400
ARHGEF2	Rho/Rac guanine nucleotide exchange factor 2	11754291_s_at	2.134		Cytoplasm	other			9181	16800	310635
ARHGEF9	Cdc42 guanine nucleotide exchange factor 9	11721187_a_at	-2.446		Cytoplasm	other			23229	236915	66013
ARHGEF12	Rho guanine nucleotide exchange factor 12	11761978_at	2.616		Cytoplasm	other			23365	69632	367072
ARID5B	AT-rich interaction domain 5B	11718927_a_at	-2.642	3	Nucleus	transcription regulator			84159	71371	309728
ARL17A/ARL17B	ADP ribosylation factor like GTPase 17B	11758668_s_at	-2.047		Other	other			51326|100506084
ARL4C	ADP ribosylation factor like GTPase 4C	11754313_s_at	2.426		Nucleus	enzyme			10123	320982
ARMC8	armadillo repeat containing 8	11747296_a_at	-2.328	7	Nucleus	other			25852	74125	315949
ARNT2	aryl hydrocarbon receptor nuclear translocator 2	--			Nucleus	transcription regulator			9915	11864	25243
ARNTL	aryl hydrocarbon receptor nuclear translocator like	--			Nucleus	transcription regulator			406	11865	29657
Arp2/3	--	--		12	Cytoplasm	complex
ARRB2	arrestin beta 2	--			Cytoplasm	other			409	216869	25388
ARRDC3	arrestin domain containing 3	11758221_s_at	5.14	9	Plasma Membrane	other			57561	105171	309945
ARRDC4	arrestin domain containing 4	11719760_at	3.133	9	Plasma Membrane	other			91947	66412
arsenic	--	--			Other	chemical toxicant
arsenic trioxide	--	--			Other	chemical drug
arsenite	--	--			Other	chemical toxicant
arzoxifene	--	--			Other	chemical drug
ASH1L	ASH1 like histone lysine methyltransferase	11739570_at	-2.607	24	Nucleus	transcription regulator			55870	192195	310638
ASNS	asparagine synthetase (glutamine-hydrolyzing)	11716364_s_at	6.288	19	Cytoplasm	enzyme			440	27053	25612
asoprisnil	--	--			Other	chemical drug
ASPM	abnormal spindle microtubule assembly	11742832_a_at	-3.124		Nucleus	other			259266	12316	289054
astressin 2B	--	--			Other	biologic drug
ASXL2	additional sex combs like 2, transcriptional regulator	11758949_at	-2.033	24	Extracellular Space	other			55252	75302	313922
ATF1	activating transcription factor 1	--			Nucleus	transcription regulator			466	11908|100040260	315305
ATF2	activating transcription factor 2	--			Nucleus	transcription regulator	prognosis		1386	11909	81647
ATF3	activating transcription factor 3	--			Nucleus	transcription regulator	unspecified application		467	11910	25389
ATF4	activating transcription factor 4	--			Nucleus	transcription regulator	efficacy		468	11911	79255
ATF5	activating transcription factor 5	11717800_a_at	3.195	12	Nucleus	transcription regulator			22809	107503	282840
ATF6	activating transcription factor 6	--			Cytoplasm	transcription regulator	efficacy		22926	226641	304962
ATF6B	activating transcription factor 6 beta	--			Nucleus	transcription regulator			1388	12915	406169
ATF7IP	activating transcription factor 7 interacting protein	11759899_at	4.192	12	Nucleus	transcription regulator			55729	54343	312800
ATG	--	--		17	Other	group
ATG4B	autophagy related 4B cysteine peptidase	11734681_a_at	-2.682	17	Cytoplasm	peptidase			23192	66615	316640
ATL3	atlastin GTPase 3	11758854_at	-2.951	3	Cytoplasm	other			25923	109168	309187
ATM	ATM serine/threonine kinase	11720013_a_at	2.528	19	Nucleus	kinase	diagnosis	AZD0156	472	11920	300711
ATM/ATR	--	--		20	Nucleus	group
ATN1	atrophin 1	--			Nucleus	transcription regulator			1822	13498	100911672|29515
atorvastatin	--	--			Other	chemical drug
ATP	--	--			Other	chemical - endogenous mammalian
ATP11A	ATPase phospholipid transporting 11A	11743742_at	-2.609		Plasma Membrane	transporter			23250	50770	306600
ATP11C	ATPase phospholipid transporting 11C	11723847_a_at	-2.284		Plasma Membrane	transporter			286410	320940	317599
ATP2A1	ATPase sarcoplasmic/endoplasmic reticulum Ca2+ transporting 1	--			Cytoplasm	transporter	unspecified application		487	11937	116601
ATP2B2	ATPase plasma membrane Ca2+ transporting 2	--			Plasma Membrane	transporter			491	11941	24215
ATP2B4	ATPase plasma membrane Ca2+ transporting 4	11746528_a_at	4.694		Plasma Membrane	transporter			493	381290	29600
ATP5MC1	ATP synthase membrane subunit c locus 1	11715988_x_at	-2.068	13	Cytoplasm	transporter			516	11951	29754
ATP6V1C1	ATPase H+ transporting V1 subunit C1	11722182_a_at	-2.37		Cytoplasm	transporter			528	66335	299971
ATP7A	ATPase copper transporting alpha	11743025_at	-2.518		Plasma Membrane	transporter			538	11977	24941
ATPase	--	--		12	Other	group
ATR	ATR serine/threonine kinase	--			Nucleus	kinase		AZD6738, VX-970, VX-803, BAY1895344	545	245000	685055
ATXN1	ataxin 1	11722943_a_at	2.978	19	Nucleus	transcription regulator			6310	20238	25049
atypical protein kinase C	--	--		23	Cytoplasm	group
AURK	--	--		20	Other	group	efficacy	cenisertib, PF-3814735, KW 2449, ENMD 2076, BI 811283, aurora kinase inhibitor, BI 847325
AURKC	aurora kinase C	11731235_a_at	2.313	11	Nucleus	kinase		tozasertib, danusertib, GSK1070916, TTP607, AMG 900, ilorasertib	6795	20871
AUTS2	AUTS2, activator of transcription and developmental regulator	11743302_a_at	2.053	24	Nucleus	other			26053	319974	100362819
azetidyl-2-carboxylic acid	--	--			Other	chemical reagent
B3GALT6	beta-1,3-galactosyltransferase 6	11720683_at	-2.973	3	Cytoplasm	enzyme			126792	117592	298690
BACE2	beta-site APP-cleaving enzyme 2	11758486_s_at	-2.085	24	Cytoplasm	peptidase			25825	56175	288227
BACH1	BTB domain and CNC homolog 1	11726369_at	2.031		Nucleus	transcription regulator			571	12013	304127
bafilomycin A1	--	--			Other	chemical drug
BAG1	BCL2 associated athanogene 1	--			Cytoplasm	other			573	12017	297994
BAIAP2L1	BAI1 associated protein 2 like 1	11722670_at	2.362	3	Cytoplasm	other			55971	66898	304282
BAPTA-AM	--	--			Other	chemical reagent
bardoxolone	--	--			Other	chemical drug
batimastat	--	--			Other	chemical - protease inhibitor
Bay 11-7082	--	--			Other	chemical - kinase inhibitor
BAZ1A	bromodomain adjacent to zinc finger domain 1A	11720443_s_at	-2.572	14	Nucleus	other			11177	217578	314126
BB-2116	--	--			Other	chemical - protease inhibitor
BCAR3	BCAR3, NSP family adaptor protein	11719608_a_at	2.133	21	Cytoplasm	other			8412	29815	310838
BCDIN3D	BCDIN3 domain containing RNA methyltransferase	11728360_at	-3.63		Cytoplasm	enzyme			144233	75284	363001
BCL6	B cell CLL/lymphoma 6	11720745_a_at	2.395	14	Nucleus	transcription regulator	diagnosis,efficacy,prognosis,unspecified application		604	12053	303836
BCL2L1	BCL2 like 1	--			Cytoplasm	other	efficacy,prognosis		598	12048	24888
BCL2L11	BCL2 like 11	11753863_s_at	2.205		Cytoplasm	other	efficacy		10018	12125	64547
BCL2L13	BCL2 like 13	11742809_s_at	-2.185		Cytoplasm	other			23786	94044
BCL6B	B cell CLL/lymphoma 6B	--			Nucleus	transcription regulator			255877	12029	360551
BCOR	BCL6 corepressor	--			Nucleus	transcription regulator			54880	71458	317346
BCR	BCR, RhoGEF and GTPase activating protein	11726282_s_at	-2.365	25	Cytoplasm	kinase	safety	BCR targeting agent	613	110279	309696
BCR (complex)	--	--			Plasma Membrane	complex		B cell receptor antagonist
BCS1L	BCS1 homolog, ubiquinol-cytochrome c reductase complex chaperone	11718227_a_at	-2.134	4	Cytoplasm	other			617	66821	301514
BDNF	brain derived neurotrophic factor	--			Extracellular Space	growth factor	efficacy,response to therapy		627	12064	24225
bee venom	--	--			Other	chemical - endogenous non-mammalian
BEND3	BEN domain containing 3	11725579_s_at	-2.707		Nucleus	other			57673	331623	683923
benoxaprofen	--	--			Other	chemical drug
benzene	--	--			Other	chemical toxicant
benzo(a)pyrene	--	--			Other	chemical toxicant
benzyloxycarbonyl-Leu-Leu-Leu aldehyde	--	--			Other	chemical - protease inhibitor
berberine	--	--			Other	chemical drug
beta-estradiol	--	--			Other	chemical - endogenous mammalian	diagnosis,efficacy,safety
Betacatenin/TCF	--	--		1	Nucleus	complex
bexarotene	--	--			Other	chemical drug
BFAR	bifunctional apoptosis regulator	11724487_x_at	-2.292	9	Cytoplasm	enzyme			51283	67118	304709
BHLHA15	basic helix-loop-helix family member a15	--			Nucleus	transcription regulator			168620	17341	25334
BICC1	BicC family RNA binding protein 1	--			Other	other			80114	83675	361832
bicuculline	--	--			Other	chemical - endogenous non-mammalian
BID	BH3 interacting domain death agonist	11745421_a_at	-2.222		Cytoplasm	other			637	12122	64625
BIK	BCL2 interacting killer	11722953_a_at	2.311		Cytoplasm	other			638	12124	114496
BIRC3	baculoviral IAP repeat containing 3	11722850_a_at	2.166	22	Cytoplasm	enzyme	diagnosis	birinapant	330	11796	78971
bisindolylmaleimide I	--	--			Other	chemical - kinase inhibitor
bisphenol A	--	--			Other	chemical - endogenous non-mammalian
bitertanol	--	--			Other	chemical drug
bleomycin	--	--			Other	chemical drug
BLZF1	basic leucine zipper nuclear factor 1	11759734_at	3.414		Cytoplasm	transcription regulator			8548	66352	498266
BMI1	BMI1 proto-oncogene, polycomb ring finger	--			Nucleus	transcription regulator	diagnosis,efficacy,prognosis	PTC596	648
BMP6	bone morphogenetic protein 6	--			Extracellular Space	growth factor			654	12161	25644
BMP7	bone morphogenetic protein 7	--			Extracellular Space	growth factor	diagnosis		655	12162	85272
BMP2K	BMP2 inducible kinase	11726120_a_at	2.392		Nucleus	kinase			55589	140780	498333
BMPR2	bone morphogenetic protein receptor type 2	11756105_a_at	-10.688	15	Plasma Membrane	kinase	diagnosis,unspecified application		659	12168	140590
BMS-690514	--	--			Other	chemical drug
BMS-754807	--	--			Other	chemical drug
BNIP3L	BCL2 interacting protein 3 like	11753422_a_at	3.526	20	Cytoplasm	other			665	100043324|12177	140923
BOP1	block of proliferation 1	11757102_a_at	-2.038	8	Nucleus	other			23246	12181	300050
bortezomib	--	--			Other	chemical drug
BPIFA1	BPI fold containing family A member 1	--			Extracellular Space	other	unspecified application		51297	18843	246238
BPTF	bromodomain PHD finger transcription factor	11732442_s_at	-5.292	3	Nucleus	transcription regulator			2186	207165	303617
branched chain amino acids	--	--			Other	chemical drug
BRCA1	BRCA1, DNA repair associated	--			Nucleus	transcription regulator	diagnosis,efficacy,response to therapy		672	12189	497672
BRCC3	BRCA1/BRCA2-containing complex subunit 3	11726529_s_at	-2.588		Nucleus	enzyme			79184	210766	316794
BRD4	bromodomain containing 4	--			Nucleus	kinase		PLX51107, PLX2853	23476
brefeldin A	--	--			Other	chemical - endogenous non-mammalian
BRI3BP	BRI3 binding protein	11759029_at	-7.104		Extracellular Space	other			140707	76809	498176
BTBD7	BTB domain containing 7	11719427_a_at	-5.269		Nucleus	other			55727	238386	362772
BTG1	BTG anti-proliferation factor 1	11733024_x_at	2.428		Nucleus	transcription regulator			694	12226	29618
bucladesine	--	--			Other	chemical toxicant
butyric acid	--	--			Other	chemical - endogenous mammalian
C5	complement C5	--			Extracellular Space	cytokine		eculizumab, IgG, IFX-1	727	15139
C7	complement C7	--			Extracellular Space	other			730	109828	117517
C8	--	--			Cytoplasm	complex
C9	complement C9	--			Extracellular Space	other	unspecified application		735	12279	117512
C11orf58	chromosome 11 open reading frame 58	11723638_at	-2.744	24	Other	other			10944	56372	293160
C12orf65	chromosome 12 open reading frame 65	11745953_x_at	-2.619		Other	other			91574	72650	100910427|498179
C14orf93	chromosome 14 open reading frame 93	11741762_x_at	-2.183		Other	other			60686	74359	498514
C17orf80	chromosome 17 open reading frame 80	11722465_a_at	-3.013	20	Cytoplasm	other			55028	276852	287798
C1GALT1C1	C1GALT1 specific chaperone 1	11743934_a_at	-2.269		Cytoplasm	other			29071	59048	302499
C1orf74	chromosome 1 open reading frame 74	11726717_at	-2.049		Other	other			148304	319266	100125367
C1orf116	chromosome 1 open reading frame 116	11720150_a_at	-3.17	18	Cytoplasm	other			79098	212439	498222
C1orf131	chromosome 1 open reading frame 131	11749341_a_at	-3.817	3	Nucleus	other			128061	66523	292100
C1RL	complement C1r subcomponent like	11733530_at	-4.81		Extracellular Space	peptidase			51279	232371	408246
C21orf91	chromosome 21 open reading frame 91	11725804_a_at	-3.593		Other	other			54149	67102	360692
C21orf33/LOC102724023	chromosome 21 open reading frame 33	11716047_a_at	-2.823		Cytoplasm	other			102724023|8209	28295	294326
C2orf68	chromosome 2 open reading frame 68	11718385_at	-4.125		Other	other			388969	68364	691113
C3orf62	chromosome 3 open reading frame 62	11733400_a_at	-2.999	14	Other	other			375341	112418	498675
C4BPB	complement component 4 binding protein beta	11729899_a_at	2.45	14	Extracellular Space	other			725		24236
C5orf51	chromosome 5 open reading frame 51	11721051_at	-2.11		Other	other			285636	106064
C6orf120	chromosome 6 open reading frame 120	11757775_s_at	-3.195	2	Cytoplasm	other			387263	67912	100125364
C6orf203	chromosome 6 open reading frame 203	11725759_a_at	-2.848		Cytoplasm	other			51250	67851	683897
C7orf25	chromosome 7 open reading frame 25	11719847_a_at	-2.361	13	Other	other			79020	105351	307008
C7orf49	chromosome 7 open reading frame 49	11754946_a_at	-2.503	23	Other	other			78996	78412	500077
C9orf116	chromosome 9 open reading frame 116	--			Other	other			138162	69327	296608
CA2	carbonic anhydrase 2	11733115_a_at	13.309		Cytoplasm	enzyme	diagnosis,unspecified application	ethoxyzolamide, dichlorphenamide, phentermine/topiramate, brimonidine/brinzolamide, methazolamide, diazoxide, hydrochlorothiazide, acetazolamide, trichloromethiazide, dorzolamide, chlorothiazide, dorzolamide/timolol, brinzolamide, chlorothiazide/reserpine, quinethazone, chlorthalidone, benzthiazide, sulfacetamide, topiramate	760	12349	54231
CA4	carbonic anhydrase 4	--			Plasma Membrane	enzyme		ethoxyzolamide, dichlorphenamide, phentermine/topiramate, methazolamide, hydrochlorothiazide, acetazolamide, trichloromethiazide, chlorothiazide, chlorothiazide/reserpine, chlorthalidone, benzthiazide, sulfacetamide, topiramate	762	12351	29242
Ca2+	--	--			Other	chemical - endogenous mammalian	diagnosis,efficacy,safety
CACNG6	calcium voltage-gated channel auxiliary subunit gamma 6	11742124_a_at	2.202		Plasma Membrane	ion channel			59285	54378	140727
CACTIN	cactin, spliceosome C complex subunit	11723913_a_at	-2.119	10	Nucleus	other			58509	70312	500790
CADM4	cell adhesion molecule 4	11744136_at	2.072	18	Plasma Membrane	other			199731	260299	365216
caffeic acid phenethyl ester	--	--			Other	chemical drug
Calbindin	--	--		10	Other	group
calcitriol	--	--			Other	chemical drug	efficacy
CALCOCO2	calcium binding and coiled-coil domain 2	11751276_x_at	2.411		Nucleus	other			10241		303479
CALM1 (includes others)	calmodulin 1	11724759_s_at	-3.179	18	Cytoplasm	other			801|805|808
CALML4	calmodulin like 4	11739613_x_at	-2.142		Other	other			91860	75600	691455
calphostin C	--	--			Other	chemical - kinase inhibitor
CAMK2D	calcium/calmodulin dependent protein kinase II delta	11725326_a_at	-3.335		Cytoplasm	kinase			817	108058	24246
CAMK2N1	calcium/calmodulin dependent protein kinase II inhibitor 1	11719242_s_at	2.158	16	Plasma Membrane	kinase			55450	66259	287005
camptothecin	--	--			Other	chemical drug
CAPN8	calpain 8	11731325_a_at	3.419		Cytoplasm	peptidase			388743	170725	170808
CAPN10	calpain 10	11738895_at	2.589		Cytoplasm	peptidase			11132	23830	63834
CAPRIN2	caprin family member 2	11749098_a_at	2.648		Cytoplasm	other			65981	232560	686779
captopril	--	--			Other	chemical drug
carbamylcholine	--	--			Other	chemical drug
carbon monoxide	--	--			Other	chemical - endogenous mammalian
carbonyl cyanide m-chlorophenyl hydrazone	--	--			Other	chemical toxicant
carboplatin	--	--			Other	chemical drug
CARD6	caspase recruitment domain family member 6	11728617_at	-2.08	10	Cytoplasm	other			84674	239319	294770
carrageenan	--	--			Other	chemical - endogenous non-mammalian
CARS	cysteinyl-tRNA synthetase	11737757_a_at	2.478	12	Cytoplasm	enzyme			833	27267	293638
Casein	--	--		7	Other	group
CASK	calcium/calmodulin dependent serine protein kinase	11721586_a_at	-2.635		Plasma Membrane	kinase			8573	12361	29647
CASP4	caspase 4	11760491_at	2.207		Cytoplasm	peptidase			837	12363	114555
CASP6	caspase 6	11736215_x_at	-2.07		Cytoplasm	peptidase			839	12368	83584
caspase	--	--			Cytoplasm	group		pancaspase inhibitor
CAST	calpastatin	11762107_at	2.515		Cytoplasm	peptidase			831	12380	25403
Cathepsin	--	--		10	Cytoplasm	group		ulinastatin
CAV1	caveolin 1	11745715_a_at	2.585	22	Plasma Membrane	transmembrane receptor	diagnosis		857	12389	25404
CBL	Cbl proto-oncogene	--			Nucleus	transcription regulator			867	12402	500985
Cbp/p300	--	--		15	Nucleus	group
CBX4	chromobox 4	11727204_a_at	3.425		Nucleus	transcription regulator	prognosis		8535	12418	501403
CBX5	chromobox 5	11716276_a_at	-2.625	25	Nucleus	transcription regulator			23468	12419	300266
CBX7	chromobox 7	--			Nucleus	other			23492	52609	362962
CC-122	--	--			Other	chemical drug
CCDC6	coiled-coil domain containing 6	11716575_a_at	2.23	17	Cytoplasm	other			8030	76551	691155
CCDC86	coiled-coil domain containing 86	11756681_a_at	-2.257	11	Nucleus	other			79080	108673	293738
CCDC93	coiled-coil domain containing 93	11719724_at	3.157	1	Extracellular Space	other			54520	70829	304743
CCDC113	coiled-coil domain containing 113	11724988_a_at	-3.558		Cytoplasm	other			29070	244608	291847
CCDC28A	coiled-coil domain containing 28A	11716169_at	2.242	5	Other	other			25901	215814	361454
CCDC85B	coiled-coil domain containing 85B	11721483_at	2.611	14	Cytoplasm	other			11007	240514	309161
CCK	cholecystokinin	11724577_a_at	4.561		Extracellular Space	other			885	12424	25298
CCL5	C-C motif chemokine ligand 5	--			Extracellular Space	cytokine	diagnosis,efficacy,unspecified application		6352	20304	81780
CCL11	C-C motif chemokine ligand 11	--			Extracellular Space	cytokine	unspecified application	bertilimumab	6356	20292	29397
CCL22	C-C motif chemokine ligand 22	--			Extracellular Space	cytokine	unspecified application		6367	20299	117551
CCL26	C-C motif chemokine ligand 26	11721049_at	2.263		Extracellular Space	cytokine			10344
CCNB3	cyclin B3	11726550_a_at	3.542	13	Nucleus	other			85417	209091	317389
CCND1	cyclin D1	--			Nucleus	transcription regulator	diagnosis,efficacy,prognosis,response to therapy,unspecified application	arsenic trioxide/tretinoin, arsenic trioxide/daunorubicin/tretinoin, arsenic trioxide/gemtuzumab ozogamicin/tretinoin, arsenic trioxide/idarubicin/tretinoin, arsenic trioxide/cytarabine/methotrexate, arsenic trioxide	595	12443	58919
CCNF	cyclin F	11727536_x_at	-2.1	20	Nucleus	enzyme			899	12449	117524
CCNG2	cyclin G2	11726625_at	2.372		Nucleus	other			901	12452	29157
CCNQ	cyclin Q	11724108_s_at	-2.107		Other	other			92002	69109	303321
CCNYL1	cyclin Y like 1	11722535_a_at	-2.282	16	Plasma Membrane	other			151195	227210	316452
CCPG1	cell cycle progression 1	11747376_s_at	2.705		Other	other			9236	72278	363098
CCR5	C-C motif chemokine receptor 5 (gene/pseudogene)	--			Plasma Membrane	G-protein coupled receptor	diagnosis,efficacy	maraviroc, vicriviroc, ancriviroc, BMS-813160	1234	12774	117029
CCSER2	coiled-coil serine rich protein 2	11754427_a_at	-3.275	10	Other	other			54462	72972	306306
CCT5	chaperonin containing TCP1 subunit 5	11723930_at	-2.429		Cytoplasm	other			22948	12465	294864
CD3	--	--			Plasma Membrane	complex	efficacy,unspecified application	visilizumab, blinatumomab, catumaxomab, ertumaxomab, resimmune, anti-CD19/CD3 tetravalent antibody AFM11, MGD007, REGN1979, MGD009, FBTA05, GBR 1302, BTCT4465A, ERY974, IMCgp100, xmab13676, anti-CD3/MUC1 bispecific antibody, XmAb14045, AMG 596, RO6958688, XmAb18087
CD5	CD5 molecule	--			Plasma Membrane	transmembrane receptor	unspecified application		921	12507	54236|100911215
CD24	CD24 molecule	--			Plasma Membrane	other	efficacy,prognosis,unspecified application		100133941
CD28	CD28 molecule	--			Plasma Membrane	transmembrane receptor	efficacy		940	12487	25660
CD38	CD38 molecule	--			Plasma Membrane	enzyme	efficacy,prognosis,unspecified application	daratumumab, isatuximab, MOR03087	952	12494	25668
CD40	CD40 molecule	--			Plasma Membrane	transmembrane receptor	efficacy,unspecified application	dacetuzumab, CP-870893, RO7009789, CFZ533, FFP104, SEA-CD40, APX005M	958	21939	171369
CD44	CD44 molecule (Indian blood group)	11715916_a_at	-2.197	8	Plasma Membrane	other	diagnosis,disease progression,prognosis,unspecified application	anti-CD44v7 antibody, AMC303	960	12505	25406
CD55	CD55 molecule (Cromer blood group)	11760294_a_at	2.797		Plasma Membrane	other			1604	13136|13137	64036
CD59	CD59 molecule (CD59 blood group)	11718101_at	3.174		Plasma Membrane	other			966	333883	25407
CD83	CD83 molecule	11743000_at	2.031		Plasma Membrane	transmembrane receptor			9308	12522	361226
CD 437	--	--			Other	chemical drug
Cd2+	--	--			Other	chemical toxicant
CD3 group	--	--		16	Plasma Membrane	group	unspecified application
CD40LG	CD40 ligand	--			Extracellular Space	cytokine	diagnosis,efficacy,unspecified application		959	21947	84349
CDA	cytidine deaminase	11755103_a_at	2.156	11	Nucleus	enzyme		E7727, cytidine deaminase inhibitor	978	72269	362638|100909857
Cdc2	--	--		6	Cytoplasm	group
CDC6	cell division cycle 6	11743064_at	2.213	13	Nucleus	other			990	23834	360621
CDC16	cell division cycle 16	11760270_at	2.374	13	Nucleus	other			8881	69957	290875
CDCP1	CUB domain containing protein 1	11722866_at	-2.619	23	Plasma Membrane	other			64866	109332	301082
CDH1	cadherin 1	--			Plasma Membrane	other	diagnosis,disease progression,efficacy,prognosis		999	12550	83502
Cdk	--	--		13	Nucleus	group		roscovitine, CDKI AT7519, RGB 286638, cyclin-dependent protein kinase inhibitor
CDK2	cyclin dependent kinase 2	--			Nucleus	kinase		roscovitine, BMS-387032, CaM kinase II inhibitor, dinaciclib, AG 024322, AZD5438, milciclib, SB-1317, roniciclib, CYC065, alvocidib	1017	12566	362817
CDK6	cyclin dependent kinase 6	11723244_at	-3.923	9	Nucleus	kinase		palbociclib, ribociclib, abemaciclib, letrozole/palbociclib, FLX925, fulvestrant/palbociclib, trilaciclib, G1T38, letrozole/ribociclib, anastrozole/palbociclib, anastrozole/ribociclib, exemestane/palbociclib, exemestane/ribociclib, abemaciclib/aromatase inhibitor, alvocidib	1021	12571	114483
CDK7	cyclin dependent kinase 7	--			Nucleus	kinase		roscovitine, BMS-387032, SB-1317, SY-1365, alvocidib	1022	12572	171150
CDK4/6	--	--			Nucleus	group
CDKN2A	cyclin dependent kinase inhibitor 2A	--			Nucleus	transcription regulator	diagnosis,disease progression,efficacy,prognosis,response to therapy,safety,unspecified application		1029	12578	25163
CDKN2D	cyclin dependent kinase inhibitor 2D	11725107_at	2.689	9	Cytoplasm	transcription regulator			1032	12581
CDX2	caudal type homeobox 2	--			Nucleus	transcription regulator	prognosis,unspecified application		1045	12591	66019
CEACAM6	carcinoembryonic antigen related cell adhesion molecule 6	11729155_at	2.718		Plasma Membrane	other	diagnosis,prognosis	L-DOS47	4680
CEBPA	CCAAT/enhancer binding protein alpha	--			Nucleus	transcription regulator	diagnosis,disease progression,prognosis,unspecified application		1050	12606	24252
CEBPB	CCAAT/enhancer binding protein beta	11743077_s_at	2.035		Nucleus	transcription regulator			1051	12608	24253
CEBPD	CCAAT/enhancer binding protein delta	--			Nucleus	transcription regulator			1052	12609	25695
CELA3B	chymotrypsin like elastase family member 3B	11716366_s_at	2.04		Other	peptidase			23436	67868	298567
celecoxib	--	--			Other	chemical drug
CEP83	centrosomal protein 83	11733454_a_at	-3.313	7	Extracellular Space	other			51134	77048	366872
CEP128	centrosomal protein 128	11752713_x_at	2.403	1	Cytoplasm	other			145508	75216
CEP192	centrosomal protein 192	11742422_a_at	-2.19	3	Cytoplasm	other			55125	70799
cerivastatin	--	--			Other	chemical drug
CERS6	ceramide synthase 6	11730440_at	3.626		Nucleus	transcription regulator			253782	241447	366065
ceruletide	--	--			Other	biologic drug
CETP	cholesteryl ester transfer protein	--			Extracellular Space	enzyme	efficacy	torcetrapib	1071
cetuximab	--	--			Other	biologic drug
CFB	complement factor B	--			Extracellular Space	peptidase	unspecified application		629	14962	294257
CFLAR	CASP8 and FADD like apoptosis regulator	11753152_x_at	2.243		Cytoplasm	other	prognosis,unspecified application		8837	12633	117279
CFTR	cystic fibrosis transmembrane conductance regulator	11722757_at	-3.733	12	Plasma Membrane	ion channel	diagnosis,disease progression	crofelemer, ivacaftor, lumacaftor, ivacaftor/lumacaftor	1080	12638	24255
Cg	--	--		14	Other	complex	diagnosis,prognosis,unspecified application
CHAC1	ChaC glutathione specific gamma-glutamylcyclotransferase 1	11742287_a_at	2.281	16	Cytoplasm	enzyme			79094	69065	362196
CHD4	chromodomain helicase DNA binding protein 4	11743463_a_at	-2.551	11	Nucleus	enzyme			1108	107932	117535
chelerythrine	--	--			Other	chemical drug
CHI3L1	chitinase 3 like 1	11756316_a_at	4.918		Extracellular Space	enzyme	diagnosis,efficacy,prognosis		1116	12654	89824
CHKA	choline kinase alpha	11736285_a_at	-2.516	6	Cytoplasm	kinase		TCD-717	1119	12660	29194
chloropromazine	--	--			Other	chemical drug
chloroquine	--	--			Other	chemical drug
cholesterol	--	--			Other	chemical - endogenous mammalian	diagnosis,efficacy,prognosis,safety
cholesterol sulfate	--	--			Other	chemical - endogenous mammalian
cholestyramine	--	--			Other	chemical drug
choline fenofibrate	--	--			Other	chemical drug
CHST14	carbohydrate sulfotransferase 14	11719426_at	-2.315		Cytoplasm	enzyme			113189	72136	691394
CHUK	conserved helix-loop-helix ubiquitous kinase	--			Cytoplasm	kinase	prognosis	bardoxolone methyl	1147	12675	309361
CIAO1	cytosolic iron-sulfur assembly component 1	11723649_x_at	-3.393		Nucleus	transcription regulator			9391	26371	29231
Ciap	--	--		21	Cytoplasm	group
cigarette smoke	--	--			Other	chemical toxicant
CIP2A	cell proliferation regulating inhibitor of protein phosphatase 2A	--			Cytoplasm	other			57650	224171	360711
cis-urocanic acid	--	--			Other	chemical drug
cisplatin	--	--			Other	chemical drug
CITED2	Cbp/p300 interacting transactivator with Glu/Asp rich carboxy-terminal domain 2	--			Nucleus	transcription regulator			10370	17684	114490
CK1	--	--		7	Cytoplasm	group
CLCN4	chloride voltage-gated channel 4	11729621_at	-2.629		Plasma Membrane	ion channel			1183	12727	60586
cldn	--	--		23	Plasma Membrane	group
CLDN1	claudin 1	11746433_a_at	2.691		Plasma Membrane	other	prognosis		9076	12737	65129
CLDN2	claudin 2	11724872_a_at	-2.026		Plasma Membrane	other	unspecified application		9075	12738	300920
CLDN6	claudin 6	--			Plasma Membrane	other			9074	54419	287098
CLDN7	claudin 7	--			Plasma Membrane	other	unspecified application		1366	53624	65132
CLEC16A	C-type lectin domain containing 16A	11755067_a_at	-2.138		Cytoplasm	other			23274	74374	287044
CLEC4A	C-type lectin domain family 4 member A	11728489_a_at	2.178	23	Plasma Membrane	transmembrane receptor			50856	26888	474143
CLEC4E	C-type lectin domain family 4 member E	--			Plasma Membrane	other			26253	56619	450223
CLIP4	CAP-Gly domain containing linker protein family member 4	11736426_s_at	2.155	4	Other	other			79745	78785	298801
CLK1	CDC like kinase 1	11744828_a_at	2.133	13	Nucleus	kinase			1195	12747	301434
CLMN	calmin	11727898_a_at	-2.615		Cytoplasm	other			79789	94040	299285
CLN5	CLN5, intracellular trafficking protein	11719821_a_at	-2.165		Cytoplasm	other			1203	211286	310166|306128
CLOCK	clock circadian regulator	--			Nucleus	transcription regulator			9575	12753	60447
clomipramine	--	--			Other	chemical drug
clopidogrel	--	--			Other	chemical drug
clozapine	--	--			Other	chemical drug
CLRN3	clarin 3	11754433_a_at	-3.533		Cytoplasm	other			119467	212070	309082
CLU	clusterin	11756547_a_at	2.61		Cytoplasm	other	efficacy,unspecified application	clusterin antisense oligonucleotide	1191	12759	24854
CLYBL	citrate lyase beta like	11729968_x_at	-2.31		Cytoplasm	enzyme			171425	69634	306198
CMPK2	cytidine/uridine monophosphate kinase 2	11723105_at	-2.492		Cytoplasm	kinase			129607	22169	314004
CNB-001	--	--			Other	chemical reagent
CNGB3	cyclic nucleotide gated channel beta 3	--			Plasma Membrane	ion channel	unspecified application		54714	30952	500418
CNOT7	CCR4-NOT transcription complex subunit 7	--			Nucleus	transcription regulator			29883	18983	306492
CNST	consortin, connexin sorting protein	11743963_a_at	-2.611		Cytoplasm	other			163882	226744	498297
COA4	cytochrome c oxidase assembly factor 4 homolog	11719564_a_at	-2.767		Other	other			51287	68185	499214
coal tar	--	--			Other	chemical drug
cobalt chloride	--	--			Other	chemical reagent
COBL	cordon-bleu WH2 repeat protein	11726904_a_at	-2.873	18	Plasma Membrane	other			23242	12808	305497
cocaine	--	--			Other	chemical drug
Cofilin	--	--		18	Cytoplasm	group
COG2	component of oligomeric golgi complex 2	11743607_a_at	-2.53	1	Cytoplasm	transporter	efficacy,safety		22796	76332	690961
COG3	component of oligomeric golgi complex 3	11745418_a_at	2.28	1	Cytoplasm	transporter			83548	338337	361073
COG112 peptide	--	--			Other	chemical reagent
COL17A1	collagen type XVII alpha 1 chain	11726565_at	2.737		Extracellular Space	other		collagenase clostridium histolyticum	1308
COL18A1	collagen type XVIII alpha 1 chain	--			Extracellular Space	other	diagnosis	collagenase clostridium histolyticum	80781	12822	85251
COL4A1	collagen type IV alpha 1 chain	11760558_at	2.047		Extracellular Space	other	diagnosis	collagenase clostridium histolyticum	1282	12826	290905
Collagen Alpha1	--	--			Other	group	diagnosis,disease progression,efficacy,prognosis,safety
Collagen type III	--	--		25	Other	complex
Collagen(s)	--	--			Extracellular Space	complex
COMMD1	copper metabolism domain containing 1	--			Nucleus	transporter			150684	17846	289831
COMMD3	COMM domain containing 3	11723710_a_at	2.12	2	Extracellular Space	other			23412	12238	291339
COMMD4	COMM domain containing 4	11716445_s_at	-2.176	1	Cytoplasm	other			54939	66199	363068
COMMD8	COMM domain containing 8	11720069_s_at	-2.255	1	Other	other			54951	27784	289603
Complement	--	--			Extracellular Space	complex
COP1	COP1, E3 ubiquitin ligase	--			Cytoplasm	enzyme			64326	26374	360860
Cop9 Signalosome	--	--		24	Nucleus	complex
copper	--	--			Other	chemical - endogenous mammalian
copper gluconate	--	--			Other	chemical drug
COQ5	coenzyme Q5, methyltransferase	11744113_s_at	-2.336		Cytoplasm	enzyme			84274	52064	304542
CORO2A	coronin 2A	11723390_a_at	-6.81	20	Cytoplasm	other			7464	107684	313235
COX19	COX19, cytochrome c oxidase assembly factor	11730825_at	-2.047		Cytoplasm	other			90639	68033	304330
CPA2	carboxypeptidase A2	11720699_at	2.688	22	Extracellular Space	peptidase			1358	232680	296959
CPA4	carboxypeptidase A4	11729128_at	2.087		Extracellular Space	peptidase			51200	71791	502736
CPEB4	cytoplasmic polyadenylation element binding protein 4	11739734_a_at	2.419		Plasma Membrane	other			80315	67579	303010
CpG ODN 2006	--	--			Other	chemical reagent
CPNE1	copine 1	11739125_x_at	-2.056	18	Nucleus	transporter			8904	266692	362249
CPSF6	cleavage and polyadenylation specific factor 6	11744957_a_at	-5.081	9	Nucleus	other			11052	432508	299811
Cr6+	--	--			Other	chemical reagent
CRADD	CASP2 and RIPK1 domain containing adaptor with death domain	11739913_a_at	2.103	10	Cytoplasm	other			8738	12905
Creb	--	--			Nucleus	group
CREB1	cAMP responsive element binding protein 1	--			Nucleus	transcription regulator			1385	12912	81646
CREB3	cAMP responsive element binding protein 3	--			Nucleus	transcription regulator			10488	12913	298400
CREB5	cAMP responsive element binding protein 5	11750879_a_at	2.328		Nucleus	transcription regulator			9586	231991	500131
CREB3L2	cAMP responsive element binding protein 3 like 2	11759648_at	4.801	22	Nucleus	transcription regulator			64764	208647	362339
CREBBP	CREB binding protein	11758635_s_at	-2.374	14	Nucleus	transcription regulator		PRI-724	1387	12914	54244
CREBRF	CREB3 regulatory factor	11744932_a_at	3.246		Nucleus	transcription regulator			153222	77128	303016
CREM	cAMP responsive element modulator	--			Nucleus	transcription regulator			1390	12916	25620
CRNDE	colorectal neoplasia differentially expressed	11745361_a_at	2.668	2	Other	other	unspecified application		643911
crocidolite asbestos	--	--			Other	chemical toxicant
CRTC1	CREB regulated transcription coactivator 1	--			Nucleus	transcription regulator		CC-115, sapanisertib	23373	382056	684527
CRY1	cryptochrome circadian regulator 1	--			Nucleus	enzyme			1407	12952	299691
CRY2	cryptochrome circadian regulator 2	11719310_a_at	2.169	7	Nucleus	enzyme			1408	12953	170917
CRYBG1	crystallin beta-gamma domain containing 1	11745938_a_at	2.019		Extracellular Space	other	diagnosis,disease progression,prognosis		202	11630	309866
cryptotanshinone	--	--			Other	chemical drug
CSF1	colony stimulating factor 1	--			Extracellular Space	cytokine	diagnosis,disease progression,efficacy,prognosis,unspecified application	MCS110	1435	12977	78965
CSF2	colony stimulating factor 2	--			Extracellular Space	cytokine	efficacy,prognosis,unspecified application		1437	12981	116630
CSF3	colony stimulating factor 3	--			Extracellular Space	cytokine	diagnosis		1440	12985	25610
CSHL1	chorionic somatomammotropin hormone like 1	--			Extracellular Space	growth factor	unspecified application		1444	14599	24391
CSNK1G1	casein kinase 1 gamma 1	11739730_at	-2.289	7	Cytoplasm	kinase			53944	214897	64086
CST5	cystatin D	--			Cytoplasm	other			1473	58214	366219
CSTA	cystatin A	11719480_a_at	3.663	8	Cytoplasm	other			1475	76770|209294|433016	288067
CSTB	cystatin B	--			Cytoplasm	peptidase	diagnosis		1476	13014	25308
CSTF3	cleavage stimulation factor subunit 3	11717642_a_at	-3.021	13	Nucleus	other			1479	228410	362178
CTBP1-AS2	CTBP1 antisense RNA 2 (head to head)	11740391_x_at	-2.298		Other	other			92070
CTDSP2	CTD small phosphatase 2	11746937_a_at	3.608	12	Nucleus	phosphatase			10106	52468
CTH	cystathionine gamma-lyase	11742278_a_at	7.739		Cytoplasm	enzyme			1491	107869	24962
CTNNAL1	catenin alpha like 1	11745315_a_at	3.181	23	Plasma Membrane	other			8727	54366	298019
CTNNB1	catenin beta 1	--			Nucleus	transcription regulator	diagnosis,disease progression,efficacy,prognosis	PRI-724	1499	12387	84353
CTNS	cystinosin, lysosomal cystine transporter	11729462_a_at	-3.391		Cytoplasm	transporter			1497	83429	287478
CTR9	CTR9 homolog, Paf1/RNA polymerase II complex component	--			Nucleus	other			9646	22083	293184
CUL1	cullin 1	11716819_a_at	-3.363		Nucleus	enzyme	diagnosis		8454	26965	362356
CUL4B	cullin 4B	--			Nucleus	other			8450	72584	302502
curcumin	--	--			Other	chemical drug
CXCL1	C-X-C motif chemokine ligand 1	11719366_s_at	-2.347		Extracellular Space	cytokine	disease progression		2919
CXCL2	C-X-C motif chemokine ligand 2	11744128_x_at	-3.937		Extracellular Space	cytokine			2920	14825	81503
CXCL3	C-X-C motif chemokine ligand 3	11728477_at	-3.706	14	Extracellular Space	cytokine	unspecified application		2921	20310	114105
cyanocobalamin	--	--			Other	chemical - endogenous mammalian	diagnosis,efficacy,safety
cyclic AMP	--	--			Other	chemical - endogenous mammalian
Cyclin A	--	--		13	Nucleus	group	unspecified application
Cyclin B	--	--		13	Cytoplasm	group
Cyclin D	--	--		9	Nucleus	group	efficacy,unspecified application
cycloheximide	--	--			Other	chemical reagent
cyclophosphamide	--	--			Other	chemical drug
cyclosporin A	--	--			Other	biologic drug
CYFIP2	cytoplasmic FMR1 interacting protein 2	11756266_a_at	2.363	12	Cytoplasm	other			26999	76884
CYLD	CYLD lysine 63 deubiquitinase	11723095_a_at	2.334	8	Nucleus	transcription regulator			1540	74256	312937
CYP1A1	cytochrome P450 family 1 subfamily A member 1	11726536_at	2.888		Cytoplasm	enzyme	diagnosis		1543	13076	24296
CYP3A5	cytochrome P450 family 3 subfamily A member 5	11760915_a_at	2.733		Cytoplasm	enzyme	efficacy,safety,unspecified application	cobicistat, cobicistat/elvitegravir/emtricitabine/tenofovir disoproxil, atazanavir/cobicistat, cobicistat/darunavir	1577	53973|337924|13112|100041375|13114	100910877|25642
CYP51A1	cytochrome P450 family 51 subfamily A member 1	--			Cytoplasm	enzyme		posaconazole, luliconazole, efinaconazole, betamethasone/clotrimazole, econazole, itraconazole, clotrimazole, fluconazole, miconazole, bifonazole, ketoconazole, sertaconazole, oxiconazole, terconazole, voriconazole	1595	13121	25427
cytidine deaminase	--	--		11	Other	group
Cytokeratin	--	--		6	Other	group	diagnosis,disease progression,efficacy,prognosis
cytokine	--	--			Extracellular Space	group
D-glucose	--	--			Other	chemical - endogenous mammalian	diagnosis,efficacy,safety
DAB2	DAB2, clathrin adaptor protein	11722355_s_at	-3.198		Plasma Membrane	other			1601	13132	79128
DAG1	dystroglycan 1	11715550_at	-2.162		Plasma Membrane	transmembrane receptor			1605	13138	114489
dalfampridine	--	--			Other	chemical drug
DARS2	aspartyl-tRNA synthetase 2, mitochondrial	11726602_at	-2.456	2	Cytoplasm	enzyme			55157	226539	304919
DBP	D-box binding PAR bZIP transcription factor	11752942_s_at	2.717	7	Nucleus	transcription regulator			1628	13170	24309
DCAF10	DDB1 and CUL4 associated factor 10	11724599_at	-2.093	7	Nucleus	other			79269	242418	313242
DDIT3	DNA damage inducible transcript 3	11758198_s_at	5.501		Nucleus	transcription regulator			1649	13198	29467
DDIT4	DNA damage inducible transcript 4	11743972_a_at	4.528		Cytoplasm	other			54541	74747	140942
DDX23	DEAD-box helicase 23	11752973_a_at	-2.271	7	Nucleus	enzyme			9416	74351	300208
DDX28	DEAD-box helicase 28	11720180_at	-4.196	10	Nucleus	enzyme			55794	71986	364995
DDX31	DEAD-box helicase 31	11737700_a_at	-2.377		Nucleus	enzyme			64794	227674	311835
DDX58	DExD/H-box helicase 58	11733149_a_at	-2.046		Cytoplasm	enzyme			23586	230073
DDX19A	DEAD-box helicase 19A	11725301_x_at	-2.081		Nucleus	enzyme			55308	13680	292022
DDX39A	DExD-box helicase 39A	11747334_a_at	-3.188	12	Nucleus	enzyme			10212	68278	89827
death receptor	--	--		10	Plasma Membrane	group
decitabine	--	--			Other	chemical drug
deferoxamine	--	--			Other	chemical drug
delta-aminolevulinic acid	--	--			Other	chemical - endogenous mammalian
DENND5B	DENN domain containing 5B	11725602_at	-4.103	19	Cytoplasm	other			160518	320560	100365679
deoxycholate	--	--			Other	chemical - endogenous mammalian
deoxycytidine deaminase	--	--		11	Other	group
DET1	DET1, COP1 ubiquitin ligase partner	11755361_a_at	-2.358	16	Nucleus	other			55070	76375	308775
dexamethasone	--	--			Other	chemical drug
dexamethasone phosphate	--	--			Other	chemical drug
dextran sulfate	--	--			Other	chemical drug
DGCR2	DiGeorge syndrome critical region gene 2	11716931_at	-2.404		Plasma Membrane	other			9993	13356	100910275|360742
DHCR7	7-dehydrocholesterol reductase	11743808_a_at	-2.039		Cytoplasm	enzyme	diagnosis		1717	13360	64191
DHCR24	24-dehydrocholesterol reductase	11715460_a_at	-2.112		Cytoplasm	enzyme			1718	74754	298298
DHFR	dihydrofolate reductase	11747280_x_at	2.651	9	Nucleus	enzyme	efficacy	pyrimethamine, trimethoprim, iclaprim, proguanil, methotrexate/ofatumumab, methotrexate/sirolimus/tacrolimus, pralatrexate, abatacept/methotrexate, infliximab/methotrexate, piritrexim, methotrexate/rituximab, golimumab/methotrexate, cisplatin/doxorubicin/methotrexate, cytarabine/methotrexate, cisplatin/doxorubicin/ifosfamide/methotrexate, methotrexate/rituximab/temozolomide, ifosfamide/methotrexa…	1719	13361	24312
DHRS13	dehydrogenase/reductase 13	11719707_a_at	-2.039	6	Other	enzyme			147015	70451	303275
DHX9	DExH-box helicase 9	11743106_a_at	-2.613	12	Nucleus	enzyme			1660	13211	304859
DIABLO	diablo IAP-binding mitochondrial protein	--			Cytoplasm	other			56616	66593
DIDO1	death inducer-obliterator 1	11722775_a_at	-2.138		Nucleus	other			11083	23856	362286
diethylmaleate	--	--			Other	chemical toxicant
diethylstilbestrol	--	--			Other	chemical drug
dihydrotestosterone	--	--			Other	chemical - endogenous mammalian	diagnosis,efficacy
dimethylnitrosamine	--	--			Other	chemical toxicant
diosgenin	--	--			Other	chemical - endogenous non-mammalian
DIRC2	disrupted in renal carcinoma 2	11725484_a_at	2.035		Other	other			84925	224132	303902
Dishevelled	--	--		24	Cytoplasm	group
DISP1	dispatched RND transporter family member 1	11724416_at	-2.07	21	Plasma Membrane	transporter			84976	68897	289338
disulfiram	--	--			Other	chemical drug
dithiothreitol	--	--			Other	chemical reagent
DKC1	dyskerin pseudouridine synthase 1	11743467_at	-2.268	4	Nucleus	enzyme			1736	245474	170944
DKK1	dickkopf WNT signaling pathway inhibitor 1	--			Extracellular Space	growth factor	efficacy,prognosis,unspecified application	BHQ880, DKN-01	22943	13380	293897|100912050
Dlg	--	--		16	Other	group
DMBT1	deleted in malignant brain tumors 1	11732043_a_at	-2.919	21	Plasma Membrane	transmembrane receptor			1755	12945	170568
DMRT1	doublesex and mab-3 related transcription factor 1	11727900_at	2.179		Nucleus	transcription regulator			1761	50796	114498
DMXL1	Dmx like 1	11724711_a_at	2.544	18	Extracellular Space	other	diagnosis		1657	240283	307429
DNA-methyltransferase	--	--		19	Other	group		guadecitabine, 5-azacytidine/decitabine, decitabine/sorafenib, DNA methyltransferase inhibitor, decitabine/imatinib, decitabine
DNAAF2	dynein axonemal assembly factor 2	11723858_a_at	-2.326		Cytoplasm	other			55172	109065	362746
DNAAF3	dynein axonemal assembly factor 3	11755367_s_at	2.166		Other	other			352909	436022	100359753
DNAAF4	dynein axonemal assembly factor 4	11728177_a_at	-2.139	17	Nucleus	other			161582	67685	363096
DNAJA3	DnaJ heat shock protein family (Hsp40) member A3	--			Cytoplasm	other			9093	83945	360481
DNAJB9	DnaJ heat shock protein family (Hsp40) member B9	11730731_s_at	2.82	22	Nucleus	other			4189	27362	24908
DNAJC11	DnaJ heat shock protein family (Hsp40) member C11	11754704_a_at	-2.252	22	Cytoplasm	other			55735	230935	362666
DNAJC16	DnaJ heat shock protein family (Hsp40) member C16	11728370_a_at	-2.588	22	Other	other			23341	214063	362652
DNMT3A	DNA methyltransferase 3 alpha	11732776_a_at	2.254		Nucleus	enzyme	unspecified application		1788	13435	444984
DOCK1	dedicator of cytokinesis 1	11754336_s_at	-2.43		Cytoplasm	other			1793	330662	309081
DOCK5	dedicator of cytokinesis 5	11762025_a_at	2.301	6	Cytoplasm	other			80005	68813	305987
DOCK8	dedicator of cytokinesis 8	--			Cytoplasm	other			81704	76088	499337
docosahexaenoic acid	--	--			Other	chemical drug
DOLK	dolichol kinase	11724825_a_at	-2.586	22	Cytoplasm	kinase			22845	227697	311847
doxorubicin	--	--			Other	chemical drug
DPP-23	--	--			Other	chemical reagent
DR1	down-regulator of transcription 1	--			Nucleus	transcription regulator			1810	13486	100910207|289881
DRAP1	DR1 associated protein 1	11716546_s_at	2.04	13	Nucleus	transcription regulator			10589	66556	293674
DRG2	developmentally regulated GTP binding protein 2	11742894_a_at	-2.009	1	Cytoplasm	other			1819	13495	497915
DSE	dermatan sulfate epimerase	11731770_a_at	-2.042		Cytoplasm	enzyme			29940	212898	365583
DST	dystonin	11727655_s_at	2.107	18	Plasma Membrane	other	unspecified application		667
DTD2	D-tyrosyl-tRNA deacylase 2 (putative)	11728044_a_at	-2.037		Other	other			112487	328092	366619
DTX3L	deltex E3 ubiquitin ligase 3L	11717562_x_at	-3.024	9	Cytoplasm	enzyme			151636	209200	498089
DUS2	dihydrouridine synthase 2	11724507_a_at	-2.717		Cytoplasm	other			54920	66369	291978
DUSP1	dual specificity phosphatase 1	--			Nucleus	phosphatase	diagnosis,efficacy		1843	19252	114856
DUSP5	dual specificity phosphatase 5	--			Nucleus	phosphatase			1847	240672	171109
DUSP10	dual specificity phosphatase 10	11729169_a_at	2.235		Nucleus	phosphatase			11221	63953	63995
DUSP16	dual specificity phosphatase 16	11764149_s_at	-2.487		Nucleus	phosphatase			80824	70686	297682
DYNLL1	dynein light chain LC8-type 1	--			Cytoplasm	other			8655	56455	58945
DYRK3	dual specificity tyrosine phosphorylation regulated kinase 3	11733482_a_at	2.393	2	Nucleus	kinase			8444	226419	304775
E. coli B4 lipopolysaccharide	--	--			Other	chemical toxicant
E. coli B5 lipopolysaccharide	--	--			Other	chemical - endogenous non-mammalian
E. coli serotype 0127B8 lipopolysaccharide	--	--			Other	chemical - endogenous non-mammalian
E2f	--	--		9	Nucleus	group
E2F1	E2F transcription factor 1	--			Nucleus	transcription regulator	disease progression,prognosis		1869	13555	399489
E2F2	E2F transcription factor 2	--			Nucleus	transcription regulator			1870	242705	684111
E2F4	E2F transcription factor 4	--			Nucleus	transcription regulator			1874	104394	100360427
E2F5	E2F transcription factor 5	--			Nucleus	transcription regulator			1875	13559	116651
E2F6	E2F transcription factor 6	--			Nucleus	transcription regulator			1876	50496	313978
E3 RING	--	--		22	Other	group
EBF1	early B cell factor 1	--			Nucleus	transcription regulator			1879	13591	116543
EBNA1BP2	EBNA1 binding protein 2	11742945_a_at	-2.439	15	Nucleus	other			10969	69072	100912375|114021
ebselen	--	--			Other	chemical drug
ECE1	endothelin converting enzyme 1	11739461_a_at	2.734	17	Plasma Membrane	peptidase			1889	230857	94204
ECM1	extracellular matrix protein 1	11717891_a_at	3.068		Extracellular Space	transporter	diagnosis		1893	13601	116662
ECSIT	ECSIT signalling integrator	--			Nucleus	transcription regulator			51295	26940	300447
edaravone	--	--			Other	chemical drug
EDEM1	ER degradation enhancing alpha-mannosidase like protein 1	--			Cytoplasm	enzyme			9695	192193	297504
EDN1	endothelin 1	--			Extracellular Space	cytokine	diagnosis,efficacy,prognosis,unspecified application		1906	13614	24323
EFTUD2	elongation factor Tu GTP binding domain containing 2	11716058_a_at	-2.109	7	Nucleus	enzyme			9343	20624	287739
EGF	epidermal growth factor	--			Extracellular Space	growth factor	diagnosis,efficacy,response to therapy,unspecified application		1950	13645	25313
EGFR	epidermal growth factor receptor	11725102_at	3.934	2	Plasma Membrane	kinase	diagnosis,disease progression,efficacy,prognosis,response to therapy,safety,unspecified application	cetuximab, AEE 788, panitumumab, BMS-599626, varlitinib, tesevatinib, BMS-690514, bevacizumab/erlotinib, matuzumab, afatinib, nimotuzumab, necitumumab, BIBX 1382BS, icotinib, transforming growth factor(alpha)-pseudomonas aeruginosa exotoxin (38), MP 412, sapitinib, cetuximab/irinotecan, CUDC 101, zalutumumab, lapatinib/pazopanib, irinotecan/panitumumab, erlotinib/vismodegib, erlotinib/gemcitabine…	1956	13649	24329
EGR1	early growth response 1	--			Nucleus	transcription regulator	diagnosis,efficacy		1958	13653	24330
EGR2	early growth response 2	--			Nucleus	transcription regulator			1959	13654	114090
EGR3	early growth response 3	--			Nucleus	transcription regulator			1960	13655	25148
EGTA acetoxymethyl ester	--	--			Other	chemical reagent
EHD1	EH domain containing 1	11747039_x_at	2.273	6	Cytoplasm	other			10938	13660	293692
EHF	ETS homologous factor	11751414_a_at	3.491		Nucleus	transcription regulator	unspecified application		26298	13661	295965
EHHADH	enoyl-CoA hydratase and 3-hydroxyacyl CoA dehydrogenase	11724039_at	-2.24	17	Cytoplasm	enzyme			1962	74147	171142
eicosapentenoic acid	--	--			Other	chemical drug
EID1	EP300 interacting inhibitor of differentiation 1	11744914_s_at	-2.18	21	Nucleus	transcription regulator			23741	58521	499882
EID2	EP300 interacting inhibitor of differentiation 2	11721713_a_at	-3.17	1	Nucleus	other			163126	386655	685691
EID3	EP300 interacting inhibitor of differentiation 3	11727623_at	2.735	1	Cytoplasm	other			493861	66341	691688
Eif2	--	--		8	Cytoplasm	complex
EIF2A	eukaryotic translation initiation factor 2A	--			Cytoplasm	translation regulator			83939	229317	502531
EIF2AK1	eukaryotic translation initiation factor 2 alpha kinase 1	11726990_at	-2.092	8	Cytoplasm	kinase			27102	15467	27137
EIF2AK2	eukaryotic translation initiation factor 2 alpha kinase 2	--			Cytoplasm	kinase			5610	19106	54287
EIF2AK3	eukaryotic translation initiation factor 2 alpha kinase 3	--			Cytoplasm	kinase	efficacy		9451	13666	29702
EIF2AK4	eukaryotic translation initiation factor 2 alpha kinase 4	11754556_x_at	-2.093	16	Cytoplasm	kinase			440275	27103	114859
EIF2S1	eukaryotic translation initiation factor 2 subunit alpha	--			Cytoplasm	translation regulator	efficacy		1965	13665	54318
EIF4A1	eukaryotic translation initiation factor 4A1	11751319_x_at	-2.485	9	Cytoplasm	translation regulator			1973	13681	287436
EIF4E	eukaryotic translation initiation factor 4E	--			Cytoplasm	translation regulator	prognosis		1977	13684	117045
EIF4E2	eukaryotic translation initiation factor 4E family member 2	--			Cytoplasm	translation regulator			9470	26987
EIF4E3	eukaryotic translation initiation factor 4E family member 3	11730370_a_at	2.158	9	Cytoplasm	translation regulator			317649	66892	297481
EIF4EBP1	eukaryotic translation initiation factor 4E binding protein 1	11718283_a_at	2.614		Cytoplasm	translation regulator	efficacy		1978	13685	116636
EIF4EBP2	eukaryotic translation initiation factor 4E binding protein 2	11758645_s_at	-2.441		Cytoplasm	translation regulator			1979	13688	361845
EIF5A	eukaryotic translation initiation factor 5A	11753619_s_at	-2.167	19	Cytoplasm	translation regulator		SNS01-T nanoparticles	1984	276770	287444
ELANE	elastase, neutrophil expressed	--			Extracellular Space	peptidase	diagnosis,efficacy	2-O,3-O-desulfated heparin, SERPINA1	1991	50701	299606
ELK1	ELK1, ETS transcription factor	--			Nucleus	transcription regulator			2002	13712	314436
ELK4	ELK4, ETS transcription factor	11734985_at	2.445	16	Nucleus	transcription regulator			2005	13714	304786
ELL2	elongation factor for RNA polymerase II 2	11736478_a_at	3.474	15	Nucleus	transcription regulator			22936	192657	309918
EMP1	epithelial membrane protein 1	11717565_s_at	2.925		Plasma Membrane	other			2012	13730	25314
emricasan	--	--			Other	chemical drug
ENDOG	endonuclease G	11723065_at	-2.15		Cytoplasm	enzyme			2021	13804	362100
entolimod	--	--			Other	biologic drug
EP300	E1A binding protein p300	--			Nucleus	transcription regulator			2033	328572	170915
EPAS1	endothelial PAS domain protein 1	--			Nucleus	transcription regulator	prognosis	PT-2385, PT2977	2034	13819	29452
EPB41	erythrocyte membrane protein band 4.1	--			Plasma Membrane	other			2035	269587	313052
EPB41L2	erythrocyte membrane protein band 4.1 like 2	11722358_a_at	2.255	18	Plasma Membrane	other			2037	13822	309557
EPHA4	EPH receptor A4	11723442_at	3.185		Plasma Membrane	kinase			2043	13838	316539
epigallocatechin-gallate	--	--			Other	chemical drug
EPM2A	EPM2A, laforin glucan phosphatase	--			Cytoplasm	phosphatase			7957	13853	114005
EPO	erythropoietin	--			Extracellular Space	cytokine	disease progression		2056	13856	24335
epothilone B	--	--			Other	chemical drug
epoxomicin	--	--			Other	chemical - protease inhibitor
ERBB2	erb-b2 receptor tyrosine kinase 2	--			Plasma Membrane	kinase	diagnosis,disease progression,efficacy,prognosis,safety,unspecified application	trastuzumab, BMS-599626, varlitinib, tesevatinib, CP-724,714, BMS-690514, afatinib, pertuzumab, ertumaxomab, MP 412, sapitinib, mubritinib, trastuzumab emtansine, CUDC 101, lapatinib/pazopanib, JNJ-26483327, lapatinib/letrozole, cyclophosphamide/docetaxel/doxorubicin/trastuzumab, cyclophosphamide/doxorubicin/paclitaxel/trastuzumab, paclitaxel/trastuzumab, capecitabine/lapatinib, docetaxel/pertuzu…	2064	13866	24337
ERBB3	erb-b2 receptor tyrosine kinase 3	--			Plasma Membrane	kinase	efficacy,prognosis,safety	afatinib, sapitinib, seribantumab, MEHD7945A, osimertinib, RO5479599, LJM716, MM-111, REGN1400, MM-141, zirconium-89-labeled RO5479599, patritumab, GSK2849330, zirconium-89-GSK2849330, KTN3379, afatinib/cetuximab, sym013, MCLA-128, U3-1402, CDX-3379, afatinib/paclitaxel, afatinib/osimertinib, erlotinib/osimertinib, gefitinib/osimertinib	2065	13867	29496
ERCC4	ERCC excision repair 4, endonuclease catalytic subunit	11758589_s_at	-4.52		Nucleus	enzyme			2072	50505	360465|304719
ERCC8	ERCC excision repair 8, CSA ubiquitin ligase complex subunit	11726867_a_at	-2.306	24	Nucleus	transcription regulator			1161	71991	310071
ERG	ERG, ETS transcription factor	--			Nucleus	transcription regulator	prognosis,unspecified application		2078	13876	170909
ERK	--	--		16	Other	group	efficacy	ONC-201, GDC-0994, MK-8353, CC-90003
ERK1/2	--	--		23	Cytoplasm	group
erlotinib	--	--			Other	chemical drug
Erm	--	--			Cytoplasm	group
ERN1	endoplasmic reticulum to nucleus signaling 1	--			Cytoplasm	kinase			2081	78943	498013
ERN2	endoplasmic reticulum to nucleus signaling 2	--			Cytoplasm	kinase			10595	26918	365363
ERO1A	endoplasmic reticulum oxidoreductase 1 alpha	--			Cytoplasm	enzyme			30001	50527	171562
ERO1B	endoplasmic reticulum oxidoreductase 1 beta	11734858_at	2.638	5	Cytoplasm	enzyme			56605	67475	364755
ERRFI1	ERBB receptor feedback inhibitor 1	11715659_s_at	2.093	19	Cytoplasm	other			54206	74155	313729
ERVW-1	endogenous retrovirus group W member 1, envelope	--			Plasma Membrane	other			30816
ESAM	endothelial cell adhesion molecule	11755166_a_at	2.791	21	Plasma Membrane	other			90952	69524	300519
ESCO2	establishment of sister chromatid cohesion N-acetyltransferase 2	11727968_at	-2.067	5	Nucleus	enzyme			157570	71988	691979
ESF1	ESF1 nucleolar pre-rRNA processing protein homolog	11725100_s_at	-2.462	6	Nucleus	other			51575	66580	366203
ESR1	estrogen receptor 1	--			Nucleus	ligand-dependent nuclear receptor	diagnosis,disease progression,efficacy,prognosis,response to therapy,unspecified application	17-alpha-ethinylestradiol, fulvestrant, beta-estradiol, estradiol 17beta-cypionate, estriol, estrone, estradiol valerate, estrone sulfate, mestranol, CHF-4227, bazedoxifene, estradiol valerate/testosterone enanthate, TAS-108, ethynodiol diacetate, ethinyl estradiol/ethynodiol diacetate, estradiol acetate, esterified estrogens, estradiol cypionate/medroxyprogesterone acetate, estradiol/norethindro…	2099	13982	24890
ESR2	estrogen receptor 2	--			Nucleus	ligand-dependent nuclear receptor	diagnosis,efficacy,prognosis,response to therapy	17-alpha-ethinylestradiol, fulvestrant, beta-estradiol, estradiol 17beta-cypionate, estrone, estradiol valerate, CHF-4227, bazedoxifene, estradiol valerate/testosterone enanthate, TAS-108, ethinyl estradiol/ethynodiol diacetate, estradiol acetate, esterified estrogens, estradiol cypionate/medroxyprogesterone acetate, estradiol/norethindrone acetate, estradiol cypionate/testosterone cypionate, syn…	2100	13983	25149
estrogen receptor	--	--			Nucleus	group	diagnosis,efficacy,unspecified application	fulvestrant, fulvestrant/palbociclib, fulvestrant/pertuzumab/trastuzumab, toremifene, GDC-9545, fulvestrant/trastuzumab, everolimus/fulvestrant, enclomiphene, estetrol
estrone	--	--			Other	chemical - endogenous mammalian	efficacy
ethionine	--	--			Other	chemical toxicant
etoposide	--	--			Other	chemical drug
ETS	--	--		21	Nucleus	group
ETS1	ETS proto-oncogene 1, transcription factor	--			Nucleus	transcription regulator	unspecified application		2113	23871	24356
ETS2	ETS proto-oncogene 2, transcription factor	11758370_s_at	-2.481		Nucleus	transcription regulator	efficacy		2114	23872	304063
ETV5	ETS variant 5	11720352_at	2.953		Nucleus	transcription regulator			2119	104156	303828
ETV6	ETS variant 6	11743167_at	-3.184		Nucleus	transcription regulator			2120	14011	312777
everolimus	--	--			Other	chemical drug
EXOSC2	exosome component 2	11736034_x_at	-2.1	3	Nucleus	enzyme			23404	227715	366017
EXOSC4	exosome component 4	11720077_at	-2.229	3	Nucleus	enzyme			54512	109075	300045
EYA3	EYA transcriptional coactivator and phosphatase 3	11759488_at	-2.428	5	Nucleus	phosphatase			2140	14050	313027
EZH2	enhancer of zeste 2 polycomb repressive complex 2 subunit	11762048_a_at	2.027	14	Nucleus	transcription regulator	diagnosis,disease progression,efficacy	tazemetostat, GSK2816126, CPI-1205, DS-3201	2146	14056	312299
EZR	ezrin	--			Plasma Membrane	other	prognosis		7430	22350	54319
F2	coagulation factor II, thrombin	--			Extracellular Space	peptidase	diagnosis,unspecified application	enoxaparin, desirudin, dabigatran etexilate, Fibrinogen, ximelagatran, thrombin inhibitor, antithrombin alfa, aspirin/dabigatran etexilate, dabigatran, ulinastatin, aspirin/bivalirudin, argatroban, bivalirudin, lepirudin	2147	14061	29251
F3	coagulation factor III, tissue factor	11721290_a_at	2.566		Plasma Membrane	transmembrane receptor	efficacy,unspecified application	activated recombinant human factor VII, tisotumab vedotin	2152	14066	25584
F7	coagulation factor VII	--			Plasma Membrane	peptidase	unspecified application	nematode anticoagulant protein c2, PCI-27483	2155	14068	260320
F Actin	--	--		18	Cytoplasm	complex	unspecified application
F2R	coagulation factor II thrombin receptor	--			Plasma Membrane	G-protein coupled receptor	disease progression	chrysalin, vorapaxar, PAR1 inhibitor, argatroban, bivalirudin	2149	14062	25439
F2RL1	F2R like trypsin receptor 1	11728827_at	2.042		Plasma Membrane	G-protein coupled receptor			2150	14063	116677
FADD	Fas associated via death domain	11716800_at	-2.266		Cytoplasm	other	diagnosis,disease progression		8772	14082	266610
FAF2	Fas associated factor family member 2	11716002_at	-2.234	20	Cytoplasm	other			23197	76577	291000
FAHD1	fumarylacetoacetate hydrolase domain containing 1	11724525_at	-3.046	2	Cytoplasm	enzyme			81889	68636	302980
FAM105A	family with sequence similarity 105 member A	11732418_at	2.468	19	Other	other			54491	223433	310190
FAM107B	family with sequence similarity 107 member B	11754295_a_at	2.173	19	Other	other			83641	66540	498796
FAM135A	family with sequence similarity 135 member A	11755906_a_at	-2.492		Other	enzyme			57579	68187	367235
FAM169A	family with sequence similarity 169 member A	11743750_s_at	-2.191		Other	other			26049	320557	310013
FAM185A	family with sequence similarity 185 member A	11727701_a_at	-2.328		Cytoplasm	other			222234	330050	499979
FAM200A	family with sequence similarity 200 member A	11755286_at	-2.346		Other	other			221786
FAM208A	family with sequence similarity 208 member A	11740430_x_at	-5.186	21	Nucleus	other			23272	218850	680155
FAM214B	family with sequence similarity 214 member B	11737841_a_at	2.237	14	Nucleus	other			80256	230088	298201
FAM45A	family with sequence similarity 45 member A	11734718_s_at	-2.089	1	Other	other			404636	67894
FAM53A	family with sequence similarity 53 member A	11744762_a_at	-2.37		Nucleus	other			152877	74504	305461
FANCA	Fanconi anemia complementation group A	11729473_at	2.571		Nucleus	other			2175	14087	361435
FANCF	Fanconi anemia complementation group F	11732175_s_at	-3.463		Nucleus	other			2188	100040608	499155
FAR2	fatty acyl-CoA reductase 2	11758994_at	-2.087		Cytoplasm	enzyme			55711	330450	500368
farnesol	--	--			Other	chemical reagent
FAS	Fas cell surface death receptor	--			Plasma Membrane	transmembrane receptor	diagnosis,disease progression,efficacy	APO010	355	14102	246097
FBXL16	F-box and leucine rich repeat protein 16	11719527_a_at	2.045	8	Cytoplasm	enzyme			146330	214931	494223
FBXO3	F-box protein 3	11735110_at	3.049		Cytoplasm	enzyme			26273	57443	690634
FBXO4	F-box protein 4	11756268_a_at	-3.088	9	Nucleus	enzyme			26272	106052	310363
FBXO25	F-box protein 25	11757354_x_at	2.124		Nucleus	enzyme			26260	66822	364637
FBXO30	F-box protein 30	11723321_at	-2.415	3	Extracellular Space	enzyme			84085	71865	308283
FBXO32	F-box protein 32	11719394_a_at	2.475	22	Cytoplasm	enzyme	efficacy		114907	67731	171043
FBXO45	F-box protein 45	11733169_at	-2.058		Plasma Membrane	other			200933	268882	288042
FBXW8	F-box and WD repeat domain containing 8	11763200_at	-2.111	9	Cytoplasm	enzyme			26259	231672	304522
FBXW9	F-box and WD repeat domain containing 9	11720649_a_at	-2.18		Cytoplasm	enzyme			84261	68628	288921
FDPS	farnesyl diphosphate synthase	11718366_s_at	-2.092	16	Cytoplasm	enzyme		alendronate/cholecalciferol, zoledronic acid, minodronate, ibandronic acid, risedronic acid, alendronic acid, pamidronic acid	2224	110196	83791
FDXACB1	ferredoxin-fold anticodon binding domain containing 1	11739963_x_at	-2.976		Other	other			91893	382137	315646
Fe2+	--	--			Other	chemical - endogenous mammalian
FEM1A	fem-1 homolog A	11716867_at	-2.288	7	Nucleus	transcription regulator			55527	14154	316131
fenamic acid	--	--			Other	chemical reagent
fenofibrate	--	--			Other	chemical drug
fenretinide	--	--			Other	chemical drug
FER	FER tyrosine kinase	11763667_a_at	-3.347		Cytoplasm	kinase			2241	14158	301737
FERMT1	fermitin family member 1	11755613_a_at	-2.483		Plasma Membrane	other			55612	241639	296179
FGA	fibrinogen alpha chain	11757349_a_at	-3.469	25	Extracellular Space	other	diagnosis,unspecified application	F2	2243	14161	361969
FGB	fibrinogen beta chain	11746819_a_at	-2.72		Extracellular Space	other	unspecified application	F2	2244	110135	24366
FGF2	fibroblast growth factor 2	--			Extracellular Space	growth factor	diagnosis,efficacy,prognosis	pentosan polysulfate, suradista, CP-547632, sucralfate	2247	14173	54250
FGF8	fibroblast growth factor 8	--			Extracellular Space	growth factor			2253	14179	29349
FILIP1L	filamin A interacting protein 1 like	11750623_a_at	-2.752	19	Nucleus	other			11259	78749	304020
FLII	FLII, actin remodeling protein	--			Nucleus	other			2314	14248	287375
FLNB	filamin B	11756230_a_at	2.914	18	Cytoplasm	other	unspecified application		2317	286940	306204
FLRT3	fibronectin leucine rich transmembrane protein 3	11742768_a_at	-2.187		Plasma Membrane	other			23767	71436	366205
fluticasone propionate	--	--			Other	chemical drug
FMN1	formin 1	11759342_at	-3.82		Nucleus	other			342184	14260	296512
FN1	fibronectin 1	--			Extracellular Space	enzyme	diagnosis,efficacy,prognosis,unspecified application	ocriplasmin, L19-IL2 monoclonal antibody-cytokine fusion protein, L19TNFalpha	2335	14268	25661
Focal adhesion kinase	--	--		17	Cytoplasm	group		masitinib, PF-562271, defactinib, GSK2256098, PND-1186, CEP-37440
forskolin	--	--			Other	chemical toxicant
FOS	Fos proto-oncogene, AP-1 transcription factor subunit	--			Nucleus	transcription regulator	diagnosis,efficacy		2353	14281	314322
FOSB	FosB proto-oncogene, AP-1 transcription factor subunit	--			Nucleus	transcription regulator			2354	14282	100360880
FOSL1	FOS like 1, AP-1 transcription factor subunit	11724478_s_at	3.764		Nucleus	transcription regulator			8061	14283	25445
FOSL2	FOS like 2, AP-1 transcription factor subunit	11731599_a_at	4.135	16	Nucleus	transcription regulator			2355	14284	25446
FOXK1	forkhead box K1	11722972_a_at	3.843	24	Nucleus	transcription regulator			221937	17425	304298
FOXK2	forkhead box K2	11717927_at	-2.353	24	Nucleus	transcription regulator			3607	68837
FOXL2	forkhead box L2	--			Nucleus	transcription regulator			668	26927	367152
Foxo	--	--		6	Cytoplasm	group
FOXO1	forkhead box O1	--			Nucleus	transcription regulator			2308	56458	84482
FOXO3	forkhead box O3	--			Nucleus	transcription regulator	efficacy		2309	56484	294515
FOXO4	forkhead box O4	--			Nucleus	transcription regulator			4303	54601	302415
Frizzled	--	--		24	Plasma Membrane	group
FRK	fyn related Src family tyrosine kinase	11740398_a_at	5.239		Nucleus	kinase		regorafenib	2444	14302	79209
FRMD4A	FERM domain containing 4A	11724284_at	2.308	23	Plasma Membrane	other			55691	209630	307128
FRS2	fibroblast growth factor receptor substrate 2	11743789_a_at	-2.38		Plasma Membrane	kinase			10818	327826	314850
FSH	--	--		19	Plasma Membrane	complex
fulvestrant	--	--			Other	chemical drug
FUT1	fucosyltransferase 1 (H blood group)	11725291_at	3.13		Cytoplasm	enzyme			2523	14343	81919
FUT2	fucosyltransferase 2	11730927_x_at	-4.165		Cytoplasm	enzyme			2524	14344	58924
FYCO1	FYVE and coiled-coil domain containing 1	11755818_a_at	-2.364	17	Cytoplasm	other			79443	17281	301085
FZD3	frizzled class receptor 3	11746437_a_at	-2.714		Plasma Membrane	G-protein coupled receptor			7976	14365	266715
FZR1	fizzy and cell division cycle 20 related 1	11724897_a_at	2.236	13	Nucleus	kinase			51343	56371	314642
G0S2	G0/G1 switch 2	--			Cytoplasm	other			50486	14373	289388
GABARAPL1	GABA type A receptor associated protein like 1	11738987_x_at	2.17	17	Cytoplasm	other			23710	57436	689161
GADD45B	growth arrest and DNA damage inducible beta	11759525_at	2.252		Cytoplasm	other			4616	17873	299626
GADD45GIP1	GADD45G interacting protein 1	--			Nucleus	other			90480	102060	288916
GALNT3	polypeptide N-acetylgalactosaminyltransferase 3	11760826_at	5.645		Cytoplasm	enzyme	disease progression		2591	14425	366061
GALNT6	polypeptide N-acetylgalactosaminyltransferase 6	11739667_at	-2.195		Cytoplasm	enzyme			11226	207839	100361647
Gap	--	--		21	Other	group
GAPVD1	GTPase activating protein and VPS9 domains 1	11760639_at	2.135	13	Cytoplasm	other			26130	66691	311880
GAST	gastrin	11730167_at	2.94	22	Extracellular Space	other	efficacy,safety		2520	14459	25320
GATA6	GATA binding protein 6	--			Nucleus	transcription regulator	diagnosis		2627	14465	29300
GATAD2A	GATA zinc finger domain containing 2A	11719644_a_at	-3.529	11	Nucleus	transcription regulator			54815	234366	290669
GATB	glutamyl-tRNA amidotransferase subunit B	11721265_s_at	-2.15	2	Cytoplasm	translation regulator			5188	229487	361974
GBE1	1,4-alpha-glucan branching enzyme 1	11720049_a_at	-2.476	15	Cytoplasm	enzyme			2632	74185	288333
GCLC	glutamate-cysteine ligase catalytic subunit	11759894_at	2.623		Cytoplasm	enzyme			2729	14629	25283
Gcn5l	--	--		17	Other	group
GCNT1	glucosaminyl (N-acetyl) transferase 1, core 2	11736581_a_at	2.519	7	Cytoplasm	enzyme			2650	14537	64043
GCNT3	glucosaminyl (N-acetyl) transferase 3, mucin type	11724528_a_at	3.595	7	Plasma Membrane	enzyme			9245	72077	286976
GDA	guanine deaminase	11720157_at	2.05		Cytoplasm	enzyme			9615	14544	83585
GDF2	growth differentiation factor 2	--			Extracellular Space	growth factor			2658	12165	290921
GDPD5	glycerophosphodiester phosphodiesterase domain containing 5	11721010_a_at	2.01		Plasma Membrane	enzyme			81544	233552	499211
gefitinib	--	--			Other	chemical drug
genistein	--	--			Other	chemical drug
gentamicin	--	--			Other	chemical drug
gentamicin C	--	--			Other	chemical drug
GFPT1	glutamine--fructose-6-phosphate transaminase 1	11720223_at	2.969		Cytoplasm	enzyme			2673	14583	297417
GGPS1	geranylgeranyl diphosphate synthase 1	11741232_a_at	-2.025	23	Cytoplasm	enzyme		zoledronic acid	9453	14593	291211
Ggtase I	--	--		21	Cytoplasm	complex		L 778123
GH1	growth hormone 1	--			Extracellular Space	growth factor	efficacy,safety		2688
GID8	GID complex subunit 8 homolog	11717042_at	-2.978	7	Nucleus	other			54994	76425	296466
ginkgolide A	--	--			Other	chemical - endogenous non-mammalian
ginsenoside Rb1	--	--			Other	chemical - endogenous non-mammalian
GIT2	GIT ArfGAP 2	11721294_a_at	-2.418	1	Nucleus	other			9815	26431	304546
GJA8	gap junction protein alpha 8	--			Plasma Membrane	transporter			2703	14616	29601
GJB1	gap junction protein beta 1	--			Plasma Membrane	transporter	unspecified application		2705	14618	29584
GJB2	gap junction protein beta 2	11727085_s_at	2.243		Plasma Membrane	transporter	disease progression		2706	14619	394266
GLG1	golgi glycoprotein 1	11763410_at	2.808		Cytoplasm	other			2734	20340	29476
GLI1	GLI family zinc finger 1	--			Nucleus	transcription regulator	efficacy		2735	14632	140589
GLI2	GLI family zinc finger 2	--			Nucleus	transcription regulator	efficacy		2736	14633	304729
GLRX	glutaredoxin	--			Cytoplasm	enzyme			2745	93692	64045
GLUD1	glutamate dehydrogenase 1	11716206_a_at	2.183		Cytoplasm	enzyme	unspecified application		2746	14661	24399
glutamine	--	--			Other	chemical - endogenous mammalian
glutathione	--	--			Other	chemical - endogenous mammalian	diagnosis,efficacy
glutathione diethyl ester	--	--			Other	chemical reagent
glutathione peroxidase	--	--		14	Other	group	diagnosis,efficacy,prognosis
glycine	--	--			Other	chemical - endogenous mammalian
Glycogen synthase	--	--		24	Cytoplasm	group
GNA12	G protein subunit alpha 12	--			Plasma Membrane	enzyme	response to therapy		2768	14673	81663
GNA15	G protein subunit alpha 15	--			Plasma Membrane	enzyme			2769	14676	89788
GNB5	G protein subunit beta 5	11760006_at	2.231	20	Plasma Membrane	enzyme			10681	14697	83579
GNE	glucosamine (UDP-N-acetyl)-2-epimerase/N-acetylmannosamine kinase	--			Cytoplasm	kinase			10020	50798	114711
GNRH	--	--		19	Cytoplasm	group		bicalutamide/leuprolide, histrelin, leuprolide
GnRH analog	--	--			Other	biologic drug
GnRH-A	--	--			Other	chemical reagent
GOPC	golgi associated PDZ and coiled-coil motif containing	--			Cytoplasm	transporter			57120	94221
GPAT3	glycerol-3-phosphate acyltransferase 3	11725496_a_at	4.899		Cytoplasm	enzyme			84803	231510	305166
GPATCH4	G-patch domain containing 4	11721649_a_at	-3.806	15	Other	other			54865	66614	295228
GPCPD1	glycerophosphocholine phosphodiesterase 1	11718503_a_at	2.537	24	Cytoplasm	enzyme			56261	74182	362219
GPER1	G protein-coupled estrogen receptor 1	--			Plasma Membrane	G-protein coupled receptor			2852	76854	171104
GPIIB-IIIA	--	--		25	Plasma Membrane	complex
GPR1	G protein-coupled receptor 1	11732319_a_at	2.38		Plasma Membrane	G-protein coupled receptor			2825	241070	25457
GPRC5A	G protein-coupled receptor class C group 5 member A	11719792_at	2.54		Plasma Membrane	G-protein coupled receptor			9052	232431	312790
GPRC5B	G protein-coupled receptor class C group 5 member B	11719176_a_at	2.684		Plasma Membrane	G-protein coupled receptor			51704	64297	293546
GPT2	glutamic--pyruvic transaminase 2	11719161_a_at	2.839		Cytoplasm	enzyme			84706	108682	307759
GPX8	glutathione peroxidase 8 (putative)	11729644_a_at	2.345		Cytoplasm	enzyme			493869	69590	294744
grape seed extract	--	--			Other	chemical drug
GRB10	growth factor receptor bound protein 10	11741924_a_at	4.506		Cytoplasm	other			2887	14783	498416
green tea polyphenol	--	--			Other	chemical drug
GRHL2	grainyhead like transcription factor 2	11752934_a_at	6.295		Nucleus	transcription regulator			79977	252973	299979
GRK3	G protein-coupled receptor kinase 3	11721764_a_at	2.036		Cytoplasm	kinase			157	320129	25372
Growth hormone	--	--		14	Extracellular Space	group	diagnosis,efficacy
GRSF1	G-rich RNA sequence binding factor 1	11732171_x_at	-3.241		Cytoplasm	other			2926	231413	305256
GRWD1	glutamate rich WD repeat containing 1	11747257_x_at	-2.184	24	Nucleus	other			83743	101612	308592
Gsk3	--	--		24	Cytoplasm	group	efficacy	glycogen synthase kinase-3 inhibitor, LY2090314
GSK3B	glycogen synthase kinase 3 beta	11754361_s_at	-2.318	1	Nucleus	kinase	efficacy	enzastaurin	2932	56637	84027
GSPT1	G1 to S phase transition 1	11718221_a_at	-5.202	11	Cytoplasm	translation regulator			2935	14852	100911685|24420
GSTCD	glutathione S-transferase C-terminal domain containing	11728569_at	-2.019	2	Cytoplasm	enzyme			79807	67553	310855
GTF2B	general transcription factor IIB	--			Nucleus	transcription regulator			2959	229906	81673
GTF2H1	general transcription factor IIH subunit 1	11742756_s_at	-3.041	15	Nucleus	transcription regulator			2965	14884	361580
GTF2I	general transcription factor IIi	--			Nucleus	transcription regulator			2969	14886	353256
GTPase	--	--		5	Other	group
GTPBP1	GTP binding protein 1	11719623_a_at	2.195	20	Cytoplasm	enzyme			9567	14904	300077
GTPBP2	GTP binding protein 2	11717184_a_at	2.952	20	Extracellular Space	enzyme			54676	56055	363195
GTSE1	G2 and S-phase expressed 1	11759176_at	-3.92		Cytoplasm	other			51512	29870	300126
GW9662	--	--			Other	chemical reagent
GW501516	--	--			Other	chemical drug
GYS1	glycogen synthase 1	11751201_a_at	-2.192	17	Cytoplasm	enzyme			2997	14936	690987
Gα12/13	--	--			Cytoplasm	group
H89	--	--			Other	chemical - kinase inhibitor
H-7	--	--			Other	chemical - kinase inhibitor
H1F0	H1 histone family member 0	11745819_a_at	2.342	24	Nucleus	other			3005	14958
H2AFB3 (includes others)	H2A histone family member B3	--			Nucleus	other			474381|474382|83740	624957|100039319|624153	302783
H6PD	hexose-6-phosphate dehydrogenase/glucose 1-dehydrogenase	--			Cytoplasm	enzyme			9563	100198	298655
HAO1	hydroxyacid oxidase 1	--			Cytoplasm	enzyme			54363	15112	311446
HAPLN3	hyaluronan and proteoglycan link protein 3	11724883_a_at	2.822	7	Extracellular Space	other			145864	67666	308773
HAS3	hyaluronan synthase 3	11738069_a_at	2.263	6	Plasma Membrane	enzyme			3038	15118	266805
HAUS6	HAUS augmin like complex subunit 6	11727487_at	-2.819	1	Cytoplasm	other			54801	230376
HBEGF	heparin binding EGF like growth factor	11755981_a_at	3.425		Extracellular Space	growth factor	diagnosis,unspecified application		1839	15200	25433
HBP1	HMG-box transcription factor 1	11760319_at	4.175	7	Nucleus	transcription regulator			26959	73389	27080
HCFC1R1	host cell factor C1 regulator 1	11726189_x_at	2.67		Nucleus	other			54985	353502	287097
Hdac	--	--			Nucleus	group	efficacy	H. carbonum toxin, belinostat, givinostat, quisinostat, panobinostat, abexinostat, resminostat, CUDC 101, CHR 3996, carfilzomib/panobinostat, pracinostat, belinostat/bortezomib, CUDC-907, AR-42, everolimus/panobinostat, histone deacetylase inhibitor, SHP-141, CG-200745, tefinostat, OBP-801, ACY-241, tinostamustine, 4-phenylbutyric acid, entinostat, vorinostat, romidepsin
HDAC4	histone deacetylase 4	11743453_s_at	-2.906	5	Nucleus	transcription regulator		tributyrin, belinostat, pyroxamide	9759	208727	363287
HDAC8	histone deacetylase 8	11749936_a_at	-2.483	18	Nucleus	transcription regulator		tributyrin, belinostat, pyroxamide, R 306465	55869	70315	363481
Hdac1/2	--	--		11	Nucleus	group
HDL-cholesterol	--	--		16	Other	complex	efficacy,safety
HEATR5A	HEAT repeat containing 5A	11758931_a_at	4.648		Other	other			25938	320487	362737
Hedgehog	--	--		17	Extracellular Space	group
HEG1	heart development protein with EGF like domains 1	11718309_at	-2.068		Plasma Membrane	other			57493	77446	689710
HELLS	helicase, lymphoid specific	--			Nucleus	enzyme			3070	15201
HELZ	helicase with zinc finger	11719510_at	-2.26		Nucleus	enzyme			9931	78455	287773
heme	--	--			Other	chemical - endogenous mammalian
heparan sulfate	--	--			Other	chemical - endogenous mammalian
HERPUD1	homocysteine inducible ER protein with ubiquitin like domain 1	11715514_a_at	4.716		Cytoplasm	other			9709	64209	85430
hesperetin	--	--			Other	chemical drug
hexachlorobenzene	--	--			Other	chemical toxicant
HGF	hepatocyte growth factor	--			Extracellular Space	growth factor	diagnosis,disease progression,efficacy,prognosis,unspecified application	rilotumumab, SCH 900105, MP0250	3082	15234	24446
HIF1A	hypoxia inducible factor 1 alpha subunit	--			Nucleus	transcription regulator	diagnosis,efficacy,prognosis,response to therapy	PX 478, EZN 2968	3091	15251	29560
HINT3	histidine triad nucleotide binding protein 3	11725674_at	2.876		Cytoplasm	other			135114	66847	246769
HIPK2	homeodomain interacting protein kinase 2	11719409_a_at	-2.053		Nucleus	kinase			28996	15258	362342
HIRA	histone cell cycle regulator	11720837_a_at	-2.529	24	Nucleus	transcription regulator			7290	15260	363849
Hist1h1a	histone cluster 1, H1a	--			Nucleus	other				80838	291145
HIST1H1T	histone cluster 1 H1 family member t	--			Nucleus	other			3010	107970	24438
HIST1H2BH	histone cluster 1 H2B family member h	11759110_a_at	2.186		Nucleus	other			8345	665622|665596	100359692
histidinol	--	--			Other	chemical - endogenous mammalian
HISTONE	--	--		15	Nucleus	group
Histone H1	--	--		24	Nucleus	group
Histone h3	--	--		14	Nucleus	group	efficacy
Histone h4	--	--		14	Nucleus	group	efficacy
histone-lysine N-methyltransferase	--	--		24	Other	group
HKDC1	hexokinase domain containing 1	11722520_a_at	3.315		Cytoplasm	kinase			80201	216019
HLA-B	major histocompatibility complex, class I, B	11755933_x_at	2.121		Plasma Membrane	transmembrane receptor	safety		3106
HLA-F	major histocompatibility complex, class I, F	11760143_at	2.306		Plasma Membrane	transmembrane receptor			3134	100529082|630294
HM13	histocompatibility minor 13	11736301_at	2.162		Cytoplasm	peptidase			81502	14950	311545
HMBS	hydroxymethylbilane synthase	11720884_a_at	-2.343		Cytoplasm	enzyme			3145	15288	25709
HMG CoA synthase	--	--		16	Nucleus	group
HMGA1	high mobility group AT-hook 1	--			Nucleus	transcription regulator	unspecified application		3159	15361|111241	117062
HMGB1	high mobility group box 1	11739025_a_at	-2.009		Nucleus	transcription regulator	diagnosis		3146
HMGB3	high mobility group box 3	11754183_s_at	-3.001	2	Nucleus	other			3149		688583
HNF1A	HNF1 homeobox A	--			Nucleus	transcription regulator			6927	21405	24817
HNF1B	HNF1 homeobox B	--			Nucleus	transcription regulator			6928	21410	25640
HNF4A	hepatocyte nuclear factor 4 alpha	--			Nucleus	transcription regulator	unspecified application		3172	15378	25735
HNMT	histamine N-methyltransferase	11733616_at	2.418		Cytoplasm	enzyme			3176	140483	81676
HNRNPA2B1	heterogeneous nuclear ribonucleoprotein A2/B1	--			Nucleus	other			3181	53379	362361
HNRNPD	heterogeneous nuclear ribonucleoprotein D	11729146_a_at	-2.093	22	Nucleus	transcription regulator			3184	11991	79256
HNRNPH2	heterogeneous nuclear ribonucleoprotein H2	11749449_s_at	-2.106	15	Nucleus	other			3188	56258	308650
HNRNPM	heterogeneous nuclear ribonucleoprotein M	200072_PM_s_at	-3.085	15	Nucleus	other			4670	76936	116655
Holo RNA polymerase II	--	--		15	Other	complex
HOMER1	homer scaffolding protein 1	11725388_a_at	-2.202	18	Plasma Membrane	other			9456	26556	29546
HOMEZ	homeobox and leucine zipper encoding	11726108_at	-3.864	9	Nucleus	transcription regulator			57594	239099	260325
homocysteine	--	--			Other	chemical - endogenous mammalian
HOTAIRM1	HOXA transcript antisense RNA, myeloid-specific 1	--			Other	other	unspecified application		100506311
HOXA5	homeobox A5	--			Nucleus	transcription regulator	diagnosis		3202	15402	79241
HOXA11	homeobox A11	--			Nucleus	transcription regulator			3207	15396	103692131|100909443
HOXA-AS2	HOXA cluster antisense RNA 2	--			Other	other			285943
HOXC6	homeobox C6	--			Nucleus	transcription regulator	diagnosis		3223	15425	252885
HPS6	HPS6, biogenesis of lysosomal organelles complex 2 subunit 3	11754430_a_at	-3.857	5	Cytoplasm	other	diagnosis		79803	20170	309446
HPSE	heparanase	--			Plasma Membrane	enzyme	efficacy	2-O,3-O-desulfated heparin, PG 545, roneparstat, heparanase inhibitor PI-88	10855	15442	64537
HRAS	HRas proto-oncogene, GTPase	--			Plasma Membrane	enzyme	prognosis,safety	ISIS 2503	3265	15461	293621
HS2ST1	heparan sulfate 2-O-sulfotransferase 1	11725668_at	-2.405	6	Cytoplasm	enzyme			9653	23908	292155
HSF2BP	heat shock transcription factor 2 binding protein	11728558_a_at	2.209		Cytoplasm	other			11077	74377	499413
HSP	--	--		22	Cytoplasm	group
Hsp70	--	--		22	Cytoplasm	group	unspecified application	minnelide
Hsp90	--	--		22	Cytoplasm	group		PU-H71, telatinib, ganetespib, BIIB021, PF-4929113, KW-2478, XL 888, anthracycline/taxoid derivative, DS-2248, onalespib, DEBIO 0932, BIIB028, HSP-990, MPC-3100, AB-010, IPI 493, tanespimycin, PEN-866, anthracycline
Hsp22/Hsp40/Hsp90	--	--		22	Nucleus	group
HSP90AA1	heat shock protein 90 alpha family class A member 1	--			Cytoplasm	enzyme	safety,unspecified application	alvespimycin, retaspimycin, luminespib, TAS-116, cisplatin	3320	15519	299331
HSP90B1	heat shock protein 90 beta family member 1	--			Cytoplasm	other		alvespimycin, retaspimycin, cisplatin	7184	22027	362862
HSPA4	heat shock protein family A (Hsp70) member 4	11758770_at	-3.014	12	Cytoplasm	other	efficacy		3308	15525	266759
HSPA5	heat shock protein family A (Hsp70) member 5	11725933_at	2.527	22	Cytoplasm	enzyme	efficacy,unspecified application		3309	14828	25617
HSPA8	heat shock protein family A (Hsp70) member 8	11757115_s_at	2.613	22	Cytoplasm	enzyme	diagnosis		3312	15481	24468
HSPA9	heat shock protein family A (Hsp70) member 9	--			Cytoplasm	other			3313	15526	291671
HSPA13	heat shock protein family A (Hsp70) member 13	11749913_a_at	6.34	22	Cytoplasm	other			6782	110920	29734
HSPA1A/HSPA1B	heat shock protein family A (Hsp70) member 1A	11757907_x_at	-2.401	12	Cytoplasm	enzyme	unspecified application		3303|3304	193740	294254|24472
HSPBP1	HSPA (Hsp70) binding protein 1	11754093_x_at	-2.171	20	Cytoplasm	other			23640	66245	246146
HSPD1	heat shock protein family D (Hsp60) member 1	11763017_at	7.338	12	Cytoplasm	enzyme	diagnosis,prognosis		3329	15510	63868
Hspg	--	--			Plasma Membrane	group
HTRA1	HtrA serine peptidase 1	--			Extracellular Space	peptidase			5654	56213	65164
HTT	huntingtin	--			Cytoplasm	transcription regulator	unspecified application		3064	15194	29424
hyaluronic acid	--	--			Other	chemical - endogenous mammalian	diagnosis,efficacy,safety
hydrogen peroxide	--	--			Other	chemical - endogenous mammalian	diagnosis
hydroxyl radical	--	--			Other	chemical toxicant
hymecromone	--	--			Other	chemical drug
I kappa b kinase	--	--			Cytoplasm	complex
ibrutinib	--	--			Other	chemical drug
ICE2	interactor of little elongation complex ELL subunit 2	11722630_a_at	-3.181	25	Nucleus	other			79664	93697	691379
ID2	inhibitor of DNA binding 2	--			Nucleus	transcription regulator			3398	15902	25587
ID3	inhibitor of DNA binding 3, HLH protein	--			Nucleus	transcription regulator			3399	15903	25585
IDNK	IDNK, gluconokinase	11722514_a_at	-2.278		Cytoplasm	other			414328	75731	498695
IDO1	indoleamine 2,3-dioxygenase 1	--			Cytoplasm	enzyme	disease progression,efficacy,prognosis	1-methyl-D-tryptophan, epacadostat, NLG919, KHK2455, PF-06840003, BMS-986205, LY3381916	3620	15930	66029
IER5	immediate early response 5	11716629_at	2.143	8	Other	other			51278	15939	498256
IER3IP1	immediate early response 3 interacting protein 1	11717903_s_at	2.096		Cytoplasm	other			51124	66191
IFI16	interferon gamma inducible protein 16	--			Nucleus	transcription regulator	unspecified application		3428	545384|100504287|226691|236312|15951|100033459|102639543|15950|226695|381308|100040462|623121	304988
IFIH1	interferon induced with helicase C domain 1	--			Nucleus	enzyme			64135	71586	499801
IFIT1	interferon induced protein with tetratricopeptide repeats 1	11756820_a_at	-2.296		Cytoplasm	other			3434	112419|667373	294090
IFIT2	interferon induced protein with tetratricopeptide repeats 2	11721874_at	-2.501		Cytoplasm	other	diagnosis		3433	15958	294091
Ifn	--	--			Extracellular Space	group
IFNA2	interferon alpha 2	--			Extracellular Space	cytokine			3440
IFNA1/IFNA13	interferon alpha 1	--			Extracellular Space	cytokine	diagnosis		3439|3447
IFNG	interferon gamma	--			Extracellular Space	cytokine	diagnosis,efficacy,response to therapy,unspecified application		3458	15978	25712
IFNL1	interferon lambda 1	--			Extracellular Space	cytokine			282618
IFNLR1	interferon lambda receptor 1	--			Plasma Membrane	transmembrane receptor			163702	242700	362628
IFRD1	interferon related developmental regulator 1	11748629_a_at	2.541		Nucleus	other			3475	15982	29596
Igf	--	--		20	Extracellular Space	group	efficacy
IGF1	insulin like growth factor 1	11729818_s_at	-2.67		Extracellular Space	growth factor	diagnosis,efficacy,prognosis,safety	MEDI-573, BI 836845	3479	16000	24482
IGF2	insulin like growth factor 2	--			Extracellular Space	growth factor	diagnosis,efficacy,prognosis	MEDI-573, BI 836845	3481	16002	24483
IGF1R	insulin like growth factor 1 receptor	--			Plasma Membrane	transmembrane receptor	diagnosis,efficacy,prognosis,unspecified application	picropodophyllin, linsitinib, cixutumumab, ganitumab, AVE1642, BMS-754807, XL228, BIIB022, IGF1, dalotuzumab, ceritinib, brigatinib, [I-124]-CPD-1028, MM-141, IGF-methotrexate conjugate, PL225B, KW-2450, IGF-1R inhibitor	3480	16001	25718
Igfbp	--	--		20	Other	group
IGFBP5	insulin like growth factor binding protein 5	--			Extracellular Space	other	unspecified application		3488	16011	25285
IGFBP6	insulin like growth factor binding protein 6	11717909_at	2.386	20	Extracellular Space	other			3489	16012	25641
IGFL2	IGF like family member 2	11727320_at	2.827	25	Extracellular Space	other			147920
IgG	--	--			Extracellular Space	complex	efficacy,prognosis
Igm	--	--			Extracellular Space	complex	efficacy,unspecified application
Ikb	--	--			Cytoplasm	group
IKBKG	inhibitor of nuclear factor kappa B kinase subunit gamma	--			Nucleus	kinase			8517	16151	309295
IKK (complex)	--	--		9	Cytoplasm	complex
IL1	--	--			Extracellular Space	group	diagnosis,efficacy,prognosis,response to therapy	rilonacept
IL2	interleukin 2	--			Extracellular Space	cytokine	diagnosis,disease progression,efficacy,response to therapy		3558	16183	116562
IL3	interleukin 3	--			Extracellular Space	cytokine			3562
IL4	interleukin 4	--			Extracellular Space	cytokine	diagnosis,disease progression,efficacy,prognosis,response to therapy,unspecified application		3565	16189	287287
IL5	interleukin 5	--			Extracellular Space	cytokine	diagnosis,efficacy,response to therapy	mepolizumab, reslizumab	3567	16191	24497
IL6	interleukin 6	--			Extracellular Space	cytokine	diagnosis,disease progression,efficacy,prognosis,response to therapy,safety,unspecified application	tocilizumab, siltuximab, clazakizumab	3569	16193	24498
IL13	interleukin 13	--			Extracellular Space	cytokine	diagnosis,efficacy,response to therapy,unspecified application	tralokinumab	3596	16163	116553
IL15	interleukin 15	--			Extracellular Space	cytokine	diagnosis,efficacy		3600	16168	25670
IL18	interleukin 18	--			Extracellular Space	cytokine	efficacy,unspecified application		3606	16173	29197
IL24	interleukin 24	--			Extracellular Space	cytokine			11009	93672	170819
IL33	interleukin 33	11743859_x_at	2.945		Extracellular Space	cytokine			90865	77125	361749
IL12 (complex)	--	--		22	Extracellular Space	complex	diagnosis,efficacy,prognosis	ustekinumab, methotrexate/ustekinumab
IL12 (family)	--	--			Extracellular Space	group
IL1B	interleukin 1 beta	--			Extracellular Space	cytokine	diagnosis,efficacy,prognosis	canakinumab, gevokizumab, canakinumab/INS, gallium nitrate	3553	16176	24494
IL1RAP	interleukin 1 receptor accessory protein	11732585_a_at	2.322		Plasma Membrane	transmembrane receptor		CAN04	3556	16180	25466
IL1RN	interleukin 1 receptor antagonist	--			Extracellular Space	cytokine	efficacy		3557	16181	60582
IL20RB	interleukin 20 receptor subunit beta	11727589_a_at	2.456		Plasma Membrane	other			53833	213208	501043
IL2RG	interleukin 2 receptor subunit gamma	--			Plasma Membrane	transmembrane receptor	unspecified application	BNZ132-1-40, aldesleukin, denileukin diftitox	3561	16186	140924
IL31RA	interleukin 31 receptor A	--			Plasma Membrane	transmembrane receptor			133396	218624	688622
IL7R	interleukin 7 receptor	--			Plasma Membrane	transmembrane receptor		recombinant human interleukin-7	3575	16197	294797
ILF2	interleukin enhancer binding factor 2	--			Nucleus	transcription regulator			3608	67781
ILF3	interleukin enhancer binding factor 3	11754908_a_at	-2.572	15	Nucleus	transcription regulator			3609	16201	84472
IMMP1L	inner mitochondrial membrane peptidase subunit 1	11729539_a_at	-2.47		Cytoplasm	other			196294	66541	691145
Importin alpha	--	--		12	Nucleus	group
Importin beta	--	--		24	Nucleus	group		MKC-1
indolo(3,2-b)carbazole	--	--			Other	chemical reagent
indomethacin	--	--			Other	chemical drug
INF2	inverted formin, FH2 and WH2 domain containing	11736440_at	2.611	18	Cytoplasm	other			64423	70435	362790
INHBA	inhibin beta A subunit	--			Extracellular Space	growth factor	diagnosis	activin type 2B receptor Fc fusion protein STM 343	3624	16323	29200
inositol	--	--			Other	chemical drug
INS	insulin	--			Extracellular Space	other	diagnosis,disease progression,efficacy,prognosis,safety,unspecified application		3630	16334	24506
INSIG2	insulin induced gene 2	11719141_a_at	2.177	16	Cytoplasm	other	diagnosis		51141	72999	288985
INSR	insulin receptor	--			Plasma Membrane	kinase	prognosis	BMS-754807, insulin detemir, INS, canakinumab/INS, insulin aspart/insulin detemir, ceritinib, insulin glargine/insulin lispro, KW-2450, subetta, INS/protamine zinc insulin, INS/pioglitazone, insulin aspart, insulin glulisine, insulin lispro, insulin glargine, protamine zinc insulin	3643	16337	24954
Insulin	--	--			Extracellular Space	group
Interferon alpha	--	--			Extracellular Space	group	unspecified application
INTS9	integrator complex subunit 9	11756173_a_at	-2.514		Nucleus	other			55756	210925
ionomycin	--	--			Other	chemical reagent
IP6K1	inositol hexakisphosphate kinase 1	11741385_a_at	-2.236		Cytoplasm	kinase			9807	27399	50560
IPO9	importin 9	11743073_at	-2.038		Nucleus	transporter			55705	226432	304817
IPPK	inositol-pentakisphosphate 2-kinase	--			Cytoplasm	kinase			64768	75678	306808
IQCE	IQ motif containing E	11720290_at	-2.782	24	Cytoplasm	other			23288	74239	304318
IRAK3	interleukin 1 receptor associated kinase 3	--			Cytoplasm	kinase			11213	73914	314870
IRAK4	interleukin 1 receptor associated kinase 4	11734067_a_at	-2.2		Cytoplasm	kinase		PF-06650833	51135	266632	300177
IRF5	interferon regulatory factor 5	--			Nucleus	transcription regulator			3663	27056	296953
IRF6	interferon regulatory factor 6	11734724_a_at	2		Nucleus	transcription regulator			3664	54139	364081
IRF7	interferon regulatory factor 7	11718916_a_at	2.337		Nucleus	transcription regulator			3665	54123	293624
IRF8	interferon regulatory factor 8	--			Nucleus	transcription regulator			3394	15900	292060
IRS1	insulin receptor substrate 1	11743628_at	-4.267		Cytoplasm	enzyme	efficacy		3667	16367	25467
ISG20	interferon stimulated exonuclease gene 20	11756806_a_at	2.537		Nucleus	enzyme			3669	57444	293052
isoproterenol	--	--			Other	chemical drug
isoquercitrin	--	--			Other	chemical drug
isotretinoin	--	--			Other	biologic drug
ITGA2	integrin subunit alpha 2	11743617_at	2.065		Plasma Membrane	transmembrane receptor			3673	16398	170921
ITGA6	integrin subunit alpha 6	--			Plasma Membrane	transmembrane receptor			3655	16403	114517
ITGB4	integrin subunit beta 4	11724978_a_at	2.181		Plasma Membrane	transmembrane receptor	diagnosis		3691	192897	25724
ITPA	inosine triphosphatase	11741697_a_at	-2.185		Cytoplasm	enzyme	safety		3704	16434	311422
ITPKA	inositol-trisphosphate 3-kinase A	11727347_at	2.627		Cytoplasm	kinase			3706	228550	81677
JADE1	jade family PHD finger 1	11725069_s_at	-2.516	11	Nucleus	transcription regulator			79960	269424	310352
JADE2	jade family PHD finger 2	11758683_s_at	-11.793	1	Nucleus	enzyme			23338	76901	303113
JAG2	jagged 2	--			Extracellular Space	growth factor			3714	16450	29147
JAGN1	jagunal homolog 1	11717443_s_at	-2.112		Cytoplasm	other			84522	67767	502872
JAK	--	--			Cytoplasm	group		janus kinase inhibitor, tofacitinib, ruxolitinib, 1-(3-C-ethynylribopentofuranosyl)cytosine, cerdulatinib, INCB047986, methotrexate/tofacitinib, peficitinib
JAK1	Janus kinase 1	11717687_a_at	2.492		Cytoplasm	kinase	efficacy	tofacitinib, ruxolitinib, momelotinib, baricitinib, filgotinib, INCB039110, INCB052793, methotrexate/tofacitinib, upadacitinib, baricitinib/methotrexate, JAK1 inhibitor	3716	16451	84598
JAK1/2	--	--			Cytoplasm	group
JAM	--	--		23	Plasma Membrane	group
JMY	junction mediating and regulatory protein, p53 cofactor	11747116_a_at	3.499	12	Nucleus	transcription regulator			133746	57748
Jnk	--	--			Cytoplasm	group		JNK inhibitor, CC 401
JUN	Jun proto-oncogene, AP-1 transcription factor subunit	--			Nucleus	transcription regulator	prognosis		3725	16476	24516
JUN/JUNB/JUND	--	--		21	Nucleus	group
JUNB	JunB proto-oncogene, AP-1 transcription factor subunit	--			Nucleus	transcription regulator	response to therapy		3726	16477	24517
JUND	JunD proto-oncogene, AP-1 transcription factor subunit	--			Nucleus	transcription regulator			3727	16478	24518
kainic acid	--	--			Other	chemical toxicant
KAT8	lysine acetyltransferase 8	11732338_a_at	-2.093	24	Nucleus	enzyme			84148	67773	310194
KAT14	lysine acetyltransferase 14	11719507_a_at	-3.213	13	Nucleus	enzyme			57325	228714	362224
KAT2A	lysine acetyltransferase 2A	--			Cytoplasm	enzyme			2648	14534	303539
KAT2B	lysine acetyltransferase 2B	--			Nucleus	transcription regulator			8850	18519	301164
KAT6A	lysine acetyltransferase 6A	11761134_at	2.095	14	Nucleus	enzyme			7994	244349	306571
KATNAL1	katanin catalytic subunit A1 like 1	11721622_a_at	2.22		Cytoplasm	enzyme			84056	231912	288449
KB-R7785	--	--			Other	chemical - protease inhibitor
KBTBD7	kelch repeat and BTB domain containing 7	11747233_a_at	-2.361		Cytoplasm	other			84078	211255
KCNE3	potassium voltage-gated channel subfamily E regulatory subunit 3	--			Plasma Membrane	ion channel			10008	57442	63883
KCNJ14	potassium voltage-gated channel subfamily J member 14	11740949_a_at	-2.748		Plasma Membrane	ion channel			3770	211480	276720
KCNQ1OT1	KCNQ1 opposite strand/antisense transcript 1 (non-protein coding)	11757232_at	-3.371		Other	other			10984	63830
KCTD15	potassium channel tetramerization domain containing 15	11758536_s_at	-3.176	8	Other	ion channel			79047	233107	499129
KCTD20	potassium channel tetramerization domain containing 20	11731580_x_at	-2.033		Cytoplasm	other			222658	66989	294307
KDM1B	lysine demethylase 1B	11719912_a_at	2.05	24	Nucleus	enzyme			221656
KDM7A	lysine demethylase 7A	11753717_a_at	2.566	11	Nucleus	enzyme			80853	338523	684297
KHDC1	KH domain containing 1	11728120_at	-3.241		Other	other			80759
KHDRBS1	KH RNA binding domain containing, signal transduction associated 1	--			Nucleus	transcription regulator		CWP232291	10657	20218	117268
KIAA0040	KIAA0040	11745808_a_at	-3.714		Other	other			9674	67647	100302372
KIAA0232	KIAA0232	11728704_s_at	-2.14	6	Extracellular Space	other			9778	320661	680039
KIAA0556	KIAA0556	11739716_at	-2.284		Extracellular Space	other			23247	233865	361646
KIAA0586	KIAA0586	11751916_a_at	-2.235	13	Cytoplasm	other			9786	76967	690035
KIAA0754	KIAA0754	11735403_at	2.099		Plasma Membrane	other			643314	442834
KIAA0930	KIAA0930	11757931_s_at	-2.355		Other	other			23313	223739	362974
KIAA1841	KIAA1841	11732797_x_at	-2.173	4	Other	other			84542	71675	305579
KIAA2013	KIAA2013	11719568_s_at	-2.182	11	Other	other			90231	77034	313699
KIF13A	kinesin family member 13A	11741537_a_at	2.28	12	Cytoplasm	transporter			63971	16553	308173
KIF21B	kinesin family member 21B	11722095_a_at	2.345	20	Cytoplasm	other			23046	16565	289397
KITLG	KIT ligand	--			Extracellular Space	growth factor	unspecified application		4254	17311	60427
KLF2	Kruppel like factor 2	11758208_s_at	2.726	22	Nucleus	transcription regulator			10365	16598	306330
KLF3	Kruppel like factor 3	11759749_at	13.546		Nucleus	transcription regulator			51274	16599	114845
KLF4	Kruppel like factor 4	11719634_a_at	2.701	8	Nucleus	transcription regulator			9314	16600	114505
KLF5	Kruppel like factor 5	--			Nucleus	transcription regulator			688	12224	84410
KLF6	Kruppel like factor 6	--			Nucleus	transcription regulator			1316	23849	58954
KLF7	Kruppel like factor 7	11715270_s_at	2.48		Nucleus	transcription regulator			8609	93691
KLF9	Kruppel like factor 9	11717326_at	2.257		Nucleus	transcription regulator			687	16601	117560
KLHDC4	kelch domain containing 4	11754348_s_at	-2.629	14	Other	other			54758	234825
KLHDC10	kelch domain containing 10	11733563_a_at	-2.345	14	Nucleus	other			23008	76788	312199
KLHL9	kelch like family member 9	11717631_s_at	-2.183	12	Cytoplasm	other			55958	242521	313348
KLHL24	kelch like family member 24	11729691_a_at	3.362		Plasma Membrane	other			54800	75785	303803
KLHL42	kelch like family member 42	11721053_s_at	-4.607	23	Nucleus	other			57542	232539	500367
KLKB1	kallikrein B1	--			Extracellular Space	peptidase		aprotinin, ecallantide	3818	16621	25048
KMT2A	lysine methyltransferase 2A	11759294_s_at	-2.714	24	Nucleus	transcription regulator			4297	214162	315606
KMT5B	lysine methyltransferase 5B	11739403_at	-5.372	24	Nucleus	enzyme			51111	225888	361688
KN 93	--	--			Other	chemical - kinase inhibitor
KPNA1	karyopherin subunit alpha 1	11734668_at	-2.064	11	Nucleus	transporter			3836	16646	288064
KRAS	KRAS proto-oncogene, GTPase	--			Cytoplasm	enzyme	diagnosis,efficacy,prognosis,response to therapy,unspecified application	AZD4785, chelerythrine	3845	16653	24525
KRCC1	lysine rich coiled-coil 1	11726003_a_at	-9.075		Extracellular Space	other			51315	57896	312437
KRT13	keratin 13	11747755_a_at	2.826		Cytoplasm	other			3860	16663	287699
KRT14	keratin 14	--			Cytoplasm	other	unspecified application		3861	16664	287701
KRT15	keratin 15	11728288_a_at	2.95		Cytoplasm	other			3866	16665	287700
KRT19	keratin 19	--			Cytoplasm	other	diagnosis,disease progression,prognosis,unspecified application		3880	16669	360626
KRT81	keratin 81	11727844_a_at	3.092		Cytoplasm	other			3887	64818	407761
KRT86	keratin 86	11729529_at	3.822		Cytoplasm	other			3892	16679	407760
KRTAP3-1	keratin associated protein 3-1	11738302_s_at	3.548		Cytoplasm	other			83896	69473	680071
Ku	--	--		23	Nucleus	complex
L-dopa	--	--			Other	chemical - endogenous mammalian
L-histidine	--	--			Other	chemical - endogenous mammalian
L-lysine	--	--			Other	chemical - endogenous mammalian	efficacy
L-methionine	--	--			Other	chemical - endogenous mammalian
L-serine	--	--			Other	chemical - endogenous mammalian
lactacystin	--	--			Other	chemical - protease inhibitor
LAMB2	laminin subunit beta 2	11744265_a_at	2.023	3	Extracellular Space	enzyme			3913	16779	25473
LAMB3	laminin subunit beta 3	11719487_a_at	3.127	25	Extracellular Space	transporter			3914	16780	305078
LAMC2	laminin subunit gamma 2	11737325_a_at	2.346	25	Extracellular Space	other	diagnosis		3918	16782	192362
Laminin (complex)	--	--			Extracellular Space	complex	diagnosis	ocriplasmin
Laminin (family)	--	--		25	Plasma Membrane	group
LAMP3	lysosomal associated membrane protein 3	11725429_at	2.036	2	Plasma Membrane	other			27074	239739	303801
lapatinib/pazopanib	--	--			Other	chemical drug
LARP1B	La ribonucleoprotein domain family member 1B	11731583_a_at	-2.505	14	Extracellular Space	other			55132
LAT2	linker for activation of T cells family member 2	11724237_a_at	5.812		Plasma Membrane	other			7462	56743	317676
LATS1	large tumor suppressor kinase 1	11745334_a_at	2.077	5	Nucleus	kinase			9113	16798	308265
LBHD1	LBH domain containing 1	11718063_a_at	-2.121	4	Other	other			79081	102308570	102552120
LCLAT1	lysocardiolipin acyltransferase 1	11750921_a_at	2.01		Cytoplasm	enzyme			253558	225010	362702
LCMT2	leucine carboxyl methyltransferase 2	11758091_s_at	-7.139		Cytoplasm	enzyme			9836	329504	296098
LCOR	ligand dependent nuclear receptor corepressor	11736870_at	2.405	3	Nucleus	transcription regulator			84458	212391
LDAH	lipid droplet associated hydrolase	11722046_at	-2.049	25	Cytoplasm	enzyme			60526	68832	313949
LDL	--	--			Plasma Membrane	complex	efficacy,unspecified application
LDL-cholesterol	--	--		25	Other	complex	efficacy,safety,unspecified application
LDLR	low density lipoprotein receptor	11748045_x_at	2.403		Plasma Membrane	transporter	disease progression,unspecified application		3949	16835	300438
lenalidomide	--	--			Other	chemical drug
let-7	microRNA let-7i	--			Cytoplasm	microRNA	unspecified application		406883|406889|407054|406887|406888|406885|406890|406891|406881|406882|406884|406886	723947|723965|387251|387248|387244|723966|387253|387245|387252|387249|387246|387247	100526596|100526574|100314213|100313990|100313991|100314184|100313993|104796557|100314018|100314224|100313972|100313989|100314277|100313992
let-7a-5p (and other miRNAs w/seed GAGGUAG)	--	--			Cytoplasm	mature microRNA	unspecified application
LETM1	leucine zipper and EF-hand containing transmembrane protein 1	11725208_at	-4.979		Cytoplasm	transporter			3954	56384	305457
leucine	--	--			Other	chemical - endogenous mammalian	unspecified application
leukotriene D4	--	--			Other	chemical - endogenous mammalian
LGALS7/LGALS7B	galectin 7	11725502_s_at	2.976	21	Extracellular Space	other	disease progression		3963|653499	16858	29518
LGR5	leucine rich repeat containing G protein-coupled receptor 5	11759120_a_at	-5.019		Plasma Membrane	transmembrane receptor	unspecified application	BNC101	8549	14160	299802
Lh	--	--			Plasma Membrane	complex
LIAS	lipoic acid synthetase	11730301_a_at	-2.24		Cytoplasm	enzyme			11019	79464	305348
LIF	LIF, interleukin 6 family cytokine	--			Extracellular Space	cytokine	unspecified application		3976	16878	60584
linoleic acid	--	--			Other	chemical - endogenous mammalian
linsidomine	--	--			Other	chemical drug
lipase	--	--		25	Other	group	diagnosis,efficacy,safety	ulinastatin
LIPG	lipase G, endothelial type	11751191_a_at	2.265	25	Extracellular Space	enzyme			9388	16891	291437
LIPH	lipase H	11727621_a_at	3	25	Extracellular Space	enzyme			200879	239759	681694
lipid	--	--			Other	chemical - endogenous mammalian
lipopolysaccharide	--	--			Other	chemical drug
lipoprotein lipase	--	--		25	Other	group
lisinopril	--	--			Other	biologic drug
LMBR1	limb development membrane protein 1	11724651_a_at	-2.129	2	Plasma Membrane	transmembrane receptor			64327	56873	362295
LMNA	lamin A/C	--			Nucleus	other			4000	16905	60374
LMNB2	lamin B2	11716171_s_at	-2.024	23	Nucleus	other			84823	16907	299625
LMO7	LIM domain 7	11746462_a_at	2.159		Cytoplasm	enzyme			4008	380928	361084
LNP1	leukemia NUP98 fusion partner 1	11724001_a_at	-2.158	13	Other	other			348801	100503609	100359918
LNX1	ligand of numb-protein X 1	11730250_a_at	3.729		Cytoplasm	enzyme			84708	16924	360926
lomustine	--	--			Other	chemical drug
lonafarnib	--	--			Other	chemical drug
LONP1	lon peptidase 1, mitochondrial	--			Cytoplasm	peptidase			9361	74142	170916
Lpa receptor	--	--		21	Plasma Membrane	group
LPAR6	lysophosphatidic acid receptor 6	11743071_a_at	-2.038		Plasma Membrane	G-protein coupled receptor			10161	67168	691774
LPCAT1	lysophosphatidylcholine acyltransferase 1	--			Cytoplasm	enzyme			79888	210992	361467
LPGAT1	lysophosphatidylglycerol acyltransferase 1	11723470_a_at	2.239		Cytoplasm	enzyme			9926	226856	679692
LRCH1	leucine rich repeats and calponin homology domain containing 1	11737443_a_at	2.933	5	Cytoplasm	other			23143	380916	502020
LRP11	LDL receptor related protein 11	11762646_at	2.201		Other	other			84918	237253	292462
LRRFIP1	LRR binding FLII interacting protein 1	11736532_a_at	2.306	16	Cytoplasm	transcription regulator			9208	16978
LSM6	LSM6 homolog, U6 small nuclear RNA and mRNA degradation associated	11721138_x_at	-2.049	8	Nucleus	other			11157	78651	498934
LSM14A	LSM14A, mRNA processing body assembly factor	11742772_a_at	-2.475	8	Cytoplasm	other			26065	67070	361554
LSS	lanosterol synthase	11717620_a_at	-2.239		Cytoplasm	enzyme		oxiconazole	4047	16987	81681
LTBP1	latent transforming growth factor beta binding protein 1	11728719_a_at	2.007		Extracellular Space	other			4052	268977	59107
LTBR	lymphotoxin beta receptor	--			Plasma Membrane	transmembrane receptor			4055	17000	297604
LTV1	LTV1 ribosome biogenesis factor	11751835_a_at	-2.858		Other	other			84946	353258	361452
luteolin	--	--			Other	chemical - endogenous non-mammalian
LY96	lymphocyte antigen 96	--			Plasma Membrane	transmembrane receptor			23643	17087	448830
LY294002	--	--			Other	chemical - kinase inhibitor
LY6K	lymphocyte antigen 6 family member K	11739798_a_at	3.115	16	Nucleus	other			54742
LYAR	Ly1 antibody reactive	11722840_s_at	-2.223	4	Plasma Membrane	other			55646	17089	289707
LYPD3	LY6/PLAUR domain containing 3	11731579_a_at	5.294		Plasma Membrane	other			27076	72434	60378
LYPD6B	LY6/PLAUR domain containing 6B	11744596_a_at	2.881	14	Other	other			130576	71897	362133
lysophosphatidic acid	--	--			Other	chemical - other
lysophosphatidylcholine	--	--			Other	chemical - other
MAFF	MAF bZIP transcription factor F	11726611_x_at	2.404	17	Nucleus	transcription regulator			23764	17133	366960
MAFK	MAF bZIP transcription factor K	--			Nucleus	transcription regulator			7975	17135	246760
MAGI1	membrane associated guanylate kinase, WW and PDZ domain containing 1	11759308_s_at	-2.049	5	Plasma Membrane	kinase			9223	14924	500261
MALP-2s	--	--			Other	chemical reagent
mannose	--	--			Other	chemical - endogenous mammalian
MAP1LC3	--	--		17	Cytoplasm	group
MAP1LC3B	microtubule associated protein 1 light chain 3 beta	11738983_x_at	3.15	17	Cytoplasm	other			81631	67443	64862
MAP2K1	mitogen-activated protein kinase kinase 1	--			Cytoplasm	kinase		selumetinib, pimasertib, ARRY-424704, trametinib, E 6201, refametinib, TAK 733, cobimetinib, AS703988, dabrafenib/trametinib, cobimetinib/vemurafenib, MKK1 inhibitor, dabrafenib/trametinib/vemurafenib, dabrafenib/panitumumab/trametinib, PD184352, trametinib/vemurafenib, trametinib/vorinostat	5604	26395	170851
MAP2K2	mitogen-activated protein kinase kinase 2	--			Cytoplasm	kinase		selumetinib, pimasertib, trametinib, TAK 733, cobimetinib, AS703988, dabrafenib/trametinib, cobimetinib/vemurafenib, dabrafenib/trametinib/vemurafenib, dabrafenib/panitumumab/trametinib, PD184352, trametinib/vemurafenib, trametinib/vorinostat	5605	26396	58960
MAP2K1/2	--	--			Cytoplasm	group
MAP3K7	mitogen-activated protein kinase kinase kinase 7	--			Cytoplasm	kinase			6885		313121
MAP3K9	mitogen-activated protein kinase kinase kinase 9	11736702_a_at	2.342		Cytoplasm	kinase			4293	338372	500690
MAP3K14	mitogen-activated protein kinase kinase kinase 14	--			Cytoplasm	kinase			9020	53859	360640
MAP3K20	mitogen-activated protein kinase kinase kinase 20	11760780_at	2.347		Cytoplasm	kinase			51776	65964	311743
MAP3K21	mitogen-activated protein kinase kinase kinase 21	11758045_s_at	-2.167		Other	kinase			84451	234878	307950
Mapk	--	--		7	Cytoplasm	group	diagnosis,disease progression,efficacy,prognosis,response to therapy	MAP kinase inhibitor
MAPK1	mitogen-activated protein kinase 1	--			Cytoplasm	kinase	efficacy	MAP kinase1 inhibitor, binimetinib, ulixertinib, LY-3007113, pexmetinib, LY3214996, LTT462, KO-947, ASN007	5594	26413	116590
MAPK7	mitogen-activated protein kinase 7	--			Cytoplasm	kinase			5598	23939	100912585|114509
MAPK8	mitogen-activated protein kinase 8	--			Cytoplasm	kinase		aplidine	5599	26419	116554
MAPK9	mitogen-activated protein kinase 9	--			Cytoplasm	kinase			5601	26420	50658
MAPK1IP1L	mitogen-activated protein kinase 1 interacting protein 1 like	11736006_at	-2.181	1	Nucleus	other			93487	218975	361028
MAPKAP1	mitogen-activated protein kinase associated protein 1	11748111_a_at	-2.93	5	Cytoplasm	other			79109	227743	296648
MARCH3	membrane associated ring-CH-type finger 3	11725738_at	5.153		Cytoplasm	other			115123	320253	364878
MARF1	meiosis regulator and mRNA stability factor 1	11748385_a_at	2.406		Cytoplasm	other			9665	223989
MARS2	methionyl-tRNA synthetase 2, mitochondrial	11729711_at	-3.135	12	Cytoplasm	enzyme			92935	212679	100911305|316403
MARVELD2	MARVEL domain containing 2	11734219_s_at	-2.013	3	Plasma Membrane	other			153562	218518	365657
maslinic acid	--	--			Other	chemical - endogenous non-mammalian
MAST3	microtubule associated serine/threonine kinase 3	11725813_at	-2.088	5	Other	kinase			23031	546071	688540
MAU2	MAU2 sister chromatid cohesion factor	11725462_at	-2.634	25	Nucleus	other			23383	74549	290668
MAVS	mitochondrial antiviral signaling protein	11727037_at	-2.574		Cytoplasm	other			57506	228607	311430
MAX	MYC associated factor X	--			Nucleus	transcription regulator			4149	17187	60661
MBD3	methyl-CpG binding domain protein 3	11744359_s_at	-2.425	11	Nucleus	enzyme			53615	17192	362834
MBLAC2	metallo-beta-lactamase domain containing 2	11755652_x_at	-2.992	6	Cytoplasm	other			153364	72852	365627
MBNL1	muscleblind like splicing regulator 1	--			Nucleus	other			4154	56758	282635
MBNL2	muscleblind like splicing regulator 2	11754521_a_at	3.248		Nucleus	other			10150	105559	680445
MBTPS1	membrane bound transcription factor peptidase, site 1	--			Cytoplasm	peptidase	unspecified application	sonepcizumab	8720	56453	89842
MCAT	malonyl-CoA-acyl carrier protein transacylase	11756655_a_at	-2.252	10	Cytoplasm	enzyme			27349	223722	315173
MCCC2	methylcrotonoyl-CoA carboxylase 2	11729236_at	-2.264	13	Cytoplasm	enzyme			64087	78038	361884
MCM7	minichromosome maintenance complex component 7	--			Nucleus	enzyme	diagnosis,disease progression		4176	17220	288532
MCM9	minichromosome maintenance 9 homologous recombination repair factor	11760239_at	-2.363	20	Nucleus	enzyme			254394	71567	499437
MCRS1	microspherule protein 1	11718162_a_at	-2.207	24	Nucleus	other			10445	51812	300222
MDH2	malate dehydrogenase 2	11763335_a_at	-2.069		Cytoplasm	enzyme			4191	17448	81829
MDM2	MDM2 proto-oncogene	11731568_x_at	-3.78	22	Nucleus	transcription regulator	disease progression,efficacy,unspecified application	serdemetan, CGM097, DS-3032b, MK-8242, HDM201, ALRN-6924, idasanutlin, RO6839921, MI-773, RO-5045337, AMG-232, APG-115	4193	17246	314856
MDM4	MDM4, p53 regulator	11721914_a_at	2.832	9	Nucleus	enzyme	unspecified application	ALRN-6924	4194	17248	304798
MDN1	midasin AAA ATPase 1	11736355_at	-2.011		Nucleus	other			23195	100019	362498
MECP2	methyl-CpG binding protein 2	11722682_at	-3.346	14	Nucleus	transcription regulator	unspecified application		4204	17257	29386
MED1	mediator complex subunit 1	--			Nucleus	transcription regulator			5469	19014	497991
MED6	mediator complex subunit 6	11760463_at	2.519		Nucleus	transcription regulator			10001	69792	299180
MEF2D	myocyte enhancer factor 2D	11749473_a_at	2.092		Nucleus	transcription regulator			4209	17261	81518
Mek	--	--			Cytoplasm	group	efficacy,safety	PD 0325901, selumetinib, CH5126766, WX-554, GDC-0623, MAP kinase kinase inhibitor, RO-4987655, BI 847325, SHR7390
MEOX2	mesenchyme homeobox 2	--			Nucleus	transcription regulator			4223	17286	29279
MESD	mesoderm development LRP chaperone	11739088_at	-2.951		Extracellular Space	other			23184	67943	308796
MET	MET proto-oncogene, receptor tyrosine kinase	11754144_a_at	5.096		Plasma Membrane	kinase	diagnosis,disease progression,efficacy,prognosis,response to therapy,unspecified application	crizotinib, tivantinib, cabozantinib, amuvatinib, AMG 208, PF-4217903, foretinib, golvatinib, SGX523, BMS 777607, MK2461, capmatinib, JNJ-38877605, onartuzumab, MGCD-265, cabozantinib/erlotinib, tepotinib, AMG 337, LY2875358, ABT-700, ARGX-111, SAR125844, volitinib, LY3164530, altiratinib, MGCD516, merestinib, EMD 1204831, MK8033, antibody-drug conjugate ABBV-399, JNJ-61186372, sym015, BPI-9016M,…	4233	17295	24553
Metalloprotease	--	--		8	Extracellular Space	group		hydroxamic acid-type metalloprotease inhibitor, metalloproteinase inhibitor
methapyrilene	--	--			Other	chemical drug
methyl methanesulfonate	--	--			Other	chemical toxicant
methylmercury	--	--			Other	chemical toxicant
methylprednisolone	--	--			Other	chemical drug
methylselenic acid	--	--			Other	chemical reagent
metribolone	--	--			Other	chemical reagent
METTL3	methyltransferase like 3	11746193_a_at	-2.196	21	Nucleus	enzyme			56339	56335	361035
METTL13	methyltransferase like 13	11718115_a_at	-2.031		Other	enzyme			51603	71449	289159
METTL18	methyltransferase like 18	11741074_s_at	-2.58	12	Other	other			92342	69962	304928
METTL25	methyltransferase like 25	11726112_at	-2.3	8	Extracellular Space	other			84190	216292	314798
METTL2B	methyltransferase like 2B	11762429_x_at	-2.553	18	Other	enzyme			55798
METTL7B	methyltransferase like 7B	11725213_at	-2.067		Other	enzyme			196410	71664	366792
mevalonic acid	--	--			Other	chemical - endogenous mammalian
MFAP3	microfibril associated protein 3	11731518_at	-2.82		Extracellular Space	other			4238	216760	287299
MFAP3L	microfibril associated protein 3 like	11726527_s_at	-2.162		Other	other			9848	71306	306424
MFGE8	milk fat globule-EGF factor 8 protein	11748084_a_at	3.287		Extracellular Space	other			4240	17304	25277
MFSD5	major facilitator superfamily domain containing 5	11720534_a_at	-2.021	3	Other	transporter			84975	106073	315329
MGAT2	mannosyl (alpha-1,6-)-glycoprotein beta-1,2-N-acetylglucosaminyltransferase	11736011_s_at	-2.42		Cytoplasm	enzyme			4247	217664	94273
MGEA5	meningioma expressed antigen 5 (hyaluronidase)	11759573_at	2.75	18	Cytoplasm	enzyme			10724	76055	154968
Mi2	--	--		11	Nucleus	group
mibolerone	--	--			Other	chemical drug
MICAL3	microtubule associated monooxygenase, calponin and LIM domain containing 3	11732844_a_at	3.569	18	Cytoplasm	enzyme			57553	194401	362427
MID1	midline 1	11721888_a_at	-2.496	17	Nucleus	other			4281	17318	54252
MIEF1	mitochondrial elongation factor 1	11757944_s_at	-2.018		Cytoplasm	other			54471	239555	315141
mifepristone	--	--			Other	chemical drug
mimosine	--	--			Other	chemical drug
MINDY2	MINDY lysine 48 deubiquitinase 2	11730885_a_at	2.898		Nucleus	transporter			54629	235461	363089
MIPEP	mitochondrial intermediate peptidase	11721859_at	-2.011	10	Cytoplasm	peptidase			4285	70478	81684
mir-1	microRNA 206	--			Cytoplasm	microRNA	unspecified application		406905|406904|406989	387202|100316783|723959|387136	104796289|100526624|100314077|100314052
mir-7	microRNA 7-1	--			Cytoplasm	microRNA			407045|407044|407043	723883|723884|723902	100314185|100314225|100314148
mir-10	microRNA 100	--			Other	microRNA	unspecified application		407055|406902|406903|406911|406892|406910|406912|407056	387236|387230|723893|723952|387235|387144|723892|387229	100314234|100314156|100314019|100526604|100313996|100314025|100314226|100314189|100314236
mir-17	microRNA 17	--			Cytoplasm	microRNA	prognosis,unspecified application		574033|406953|574032|407050|406899|406952|406982|406900	100124431|723925|387139|723905|723829|723885|387135|723923	100314222|100314154|100314235|100314101|100314227|100313998|100314201
mir-21	microRNA 21	--			Cytoplasm	microRNA	diagnosis,unspecified application		406991	387140	100314000
mir-27	microRNA 27a	--			Cytoplasm	microRNA	diagnosis,unspecified application		407018|407019	387220|387221	100314006|100314005
mir-29	microRNA 29a	--			Cytoplasm	microRNA	unspecified application		407024|407026|407025|407021	387222|387223|387224|723963	100314187|100314230|104796141|104797378|100314008|100314007
mir-32	microRNA 32	--			Cytoplasm	microRNA			407036	723837	100314013
mir-34	microRNA 34a	--			Cytoplasm	microRNA	diagnosis,unspecified application		407041|407040|407042	723932|723848|723849	100314015|100314188|100314014
mir-122	microRNA 122	--			Cytoplasm	microRNA			406906|100616357	387231	100314023|100526608
mir-130	microRNA 130a	--			Cytoplasm	microRNA	unspecified application		100126318|407027|406920|406919	723816|387149|791069|723834	100314238|100314104|100314217|100314028
mir-132	microRNA 132	--			Cytoplasm	microRNA			406921|406994	387150|387208	100314247|100314029
mir-146	microRNA 146a	--			Cytoplasm	microRNA	diagnosis,unspecified application		574447|406938	751550|387164	100314121|100314241
mir-148	microRNA 148a	--			Cytoplasm	microRNA	unspecified application		442892|406943|406940	387170|724064|387166	100313977|100314037|104795669
mir-194	microRNA 194-1	--			Cytoplasm	microRNA			406970|406969	723957|387189	100314047|100314046
mir-320	microRNA 320a	--			Cytoplasm	microRNA	unspecified application		407037|100302135|100302117|100313896|100302169|100302195|100313769|100422913	723838	100314065
mir-486	microRNA 486-1	--			Cytoplasm	microRNA	unspecified application		102465696|619554	100526510|723876	104796156
miR-1-3p (and other miRNAs w/seed GGAAUGU)	--	--			Cytoplasm	mature microRNA
miR-122-5p (miRNAs w/seed GGAGUGU)	--	--			Cytoplasm	mature microRNA
miR-124-3p (and other miRNAs w/seed AAGGCAC)	--	--			Cytoplasm	mature microRNA	unspecified application
miR-127-3p (miRNAs w/seed CGGAUCC)	--	--			Cytoplasm	mature microRNA
miR-132-3p (and other miRNAs w/seed AACAGUC)	--	--			Cytoplasm	mature microRNA
miR-140-5p (and other miRNAs w/seed AGUGGUU)	--	--			Cytoplasm	mature microRNA
miR-145-5p (and other miRNAs w/seed UCCAGUU)	--	--			Cytoplasm	mature microRNA
miR-150-5p (and other miRNAs w/seed CUCCCAA)	--	--			Cytoplasm	mature microRNA	unspecified application
miR-155-5p (miRNAs w/seed UAAUGCU)	--	--			Cytoplasm	mature microRNA	unspecified application
miR-16-5p (and other miRNAs w/seed AGCAGCA)	--	--			Cytoplasm	mature microRNA	unspecified application
miR-17-5p (and other miRNAs w/seed AAAGUGC)	--	--			Cytoplasm	mature microRNA
miR-183-5p (miRNAs w/seed AUGGCAC)	--	--			Cytoplasm	mature microRNA
miR-199a-3p (and other miRNAs w/seed CAGUAGU)	--	--			Cytoplasm	mature microRNA
miR-199a-5p (and other miRNAs w/seed CCAGUGU)	--	--			Cytoplasm	mature microRNA
miR-19b-3p (and other miRNAs w/seed GUGCAAA)	--	--			Cytoplasm	mature microRNA	unspecified application
miR-21-5p (and other miRNAs w/seed AGCUUAU)	--	--			Cytoplasm	mature microRNA	unspecified application
miR-217-5p (and other miRNAs w/seed ACUGCAU)	--	--			Cytoplasm	mature microRNA
miR-22-3p (miRNAs w/seed AGCUGCC)	--	--			Cytoplasm	mature microRNA
miR-221-3p (and other miRNAs w/seed GCUACAU)	--	--			Cytoplasm	mature microRNA	unspecified application
miR-23a-3p (and other miRNAs w/seed UCACAUU)	--	--			Cytoplasm	mature microRNA	unspecified application
miR-26a-5p (and other miRNAs w/seed UCAAGUA)	--	--			Cytoplasm	mature microRNA	unspecified application
miR-27a-3p (and other miRNAs w/seed UCACAGU)	--	--			Cytoplasm	mature microRNA
miR-291a-3p (and other miRNAs w/seed AAGUGCU)	--	--			Cytoplasm	mature microRNA
miR-29b-3p (and other miRNAs w/seed AGCACCA)	--	--			Cytoplasm	mature microRNA	unspecified application
miR-30a-3p (and other miRNAs w/seed UUUCAGU)	--	--			Cytoplasm	mature microRNA
miR-30c-5p (and other miRNAs w/seed GUAAACA)	--	--			Cytoplasm	mature microRNA	unspecified application
miR-483-3p (miRNAs w/seed CACUCCU)	--	--			Cytoplasm	mature microRNA
miR-486-5p (and other miRNAs w/seed CCUGUAC)	--	--			Cytoplasm	mature microRNA	unspecified application
miR-494-3p (miRNAs w/seed GAAACAU)	--	--			Cytoplasm	mature microRNA	unspecified application
miR-520g-3p (and other miRNAs w/seed CAAAGUG)	--	--			Cytoplasm	mature microRNA
miR-7a-5p (and other miRNAs w/seed GGAAGAC)	--	--			Cytoplasm	mature microRNA
MIR17HG	miR-17-92a-1 cluster host gene	--			Other	other	unspecified application		407975	75957
MKI67	marker of proliferation Ki-67	11721144_a_at	-5.415	8	Nucleus	other	diagnosis,disease progression,efficacy,prognosis,response to therapy,unspecified application		4288	17345	291234
MKKS	McKusick-Kaufman syndrome	11723408_a_at	-2.034	5	Cytoplasm	other			8195	59030	311456
MKL2	MKL1/myocardin like 2	11758638_s_at	-2.348		Nucleus	transcription regulator			57496	239719
MKNK1	MAP kinase interacting serine/threonine kinase 1	--			Cytoplasm	kinase		BAY1143269, eFT508	8569	17346	500526
MKNK2	MAP kinase interacting serine/threonine kinase 2	11739146_a_at	2.064	16	Cytoplasm	kinase		eFT508	2872	17347	299618
MKRN1	makorin ring finger protein 1	11754758_a_at	2.195	9	Cytoplasm	enzyme			23608	54484
MLKL	mixed lineage kinase domain like pseudokinase	11754630_a_at	-2.374	10	Cytoplasm	kinase			197259	74568	690743
MLXIP	MLX interacting protein	11758893_at	-2.219	9	Nucleus	transcription regulator			22877	208104	304479
MMAA	methylmalonic aciduria (cobalamin deficiency) cblA type	11735205_s_at	-2.032		Cytoplasm	enzyme			166785	109136	291939
MMAB	methylmalonic aciduria (cobalamin deficiency) cblB type	11720535_a_at	-2.765	16	Cytoplasm	enzyme			326625	77697	687861
MMACHC	methylmalonic aciduria (cobalamin deficiency) cblC type, with homocystinuria	11725013_at	-2.058	6	Cytoplasm	enzyme			25974	67096	313520
MMP1	matrix metallopeptidase 1	11755928_s_at	10.347		Extracellular Space	peptidase	diagnosis,efficacy,safety	rebimastat, marimastat	4312	83995	300339
MMP3	matrix metallopeptidase 3	--			Extracellular Space	peptidase	diagnosis,efficacy	marimastat	4314	17392	171045
MNT	MAX network transcriptional repressor	--			Nucleus	transcription regulator			4335	17428
MOCS3	molybdenum cofactor synthesis 3	11739791_at	-3.945	22	Cytoplasm	enzyme			27304	69372	311655
MON1B	MON1 homolog B, secretory trafficking associated	11758804_s_at	-2.933	17	Cytoplasm	other			22879	270096	307868
mono-(2-ethylhexyl)phthalate	--	--			Other	chemical toxicant
monorden	--	--			Other	chemical - endogenous non-mammalian
MOSPD1	motile sperm domain containing 1	11764251_s_at	2.539		Other	other			56180	70380	317312|686087
MPHOSPH8	M-phase phosphoprotein 8	11734843_x_at	-3.214	21	Nucleus	transcription regulator			54737	75339	290270
MRM1	mitochondrial rRNA methyltransferase 1	11725721_a_at	-2.603	10	Cytoplasm	enzyme			79922	217038	363661
MRM2	mitochondrial rRNA methyltransferase 2	11723717_a_at	-2.001		Nucleus	enzyme			29960	68017	304323
MRM3	mitochondrial rRNA methyltransferase 3	11720329_at	-2.002	10	Cytoplasm	enzyme			55178	67390	360569
MRPL12	mitochondrial ribosomal protein L12	11744148_at	-2.184	2	Cytoplasm	other			6182	56282	303746
MRPL24	mitochondrial ribosomal protein L24	11717643_a_at	-2.138		Cytoplasm	other			79590	67707	295224
MRPL57	mitochondrial ribosomal protein L57	11736213_at	-2.065	2	Cytoplasm	other			78988	67840	691814
MRPS12	mitochondrial ribosomal protein S12	11744284_a_at	-2.09	20	Cytoplasm	other			6183	24030	292758
MRPS17	mitochondrial ribosomal protein S17	11757672_s_at	-2.042		Cytoplasm	other			51373	66258	288621
MRRF	mitochondrial ribosome recycling factor	11747410_a_at	-2.314	16	Cytoplasm	other			92399	67871	311903
MRTO4	MRT4 homolog, ribosome maturation factor	11758165_s_at	-2.061		Cytoplasm	other			51154	434693|69902|668455	298586
MSLN	mesothelin	11719544_a_at	2.218	6	Extracellular Space	other	diagnosis,prognosis,unspecified application	amatuximab, SS1(dsfv)PE38, LMB-100	10232	56047	60333
MSTN	myostatin	--			Extracellular Space	growth factor	diagnosis	stamulumab	2660	17700	29152
MT2A	metallothionein 2A	11753900_x_at	2.169		Cytoplasm	other			4502
MTAP	methylthioadenosine phosphorylase	11748840_a_at	-2.193	1	Nucleus	enzyme	efficacy,prognosis,safety		4507	66902
MTCL1	microtubule crosslinking factor 1	11754450_s_at	-2.212	21	Cytoplasm	other			23255	68617	316764
MTDH	metadherin	11757718_a_at	-4.265	14	Cytoplasm	transcription regulator	prognosis		92140	67154	170910
MTG2	mitochondrial ribosome associated GTPase 2	11763964_s_at	-2.153	2	Cytoplasm	enzyme			26164	52856	296462
MTHFD2	methylenetetrahydrofolate dehydrogenase (NADP+ dependent) 2, methenyltetrahydrofolate cyclohydrolase	11745870_a_at	2.76	6	Cytoplasm	enzyme			10797	17768	680308
MTHFD1L	methylenetetrahydrofolate dehydrogenase (NADP+ dependent) 1 like	11756196_a_at	2.475		Cytoplasm	enzyme			25902	270685	361472
MTM1	myotubularin 1	--			Cytoplasm	phosphatase			4534	17772	288762
MTOR	mechanistic target of rapamycin kinase	--			Nucleus	kinase	efficacy	ridaforolimus, OSI-027, methotrexate/sirolimus/tacrolimus, dactolisib, AZD8055, vistusertib, PF-4691502, apitolisib, PKI-179, everolimus/exemestane, lenalidomide/temsirolimus, cc-223, gedatolisib, imatinib/sirolimus, DS-7423, P7170, cyclosporine A/sirolimus/tacrolimus, LY3023414, mTOR inhibitor, PWT33597, PQR309, ME-344, VS-5584, everolimus/prednisone, everolimus/sorafenib, everolimus/gefitinib, …	2475	56717	56718
MTORC2	--	--		5	Cytoplasm	complex		CC-115, sapanisertib, DCBCI0901, DS-3078a, ABTL0812, BI 860585
MTPAP	mitochondrial poly(A) polymerase	11731532_at	-3.245	21	Cytoplasm	enzyme			55149	67440	307050
MTR	5-methyltetrahydrofolate-homocysteine methyltransferase	11739413_at	-2.27	6	Cytoplasm	enzyme		hydroxocobalamin, mecobalamin, cyanocobalamin	4548	238505	81522
MTRF1	mitochondrial translation release factor 1	11732873_x_at	-2.158		Cytoplasm	translation regulator			9617	211253	686234
MTRF1L	mitochondrial translational release factor 1 like	11739183_a_at	-2.231		Cytoplasm	translation regulator			54516	108853	361473
MTURN	maturin, neural progenitor differentiation regulator homolog	11718602_a_at	2.237		Other	other			222166		297109
Muc1	mucin 1, transmembrane	--			Plasma Membrane	transmembrane receptor				17829	24571
MVP	major vault protein	--			Nucleus	other			9961	78388	64681
MXD1	MAX dimerization protein 1	11719249_at	3.47		Nucleus	transcription regulator			4084	17119	362391
MXI1	MAX interactor 1, dimerization protein	--			Nucleus	transcription regulator			4601	17859	25701
MYADM	myeloid associated differentiation marker	11751351_x_at	2.33		Nucleus	other			91663	50918	369016
MYB	MYB proto-oncogene, transcription factor	--			Nucleus	transcription regulator			4602	17863
MYBL2	MYB proto-oncogene like 2	--			Nucleus	transcription regulator			4605	17865	296344
MYC	MYC proto-oncogene, bHLH transcription factor	--			Nucleus	transcription regulator	diagnosis,efficacy,prognosis,response to therapy,unspecified application	MYC-targeting siRNA DCR-MYC, AVI-4126	4609	17869	24577
MYCN	MYCN proto-oncogene, bHLH transcription factor	--			Nucleus	transcription regulator	diagnosis,prognosis		4613	18109	298894
mycophenolic acid	--	--			Other	chemical drug
MYD88	myeloid differentiation primary response 88	--			Plasma Membrane	other	efficacy	IMO-8400	4615	17874	301059
MYEOV	myeloma overexpressed	11755024_a_at	2.696		Nucleus	other			26579
MYH4	myosin heavy chain 4	11738801_x_at	7.681	11	Cytoplasm	enzyme			4622	17884	360543
MYO10	myosin X	11759661_at	3.634		Cytoplasm	enzyme			4651	17909	310178
MYO5B	myosin VB	11726454_s_at	2.309	12	Cytoplasm	enzyme			4645	17919	25132
MYOC	myocilin	--			Cytoplasm	other			4653	17926	81523
MYOD1	myogenic differentiation 1	--			Nucleus	transcription regulator	prognosis		4654	17927	337868
myristic acid	--	--			Other	chemical - endogenous mammalian
MYZAP	myocardial zonula adherens protein	11723377_a_at	2.979	16	Plasma Membrane	other			100820829	102371	363091
N-(3-(aminomethyl)benzyl)acetamidine	--	--			Other	chemical reagent
N-acetyl-L-cysteine	--	--			Other	chemical drug
N-lauroyl-L-phenylalanine	--	--			Other	chemical reagent
Na+,K+ -ATPase	--	--		22	Plasma Membrane	complex		bufogenin
NAA10	N(alpha)-acetyltransferase 10, NatA catalytic subunit	--			Nucleus	enzyme			8260	56292	363518
NAA50	N(alpha)-acetyltransferase 50, NatE catalytic subunit	11721799_s_at	-2.662	3	Cytoplasm	enzyme			80218	72117	288108
NAGLU	N-acetyl-alpha-glucosaminidase	11717852_at	-2.015	25	Cytoplasm	enzyme	unspecified application		4669	27419	360630
napabucasin	--	--			Other	chemical drug
NAPEPLD	N-acyl phosphatidylethanolamine phospholipase D	11740685_s_at	-3.56		Cytoplasm	enzyme			222236	242864	296757
naringenin	--	--			Other	chemical - endogenous non-mammalian
NBEAL2	neurobeachin like 2	--			Cytoplasm	other			23218	235627	316014
NCEH1	neutral cholesterol ester hydrolase 1	11724836_at	2.497		Plasma Membrane	enzyme			57552	320024	294930
NCL	nucleolin	11745154_a_at	-2.171	8	Nucleus	other		AGRO 100	4691	17975	25135
NCOA5	nuclear receptor coactivator 5	11718004_a_at	-2.225	17	Nucleus	other			57727	228869	296372
NCOA6	nuclear receptor coactivator 6	11744361_a_at	-5.214		Nucleus	transcription regulator			23054		116464
NDRG1	N-myc downstream regulated 1	11754337_s_at	5.232		Nucleus	kinase			10397	17988	299923
NDST1	N-deacetylase and N-sulfotransferase 1	11759675_at	2.329		Cytoplasm	enzyme			3340	15531	29633
Nectin	--	--		23	Plasma Membrane	group
NECTIN1	nectin cell adhesion molecule 1	11738866_a_at	2.119	23	Plasma Membrane	other			5818	58235	192183
NEDD4	neural precursor cell expressed, developmentally down-regulated 4, E3 ubiquitin protein ligase	11735016_a_at	3.509	9	Cytoplasm	enzyme			4734
NEDD9	neural precursor cell expressed, developmentally down-regulated 9	11730320_a_at	3.127		Nucleus	other			4739	18003	291044
NEK4	NIMA related kinase 4	11750683_a_at	-2.513	8	Nucleus	kinase			6787	23955	306252
NELFB	negative elongation factor complex member B	--			Nucleus	other			25920	58202	311796
neocuproine	--	--			Other	chemical reagent
NEURL1B	neuralized E3 ubiquitin protein ligase 1B	11718464_s_at	-2.029		Other	enzyme			54492	240055	303019
NF1	neurofibromin 1	--			Cytoplasm	other			4763	18015	24592
NF2	neurofibromin 2	11719747_a_at	-2.897	8	Plasma Membrane	other			4771	18016	25744
NFAT (complex)	--	--			Cytoplasm	complex
Nfat (family)	--	--			Cytoplasm	group
NFATC2	nuclear factor of activated T cells 2	11763307_s_at	2.419		Nucleus	transcription regulator			4773	18019	311658
NFE2L2	nuclear factor, erythroid 2 like 2	--			Nucleus	transcription regulator	efficacy	RTA 408	4780	18024	83619
NFIX	nuclear factor I X	11727161_a_at	-2.189		Nucleus	transcription regulator			4784	18032	81524
NFKB1	nuclear factor kappa B subunit 1	--			Nucleus	transcription regulator		dexamethasone/thalidomide, bortezomib/dexamethasone/thalidomide, rituximab/thalidomide, bortezomib/thalidomide, prednisone/thalidomide, triflusal, thalidomide	4790	18033	81736
NFkB (complex)	--	--		10	Nucleus	complex	diagnosis,disease progression,efficacy,prognosis	NF-kappaB inhibitor, dexanabinol
NFKBIA	NFKB inhibitor alpha	--			Cytoplasm	transcription regulator			4792	18035	25493
NFKBIB	NFKB inhibitor beta	--			Nucleus	transcription regulator			4793	18036	81525
Ni2+	--	--			Other	chemical reagent
nickel subsulfide	--	--			Other	chemical toxicant
nicotine	--	--			Other	chemical drug
NID1	nidogen 1	11751905_a_at	-3.837	25	Extracellular Space	other			4811	18073	25494
NIP7	NIP7, nucleolar pre-rRNA processing protein	11727850_x_at	-2.036	8	Nucleus	other			51388	66164	192180
nitrendipine	--	--			Other	chemical drug
nitric oxide	--	--			Other	chemical - endogenous mammalian	diagnosis,efficacy
nitrofurantoin	--	--			Other	chemical drug
nitroprusside	--	--			Other	chemical drug
NKD1	naked cuticle homolog 1	11763963_at	-2.583	11	Other	other			85407	93960	364952
NKX2-3	NK2 homeobox 3	--			Nucleus	transcription regulator			159296	18089	309389
NKX3-1	NK3 homeobox 1	--			Nucleus	transcription regulator	unspecified application		4824	18095	305999
NLRP12	NLR family pyrin domain containing 12	--			Cytoplasm	other			91662	378425	292541
NMDA Receptor	--	--		18	Plasma Membrane	complex	efficacy	dextromethorphan/morphine, dextromethadone, dextromethorphan/quinidine, donepezil/memantine, memantine, dextromethorphan, chlorpheniramine/dextromethorphan/phenylephrine, dehydroisoandrosterone
NME1	NME/NM23 nucleoside diphosphate kinase 1	--			Cytoplasm	kinase	unspecified application		4830	18102	191575
NMT1	N-myristoyltransferase 1	11722197_at	-3.116	1	Cytoplasm	enzyme			4836	18107	259274
NOCT	nocturnin	11745129_x_at	2.994	20	Nucleus	transcription regulator			25819	12457	310395
NOL9	nucleolar protein 9	11732405_a_at	-2.039	6	Nucleus	kinase			79707	74035	313744
NOL4L	nucleolar protein 4 like	11718559_at	-2.37	4	Other	other			140688	329540
NOLC1	nucleolar and coiled-body phosphoprotein 1	11715697_a_at	-2.333	4	Nucleus	transcription regulator			9221		64896
NOP16	NOP16 nucleolar protein	11758780_a_at	-3.476		Nucleus	other			51491	28126	306768
NOP56	NOP56 ribonucleoprotein	11755342_x_at	-2.114	4	Nucleus	other			10528	67134	362214
NOP58	NOP58 ribonucleoprotein	11747090_a_at	-2.171	4	Nucleus	enzyme			51602	55989	60373
norepinephrine	--	--			Other	chemical - endogenous mammalian	diagnosis,efficacy
Notch	--	--			Plasma Membrane	group	unspecified application	notch inhibitor
NPC1	NPC intracellular cholesterol transporter 1	11743916_a_at	2.408		Cytoplasm	transporter			4864	18145	266732
NPFF	neuropeptide FF-amide peptide precursor	--			Extracellular Space	other			8620	54615	60337
NPM1	nucleophosmin 1	11730912_at	-2.593	8	Nucleus	transcription regulator	disease progression,unspecified application		4869	18148	25498
NR1D1	nuclear receptor subfamily 1 group D member 1	11723989_s_at	2.232	17	Nucleus	ligand-dependent nuclear receptor			9572	217166	252917
NR1D2	nuclear receptor subfamily 1 group D member 2	11751940_a_at	2.417	17	Nucleus	ligand-dependent nuclear receptor	unspecified application		9975	353187	259241
NR1I3	nuclear receptor subfamily 1 group I member 3	--			Nucleus	ligand-dependent nuclear receptor			9970	12355	65035
NR2C1	nuclear receptor subfamily 2 group C member 1	11763443_at	2.016	11	Nucleus	transcription regulator			7181	22025	252924
NR3C1	nuclear receptor subfamily 3 group C member 1	--			Nucleus	ligand-dependent nuclear receptor	efficacy	rimexolone, medrysone, clocortolone pivalate, diflorasone diacetate, fluorometholone, dexamethasone phosphate, cortisone acetate, halcinonide, flurandrenolide, desoximetasone, desonide, prednisolone, clobetasol propionate, fluocinolone acetonide, prednisone, hydrocortisone, triamcinolone, dexamethasone 21-acetate, 11beta hydrocortisone acetate, betamethasone, dexamethasone, budesonide, fluticason…	2908	14815	24413
NR4A1	nuclear receptor subfamily 4 group A member 1	11717994_a_at	2.037	19	Nucleus	ligand-dependent nuclear receptor	unspecified application		3164	15370	79240
NREP	neuronal regeneration related protein	11724481_a_at	-2.102	9	Cytoplasm	other			9315	27528	338475
NRG1	neuregulin 1	11727215_a_at	2.752		Plasma Membrane	growth factor	diagnosis,response to therapy		3084		112400
NSD1	nuclear receptor binding SET domain protein 1	11720446_a_at	-2.045	24	Nucleus	transcription regulator			64324	18193	306764
NSD2	nuclear receptor binding SET domain protein 2	11762563_at	2.076	24	Nucleus	enzyme			7468	107823	680537
NSRP1	nuclear speckle splicing regulatory protein 1	11724802_at	-2.262	6	Nucleus	other			84081	237859	303346
NTN4	netrin 4	11717803_a_at	3.697	23	Extracellular Space	other			59277	57764	299737
NUB1	negative regulator of ubiquitin like proteins 1	11762262_a_at	2.095	1	Nucleus	other			51667	53312	296731
NUDC	nuclear distribution C, dynein complex regulator	11716166_x_at	-2.321	20	Cytoplasm	other			10726	18221	29648
NUDT6	nudix hydrolase 6	11725590_a_at	-2.902	16	Extracellular Space	growth factor			11162	229228	207120
NUFIP1	NUFIP1, FMR1 interacting protein 1	11727079_at	-2.126		Nucleus	other			26747	27275	364430
NUP214	nucleoporin 214	11750555_a_at	-2.105		Nucleus	other			8021	227720	296634
NUPR1	nuclear protein 1, transcriptional regulator	11716937_a_at	2.252		Nucleus	transcription regulator			26471	56312	100912108
oblimersen	--	--			Other	biologic drug
octreotide	--	--			Other	biologic drug
okadaic acid	--	--			Other	chemical toxicant
olanzapine	--	--			Other	chemical drug
oleic acid	--	--			Other	chemical - endogenous mammalian
OLR1	oxidized low density lipoprotein receptor 1	11722017_x_at	2.441	25	Plasma Membrane	transmembrane receptor	unspecified application		4973	108078	140914
OMA1	OMA1 zinc metallopeptidase	11731585_a_at	-4.705		Cytoplasm	peptidase			115209	67013	298282
onapristone	--	--			Other	chemical drug
ONECUT1	one cut homeobox 1	--			Nucleus	transcription regulator			3175	15379	25231
OPRL1	opioid related nociceptin receptor 1	11744636_a_at	-2.046		Plasma Membrane	G-protein coupled receptor		ZP120, buprenorphine/naloxone, cebranopadol, buprenorphine	4987	18389	29256
ORC5	origin recognition complex subunit 5	11737709_x_at	-2.336	3	Nucleus	other			5001	26429	362304
OSBPL3	oxysterol binding protein like 3	11740885_a_at	2.002		Cytoplasm	transporter			26031	71720	362360
OSGEPL1	O-sialoglycoprotein endopeptidase like 1	11727591_s_at	-5.475		Cytoplasm	peptidase			64172	72085	314548
OSGIN1	oxidative stress induced growth inhibitor 1	11735676_a_at	2.224	13	Other	growth factor			29948	71839	171493
OSM	oncostatin M	--			Extracellular Space	cytokine	unspecified application		5008	18413	289747
OSMR	oncostatin M receptor	11759644_at	2.826		Plasma Membrane	transmembrane receptor	diagnosis,efficacy,unspecified application		9180	18414	310132
OTUD1	OTU deubiquitinase 1	11743412_at	2.108	10	Other	peptidase			220213	71198	498803
ouabain	--	--			Other	chemical drug
OVOL1	ovo like transcriptional repressor 1	11725477_at	3.928		Nucleus	transcription regulator			5017	18426	309164
OVOS2	ovostatin 2	11756504_s_at	-2.312		Extracellular Space	other			144203	232400	362442
oxazepam	--	--			Other	chemical drug
OXSR1	oxidative stress responsive 1	--			Nucleus	kinase			9943	108737	316064
oxymatrine	--	--			Other	chemical drug
P-TEFb	--	--		24	Other	complex		BAY1143572
P38 MAPK	--	--		20	Cytoplasm	group
p38 Sapk	--	--		16	Cytoplasm	group		p38 stress-activated kinase inhibitor
PA2G4	proliferation-associated 2G4	11723412_s_at	-2.71	9	Nucleus	transcription regulator			5036	18813	288778
PABPC1L	poly(A) binding protein cytoplasmic 1 like	11721609_a_at	2.677	8	Cytoplasm	other			80336	381404	296351
paclitaxel	--	--			Other	chemical drug
PADI1	peptidyl arginine deiminase 1	11729333_at	3.524		Cytoplasm	enzyme			29943	18599	54282
PAEP	progestagen associated endometrial protein	--			Cytoplasm	other	diagnosis		5047
PAF1	PAF1 homolog, Paf1/RNA polymerase II complex component	--			Nucleus	other			54623	54624	361531
PAK1	p21 (RAC1) activated kinase 1	--			Cytoplasm	kinase			5058	18479	29431
PAK1IP1	PAK1 interacting protein 1	11743551_at	-2.158	10	Nucleus	other			55003	68083	361232
palbociclib	--	--			Other	chemical drug
palmitic acid	--	--			Other	chemical - endogenous mammalian
PANK1	pantothenate kinase 1	11744995_s_at	-5.252		Cytoplasm	kinase			53354	75735	294088
PANX2	pannexin 2	11728043_at	2.188		Plasma Membrane	transporter			56666	406218	362979
PAQR5	progestin and adipoQ receptor family member 5	11740481_x_at	2.086		Other	other			54852	74090	315741
PAQR8	progestin and adipoQ receptor family member 8	11725473_a_at	-3.207		Plasma Membrane	other			85315	74229	316275
Par6	--	--		23	Other	group
PARD3	par-3 family cell polarity regulator	11758894_at	-2.878	23	Plasma Membrane	other			56288	93742	81918
PARP1	poly(ADP-ribose) polymerase 1	--			Nucleus	enzyme	diagnosis,efficacy,prognosis	poly ADP ribose polymerase 1 inhibitor, veliparib, rucaparib, olaparib, niraparib, E7449, ABT-767, CEP-9722, fluzoparib, SC10914, simmiparib, INO-1001	142	11545	25591
PARP9	poly(ADP-ribose) polymerase family member 9	11744434_a_at	-3.323		Nucleus	enzyme			83666	80285	303905
PARS2	prolyl-tRNA synthetase 2, mitochondrial	11722515_at	-2.057		Cytoplasm	enzyme			25973	230577	313429
PATJ	PATJ, crumbs cell polarity complex component	11733371_at	-3.013	11	Plasma Membrane	other			10207	12695	140581
PATZ1	POZ/BTB and AT hook containing zinc finger 1	11757987_s_at	-2.147	3	Nucleus	transcription regulator			23598	56218	305471
PAX3	paired box 3	--			Nucleus	transcription regulator			5077	18505	114502
PBX1	PBX homeobox 1	11719414_a_at	-4.269		Nucleus	transcription regulator			5087	18514	304947
PBX4	PBX homeobox 4	11726518_at	2.797		Nucleus	transcription regulator			80714	80720	361131
PC-SPES	--	--			Other	chemical drug
PCDH1	protocadherin 1	11719230_at	3.461	12	Plasma Membrane	other			5097	75599	307481
PCDH7	protocadherin 7	11724983_at	-5.437	3	Plasma Membrane	other			5099	54216	360942
PCDHGA8	protocadherin gamma subfamily A, 8	11716424_a_at	-2.988		Other	other			9708	93716	364843
PCF11	PCF11 cleavage and polyadenylation factor subunit	11722295_at	-4.728	13	Nucleus	other			51585	74737	361605
PCK2	phosphoenolpyruvate carboxykinase 2, mitochondrial	11728867_a_at	3.974		Cytoplasm	kinase			5106	74551	361042
PCNA	proliferating cell nuclear antigen	11761013_at	2.179	19	Nucleus	enzyme	efficacy,prognosis,response to therapy		5111	18538	25737
PCSK6	proprotein convertase subtilisin/kexin type 6	11742242_at	2.528		Extracellular Space	peptidase			5046	18553	25507
PD98059	--	--			Other	chemical - kinase inhibitor
PD184352	--	--			Other	chemical drug
PD 153035	--	--			Other	chemical drug
PD 0325901	--	--			Other	chemical drug
PDCD2	programmed cell death 2	11726461_a_at	-2.075		Nucleus	other			5134	18567	58934
PDCD4	programmed cell death 4	11743354_a_at	3.368	21	Nucleus	other	prognosis		27250	18569	64031
PDCD5	programmed cell death 5	11761055_s_at	2.05		Nucleus	other			9141	100042424|56330	100912106|292814
Pde4	--	--		19	Other	group		phosphodiesterase 4 inhibitor, apremilast, CC-1088, crisaborole, CC-11050, rolipram, lotamilast, roflumilast
PDE6D	phosphodiesterase 6D	11719200_a_at	-2.156		Cytoplasm	enzyme			5147	18582	363272
PDE8A	phosphodiesterase 8A	--			Cytoplasm	enzyme		dyphylline, nitroglycerin, anagrelide, milrinone, dipyridamole, ketotifen, tolbutamide, theophylline, pentoxifylline	5151	18584	308776
Pdgf (complex)	--	--			Extracellular Space	complex	diagnosis,disease progression,efficacy,prognosis,response to therapy
PDGF (family)	--	--		12	Other	group		SAR103168
PDGF BB	--	--			Extracellular Space	complex	efficacy,unspecified application
PDGF-AA	--	--			Extracellular Space	complex	efficacy
PDGF-DD	--	--			Extracellular Space	complex
PDGFA	platelet derived growth factor subunit A	11762059_at	2.393		Extracellular Space	growth factor			5154	18590	25266
PDGFB	platelet derived growth factor subunit B	--			Extracellular Space	growth factor	disease progression		5155	18591	24628
PDGFD	platelet derived growth factor D	--			Extracellular Space	growth factor			80310	71785	66018
PDGFRA	platelet derived growth factor receptor alpha	11760753_a_at	5.242		Plasma Membrane	kinase	efficacy,prognosis,safety,unspecified application	dasatinib, sunitinib, pazopanib, axitinib, lenvatinib, telatinib, amuvatinib, nintedanib, regorafenib, olaratumab, lapatinib/pazopanib, imatinib/sirolimus, crenolanib, DCC-2618, avapritinib, docetaxel/nintedanib, doxorubicin/olaratumab, everolimus/lenvatinib, imatinib, imatinib/sunitinib, imatinib/nilotinib, crizotinib/pazopanib, decitabine/imatinib, midostaurin, becaplermin	5156	18595	25267
Pdi	--	--		5	Cytoplasm	group
PDK1	pyruvate dehydrogenase kinase 1	11733981_a_at	2.018		Cytoplasm	kinase		dichloroacetic acid	5163	228026	116551
PDLIM5	PDZ and LIM domain 5	11743632_a_at	3.124	1	Cytoplasm	other	unspecified application		10611	56376	64353
PDPK1	3-phosphoinositide dependent protein kinase 1	--			Cytoplasm	kinase			5170	18607	81745
PDSS1	decaprenyl diphosphate synthase subunit 1	11720547_a_at	-3.52		Cytoplasm	enzyme			23590	56075	100364990
PEMT	phosphatidylethanolamine N-methyltransferase	--			Cytoplasm	enzyme	diagnosis		10400	18618	25511
penicillamine	--	--			Other	chemical drug
peptidase	--	--		10	Other	group
PER1	period circadian regulator 1	11717168_a_at	4.632	7	Nucleus	transcription regulator		avibactam	5187	18626	287422
PER2	period circadian regulator 2	11753100_a_at	2.034	7	Nucleus	transcription regulator			8864	18627	63840
PER3	period circadian regulator 3	11751159_a_at	2.75	7	Nucleus	other			8863	18628	78962
PERIOD	--	--		7	Cytoplasm	group
pevonedistat	--	--			Other	chemical drug
PEX1	peroxisomal biogenesis factor 1	11723547_a_at	-2.49	3	Cytoplasm	enzyme			5189	71382	500006
PEX6	peroxisomal biogenesis factor 6	11720549_a_at	-2.046	12	Cytoplasm	enzyme			5190	224824	117265
PEX5L	peroxisomal biogenesis factor 5 like	--			Cytoplasm	ion channel			51555	58869	286937
PFAS	phosphoribosylformylglycinamidine synthase	11726711_x_at	-2.511	21	Cytoplasm	enzyme			5198	237823	287420
PGBD4	piggyBac transposable element derived 4	11733574_at	-2.206		Other	other			161779
PGR	progesterone receptor	--			Nucleus	ligand-dependent nuclear receptor	diagnosis,efficacy,response to therapy,unspecified application	misoprostol, dienogest, ulipristal acetate, asoprisnil, ethynodiol diacetate, norethindrone acetate, ethinyl estradiol/ethynodiol diacetate, estradiol cypionate/medroxyprogesterone acetate, tosagestin, estradiol/norethindrone acetate, ZK 230211, etonogestrel, nestorone, telapristone acetate, ethinyl estradiol/etonogestrel, 17alpha-hydroxyprogesterone caproate, leuprolide acetate/norethindrone ace…	5241	18667	25154
PGS1	phosphatidylglycerophosphate synthase 1	11724792_a_at	-3.023		Cytoplasm	enzyme			9489	74451	303698
PHACTR2	phosphatase and actin regulator 2	11739711_a_at	-2.04	19	Other	other			9749	215789	308291
PHB	prohibitin	11720609_at	-2.679		Nucleus	transcription regulator	diagnosis	prohibitin-targeting peptide 1	5245	18673	25344
phenacetin	--	--			Other	chemical drug
phenylacetate	--	--			Other	chemical - endogenous mammalian
phenylbutazone	--	--			Other	chemical drug
phenylmethylsulfonyl fluoride	--	--			Other	chemical - protease inhibitor
PHF12	PHD finger protein 12	11761326_at	2.487	21	Nucleus	transcription regulator			57649	268448	303274
PHF20L1	PHD finger protein 20 like 1	11733293_at	2.502	11	Other	other			51105	239510	314964
PHLDA1	pleckstrin homology like domain family A member 1	11721307_at	4.025		Cytoplasm	other			22822	21664	29380
PHLDB2	pleckstrin homology like domain family B member 2	11737039_a_at	-2.323	5	Cytoplasm	other			90102	208177	685611
phorbol 12,13-dibutyrate	--	--			Other	chemical - endogenous non-mammalian
phorbol myristate acetate	--	--			Other	chemical drug
phosphate	--	--			Other	chemical - endogenous mammalian	efficacy,safety
phosphatidylinositol-4,5-bisphosphate 3-kinase	--	--		2	Other	group
PHTF2	putative homeodomain transcription factor 2	11737590_a_at	2.98		Cytoplasm	other			57157	68770	296762
phytohemagglutinin	--	--			Other	chemical drug
PI3K (complex)	--	--		6	Cytoplasm	complex		BGT226, voxtalisib, PF-4691502, GSK2126458, GSK1059615, CH 5132799, copanlisib, DS-7423
PI3K (family)	--	--			Other	group		ZSTK-474, buparlisib, apitolisib, gedatolisib, P7170, alpelisib, LY3023414, CLR457, ACP-319, ACP-196/ACP-319, WX-037, GDC-0084, DCBCI0901, VS-5584, PI 3-kinase inhibitor, GDC-0077
PIBF1	progesterone immunomodulatory binding factor 1	11719316_s_at	-2.093	15	Nucleus	other			10464	52023	306104
PIGA	phosphatidylinositol glycan anchor biosynthesis class A	11725271_a_at	2.579		Cytoplasm	enzyme			5277	18700	363464
PIGM	phosphatidylinositol glycan anchor biosynthesis class M	11729151_at	-3.05	10	Cytoplasm	enzyme			93183	67556	79112
PIGS	phosphatidylinositol glycan anchor biosynthesis class S	11727788_a_at	-2.435		Cytoplasm	enzyme			94005	276846	303277
PIK3IP1	phosphoinositide-3-kinase interacting protein 1	11757868_a_at	3.783		Cytoplasm	other			113791	216505	305472
PIK3R1	phosphoinositide-3-kinase regulatory subunit 1	11739539_a_at	-2.779		Cytoplasm	kinase			5295	18708	25513
PIK3R2	phosphoinositide-3-kinase regulatory subunit 2	--			Cytoplasm	kinase			5296	18709	29741
PIM1	Pim-1 proto-oncogene, serine/threonine kinase	11746350_a_at	2.633	22	Cytoplasm	kinase	disease progression,prognosis	SGI 1776, AZD-1208, LGH447, PIM/FLT3 kinase inhibitor SEL24	5292	18712	24649
pimagedine	--	--			Other	chemical drug
PIP4K2A	phosphatidylinositol-5-phosphate 4-kinase type 2 alpha	11739347_a_at	2.04	15	Cytoplasm	kinase			5305	18718	116723
pirinixic acid	--	--			Other	chemical toxicant
PITX2	paired like homeodomain 2	--			Nucleus	transcription regulator	diagnosis,prognosis		5308	18741	54284
PIWIL2	piwi like RNA-mediated gene silencing 2	11737806_a_at	2.091	22	Cytoplasm	enzyme			55124	57746	306011
Pka	--	--		11	Cytoplasm	complex		protein kinase A inhibitor
PKC alpha/beta	--	--		23	Cytoplasm	group
Pkc(s)	--	--			Cytoplasm	group	efficacy	protein kinase C agonist, protein kinase C inhibitor, LXS196, bryostatin 1, L-threo-safingol, alpha-tocopherol, midostaurin, chelerythrine, phorbol myristate acetate
PKD2	polycystin 2, transient receptor potential cation channel	11718654_s_at	-2.087		Plasma Membrane	ion channel			5311	18764	498328
Pki	--	--		23	Nucleus	group
PLA2G10	phospholipase A2 group X	--			Cytoplasm	enzyme		varespladib methyl, varespladib	8399	26565	29359
platelet activating factor	--	--			Other	chemical - endogenous mammalian
PLAU	plasminogen activator, urokinase	--			Extracellular Space	peptidase	disease progression,efficacy,prognosis		5328	18792	25619
PLAUR	plasminogen activator, urokinase receptor	11743062_a_at	2.539		Plasma Membrane	transmembrane receptor	diagnosis,disease progression		5329	18793	50692
PLC	--	--		12	Cytoplasm	group		phospholipase C activator
PLEKHA5	pleckstrin homology domain containing A5	11757854_s_at	-2.741	5	Cytoplasm	other			54477	109135	246237
PLEKHH2	pleckstrin homology, MyTH4 and FERM domain containing H2	11720452_at	2.184		Cytoplasm	other			130271	213556	313866
PLEKHM1	pleckstrin homology and RUN domain containing M1	11719624_a_at	-2.133	2	Cytoplasm	other			9842	353047	303584
plicamycin	--	--			Other	chemical drug
PLIN5	perilipin 5	--			Plasma Membrane	other			440503	66968	501283
Plk	--	--		13	Cytoplasm	group
PLK3	polo like kinase 3	11756358_a_at	2.888	13	Nucleus	kinase			1263	12795	58936
PLPP6	phospholipid phosphatase 6	11743337_at	-2.784		Plasma Membrane	phosphatase			403313	74411	619549
PLRG1	pleiotropic regulator 1	11759078_at	-2.095		Nucleus	other			5356	53317	60376
PLSCR1	phospholipid scramblase 1	11759765_at	2.995		Plasma Membrane	enzyme			5359	22038	117540
PMS1	PMS1 homolog 1, mismatch repair system component	11721699_a_at	-2.479		Nucleus	enzyme			5378	227099	494322
PNPLA2	patatin like phospholipase domain containing 2	--			Cytoplasm	enzyme			57104	66853	100911615|361676
PNPLA8	patatin like phospholipase domain containing 8	11754203_a_at	2.094		Cytoplasm	enzyme			50640	67452	314075
PNPT1	polyribonucleotide nucleotidyltransferase 1	11734726_x_at	-2.621	2	Cytoplasm	enzyme			87178	71701	360992
POLH	DNA polymerase eta	11729178_at	-2.077	20	Nucleus	enzyme			5429	80905	316235
POLR1B	RNA polymerase I subunit B	11741721_x_at	-2.147	4	Nucleus	enzyme			84172	20017	83582
POLR3K	RNA polymerase III subunit K	11756185_s_at	-2.425	12	Nucleus	transcription regulator			51728	67005	366277
poly rI:rC-RNA	--	--			Other	biologic drug
polyamines	--	--			Other	chemical - other	efficacy
POMT1	protein O-mannosyltransferase 1	11719913_s_at	-2.586		Cytoplasm	enzyme			10585	99011	84430
POP1	POP1 homolog, ribonuclease P/MRP subunit	11723138_at	-2.099		Nucleus	enzyme			10940	67724	315045
POR	cytochrome p450 oxidoreductase	--			Cytoplasm	enzyme		daunorubicin/tretinoin, cisplatin/doxorubicin/methotrexate, cisplatin/doxorubicin/ifosfamide/methotrexate, cisplatin/doxorubicin, carboplatin/doxorubicin, dacarbazine/doxorubicin, doxorubicin/ifosfamide, doxorubicin/streptozocin, dacarbazine/doxorubicin/ifosfamide, doxorubicin/tretinoin, nitazoxanide/peginterferon alfa-2a/ribavirin, nitazoxanide, doxorubicin, daunorubicin	5447	18984	29441
potassium chloride	--	--			Other	chemical drug
POU5F1	POU class 5 homeobox 1	--			Nucleus	transcription regulator	diagnosis,disease progression,unspecified application		5460	18999	294562
PP1 protein complex group	--	--		22	Cytoplasm	complex
PPARA	peroxisome proliferator activated receptor alpha	11724413_s_at	-2.747		Nucleus	ligand-dependent nuclear receptor	diagnosis	choline fenofibrate, aleglitazar, fenofibric acid/rosuvastatin, atorvastatin/choline fenofibrate, choline fenofibrate/simvastatin, ezetimibe/fenofibrate, fenofibrate/simvastatin, pemafibrate, NS-220, tesaglitazar, bezafibrate, clofibrate, fenofibrate, docosahexaenoic acid, gemfibrozil	5465	19013	25747
PPARG	peroxisome proliferator activated receptor gamma	--			Nucleus	ligand-dependent nuclear receptor	diagnosis,efficacy,unspecified application	icosapent, amlodipine/telmisartan, inolitazone, aleglitazar, aspirin/dipyridamole/telmisartan, clopidogrel/telmisartan, glimepiride/rosiglitazone, nicotinic acid/pioglitazone, alogliptin/pioglitazone, glimepiride/pioglitazone, GED-0507-34-levo, INS/pioglitazone, rosiglitazone, farglitazar, sulfasalazine, pioglitazone, telmisartan, tesaglitazar, troglitazone, hydrochlorothiazide/telmisartan, balsa…	5468	19016	25664
PPARGC1A	PPARG coactivator 1 alpha	--			Nucleus	transcription regulator	diagnosis,efficacy		10891	19017	83516
PPARGC1B	PPARG coactivator 1 beta	--			Nucleus	transcription regulator			133522	170826	291567
PPFIBP1	PPFIA binding protein 1	11729052_at	2.979	25	Plasma Membrane	other			8496	67533	312855
PPHLN1	periphilin 1	11728759_a_at	-2.226	21	Nucleus	other			51535	223828	366975
PPM1H	protein phosphatase, Mg2+/Mn2+ dependent 1H	11758134_s_at	-2.837	5	Nucleus	phosphatase			57460	319468	314897
PPP1R2	protein phosphatase 1 regulatory inhibitor subunit 2	11760251_at	2.35	11	Cytoplasm	phosphatase	unspecified application		5504	66849	192361
PPP1R7	protein phosphatase 1 regulatory subunit 7	11715933_a_at	-2.24		Nucleus	phosphatase			5510	66385	301618
PPP1R10	protein phosphatase 1 regulatory subunit 10	11718253_a_at	-5.883	9	Nucleus	other			5514	52040	65045
PPP1R18	protein phosphatase 1 regulatory subunit 18	11737852_s_at	2.07	18	Other	other			170954	76448	361790
PPP1R15A	protein phosphatase 1 regulatory subunit 15A	--			Cytoplasm	other			23645	17872
PPP1R15B	protein phosphatase 1 regulatory subunit 15B	11752351_a_at	2.182		Cytoplasm	phosphatase			84919	108954	304799
PPP1R1B	protein phosphatase 1 regulatory inhibitor subunit 1B	--			Cytoplasm	phosphatase			84152	19049	360616
PPP4R1L	protein phosphatase 4 regulatory subunit 1 like (pseudogene)	11745963_a_at	2.321		Other	other			55370
PPRC1	peroxisome proliferator-activated receptor gamma, coactivator-related 1	--			Nucleus	transcription regulator			23082	226169	294007
PRDM1	PR/SET domain 1	11726217_a_at	2.742		Nucleus	transcription regulator			639	12142	309871
prednisolone	--	--			Other	chemical drug
PRKAA1	protein kinase AMP-activated catalytic subunit alpha 1	--			Cytoplasm	kinase		phenformin	5562	105787	65248
PRKAB2	protein kinase AMP-activated non-catalytic subunit beta 2	11718957_at	2.306		Cytoplasm	kinase			5565	108097	64562
PRKACB	protein kinase cAMP-activated catalytic subunit beta	11716703_a_at	-2.239		Cytoplasm	kinase			5567	18749	293508
PRKCA	protein kinase C alpha	--			Cytoplasm	kinase		aprinocarsen, L-threo-safingol, ingenol mebutate	5578	18750	24680
PRKCD	protein kinase C delta	--			Cytoplasm	kinase		ingenol mebutate	5580	18753	170538
PRKCE	protein kinase C epsilon	--			Cytoplasm	kinase	disease progression	protein kinase C-epsilon activator, ingenol mebutate	5581	18754	29340
PRKD1	protein kinase D1	--			Cytoplasm	kinase			5587	18760	85421
PRKD2	protein kinase D2	--			Cytoplasm	kinase			25865	101540	292658
PRKDC	protein kinase, DNA-activated, catalytic polypeptide	--			Nucleus	kinase		P7170, CC-115, MSC2490484A	5591	19090	360748
PRKX	protein kinase, X-linked	11721056_x_at	-2.019		Cytoplasm	kinase			5613	19108	501563
PRL	prolactin	--			Extracellular Space	cytokine	diagnosis,efficacy,safety		5617	19109	24683
PRMT1	protein arginine methyltransferase 1	--			Nucleus	enzyme			3276	15469	60421
PRMT6	protein arginine methyltransferase 6	11725345_at	-3.805	15	Nucleus	enzyme			55170	99890	295384|100911617
PRMT7	protein arginine methyltransferase 7	--			Cytoplasm	enzyme			54496	214572	361402
PRNP	prion protein	11745482_s_at	2.187	22	Plasma Membrane	other			5621	19122	24686
Pro-inflammatory Cytokine	--	--			Other	group
proanthocyanidin derivative	--	--			Other	chemical - other
PROC	protein C, inactivator of coagulation factors Va and VIIIa	--			Extracellular Space	peptidase	diagnosis,efficacy		5624	19123	25268
Profilin	--	--		12	Cytoplasm	group
progesterone	--	--			Other	chemical - endogenous mammalian	efficacy
prostaglandin A1	--	--			Other	chemical - endogenous non-mammalian
prostaglandin A2	--	--			Other	chemical - endogenous non-mammalian
prostaglandin E2	--	--			Other	chemical - endogenous mammalian	diagnosis,efficacy
proteasome inhibitor PSI	--	--			Other	chemical - protease inhibitor
PRPF31	pre-mRNA processing factor 31	11719469_x_at	-2.012	7	Nucleus	other			26121	68988	292536
PRPH	peripherin	11722051_at	4.846		Plasma Membrane	other			5630	19132	24688
PRR14L	proline rich 14 like	11727637_at	-3.296	18	Other	enzyme			253143	215476	305466
PRRG4	proline rich and Gla domain 4	11736897_x_at	2.279	4	Plasma Membrane	other			79056	228413	499847
PRSS22	protease, serine 22	11756352_a_at	2.034		Extracellular Space	peptidase			64063	70835	302971
PSAT1	phosphoserine aminotransferase 1	11741479_a_at	5.305	16	Cytoplasm	enzyme			29968	107272	293820
PSEN1	presenilin 1	--			Plasma Membrane	peptidase	diagnosis,unspecified application	tarenflurbil	5663	19164	29192
PSG5	pregnancy specific beta-1-glycoprotein 5	11727592_x_at	2.237		Extracellular Space	other			5673
PSMB1	proteasome subunit beta 1	--			Cytoplasm	peptidase		carfilzomib, bortezomib/cladribine/rituximab, bortezomib/sorafenib, bortezomib/paclitaxel, bortezomib/dexamethasone, bortezomib/dexamethasone/doxorubicin, bortezomib/dexamethasone/lenalidomide, bortezomib/dexamethasone/thalidomide, carfilzomib/dexamethasone/lenalidomide, bortezomib/prednisone, bortezomib/doxorubicin, bortezomib/vorinostat, bortezomib/thalidomide, bortezomib/rituximab, bortezomib/…	5689	19170	94198
PSMC2	proteasome 26S subunit, ATPase 2	11758736_at	-2.185	12	Nucleus	peptidase			5701	19181	25581
PSMD12	proteasome 26S subunit, non-ATPase 12	11759291_s_at	-3.023		Cytoplasm	other			5718	66997	287772
PSME3	proteasome activator subunit 3	--			Cytoplasm	peptidase			10197	19192	287716
PSPH	phosphoserine phosphatase	11730796_x_at	2.08	16	Cytoplasm	phosphatase	diagnosis		5723	100678	304429
PTBP1	polypyrimidine tract binding protein 1	--			Nucleus	enzyme	unspecified application		5725	19205	29497
PTDSS1	phosphatidylserine synthase 1	11743066_s_at	-2.036		Cytoplasm	enzyme			9791	19210	314553
PTEN	phosphatase and tensin homolog	11719324_x_at	-3.548	13	Cytoplasm	phosphatase	diagnosis,disease progression,efficacy,prognosis,response to therapy,unspecified application		5728	19211	50557
PTGER4	prostaglandin E receptor 4	--			Plasma Membrane	G-protein coupled receptor	unspecified application	misoprostol, prostaglandin E2, prostaglandin E1, E7046, diclofenac/misoprostol, rivenprost	5734	19219	84023
PTGES3	prostaglandin E synthase 3	--			Cytoplasm	enzyme			10728	56351|100043508	362809
PTH	parathyroid hormone	--			Extracellular Space	other	efficacy,safety		5741	19226	24694
PTK6	protein tyrosine kinase 6	--			Cytoplasm	kinase	prognosis	vandetanib	5753	20459	366275
PTP4A2	protein tyrosine phosphatase type IVA, member 2	--			Cytoplasm	phosphatase			8073	19244	85237
PTPN1	protein tyrosine phosphatase, non-receptor type 1	--			Cytoplasm	phosphatase	prognosis	protein tyrosine phosphatase 1B inhibitor, trodusquemine	5770	19246	24697
PTPN14	protein tyrosine phosphatase, non-receptor type 14	11736565_at	4.57	5	Cytoplasm	phosphatase			5784	19250
PTPRE	protein tyrosine phosphatase, receptor type E	--			Plasma Membrane	phosphatase			5791	19267	114767
PTPRH	protein tyrosine phosphatase, receptor type H	11731207_a_at	5.287		Plasma Membrane	phosphatase			5794	545902	171125
PTPRJ	protein tyrosine phosphatase, receptor type J	11728972_a_at	3.328		Plasma Membrane	phosphatase			5795	19271	29645
PTPRR	protein tyrosine phosphatase, receptor type R	--			Plasma Membrane	phosphatase			5801	19279	94202
PUDP	pseudouridine 5'-phosphatase	11719628_a_at	-2.634		Cytoplasm	enzyme			8226	67365	291585
PURB	purine rich element binding protein B	11716924_s_at	-2.768	25	Nucleus	transcription regulator			5814	19291	498407
puromycin	--	--			Other	chemical - endogenous non-mammalian
PUS7	pseudouridylate synthase 7 (putative)	11730346_x_at	-3.196		Other	other			54517	78697	296751
PUS7L	pseudouridylate synthase 7 like	11727136_a_at	-2.218		Other	other			83448	78895	315264
PYGB	glycogen phosphorylase B	11715809_a_at	3.244		Cytoplasm	enzyme			5834	110078	25739
pyridoxamine	--	--			Other	chemical - endogenous mammalian
pyrrolidine dithiocarbamate	--	--			Other	chemical reagent
pyruvaldehyde	--	--			Other	chemical - endogenous mammalian
pyruvic acid	--	--			Other	chemical - endogenous mammalian	efficacy
QDPR	quinoid dihydropteridine reductase	11743545_a_at	-2.688		Cytoplasm	enzyme			5860	110391	64192
QSER1	glutamine and serine rich 1	11720904_s_at	-2.5	21	Other	other			79832	99003	311266
R5020	--	--			Other	chemical reagent
RAB18	RAB18, member RAS oncogene family	11759585_at	2.33	23	Cytoplasm	enzyme			22931	19330	307039
RAB43	RAB43, member RAS oncogene family	11722753_s_at	2.267		Cytoplasm	enzyme			339122	69834	500249
RABL2B	RAB, member of RAS oncogene family like 2B	11721944_x_at	-2.01		Cytoplasm	other			11158
Rac	--	--		5	Cytoplasm	group
RAD1	RAD1 checkpoint DNA exonuclease	11722868_a_at	-2.016		Nucleus	enzyme			5810	19355	294800
RAD51C	RAD51 paralog C	11724062_a_at	2.379		Nucleus	enzyme			5889	114714	497976
RAE1	ribonucleic acid export 1	--			Nucleus	other			8480	66679	362281
RAET1G	retinoic acid early transcript 1G	11745700_s_at	2.717		Plasma Membrane	other			353091
RAET1L	retinoic acid early transcript 1L	11738222_x_at	2.341		Other	other			154064
RAF1	Raf-1 proto-oncogene, serine/threonine kinase	--			Cytoplasm	kinase	efficacy	CHIR-265, c-raf antisense oligonucleotide liposome, ISIS 5132, vemurafenib, dabrafenib, regorafenib, bortezomib/sorafenib, dexamethasone/lenalidomide/sorafenib, bevacizumab/sorafenib, dabrafenib/trametinib, cytarabine/idarubicin/sorafenib, 5-azacytidine/sorafenib, decitabine/sorafenib, MLN2480, cobimetinib/vemurafenib, everolimus/sorafenib, dabrafenib/panitumumab, HM95573, dabrafenib/trametinib/v…	5894	110157	24703
Ral	--	--		21	Cytoplasm	group
RALA	RAS like proto-oncogene A	11717756_s_at	-2.19	21	Cytoplasm	enzyme			5898	56044	81757
RALGAPA1	Ral GTPase activating protein catalytic alpha subunit 1	11763475_at	2.164	21	Cytoplasm	other			253959	56784	56785
RALGPS1	Ral GEF with PH domain and SH3 binding motif 1	11755640_s_at	-2.629	21	Cytoplasm	other			9649	241308	100361774
raloxifene	--	--			Other	chemical drug
RAN	RAN, member RAS oncogene family	11758953_s_at	-2.082		Nucleus	enzyme			5901	19384	84509
RANBP3	RAN binding protein 3	11746343_a_at	-2.191	23	Nucleus	other			8498	71810	501281
RANBP6	RAN binding protein 6	11720369_at	-2.069	6	Cytoplasm	other			26953	240614	309326
RARA	retinoic acid receptor alpha	--			Nucleus	ligand-dependent nuclear receptor	diagnosis	etretinate, daunorubicin/tretinoin, idarubicin/tretinoin, doxorubicin/tretinoin, NRX-195183, adapalene, arsenic trioxide, isotretinoin, AGN 190299, tazarotene, acitretin, tretinoin, tamibarotene, alitretinoin	5914	19401	24705
RAS	--	--		21	Cytoplasm	group	diagnosis,efficacy,prognosis,response to therapy	diazepinomicin, ras inhibitor, donafenib
Ras homolog	--	--		25	Cytoplasm	group		Rho GTPase inhibitor
RASSF1	Ras association domain family member 1	--			Nucleus	other	diagnosis,efficacy		11186	56289	363140
Rb	--	--		9	Nucleus	group
RB1	RB transcriptional corepressor 1	--			Nucleus	transcription regulator	diagnosis,efficacy,prognosis,unspecified application		5925	19645	24708
RBBP6	RB binding protein 6, ubiquitin ligase	11737034_a_at	-2.738	13	Nucleus	enzyme	diagnosis		5930	19647	308968
RBCK1	RANBP2-type and C3HC4-type zinc finger containing 1	11735723_s_at	2.954	10	Cytoplasm	transcription regulator			10616	24105	60383
RBL1	RB transcriptional corepressor like 1	--			Nucleus	transcription regulator			5933	19650	680111
RBL2	RB transcriptional corepressor like 2	--			Nucleus	other			5934	19651	81758
RBM3	RNA binding motif protein 3	--			Cytoplasm	other			5935	100043257|19652	114488
RBM33	RNA binding motif protein 33	11758121_s_at	-2.023	19	Other	other			155435
RBM45	RNA binding motif protein 45	11754865_a_at	-2.549	11	Cytoplasm	other			129831	241490	266631
RBM15B	RNA binding motif protein 15B	11752256_a_at	-2.236	21	Nucleus	other			29890	109095	315988
RBM8A	RNA binding motif protein 8A	11760924_at	2.416	4	Nucleus	other			9939	60365	295284
RBMX	RNA binding motif protein, X-linked	11754431_s_at	-2.437	8	Nucleus	other			27316	19655	302855
RBP3	retinol binding protein 3	--			Extracellular Space	transporter			5949	19661	24711
RBPJ	recombination signal binding protein for immunoglobulin kappa J region	11764053_a_at	2.139		Nucleus	transcription regulator			3516	19664	679028
RDH14	retinol dehydrogenase 14	11727097_a_at	-2.006	15	Cytoplasm	enzyme			57665	105014	500629
REG4	regenerating family member 4	11744279_a_at	3.007		Extracellular Space	other			83998	67709	445583
REG1A	regenerating family member 1 alpha	11715386_at	-4.987		Extracellular Space	growth factor			5967	19692	24714
REL	REL proto-oncogene, NF-kB subunit	--			Nucleus	transcription regulator			5966	19696	305584
resveratrol	--	--			Other	chemical drug
retinaldehyde	--	--			Other	chemical - endogenous mammalian
RETN	resistin	--			Extracellular Space	other	diagnosis,efficacy		56729	57264	246250
RETNLB	resistin like beta	--			Extracellular Space	other			84666	57263	498074
RETREG1	reticulophagy regulator 1	11753179_s_at	3.812	17	Cytoplasm	other			54463	66270	619558
REXO4	REX4 homolog, 3'-5' exonuclease	11755034_a_at	-2.788	8	Nucleus	transcription regulator			57109	227656	311826
Rfc	--	--		20	Nucleus	complex
RFPL4A/RFPL4AL1	ret finger protein like 4A	11741830_s_at	2.616		Other	other			342931|729974
RGS2	regulator of G protein signaling 2	11715757_a_at	3.581		Nucleus	other			5997	19735	84583
RHBDF2	rhomboid 5 homolog 2	11739796_a_at	-2.651	2	Cytoplasm	other			79651	217344	303690
RHEBL1	RHEB like 1	11731613_a_at	2.24	10	Cytoplasm	enzyme			121268	69159	359959
RHO	rhodopsin	--			Plasma Membrane	G-protein coupled receptor			6010	212541	24717
RHOU	ras homolog family member U	11717416_a_at	3.839		Cytoplasm	enzyme			58480	69581
RHOV	ras homolog family member V	11732437_at	2.531		Plasma Membrane	enzyme			171177	228543	171581
Ribosomal 40s subunit	--	--		8	Cytoplasm	complex
rifampin	--	--			Other	chemical drug
RIMKLB	ribosomal modification protein rimK like family member B	11728014_at	2.754		Cytoplasm	enzyme			57494	108653	100362344|362428
RIOK2	RIO kinase 2	11723452_s_at	-2.436	2	Cytoplasm	kinase			55781	67045	308201
RIOK3	RIO kinase 3	11749176_a_at	2.909		Cytoplasm	kinase			8780	66878	361293
RIOX1	ribosomal oxygenase 1	11724956_a_at	-2.21	11	Nucleus	enzyme			79697	71952	314300
RIPK1	receptor interacting serine/threonine kinase 1	11737939_a_at	-2.358	10	Plasma Membrane	kinase		GSK2982772	8737	19766	306886
RIPK4	receptor interacting serine/threonine kinase 4	--			Nucleus	kinase			54101	72388	304053
risedronic acid	--	--			Other	chemical drug
RIT1	Ras like without CAAX 1	11725077_at	2.333		Plasma Membrane	enzyme			6016	19769	499652
ritonavir	--	--			Other	chemical drug
RMND5A	required for meiotic nuclear division 5 homolog A	11743344_a_at	2.322	7	Nucleus	other			64795	68477	312439
RNA polymerase I	--	--		4	Nucleus	complex		CX-5461
RNA polymerase II	--	--		19	Nucleus	complex
RNASE4	ribonuclease A family member 4	11741447_s_at	2.622		Extracellular Space	enzyme			6038	58809	56759
RNASEH2A	ribonuclease H2 subunit A	--			Nucleus	enzyme			10535	69724	364974
RNF39	ring finger protein 39	11731326_a_at	2.023	25	Cytoplasm	other			80352	386454	171387
RNF43	ring finger protein 43	11758834_at	-5.991		Plasma Membrane	enzyme			54894	207742	303412
RNF135	ring finger protein 135	11735429_x_at	-2.592	23	Cytoplasm	enzyme			84282	71956	303350
RNF145	ring finger protein 145	11745856_x_at	2.101		Other	other			153830	74315	287212
RNF170	ring finger protein 170	11758397_s_at	-2.238	15	Other	other			81790	77733	364654
RNF213	ring finger protein 213	11754352_a_at	-2.188	12	Cytoplasm	enzyme			57674	672511	303735
RNF216	ring finger protein 216	11723735_a_at	-2.137	10	Cytoplasm	enzyme			54476	108086	304294
RNF144B	ring finger protein 144B	11731082_at	2.537		Cytoplasm	enzyme			255488	218215	364681
RNPC3	RNA binding region (RNP1, RRM) containing 3	11728987_a_at	-2.108	8	Nucleus	other			55599	67225	691538
Rnr	--	--		4	Other	group
romidepsin	--	--			Other	biologic drug
ROR1	receptor tyrosine kinase like orphan receptor 1	11738115_at	4.29	5	Plasma Membrane	kinase		cirmtuzumab	4919	26563	362550
rotenone	--	--			Other	chemical toxicant
rottlerin	--	--			Other	chemical toxicant
RP 73401	--	--			Other	chemical toxicant
RPA	--	--		20	Nucleus	complex
RPGRIP1L	RPGRIP1 like	11733239_x_at	-2.925	1	Cytoplasm	other			23322	244585	307724
RPL22	ribosomal protein L22	--			Nucleus	other			6146	19934	81768
RPL23AP82	ribosomal protein L23a pseudogene 82	11763281_s_at	-3.362		Other	other			284942
RPRD2	regulation of nuclear pre-mRNA domain containing 2	11719593_at	-3.81	23	Nucleus	other			23248	75137
RPS5	ribosomal protein S5	--			Cytoplasm	other			6193	20103	25538
RPS11	ribosomal protein S11	--			Cytoplasm	other			6205	27207	81774
RPS12	ribosomal protein S12	--			Cytoplasm	other		neomycin	6206	20042	65139
RPS14	ribosomal protein S14	11725714_a_at	-2.736	8	Cytoplasm	translation regulator			6208	20044	29284
RPS15	ribosomal protein S15	--			Cytoplasm	other			6209	20054	29285
RPS18	ribosomal protein S18	--			Cytoplasm	other			6222	20084	100360679|294282
RPS4X	ribosomal protein S4, X-linked	11761933_at	-2.595	8	Cytoplasm	other	diagnosis		6191
RPS6KA3	ribosomal protein S6 kinase A3	11742811_at	-2.081		Cytoplasm	kinase			6197	110651	501560
RPTOR	regulatory associated protein of MTOR complex 1	11722497_a_at	-2.359	5	Cytoplasm	other			57521	74370	287871
RPUSD2	RNA pseudouridylate synthase domain containing 2	11723684_a_at	-2.622		Other	enzyme			27079	271842
RRAS	RAS related	11717161_at	2.122		Cytoplasm	enzyme			6237	20130	361568
RREB1	ras responsive element binding protein 1	11747107_x_at	2.013		Nucleus	transcription regulator			6239	68750	306873
RRM2	ribonucleotide reductase regulatory subunit M2	11758219_x_at	-2.21	20	Nucleus	enzyme		cytarabine/fludarabine phosphate, GTI2040, bortezomib/cladribine/rituximab, gemcitabine/paclitaxel, cladribine/cytarabine/daunorubicin, gemcitabine/oxaliplatin, gemcitabine/vinorelbine, docetaxel/gemcitabine, docetaxel/gemcitabine/vincristine, cladribine/cytarabine/filgrastim, capecitabine/gemcitabine, gemcitabine/oxaliplatin/paclitaxel, cytarabine/filgrastim/fludarabine phosphate, cladribine/cyt…	6241	20135	362720|100359539
RRP1	ribosomal RNA processing 1	11749256_a_at	-4.376	4	Nucleus	other			8568		309674
RRP15	ribosomal RNA processing 15 homolog	11733904_at	-2.527	4	Nucleus	other			51018	67223	360895
RRP1B	ribosomal RNA processing 1B	11721195_s_at	-2.463	8	Nucleus	transcription regulator			23076	72462	309673
RRP7A	ribosomal RNA processing 7 homolog A	11755702_x_at	-2.215	23	Cytoplasm	other			27341	74778	362967
RRS1	ribosome biogenesis regulator homolog	11719810_at	-2.372	4	Nucleus	other			23212	59014	297784
RSBN1	round spermatid basic protein 1	11724550_at	-2.553	13	Nucleus	other			54665	229675	310749
Rsk	--	--			Cytoplasm	group
RSL1D1	ribosomal L1 domain containing 1	11736010_at	-2.307	4	Nucleus	other			26156	66409
RSRP1	arginine and serine rich protein 1	11721441_x_at	2.194		Other	other			57035	27981	362626
RTKN	rhotekin	--			Cytoplasm	other			6242	20166	297383
RTKN2	rhotekin 2	11759693_at	2.114	14	Plasma Membrane	other			219790	170799	309729
RTN4IP1	reticulon 4 interacting protein 1	11728340_a_at	-2.722		Cytoplasm	enzyme			84816	170728	309912
RUBCNL	RUN and cysteine rich domain containing beclin 1 interacting protein like	11754859_x_at	2.076	6	Other	other			80183	271221	290403
RUFY1	RUN and FYVE domain containing 1	11720698_a_at	-2.004	6	Cytoplasm	transporter			80230	216724	360521
RUNX1	runt related transcription factor 1	11728761_a_at	-3.693	14	Nucleus	transcription regulator			861	12394	50662
RUVBL1	RuvB like AAA ATPase 1	11715834_x_at	-2.997	12	Nucleus	transcription regulator			8607	56505	65137
RUVBL2	RuvB like AAA ATPase 2	11730398_a_at	-2.06	8	Nucleus	transcription regulator			10856	20174	292907
RXRA	retinoid X receptor alpha	11742844_a_at	-2.749		Nucleus	ligand-dependent nuclear receptor		etretinate, daunorubicin/tretinoin, idarubicin/tretinoin, doxorubicin/tretinoin, bexarotene, acitretin, tretinoin, alitretinoin	6256	20181	25271
RYR2	ryanodine receptor 2	11763522_a_at	2.968		Plasma Membrane	ion channel			6262	20191	689560
S100A2	S100 calcium binding protein A2	11718779_at	2.182	8	Nucleus	other			6273
S100A8	S100 calcium binding protein A8	--			Cytoplasm	other	diagnosis,efficacy,unspecified application		6279	20201	116547
S100A9	S100 calcium binding protein A9	--			Cytoplasm	other	diagnosis,unspecified application		6280	20202	94195
S100P	S100 calcium binding protein P	11718347_a_at	3.798		Cytoplasm	other	diagnosis,unspecified application		6286
SACS	sacsin molecular chaperone	11724139_s_at	-3.353	22	Plasma Membrane	other			26278		305940
SAFB	scaffold attachment factor B	--			Nucleus	other			6294	224903	64196
salmeterol	--	--			Other	chemical drug
Salmonella enterica serotype abortus equi lipopolysaccharide	--	--			Other	chemical toxicant
salmonella minnesota R595 lipopolysaccharides	--	--			Other	chemical - endogenous non-mammalian
SAMD9	sterile alpha motif domain containing 9	11723854_at	-2.099		Cytoplasm	other			54809		500011
SAMD12	sterile alpha motif domain containing 12	11727336_at	-3.592		Other	other			401474	320679	362910
SAMSN1	SAM domain, SH3 domain and nuclear localization signals 1	--			Nucleus	other			64092	67742	170637
SAP30L	SAP30 like	11720377_s_at	-2.084		Nucleus	enzyme			79685	50724	360531
SARS	seryl-tRNA synthetase	11744142_a_at	2.072	16	Cytoplasm	enzyme			6301	20226	266975
SASH1	SAM and SH3 domain containing 1	--			Extracellular Space	other			23328	70097	365037
SAT1	spermidine/spermine N1-acetyltransferase 1	11763704_a_at	2.072	19	Cytoplasm	enzyme	diagnosis		6303	20229	302642
SATB1	SATB homeobox 1	--			Nucleus	transcription regulator			6304	20230	316164
SB203580	--	--			Other	chemical - kinase inhibitor
SBDS	SBDS, ribosome maturation factor	--			Nucleus	other			51119	66711	288615
SCAF4	SR-related CTD associated factor 4	11741725_a_at	-2.198		Nucleus	other			57466	224432	245924
SCAP	SREBF chaperone	--			Cytoplasm	other			22937	235623	301024
SCD	stearoyl-CoA desaturase	--			Cytoplasm	enzyme	diagnosis		6319	20249	246074
SCEL	sciellin	11738827_a_at	2.96		Cytoplasm	other			8796	64929	361086
SCLT1	sodium channel and clathrin linker 1	11734521_x_at	-3.008	1	Plasma Membrane	transporter			132320	67161	266809
SCLY	selenocysteine lyase	11742095_a_at	-4.979	10	Cytoplasm	enzyme			51540	50880	363285
SDC1	syndecan 1	--			Plasma Membrane	enzyme	efficacy,unspecified application	indatuximab ravtansine	6382	20969	25216
SDC4	syndecan 4	11749921_a_at	2.244	8	Plasma Membrane	other			6385	20971	24771
SDCBP2	syndecan binding protein 2	11718933_s_at	2.482	25	Cytoplasm	other			27111	228765	311532
SDR16C5	short chain dehydrogenase/reductase family 16C member 5	11754879_a_at	3.15	15	Cytoplasm	enzyme			195814	242285	297805
SEC63	SEC63 homolog, protein translocation regulator	11718862_at	-2.217		Cytoplasm	transporter			11231	140740	309858
SEC14L1	SEC14 like lipid binding 1	11717754_a_at	2.276	2	Cytoplasm	transporter			6397	74136	360668
SEC24A	SEC24 homolog A, COPII coat complex component	11759728_at	3.449	6	Cytoplasm	transporter	unspecified application		10802	77371	287275
SEL1L	SEL1L ERAD E3 ligase adaptor subunit	--			Cytoplasm	other			6400	20338	314352
selenomethylselenocysteine	--	--			Other	chemical - endogenous mammalian
SELENON	selenoprotein N	11717809_a_at	-2.909	24	Cytoplasm	other			57190	74777	362624
SELENOS	selenoprotein S	--			Cytoplasm	other			55829	109815	286900
SEMA5A	semaphorin 5A	11719521_at	-2.12		Plasma Membrane	transmembrane receptor			9037	20356	310207
semaxinib	--	--			Other	chemical drug
SENP6	SUMO1/sentrin specific peptidase 6	11719101_at	-2.144	10	Cytoplasm	peptidase			26054	215351	300860
SEPHS1	selenophosphate synthetase 1	11763313_at	-2.011	19	Other	enzyme			22929	109079	291314
SERAC1	serine active site containing 1	11761453_at	2.855	2	Extracellular Space	other			84947	321007	499015
SERP1	stress associated endoplasmic reticulum protein 1	11720308_x_at	2.099		Cytoplasm	other			27230	28146	80881
SERPINB2	serpin family B member 2	11716631_s_at	4.708	16	Extracellular Space	other			5055	18788	60325
SERPINB5	serpin family B member 5	11749983_a_at	3.371	25	Extracellular Space	other	disease progression,efficacy		5268	20724	116589
SETD4	SET domain containing 4	11737626_a_at	-2.248	15	Other	other			54093	224440	245975
SETMAR	SET domain and mariner transposase fusion gene	11755343_s_at	-2.365	23	Nucleus	enzyme			6419
SETX	senataxin	11742784_at	-2.15		Nucleus	enzyme			23064	269254	362096
SF3A1	splicing factor 3a subunit 1	11721073_a_at	-2.125	9	Nucleus	other			10291	67465	305479
SF3B3	splicing factor 3b subunit 3	11722175_a_at	-2.774	14	Nucleus	other	unspecified application		23450	101943	292019
SFPQ	splicing factor proline and glutamine rich	11720474_a_at	-6.968	8	Nucleus	other			6421	71514	252855
SH2B3	SH2B adaptor protein 3	11717409_at	2.265	3	Plasma Membrane	other			10019	16923
SH3PXD2B	SH3 and PX domains 2B	11723123_at	-2.88	6	Cytoplasm	other			285590	268396	303021
SH3RF2	SH3 domain containing ring finger 2	11763206_at	-3.277	9	Extracellular Space	other			153769	269016	307472
SH3TC2	SH3 domain and tetratricopeptide repeats 2	--			Cytoplasm	other			79628	225608	307393
SHARPIN	SHANK associated RH domain interactor	--			Plasma Membrane	other			81858	106025	81859
SHC1	SHC adaptor protein 1	--			Cytoplasm	other			6464	20416	85385
SHMT1	serine hydroxymethyltransferase 1	11733969_a_at	-2.529	9	Cytoplasm	enzyme		mimosine	6470	20425	287379
SHROOM3	shroom family member 3	11721712_at	-2.116	11	Cytoplasm	other			57619	27428	305230
SIGMAR1	sigma non-opioid intracellular receptor 1	11740062_a_at	-2.346		Plasma Membrane	transmembrane receptor		acetaminophen/pentazocine, dihydrocodeine, dextromethorphan/morphine, morphine/naltrexone, opipramol, dextromethorphan/quinidine, bupropion/naltrexone, naltrexone/oxycodone, bupropion/dextromethorphan, etorphine, SA 4503, hydromorphone, naltrexone, dextromethorphan, oxycodone, pentazocine, naloxone, SR 31747, brompheniramine/dextromethorphan/pseudoephedrine, chlorpheniramine/dextromethorphan/phen…	10280	18391	29336
SIK2	salt inducible kinase 2	11759062_s_at	-2.112	11	Cytoplasm	kinase			23235	235344
SIM2	single-minded family bHLH transcription factor 2	11740756_at	-2.145	17	Nucleus	transcription regulator			6493	20465	304071
SIMC1	SUMO interacting motifs containing 1	11758707_s_at	-2.396		Other	other			375484	319719	100361684
simvastatin	--	--			Other	chemical drug
SIN3A	SIN3 transcription regulator family member A	--			Nucleus	transcription regulator			25942	20466	363067
SIN3B	SIN3 transcription regulator family member B	--			Nucleus	transcription regulator			23309	20467
SIPA1L2	signal induced proliferation associated 1 like 2	11744184_a_at	4.629	1	Other	other			57568	244668	361442
sirolimus	--	--			Other	chemical drug
SIRT2	sirtuin 2	--			Nucleus	transcription regulator			22933	64383	361532
SIRT6	sirtuin 6	--			Nucleus	enzyme			51548	50721	299638
SLC12A2	solute carrier family 12 member 2	11724134_a_at	-2.074		Plasma Membrane	transporter		bumetanide, quinethazone	6558	20496	83629
SLC12A6	solute carrier family 12 member 6	11737894_a_at	3.483	6	Plasma Membrane	transporter			9990	107723	691209
SLC16A4	solute carrier family 16 member 4	11749023_a_at	3.402		Plasma Membrane	transporter			9122	229699	295356
SLC19A1	solute carrier family 19 member 1	11746270_a_at	-2.43	20	Plasma Membrane	transporter	efficacy		6573	20509	29723
SLC1A3	solute carrier family 1 member 3	11726252_a_at	-2.568		Plasma Membrane	transporter		riluzole	6507	20512	29483
SLC1A4	solute carrier family 1 member 4	11757680_a_at	3.063		Plasma Membrane	transporter		riluzole	6509	55963	305540
SLC23A2	solute carrier family 23 member 2	11730110_a_at	2.286		Plasma Membrane	transporter			9962	54338	50622
SLC25A17	solute carrier family 25 member 17	11758534_s_at	-2.062	6	Cytoplasm	transporter			10478	20524	300083
SLC25A36	solute carrier family 25 member 36	11717498_a_at	2.817	19	Cytoplasm	transporter			55186	192287	501039
SLC25A37	solute carrier family 25 member 37	11759560_s_at	-4.532		Cytoplasm	transporter			51312	67712	306000
SLC25A51	solute carrier family 25 member 51	11731128_x_at	2.482	19	Cytoplasm	other			92014	230125	305365|305350|313241|100909697|100910864
SLC2A3	solute carrier family 2 member 3	11734657_s_at	2.004		Plasma Membrane	transporter	efficacy		6515	20527	100909595|25551
SLC2A10	solute carrier family 2 member 10	11744517_a_at	-2.143	25	Plasma Membrane	transporter			81031	170441	366251
SLC2A14	solute carrier family 2 member 14	11736555_s_at	2.279		Nucleus	transporter			144195
SLC30A1	solute carrier family 30 member 1	11726006_at	5.231		Plasma Membrane	transporter			7779	22782	58976
SLC30A6	solute carrier family 30 member 6	11741188_a_at	-2.085		Cytoplasm	transporter			55676	210148	298786
SLC35B3	solute carrier family 35 member B3	11755882_a_at	-2.079		Cytoplasm	transporter			51000	108652	306866
SLC35C1	solute carrier family 35 member C1	11724277_a_at	-3.066		Cytoplasm	transporter	diagnosis		55343	228368	311204
SLC37A4	solute carrier family 37 member 4	--			Cytoplasm	transporter			2542	14385	29573
SLC38A2	solute carrier family 38 member 2	11747515_a_at	3.015	3	Plasma Membrane	transporter			54407	67760	29642
SLC38A6	solute carrier family 38 member 6	11744715_a_at	-2.664		Plasma Membrane	transporter	diagnosis		145389	625098	299139
SLC38A7	solute carrier family 38 member 7	11754583_a_at	-2.672		Plasma Membrane	transporter			55238	234595	291840
SLC39A10	solute carrier family 39 member 10	11720391_a_at	-2.21		Extracellular Space	transporter			57181	227059	363229
SLC3A1	solute carrier family 3 member 1	11745310_s_at	6.83	10	Plasma Membrane	transporter			6519	20532	29484
SLC3A2	solute carrier family 3 member 2	11733071_a_at	2.349		Plasma Membrane	transporter			6520	17254	50567
SLC43A1	solute carrier family 43 member 1	11744921_a_at	2.739	9	Plasma Membrane	transporter			8501	72401	311168
SLC48A1	solute carrier family 48 member 1	11719813_s_at	2.103		Cytoplasm	transporter			55652	67739	300191
SLC4A5	solute carrier family 4 member 5	11731262_at	2.229		Plasma Membrane	transporter			57835	232156	297386
SLC7A1	solute carrier family 7 member 1	11722414_at	4.144		Plasma Membrane	transporter			6541	11987	25648
SLC7A5	solute carrier family 7 member 5	11739060_s_at	2.863		Plasma Membrane	transporter	diagnosis		8140	20539	50719
SLC7A11	solute carrier family 7 member 11	11721875_at	3.396		Plasma Membrane	transporter		(4S)-4-(3-(18F)fluoropropyl)-L-glutamate, N-acetyl-L-cysteine	23657	26570	310392
SLC9A1	solute carrier family 9 member A1	--			Plasma Membrane	ion channel		amiloride, amiloride/hydrochlorothiazide	6548	20544	24782
SLC9A8	solute carrier family 9 member A8	11721783_a_at	-2.602	19	Cytoplasm	transporter			23315	77031	311651
SLMAP	sarcolemma associated protein	11761874_at	2.231		Plasma Membrane	other	unspecified application		7871	83997	290533
SLPI	secretory leukocyte peptidase inhibitor	11716033_at	3.093		Cytoplasm	other	diagnosis,prognosis		6590	20568
Smad	--	--		25	Nucleus	complex		mitoguazone
SMAD1	SMAD family member 1	--			Nucleus	transcription regulator			4086	17125	25671
SMAD3	SMAD family member 3	11718265_a_at	2.28		Nucleus	transcription regulator			4088	17127	25631
SMAD5	SMAD family member 5	--			Nucleus	transcription regulator			4090	17129	59328
SMAD6	SMAD family member 6	11730338_a_at	-2.343	15	Nucleus	transcription regulator	unspecified application		4091	17130	367100
SMAD1/5	--	--		16	Cytoplasm	group
Smad1/5/8	--	--		15	Cytoplasm	group
SMARCA4	SWI/SNF related, matrix associated, actin dependent regulator of chromatin, subfamily a, member 4	--			Nucleus	transcription regulator			6597	20586	171379
SMARCE1	SWI/SNF related, matrix associated, actin dependent regulator of chromatin, subfamily e, member 1	11718772_at	-2.055	14	Nucleus	transcription regulator			6605	57376	303518
SMCR8	Smith-Magenis syndrome chromosome region, candidate 8	11749124_a_at	-2.356		Nucleus	other			140775	237782	497918
SMG8	SMG8, nonsense mediated mRNA decay factor	11720182_at	-2.223	6	Cytoplasm	enzyme			55181	74133	287596
SMIM5	small integral membrane protein 5	11755705_a_at	2.103	2	Other	other			643008	66528
SMIM29	small integral membrane protein 29	11756475_a_at	2.758		Other	other			221491
SMOX	spermine oxidase	11741507_a_at	2.235	13	Cytoplasm	enzyme			54498	228608	308652
SNCA	synuclein alpha	--			Cytoplasm	enzyme	diagnosis,disease progression,prognosis		6622	20617	29219
SND1	staphylococcal nuclease and tudor domain containing 1	--			Nucleus	enzyme	unspecified application		27044	56463	64635
snRNP	--	--		8	Nucleus	complex
SNRPD1	small nuclear ribonucleoprotein D1 polypeptide	11724204_s_at	-2.584	8	Nucleus	other			6632	20641	291794
SNX5	sorting nexin 5	11763188_a_at	2.159		Cytoplasm	transporter			27131	69178
SOAT1	sterol O-acyltransferase 1	11724014_a_at	3.633	19	Cytoplasm	enzyme	unspecified application	pactimibe, ezetimibe/fluvastatin, atorvastatin/ezetimibe, ezetimibe/rosuvastatin, ezetimibe/fenofibrate, ezetimibe/simvastatin, ezetimibe, hesperetin	6646	20652	81782
SOCS1	suppressor of cytokine signaling 1	11737146_a_at	2.202		Cytoplasm	other	diagnosis,efficacy,safety		8651	12703	252971
SOCS2	suppressor of cytokine signaling 2	11751612_a_at	-2.027		Cytoplasm	other			8835	216233	84607
SOCS4	suppressor of cytokine signaling 4	11736895_s_at	-2.186		Cytoplasm	other			122809	67296	305828
sodium arsenite	--	--			Other	chemical drug
SON	SON DNA binding protein	11754451_a_at	-2.4	4	Nucleus	other			6651	20658	304092
sorafenib	--	--			Other	chemical drug
Sos	--	--			Cytoplasm	group
SOX4	SRY-box 4	--			Nucleus	transcription regulator	unspecified application		6659	20677	364712
SOX11	SRY-box 11	--			Nucleus	transcription regulator	unspecified application		6664	20666	84046
SP1	Sp1 transcription factor	--			Nucleus	transcription regulator			6667	20683	24790
SP3	Sp3 transcription factor	--			Nucleus	transcription regulator			6670	20687	367846
SP5	Sp5 transcription factor	11730036_at	-2.87	18	Nucleus	other			389058	64406	296510
SP100	SP100 nuclear antigen	11759663_x_at	-2.198		Nucleus	transcription regulator			6672
SP600125	--	--			Other	chemical - kinase inhibitor
SPINK1	serine peptidase inhibitor, Kazal type 1	11719222_at	2.007		Extracellular Space	other			6690	20730
spironolactone	--	--			Other	chemical drug
SPRR1A	small proline rich protein 1A	11730911_at	2.036		Plasma Membrane	other			6698	20753	499660
SPRR2D	small proline rich protein 2D	11729265_at	12.089	7	Cytoplasm	other			6703
SPRTN	SprT-like N-terminal domain	11729675_a_at	-2.023	4	Nucleus	other			83932	244666	292101
[truncated: 446 more rows]
