# Supplementary material for: Role and mechanism of NCAPD3 in promoting malignant behaviors in gastric cancer
Source: Front Pharmacol. 2024 Apr 22;15:1341039. doi: 10.3389/fphar.2024.1341039 (PMC11070777; doi:10.3389/fphar.2024.1341039)
Supplement: Supplementary file 12 [file DataSheet5.ZIP › data of IPA/regulatory effect/Regulator_Effects.xlsx]

## Sheet: Regulator_Effects
ID	Consistency Score	Node Total	Regulator Total	Regulators	Target Total	Target Molecules in Dataset	Disease & Function Total	Diseases & Functions	Known Regulator-Disease/Function Relationship	Counts of AntibodyList
1	9.806	34	5	CRNDE,EDN1,JUNB,MAP2K1/2,ZFP36	26	ABL2,ANXA1,CAV1,CHI3L1,CLU,EGFR,FOSL1,HBEGF,HSPA5,ITGA2,ITGB4,MMP1,NPM1,NR4A1,NRG1,PDGFA,PLAUR,SERP1,SOCS1,TFF1,THBS1,TIAM1,TLR4,TPM3,VCL,VEGFA	3	Invasion of cells,Invasion of tumor,Microtubule dynamics	47% (7/15)	3
2	8.66	23	10	Ap1,ESR2,HGF,IL6,NFkB (complex),P38 MAPK,PDGF BB,RARA,SMARCA4,Vegf	12	CEBPB,DDIT3,GCLC,LDLR,MMP1,NCOA5,NPC1,PLAUR,SMAD3,SOCS1,TLR4,TNFRSF1A	1	Fibrosis of liver	30% (3/10)	3
3	6.932	35	14	ERK,ERN1,GPER1,IL3,INS,PRKCD,PRKCE,PTPN1,RARA,SP1,TFAP2A,TGFA,TLR9,XBP1	20	BIRC3,CD44,CD55,CXCL1,CXCL2,CXCL3,DDIT3,EGFR,HSPA5,IGF1,LDLR,NCOA5,NR2C1,PLAUR,PRDM1,SLC7A11,SOAT1,SOCS1,TLR4,TNFAIP3	1	Inflammation of liver	29% (4/14)	5
4	6.325	18	7	AGT,CD40LG,Cg,F2,IL1B,PDGF BB,TNF	10	CARD6,CTH,EMP1,F3,GSK3B,KLF7,PIM1,PLAUR,RUNX1,VEGFA	1	Formation of artery	14% (1/7)	4
5	5.164	25	7	ALDH2,ATF4,IDO1,Insulin,NFkB (complex),PPARG,TP63	15	APC,CD44,DUSP10,EGFR,EIF4EBP1,PER2,PRNP,PTEN,SLC3A1,SLC3A2,SLC7A1,SLC7A11,SLC7A5,SOCS1,VEGFA	3	Liver metastasis,Quantity of digestive organ tumor,Uptake of L-amino acid	0% (0/21)	5
6	4.2	31	4	CRNDE,EDN1,JUNB,TFAP2A	25	ABL2,ANXA1,CAV1,CLU,EGFR,FOSL1,HBEGF,HSPA5,ITGA2,ITGB4,KLF4,MMP1,MT2A,NPM1,NR4A1,NRG1,PDGFA,PLAUR,SERP1,SOCS1,THBS1,TIAM1,TPM3,VCL,VEGFA	2	Invasion of cells,Microtubule dynamics	75% (6/8)	4
7	3.883	19	5	EDN1,EIF4E,Pkc(s),TGFA,TREM1	13	EGFR,F3,HBEGF,HSPA5,ITGA2,MMP1,PDGFRA,PLAUR,SERPINB5,SLPI,SOCS1,THBS1,TLR4	1	Invasion of tumor	40% (2/5)	3
8	2.191	35	4	CST5,let-7,MMP3,MYC	30	ADARB1,BOP1,CPSF6,CSTF3,DDX39A,DHX9,DKC1,EFTUD2,GRSF1,HNRNPD,LSM6,LYAR,MTPAP,NOLC1,NOP58,NPM1,PRPF31,RBM15B,RBM8A,RRP1B,SCAF4,SF3A1,SFPQ,SNRPD1,SRSF1,SRSF2,SRSF3,SYNCRIP,TARDBP,TSEN2	1	Processing of RNA	0% (0/4)	0
9	1.5	6	1	miR-199a-5p (and other miRNAs w/seed CCAGUGU)	4	ITGB4,KLF2,NECTIN1,NEDD9	1	Microtubule dynamics	0% (0/1)	0
10	1.414	15	6	IL1,IL6,PPARG,TGFB1,TP53,TP63	8	CD44,EGFR,EIF4EBP1,MEF2D,PDGFRA,PLAUR,PRNP,VEGFA	1	Liver metastasis	0% (0/6)	4
11	1.342	7	1	MNT	5	BCL6,DDIT3,FBXO32,GADD45B,NCL	1	Cell death of tumor cell lines	0% (0/1)	1
12	0.707	10	1	Ap1	8	BCL2L11,CD44,F2RL1,F3,MET,PRDM1,TLR4,VEGFA	1	Immune response of cells	0% (0/1)	6
13	0.183	39	7	IL1,MGEA5,PDGF-AA,PPARGC1B,STUB1,SYK,TANK	30	ATM,ATXN1,BCL2L11,BIRC3,CAV1,CCNG2,CD44,CDK6,CHI3L1,CXCL2,DHCR24,DST,EGFR,HMGB1,IGF1,JAK1,KLF2,KLHL24,MDM2,PCNA,PDGFRA,PIM1,RXRA,SOCS1,SOCS2,TLR4,TNFAIP3,TSC22D1,TUBA4A,VEGFA	2	B cell cancer,Liver metastasis	7% (1/14)	13
14	0	9	1	RARA	6	CD44,CEBPB,NCOA5,NR2C1,SLC7A11,SMAD3	2	Fibrosis of liver,Inflammation of liver	50% (1/2)	3
15	-2.91	19	1	INSR	17	CASP6,CDC6,DHCR7,GRB10,HBEGF,HSPD1,IGF1,IRS1,KLF9,MDM2,NDRG1,PDCD4,PIM1,RRM2,SAT1,THRA,TNFRSF1A	1	Cell death of tumor cell lines	100% (1/1)	5
16	-3.3	20	1	OSM	18	ANXA1,CCNG2,CHI3L1,CXCL1,CXCL2,DHCR24,EIF4EBP1,HLA-B,LRRFIP1,OSMR,PCNA,PDCD4,PRDM1,PTEN,RUNX1,SOCS1,TCN1,VEGFA	1	B-cell neoplasm	0% (0/1)	5
17	-4.082	8	1	ARNT2	6	ANG,EGFR,LAMB3,NFATC2,SMAD3,VEGFA	1	Invasion of cells	0% (0/1)	3
18	-4.082	8	1	NR1I3	6	EIF4EBP1,GADD45B,MDM2,NEDD9,SAT1,TNFRSF1A	1	Apoptosis of tumor cell lines	0% (0/1)	2
19	-4.743	12	1	TGM2	10	BCL6,BIRC3,CA2,CDK6,CFLAR,FERMT1,HLA-B,IFIT2,PIM1,RNF213	1	B-cell neoplasm	0% (0/1)	2
20	-4.919	7	1	PGR	5	BCL6,BIRC3,CD44,EGFR,NPC1	1	Inflammation of liver	0% (0/1)	1
21	-5.367	7	1	IL5	5	BCL6,CD55,HSPA5,PRDM1,SOCS1	1	Inflammation of liver	100% (1/1)	0
22	-5.814	7	1	MYCN	5	CAV1,CLU,EGFR,ITGA2,MDM2	1	Invasion of tumor	0% (0/1)	2
23	-7	6	1	SOX11	4	CASP6,CAV1,PDGFA,TIAM1	1	Microtubule dynamics	0% (0/1)	1
24	-7.506	5	1	PAF1	3	BIRC3,DDX58,PLAUR	1	Inflammation of liver	0% (0/1)	1
25	-12.075	7	1	DDIT3	5	BCL2L11,CASP4,CFLAR,HSPA5,HSPD1	1	Apoptosis of tumor cell lines	100% (1/1)	1
26	-14.142	10	1	BMP6	8	CD44,ETV5,FOSL1,HBEGF,KLF4,PCSK6,VCL,VEGFA	1	Invasion of cells	100% (1/1)	3
27	-16.166	5	1	EIF2AK4	3	ASNS,DDIT3,PCK2	1	Apoptosis of tumor cell lines	100% (1/1)	1
28	-16.743	5	1	48s	3	DDIT3,HSPA5,VEGFA	1	Apoptosis of tumor cell lines	0% (0/1)	2
29	-16.743	5	1	GNE	3	ASNS,DDIT3,TRIB3	1	Cell death of tumor cell lines	100% (1/1)	2
30	-23.678	8	1	TRIB3	6	ASNS,CTH,DDIT3,DDIT4,JAK1,PCK2	1	Apoptosis of tumor cell lines	0% (0/1)	2
31	-27.512	12	1	UCP1	10	ACACA,ASNS,CCDC6,CTH,DDIT3,EIF4EBP1,FBXO32,NUPR1,PCK2,SMOX	1	Apoptosis of tumor cell lines	0% (0/1)	3
32	-32	18	1	NUPR1	16	ABL2,CEBPB,DIDO1,ETV6,HBEGF,IFIT2,KLF4,MAGI1,MKL2,NDRG1,PDK1,PIK3R1,PTPRJ,SIGMAR1,TMPO,VANGL1	1	Invasion of cells	0% (0/1)	3

## Sheet: Detail
ID	Consistency Score	Node Total	Regulator Total	Regulators	Target Total	Target Molecules in Dataset	Entrez Gene Name	Location	Type(s)	Corrected_p-value	P value	Regulation	FCAbsolute	Fold_Change	Log_FC	Disease & Function Total	Diseases & Functions	Known Regulator-Disease/Function Relationship
1	9.806	34	5	CRNDE,EDN1,JUNB,MAP2K1/2,ZFP36	26	ABL2	ABL proto-oncogene 2, non-receptor tyrosine kinase	Cytoplasm	kinase	1.83776e-09	1.96782e-10	up	2.32228	2.32228	1.21554	3	Invasion of cells,Invasion of tumor,Microtubule dynamics	47% (7/15)
1	9.806	34	5	CRNDE,EDN1,JUNB,MAP2K1/2,ZFP36	26	ANXA1	annexin A1	Plasma Membrane	enzyme	3.97415e-14	6.3426e-16	up	2.30186	2.30186	1.2028	3	Invasion of cells,Invasion of tumor,Microtubule dynamics	47% (7/15)
1	9.806	34	5	CRNDE,EDN1,JUNB,MAP2K1/2,ZFP36	26	CAV1	caveolin 1	Plasma Membrane	transmembrane receptor	6.25536e-13	1.74947e-14	up	2.58512	2.58512	1.37023	3	Invasion of cells,Invasion of tumor,Microtubule dynamics	47% (7/15)
1	9.806	34	5	CRNDE,EDN1,JUNB,MAP2K1/2,ZFP36	26	CHI3L1	chitinase 3 like 1	Extracellular Space	enzyme	1.44676e-15	8.74162e-18	up	4.91831	4.91831	2.29816	3	Invasion of cells,Invasion of tumor,Microtubule dynamics	47% (7/15)
1	9.806	34	5	CRNDE,EDN1,JUNB,MAP2K1/2,ZFP36	26	CLU	clusterin	Cytoplasm	other	1.37993e-14	1.70626e-16	up	2.6103	2.6103	1.38422	3	Invasion of cells,Invasion of tumor,Microtubule dynamics	47% (7/15)
1	9.806	34	5	CRNDE,EDN1,JUNB,MAP2K1/2,ZFP36	26	EGFR	epidermal growth factor receptor	Plasma Membrane	kinase	1.73701e-14	2.25851e-16	up	3.93396	3.93396	1.97598	3	Invasion of cells,Invasion of tumor,Microtubule dynamics	47% (7/15)
1	9.806	34	5	CRNDE,EDN1,JUNB,MAP2K1/2,ZFP36	26	FOSL1	FOS like 1, AP-1 transcription factor subunit	Nucleus	transcription regulator	7.76065e-16	3.69988e-18	up	3.76419	3.76419	1.91234	3	Invasion of cells,Invasion of tumor,Microtubule dynamics	47% (7/15)
1	9.806	34	5	CRNDE,EDN1,JUNB,MAP2K1/2,ZFP36	26	HBEGF	heparin binding EGF like growth factor	Extracellular Space	growth factor	1.69253e-12	5.83824e-14	up	3.42471	3.42471	1.77598	3	Invasion of cells,Invasion of tumor,Microtubule dynamics	47% (7/15)
1	9.806	34	5	CRNDE,EDN1,JUNB,MAP2K1/2,ZFP36	26	HSPA5	heat shock protein family A (Hsp70) member 5	Cytoplasm	enzyme	4.67754e-19	1.90803e-22	up	2.52689	2.52689	1.33736	3	Invasion of cells,Invasion of tumor,Microtubule dynamics	47% (7/15)
1	9.806	34	5	CRNDE,EDN1,JUNB,MAP2K1/2,ZFP36	26	ITGA2	integrin subunit alpha 2	Plasma Membrane	transmembrane receptor	2.9923e-14	4.44399e-16	up	2.06518	2.06518	1.04627	3	Invasion of cells,Invasion of tumor,Microtubule dynamics	47% (7/15)
1	9.806	34	5	CRNDE,EDN1,JUNB,MAP2K1/2,ZFP36	26	ITGB4	integrin subunit beta 4	Plasma Membrane	transmembrane receptor	6.38114e-13	1.7879e-14	up	2.18062	2.18062	1.12474	3	Invasion of cells,Invasion of tumor,Microtubule dynamics	47% (7/15)
1	9.806	34	5	CRNDE,EDN1,JUNB,MAP2K1/2,ZFP36	26	MMP1	matrix metallopeptidase 1	Extracellular Space	peptidase	1.56417e-16	4.62584e-19	up	10.3475	10.3475	3.37121	3	Invasion of cells,Invasion of tumor,Microtubule dynamics	47% (7/15)
1	9.806	34	5	CRNDE,EDN1,JUNB,MAP2K1/2,ZFP36	26	NPM1	nucleophosmin 1	Nucleus	transcription regulator	2.0349e-17	3.16461e-20	down	2.59292	-2.59292	-1.37458	3	Invasion of cells,Invasion of tumor,Microtubule dynamics	47% (7/15)
1	9.806	34	5	CRNDE,EDN1,JUNB,MAP2K1/2,ZFP36	26	NR4A1	nuclear receptor subfamily 4 group A member 1	Nucleus	ligand-dependent nuclear receptor	2.23547e-11	1.24642e-12	up	2.03722	2.03722	1.0266	3	Invasion of cells,Invasion of tumor,Microtubule dynamics	47% (7/15)
1	9.806	34	5	CRNDE,EDN1,JUNB,MAP2K1/2,ZFP36	26	NRG1	neuregulin 1	Plasma Membrane	growth factor	8.34107e-10	8.01911e-11	up	2.75179	2.75179	1.46037	3	Invasion of cells,Invasion of tumor,Microtubule dynamics	47% (7/15)
1	9.806	34	5	CRNDE,EDN1,JUNB,MAP2K1/2,ZFP36	26	PDGFA	platelet derived growth factor subunit A	Extracellular Space	growth factor	2.7149e-10	2.23022e-11	up	2.39252	2.39252	1.25853	3	Invasion of cells,Invasion of tumor,Microtubule dynamics	47% (7/15)
1	9.806	34	5	CRNDE,EDN1,JUNB,MAP2K1/2,ZFP36	26	PLAUR	plasminogen activator, urokinase receptor	Plasma Membrane	transmembrane receptor	6.46293e-16	2.94938e-18	up	2.53937	2.53937	1.34447	3	Invasion of cells,Invasion of tumor,Microtubule dynamics	47% (7/15)
1	9.806	34	5	CRNDE,EDN1,JUNB,MAP2K1/2,ZFP36	26	SERP1	stress associated endoplasmic reticulum protein 1	Cytoplasm	other	3.20529e-14	4.82666e-16	up	2.09917	2.09917	1.06982	3	Invasion of cells,Invasion of tumor,Microtubule dynamics	47% (7/15)
1	9.806	34	5	CRNDE,EDN1,JUNB,MAP2K1/2,ZFP36	26	SOCS1	suppressor of cytokine signaling 1	Cytoplasm	other	9.36232e-08	1.61759e-08	up	2.2018	2.2018	1.13868	3	Invasion of cells,Invasion of tumor,Microtubule dynamics	47% (7/15)
1	9.806	34	5	CRNDE,EDN1,JUNB,MAP2K1/2,ZFP36	26	TFF1	trefoil factor 1	Extracellular Space	other	3.51623e-12	1.41011e-13	up	3.40682	3.40682	1.76843	3	Invasion of cells,Invasion of tumor,Microtubule dynamics	47% (7/15)
1	9.806	34	5	CRNDE,EDN1,JUNB,MAP2K1/2,ZFP36	26	THBS1	thrombospondin 1	Extracellular Space	other	1.80615e-13	3.99611e-15	up	3.21272	3.21272	1.68379	3	Invasion of cells,Invasion of tumor,Microtubule dynamics	47% (7/15)
1	9.806	34	5	CRNDE,EDN1,JUNB,MAP2K1/2,ZFP36	26	TIAM1	T cell lymphoma invasion and metastasis 1	Cytoplasm	other	2.42274e-14	3.44659e-16	up	2.83899	2.83899	1.50538	3	Invasion of cells,Invasion of tumor,Microtubule dynamics	47% (7/15)
1	9.806	34	5	CRNDE,EDN1,JUNB,MAP2K1/2,ZFP36	26	TLR4	toll like receptor 4	Plasma Membrane	transmembrane receptor	2.19232e-11	1.21454e-12	down	2.3272	-2.3272	-1.21859	3	Invasion of cells,Invasion of tumor,Microtubule dynamics	47% (7/15)
1	9.806	34	5	CRNDE,EDN1,JUNB,MAP2K1/2,ZFP36	26	TPM3	tropomyosin 3	Cytoplasm	other	6.85597e-10	6.4148e-11	down	3.32841	-3.32841	-1.73483	3	Invasion of cells,Invasion of tumor,Microtubule dynamics	47% (7/15)
1	9.806	34	5	CRNDE,EDN1,JUNB,MAP2K1/2,ZFP36	26	VCL	vinculin	Plasma Membrane	enzyme	4.43841e-09	5.31604e-10	up	2.57644	2.57644	1.36538	3	Invasion of cells,Invasion of tumor,Microtubule dynamics	47% (7/15)
1	9.806	34	5	CRNDE,EDN1,JUNB,MAP2K1/2,ZFP36	26	VEGFA	vascular endothelial growth factor A	Extracellular Space	growth factor	3.6356e-15	3.02164e-17	up	4.69774	4.69774	2.23197	3	Invasion of cells,Invasion of tumor,Microtubule dynamics	47% (7/15)
2	8.66	23	10	Ap1,ESR2,HGF,IL6,NFkB (complex),P38 MAPK,PDGF BB,RARA,SMARCA4,Vegf	12	CEBPB	CCAAT/enhancer binding protein beta	Nucleus	transcription regulator	1.80281e-14	2.37623e-16	up	2.03533	2.03533	1.02526	1	Fibrosis of liver	30% (3/10)
2	8.66	23	10	Ap1,ESR2,HGF,IL6,NFkB (complex),P38 MAPK,PDGF BB,RARA,SMARCA4,Vegf	12	DDIT3	DNA damage inducible transcript 3	Nucleus	transcription regulator	8.24086e-16	4.05488e-18	up	5.50112	5.50112	2.45973	1	Fibrosis of liver	30% (3/10)
2	8.66	23	10	Ap1,ESR2,HGF,IL6,NFkB (complex),P38 MAPK,PDGF BB,RARA,SMARCA4,Vegf	12	GCLC	glutamate-cysteine ligase catalytic subunit	Cytoplasm	enzyme	1.86635e-12	6.59689e-14	up	2.62326	2.62326	1.39136	1	Fibrosis of liver	30% (3/10)
2	8.66	23	10	Ap1,ESR2,HGF,IL6,NFkB (complex),P38 MAPK,PDGF BB,RARA,SMARCA4,Vegf	12	LDLR	low density lipoprotein receptor	Plasma Membrane	transporter	3.93774e-15	3.32295e-17	up	2.40281	2.40281	1.26472	1	Fibrosis of liver	30% (3/10)
2	8.66	23	10	Ap1,ESR2,HGF,IL6,NFkB (complex),P38 MAPK,PDGF BB,RARA,SMARCA4,Vegf	12	MMP1	matrix metallopeptidase 1	Extracellular Space	peptidase	1.56417e-16	4.62584e-19	up	10.3475	10.3475	3.37121	1	Fibrosis of liver	30% (3/10)
2	8.66	23	10	Ap1,ESR2,HGF,IL6,NFkB (complex),P38 MAPK,PDGF BB,RARA,SMARCA4,Vegf	12	NCOA5	nuclear receptor coactivator 5	Nucleus	other	8.25894e-10	7.92963e-11	down	2.22541	-2.22541	-1.15407	1	Fibrosis of liver	30% (3/10)
2	8.66	23	10	Ap1,ESR2,HGF,IL6,NFkB (complex),P38 MAPK,PDGF BB,RARA,SMARCA4,Vegf	12	NPC1	NPC intracellular cholesterol transporter 1	Cytoplasm	transporter	2.50381e-14	3.59383e-16	up	2.40833	2.40833	1.26803	1	Fibrosis of liver	30% (3/10)
2	8.66	23	10	Ap1,ESR2,HGF,IL6,NFkB (complex),P38 MAPK,PDGF BB,RARA,SMARCA4,Vegf	12	PLAUR	plasminogen activator, urokinase receptor	Plasma Membrane	transmembrane receptor	6.46293e-16	2.94938e-18	up	2.53937	2.53937	1.34447	1	Fibrosis of liver	30% (3/10)
2	8.66	23	10	Ap1,ESR2,HGF,IL6,NFkB (complex),P38 MAPK,PDGF BB,RARA,SMARCA4,Vegf	12	SMAD3	SMAD family member 3	Nucleus	transcription regulator	7.27874e-14	1.31568e-15	up	2.27966	2.27966	1.18882	1	Fibrosis of liver	30% (3/10)
2	8.66	23	10	Ap1,ESR2,HGF,IL6,NFkB (complex),P38 MAPK,PDGF BB,RARA,SMARCA4,Vegf	12	SOCS1	suppressor of cytokine signaling 1	Cytoplasm	other	9.36232e-08	1.61759e-08	up	2.2018	2.2018	1.13868	1	Fibrosis of liver	30% (3/10)
2	8.66	23	10	Ap1,ESR2,HGF,IL6,NFkB (complex),P38 MAPK,PDGF BB,RARA,SMARCA4,Vegf	12	TLR4	toll like receptor 4	Plasma Membrane	transmembrane receptor	2.19232e-11	1.21454e-12	down	2.3272	-2.3272	-1.21859	1	Fibrosis of liver	30% (3/10)
2	8.66	23	10	Ap1,ESR2,HGF,IL6,NFkB (complex),P38 MAPK,PDGF BB,RARA,SMARCA4,Vegf	12	TNFRSF1A	TNF receptor superfamily member 1A	Plasma Membrane	transmembrane receptor	2.79729e-09	3.16714e-10	up	2.11808	2.11808	1.08276	1	Fibrosis of liver	30% (3/10)
3	6.932	35	14	ERK,ERN1,GPER1,IL3,INS,PRKCD,PRKCE,PTPN1,RARA,SP1,TFAP2A,TGFA,TLR9,XBP1	20	BIRC3	baculoviral IAP repeat containing 3	Cytoplasm	enzyme	8.83103e-09	1.14531e-09	up	2.16593	2.16593	1.11499	1	Inflammation of liver	29% (4/14)
3	6.932	35	14	ERK,ERN1,GPER1,IL3,INS,PRKCD,PRKCE,PTPN1,RARA,SP1,TFAP2A,TGFA,TLR9,XBP1	20	CD44	CD44 molecule (Indian blood group)	Plasma Membrane	other	1.24837e-07	2.23646e-08	down	2.19728	-2.19728	-1.13572	1	Inflammation of liver	29% (4/14)
3	6.932	35	14	ERK,ERN1,GPER1,IL3,INS,PRKCD,PRKCE,PTPN1,RARA,SP1,TFAP2A,TGFA,TLR9,XBP1	20	CD55	CD55 molecule (Cromer blood group)	Plasma Membrane	other	6.75656e-15	7.02803e-17	up	2.79732	2.79732	1.48404	1	Inflammation of liver	29% (4/14)
3	6.932	35	14	ERK,ERN1,GPER1,IL3,INS,PRKCD,PRKCE,PTPN1,RARA,SP1,TFAP2A,TGFA,TLR9,XBP1	20	CXCL1	C-X-C motif chemokine ligand 1	Extracellular Space	cytokine	7.18085e-10	6.76749e-11	down	2.34721	-2.34721	-1.23095	1	Inflammation of liver	29% (4/14)
3	6.932	35	14	ERK,ERN1,GPER1,IL3,INS,PRKCD,PRKCE,PTPN1,RARA,SP1,TFAP2A,TGFA,TLR9,XBP1	20	CXCL2	C-X-C motif chemokine ligand 2	Extracellular Space	cytokine	4.30937e-12	1.7974e-13	down	3.93671	-3.93671	-1.97699	1	Inflammation of liver	29% (4/14)
3	6.932	35	14	ERK,ERN1,GPER1,IL3,INS,PRKCD,PRKCE,PTPN1,RARA,SP1,TFAP2A,TGFA,TLR9,XBP1	20	CXCL3	C-X-C motif chemokine ligand 3	Extracellular Space	cytokine	1.14161e-12	3.59736e-14	down	3.70585	-3.70585	-1.8898	1	Inflammation of liver	29% (4/14)
3	6.932	35	14	ERK,ERN1,GPER1,IL3,INS,PRKCD,PRKCE,PTPN1,RARA,SP1,TFAP2A,TGFA,TLR9,XBP1	20	DDIT3	DNA damage inducible transcript 3	Nucleus	transcription regulator	8.24086e-16	4.05488e-18	up	5.50112	5.50112	2.45973	1	Inflammation of liver	29% (4/14)
3	6.932	35	14	ERK,ERN1,GPER1,IL3,INS,PRKCD,PRKCE,PTPN1,RARA,SP1,TFAP2A,TGFA,TLR9,XBP1	20	EGFR	epidermal growth factor receptor	Plasma Membrane	kinase	1.73701e-14	2.25851e-16	up	3.93396	3.93396	1.97598	1	Inflammation of liver	29% (4/14)
3	6.932	35	14	ERK,ERN1,GPER1,IL3,INS,PRKCD,PRKCE,PTPN1,RARA,SP1,TFAP2A,TGFA,TLR9,XBP1	20	HSPA5	heat shock protein family A (Hsp70) member 5	Cytoplasm	enzyme	4.67754e-19	1.90803e-22	up	2.52689	2.52689	1.33736	1	Inflammation of liver	29% (4/14)
3	6.932	35	14	ERK,ERN1,GPER1,IL3,INS,PRKCD,PRKCE,PTPN1,RARA,SP1,TFAP2A,TGFA,TLR9,XBP1	20	IGF1	insulin like growth factor 1	Extracellular Space	growth factor	1.34301e-12	4.37008e-14	down	2.66992	-2.66992	-1.4168	1	Inflammation of liver	29% (4/14)
3	6.932	35	14	ERK,ERN1,GPER1,IL3,INS,PRKCD,PRKCE,PTPN1,RARA,SP1,TFAP2A,TGFA,TLR9,XBP1	20	LDLR	low density lipoprotein receptor	Plasma Membrane	transporter	3.93774e-15	3.32295e-17	up	2.40281	2.40281	1.26472	1	Inflammation of liver	29% (4/14)
3	6.932	35	14	ERK,ERN1,GPER1,IL3,INS,PRKCD,PRKCE,PTPN1,RARA,SP1,TFAP2A,TGFA,TLR9,XBP1	20	NCOA5	nuclear receptor coactivator 5	Nucleus	other	8.25894e-10	7.92963e-11	down	2.22541	-2.22541	-1.15407	1	Inflammation of liver	29% (4/14)
3	6.932	35	14	ERK,ERN1,GPER1,IL3,INS,PRKCD,PRKCE,PTPN1,RARA,SP1,TFAP2A,TGFA,TLR9,XBP1	20	NR2C1	nuclear receptor subfamily 2 group C member 1	Nucleus	transcription regulator	2.10525e-10	1.66707e-11	up	2.01644	2.01644	1.01181	1	Inflammation of liver	29% (4/14)
3	6.932	35	14	ERK,ERN1,GPER1,IL3,INS,PRKCD,PRKCE,PTPN1,RARA,SP1,TFAP2A,TGFA,TLR9,XBP1	20	PLAUR	plasminogen activator, urokinase receptor	Plasma Membrane	transmembrane receptor	6.46293e-16	2.94938e-18	up	2.53937	2.53937	1.34447	1	Inflammation of liver	29% (4/14)
3	6.932	35	14	ERK,ERN1,GPER1,IL3,INS,PRKCD,PRKCE,PTPN1,RARA,SP1,TFAP2A,TGFA,TLR9,XBP1	20	PRDM1	PR/SET domain 1	Nucleus	transcription regulator	1.30392e-12	4.21519e-14	up	2.74204	2.74204	1.45525	1	Inflammation of liver	29% (4/14)
3	6.932	35	14	ERK,ERN1,GPER1,IL3,INS,PRKCD,PRKCE,PTPN1,RARA,SP1,TFAP2A,TGFA,TLR9,XBP1	20	SLC7A11	solute carrier family 7 member 11	Plasma Membrane	transporter	3.05776e-15	2.40885e-17	up	3.39552	3.39552	1.76363	1	Inflammation of liver	29% (4/14)
3	6.932	35	14	ERK,ERN1,GPER1,IL3,INS,PRKCD,PRKCE,PTPN1,RARA,SP1,TFAP2A,TGFA,TLR9,XBP1	20	SOAT1	sterol O-acyltransferase 1	Cytoplasm	enzyme	1.22942e-11	6.14649e-13	up	3.63338	3.63338	1.86131	1	Inflammation of liver	29% (4/14)
3	6.932	35	14	ERK,ERN1,GPER1,IL3,INS,PRKCD,PRKCE,PTPN1,RARA,SP1,TFAP2A,TGFA,TLR9,XBP1	20	SOCS1	suppressor of cytokine signaling 1	Cytoplasm	other	9.36232e-08	1.61759e-08	up	2.2018	2.2018	1.13868	1	Inflammation of liver	29% (4/14)
3	6.932	35	14	ERK,ERN1,GPER1,IL3,INS,PRKCD,PRKCE,PTPN1,RARA,SP1,TFAP2A,TGFA,TLR9,XBP1	20	TLR4	toll like receptor 4	Plasma Membrane	transmembrane receptor	2.19232e-11	1.21454e-12	down	2.3272	-2.3272	-1.21859	1	Inflammation of liver	29% (4/14)
3	6.932	35	14	ERK,ERN1,GPER1,IL3,INS,PRKCD,PRKCE,PTPN1,RARA,SP1,TFAP2A,TGFA,TLR9,XBP1	20	TNFAIP3	TNF alpha induced protein 3	Nucleus	enzyme	1.59838e-13	3.42708e-15	up	2.91416	2.91416	1.54308	1	Inflammation of liver	29% (4/14)
4	6.325	18	7	AGT,CD40LG,Cg,F2,IL1B,PDGF BB,TNF	10	CARD6	caspase recruitment domain family member 6	Cytoplasm	other	7.91586e-08	1.34306e-08	down	2.07983	-2.07983	-1.05646	1	Formation of artery	14% (1/7)
4	6.325	18	7	AGT,CD40LG,Cg,F2,IL1B,PDGF BB,TNF	10	CTH	cystathionine gamma-lyase	Cytoplasm	enzyme	2.62281e-17	4.34639e-20	up	7.73869	7.73869	2.95209	1	Formation of artery	14% (1/7)
4	6.325	18	7	AGT,CD40LG,Cg,F2,IL1B,PDGF BB,TNF	10	EMP1	epithelial membrane protein 1	Plasma Membrane	other	1.90895e-16	6.32682e-19	up	2.92455	2.92455	1.54822	1	Formation of artery	14% (1/7)
4	6.325	18	7	AGT,CD40LG,Cg,F2,IL1B,PDGF BB,TNF	10	F3	coagulation factor III, tissue factor	Plasma Membrane	transmembrane receptor	1.60036e-09	1.67772e-10	up	2.56638	2.56638	1.35974	1	Formation of artery	14% (1/7)
4	6.325	18	7	AGT,CD40LG,Cg,F2,IL1B,PDGF BB,TNF	10	GSK3B	glycogen synthase kinase 3 beta	Nucleus	kinase	5.73549e-14	9.76776e-16	down	2.31804	-2.31804	-1.2129	1	Formation of artery	14% (1/7)
4	6.325	18	7	AGT,CD40LG,Cg,F2,IL1B,PDGF BB,TNF	10	KLF7	Kruppel like factor 7	Nucleus	transcription regulator	2.19606e-10	1.75042e-11	up	2.47982	2.47982	1.31023	1	Formation of artery	14% (1/7)
4	6.325	18	7	AGT,CD40LG,Cg,F2,IL1B,PDGF BB,TNF	10	PIM1	Pim-1 proto-oncogene, serine/threonine kinase	Cytoplasm	kinase	3.1181e-15	2.48818e-17	up	2.63267	2.63267	1.39653	1	Formation of artery	14% (1/7)
4	6.325	18	7	AGT,CD40LG,Cg,F2,IL1B,PDGF BB,TNF	10	PLAUR	plasminogen activator, urokinase receptor	Plasma Membrane	transmembrane receptor	6.46293e-16	2.94938e-18	up	2.53937	2.53937	1.34447	1	Formation of artery	14% (1/7)
4	6.325	18	7	AGT,CD40LG,Cg,F2,IL1B,PDGF BB,TNF	10	RUNX1	runt related transcription factor 1	Nucleus	transcription regulator	8.11275e-15	8.91443e-17	down	3.6926	-3.6926	-1.88464	1	Formation of artery	14% (1/7)
4	6.325	18	7	AGT,CD40LG,Cg,F2,IL1B,PDGF BB,TNF	10	VEGFA	vascular endothelial growth factor A	Extracellular Space	growth factor	3.6356e-15	3.02164e-17	up	4.69774	4.69774	2.23197	1	Formation of artery	14% (1/7)
5	5.164	25	7	ALDH2,ATF4,IDO1,Insulin,NFkB (complex),PPARG,TP63	15	APC	APC, WNT signaling pathway regulator	Nucleus	enzyme	7.52204e-08	1.26799e-08	down	2.08765	-2.08765	-1.06188	3	Liver metastasis,Quantity of digestive organ tumor,Uptake of L-amino acid	0% (0/21)
5	5.164	25	7	ALDH2,ATF4,IDO1,Insulin,NFkB (complex),PPARG,TP63	15	CD44	CD44 molecule (Indian blood group)	Plasma Membrane	other	1.24837e-07	2.23646e-08	down	2.19728	-2.19728	-1.13572	3	Liver metastasis,Quantity of digestive organ tumor,Uptake of L-amino acid	0% (0/21)
5	5.164	25	7	ALDH2,ATF4,IDO1,Insulin,NFkB (complex),PPARG,TP63	15	DUSP10	dual specificity phosphatase 10	Nucleus	phosphatase	7.7261e-10	7.36879e-11	up	2.23499	2.23499	1.16027	3	Liver metastasis,Quantity of digestive organ tumor,Uptake of L-amino acid	0% (0/21)
5	5.164	25	7	ALDH2,ATF4,IDO1,Insulin,NFkB (complex),PPARG,TP63	15	EGFR	epidermal growth factor receptor	Plasma Membrane	kinase	1.73701e-14	2.25851e-16	up	3.93396	3.93396	1.97598	3	Liver metastasis,Quantity of digestive organ tumor,Uptake of L-amino acid	0% (0/21)
5	5.164	25	7	ALDH2,ATF4,IDO1,Insulin,NFkB (complex),PPARG,TP63	15	EIF4EBP1	eukaryotic translation initiation factor 4E binding protein 1	Cytoplasm	translation regulator	4.36753e-16	1.70363e-18	up	2.61373	2.61373	1.38611	3	Liver metastasis,Quantity of digestive organ tumor,Uptake of L-amino acid	0% (0/21)
5	5.164	25	7	ALDH2,ATF4,IDO1,Insulin,NFkB (complex),PPARG,TP63	15	PER2	period circadian regulator 2	Nucleus	transcription regulator	9.29612e-09	1.21321e-09	up	2.03424	2.03424	1.02449	3	Liver metastasis,Quantity of digestive organ tumor,Uptake of L-amino acid	0% (0/21)
5	5.164	25	7	ALDH2,ATF4,IDO1,Insulin,NFkB (complex),PPARG,TP63	15	PRNP	prion protein	Plasma Membrane	other	3.28874e-12	1.29915e-13	up	2.18652	2.18652	1.12863	3	Liver metastasis,Quantity of digestive organ tumor,Uptake of L-amino acid	0% (0/21)
5	5.164	25	7	ALDH2,ATF4,IDO1,Insulin,NFkB (complex),PPARG,TP63	15	PTEN	phosphatase and tensin homolog	Cytoplasm	phosphatase	5.66703e-13	1.56037e-14	down	3.54785	-3.54785	-1.82695	3	Liver metastasis,Quantity of digestive organ tumor,Uptake of L-amino acid	0% (0/21)
5	5.164	25	7	ALDH2,ATF4,IDO1,Insulin,NFkB (complex),PPARG,TP63	15	SLC3A1	solute carrier family 3 member 1	Plasma Membrane	transporter	1.53462e-15	9.62464e-18	up	6.83037	6.83037	2.77196	3	Liver metastasis,Quantity of digestive organ tumor,Uptake of L-amino acid	0% (0/21)
5	5.164	25	7	ALDH2,ATF4,IDO1,Insulin,NFkB (complex),PPARG,TP63	15	SLC3A2	solute carrier family 3 member 2	Plasma Membrane	transporter	2.03339e-17	3.00674e-20	up	2.34881	2.34881	1.23193	3	Liver metastasis,Quantity of digestive organ tumor,Uptake of L-amino acid	0% (0/21)
5	5.164	25	7	ALDH2,ATF4,IDO1,Insulin,NFkB (complex),PPARG,TP63	15	SLC7A1	solute carrier family 7 member 1	Plasma Membrane	transporter	1.04673e-12	3.23967e-14	up	4.14351	4.14351	2.05085	3	Liver metastasis,Quantity of digestive organ tumor,Uptake of L-amino acid	0% (0/21)
5	5.164	25	7	ALDH2,ATF4,IDO1,Insulin,NFkB (complex),PPARG,TP63	15	SLC7A11	solute carrier family 7 member 11	Plasma Membrane	transporter	3.05776e-15	2.40885e-17	up	3.39552	3.39552	1.76363	3	Liver metastasis,Quantity of digestive organ tumor,Uptake of L-amino acid	0% (0/21)
5	5.164	25	7	ALDH2,ATF4,IDO1,Insulin,NFkB (complex),PPARG,TP63	15	SLC7A5	solute carrier family 7 member 5	Plasma Membrane	transporter	3.26846e-13	7.94118e-15	up	2.86312	2.86312	1.51759	3	Liver metastasis,Quantity of digestive organ tumor,Uptake of L-amino acid	0% (0/21)
5	5.164	25	7	ALDH2,ATF4,IDO1,Insulin,NFkB (complex),PPARG,TP63	15	SOCS1	suppressor of cytokine signaling 1	Cytoplasm	other	9.36232e-08	1.61759e-08	up	2.2018	2.2018	1.13868	3	Liver metastasis,Quantity of digestive organ tumor,Uptake of L-amino acid	0% (0/21)
5	5.164	25	7	ALDH2,ATF4,IDO1,Insulin,NFkB (complex),PPARG,TP63	15	VEGFA	vascular endothelial growth factor A	Extracellular Space	growth factor	3.6356e-15	3.02164e-17	up	4.69774	4.69774	2.23197	3	Liver metastasis,Quantity of digestive organ tumor,Uptake of L-amino acid	0% (0/21)
6	4.2	31	4	CRNDE,EDN1,JUNB,TFAP2A	25	ABL2	ABL proto-oncogene 2, non-receptor tyrosine kinase	Cytoplasm	kinase	1.83776e-09	1.96782e-10	up	2.32228	2.32228	1.21554	2	Invasion of cells,Microtubule dynamics	75% (6/8)
6	4.2	31	4	CRNDE,EDN1,JUNB,TFAP2A	25	ANXA1	annexin A1	Plasma Membrane	enzyme	3.97415e-14	6.3426e-16	up	2.30186	2.30186	1.2028	2	Invasion of cells,Microtubule dynamics	75% (6/8)
6	4.2	31	4	CRNDE,EDN1,JUNB,TFAP2A	25	CAV1	caveolin 1	Plasma Membrane	transmembrane receptor	6.25536e-13	1.74947e-14	up	2.58512	2.58512	1.37023	2	Invasion of cells,Microtubule dynamics	75% (6/8)
6	4.2	31	4	CRNDE,EDN1,JUNB,TFAP2A	25	CLU	clusterin	Cytoplasm	other	1.37993e-14	1.70626e-16	up	2.6103	2.6103	1.38422	2	Invasion of cells,Microtubule dynamics	75% (6/8)
6	4.2	31	4	CRNDE,EDN1,JUNB,TFAP2A	25	EGFR	epidermal growth factor receptor	Plasma Membrane	kinase	1.73701e-14	2.25851e-16	up	3.93396	3.93396	1.97598	2	Invasion of cells,Microtubule dynamics	75% (6/8)
6	4.2	31	4	CRNDE,EDN1,JUNB,TFAP2A	25	FOSL1	FOS like 1, AP-1 transcription factor subunit	Nucleus	transcription regulator	7.76065e-16	3.69988e-18	up	3.76419	3.76419	1.91234	2	Invasion of cells,Microtubule dynamics	75% (6/8)
6	4.2	31	4	CRNDE,EDN1,JUNB,TFAP2A	25	HBEGF	heparin binding EGF like growth factor	Extracellular Space	growth factor	1.69253e-12	5.83824e-14	up	3.42471	3.42471	1.77598	2	Invasion of cells,Microtubule dynamics	75% (6/8)
6	4.2	31	4	CRNDE,EDN1,JUNB,TFAP2A	25	HSPA5	heat shock protein family A (Hsp70) member 5	Cytoplasm	enzyme	4.67754e-19	1.90803e-22	up	2.52689	2.52689	1.33736	2	Invasion of cells,Microtubule dynamics	75% (6/8)
6	4.2	31	4	CRNDE,EDN1,JUNB,TFAP2A	25	ITGA2	integrin subunit alpha 2	Plasma Membrane	transmembrane receptor	2.9923e-14	4.44399e-16	up	2.06518	2.06518	1.04627	2	Invasion of cells,Microtubule dynamics	75% (6/8)
6	4.2	31	4	CRNDE,EDN1,JUNB,TFAP2A	25	ITGB4	integrin subunit beta 4	Plasma Membrane	transmembrane receptor	6.38114e-13	1.7879e-14	up	2.18062	2.18062	1.12474	2	Invasion of cells,Microtubule dynamics	75% (6/8)
6	4.2	31	4	CRNDE,EDN1,JUNB,TFAP2A	25	KLF4	Kruppel like factor 4	Nucleus	transcription regulator	1.25576e-15	7.17135e-18	up	2.70089	2.70089	1.43343	2	Invasion of cells,Microtubule dynamics	75% (6/8)
6	4.2	31	4	CRNDE,EDN1,JUNB,TFAP2A	25	MMP1	matrix metallopeptidase 1	Extracellular Space	peptidase	1.56417e-16	4.62584e-19	up	10.3475	10.3475	3.37121	2	Invasion of cells,Microtubule dynamics	75% (6/8)
6	4.2	31	4	CRNDE,EDN1,JUNB,TFAP2A	25	MT2A	metallothionein 2A	Cytoplasm	other	1.30277e-14	1.59425e-16	up	2.16892	2.16892	1.11698	2	Invasion of cells,Microtubule dynamics	75% (6/8)
6	4.2	31	4	CRNDE,EDN1,JUNB,TFAP2A	25	NPM1	nucleophosmin 1	Nucleus	transcription regulator	2.0349e-17	3.16461e-20	down	2.59292	-2.59292	-1.37458	2	Invasion of cells,Microtubule dynamics	75% (6/8)
6	4.2	31	4	CRNDE,EDN1,JUNB,TFAP2A	25	NR4A1	nuclear receptor subfamily 4 group A member 1	Nucleus	ligand-dependent nuclear receptor	2.23547e-11	1.24642e-12	up	2.03722	2.03722	1.0266	2	Invasion of cells,Microtubule dynamics	75% (6/8)
6	4.2	31	4	CRNDE,EDN1,JUNB,TFAP2A	25	NRG1	neuregulin 1	Plasma Membrane	growth factor	8.34107e-10	8.01911e-11	up	2.75179	2.75179	1.46037	2	Invasion of cells,Microtubule dynamics	75% (6/8)
6	4.2	31	4	CRNDE,EDN1,JUNB,TFAP2A	25	PDGFA	platelet derived growth factor subunit A	Extracellular Space	growth factor	2.7149e-10	2.23022e-11	up	2.39252	2.39252	1.25853	2	Invasion of cells,Microtubule dynamics	75% (6/8)
6	4.2	31	4	CRNDE,EDN1,JUNB,TFAP2A	25	PLAUR	plasminogen activator, urokinase receptor	Plasma Membrane	transmembrane receptor	6.46293e-16	2.94938e-18	up	2.53937	2.53937	1.34447	2	Invasion of cells,Microtubule dynamics	75% (6/8)
6	4.2	31	4	CRNDE,EDN1,JUNB,TFAP2A	25	SERP1	stress associated endoplasmic reticulum protein 1	Cytoplasm	other	3.20529e-14	4.82666e-16	up	2.09917	2.09917	1.06982	2	Invasion of cells,Microtubule dynamics	75% (6/8)
6	4.2	31	4	CRNDE,EDN1,JUNB,TFAP2A	25	SOCS1	suppressor of cytokine signaling 1	Cytoplasm	other	9.36232e-08	1.61759e-08	up	2.2018	2.2018	1.13868	2	Invasion of cells,Microtubule dynamics	75% (6/8)
6	4.2	31	4	CRNDE,EDN1,JUNB,TFAP2A	25	THBS1	thrombospondin 1	Extracellular Space	other	1.80615e-13	3.99611e-15	up	3.21272	3.21272	1.68379	2	Invasion of cells,Microtubule dynamics	75% (6/8)
6	4.2	31	4	CRNDE,EDN1,JUNB,TFAP2A	25	TIAM1	T cell lymphoma invasion and metastasis 1	Cytoplasm	other	2.42274e-14	3.44659e-16	up	2.83899	2.83899	1.50538	2	Invasion of cells,Microtubule dynamics	75% (6/8)
6	4.2	31	4	CRNDE,EDN1,JUNB,TFAP2A	25	TPM3	tropomyosin 3	Cytoplasm	other	6.85597e-10	6.4148e-11	down	3.32841	-3.32841	-1.73483	2	Invasion of cells,Microtubule dynamics	75% (6/8)
6	4.2	31	4	CRNDE,EDN1,JUNB,TFAP2A	25	VCL	vinculin	Plasma Membrane	enzyme	4.43841e-09	5.31604e-10	up	2.57644	2.57644	1.36538	2	Invasion of cells,Microtubule dynamics	75% (6/8)
6	4.2	31	4	CRNDE,EDN1,JUNB,TFAP2A	25	VEGFA	vascular endothelial growth factor A	Extracellular Space	growth factor	3.6356e-15	3.02164e-17	up	4.69774	4.69774	2.23197	2	Invasion of cells,Microtubule dynamics	75% (6/8)
7	3.883	19	5	EDN1,EIF4E,Pkc(s),TGFA,TREM1	13	EGFR	epidermal growth factor receptor	Plasma Membrane	kinase	1.73701e-14	2.25851e-16	up	3.93396	3.93396	1.97598	1	Invasion of tumor	40% (2/5)
7	3.883	19	5	EDN1,EIF4E,Pkc(s),TGFA,TREM1	13	F3	coagulation factor III, tissue factor	Plasma Membrane	transmembrane receptor	1.60036e-09	1.67772e-10	up	2.56638	2.56638	1.35974	1	Invasion of tumor	40% (2/5)
7	3.883	19	5	EDN1,EIF4E,Pkc(s),TGFA,TREM1	13	HBEGF	heparin binding EGF like growth factor	Extracellular Space	growth factor	1.69253e-12	5.83824e-14	up	3.42471	3.42471	1.77598	1	Invasion of tumor	40% (2/5)
7	3.883	19	5	EDN1,EIF4E,Pkc(s),TGFA,TREM1	13	HSPA5	heat shock protein family A (Hsp70) member 5	Cytoplasm	enzyme	4.67754e-19	1.90803e-22	up	2.52689	2.52689	1.33736	1	Invasion of tumor	40% (2/5)
7	3.883	19	5	EDN1,EIF4E,Pkc(s),TGFA,TREM1	13	ITGA2	integrin subunit alpha 2	Plasma Membrane	transmembrane receptor	2.9923e-14	4.44399e-16	up	2.06518	2.06518	1.04627	1	Invasion of tumor	40% (2/5)
7	3.883	19	5	EDN1,EIF4E,Pkc(s),TGFA,TREM1	13	MMP1	matrix metallopeptidase 1	Extracellular Space	peptidase	1.56417e-16	4.62584e-19	up	10.3475	10.3475	3.37121	1	Invasion of tumor	40% (2/5)
7	3.883	19	5	EDN1,EIF4E,Pkc(s),TGFA,TREM1	13	PDGFRA	platelet derived growth factor receptor alpha	Plasma Membrane	kinase	3.90186e-15	3.28272e-17	up	5.24246	5.24246	2.39024	1	Invasion of tumor	40% (2/5)
7	3.883	19	5	EDN1,EIF4E,Pkc(s),TGFA,TREM1	13	PLAUR	plasminogen activator, urokinase receptor	Plasma Membrane	transmembrane receptor	6.46293e-16	2.94938e-18	up	2.53937	2.53937	1.34447	1	Invasion of tumor	40% (2/5)
7	3.883	19	5	EDN1,EIF4E,Pkc(s),TGFA,TREM1	13	SERPINB5	serpin family B member 5	Extracellular Space	other	4.14162e-18	2.63972e-21	up	3.37052	3.37052	1.75297	1	Invasion of tumor	40% (2/5)
7	3.883	19	5	EDN1,EIF4E,Pkc(s),TGFA,TREM1	13	SLPI	secretory leukocyte peptidase inhibitor	Cytoplasm	other	2.91096e-17	5.26917e-20	up	3.09335	3.09335	1.62917	1	Invasion of tumor	40% (2/5)
7	3.883	19	5	EDN1,EIF4E,Pkc(s),TGFA,TREM1	13	SOCS1	suppressor of cytokine signaling 1	Cytoplasm	other	9.36232e-08	1.61759e-08	up	2.2018	2.2018	1.13868	1	Invasion of tumor	40% (2/5)
7	3.883	19	5	EDN1,EIF4E,Pkc(s),TGFA,TREM1	13	THBS1	thrombospondin 1	Extracellular Space	other	1.80615e-13	3.99611e-15	up	3.21272	3.21272	1.68379	1	Invasion of tumor	40% (2/5)
7	3.883	19	5	EDN1,EIF4E,Pkc(s),TGFA,TREM1	13	TLR4	toll like receptor 4	Plasma Membrane	transmembrane receptor	2.19232e-11	1.21454e-12	down	2.3272	-2.3272	-1.21859	1	Invasion of tumor	40% (2/5)
8	2.191	35	4	CST5,let-7,MMP3,MYC	30	ADARB1	adenosine deaminase, RNA specific B1	Nucleus	enzyme	5.50947e-12	2.38223e-13	down	2.33514	-2.33514	-1.22351	1	Processing of RNA	0% (0/4)
8	2.191	35	4	CST5,let-7,MMP3,MYC	30	BOP1	block of proliferation 1	Nucleus	other	1.97696e-12	7.0764e-14	down	2.03812	-2.03812	-1.02724	1	Processing of RNA	0% (0/4)
8	2.191	35	4	CST5,let-7,MMP3,MYC	30	CPSF6	cleavage and polyadenylation specific factor 6	Nucleus	other	1.3167e-16	3.59186e-19	down	5.08064	-5.08064	-2.34501	1	Processing of RNA	0% (0/4)
8	2.191	35	4	CST5,let-7,MMP3,MYC	30	CSTF3	cleavage stimulation factor subunit 3	Nucleus	other	6.45667e-16	2.93006e-18	down	3.02136	-3.02136	-1.5952	1	Processing of RNA	0% (0/4)
8	2.191	35	4	CST5,let-7,MMP3,MYC	30	DDX39A	DExD-box helicase 39A	Nucleus	enzyme	5.36809e-15	5.27784e-17	down	3.18761	-3.18761	-1.67247	1	Processing of RNA	0% (0/4)
8	2.191	35	4	CST5,let-7,MMP3,MYC	30	DHX9	DExH-box helicase 9	Nucleus	enzyme	5.01053e-13	1.34753e-14	down	2.61311	-2.61311	-1.38577	1	Processing of RNA	0% (0/4)
8	2.191	35	4	CST5,let-7,MMP3,MYC	30	DKC1	dyskerin pseudouridine synthase 1	Nucleus	enzyme	2.55346e-14	3.69114e-16	down	2.26757	-2.26757	-1.18115	1	Processing of RNA	0% (0/4)
8	2.191	35	4	CST5,let-7,MMP3,MYC	30	EFTUD2	elongation factor Tu GTP binding domain containing 2	Nucleus	enzyme	2.26118e-13	5.18255e-15	down	2.10851	-2.10851	-1.07623	1	Processing of RNA	0% (0/4)
8	2.191	35	4	CST5,let-7,MMP3,MYC	30	GRSF1	G-rich RNA sequence binding factor 1	Cytoplasm	other	4.85129e-11	3.06854e-12	down	3.24138	-3.24138	-1.69661	1	Processing of RNA	0% (0/4)
8	2.191	35	4	CST5,let-7,MMP3,MYC	30	HNRNPD	heterogeneous nuclear ribonucleoprotein D	Nucleus	transcription regulator	1.88056e-09	2.02168e-10	down	2.09288	-2.09288	-1.06549	1	Processing of RNA	0% (0/4)
8	2.191	35	4	CST5,let-7,MMP3,MYC	30	LSM6	LSM6 homolog, U6 small nuclear RNA and mRNA degradation associated	Nucleus	other	8.14736e-14	1.51008e-15	down	2.04935	-2.04935	-1.03516	1	Processing of RNA	0% (0/4)
8	2.191	35	4	CST5,let-7,MMP3,MYC	30	LYAR	Ly1 antibody reactive	Plasma Membrane	other	1.61229e-14	2.05886e-16	down	2.22324	-2.22324	-1.15267	1	Processing of RNA	0% (0/4)
8	2.191	35	4	CST5,let-7,MMP3,MYC	30	MTPAP	mitochondrial poly(A) polymerase	Cytoplasm	enzyme	2.84853e-10	2.35659e-11	down	3.24527	-3.24527	-1.69834	1	Processing of RNA	0% (0/4)
8	2.191	35	4	CST5,let-7,MMP3,MYC	30	NOLC1	nucleolar and coiled-body phosphoprotein 1	Nucleus	transcription regulator	7.31681e-16	3.37636e-18	down	2.33272	-2.33272	-1.22201	1	Processing of RNA	0% (0/4)
8	2.191	35	4	CST5,let-7,MMP3,MYC	30	NOP58	NOP58 ribonucleoprotein	Nucleus	enzyme	1.25456e-12	4.01895e-14	down	2.17132	-2.17132	-1.11857	1	Processing of RNA	0% (0/4)
8	2.191	35	4	CST5,let-7,MMP3,MYC	30	NPM1	nucleophosmin 1	Nucleus	transcription regulator	2.0349e-17	3.16461e-20	down	2.59292	-2.59292	-1.37458	1	Processing of RNA	0% (0/4)
8	2.191	35	4	CST5,let-7,MMP3,MYC	30	PRPF31	pre-mRNA processing factor 31	Nucleus	other	8.01897e-12	3.7086e-13	down	2.01163	-2.01163	-1.00836	1	Processing of RNA	0% (0/4)
8	2.191	35	4	CST5,let-7,MMP3,MYC	30	RBM15B	RNA binding motif protein 15B	Nucleus	other	2.40457e-12	8.87677e-14	down	2.23611	-2.23611	-1.16099	1	Processing of RNA	0% (0/4)
8	2.191	35	4	CST5,let-7,MMP3,MYC	30	RBM8A	RNA binding motif protein 8A	Nucleus	other	4.36166e-10	3.8397e-11	up	2.4162	2.4162	1.27274	1	Processing of RNA	0% (0/4)
8	2.191	35	4	CST5,let-7,MMP3,MYC	30	RRP1B	ribosomal RNA processing 1B	Nucleus	transcription regulator	7.92962e-15	8.61212e-17	down	2.46331	-2.46331	-1.3006	1	Processing of RNA	0% (0/4)
8	2.191	35	4	CST5,let-7,MMP3,MYC	30	SCAF4	SR-related CTD associated factor 4	Nucleus	other	4.21381e-13	1.08074e-14	down	2.19764	-2.19764	-1.13595	1	Processing of RNA	0% (0/4)
8	2.191	35	4	CST5,let-7,MMP3,MYC	30	SF3A1	splicing factor 3a subunit 1	Nucleus	other	6.6578e-09	8.3579e-10	down	2.12491	-2.12491	-1.0874	1	Processing of RNA	0% (0/4)
8	2.191	35	4	CST5,let-7,MMP3,MYC	30	SFPQ	splicing factor proline and glutamine rich	Nucleus	other	9.63498e-19	4.17588e-22	down	6.96778	-6.96778	-2.8007	1	Processing of RNA	0% (0/4)
8	2.191	35	4	CST5,let-7,MMP3,MYC	30	SNRPD1	small nuclear ribonucleoprotein D1 polypeptide	Nucleus	other	3.31804e-13	8.10391e-15	down	2.58427	-2.58427	-1.36976	1	Processing of RNA	0% (0/4)
8	2.191	35	4	CST5,let-7,MMP3,MYC	30	SRSF1	serine and arginine rich splicing factor 1	Nucleus	other	7.96598e-16	3.89932e-18	down	3.81356	-3.81356	-1.93114	1	Processing of RNA	0% (0/4)
8	2.191	35	4	CST5,let-7,MMP3,MYC	30	SRSF2	serine and arginine rich splicing factor 2	Nucleus	transcription regulator	8.11176e-15	8.87198e-17	down	2.61684	-2.61684	-1.38782	1	Processing of RNA	0% (0/4)
8	2.191	35	4	CST5,let-7,MMP3,MYC	30	SRSF3	serine and arginine rich splicing factor 3	Nucleus	other	7.48495e-16	3.49211e-18	down	5.13088	-5.13088	-2.35921	1	Processing of RNA	0% (0/4)
8	2.191	35	4	CST5,let-7,MMP3,MYC	30	SYNCRIP	synaptotagmin binding cytoplasmic RNA interacting protein	Nucleus	other	6.96989e-14	1.24564e-15	down	2.15549	-2.15549	-1.10801	1	Processing of RNA	0% (0/4)
8	2.191	35	4	CST5,let-7,MMP3,MYC	30	TARDBP	TAR DNA binding protein	Nucleus	transcription regulator	5.23469e-15	5.05799e-17	down	2.01783	-2.01783	-1.01281	1	Processing of RNA	0% (0/4)
8	2.191	35	4	CST5,let-7,MMP3,MYC	30	TSEN2	tRNA splicing endonuclease subunit 2	Cytoplasm	enzyme	1.30182e-13	2.68171e-15	down	4.5139	-4.5139	-2.17437	1	Processing of RNA	0% (0/4)
9	1.5	6	1	miR-199a-5p (and other miRNAs w/seed CCAGUGU)	4	ITGB4	integrin subunit beta 4	Plasma Membrane	transmembrane receptor	6.38114e-13	1.7879e-14	up	2.18062	2.18062	1.12474	1	Microtubule dynamics	0% (0/1)
9	1.5	6	1	miR-199a-5p (and other miRNAs w/seed CCAGUGU)	4	KLF2	Kruppel like factor 2	Nucleus	transcription regulator	1.27669e-15	7.32345e-18	up	2.72552	2.72552	1.44653	1	Microtubule dynamics	0% (0/1)
9	1.5	6	1	miR-199a-5p (and other miRNAs w/seed CCAGUGU)	4	NECTIN1	nectin cell adhesion molecule 1	Plasma Membrane	other	1.05159e-08	1.39493e-09	up	2.11925	2.11925	1.08356	1	Microtubule dynamics	0% (0/1)
9	1.5	6	1	miR-199a-5p (and other miRNAs w/seed CCAGUGU)	4	NEDD9	neural precursor cell expressed, developmentally down-regulated 9	Nucleus	other	8.4142e-12	3.92565e-13	up	3.12683	3.12683	1.6447	1	Microtubule dynamics	0% (0/1)
10	1.414	15	6	IL1,IL6,PPARG,TGFB1,TP53,TP63	8	CD44	CD44 molecule (Indian blood group)	Plasma Membrane	other	1.24837e-07	2.23646e-08	down	2.19728	-2.19728	-1.13572	1	Liver metastasis	0% (0/6)
10	1.414	15	6	IL1,IL6,PPARG,TGFB1,TP53,TP63	8	EGFR	epidermal growth factor receptor	Plasma Membrane	kinase	1.73701e-14	2.25851e-16	up	3.93396	3.93396	1.97598	1	Liver metastasis	0% (0/6)
10	1.414	15	6	IL1,IL6,PPARG,TGFB1,TP53,TP63	8	EIF4EBP1	eukaryotic translation initiation factor 4E binding protein 1	Cytoplasm	translation regulator	4.36753e-16	1.70363e-18	up	2.61373	2.61373	1.38611	1	Liver metastasis	0% (0/6)
10	1.414	15	6	IL1,IL6,PPARG,TGFB1,TP53,TP63	8	MEF2D	myocyte enhancer factor 2D	Nucleus	transcription regulator	2.43269e-11	1.37934e-12	up	2.0918	2.0918	1.06475	1	Liver metastasis	0% (0/6)
10	1.414	15	6	IL1,IL6,PPARG,TGFB1,TP53,TP63	8	PDGFRA	platelet derived growth factor receptor alpha	Plasma Membrane	kinase	3.90186e-15	3.28272e-17	up	5.24246	5.24246	2.39024	1	Liver metastasis	0% (0/6)
10	1.414	15	6	IL1,IL6,PPARG,TGFB1,TP53,TP63	8	PLAUR	plasminogen activator, urokinase receptor	Plasma Membrane	transmembrane receptor	6.46293e-16	2.94938e-18	up	2.53937	2.53937	1.34447	1	Liver metastasis	0% (0/6)
10	1.414	15	6	IL1,IL6,PPARG,TGFB1,TP53,TP63	8	PRNP	prion protein	Plasma Membrane	other	3.28874e-12	1.29915e-13	up	2.18652	2.18652	1.12863	1	Liver metastasis	0% (0/6)
10	1.414	15	6	IL1,IL6,PPARG,TGFB1,TP53,TP63	8	VEGFA	vascular endothelial growth factor A	Extracellular Space	growth factor	3.6356e-15	3.02164e-17	up	4.69774	4.69774	2.23197	1	Liver metastasis	0% (0/6)
11	1.342	7	1	MNT	5	BCL6	B cell CLL/lymphoma 6	Nucleus	transcription regulator	3.19693e-11	1.89377e-12	up	2.39469	2.39469	1.25984	1	Cell death of tumor cell lines	0% (0/1)
11	1.342	7	1	MNT	5	DDIT3	DNA damage inducible transcript 3	Nucleus	transcription regulator	8.24086e-16	4.05488e-18	up	5.50112	5.50112	2.45973	1	Cell death of tumor cell lines	0% (0/1)
11	1.342	7	1	MNT	5	FBXO32	F-box protein 32	Cytoplasm	enzyme	1.87316e-08	2.67335e-09	up	2.47485	2.47485	1.30734	1	Cell death of tumor cell lines	0% (0/1)
11	1.342	7	1	MNT	5	GADD45B	growth arrest and DNA damage inducible beta	Cytoplasm	other	2.37905e-14	3.36498e-16	up	2.25219	2.25219	1.17133	1	Cell death of tumor cell lines	0% (0/1)
11	1.342	7	1	MNT	5	NCL	nucleolin	Nucleus	other	1.7722e-15	1.18375e-17	down	2.17104	-2.17104	-1.11839	1	Cell death of tumor cell lines	0% (0/1)
12	0.707	10	1	Ap1	8	BCL2L11	BCL2 like 11	Cytoplasm	other	1.02685e-09	1.01339e-10	up	2.20474	2.20474	1.14061	1	Immune response of cells	0% (0/1)
12	0.707	10	1	Ap1	8	CD44	CD44 molecule (Indian blood group)	Plasma Membrane	other	1.24837e-07	2.23646e-08	down	2.19728	-2.19728	-1.13572	1	Immune response of cells	0% (0/1)
12	0.707	10	1	Ap1	8	F2RL1	F2R like trypsin receptor 1	Plasma Membrane	G-protein coupled receptor	1.31187e-13	2.70575e-15	up	2.04156	2.04156	1.02967	1	Immune response of cells	0% (0/1)
12	0.707	10	1	Ap1	8	F3	coagulation factor III, tissue factor	Plasma Membrane	transmembrane receptor	1.60036e-09	1.67772e-10	up	2.56638	2.56638	1.35974	1	Immune response of cells	0% (0/1)
12	0.707	10	1	Ap1	8	MET	MET proto-oncogene, receptor tyrosine kinase	Plasma Membrane	kinase	5.67723e-14	9.65407e-16	up	5.09639	5.09639	2.34948	1	Immune response of cells	0% (0/1)
12	0.707	10	1	Ap1	8	PRDM1	PR/SET domain 1	Nucleus	transcription regulator	1.30392e-12	4.21519e-14	up	2.74204	2.74204	1.45525	1	Immune response of cells	0% (0/1)
12	0.707	10	1	Ap1	8	TLR4	toll like receptor 4	Plasma Membrane	transmembrane receptor	2.19232e-11	1.21454e-12	down	2.3272	-2.3272	-1.21859	1	Immune response of cells	0% (0/1)
12	0.707	10	1	Ap1	8	VEGFA	vascular endothelial growth factor A	Extracellular Space	growth factor	3.6356e-15	3.02164e-17	up	4.69774	4.69774	2.23197	1	Immune response of cells	0% (0/1)
13	0.183	39	7	IL1,MGEA5,PDGF-AA,PPARGC1B,STUB1,SYK,TANK	30	ATM	ATM serine/threonine kinase	Nucleus	kinase	1.92213e-10	1.51079e-11	up	2.52849	2.52849	1.33828	2	B cell cancer,Liver metastasis	7% (1/14)
13	0.183	39	7	IL1,MGEA5,PDGF-AA,PPARGC1B,STUB1,SYK,TANK	30	ATXN1	ataxin 1	Nucleus	transcription regulator	3.05463e-14	4.57136e-16	up	2.97768	2.97768	1.57419	2	B cell cancer,Liver metastasis	7% (1/14)
13	0.183	39	7	IL1,MGEA5,PDGF-AA,PPARGC1B,STUB1,SYK,TANK	30	BCL2L11	BCL2 like 11	Cytoplasm	other	1.02685e-09	1.01339e-10	up	2.20474	2.20474	1.14061	2	B cell cancer,Liver metastasis	7% (1/14)
13	0.183	39	7	IL1,MGEA5,PDGF-AA,PPARGC1B,STUB1,SYK,TANK	30	BIRC3	baculoviral IAP repeat containing 3	Cytoplasm	enzyme	8.83103e-09	1.14531e-09	up	2.16593	2.16593	1.11499	2	B cell cancer,Liver metastasis	7% (1/14)
13	0.183	39	7	IL1,MGEA5,PDGF-AA,PPARGC1B,STUB1,SYK,TANK	30	CAV1	caveolin 1	Plasma Membrane	transmembrane receptor	6.25536e-13	1.74947e-14	up	2.58512	2.58512	1.37023	2	B cell cancer,Liver metastasis	7% (1/14)
13	0.183	39	7	IL1,MGEA5,PDGF-AA,PPARGC1B,STUB1,SYK,TANK	30	CCNG2	cyclin G2	Nucleus	other	8.50472e-14	1.60233e-15	up	2.37244	2.37244	1.24637	2	B cell cancer,Liver metastasis	7% (1/14)
13	0.183	39	7	IL1,MGEA5,PDGF-AA,PPARGC1B,STUB1,SYK,TANK	30	CD44	CD44 molecule (Indian blood group)	Plasma Membrane	other	1.24837e-07	2.23646e-08	down	2.19728	-2.19728	-1.13572	2	B cell cancer,Liver metastasis	7% (1/14)
13	0.183	39	7	IL1,MGEA5,PDGF-AA,PPARGC1B,STUB1,SYK,TANK	30	CDK6	cyclin dependent kinase 6	Nucleus	kinase	2.24744e-17	3.55245e-20	down	3.92299	-3.92299	-1.97195	2	B cell cancer,Liver metastasis	7% (1/14)
13	0.183	39	7	IL1,MGEA5,PDGF-AA,PPARGC1B,STUB1,SYK,TANK	30	CHI3L1	chitinase 3 like 1	Extracellular Space	enzyme	1.44676e-15	8.74162e-18	up	4.91831	4.91831	2.29816	2	B cell cancer,Liver metastasis	7% (1/14)
13	0.183	39	7	IL1,MGEA5,PDGF-AA,PPARGC1B,STUB1,SYK,TANK	30	CXCL2	C-X-C motif chemokine ligand 2	Extracellular Space	cytokine	4.30937e-12	1.7974e-13	down	3.93671	-3.93671	-1.97699	2	B cell cancer,Liver metastasis	7% (1/14)
13	0.183	39	7	IL1,MGEA5,PDGF-AA,PPARGC1B,STUB1,SYK,TANK	30	DHCR24	24-dehydrocholesterol reductase	Cytoplasm	enzyme	1.67012e-14	2.14557e-16	down	2.11208	-2.11208	-1.07866	2	B cell cancer,Liver metastasis	7% (1/14)
13	0.183	39	7	IL1,MGEA5,PDGF-AA,PPARGC1B,STUB1,SYK,TANK	30	DST	dystonin	Plasma Membrane	other	1.4249e-14	1.77276e-16	up	2.10717	2.10717	1.07531	2	B cell cancer,Liver metastasis	7% (1/14)
13	0.183	39	7	IL1,MGEA5,PDGF-AA,PPARGC1B,STUB1,SYK,TANK	30	EGFR	epidermal growth factor receptor	Plasma Membrane	kinase	1.73701e-14	2.25851e-16	up	3.93396	3.93396	1.97598	2	B cell cancer,Liver metastasis	7% (1/14)
13	0.183	39	7	IL1,MGEA5,PDGF-AA,PPARGC1B,STUB1,SYK,TANK	30	HMGB1	high mobility group box 1	Nucleus	transcription regulator	1.00402e-13	1.96672e-15	down	2.00873	-2.00873	-1.00628	2	B cell cancer,Liver metastasis	7% (1/14)
13	0.183	39	7	IL1,MGEA5,PDGF-AA,PPARGC1B,STUB1,SYK,TANK	30	IGF1	insulin like growth factor 1	Extracellular Space	growth factor	1.34301e-12	4.37008e-14	down	2.66992	-2.66992	-1.4168	2	B cell cancer,Liver metastasis	7% (1/14)
13	0.183	39	7	IL1,MGEA5,PDGF-AA,PPARGC1B,STUB1,SYK,TANK	30	JAK1	Janus kinase 1	Cytoplasm	kinase	9.53151e-13	2.89901e-14	up	2.49216	2.49216	1.3174	2	B cell cancer,Liver metastasis	7% (1/14)
13	0.183	39	7	IL1,MGEA5,PDGF-AA,PPARGC1B,STUB1,SYK,TANK	30	KLF2	Kruppel like factor 2	Nucleus	transcription regulator	1.27669e-15	7.32345e-18	up	2.72552	2.72552	1.44653	2	B cell cancer,Liver metastasis	7% (1/14)
13	0.183	39	7	IL1,MGEA5,PDGF-AA,PPARGC1B,STUB1,SYK,TANK	30	KLHL24	kelch like family member 24	Plasma Membrane	other	6.91887e-14	1.23123e-15	up	3.36219	3.36219	1.7494	2	B cell cancer,Liver metastasis	7% (1/14)
13	0.183	39	7	IL1,MGEA5,PDGF-AA,PPARGC1B,STUB1,SYK,TANK	30	MDM2	MDM2 proto-oncogene	Nucleus	transcription regulator	2.17397e-12	7.87582e-14	down	3.77978	-3.77978	-1.9183	2	B cell cancer,Liver metastasis	7% (1/14)
13	0.183	39	7	IL1,MGEA5,PDGF-AA,PPARGC1B,STUB1,SYK,TANK	30	PCNA	proliferating cell nuclear antigen	Nucleus	enzyme	1.56774e-09	1.63953e-10	up	2.17915	2.17915	1.12377	2	B cell cancer,Liver metastasis	7% (1/14)
13	0.183	39	7	IL1,MGEA5,PDGF-AA,PPARGC1B,STUB1,SYK,TANK	30	PDGFRA	platelet derived growth factor receptor alpha	Plasma Membrane	kinase	3.90186e-15	3.28272e-17	up	5.24246	5.24246	2.39024	2	B cell cancer,Liver metastasis	7% (1/14)
13	0.183	39	7	IL1,MGEA5,PDGF-AA,PPARGC1B,STUB1,SYK,TANK	30	PIM1	Pim-1 proto-oncogene, serine/threonine kinase	Cytoplasm	kinase	3.1181e-15	2.48818e-17	up	2.63267	2.63267	1.39653	2	B cell cancer,Liver metastasis	7% (1/14)
13	0.183	39	7	IL1,MGEA5,PDGF-AA,PPARGC1B,STUB1,SYK,TANK	30	RXRA	retinoid X receptor alpha	Nucleus	ligand-dependent nuclear receptor	8.8995e-13	2.66368e-14	down	2.74863	-2.74863	-1.45871	2	B cell cancer,Liver metastasis	7% (1/14)
13	0.183	39	7	IL1,MGEA5,PDGF-AA,PPARGC1B,STUB1,SYK,TANK	30	SOCS1	suppressor of cytokine signaling 1	Cytoplasm	other	9.36232e-08	1.61759e-08	up	2.2018	2.2018	1.13868	2	B cell cancer,Liver metastasis	7% (1/14)
13	0.183	39	7	IL1,MGEA5,PDGF-AA,PPARGC1B,STUB1,SYK,TANK	30	SOCS2	suppressor of cytokine signaling 2	Cytoplasm	other	9.59609e-14	1.86225e-15	down	2.02741	-2.02741	-1.01964	2	B cell cancer,Liver metastasis	7% (1/14)
13	0.183	39	7	IL1,MGEA5,PDGF-AA,PPARGC1B,STUB1,SYK,TANK	30	TLR4	toll like receptor 4	Plasma Membrane	transmembrane receptor	2.19232e-11	1.21454e-12	down	2.3272	-2.3272	-1.21859	2	B cell cancer,Liver metastasis	7% (1/14)
13	0.183	39	7	IL1,MGEA5,PDGF-AA,PPARGC1B,STUB1,SYK,TANK	30	TNFAIP3	TNF alpha induced protein 3	Nucleus	enzyme	1.59838e-13	3.42708e-15	up	2.91416	2.91416	1.54308	2	B cell cancer,Liver metastasis	7% (1/14)
13	0.183	39	7	IL1,MGEA5,PDGF-AA,PPARGC1B,STUB1,SYK,TANK	30	TSC22D1	TSC22 domain family member 1	Nucleus	transcription regulator	1.45079e-14	1.81237e-16	up	2.25278	2.25278	1.17171	2	B cell cancer,Liver metastasis	7% (1/14)
13	0.183	39	7	IL1,MGEA5,PDGF-AA,PPARGC1B,STUB1,SYK,TANK	30	TUBA4A	tubulin alpha 4a	Cytoplasm	other	4.88836e-10	4.36319e-11	up	2.3169	2.3169	1.21219	2	B cell cancer,Liver metastasis	7% (1/14)
13	0.183	39	7	IL1,MGEA5,PDGF-AA,PPARGC1B,STUB1,SYK,TANK	30	VEGFA	vascular endothelial growth factor A	Extracellular Space	growth factor	3.6356e-15	3.02164e-17	up	4.69774	4.69774	2.23197	2	B cell cancer,Liver metastasis	7% (1/14)
14	0	9	1	RARA	6	CD44	CD44 molecule (Indian blood group)	Plasma Membrane	other	1.24837e-07	2.23646e-08	down	2.19728	-2.19728	-1.13572	2	Fibrosis of liver,Inflammation of liver	50% (1/2)
14	0	9	1	RARA	6	CEBPB	CCAAT/enhancer binding protein beta	Nucleus	transcription regulator	1.80281e-14	2.37623e-16	up	2.03533	2.03533	1.02526	2	Fibrosis of liver,Inflammation of liver	50% (1/2)
14	0	9	1	RARA	6	NCOA5	nuclear receptor coactivator 5	Nucleus	other	8.25894e-10	7.92963e-11	down	2.22541	-2.22541	-1.15407	2	Fibrosis of liver,Inflammation of liver	50% (1/2)
14	0	9	1	RARA	6	NR2C1	nuclear receptor subfamily 2 group C member 1	Nucleus	transcription regulator	2.10525e-10	1.66707e-11	up	2.01644	2.01644	1.01181	2	Fibrosis of liver,Inflammation of liver	50% (1/2)
14	0	9	1	RARA	6	SLC7A11	solute carrier family 7 member 11	Plasma Membrane	transporter	3.05776e-15	2.40885e-17	up	3.39552	3.39552	1.76363	2	Fibrosis of liver,Inflammation of liver	50% (1/2)
14	0	9	1	RARA	6	SMAD3	SMAD family member 3	Nucleus	transcription regulator	7.27874e-14	1.31568e-15	up	2.27966	2.27966	1.18882	2	Fibrosis of liver,Inflammation of liver	50% (1/2)
15	-2.91	19	1	INSR	17	CASP6	caspase 6	Cytoplasm	peptidase	4.46654e-13	1.15965e-14	down	2.07017	-2.07017	-1.04975	1	Cell death of tumor cell lines	100% (1/1)
15	-2.91	19	1	INSR	17	CDC6	cell division cycle 6	Nucleus	other	4.26607e-15	3.71965e-17	up	2.21253	2.21253	1.1457	1	Cell death of tumor cell lines	100% (1/1)
15	-2.91	19	1	INSR	17	DHCR7	7-dehydrocholesterol reductase	Cytoplasm	enzyme	7.45054e-14	1.36118e-15	down	2.03945	-2.03945	-1.02818	1	Cell death of tumor cell lines	100% (1/1)
15	-2.91	19	1	INSR	17	GRB10	growth factor receptor bound protein 10	Cytoplasm	other	8.02069e-18	7.56592e-21	up	4.50565	4.50565	2.17174	1	Cell death of tumor cell lines	100% (1/1)
15	-2.91	19	1	INSR	17	HBEGF	heparin binding EGF like growth factor	Extracellular Space	growth factor	1.69253e-12	5.83824e-14	up	3.42471	3.42471	1.77598	1	Cell death of tumor cell lines	100% (1/1)
15	-2.91	19	1	INSR	17	HSPD1	heat shock protein family D (Hsp60) member 1	Cytoplasm	enzyme	1.1615e-14	1.38033e-16	up	7.33793	7.33793	2.87537	1	Cell death of tumor cell lines	100% (1/1)
15	-2.91	19	1	INSR	17	IGF1	insulin like growth factor 1	Extracellular Space	growth factor	1.34301e-12	4.37008e-14	down	2.66992	-2.66992	-1.4168	1	Cell death of tumor cell lines	100% (1/1)
15	-2.91	19	1	INSR	17	IRS1	insulin receptor substrate 1	Cytoplasm	enzyme	1.68367e-13	3.66146e-15	down	4.26678	-4.26678	-2.09315	1	Cell death of tumor cell lines	100% (1/1)
15	-2.91	19	1	INSR	17	KLF9	Kruppel like factor 9	Nucleus	transcription regulator	3.13323e-11	1.84764e-12	up	2.25657	2.25657	1.17413	1	Cell death of tumor cell lines	100% (1/1)
15	-2.91	19	1	INSR	17	MDM2	MDM2 proto-oncogene	Nucleus	transcription regulator	2.17397e-12	7.87582e-14	down	3.77978	-3.77978	-1.9183	1	Cell death of tumor cell lines	100% (1/1)
15	-2.91	19	1	INSR	17	NDRG1	N-myc downstream regulated 1	Nucleus	kinase	5.49203e-18	4.0605e-21	up	5.2325	5.2325	2.3875	1	Cell death of tumor cell lines	100% (1/1)
15	-2.91	19	1	INSR	17	PDCD4	programmed cell death 4	Nucleus	other	2.12682e-15	1.48662e-17	up	3.36846	3.36846	1.75209	1	Cell death of tumor cell lines	100% (1/1)
15	-2.91	19	1	INSR	17	PIM1	Pim-1 proto-oncogene, serine/threonine kinase	Cytoplasm	kinase	3.1181e-15	2.48818e-17	up	2.63267	2.63267	1.39653	1	Cell death of tumor cell lines	100% (1/1)
15	-2.91	19	1	INSR	17	RRM2	ribonucleotide reductase regulatory subunit M2	Nucleus	enzyme	1.20625e-13	2.45716e-15	down	2.20963	-2.20963	-1.14381	1	Cell death of tumor cell lines	100% (1/1)
15	-2.91	19	1	INSR	17	SAT1	spermidine/spermine N1-acetyltransferase 1	Cytoplasm	enzyme	1.68911e-16	5.30346e-19	up	2.07211	2.07211	1.0511	1	Cell death of tumor cell lines	100% (1/1)
15	-2.91	19	1	INSR	17	THRA	thyroid hormone receptor, alpha	Nucleus	ligand-dependent nuclear receptor	6.37926e-11	4.21066e-12	down	2.10751	-2.10751	-1.07554	1	Cell death of tumor cell lines	100% (1/1)
15	-2.91	19	1	INSR	17	TNFRSF1A	TNF receptor superfamily member 1A	Plasma Membrane	transmembrane receptor	2.79729e-09	3.16714e-10	up	2.11808	2.11808	1.08276	1	Cell death of tumor cell lines	100% (1/1)
16	-3.3	20	1	OSM	18	ANXA1	annexin A1	Plasma Membrane	enzyme	3.97415e-14	6.3426e-16	up	2.30186	2.30186	1.2028	1	B-cell neoplasm	0% (0/1)
16	-3.3	20	1	OSM	18	CCNG2	cyclin G2	Nucleus	other	8.50472e-14	1.60233e-15	up	2.37244	2.37244	1.24637	1	B-cell neoplasm	0% (0/1)
16	-3.3	20	1	OSM	18	CHI3L1	chitinase 3 like 1	Extracellular Space	enzyme	1.44676e-15	8.74162e-18	up	4.91831	4.91831	2.29816	1	B-cell neoplasm	0% (0/1)
16	-3.3	20	1	OSM	18	CXCL1	C-X-C motif chemokine ligand 1	Extracellular Space	cytokine	7.18085e-10	6.76749e-11	down	2.34721	-2.34721	-1.23095	1	B-cell neoplasm	0% (0/1)
16	-3.3	20	1	OSM	18	CXCL2	C-X-C motif chemokine ligand 2	Extracellular Space	cytokine	4.30937e-12	1.7974e-13	down	3.93671	-3.93671	-1.97699	1	B-cell neoplasm	0% (0/1)
16	-3.3	20	1	OSM	18	DHCR24	24-dehydrocholesterol reductase	Cytoplasm	enzyme	1.67012e-14	2.14557e-16	down	2.11208	-2.11208	-1.07866	1	B-cell neoplasm	0% (0/1)
16	-3.3	20	1	OSM	18	EIF4EBP1	eukaryotic translation initiation factor 4E binding protein 1	Cytoplasm	translation regulator	4.36753e-16	1.70363e-18	up	2.61373	2.61373	1.38611	1	B-cell neoplasm	0% (0/1)
16	-3.3	20	1	OSM	18	HLA-B	major histocompatibility complex, class I, B	Plasma Membrane	transmembrane receptor	1.39437e-15	8.35401e-18	up	2.12073	2.12073	1.08456	1	B-cell neoplasm	0% (0/1)
16	-3.3	20	1	OSM	18	LRRFIP1	LRR binding FLII interacting protein 1	Cytoplasm	transcription regulator	7.54871e-13	2.19202e-14	up	2.30554	2.30554	1.2051	1	B-cell neoplasm	0% (0/1)
16	-3.3	20	1	OSM	18	OSMR	oncostatin M receptor	Plasma Membrane	transmembrane receptor	1.25832e-16	3.33635e-19	up	2.82592	2.82592	1.49872	1	B-cell neoplasm	0% (0/1)
16	-3.3	20	1	OSM	18	PCNA	proliferating cell nuclear antigen	Nucleus	enzyme	1.56774e-09	1.63953e-10	up	2.17915	2.17915	1.12377	1	B-cell neoplasm	0% (0/1)
16	-3.3	20	1	OSM	18	PDCD4	programmed cell death 4	Nucleus	other	2.12682e-15	1.48662e-17	up	3.36846	3.36846	1.75209	1	B-cell neoplasm	0% (0/1)
16	-3.3	20	1	OSM	18	PRDM1	PR/SET domain 1	Nucleus	transcription regulator	1.30392e-12	4.21519e-14	up	2.74204	2.74204	1.45525	1	B-cell neoplasm	0% (0/1)
16	-3.3	20	1	OSM	18	PTEN	phosphatase and tensin homolog	Cytoplasm	phosphatase	5.66703e-13	1.56037e-14	down	3.54785	-3.54785	-1.82695	1	B-cell neoplasm	0% (0/1)
16	-3.3	20	1	OSM	18	RUNX1	runt related transcription factor 1	Nucleus	transcription regulator	8.11275e-15	8.91443e-17	down	3.6926	-3.6926	-1.88464	1	B-cell neoplasm	0% (0/1)
16	-3.3	20	1	OSM	18	SOCS1	suppressor of cytokine signaling 1	Cytoplasm	other	9.36232e-08	1.61759e-08	up	2.2018	2.2018	1.13868	1	B-cell neoplasm	0% (0/1)
16	-3.3	20	1	OSM	18	TCN1	transcobalamin 1	Cytoplasm	transporter	1.32083e-10	9.7621e-12	up	2.25396	2.25396	1.17246	1	B-cell neoplasm	0% (0/1)
16	-3.3	20	1	OSM	18	VEGFA	vascular endothelial growth factor A	Extracellular Space	growth factor	3.6356e-15	3.02164e-17	up	4.69774	4.69774	2.23197	1	B-cell neoplasm	0% (0/1)
17	-4.082	8	1	ARNT2	6	ANG	angiogenin	Extracellular Space	enzyme	3.81506e-11	2.32265e-12	up	2.29127	2.29127	1.19615	1	Invasion of cells	0% (0/1)
17	-4.082	8	1	ARNT2	6	EGFR	epidermal growth factor receptor	Plasma Membrane	kinase	1.73701e-14	2.25851e-16	up	3.93396	3.93396	1.97598	1	Invasion of cells	0% (0/1)
17	-4.082	8	1	ARNT2	6	LAMB3	laminin subunit beta 3	Extracellular Space	transporter	3.32308e-18	1.94857e-21	up	3.12672	3.12672	1.64465	1	Invasion of cells	0% (0/1)
17	-4.082	8	1	ARNT2	6	NFATC2	nuclear factor of activated T cells 2	Nucleus	transcription regulator	2.45483e-11	1.39314e-12	up	2.4188	2.4188	1.27429	1	Invasion of cells	0% (0/1)
17	-4.082	8	1	ARNT2	6	SMAD3	SMAD family member 3	Nucleus	transcription regulator	7.27874e-14	1.31568e-15	up	2.27966	2.27966	1.18882	1	Invasion of cells	0% (0/1)
17	-4.082	8	1	ARNT2	6	VEGFA	vascular endothelial growth factor A	Extracellular Space	growth factor	3.6356e-15	3.02164e-17	up	4.69774	4.69774	2.23197	1	Invasion of cells	0% (0/1)
18	-4.082	8	1	NR1I3	6	EIF4EBP1	eukaryotic translation initiation factor 4E binding protein 1	Cytoplasm	translation regulator	4.36753e-16	1.70363e-18	up	2.61373	2.61373	1.38611	1	Apoptosis of tumor cell lines	0% (0/1)
18	-4.082	8	1	NR1I3	6	GADD45B	growth arrest and DNA damage inducible beta	Cytoplasm	other	2.37905e-14	3.36498e-16	up	2.25219	2.25219	1.17133	1	Apoptosis of tumor cell lines	0% (0/1)
18	-4.082	8	1	NR1I3	6	MDM2	MDM2 proto-oncogene	Nucleus	transcription regulator	2.17397e-12	7.87582e-14	down	3.77978	-3.77978	-1.9183	1	Apoptosis of tumor cell lines	0% (0/1)
18	-4.082	8	1	NR1I3	6	NEDD9	neural precursor cell expressed, developmentally down-regulated 9	Nucleus	other	8.4142e-12	3.92565e-13	up	3.12683	3.12683	1.6447	1	Apoptosis of tumor cell lines	0% (0/1)
18	-4.082	8	1	NR1I3	6	SAT1	spermidine/spermine N1-acetyltransferase 1	Cytoplasm	enzyme	1.68911e-16	5.30346e-19	up	2.07211	2.07211	1.0511	1	Apoptosis of tumor cell lines	0% (0/1)
18	-4.082	8	1	NR1I3	6	TNFRSF1A	TNF receptor superfamily member 1A	Plasma Membrane	transmembrane receptor	2.79729e-09	3.16714e-10	up	2.11808	2.11808	1.08276	1	Apoptosis of tumor cell lines	0% (0/1)
19	-4.743	12	1	TGM2	10	BCL6	B cell CLL/lymphoma 6	Nucleus	transcription regulator	3.19693e-11	1.89377e-12	up	2.39469	2.39469	1.25984	1	B-cell neoplasm	0% (0/1)
19	-4.743	12	1	TGM2	10	BIRC3	baculoviral IAP repeat containing 3	Cytoplasm	enzyme	8.83103e-09	1.14531e-09	up	2.16593	2.16593	1.11499	1	B-cell neoplasm	0% (0/1)
19	-4.743	12	1	TGM2	10	CA2	carbonic anhydrase 2	Cytoplasm	enzyme	1.205e-15	6.85079e-18	up	13.3088	13.3088	3.73431	1	B-cell neoplasm	0% (0/1)
19	-4.743	12	1	TGM2	10	CDK6	cyclin dependent kinase 6	Nucleus	kinase	2.24744e-17	3.55245e-20	down	3.92299	-3.92299	-1.97195	1	B-cell neoplasm	0% (0/1)
19	-4.743	12	1	TGM2	10	CFLAR	CASP8 and FADD like apoptosis regulator	Cytoplasm	other	1.43206e-15	8.61628e-18	up	2.24343	2.24343	1.16571	1	B-cell neoplasm	0% (0/1)
19	-4.743	12	1	TGM2	10	FERMT1	fermitin family member 1	Plasma Membrane	other	2.37279e-14	3.33923e-16	down	2.48274	-2.48274	-1.31193	1	B-cell neoplasm	0% (0/1)
19	-4.743	12	1	TGM2	10	HLA-B	major histocompatibility complex, class I, B	Plasma Membrane	transmembrane receptor	1.39437e-15	8.35401e-18	up	2.12073	2.12073	1.08456	1	B-cell neoplasm	0% (0/1)
19	-4.743	12	1	TGM2	10	IFIT2	interferon induced protein with tetratricopeptide repeats 2	Cytoplasm	other	1.81985e-14	2.41744e-16	down	2.50128	-2.50128	-1.32267	1	B-cell neoplasm	0% (0/1)
19	-4.743	12	1	TGM2	10	PIM1	Pim-1 proto-oncogene, serine/threonine kinase	Cytoplasm	kinase	3.1181e-15	2.48818e-17	up	2.63267	2.63267	1.39653	1	B-cell neoplasm	0% (0/1)
19	-4.743	12	1	TGM2	10	RNF213	ring finger protein 213	Cytoplasm	enzyme	1.64438e-12	5.63022e-14	down	2.18845	-2.18845	-1.12991	1	B-cell neoplasm	0% (0/1)
20	-4.919	7	1	PGR	5	BCL6	B cell CLL/lymphoma 6	Nucleus	transcription regulator	3.19693e-11	1.89377e-12	up	2.39469	2.39469	1.25984	1	Inflammation of liver	0% (0/1)
20	-4.919	7	1	PGR	5	BIRC3	baculoviral IAP repeat containing 3	Cytoplasm	enzyme	8.83103e-09	1.14531e-09	up	2.16593	2.16593	1.11499	1	Inflammation of liver	0% (0/1)
20	-4.919	7	1	PGR	5	CD44	CD44 molecule (Indian blood group)	Plasma Membrane	other	1.24837e-07	2.23646e-08	down	2.19728	-2.19728	-1.13572	1	Inflammation of liver	0% (0/1)
20	-4.919	7	1	PGR	5	EGFR	epidermal growth factor receptor	Plasma Membrane	kinase	1.73701e-14	2.25851e-16	up	3.93396	3.93396	1.97598	1	Inflammation of liver	0% (0/1)
20	-4.919	7	1	PGR	5	NPC1	NPC intracellular cholesterol transporter 1	Cytoplasm	transporter	2.50381e-14	3.59383e-16	up	2.40833	2.40833	1.26803	1	Inflammation of liver	0% (0/1)
21	-5.367	7	1	IL5	5	BCL6	B cell CLL/lymphoma 6	Nucleus	transcription regulator	3.19693e-11	1.89377e-12	up	2.39469	2.39469	1.25984	1	Inflammation of liver	100% (1/1)
21	-5.367	7	1	IL5	5	CD55	CD55 molecule (Cromer blood group)	Plasma Membrane	other	6.75656e-15	7.02803e-17	up	2.79732	2.79732	1.48404	1	Inflammation of liver	100% (1/1)
21	-5.367	7	1	IL5	5	HSPA5	heat shock protein family A (Hsp70) member 5	Cytoplasm	enzyme	4.67754e-19	1.90803e-22	up	2.52689	2.52689	1.33736	1	Inflammation of liver	100% (1/1)
21	-5.367	7	1	IL5	5	PRDM1	PR/SET domain 1	Nucleus	transcription regulator	1.30392e-12	4.21519e-14	up	2.74204	2.74204	1.45525	1	Inflammation of liver	100% (1/1)
21	-5.367	7	1	IL5	5	SOCS1	suppressor of cytokine signaling 1	Cytoplasm	other	9.36232e-08	1.61759e-08	up	2.2018	2.2018	1.13868	1	Inflammation of liver	100% (1/1)
22	-5.814	7	1	MYCN	5	CAV1	caveolin 1	Plasma Membrane	transmembrane receptor	6.25536e-13	1.74947e-14	up	2.58512	2.58512	1.37023	1	Invasion of tumor	0% (0/1)
22	-5.814	7	1	MYCN	5	CLU	clusterin	Cytoplasm	other	1.37993e-14	1.70626e-16	up	2.6103	2.6103	1.38422	1	Invasion of tumor	0% (0/1)
22	-5.814	7	1	MYCN	5	EGFR	epidermal growth factor receptor	Plasma Membrane	kinase	1.73701e-14	2.25851e-16	up	3.93396	3.93396	1.97598	1	Invasion of tumor	0% (0/1)
22	-5.814	7	1	MYCN	5	ITGA2	integrin subunit alpha 2	Plasma Membrane	transmembrane receptor	2.9923e-14	4.44399e-16	up	2.06518	2.06518	1.04627	1	Invasion of tumor	0% (0/1)
22	-5.814	7	1	MYCN	5	MDM2	MDM2 proto-oncogene	Nucleus	transcription regulator	2.17397e-12	7.87582e-14	down	3.77978	-3.77978	-1.9183	1	Invasion of tumor	0% (0/1)
23	-7	6	1	SOX11	4	CASP6	caspase 6	Cytoplasm	peptidase	4.46654e-13	1.15965e-14	down	2.07017	-2.07017	-1.04975	1	Microtubule dynamics	0% (0/1)
23	-7	6	1	SOX11	4	CAV1	caveolin 1	Plasma Membrane	transmembrane receptor	6.25536e-13	1.74947e-14	up	2.58512	2.58512	1.37023	1	Microtubule dynamics	0% (0/1)
23	-7	6	1	SOX11	4	PDGFA	platelet derived growth factor subunit A	Extracellular Space	growth factor	2.7149e-10	2.23022e-11	up	2.39252	2.39252	1.25853	1	Microtubule dynamics	0% (0/1)
23	-7	6	1	SOX11	4	TIAM1	T cell lymphoma invasion and metastasis 1	Cytoplasm	other	2.42274e-14	3.44659e-16	up	2.83899	2.83899	1.50538	1	Microtubule dynamics	0% (0/1)
24	-7.506	5	1	PAF1	3	BIRC3	baculoviral IAP repeat containing 3	Cytoplasm	enzyme	8.83103e-09	1.14531e-09	up	2.16593	2.16593	1.11499	1	Inflammation of liver	0% (0/1)
24	-7.506	5	1	PAF1	3	DDX58	DExD/H-box helicase 58	Cytoplasm	enzyme	3.40639e-09	3.95316e-10	down	2.04646	-2.04646	-1.03313	1	Inflammation of liver	0% (0/1)
24	-7.506	5	1	PAF1	3	PLAUR	plasminogen activator, urokinase receptor	Plasma Membrane	transmembrane receptor	6.46293e-16	2.94938e-18	up	2.53937	2.53937	1.34447	1	Inflammation of liver	0% (0/1)
25	-12.075	7	1	DDIT3	5	BCL2L11	BCL2 like 11	Cytoplasm	other	1.02685e-09	1.01339e-10	up	2.20474	2.20474	1.14061	1	Apoptosis of tumor cell lines	100% (1/1)
25	-12.075	7	1	DDIT3	5	CASP4	caspase 4	Cytoplasm	peptidase	9.79296e-08	1.70398e-08	up	2.20669	2.20669	1.14188	1	Apoptosis of tumor cell lines	100% (1/1)
25	-12.075	7	1	DDIT3	5	CFLAR	CASP8 and FADD like apoptosis regulator	Cytoplasm	other	1.43206e-15	8.61628e-18	up	2.24343	2.24343	1.16571	1	Apoptosis of tumor cell lines	100% (1/1)
25	-12.075	7	1	DDIT3	5	HSPA5	heat shock protein family A (Hsp70) member 5	Cytoplasm	enzyme	4.67754e-19	1.90803e-22	up	2.52689	2.52689	1.33736	1	Apoptosis of tumor cell lines	100% (1/1)
25	-12.075	7	1	DDIT3	5	HSPD1	heat shock protein family D (Hsp60) member 1	Cytoplasm	enzyme	1.1615e-14	1.38033e-16	up	7.33793	7.33793	2.87537	1	Apoptosis of tumor cell lines	100% (1/1)
26	-14.142	10	1	BMP6	8	CD44	CD44 molecule (Indian blood group)	Plasma Membrane	other	1.24837e-07	2.23646e-08	down	2.19728	-2.19728	-1.13572	1	Invasion of cells	100% (1/1)
26	-14.142	10	1	BMP6	8	ETV5	ETS variant 5	Nucleus	transcription regulator	1.55527e-13	3.31275e-15	up	2.95343	2.95343	1.56239	1	Invasion of cells	100% (1/1)
26	-14.142	10	1	BMP6	8	FOSL1	FOS like 1, AP-1 transcription factor subunit	Nucleus	transcription regulator	7.76065e-16	3.69988e-18	up	3.76419	3.76419	1.91234	1	Invasion of cells	100% (1/1)
26	-14.142	10	1	BMP6	8	HBEGF	heparin binding EGF like growth factor	Extracellular Space	growth factor	1.69253e-12	5.83824e-14	up	3.42471	3.42471	1.77598	1	Invasion of cells	100% (1/1)
26	-14.142	10	1	BMP6	8	KLF4	Kruppel like factor 4	Nucleus	transcription regulator	1.25576e-15	7.17135e-18	up	2.70089	2.70089	1.43343	1	Invasion of cells	100% (1/1)
26	-14.142	10	1	BMP6	8	PCSK6	proprotein convertase subtilisin/kexin type 6	Extracellular Space	peptidase	3.73617e-10	3.22809e-11	up	2.52802	2.52802	1.33801	1	Invasion of cells	100% (1/1)
26	-14.142	10	1	BMP6	8	VCL	vinculin	Plasma Membrane	enzyme	4.43841e-09	5.31604e-10	up	2.57644	2.57644	1.36538	1	Invasion of cells	100% (1/1)
26	-14.142	10	1	BMP6	8	VEGFA	vascular endothelial growth factor A	Extracellular Space	growth factor	3.6356e-15	3.02164e-17	up	4.69774	4.69774	2.23197	1	Invasion of cells	100% (1/1)
27	-16.166	5	1	EIF2AK4	3	ASNS	asparagine synthetase (glutamine-hydrolyzing)	Cytoplasm	enzyme	8.12844e-21	2.07231e-25	up	6.2883	6.2883	2.65267	1	Apoptosis of tumor cell lines	100% (1/1)
27	-16.166	5	1	EIF2AK4	3	DDIT3	DNA damage inducible transcript 3	Nucleus	transcription regulator	8.24086e-16	4.05488e-18	up	5.50112	5.50112	2.45973	1	Apoptosis of tumor cell lines	100% (1/1)
27	-16.166	5	1	EIF2AK4	3	PCK2	phosphoenolpyruvate carboxykinase 2, mitochondrial	Cytoplasm	kinase	1.11075e-16	2.87377e-19	up	3.97411	3.97411	1.99063	1	Apoptosis of tumor cell lines	100% (1/1)
28	-16.743	5	1	48s	3	DDIT3	DNA damage inducible transcript 3	Nucleus	transcription regulator	8.24086e-16	4.05488e-18	up	5.50112	5.50112	2.45973	1	Apoptosis of tumor cell lines	0% (0/1)
28	-16.743	5	1	48s	3	HSPA5	heat shock protein family A (Hsp70) member 5	Cytoplasm	enzyme	4.67754e-19	1.90803e-22	up	2.52689	2.52689	1.33736	1	Apoptosis of tumor cell lines	0% (0/1)
28	-16.743	5	1	48s	3	VEGFA	vascular endothelial growth factor A	Extracellular Space	growth factor	3.6356e-15	3.02164e-17	up	4.69774	4.69774	2.23197	1	Apoptosis of tumor cell lines	0% (0/1)
29	-16.743	5	1	GNE	3	ASNS	asparagine synthetase (glutamine-hydrolyzing)	Cytoplasm	enzyme	8.12844e-21	2.07231e-25	up	6.2883	6.2883	2.65267	1	Cell death of tumor cell lines	100% (1/1)
29	-16.743	5	1	GNE	3	DDIT3	DNA damage inducible transcript 3	Nucleus	transcription regulator	8.24086e-16	4.05488e-18	up	5.50112	5.50112	2.45973	1	Cell death of tumor cell lines	100% (1/1)
29	-16.743	5	1	GNE	3	TRIB3	tribbles pseudokinase 3	Nucleus	kinase	1.12757e-09	1.12605e-10	up	3.10497	3.10497	1.63458	1	Cell death of tumor cell lines	100% (1/1)
30	-23.678	8	1	TRIB3	6	ASNS	asparagine synthetase (glutamine-hydrolyzing)	Cytoplasm	enzyme	8.12844e-21	2.07231e-25	up	6.2883	6.2883	2.65267	1	Apoptosis of tumor cell lines	0% (0/1)
30	-23.678	8	1	TRIB3	6	CTH	cystathionine gamma-lyase	Cytoplasm	enzyme	2.62281e-17	4.34639e-20	up	7.73869	7.73869	2.95209	1	Apoptosis of tumor cell lines	0% (0/1)
30	-23.678	8	1	TRIB3	6	DDIT3	DNA damage inducible transcript 3	Nucleus	transcription regulator	8.24086e-16	4.05488e-18	up	5.50112	5.50112	2.45973	1	Apoptosis of tumor cell lines	0% (0/1)
30	-23.678	8	1	TRIB3	6	DDIT4	DNA damage inducible transcript 4	Cytoplasm	other	1.9874e-19	3.09427e-23	up	4.52771	4.52771	2.17878	1	Apoptosis of tumor cell lines	0% (0/1)
30	-23.678	8	1	TRIB3	6	JAK1	Janus kinase 1	Cytoplasm	kinase	9.53151e-13	2.89901e-14	up	2.49216	2.49216	1.3174	1	Apoptosis of tumor cell lines	0% (0/1)
30	-23.678	8	1	TRIB3	6	PCK2	phosphoenolpyruvate carboxykinase 2, mitochondrial	Cytoplasm	kinase	1.11075e-16	2.87377e-19	up	3.97411	3.97411	1.99063	1	Apoptosis of tumor cell lines	0% (0/1)
31	-27.512	12	1	UCP1	10	ACACA	acetyl-CoA carboxylase alpha	Cytoplasm	enzyme	2.03413e-14	2.77182e-16	down	2.21799	-2.21799	-1.14925	1	Apoptosis of tumor cell lines	0% (0/1)
31	-27.512	12	1	UCP1	10	ASNS	asparagine synthetase (glutamine-hydrolyzing)	Cytoplasm	enzyme	8.12844e-21	2.07231e-25	up	6.2883	6.2883	2.65267	1	Apoptosis of tumor cell lines	0% (0/1)
31	-27.512	12	1	UCP1	10	CCDC6	coiled-coil domain containing 6	Cytoplasm	other	2.38058e-09	2.63888e-10	up	2.22963	2.22963	1.1568	1	Apoptosis of tumor cell lines	0% (0/1)
31	-27.512	12	1	UCP1	10	CTH	cystathionine gamma-lyase	Cytoplasm	enzyme	2.62281e-17	4.34639e-20	up	7.73869	7.73869	2.95209	1	Apoptosis of tumor cell lines	0% (0/1)
31	-27.512	12	1	UCP1	10	DDIT3	DNA damage inducible transcript 3	Nucleus	transcription regulator	8.24086e-16	4.05488e-18	up	5.50112	5.50112	2.45973	1	Apoptosis of tumor cell lines	0% (0/1)
31	-27.512	12	1	UCP1	10	EIF4EBP1	eukaryotic translation initiation factor 4E binding protein 1	Cytoplasm	translation regulator	4.36753e-16	1.70363e-18	up	2.61373	2.61373	1.38611	1	Apoptosis of tumor cell lines	0% (0/1)
31	-27.512	12	1	UCP1	10	FBXO32	F-box protein 32	Cytoplasm	enzyme	1.87316e-08	2.67335e-09	up	2.47485	2.47485	1.30734	1	Apoptosis of tumor cell lines	0% (0/1)
31	-27.512	12	1	UCP1	10	NUPR1	nuclear protein 1, transcriptional regulator	Nucleus	transcription regulator	9.84402e-08	1.71512e-08	up	2.25202	2.25202	1.17122	1	Apoptosis of tumor cell lines	0% (0/1)
31	-27.512	12	1	UCP1	10	PCK2	phosphoenolpyruvate carboxykinase 2, mitochondrial	Cytoplasm	kinase	1.11075e-16	2.87377e-19	up	3.97411	3.97411	1.99063	1	Apoptosis of tumor cell lines	0% (0/1)
31	-27.512	12	1	UCP1	10	SMOX	spermine oxidase	Cytoplasm	enzyme	1.92178e-12	6.8348e-14	up	2.2355	2.2355	1.1606	1	Apoptosis of tumor cell lines	0% (0/1)
32	-32	18	1	NUPR1	16	ABL2	ABL proto-oncogene 2, non-receptor tyrosine kinase	Cytoplasm	kinase	1.83776e-09	1.96782e-10	up	2.32228	2.32228	1.21554	1	Invasion of cells	0% (0/1)
32	-32	18	1	NUPR1	16	CEBPB	CCAAT/enhancer binding protein beta	Nucleus	transcription regulator	1.80281e-14	2.37623e-16	up	2.03533	2.03533	1.02526	1	Invasion of cells	0% (0/1)
32	-32	18	1	NUPR1	16	DIDO1	death inducer-obliterator 1	Nucleus	other	4.81453e-11	3.04038e-12	down	2.13754	-2.13754	-1.09595	1	Invasion of cells	0% (0/1)
32	-32	18	1	NUPR1	16	ETV6	ETS variant 6	Nucleus	transcription regulator	1.35279e-10	1.00397e-11	down	3.18433	-3.18433	-1.67099	1	Invasion of cells	0% (0/1)
32	-32	18	1	NUPR1	16	HBEGF	heparin binding EGF like growth factor	Extracellular Space	growth factor	1.69253e-12	5.83824e-14	up	3.42471	3.42471	1.77598	1	Invasion of cells	0% (0/1)
32	-32	18	1	NUPR1	16	IFIT2	interferon induced protein with tetratricopeptide repeats 2	Cytoplasm	other	1.81985e-14	2.41744e-16	down	2.50128	-2.50128	-1.32267	1	Invasion of cells	0% (0/1)
32	-32	18	1	NUPR1	16	KLF4	Kruppel like factor 4	Nucleus	transcription regulator	1.25576e-15	7.17135e-18	up	2.70089	2.70089	1.43343	1	Invasion of cells	0% (0/1)
32	-32	18	1	NUPR1	16	MAGI1	membrane associated guanylate kinase, WW and PDZ domain containing 1	Plasma Membrane	kinase	5.7616e-12	2.50447e-13	down	2.04874	-2.04874	-1.03474	1	Invasion of cells	0% (0/1)
32	-32	18	1	NUPR1	16	MKL2	MKL1/myocardin like 2	Nucleus	transcription regulator	9.52302e-13	2.894e-14	down	2.34835	-2.34835	-1.23165	1	Invasion of cells	0% (0/1)
32	-32	18	1	NUPR1	16	NDRG1	N-myc downstream regulated 1	Nucleus	kinase	5.49203e-18	4.0605e-21	up	5.2325	5.2325	2.3875	1	Invasion of cells	0% (0/1)
32	-32	18	1	NUPR1	16	PDK1	pyruvate dehydrogenase kinase 1	Cytoplasm	kinase	5.07563e-10	4.54845e-11	up	2.01755	2.01755	1.0126	1	Invasion of cells	0% (0/1)
32	-32	18	1	NUPR1	16	PIK3R1	phosphoinositide-3-kinase regulatory subunit 1	Cytoplasm	kinase	2.06134e-13	4.64569e-15	down	2.77904	-2.77904	-1.47459	1	Invasion of cells	0% (0/1)
32	-32	18	1	NUPR1	16	PTPRJ	protein tyrosine phosphatase, receptor type J	Plasma Membrane	phosphatase	5.32289e-15	5.18393e-17	up	3.32839	3.32839	1.73482	1	Invasion of cells	0% (0/1)
32	-32	18	1	NUPR1	16	SIGMAR1	sigma non-opioid intracellular receptor 1	Plasma Membrane	transmembrane receptor	4.90684e-13	1.31353e-14	down	2.34587	-2.34587	-1.23012	1	Invasion of cells	0% (0/1)
32	-32	18	1	NUPR1	16	TMPO	thymopoietin	Nucleus	other	1.84729e-10	1.44396e-11	down	2.16576	-2.16576	-1.11488	1	Invasion of cells	0% (0/1)
32	-32	18	1	NUPR1	16	VANGL1	VANGL planar cell polarity protein 1	Cytoplasm	other	9.25028e-09	1.20628e-09	down	2.55628	-2.55628	-1.35405	1	Invasion of cells	0% (0/1)
