# Supplementary material for: Role and mechanism of NCAPD3 in promoting malignant behaviors in gastric cancer
Source: Front Pharmacol. 2024 Apr 22;15:1341039. doi: 10.3389/fphar.2024.1341039 (PMC11070777; doi:10.3389/fphar.2024.1341039)
Supplement: Supplementary file 12 [file DataSheet5.ZIP › data of IPA/upstream regulatory factors/Upstream_Analysis.xlsx]

## Sheet: Upstream_Analysis
Upstream Regulator	Expr Fold Change	Molecule Type	Predicted Activation State	Activation z-score	p-value of overlap	Target molecules in dataset	Mechanistic Network	Counts of AntibodyList
MMP3		peptidase	Inhibited	-3.441	1.36e-06	CACTIN,CPSF6,CSTF3,DDX39A,EFTUD2,MTPAP,NDRG1,PNPT1,PRPF31,RBM15B,RBM8A,SCAF4,SF3A1,SFPQ,SRSF1,SRSF2,SRSF3,SYNCRIP,TARDBP,TSEN2,WDR33		0
PD98059		chemical - kinase inhibitor	Inhibited	-3.287	1.98e-11	ACAT2,ANXA1,APOBEC3B,BCL2L11,BCL6,CA2,CAV1,CCK,CD44,CD55,CD83,CEBPB,CFLAR,CLU,COL4A1,CXCL1,CXCL2,CXCL3,CYP1A1,DDIT3,ECE1,EGFR,EMP1,ERRFI1,F3,FOSL1,GFPT1,GSK3B,HBEGF,HMGB3,HSPA5,IGF1,ITGA2,LDLR,LIPG,LPGAT1,MDM2,MET,MKI67,MMP1,MXD1,MYH4,NOP56,NPC1,NR4A1,OSMR,PCNA,PCSK6,PDGFA,PDGFRA,PER1,PHLDA1,PIK3R1,PIM1,PLAUR,PPP1R10,RAN,RNASE4,RRM2,RUNX1,SERPINB2,SERPINB5,SIGMAR1,SLC38A2,SLC3A2,SMAD3,SNRPD1,SOAT…	472 (23)	20
TAL1		transcription regulator	Inhibited	-3.185	0.0809	AFDN,ASPM,BCL6,CCNG2,CDK6,CYLD,DOCK1,HLA-B,HLA-F,HMGB3,MSLN,PTDSS1,RUNX1,SERPINB2,SLC2A3,SYK,TNFAIP3,ZBTB21,ZNF827		3
MGEA5	2.75	enzyme	Inhibited	-3.153	0.000181	ACADM,AIFM1,AKT1S1,ARHGAP29,BACH1,BCL2L13,C1RL,CAV1,CCNG2,CD44,CD55,CDK6,CEBPB,CLDN1,CREB3L2,CREB5,CYFIP2,DAB2,DHCR7,DST,EPHA4,FDPS,FLNB,GALNT6,GPT2,HIPK2,IGF1,ITGA2,JAK1,KRT81,LSS,MDM2,MYO10,PDCD2,PDK1,PIK3R1,RPS6KA3,S100A2,SOCS1,SOCS2,TAF5L,THBS1,THRA,TSPAN5,TUBA4A	301 (7)	12
HDL-cholesterol		complex	Inhibited	-2.879	1.08e-06	CEBPB,CHAC1,DHCR7,EIF4EBP1,FOSL2,GPT2,HNRNPD,KLHL24,NUPR1,RPTOR,SLC30A1,TRIB3		4
ALDH2		enzyme	Inhibited	-2.714	2.76e-08	ATF5,CTH,GCLC,MTHFD2,PSAT1,PSPH,SHMT1,SLC1A4,SLC3A2,SLC7A11,SLC7A5		0
genistein		chemical drug	Inhibited	-2.676	0.000364	ACPP,ATP6V1C1,BMP2K,CD44,CFLAR,CFTR,CHST14,CLN5,CLU,CTNS,CXCL2,CXCL3,CYP1A1,F3,GCLC,GFPT1,GJB2,HS2ST1,HSPA1A/HSPA1B,HSPA5,IFIT2,IGF1,IRF7,LDLR,MMP1,NAGLU,NPC1,OSBPL3,PCNA,PDCD4,PER1,PIK3R1,PIM1,PLK3,PTEN,RXRA,SOCS1,STK17B,TFF1,TICAM2,TPP1,VEGFA	421 (22)	10
CSHL1		growth factor	Inhibited	-2.601	0.0657	BCL6,CYP3A5,GSK3B,IGF1,PIK3R1,SOCS2,SRD5A1		4
miR-199a-5p (and other miRNAs w/seed CCAGUGU)		mature microrna	Inhibited	-2.54	0.00946	CMPK2,COL4A1,GPRC5A,ITGB4,KLF2,KLF4,LAMC2,MMP1,NECTIN1,NEDD9		1
TFAP2A		transcription regulator	Inhibited	-2.525	0.00956	ANXA1,BIRC3,CXCL1,CXCL2,EGFR,KLF4,MT2A,PLAUR,SLC19A1,TPM1,TPM3,VEGFA,XRN1	444 (16)	3
N-acetyl-L-cysteine		chemical drug	Inhibited	-2.485	0.105	BCL2L11,BIRC3,CASP4,CAV1,CFLAR,CFTR,CXCL3,DDIT3,FBXO32,GCLC,HBEGF,HSPA5,MAP1LC3B,OSGIN1,PCNA,PLAUR,SPRR2D,VEGFA		5
TANK		other	Inhibited	-2.449	0.023	ATM,CXCL2,CXCL3,DNMT3A,IFIT1,TSC22D1		1
STUB1		enzyme	Inhibited	-2.412	0.0259	ATXN1,KLHL24,PCNA,RIPK1,TFF1,VEGFA		2
PTPN1		phosphatase	Inhibited	-2.4	0.0141	ATM,CFLAR,CXCL2,CXCL3,IRS1,MET,PIK3R1,SOCS1		3
TRIB3	3.105	kinase	Inhibited	-2.359	1.33e-07	ASNS,CTH,DDIT3,DDIT4,HERPUD1,JAK1,MTHFD2,PCK2,PSAT1,PSPH,TRIB3	290 (10)	3
CD24		other	Inhibited	-2.333	2.54e-05	APOBEC3B,ASPM,BIK,CAV1,CFTR,CHAC1,ECM1,HS2ST1,ISG20,LAT2,RBBP6,RSBN1,SFPQ,SLC30A1,THBS1,TUFT1,ULBP2,VPS13B,ZNF302		0
MYC		transcription regulator	Inhibited	-2.314	9.24e-07	ABCF2,ACACA,ADARB1,AK2,ANKRD17,ASNS,BCL6,BOP1,CAMK2N1,CAST,CAV1,CBX4,CCNG2,CD44,CDK6,CFLAR,CHKA,CLU,COL4A1,CUL1,CYFIP2,DDIT3,DDIT4,DHFR,DKC1,ECM1,EFTUD2,EIF4A1,EIF4EBP1,EMP1,EZH2,F3,FBXO32,FOSL1,GADD45B,GCLC,GFPT1,GLG1,GLUD1,HLA-B,HNRNPD,HSPD1,IER5,IFIT1,IL1RAP,IRF6,IRF7,IRS1,KLF4,LAMB2,LAMB3,LGR5,MDM2,MKI67,MRPL12,NCL,NDRG1,NF2,NOCT,NOLC1,NOP56,NOP58,NPM1,NUDC,OVOL1,PA2G4,PCNA,PDCD4,PDGFRA,PDK1,…	488 (20)	18
SYK	-2.529	kinase	Inhibited	-2.308	0.00161	BCL2L11,BIRC3,CFTR,FOSL1,ITGB4,JMY,KLF2,PIM1,TSC22D1,USP53,VEGFA,YPEL2,YPEL5	495 (20)	3
MNT		transcription regulator	Inhibited	-2.236	0.000681	BCL6,CCNG2,DDIT3,FBXO32,GADD45B,NCL		1
alvocidib		chemical drug	Inhibited	-2.234	0.0474	BIRC3,CFLAR,EGFR,PCNA,VEGFA		2
ZFP36		transcription regulator	Inhibited	-2.216	0.000253	BIRC3,CDC6,CXCL2,CXCL3,FOSL1,MMP1,MXD1,PIM1,PLAUR,PRDM1,SOCS1,SPRYD7,TFF1,TFRC,TLR4	395 (19)	2
LONP1		peptidase	Inhibited	-2.213	0.105	GLUD1,GPT2,HSPD1,MDH2,MTHFD2,SARS,TPM3		0
calphostin C		chemical - kinase inhibitor	Inhibited	-2.213	0.202	CLU,ECE1,GFPT1,HSPA5,LDLR,VEGFA		1
MYCN		transcription regulator	Inhibited	-2.205	0.00777	ABCF2,BID,CAV1,CCNG2,CLU,COL4A1,DNMT3A,EGFR,EIF4A1,EIF5A,EZH2,HSPD1,ITGA2,MDM2,NCL,NDRG1,NPM1,PDK1,PHB,PTDSS1,RPS4X,SLC38A2,TGM2,TNFRSF1A,TPM1,TUBB,WDR5,ZFAND5	333 (11)	5
CIP2A		other	Inhibited	-2.2	0.325	GRSF1,NCL,PLAUR,SAT1,TUBA4A		0
PNPLA2		enzyme	Inhibited	-2.194	0.0933	ACADM,HSPA5,IRS1,PPARA,ULK1		1
amino acids		chemical - endogenous mammalian	Inhibited	-2.182	0.0158	ASNS,DDIT3,IGF1,SLC38A2,SLC7A1		2
dextran sulfate		chemical drug	Inhibited	-2.178	0.0405	ATM,CCNF,CD83,CXCL2,CXCL3,FANCA,FANCF,IRF7,MKI67,NDST1,NFATC2,OSMR,PCNA,PDGFA,RRM2,SERPINB2,SERPINB5,STEAP3,TGM2,THBS1,TLR4,VEGFA		5
GW9662		chemical reagent	Inhibited	-2.178	0.173	ACACA,CAV1,CD83,CEACAM6,HSPA5,KLF4,NR1D1,REG1A		2
KN 93		chemical - kinase inhibitor	Inhibited	-2.177	0.0289	CCK,CD83,CFLAR,MMP1,NR4A1		0
PPARGC1B		transcription regulator	Inhibited	-2.155	0.0193	ACACA,ACADM,DHCR24,FBXO32,FDPS,GGPS1,LSS,VEGFA		2
staurosporine		chemical - kinase inhibitor	Inhibited	-2.13	0.00192	CA2,CFTR,CYP1A1,EGFR,FOSL1,IFIT2,IGF1,IL1RAP,MMP1,NEDD9,NR4A1,PHB,PIM1,PRDM1,SMAD3,VEGFA	419 (19)	4
INSR		kinase	Inhibited	-2.123	0.000311	ACADM,ACSL5,ARHGEF2,ATP5MC1,CASP6,CCNG2,CD83,CDC6,DAG1,DHCR7,FDPS,FEM1A,GRB10,HBEGF,HSPD1,IGF1,IRS1,KLF9,LAT2,LSS,MDH2,MDM2,NDRG1,OLR1,PDCD4,PHLDA1,PIM1,PMS1,PPARA,RAB18,RRM2,RUVBL2,SAT1,SLC30A1,SOCS2,SUCLA2,THRA,TNFRSF1A,TOMM40,TSC22D1,XRN1,ZFAND5	455 (19)	6
CBX5	-2.625	transcription regulator	Inhibited	-2.111	0.0523	CDC6,CPA4,GCNT3,IGFL2,LAMB3,OLR1,RNF39,S100P,SLC2A10,SLC2A3,TICAM2,TM4SF1		0
FGF8		growth factor	Inhibited	-2.03	0.106	ELL2,ERRFI1,ETV5,FBXL16,LAMB3,MKI67,RTKN2,SLPI,THBS1		0
RARA		ligand-dependent nuclear receptor	Inhibited	-2.024	0.00345	ABHD2,ACACA,ASPM,ATF5,CCPG1,CD44,CEACAM6,CEBPB,CLMN,COBL,ELL2,FOSL2,HLA-B,HNRNPD,IGFBP6,IRF6,KRT15,NCOA5,NEDD9,NR2C1,NSD2,OVOS2,RUNX1,SAMD9,SFPQ,SLC25A36,SLC7A11,SMAD3,SP100,TFF1,TTC9,ZNF544	400 (17)	6
oleic acid		chemical - endogenous mammalian	Inhibited	-2.015	0.000521	ACACA,ACADM,AQP3,CLU,DDIT3,GADD45B,GCLC,HSPA5,IGF1,LDLR,NR4A1,OLR1,PIK3IP1,PPARA,PTEN,RXRA,SOAT1	440 (23)	5
SOX11		transcription regulator	Inhibited	-2.003	0.0247	CASP6,CAV1,FAM45A,HMGB3,HSPD1,NREP,PDGFA,PRDM1,SETMAR,TIAM1		1
THOC5		other	Inhibited	-2	0.00212	C11orf58,DTD2,TMBIM4,TMCC1		0
GNE		kinase	Inhibited	-2	0.00041	ASNS,CHAC1,DDIT3,TRIB3		2
HSP90B1		other	Inhibited	-2	0.473	EIF5A,HSPA5,RPS14,TLR4		0
GLI2		transcription regulator	Inhibited	-2	1	CLU,CSTA,CXCL2,CXCL3,GAST,UGCG		0
IL2RG		transmembrane receptor	Inhibited	-2	0.432	BCL6,IRF7,KLF2,SPRR1A		0
ACVRL1		kinase	Inhibited	-2	0.0529	BMPR2,PLAUR,SMAD6,TLR4,VEGFA		2
AIP		transcription regulator	Inhibited	-2	0.175	CYP1A1,F2RL1,GPRC5A,PPARA,RGS2		1
RETN		other		-1.99	0.306	ACACA,CXCL3,LDLR,PTEN		2
GLRX		enzyme		-1.982	0.000781	CXCL2,CXCL3,PDGFA,VEGFA	329 (11)	2
W7		chemical reagent		-1.982	0.021	BIRC3,CD83,EGFR,NR4A1		0
SEL1L		other		-1.98	0.00362	DDIT3,HERPUD1,HSPA5,PTEN,SERP1	78 (4)	2
trans-hydroxytamoxifen		chemical drug		-1.979	0.000706	ADIRF,BIK,CLU,DDIT4,GCLC,GPRC5A,INSIG2,IRF6,KRT81,LAMB2,NDRG1,SMAD3,SRD5A1,TFF1,TM4SF1,TPM1,TTC9	343 (10)	1
SELENOS		other		-1.969	0.0108	CAV1,CEBPB,DDIT3,HSPA5		2
MAP3K7		kinase		-1.941	0.0194	BIRC3,CXCL2,DDX58,IFIT1,IFIT2,IRF7,MMP1,RGS2,SLPI,SPTBN1		2
testosterone propionate		chemical drug		-1.941	0.0202	CLU,DMBT1,FBXO32,FDPS,LDLR,SERPINB5,SRD5A1		0
leucine		chemical - endogenous mammalian		-1.941	0.00144	ACACA,ASNS,BTG1,DDIT3,HERPUD1,NR4A1,PPARA	365 (15)	2
trinitrobenzenesulfonic acid		chemical reagent		-1.94	1	CD44,CLDN1,CXCL2,CXCL3		2
thalidomide		chemical drug		-1.939	0.00452	BIRC3,CAV1,CFLAR,GADD45B,PIM1,PLAUR,VEGFA	434 (21)	2
SB203580		chemical - kinase inhibitor		-1.915	0.0226	ANXA1,APOBEC3B,BCL2L11,CCK,CD55,CD83,CXCL1,CXCL3,CYP1A1,DDIT3,EHF,ETS2,F3,HSPA5,IFIT1,IFIT2,IRF7,ISG20,MMP1,MXD1,NR4A1,PDGFA,PDGFRA,PLAUR,PPARA,RUNX1,SLPI,SMAD3,STK17B,TGM2,THBS1,VEGFA		9
vitamin E		chemical drug		-1.912	0.0927	CAV1,CD44,F3,PCNA,PPARA,TNFRSF1A,VEGFA		4
SCD		enzyme		-1.901	0.139	ACACA,CEBPB,CXCL3,DDIT3,HERPUD1,HSPA5		3
VCAN		other		-1.895	0.000658	ANG,CD59,CEBPB,CLU,CXCL2,DAG1,EGFR,F3,HAS3,IFIT1,IFIT2,MDM2,MSLN,RBPJ,RGS2,RNASE4,RXRA,SMAD3,TTC27,VCL,VEGFA	398 (20)	7
Hdac		group		-1.836	0.0841	BCL6,CCNG2,DDIT3,EGFR,EZH2,FBXO32,FOSL1,GADD45B,IGF1,KLF9,MXD1,NR4A1,PBX1,PSG5,SIM2		3
bisindolylmaleimide I		chemical - kinase inhibitor		-1.823	0.000728	AQP3,BIRC3,CD44,CD55,CLDN1,CLU,EGFR,EIF4EBP1,HSPA5,IGF1,MMP1,NR4A1,PCNA,PDCD4,TJP2,VEGFA	366 (19)	6
glutamine		chemical - endogenous mammalian		-1.796	3.69e-06	AARS,ASNS,ATF5,BCL2L11,CARS,CEBPB,CXCL1,DDIT3,HSPA1A/HSPA1B,HSPA5,KLF4,NR4A1,PCK2,PCNA,PHB,SRSF1,SRSF2,VEGFA,WARS	407 (20)	8
4-phenylbutyric acid		chemical - endogenous mammalian		-1.792	0.0645	CFLAR,DDIT3,EHHADH,HSPA4,HSPA5,LPAR6,MXD1,OLR1,YPEL5		1
hyaluronic acid		chemical - endogenous mammalian		-1.767	0.0197	CD44,CD83,CXCL2,CXCL3,FRK,MET,MMP1,NR4A1,PCNA,PDCD4,PTEN,TLR4,TNFAIP3		5
COL18A1		other		-1.765	0.0435	APC,DDIT4,EGFR,F2RL1,F3,MMP1,PDCD5,THBS1,TNFRSF1A,VEGFA		4
raloxifene		chemical drug		-1.748	0.00011	ADIRF,BIK,CLK1,CLU,DDIT4,FLNB,GPRC5A,HSPA1A/HSPA1B,IGF1,IRF6,KRT81,LAMB2,LDLR,MKI67,NDRG1,PCNA,PDGFRA,PLK3,SMAD3,SOCS1,TFRC,TM4SF1,TTC9,TUBA4A	468 (23)	6
hymecromone		chemical drug		-1.718	0.0423	CAV1,CD44,EGFR,FADD,HAS3		1
WNT3A		cytokine		-1.713	0.0254	ARRDC4,CD44,CEBPB,DDIT4,ETV5,GSK3B,HAS3,IRS1,KLF4,LGR5,NKD1,NRG1,PDGFA,PDGFRA,PRDM1,RHOU,RUNX1,SDC4,SLC7A1,SLPI,TCF4,THBS1,TRIB3,VEGFA		10
pimagedine		chemical drug		-1.706	0.000543	CASP6,CAST,CAV1,CFLAR,COL4A1,GADD45B,HBEGF,MDM2,VEGFA	271 (9)	2
U0126		chemical - kinase inhibitor		-1.686	3.65e-12	APOBEC3A,AQP3,ARG2,ARHGEF2,ATG4B,BCL2L11,BIRC3,CAV1,CCNG2,CD44,CEBPB,CFLAR,CFTR,CLDN2,COL4A1,CRY2,CXCL1,CXCL2,CXCL3,CYP1A1,DAB2,DBP,DDIT3,DUSP10,EGFR,EHF,EIF4EBP1,EMP1,ERRFI1,ETV5,F3,FOSL1,GADD45B,GCLC,GRK3,GSK3B,HBEGF,HERPUD1,HMGB3,HSPA5,IL1RAP,LDLR,MDM2,MET,METTL3,MMP1,NR4A1,NREP,OSMR,PER1,PER2,PHLDA1,PLAUR,PRSS22,PTPRJ,RUNX1,SERPINB2,SH2B3,SLC2A3,SMAD3,SOCS1,SPRR1A,SVIL,SYK,TGM2,THBS1,TPM1,TPM…	448 (21)	12
TAF4		transcription regulator		-1.668	0.000368	ABL2,BCL6,CLDN1,EGFR,EHF,GJB2,HBEGF,KLF4,MAFF,MXD1,PDGFA,RUNX1,SPRR1A,TFF1,THBS1		3
H89		chemical - kinase inhibitor		-1.658	0.022	CD55,CD83,CEBPB,CREBBP,DMRT1,EGFR,IGF1,MKI67,MMP1,NFATC2,NR4A1,RUNX1,SIGMAR1,SMAD3,VEGFA		5
ADIPOQ		other		-1.647	0.0271	ACACA,ACSL5,CASP6,CXCL1,CXCL3,F3,GSK3B,HBEGF,LDLR,MMP1,PCNA,PDCD4,PPARA,PTEN,SLC2A3,SOAT1,TNFAIP3		7
SAFB		other		-1.633	0.0441	IGF1,ISG20,NEDD9,NUPR1,RBM8A,S100P,TFF1		1
miR-30c-5p (and other miRNAs w/seed GUAAACA)		mature microrna		-1.599	0.000989	BCL6,CDCP1,HNRNPM,IFRD1,ITGA2,LMNB2,MET,MYO10,NCEH1,NCL,SLC38A2,SLC7A1,SLC7A11,THEM4,TMEM41B,UAP1		2
caffeic acid phenethyl ester		chemical drug		-1.556	0.0456	ATM,CD44,CD83,DDIT3,EGFR,F3,IGFBP6,MKI67,OLR1,PCNA,RXRA		5
RIPK1	-2.358	kinase		-1.532	0.0251	CFLAR,CXCL1,CXCL2,EGFR,MDM2		2
bexarotene		chemical drug		-1.522	0.00339	ADIRF,ASNS,CCK,CTH,DDIT4,EGFR,EHHADH,HERPUD1,IGFBP6,KRT15,MAFF,MMP1,MTHFD2,PER2,PIK3R1,PLAUR,SLC7A1,SLC7A5,SRSF2,TGM2,TM4SF1,UAP1	406 (18)	1
H-7		chemical - kinase inhibitor		-1.516	0.0362	CYP1A1,ECE1,IFIT2,MMP1,PIM1,SMAD3		2
berberine		chemical drug		-1.515	0.00294	ACACA,AIFM1,BIRC3,CFLAR,CYP1A1,CYP3A5,ENDOG,GRK3,LDLR,MDM2,MMP1,PCNA,PPARA,SAT1,VEGFA	488 (21)	4
glutathione		chemical - endogenous mammalian		-1.51	0.0213	BCL2L11,DDIT3,EGFR,GCLC,NDRG1,PCNA,SLC7A11,VEGFA		4
methylmercury		chemical toxicant		-1.508	0.00197	ATF5,CDK6,CYP1A1,DHCR24,ECE1,FBXO3,MDM2,MFGE8,PTEN,STOM,TNFRSF1A		3
IgG		complex		-1.453	0.0147	CEBPB,DDIT3,DHCR7,EMP1,GPRC5A,HSPA5,KRT13,KRT15,LDLR,LGALS7/LGALS7B,PIM1,PLAUR,SLC2A3,TNFAIP3,TNFSF15,TRIM29,UGCG,VEGFA		5
phytohemagglutinin		chemical drug		-1.449	0.0292	BCR,BTG1,CD44,CD83,CLCN4,DHX9,DRG2,EIF5A,FOSL2,GCLC,GYS1,KLF2,KRT13,LAMB2,MET,NAGLU,NOP56,NUP214,PARD3,PCNA,PRKX,PTPRJ,RIPK1,RXRA,SARS,SRSF1,TMPO		6
SP600125		chemical - kinase inhibitor		-1.439	0.000482	ACAT2,APOBEC3B,BCL2L11,CD44,CD83,CEBPB,CXCL1,CXCL2,CXCL3,CYP1A1,DDIT4,F3,IRS1,ITGA2,ITGB4,LDLR,MMP1,MTHFD2,NR4A1,PCK2,PER1,PLSCR1,THBS1,TLR4,TPM1,VEGFA	468 (20)	8
miR-155-5p (miRNAs w/seed UAAUGCU)		mature microrna		-1.421	0.000841	ATP6V1C1,BACH1,BCL2L11,CEBPB,CLDN1,CXCL1,CXCL2,CXCL3,EGFR,FADD,LCLAT1,LY6K,MET,MYO10,PDLIM5,PIK3R1,PTPRJ,RIPK1,SLC30A1,SOCS1,TXNRD1		6
napabucasin		chemical drug		-1.414	0.0394	ATM,ATXN1,CD44,GSK3B,ITGA2,KLF4,LATS1,PLAUR		4
asoprisnil		chemical drug		-1.408	0.0202	AQP3,EGFR,IGF1,LAMB3,PCNA,SLC3A1		2
SIN3A		transcription regulator		-1.408	0.0334	BCL6,CCNG2,CYP1A1,DDIT3,FBXO32,GADD45B,NCL,TFF1		1
mifepristone		chemical drug		-1.391	0.00564	ANXA1,CA2,CAV1,CEBPB,CFTR,CHI3L1,CLU,CYP3A5,DDIT4,F3,HBEGF,HSPA4,HSPA5,ITGA2,ITGB4,KLF4,LAMB3,LAMC2,LDLR,MDM2,MMP1,NDRG1,NR4A1,PCNA,PDGFRA,RGS2,SPINK1,TENM3,TFF1	492 (20)	7
mibolerone		chemical drug		-1.387	0.0372	CLU,EIF4A1,F3,FDPS,FOSL2,HSPA5,IGF1,IRF7,LDLR,LSS,MMP1,PCNA,S100P,SERP1		5
26s Proteasome		complex		-1.363	0.00222	ATF5,BCL2L11,BIRC3,CDC6,CFLAR,CXCL3,DDIT3,DDX58,EGFR,FOSL1,HBEGF,MAP1LC3B,MDM4,PRNP,PSMC2,PTEN,TGM2,ULBP2,ULBP3	407 (18)	5
PPARGC1A		transcription regulator		-1.353	0.0159	ACACA,ACADM,CALM1 (includes others),CEBPB,CYP1A1,CYP3A5,EGFR,ENDOG,FBXO32,GSK3B,INSIG2,LDLR,MDH2,NCEH1,OLR1,PCK2,PIK3R1,PPARA,RXRA,SOCS1,THRA,TIGAR,TRIB3,VEGFA		7
actinomycin D		chemical drug		-1.352	0.000265	BCL2L11,BIK,BIRC3,CAV1,CCK,CD55,CERS6,CFLAR,CXCL1,CYP1A1,DMRT1,ERRFI1,F3,FADD,FGB,FOSL2,GDA,HBEGF,HOMER1,IRAK4,IRS1,JMY,MDM2,NPM1,PLAUR,RGS2,SLC30A1,THRA,VEGFA	468 (21)	7
DUSP5		phosphatase		-1.342	0.00593	CA2,PRDM1,SERPINB2,SLPI,SRXN1	254 (7)	0
erlotinib		chemical drug		-1.326	0.00397	BCL2L11,CXCL1,F3,IRAK4,MMP1,PTEN,RIPK1,SLC2A3,TLR4,TNFRSF1A	415 (19)	4
LY294002		chemical - kinase inhibitor		-1.32	1.43e-05	ACACA,AGL,AQP3,BCL2L11,BCL6,BIRC3,CASP4,CD44,CD83,CDK6,CDKN2D,CEBPB,CFLAR,CPA2,CXCL1,CXCL2,CXCL3,DDIT3,DHCR24,DHFR,EGFR,ETS2,F3,FER,FOSL1,FRK,GCLC,GRB10,GSK3B,HBEGF,HERPUD1,HSPA5,IGF1,IRS1,ISG20,LAMB3,LAMC2,MDM2,MT2A,MXD1,NDRG1,NR4A1,PCNA,PHLDA1,PIK3R1,PIM1,PTEN,PTPRJ,RGS2,SOCS2,SYK,THBS1,TNFAIP3,VEGFA,ZNF17,ZNF75D	429 (19)	19
GW501516		chemical drug		-1.309	0.0456	ACADM,F3,IGFBP6,LAMB3,LIPG,PPARA,PTEN,SERPINB2,SLPI,THBS1,VEGFA		3
SCAP		other		-1.291	7.13e-06	ACACA,ACSL5,ASNS,ATF5,DDIT3,DHCR7,EHHADH,FDPS,LDLR,LSS,MTHFD2,OLR1,PDK1,REG1A,SLC7A1,SPRR1A,TRIB3		3
L-serine		chemical - endogenous mammalian		-1.279	0.00318	PCK2,PCNA,PSAT1,PSPH		1
trichloroethylene		chemical toxicant		-1.265	0.0024	ATF5,CDK6,DHCR24,ECE1,FBXO3,MDM2,MFGE8,PTEN,STOM,TNFRSF1A		3
HIST1H1T		other		-1.265	0.0356	CDC6,DUSP16,FDPS,HSPA4,KIF21B,PHLDA1,SF3A1,SMARCE1,TSC1,ZC3H4		0
Hist1h1a		other		-1.265	0.0356	CDC6,DUSP16,FDPS,HSPA4,KIF21B,PHLDA1,SF3A1,SMARCE1,TSC1,ZC3H4		0
benzene		chemical toxicant		-1.265	0.0024	ATF5,CDK6,DHCR24,ECE1,FBXO3,MDM2,MFGE8,PTEN,STOM,TNFRSF1A		3
8-bromoguanosine 3',5'-cyclic monophosphate		chemical - kinase inhibitor		-1.253	0.0474	ACACA,CAV1,CYP3A5,PLAUR,VEGFA		2
wortmannin		chemical - kinase inhibitor		-1.239	0.0288	ACACA,AQP3,BCL2L11,CD44,CDKN2D,CFLAR,DDIT3,F3,GCLC,IGF1,IRS1,MT2A,NR4A1,PCNA,PTEN,SOCS2,TFRC,TPM1,VEGFA		12
PDPK1		kinase		-1.228	0.0375	CAV1,KLF2,PDGFA,SERPINB2,XIST		1
IRS1	-4.267	enzyme		-1.214	0.00321	ACACA,CEBPB,COL4A1,DDIT3,FBXO32,IGF1,IRS1,LDLR,PDGFA,PHB,PIK3R1,RHOU,TFF1,THRA,TRIB3,VEGFA	487 (24)	9
DUSP1		phosphatase		-1.213	9.43e-06	CXCL1,CXCL2,CXCL3,EGFR,FOSL1,GJB2,ISG20,MMP1,MXD1,MYH4,OLR1,PDGFA,PIK3R1,PLAUR,PRDM1,PTEN,SERPINB2,SOCS1,SPRYD7	406 (18)	4
CBL		transcription regulator		-1.204	0.00331	BCL2L11,CFLAR,CFTR,CXCL2,CXCL3,EGFR,EPHA4,NR4A1,PDGFRA	430 (19)	2
mir-34		microrna		-1.174	0.0404	BIRC3,CDK6,EMP1,FOSL1,MDM4,MET,PPP1R10		2
STK11		kinase		-1.146	0.0115	AKAP2,FOSL1,GADD45B,HDAC4,HIRA,IL1RAP,IL33,LYPD3,NEDD9,NR1D1,PPP1R2,PTEN,SLC16A4,STK17B,TFF1,TNFAIP3,TTYH1,TUBE1,VEGFA		3
prostaglandin A1		chemical - endogenous non-mammalian		-1.143	0.0091	HSPA1A/HSPA1B,HSPA4,LPAR6,PCNA,SOAT1		2
JAK		group		-1.134	0.00095	CD83,DDX58,FBXO32,IFIT1,IFIT2,IGF1,IL33,SOCS1,SOCS2	423 (17)	4
MAX		transcription regulator		-1.134	0.00247	BCL6,CBX5,CCNG2,DDIT3,DHFR,DKC1,EZH2,FBXO32,GADD45B,NCL,NPM1,PDK1,SLC2A3	177 (3)	2
cycloheximide		chemical reagent		-1.133	1.51e-06	ADRB1,ATP2B4,BIRC3,CAV1,CCK,CD44,CD55,CDKN2D,CEBPB,CFLAR,CXCL1,CXCL2,CXCL3,CYP1A1,CYP3A5,DDIT4,EGFR,FOSL2,GADD45B,GCLC,HBEGF,IFIT1,IGF1,IGFBP6,IRAK4,IRF7,ISG20,KLF3,MMP1,MXD1,NPM1,NR4A1,OLR1,PDGFA,PDGFRA,PLAUR,PRDM1,RGS2,RXRA,SERPINB2,SLC30A1,TFF1,THBS1,THRA,TNFAIP3,TRPC1,VEGFA	404 (17)	11
MAPK1		kinase		-1.122	0.00222	ARG2,BLZF1,CAV1,CCNF,CRYBG1,CSTA,DAB2,DDX58,DSE,EHD1,EMP1,HLA-B,IFIT1,IFIT2,IRF7,ISG20,LAMP3,MAP3K20,MAST3,MECP2,MKI67,MMP1,MYH4,NUPR1,OSBPL3,PLSCR1,RBM45,SOCS2,SP100,TFF1,TRANK1,TRIM14,TRIM25,TRPC1,TTC27	246 (7)	4
IRAK4	-2.2	kinase		-1.117	0.00015	BIRC3,CXCL2,CXCL3,DAB2,ERRFI1,IFRD1,IRF7,NOCT,NR4A1,OLR1,PHLDA1,PLSCR1,SOCS1,TNFAIP3	417 (19)	1
RBL1		transcription regulator		-1.109	0.000617	BCL2L11,CASP4,CASP6,CDC6,CRADD,DHFR,DUSP10,F3,MET,PA2G4,PCNA,RRM2,THBS1	320 (15)	5
IRF5		transcription regulator		-1.109	0.000541	CMPK2,COL4A1,CXCL2,DDX58,IFIT1,IFIT2,IRF7,ISG20,PDCD2,PLSCR1,PRDM1,RIPK1,TMPO	340 (12)	2
1,2-dithiol-3-thione		chemical reagent		-1.102	0.00407	ACSL5,AGPAT3,ANG,CUL1,DHCR7,DNAJB9,ETV6,GBE1,GCLC,GSPT1,HM13,HMBS,NOCT,PSAT1,PSMC2,PSMD12,RAN,RRS1,RUVBL1,SRXN1,TFRC,TXNRD1,UBE2K		1
docosahexaenoic acid		chemical drug		-1.098	0.0399	ACACA,BACH1,BID,CD44,DDIT3,DNAJB9,INSIG2,LDLR,MMP1,PIK3R1,PPARA,PTEN,RXRA,SMAD6,THBS1,TNFRSF1A		6
HNF1A		transcription regulator		-1.086	0.0141	ACAT2,AK2,ALS2,AQP3,ARL17A/ARL17B,ATP7A,BCL6,BMP2K,CD55,CLDN2,CLYBL,EIF4EBP2,ETV5,FAM107B,FGA,FGB,FRK,GBE1,GCNT3,GSTCD,HNMT,HSPA5,IGF1,KIF13A,LDLR,MON1B,NOP16,NR1D1,PATJ,PDK1,RNASE4,SLPI,TFRC,TNFRSF1A,VIL1,WDFY2,WDR12,ZBTB20,ZNF502		2
PPP1R1B		phosphatase		-1.081	0.0171	CD44,CFLAR,GSK3B,SRSF3		2
NDRG1	5.232	kinase		-1.081	2.28e-05	BCL2L11,CASP4,CXCL1,CXCL2,CXCL3,MAP1LC3B,MDM2,MMP1,SMAD3,VEGFA	335 (14)	6
ATR		kinase		-1.067	0.0171	MET,PCNA,RRM2,ULBP2		3
androgen		chemical drug		-1.066	0.00715	CA2,CD44,DHCR24,DNMT3A,FOSL1,FUT2,GAST,GPT2,IGF1,NR4A1,PIK3R1,PIM1,PTEN,RUNX1,SDC4,SMAD3,SOAT1,SOCS1,VIL1	443 (23)	6
CCR5		g-protein coupled receptor		-1.044	0.0402	BID,CXCL2,CXCL3,F3,SLPI,TNFRSF1A		1
IFNL1		cytokine		-1.038	0.000649	CD83,CHAC1,CMPK2,DDX58,HLA-B,IFIT1,IFIT2,ISG20,LAMP3,MLKL,PLSCR1,SAMD9,SP100,TRIM14	326 (9)	3
12-(3-adamantan-1-yl-ureido) dodecanoic acid		chemical reagent		-1	0.00561	BCL2L11,BID,BIK,BIRC3,CARD6,CASP4,CASP6,CFLAR,FADD,TNFRSF1A		1
CBX7		other		-1	0.0253	CBX4,CLDN1,PRDM1,SENP6		1
MXI1		transcription regulator		-1	0.0171	MKI67,MTHFD2,SLC1A4,SLC7A1		0
2-mercaptoacetate		chemical - endogenous non-mammalian		-1	0.0355	CXCL2,CXCL3,IGF1,MFGE8		1
isoquercitrin		chemical drug		-1	0.0108	ACAT2,DHCR7,FDPS,LDLR		0
2-amino-5-phosphonovaleric acid		chemical - other		-1	0.00246	ALS2,BID,C5orf51,CCDC28A,FAM105A,GADD45B,HDAC4,IFRD1,NR4A1,PER2,PHLDA1,PLK3,PLPP6,PRKAB2,RGS2,RIT1,TNFAIP3,YPEL5		1
selenomethylselenocysteine		chemical - endogenous mammalian		-1	0.0414	CLU,CXCL3,CYP3A5,PLAUR		0
PARP1		enzyme		-0.963	0.0444	CASP4,CXCL1,CXCL3,DNAAF4,ECE1,IGF1,MDM2,REG1A,SLC38A2,SOCS1,SOCS2,TLR4		4
Ikb		group		-0.933	0.0026	CXCL3,HSPA5,MMP1,NR4A1,PTEN,TNFAIP3	264 (7)	2
trichostatin A		chemical drug		-0.923	0.00932	APPBP2,BCL2L11,BIK,BTG1,CAST,CD44,CDC6,CDKN2D,CFLAR,CLDN1,CLU,CREBBP,CXCL3,CYP1A1,CYP3A5,DAG1,DUSP16,F3,FOSL2,FRS2,GCLC,GRHL2,HNRNPD,HSPA5,LDLR,MMP1,MXD1,NDRG1,NPC1,NSD2,PBX1,PCNA,PHB,PIM1,PPARA,PRDM1,PRNP,PSG5,PTEN,SAT1,SERPINB5,SOCS1,SRSF1,TFF1,TGM2,THBS1,TLR4,TMEM245,TMPO,TNFRSF1A,VEGFA,ZMYM4	435 (21)	9
CLDN7		other		-0.915	0.00321	ATP5MC1,CEACAM6,CLIP4,F3,FOSL1,HLA-B,MRPS17,MT2A,NRG1,PANX2,PRNP,RSL1D1,SCEL,SDCBP2,SERP1,ZCCHC14		1
TRAP1		enzyme		-0.896	0.0155	BCL2L13,GPT2,HSPD1,MAVS,MTHFD2,SARS		1
SUMO3		other		-0.873	0.00724	CAV1,CD59,CTH,HSPA8,IRS1,LAMP3,RNASE4		1
TMBIM6		other		-0.865	0.000681	DDIT3,DNAJB9,ERO1B,HERPUD1,HSPA5,MAP1LC3B	80 (5)	2
TNFSF10		cytokine		-0.849	0.0181	BID,BIRC3,CFLAR,EGFR,FADD,HLA-F,IFIT1,PCNA,SP100,TFRC,TNFAIP3,VEGFA		6
2-methoxyestradiol		chemical - endogenous mammalian		-0.816	0.0444	BCL2L11,BID,CAV1,EIF5A,F3,PCNA		3
MTM1		phosphatase		-0.806	7.54e-06	ATG4B,BNIP3L,EIF4EBP1,FBXO32,GABARAPL1,GTF2H1,MAP1LC3B,ZFAND5	333 (11)	2
arginine		chemical - endogenous mammalian		-0.797	0.0155	DDIT3,HSPA5,IGF1,PCK2,PIK3R1,SLC7A5		3
ESR1		ligand-dependent nuclear receptor		-0.793	1.51e-17	ABHD2,AKT1S1,ANP32A,APC,AQP3,ARHGEF2,ARHGEF9,ARRDC3,ASPM,ATF5,ATP11A,BCL2L11,BCL6,BCR,BIRC3,BMPR2,CA2,CALML4,CASP6,CAV1,CCNG2,CCPG1,CD55,CD59,CD83,CDK6,CEACAM6,CEBPB,CLDN1,CLDN2,COBL,COG2,CPNE1,CRADD,CREBBP,CTNS,CXCL1,CXCL3,CYFIP2,CYP1A1,DAB2,DDIT4,DHCR7,DST,DUSP10,EGFR,EIF5A,F2RL1,F3,FADD,FMN1,FOSL1,FOSL2,GADD45B,GIT2,GJB2,HBEGF,HIPK2,HLA-B,HNRNPD,HSF2BP,HSPA13,HSPD1,IFRD1,IGF1,IRS1,ISG20,JAK1,J…	455 (17)	25
miR-291a-3p (and other miRNAs w/seed AAGUGCU)		mature microrna		-0.789	0.00247	BAZ1A,CD44,CD83,FYCO1,HERPUD1,INSIG2,KDM1B,MBNL2,MKRN1,PRKACB,STK4,VEGFA,ZNF226		2
RHO		g-protein coupled receptor		-0.788	0.0122	ACADM,CD44,CEBPB,DDIT3,LAMB2,NID1,PRPH,TNFAIP3,TRPC1		4
ursolic acid		chemical drug		-0.788	0.00311	EIF4EBP1,HMGB1,MKI67,MMP1,MTDH,OLR1,PDCD4,SARS,SLC38A2,TLR4	349 (15)	1
curcumin		chemical drug		-0.787	6.52e-05	BCL2L11,BIRC3,CAV1,CD44,CDK6,CEBPB,CFLAR,CRY2,CXCL1,CXCL3,CYP1A1,DDIT3,EGFR,EZH2,F3,FER,FOSL1,FOSL2,GSK3B,HDAC8,HELZ,HMGB1,HSPA1A/HSPA1B,HSPA8,IRS1,ITGB4,KLF9,MDM2,MMP1,OLR1,PDCD2,PIM1,PPARA,PTEN,SIM2,SOCS1,TFF1,TFRC,TLR4,TNFRSF1A,VEGFA	392 (17)	17
TARDBP	-2.018	transcription regulator		-0.781	0.0423	BCL2L11,CFTR,MEF2D,TARDBP,TBC1D1		1
BAPTA-AM		chemical reagent		-0.78	0.00603	CCK,CYP1A1,CYP3A5,DDIT3,HSPA5,NR4A1,SOCS1,SOCS2	411 (23)	2
triamcinolone acetonide		chemical drug		-0.775	1.74e-08	AQP3,ARL4C,BCL2L11,BID,CASP4,CBX4,CCDC6,CD44,CHKA,CRYBG1,CTH,DDIT3,DUSP10,DYRK3,EPHA4,HIPK2,IRF7,KLF9,LDLR,MARVELD2,MED6,MT2A,PER1,PER3,PEX6,PFAS,PKD2,PSPH,RGS2,RUNX1,SOAT1,SOCS2,TBC1D1,TRIB1,ZFAND5,ZNF189	223 (7)	4
lisinopril		biologic drug		-0.762	0.021	CAST,LDLR,PDGFA,VEGFA		2
RB1		transcription regulator		-0.761	0.0134	BCL2L11,CASP4,CASP6,CBX5,CDC6,COQ5,CPA4,CRADD,DDIT3,DHFR,DNAJC11,EZH2,F3,FANCA,FOSL1,GPRC5A,GPT2,H1F0,HOMER1,IGF1,MCAT,MET,MGEA5,MRPL12,MYH4,PCNA,PIM1,PPFIBP1,RRM2,RSL1D1,TMPO,UBR7,ULK1,VEGFA,ZNF655		10
SMAD1		transcription regulator		-0.75	0.011	COL4A1,CXCL2,CXCL3,GADD45B,PDGFA,SMAD6,VEGFA		2
olanzapine		chemical drug		-0.732	0.0333	CAPN8,DBP,GSK3B,HOMER1,HSPA8,IL1RAP,LDLR,MTR,NR4A1,NRG1,RGS2		1
GDF2		growth factor		-0.726	0.0435	BID,BMPR2,CAV1,EGFR,GADD45B,IGF1,SLC3A2,SMAD6,SOCS2,TLR4		3
sorafenib		chemical drug		-0.718	0.0012	ATF5,CDK6,CFLAR,DDIT3,HSPA5,IFIT2,PIM1,SOCS1	363 (19)	3
amiodarone		chemical drug		-0.707	0.0012	CYP1A1,F3,GLUD1,HSPD1,LDLR,LSS,PPARA,SLC2A3	311 (12)	1
miR-221-3p (and other miRNAs w/seed GCUACAU)		mature microrna		-0.704	0.00708	BCL2L11,BNIP3L,DDIT4,MMP1,PIK3R1,PTEN	268 (7)	3
BMP7		growth factor		-0.697	0.0185	BMPR2,CD44,CEBPB,F3,GRB10,IGF1,IGFBP6,IRS1,KLF4,NDRG1,PCSK6,PIK3R1,SMAD6,VEGFA		9
Bay 11-7082		chemical - kinase inhibitor		-0.696	0.00397	CD44,CD83,CHI3L1,CXCL1,CXCL2,CXCL3,F3,HSPA5,IRAK4,PIM1	464 (20)	4
CDH1		other		-0.693	0.00115	CD44,EGFR,EIF4EBP1,FOSL1,KRT13,KRT15,MMP1,PIK3R1,PLAUR,PTEN,RALA,RPTOR,VEGFA	464 (17)	5
mir-1		microrna		-0.684	0.00629	CEBPB,CXCL1,EIF4E3,FBXO32,GATAD2A,HDAC4,HSPD1,IGF1,MET,PDCD4,PDGFA,SERP1,TNS3,VEGFA		6
IFNA2		cytokine		-0.676	0.000482	ANXA1,ATF5,CAV1,CLRN3,CMPK2,CORO2A,DDX58,HBEGF,HLA-B,IFIT1,IFIT2,IRF7,ISG20,LAMP3,LPAR6,MDM2,MET,MT2A,PARP9,PLSCR1,SAMD9,SOCS1,SOCS2,SP100,TGM2,TNFRSF1A,TRIM14,VEGFA	410 (18)	7
miR-7a-5p (and other miRNAs w/seed GGAAGAC)		mature microrna		-0.668	0.00468	EGFR,IRS1,MAPKAP1,MKNK2,SLC3A2		1
JAK1	2.492	kinase		-0.659	0.0024	BCL2L11,BID,CHI3L1,HLA-F,IFIT2,IRF7,OSMR,RUNX1,SLC1A3,TNS4	268 (7)	1
everolimus		chemical drug		-0.659	0.0375	CAV1,CEBPB,EGFR,NCEH1,SOAT1		1
PLAU		peptidase		-0.64	0.000741	ANG,CXCL3,EGFR,F3,HSPA5,IGF1,MDM2,MMP1,PHLDA1,PLAUR,PLK3,SLPI	450 (20)	3
HMGA1		transcription regulator		-0.638	0.0104	ATM,CAV1,CD44,CDC6,COL4A1,DAB2,DDIT3,DHCR7,FOSL2,IGF1,KLF2,NECTIN1,NF2,NFIX,RAN,SDC4,SYK		4
MYOD1		transcription regulator		-0.634	0.00126	ACACA,ACSL5,ATP7A,BCL6,CBX5,CDC6,COL4A1,DAG1,DHFR,FOSL1,GYS1,IGF1,LMNB2,MEF2D,MKI67,MYH4,MYO5B,PDGFA,RRAS,RUNX1,SLC12A2,SPTBN1,SUSD2	239 (7)	3
FADD	-2.266	other		-0.629	0.00201	BIRC3,CDK6,CXCL2,DDX58,GADD45B,IFIT2,IRF7,PIM1,RIPK1,RNPC3,SOCS1,TIPARP,TNFAIP3	310 (10)	4
miR-1-3p (and other miRNAs w/seed GGAAUGU)		mature microrna		-0.612	0.00167	ARHGAP29,BRI3BP,CDCP1,EGFR,HDAC4,IGF1,ITGB4,KLHL42,MET,MTHFD2,PDCD4,PIM1,RABL2B,SDC4,SERP1,SERPINB5,SH3PXD2B,SRXN1,THBS1,TNS4,TPM1,TPM3,XPNPEP3		3
gentamicin		chemical drug		-0.611	0.000462	ACADM,ACADSB,CEBPB,CHKA,CLU,CYP1A1,DDIT3,DDX39A,GJB2,HSPA1A/HSPA1B,HSPA5,IFRD1,IRF7,MDM2,NCL,NOP58,NPM1,NR1D1,NR1D2,NRG1,NUDC,PPP1R10,PSAT1,RUVBL1,SFPQ,ST6GALNAC3,TFRC,TSC22D1,TUBB	272 (7)	6
L-lysine		chemical - endogenous mammalian		-0.605	0.00134	CXCL2,DDIT3,IGF1,PCK2	374 (18)	2
MALP-2s		chemical reagent		-0.6	0.0251	CAST,CXCL2,CXCL3,CYLD,TLR4		1
mir-148		microrna		-0.599	0.0074	BCL2L11,LDLR,PIK3IP1,PTEN,SOCS1		2
SHC1		other		-0.587	0.0441	BCL2L11,CXCL1,GDA,KLF2,PCNA,PHLDA1,SDC4		3
mir-146		microrna		-0.579	0.0444	EGFR,FADD,PDGFRA,RUNX1,SOCS1,TLR4		1
mir-17		microrna		-0.56	0.00318	ATM,BCL2L11,BIRC3,CAPRIN2,JAK1,MDM2,MMP1,PKD2,PTEN,RUNX1,THBS1	401 (16)	4
TNFSF13		cytokine		-0.555	0.0291	BCL2L11,BCL6,CDC6,CDK6,PCNA,PRDM1		3
TNFRSF1A	2.118	transmembrane receptor		-0.553	0.0168	BIRC3,CD44,CD83,CDC6,CFLAR,CXCL1,CXCL2,CXCL3,CYP3A5,IGF1,MMP1,PDGFA,PIM1,TFRC,TLR4,TNFRSF1A,VEGFA		7
CD3		complex		-0.538	1.27e-06	AARS,ACPP,ANG,ANXA1,AQP3,ATM,BCL2L11,BCL6,BIRC3,BTG1,CALM1 (includes others),CASP6,CD44,CD83,CDK6,CFLAR,CLK1,DDX19A,ETS2,FDPS,GPRC5A,GYS1,HS2ST1,HSPA1A/HSPA1B,HSPA5,HSPA8,IFIT1,IGF1,IGFBP6,IL1RAP,JAK1,LTBP1,MDH2,MSLN,MTHFD2,NCL,NFATC2,NPM1,NR4A1,PA2G4,PCNA,PDCD5,PHB,PSMD12,PTEN,PTPRJ,RBPJ,RPS14,RXRA,SEC14L1,SLC23A2,SLC7A1,SLPI,SOCS1,SOCS2,SP100,SRSF1,STOM,TARDBP,TERF2,TFCP2,TFRC,TGM2,THBS1,TMPO,T…	443 (22)	16
dihydrotestosterone		chemical - endogenous mammalian		-0.538	0.0272	ACACA,ACPP,CDC6,CHI3L1,CLU,COL4A1,DHCR24,DNMT3A,EGFR,EIF4EBP1,FBXO32,FRK,GRWD1,HSPA1A/HSPA1B,IGF1,ITGA2,KPNA1,LDLR,LTBP1,MAFF,MDM2,MMP1,MYH4,NDRG1,NR4A1,PA2G4,PDCD4,PER1,PER2,PHB,PHLDA1,PPARA,PRNP,SLC1A3,SLC1A4,SLC25A37,SLC2A3,SLC3A2,SMAD3,SRD5A1,SRGAP2,TGM2,THBS1,UAP1,VEGFA		8
phosphate		chemical - endogenous mammalian		-0.535	0.00115	ACADSB,ATM,CPNE1,ECM1,FOSL1,JAK1,NPM1,PCNA,PKD2,POLR3K,PRPF31,TFCP2,UQCR11,ZNF346		2
lenalidomide		chemical drug		-0.528	0.000161	ATXN1,AUTS2,BID,BTBD7,C2orf68,CEBPB,GLUD1,HINT3,HIPK2,MIEF1,MMACHC,MTAP,ORC5,PDK1,PTEN,ROR1,RRP1B,SEC24A,SETMAR,SPRYD7,TCF4,TET1,WDFY3,WDR4,ZNF561		3
SUMO2		enzyme		-0.518	0.00338	CAV1,CD59,CTH,HSPA8,IRS1,LAMP3,PIK3R1,RNASE4	315 (7)	2
mir-122		microrna		-0.515	0.00687	CDA,FOSL2,GYS1,H1F0,LETM1,LMNB2,MTHFD2,NUDC,PTPN14,SLC7A1,TGM2,WARS		1
carbon monoxide		chemical - endogenous mammalian		-0.494	0.011	CAV1,CFLAR,DDIT3,F3,FADD,HMGB1,PLAUR,TLR4,VEGFA		3
rottlerin		chemical toxicant		-0.49	0.00023	APOBEC3A,APOBEC3B,BIRC3,CDK6,CLDN1,CXCL3,DDIT3,ECE1,MDM2,PCNA,PDCD4,PLSCR1,RGS2,TJP2	461 (21)	5
CD28		transmembrane receptor		-0.478	0.00105	ANXA1,ATM,BTG1,CASP6,CDK6,CFLAR,CLK1,CXCL2,DDX58,FDPS,GYS1,HSPA1A/HSPA1B,HSPA8,IGFBP6,IL1RAP,KLF2,LTBP1,MSLN,NCL,NFATC2,NR4A1,PHB,PRDM1,PSMD12,PTEN,PTPRJ,RPS14,SLC7A1,SLC7A5,SOCS1,SOCS2,STOM,TFCP2,TFRC,THBS1,TNFAIP3,TSC22D1	481 (24)	8
estrogen receptor		group		-0.477	0.000676	ANXA1,CAV1,CD44,CD59,COL4A1,CXCL1,CYP1A1,EGFR,HBEGF,HSPA1A/HSPA1B,IGF1,IRS1,KRT15,LAMC2,LDLR,MMP1,NEDD9,PCDH1,PCDH7,PDGFA,PLAUR,RGS2,SAT1,SMAD3,SMAD6,TFF1,TLR4,VEGFA	497 (19)	8
HNF4A		transcription regulator		-0.468	2.19e-11	AK2,AKIRIN2,ALS2,ANG,ANKRD49,AQP3,ARG2,ARL17A/ARL17B,ARL4C,ARMC8,ASNS,ATP7A,BAZ1A,BCL6,BCS1L,BLZF1,BMP2K,BTG1,C11orf58,C21orf33/LOC102724023,CALML4,CAMK2D,CAPN8,CAV1,CBX5,CCNG2,CD55,CDC6,CEBPB,CEP83,CHI3L1,CIAO1,CLDN1,CLDN2,CLYBL,COA4,CPA2,CRADD,CXCL3,CYLD,CYP1A1,CYP3A5,DAG1,DBP,DDX23,DDX28,DNAJB9,DTX3L,DUSP16,EFTUD2,EID1,EIF4EBP2,EXOSC2,FAM107B,FANCF,FDPS,FGA,FGB,FOSL2,FRK,FYCO1,FZD3,GADD45B,GAT…	383 (7)	10
KLF6		transcription regulator		-0.468	0.000311	BCL2L11,BCL6,CXCL2,CYP1A1,MKI67,MSLN,NR1D1,NR4A1,PCNA,PPARA,PRDM1,PSG5,VEGFA	416 (17)	3
let-7a-5p (and other miRNAs w/seed GAGGUAG)		mature microrna		-0.465	0.00511	BMP2K,CALCOCO2,CDK6,DOCK5,FAM105A,GYS1,IFRD1,MARS2,MRM1,NEDD4,NF2,PPP1R7,PRDM1,SIGMAR1,SLC1A4,SMOX,THBS1,TLR4		1
lysophosphatidic acid		chemical - other		-0.462	0.00159	BCL6,CCL26,CXCL1,CXCL2,CXCL3,EGFR,F3,LIPG,MDM2,PDGFRA,PLAUR,RALA,SOCS1,VEGFA	434 (19)	5
CTR9		other		-0.447	0.0111	CYP1A1,TFF1,TIAM1,TRIM29,USP53		0
ZBED6		other		-0.447	0.00381	ARL4C,BOP1,DDIT4,FOSL2,LAMP3,SPTBN1,UPP1		1
batimastat		chemical - protease inhibitor		-0.447	0.00275	ANG,CEBPB,CXCL3,SDC4,VEGFA	344 (14)	2
chelerythrine		chemical drug		-0.447	0.00593	CXCL3,GRK3,MDM2,PIM1,VEGFA	444 (20)	3
TNC		other		-0.438	0.011	CXCL3,EGFR,LGR5,MET,MMP1,TLR4,TPM1		1
miR-122-5p (miRNAs w/seed GGAGUGU)		mature microrna		-0.424	0.0179	ATP11A,CERS6,GYS1,HMGB1,MECP2,OSMR,SLC7A1,SLC7A11,TRIB1		0
MTOR		kinase		-0.42	2.8e-05	ACACA,ACADM,AIFM1,ARL4C,BCL2L11,CACTIN,CEBPB,CFLAR,CHKA,CRADD,CXCL1,CXCL2,DAG1,DDIT3,DDIT4,DHFR,EGFR,FADD,FBXO32,FDPS,FGB,GLG1,GLUD1,IGF1,IRS1,MAP1LC3B,MDH2,MDM2,NEURL1B,PCNA,PPARA,PTEN,PYGB,SLC12A2,TCF4,TLR4,TMCC1,TNFRSF1A,VEGFA	457 (19)	13
eicosapentenoic acid		chemical drug		-0.418	0.00334	CD44,CD83,CEBPB,DDIT3,DNAJB9,IGF1,IL1RAP,LDLR,MMP1,PPARA,PSMC2,SOAT1,TNFRSF1A	340 (16)	4
L-histidine		chemical - endogenous mammalian		-0.418	0.000455	ASNS,CEBPB,DDIT4,HNRNPD,SLC38A2	330 (14)	1
CITED2		transcription regulator		-0.398	0.0375	CXCL1,MMP1,SLC1A3,TNFAIP3,VEGFA		3
EPO		cytokine		-0.382	0.00318	ANK1,BCL2L11,BCL6,BNIP3L,BTG1,CA2,CCNG2,CUL1,DDIT3,DHCR24,DYRK3,GSPT1,HMGB1,KLHL24,KMT2A,LDLR,NPM1,NUPR1,PCNA,PDCD4,PIK3IP1,PIM1,SOCS1,SOCS2,SON,SPTAN1,TFRC,TLR4,UGCG,VEGFA	459 (22)	7
resveratrol		chemical drug		-0.378	0.0357	BIRC3,CDK6,CFLAR,CREBBP,CXCL2,CYP1A1,DDIT3,ECE1,EGFR,F3,FOSL1,FOSL2,HSPA5,IFIT1,LDLR,MMP1,PCNA,PDCD4,PDGFA,RAN,RPTOR,SERPINB5,TFF1,TFRC,ULBP2,ULBP3		8
chloroquine		chemical drug		-0.373	0.0404	BCL2L11,CD83,MAP1LC3B,PKD2,PRNP,SOCS1,ULBP2		2
BDNF		growth factor		-0.364	0.0442	APC,BCL2L11,BID,EPB41L2,FLNB,GDA,HOMER1,HSPA5,IFRD1,KIF21B,LAMB2,MMP1,NR4A1,PCNA,PDLIM5,PER2,PTEN,RYR2,TBC1D8,TFRC,THBS1,THRA,TIAM1,TIPARP,TPP1,TSC1,VSNL1		5
EBF1		transcription regulator		-0.346	0.00597	BCL6,CEBPB,EIF4EBP1,GSK3B,GYS1,IRF7,IRS1,MKNK2,PCK2,PIK3R1,PRDM1,PYGB,RPTOR,SOCS1,SOCS4,TLR4	556 (21)	5
mevalonic acid		chemical - endogenous mammalian		-0.342	0.00623	CD55,KLF2,LDLR,MMP1,PPARA,SMAD3,VEGFA	365 (14)	2
STAT5B		transcription regulator		-0.341	0.00555	ATM,BCL6,BIRC3,CASP4,CASP6,CDK6,CFLAR,CRADD,CYP3A5,FOSL2,IGF1,MDM2,PIM1,SLC39A10,SOCS1,SOCS2,TNFRSF1A,TPM3,WARS	426 (20)	6
ACOX1		enzyme		-0.338	0.0291	ACADM,DDIT3,EGFR,EHHADH,ETS2,HSPA5,IGF1,IL1RAP,MFGE8,NUPR1,PHLDA1,PLSCR1,RGS2,TRIB3,UGCG		3
carboplatin		chemical drug		-0.333	0.00433	ASNS,CD44,CDCP1,CLU,FGA,FGB,LAMC2,TUBB,UPP1		2
luteolin		chemical - endogenous non-mammalian		-0.323	0.0213	CDK6,CYP1A1,GCLC,IRS1,MMP1,MTDH,TLR4,VEGFA		3
PRL		cytokine		-0.321	5.76e-05	BCL6,CAMK2N1,CAV1,CLU,CMPK2,DDX58,DTX3L,ECM1,EGFR,HERPUD1,HNRNPH2,HSPD1,IFIT1,IRF7,KRT15,LAMP3,MFGE8,MLKL,NUPR1,PCNA,PDGFRA,PIM1,PLSCR1,PNPT1,RNASE4,SAMD9,SOCS1,SOCS2,SP100,SPINK1,TECR,TPM3,TRIM14,TRIM25	480 (21)	7
APP		other		-0.32	0.000105	AIFM1,APC,APPBP2,ARRDC3,ATM,BCL2L11,BIK,CALML4,CAMK2D,CAST,CCNG2,CD44,CD59,CDK6,CFLAR,CLDN1,CLU,CMPK2,CREBBP,CXCL1,CXCL2,CXCL3,CYFIP2,DDX58,EGFR,ETS2,F2RL1,FZD3,GSK3B,HEATR5A,HERPUD1,HIPK2,HMGB1,HOMER1,HSPA1A/HSPA1B,HSPA5,HSPA8,HSPD1,IFIT2,IGF1,IRF7,ISG20,ITGA2,KMT2A,LATS1,LDLR,LPAR6,MAFF,MAGI1,MECP2,MMP1,MTHFD1L,NR1D1,OLR1,PDCD4,PDGFA,PDGFRA,PDK1,PIK3R1,PRNP,PTDSS1,QDPR,RAN,RBPJ,RNF144B,RNF213,S…	446 (21)	17
fenofibrate		chemical drug		-0.317	0.0265	ACADM,ACSL5,ASNS,ATP11A,BCL2L11,CASP4,CEBPB,CLU,EGFR,EHHADH,FBXO32,FGA,FGB,GBE1,KPNA1,LDLR,PANK1,PCK2,PCNA,PPARA,THRA,TIAM1,TPP1,XRCC4		3
trovafloxacin		chemical drug		-0.316	4.44e-07	BIRC3,CXCL2,CXCL3,EGFR,ERRFI1,ETS2,GCLC,ISG20,LDLR,MDM2,PHLDA1,PTEN,SOCS2,TGM2,THBS1,TNFAIP3,VEGFA	370 (14)	5
cerivastatin		chemical drug		-0.314	0.0435	ETV6,F3,FDPS,ITGB4,KLF2,PDGFA,PLAUR,PPARA,VEGFA		3
CSF3		cytokine		-0.312	0.00432	BIRC3,CD44,CDK6,CEBPB,CXCL2,CXCL3,FGB,GADD45B,HSPD1,IGF1,MET,PIM1,PLSCR1,S100P,SOCS1,TFRC,TLR4,TNFAIP3,TNFRSF1A,VEGFA	422 (19)	9
HNF1B		transcription regulator		-0.302	0.0271	CA2,CD44,CLDN1,CXCL1,DST,FGB,MET,PKD2,PLAUR,RNASE4,S100A2,S100P,UPP1		4
TFAP4		transcription regulator		-0.294	0.0291	CCNG2,CD44,CLDN1,LGR5,MDM2,STEAP3		3
CDKN2A		transcription regulator		-0.293	0.00746	BCL2L11,CDKN2D,CEBPB,CPA4,CUL1,DHFR,EZH2,FANCA,GPRC5A,GSPT1,GTSE1,MDM2,MDM4,MKI67,MMP1,NPM1,PCNA,PDGFA,PPFIBP1,PTEN,RRM2,TLR4,TMPO,TNFRSF1A,TPM1,TPP1,UBR7,VEGFA,ZNF655	437 (20)	9
octreotide		biologic drug		-0.289	0.0217	BMPR2,EGFR,GAST,IGF1,SMAD6		2
miR-124-3p (and other miRNAs w/seed AAGGCAC)		mature microrna		-0.287	0.00335	AK2,ARHGAP29,ATL3,CAPRIN2,CAV1,CD59,CDK6,CHST14,CREB3L2,CTDSP2,DHCR24,GSK3B,HDAC4,KLHL24,LDLR,MAPK1IP1L,MYO10,NID1,QSER1,SERP1,STOM,TJP2,TRIM29,VSNL1,ZNF790		3
choline fenofibrate		chemical drug		-0.284	0.0217	CAV1,F3,NPC1,NR1D1,PPARA		1
CFB		peptidase		-0.283	0.0171	CXCL2,CXCL3,DDIT3,HSPA5		1
INHBA		growth factor		-0.279	0.045	AMMECR1,ETS2,FRS2,GRSF1,HMGB1,IGF1,ILF3,KLF4,NRG1,PCNA,PCSK6,PRDM1,PTEN,SERPINB2,SERPINB5,SMAD6,SOCS1,VEGFA		5
Ubiquitin		group		-0.277	0.00708	BCL2L11,CDKN2D,DDIT3,HSPA4,HSPA5,HSPD1	450 (20)	2
ID3		transcription regulator		-0.277	0.00294	BCL2L11,BCL6,CCNG2,CD44,CD83,CDC6,CEBPB,CXCL1,DUSP10,ETS2,GADD45B,IL20RB,IRF6,KLF7,NR4A1,PIK3IP1,PIK3R1,PRDM1,PTPN14,TCF4,TNFRSF1A	278 (7)	6
COMMD1		transporter		-0.277	0.0026	ATP7A,BIRC3,DDIT4,PDK1,TFRC,VEGFA	334 (10)	2
linoleic acid		chemical - endogenous mammalian		-0.277	0.0104	ACADM,CCK,CLU,DDIT3,HSPA5,LDLR,MMP1,OLR1,RXRA,VEGFA		3
paclitaxel		chemical drug		-0.275	5.24e-09	APOBEC3A,ARHGEF2,ATG4B,BCL2L11,BIRC3,CAV1,CCNG2,CD44,CDA,CFLAR,CLU,CRY2,CXCL1,CXCL2,CYP1A1,CYP3A5,DDIT3,DUSP10,EMP1,ETV5,FOSL1,GADD45B,HBEGF,HMGB3,IL1RAP,IRAK4,MDM2,METTL3,MKI67,NREP,OSMR,PCNA,PHLDA1,PLAUR,PRSS22,SAT1,SERPINB2,SH2B3,SLC12A2,SLC2A3,SVIL,THBS1,TSC22D1,TUBA4A,UGCG,UTP14C	451 (21)	6
cetuximab		biologic drug		-0.262	0.00832	BNIP3L,EGFR,NRG1,PLAUR		0
celecoxib		chemical drug		-0.255	0.0142	ATM,BFAR,CFLAR,DDIT3,DNAJB9,F3,HSPA5,MAGI1,MDM2,MET,MKI67,PCNA,RIPK1,TLR4		5
glycine		chemical - endogenous mammalian		-0.254	0.021	PCK2,PCNA,TLR4,VEGFA		2
miR-23a-3p (and other miRNAs w/seed UCACAUU)		mature microrna		-0.248	0.000923	C21orf33/LOC102724023,FBXO32,MDH2,MET,PTEN,SMAD3		3
GNA12		enzyme		-0.229	0.00226	ARHGEF12,EGFR,GCLC,IRS1,JAK1,LAMB3,PDGFA,PDGFRA,PIK3R1,TXNRD1,VCL,VEGFA	352 (13)	6
miR-199a-3p (and other miRNAs w/seed CAGUAGU)		mature microrna		-0.225	0.0171	CD44,DNMT3A,MET,RUNX1		2
Ni2+		chemical reagent		-0.221	0.0026	ASNS,BIRC3,CXCL1,CXCL2,CXCL3,NDRG1	394 (16)	1
IFI16		transcription regulator		-0.216	0.0405	CYP1A1,DDX58,DHFR,KPNA1,LDLR,MDM2,MTHFD2,PCNA,PIM1		4
Mek		group		-0.214	0.00316	BCL2L11,BID,CDCP1,CLDN2,CLU,DDX58,ETV5,FOSL1,GDA,HOMER1,LYAR,MAFF,MDM2,NOP58,NR4A1,PDGFRA,PHLDA1,PTEN,PUS7,RUNX1,SACS,SH2B3,TET1,THBS1,TNFAIP3	465 (21)	6
IFNA1/IFNA13		cytokine		-0.213	0.0394	CD83,CMPK2,CYP1A1,IFIT1,IFIT2,IRF7,PLSCR1,SOCS1		1
romidepsin		biologic drug		-0.195	0.00626	BCL2L11,CDKN2D,CFLAR,DDIT3,EGFR,EZH2,NF2,PLAUR,SERPINB2,SERPINB5	409 (19)	3
KLF3	13.546	transcription regulator		-0.186	0.0354	ANK1,CAMK2D,CD55,CDKN2D,CMPK2,DYRK3,EIF4E3,EIF5A,GCNT1,GIT2,HBP1,HM13,MBLAC2,MCAT,MYADM,NDRG1,PATJ,PIK3IP1,PTPN14,RAD51C,RUVBL1,SMAD3,TES,TMEM80,TMPO,TPM3,TRIM36,UGCG,ZDHHC14		1
mono-(2-ethylhexyl)phthalate		chemical toxicant		-0.18	0.0418	ACADM,ACADSB,ACAT2,CYP1A1,DDIT4,GFPT1,HIPK2,LDLR,MDH2,OLR1,PDK1,PPARA,RSRP1,TARDBP,TCF4,VCL		1
ERG		transcription regulator		-0.18	0.00218	ARHGEF2,BCR,BIRC3,CD59,CDKN2D,CXCL1,DOCK1,EZH2,FLNB,HERPUD1,HMGB1,MAGI1,MET,MMP1,MYO10,NDRG1,NRG1,PHACTR2,PIM1,PLAUR,RRAS,SVIL,THBS1	238 (7)	5
benzyloxycarbonyl-Leu-Leu-Leu aldehyde		chemical - protease inhibitor		-0.178	0.000511	AK2,BCL2L11,BIRC3,CEBPB,CFLAR,CLU,CXCL2,CYP1A1,DAG1,DDIT3,DHFR,EIF4EBP1,EIF5A,EZH2,FADD,HSPA4,HSPA5,HSPA8,HSPD1,IRAK4,IRF7,IRS1,MMP1,MRTO4,PDCD4,PDGFRA,PPARA,PRDM1,PSMD12,PTEN,RIPK1,RXRA,UBE2N,VEGFA	412 (17)	10
tetrachlorodibenzodioxin		chemical toxicant		-0.165	0.0498	AARS,AQP3,ASNS,BTG1,CAMK2N1,CCK,CDKN2D,CEBPB,CYP1A1,DHFR,EGFR,EIF4EBP2,ETS2,HDAC4,HSPA1A/HSPA1B,HSPA8,INSIG2,IRS1,KLF2,MMP1,MYO10,NEDD9,PCNA,PRDM1,SERPINB2,SERPINB5,SLC2A3,SOCS2,TFF1,TIPARP,VEGFA		6
CCL5		cytokine		-0.164	0.0405	CD44,CXCL2,CXCL3,EMP1,F2RL1,OLR1,PLAUR,SERPINB2,TLR4		2
miR-17-5p (and other miRNAs w/seed AAAGUGC)		mature microrna		-0.154	0.00352	BCL2L11,BMPR2,HBP1,JAK1,MEF2D,PKD2,PPARA,PTEN,RUNX1,VEGFA	270 (7)	5
TP53COR1		other		-0.152	0.0301	BID,BIRC3,CFLAR,MDM2		1
ammonium chloride		chemical drug		-0.152	0.0301	LDLR,NPC1,PKD2,ULBP2		0
gefitinib		chemical drug		-0.144	0.000776	BCL2L11,CCNF,CDC6,CDKN2D,CEBPB,CFLAR,CTNNAL1,DHFR,EGFR,FOSL1,GADD45B,IGF1,MKI67,MMP1,OSMR,PCNA,PDGFRA,PLAUR,SLC2A3,SLPI,VEGFA	442 (22)	6
puromycin		chemical - endogenous non-mammalian		-0.13	0.00593	CYP1A1,CYP3A5,F3,HSPA5,VEGFA		2
T3-TR-RXR		complex		-0.128	0.0362	ACACA,ADRB1,FGA,KLF9,LDLR,MDM2		2
SRSF3	-5.131	other		-0.119	0.00832	CD44,HIPK2,PDCD4,VEGFA	232 (7)	2
MET	5.096	kinase		-0.116	0.000808	AQP3,ATM,CD44,CXCL1,DAB2,FBXO32,GCLC,HBEGF,KLF4,MDM2,MET,NREP,PIM1,RUNX1,TSC22D1,VEGFA	395 (19)	7
EZR		other		-0.113	0.0134	BOP1,DDIT3,DDIT4,EIF4EBP1,ITGB4,TRIB3		3
FSH		complex		-0.111	2.97e-06	ACPP,AQP3,ARHGAP35,ARL4C,BMPR2,BNIP3L,CASP4,CD55,CDK6,CFLAR,CYFIP2,DAB2,DHCR7,DNAJB9,DYRK3,EGFR,ELL2,FILIP1L,FOSL1,FOSL2,FOXK2,GCLC,GPRC5A,GPRC5B,HBP1,ISG20,LDLR,LYPD3,MAP1LC3B,MEF2D,MT2A,NR4A1,PCNA,PCSK6,PPARA,PPP1R2,PRKX,PRNP,PTEN,SMAD6,SRD5A1,TFRC,THBS1,TNFAIP3,TPM1,TRIB1,UPP1,VCL,VEGFA	548 (24)	9
BRD4		kinase		-0.107	0.00408	ACSL5,ALDH1B1,COL4A1,CXCL2,ETV6,FOSL2,MMACHC,MTHFD1L,PDGFA,PIM1,PRDM1,RREB1,RRS1,SLC19A1,THBS1,TTC27		3
AREG		growth factor		-0.102	0.0407	CCNF,EGFR,IFIT2,JAK1,MKI67,MMP1,RRM2,RUNX1,SSBP1,TXNRD1		2
IL4		cytokine		-0.1	0.0409	AK2,ARG2,BCL6,BNIP3L,BOP1,CA2,CASP6,CCDC86,CCL26,CD44,CD55,CD83,CDK6,CFLAR,CHD4,CTNS,CXCL1,CXCL2,CXCL3,DARS2,EBNA1BP2,EIF4A1,F2RL1,F3,FLNB,GATB,GBE1,H1F0,HBEGF,HIPK2,HSPA1A/HSPA1B,IGF1,IL33,IRF7,ISG20,ITGA2,ITPA,JAK1,LIPG,MKI67,MMP1,MTDH,NCL,NDRG1,NEDD9,NFATC2,NOCT,NUP214,ORC5,PDK1,PHB,PIM1,PLSCR1,PRDM1,PRNP,SEC24A,SOCS1,SOCS2,SON,SPRR1A,SPTBN1,STK4,SYK,TGM2,TLR4,VEGFA		14
Ifn		group		-0.088	0.00271	APOBEC3A,BCL6,CD44,CD83,DDX58,IFIT1,IGF1,IL33,IRF7,ISG20,MAVS,NUB1,PTPRJ,SOCS1,SP100,TFRC	311 (14)	7
E. coli serotype 0127B8 lipopolysaccharide		chemical - endogenous non-mammalian		-0.073	0.00951	ANXA1,CASP6,CAV1,CXCL2,DDIT3,F2RL1,GJB2,GNB5,GPRC5B,HSPA5,IGF1,KLF2,LAMB2,LAMC2,PCK2,SLC7A11,SLC7A5,SMAD3,TLR4,VEGFA	387 (18)	5
ERVW-1		other		-0.068	0.0301	CXCL1,HSPA5,SLC1A4,ULBP2		1
miR-19b-3p (and other miRNAs w/seed GUGCAAA)		mature microrna		-0.064	0.00148	BCL2L11,BMPR2,PTEN,THBS1,VEGFA		4
lactacystin		chemical - protease inhibitor		-0.06	2.01e-05	AK2,ASNS,BIK,CFLAR,CYP1A1,DDIT3,EBNA1BP2,EIF5A,FOSL1,GCLC,HLA-B,HSPA5,IFRD1,IRAK4,IRS1,ITGB4,LDLR,MDM2,MMP1,MRTO4,NEDD9,NR4A1,PTEN,SAT1,SLC3A2,SYK,TXNRD1,UBE2N	421 (19)	4
MIR17HG		other		-0.055	1.21e-05	ATM,ATP7A,BCL2L11,BMPR2,CSNK1G1,CYLD,ECE1,FZD3,GLG1,HDAC4,HEG1,KLF2,LTBP1,MKL2,PDGFRA,PKD2,PTEN,SMAD6,SP5,TNFAIP3,ZNRF3		6
MAVS	-2.574	other		-0.05	0.0281	CMPK2,CXCL2,DDX58,IFIT1,IFIT2,IRF7,ISG20,SOCS1		2
PI3K (family)		group		-0.048	0.000422	BCL2L11,BIRC3,CCNG2,CFLAR,CLDN2,CXCL1,DDIT3,DDIT4,FBXO32,GCLC,HSPA5,IFIT1,KLF2,PTEN,TGM2,THBS1,VEGFA	464 (22)	6
FAS		transmembrane receptor		-0.044	7.43e-07	AIFM1,AKAP2,APPBP2,BID,BIRC3,CAST,CD44,CD59,CD83,CFLAR,COL4A1,CRYBG1,CXCL1,CXCL2,CXCL3,DGCR2,DUSP10,DYRK3,F2RL1,F3,FADD,GIT2,HLA-F,IFIT1,IL1RAP,LAMP3,LDLR,MET,MMP1,NECTIN1,NR4A1,SERPINB2,SLPI,SPINK1,SPTBN1,STK17B,STK38,SYK,TBC1D1,TFRC,TNFAIP3,TNFRSF1A,TPM1,TRIB1,TUBA4A,UGCG,VEGFA,VRK2	416 (20)	9
ERBB3		kinase		-0.043	0.00687	CCNG2,CLU,EGFR,F3,HBEGF,HMGB1,NID1,PTEN,RRAS,SLPI,THBS1,VEGFA	427 (21)	3
TBK1		kinase		-0.034	0.0309	ATM,CMPK2,CXCL2,CXCL3,IFIT1,IFIT2,IRF7,ISG20,TSC22D1,VEGFA		2
E. coli B5 lipopolysaccharide		chemical - endogenous non-mammalian		-0.033	0.0047	BCL6,BIRC3,CD44,CD83,CDK6,CXCL2,CXCL3,CYP3A5,EGFR,ERRFI1,ETS2,F3,GCLC,IFIT1,IL1RAP,ISG20,LDLR,MDM2,PHLDA1,PRDM1,PTEN,SOCS2,TGM2,THBS1,TLR4,TNFAIP3,VEGFA	422 (19)	9
arsenite		chemical toxicant		-0.013	2.91e-05	CAV1,CXCL3,CYP1A1,DDIT3,GCLC,HSPA1A/HSPA1B,IGF1,IL1RAP,KLF2,MAFF,MDM2,MMP1,NR4A1,PDSS1,SEMA5A,SLC38A2,THBS1,TXNRD1,VEGFA	421 (20)	5
Igm		complex		-0.004	0.00773	BCAR3,BCL2L11,BIK,CD44,CFLAR,PDCD4,PIM1,POLH,PRDM1,UGCG	463 (22)	3
BMS-690514		chemical drug		0	0.0134	BCL2L11,DDIT3,HSPA4,HSPA8,PCNA,PPARA		3
CEBPA		transcription regulator		0	0.00374	ACACA,ANXA1,ARG2,ARL4C,ASNS,BIK,BTG1,CA2,CEBPB,CHI3L1,CRADD,CYP3A5,DHCR7,DHFR,GSK3B,HDAC4,HLA-B,HSPA5,IGF1,IRF6,IRS1,KLF4,MT2A,NF2,NFATC2,OLR1,OVOL1,PCNA,PCSK6,PPARA,PRDM1,RGS2,SERPINB2,SERPINB5,SPRR1A,TET2,THBS1,THRA,TIAM1,TNFRSF1A,TRIB1,VCL	516 (19)	8
JAG2		growth factor		0	0.0291	BCL6,CCL26,CEBPB,CXCL1,CXCL3,MMP1		2
LMNA		other		0	0.00144	AGPAT3,ARRDC4,BCL2L13,CBX5,CCNG2,CERS6,COG3,ELK4,GCLC,HAS3,HEATR5A,IER5,ISG20,KLF7,MAFF,MAPKAP1,NPC1,PCDH7,PPARA,PPM1H,PTEN,SLC38A2,THUMPD3,TMPO,TTC27,WDR33,ZCCHC6		1
RAE1		other		0	0.0253	IER5,KLHL9,MARS2,RSRP1		0
5-O-mycolyl-beta-araf-(1->2)-5-O-mycolyl-alpha-araf-(1->1')-glycerol		chemical - endogenous non-mammalian		0	0.000575	CD44,CD83,CXCL1,CXCL2,CXCL3,GPAT3,HBEGF,IFIT1,IFIT2,MMP1,SDC4,SERPINB2,SLC7A11,TNFAIP3	355 (12)	4
MEOX2		transcription regulator		0	0.00207	CDKN2D,CXCL1,CXCL2,CXCL3,F3,HBEGF,PCNA,TNFAIP3	264 (7)	4
KAT2A		enzyme		0	0.0091	DNAJB9,FBXO32,GABARAPL1,HSPA5,TFF1		0
ID2		transcription regulator		0	0.00858	BCL2L11,BCL6,CCNG2,CD44,CD83,CDC6,CEBPB,DUSP10,ETS2,GADD45B,IL20RB,IRF6,KLF7,NR4A1,PIK3IP1,PIK3R1,PTPN14,TCF4,TNFRSF1A		5
chloropromazine		chemical drug		0	0.00338	ACAT2,CD83,DHCR7,FDPS,LDLR,LSS,NR4A1,SLC2A3		0
TFAP2C		transcription regulator		0	0.0496	AIFM1,CD44,EGFR,FMN1,SLC19A1,TFF1,THBS1,TNFAIP3		2
Collagen(s)		complex		0	0.018	CD55,DDIT3,HERPUD1,NCOA5,PSAT1,RAD1,THBS1		1
atorvastatin		chemical drug		0.005	0.0157	ABRAXAS1,CAV1,CD55,CD59,DHCR24,DHCR7,F3,FDPS,GADD45B,HMGB1,LDLR,LIPG,LSS,NR4A1,OLR1,PNPT1,PRNP,SLC25A51,TLR4,VEGFA,ZNF652		2
miR-29b-3p (and other miRNAs w/seed AGCACCA)		mature microrna		0.031	0.00501	BCL2L11,CDK6,COL4A1,DNMT3A,HDAC4,KLF4,PIK3R1,PTEN,TET1,TNFAIP3	246 (7)	6
metribolone		chemical reagent		0.036	3.55e-07	ACACA,ACPP,AKNA,C1orf116,CDC6,CLU,CTBP1-AS2,DHCR24,ELK4,ERRFI1,FDPS,GFPT1,GTSE1,HSPA5,IGF1,ITGB4,LDLR,MCCC2,MMP1,NDRG1,PRKACB,REG4,S100P,SAT1,SMAD3,SOCS1,SVIL,THBS1,TM4SF1,TRIM36,TSC22D1,UAP1,VEGFA,ZNF121	477 (19)	4
STAT5A		transcription regulator		0.039	0.0022	ATM,BCL6,BIRC3,CASP4,CASP6,CDK6,CEBPB,CFLAR,CPA4,EZH2,FOSL2,GCNT3,IGF1,IGFL2,LAMB3,MDM2,OLR1,PIM1,PRDM1,RNF39,S100P,SLC2A10,SLC2A3,SOCS1,SOCS2,TICAM2,TM4SF1,TNFRSF1A,TPM3,WARS	471 (18)	8
TICAM1		other		0.045	0.00286	APOBEC3B,CASP4,CFLAR,CMPK2,CXCL2,CXCL3,DDX58,ETS2,IFIT1,IFIT2,IRF7,ISG20,MAFF,MET,MKI67,SOCS1,TNFAIP3,TSC22D1	362 (17)	4
Growth hormone		group		0.047	0.0132	ACACA,ARID5B,BCL6,CEBPB,CLU,CTH,DDIT3,EGFR,FDPS,FOSL2,GCLC,GLUD1,IGF1,IGFBP6,LDLR,NEDD9,NR1D1,PCNA,PPARA,SOCS1,SOCS2,TFF1,TSC22D1		7
miR-21-5p (and other miRNAs w/seed AGCUUAU)		mature microrna		0.048	0.00273	BMPR2,CDK6,LRRFIP1,MTAP,PDCD4,PIK3R1,PRRG4,PTEN,SERPINB5,TPM1	272 (7)	4
NR1D1	2.232	ligand-dependent nuclear receptor		0.068	0.0259	ACACA,EHHADH,NR1D1,NUPR1,TLR4,ULK1		1
NPC1	2.408	transporter		0.088	0.0444	CAV1,DDIT3,LDLR,NPC1,SRD5A1,TLR4		1
USP19		peptidase		0.095	0.00212	ATG4B,BIRC3,DDIT3,FBXO32		1
mir-21		microrna		0.099	0.00801	ASPM,CARD6,CASP4,CDK6,CLU,CREBBP,DBP,EIF4E3,GTSE1,MKI67,NMT1,PDCD4,PER2,PER3,PIP4K2A,PPARA,PTEN,SERPINB5,SLC25A37,SLPI,SRSF3,TBC1D1,TIAM1,TLR4,TPM1,TRMT10C		2
VHL		transcription regulator		0.099	0.00642	CAV1,CDCP1,DAB2,EGFR,F3,FILIP1L,GBE1,JADE1,MAVS,NEDD9,NREP,PCNA,RUNX1,SLC1A3,TFRC,VEGFA	403 (17)	5
clozapine		chemical drug		0.101	0.011	ACACA,ACAT2,DHCR7,FDPS,GSK3B,HOMER1,LDLR,NR4A1,PRKACB		2
MYOC		other		0.104	0.000253	ANXA1,CA2,CD44,DAB2,DAG1,DDIT3,DDIT4,FBXO32,HSPA5,LY6K,PTEN,SLC2A3,SLC7A11,SP100,UPP1	277 (7)	4
bortezomib		chemical drug		0.124	0.000809	ABCF2,BCL2L11,BIK,BIRC3,BNIP3L,CAV1,CFLAR,CXCL2,DDIT3,FANCA,FANCF,GADD45B,HSPA1A/HSPA1B,HSPA5,IGF1,IL33,IRS1,KLF9,MDM2,PCNA,PRDM1,PSMD12,RAD51C,SLC25A37,SRXN1,TFF1,TIGAR	427 (20)	7
MDM4	2.832	enzyme		0.13	0.021	HIPK2,ITGB4,MDM2,SSBP1		1
STAT2		transcription regulator		0.13	0.0369	CAV1,IFIT1,IFIT2,IRF7,SF3A1,SOCS1,WARS		1
ATM	2.528	kinase		0.135	0.00283	ATM,CDKN2D,CFLAR,CLU,DUSP10,GADD45B,PCNA,RRM2,TGM2,TNFAIP3,TNFSF9	438 (20)	3
PRKCA		kinase		0.146	0.00249	ARL4C,BNIP3L,CAV1,CD55,CSTA,CXCL2,CXCL3,HS2ST1,HSPA1A/HSPA1B,IFIT1,MMP1,PTEN,RUNX1,SP100,TRPC1,VEGFA	389 (18)	5
sulindac sulfide		chemical drug		0.152	0.0011	CEBPB,CYP1A1,IFRD1,MMP1,MTHFD2,NRG1,PIK3R1,PSG5,RRS1,SERPINB5,SPTBN1,TUBA4A	293 (7)	2
HSPA9		other		0.152	0.0477	CLMN,MDM2,NEDD9,PBX1		1
valproic acid		chemical drug		0.184	0.00454	ACACA,ATM,ATP11A,ATP2B4,BCL2L11,CD44,CD83,CHKA,CREBBP,CYP1A1,DAG1,DDIT3,DHCR7,DNAJB9,EHHADH,ETV6,FDPS,FRS2,GADD45B,GRHL2,HERPUD1,HOMER1,HSPA5,INSIG2,LDLR,MECP2,MEF2D,MGAT2,MMP1,PSMC2,PSMD12,PTEN,ROR1,SERP1,SRSF1,TENM3,TES,TFF1,TGM2,THBS1,TMPO,ULBP2	524 (21)	5
CEBPB	2.035	transcription regulator		0.185	0.000983	ASNS,ATM,CDC6,CEBPB,CFTR,CXCL2,CXCL3,CYP1A1,DAB2,DDIT3,DHCR7,DHFR,DHX9,FBXO32,GSK3B,HSPA8,HSPD1,IGF1,IRS1,KRT15,LDLR,MMP1,NFATC2,NUPR1,PCNA,PDGFRA,PLAUR,PPARA,PRDM1,SAT1,SERP1,SERPINB2,SIM2,SLC12A2,SLC38A2,SLC7A1,SPRR1A,TM4SF1,TNFRSF1A,TRIB3,UPP1,XIST	553 (23)	9
MED1		transcription regulator		0.19	0.00299	ACACA,BCL6,BOP1,CDC6,CYP1A1,CYP3A5,EHHADH,IGF1,KLF4,MDM2,MET,NCL,OLR1,PIM1,PRDM1,TET1,TET2,TFF1,THBS1	473 (19)	6
ATP		chemical - endogenous mammalian		0.198	0.013	BCL2L11,CD83,CLDN1,CXCL2,CXCL3,F3,GCLC,HBEGF,IL33,MMP1,SAT1,THBS1,TLR4		3
TIMP3		other		0.213	0.00379	CEBPB,CREBBP,JAK1,KLF4,LAMC2,LTBP1,MET,SMAD6,THBS1	467 (21)	4
WISP2		growth factor		0.213	0.00379	CD44,CLDN1,KLF4,LAMB3,LAMC2,PDGFA,SDC4,SMAD3,TFF1		5
SATB1		transcription regulator		0.215	0.0438	APC,DNMT3A,GADD45B,GPT2,HSPA8,ILF3,IRF7,KLF2,PIK3IP1,RIPK1,RUNX1,SIPA1L2,SMAD3,TUBA4A,WARS,YPEL5		2
PI3K (complex)		complex		0.223	0.000113	BCL2L11,BIRC3,CCNG2,CD44,CD55,CEBPB,CFLAR,DDIT3,DDIT4,FBXO32,FOSL1,GCLC,HAS3,HBEGF,IFIT1,IGF1,IL33,KLF2,MMP1,MT2A,MTHFD2,NCL,PDCD4,PIM1,PRDM1,RGS2,SLC12A6,SOAT1,TGM2,THBS1,TLR4,TNFAIP3,TRIM25,UGCG,VEGFA	443 (18)	9
plicamycin		chemical drug		0.232	0.0103	ATP7A,BNIP3L,CXCL1,EGFR,F3,GJB2,HDAC4,IER5,MET,PLAUR,PRDM1,PTDSS1,ROR1		3
ATF3		transcription regulator		0.24	0.0082	ASNS,BIRC3,CD83,CHAC1,CXCL1,DDIT3,LDLR,MDM2,MMP1,MT2A,SERPINB5,SPRR1A	409 (18)	3
TCF7L2		transcription regulator		0.246	0.000595	ANKRD49,ANXA1,AQP3,C5orf51,CAMK2N1,CCNYL1,CLDN2,CREB3L2,CREB5,CTNNAL1,DHCR24,EGFR,EHHADH,FBXO32,FRMD4A,GAST,HIPK2,IL1RAP,IRS1,LAMC2,LTV1,MMP1,NPC1,PIGA,PIP4K2A,RNASE4,SLC12A2,SP5,SRD5A1,SRPK1,SRSF1,STK17B,TBC1D14,UTP14C,VEGFA,YPEL2	411 (15)	3
TLR7		transmembrane receptor		0.25	0.0397	CD44,CD83,CEBPB,CPA4,CREB5,CXCL1,CXCL2,CXCL3,ETS2,IFIT1,IRAK4,IRF7,ISG20,SOCS1,TNFAIP3		5
RBL2		other		0.254	0.000118	ABCF2,BCL2L11,CASP4,CASP6,CCNF,CDC6,CHKA,CRADD,DHFR,DUSP10,GSK3B,PA2G4,PCNA,PFAS,PIM1,RRM2,VEGFA	372 (18)	6
Cr6+		chemical reagent		0.254	0.000781	MMP1,MT2A,SLC30A1,VEGFA		1
IL24		cytokine		0.255	0.00888	BCL2L11,BCL6,DDIT3,FADD,HBEGF,HSPA5,PRDM1,XRCC4	435 (20)	2
IL1RN		cytokine		0.264	0.00194	CD44,CHAC1,CXCL1,CXCL3,CYLD,CYP3A5,DDX58,IGF1,IRF7,ISG20,LAMP3,MMP1,RIPK1,SAMD9,SP100,VEGFA,YLPM1	388 (17)	7
PAEP		other		0.277	0.021	CD83,CXCL1,HBEGF,VEGFA		2
diethylmaleate		chemical toxicant		0.277	0.021	GBE1,SLC3A2,SLC7A11,TNFAIP3		1
bafilomycin A1		chemical drug		0.277	0.0474	CFTR,DDIT3,SLC7A1,TRIB3,ULBP2		2
ouabain		chemical drug		0.277	0.0362	DDIT3,EIF2AK4,HSPA5,HSPA8,PCNA,PHB		2
PARP9	-3.323	enzyme		0.283	0.0253	BCL6,IFIT1,IFIT2,IRF7		1
3-aminobenzamide		chemical toxicant		0.283	0.0108	CXCL1,MDM2,NCL,PCNA		3
HSPA5	2.527	enzyme		0.283	0.00888	ACADM,CLU,DDIT3,HSPA5,HSPA8,IFIT1,MAP1LC3B,PTEN	301 (13)	4
fenretinide		chemical drug		0.296	0.0466	AFDN,BID,CFLAR,DDIT3,IGF1,JAK1,MKI67,RXRA,VEGFA		5
MKNK1		kinase		0.302	0.0429	APC,EPB41L2,FLNB,IFIT2,IFRD1,KIF21B,LAMB2,PDLIM5,THRA,TPP1,VSNL1		1
PLA2G10		enzyme		0.302	0.0069	CPNE1,ETS2,HSPA4,KLF2,KLF3,KRT13,KRT86,KRTAP3-1,MKI67,PHLDA1,PPP1R10,SOAT1,VEGFA	160 (7)	1
SAMSN1		other		0.302	0.022	ATM,CMPK2,CXCL2,DAB2,HBEGF,IFIT2,IRF7,ISG20,SOCS1,TCF4,TSC22D1		1
PRDM1	2.742	transcription regulator		0.302	0.000158	AQP3,ARG2,BCL2L11,BCL6,CD44,CHI3L1,CLDN1,CPA4,CXCL2,CXCL3,DDIT4,DUSP16,ECM1,FAR2,FGA,FGB,FOSL1,GBE1,GPAT3,KRT81,LGALS7/LGALS7B,MT2A,PCSK6,PRDM1,REG1A,SLC25A37,SMAD3,SRD5A1,TRIB1	373 (15)	4
L-methionine		chemical - endogenous mammalian		0.304	0.00492	CLU,CXCL2,DDIT3,ETS2,F3,GADD45B,HSPA5,NF2,PCK2	370 (19)	2
beta-estradiol		chemical - endogenous mammalian		0.306	2.11e-14	AARS,ACADM,ACPP,ADIRF,ADRB1,AKAP2,ANK1,ANKRD12,ANXA1,APC,ARID5B,ASH1L,ATF5,ATM,BACE2,BAZ1A,BCL2L11,BCL6,BID,BIK,BIRC3,BMPR2,BNIP3L,BOP1,BTG1,CA2,CALM1 (includes others),CASP4,CAST,CAV1,CCNG2,CD44,CD55,CDC6,CEBPB,CFTR,CHI3L1,CLDN1,CLU,CLYBL,COA4,CPA2,CRADD,CREBBP,CXCL1,CXCL2,CXCL3,CYP1A1,DDIT3,DDIT4,DHCR7,DUSP10,EGFR,EIF4EBP1,EMP1,ERRFI1,F2RL1,F3,FADD,FGB,FLNB,FOSL1,FOSL2,FRK,FRS2,GADD45B,GCLC,GJB…	522 (18)	32
salmonella minnesota R595 lipopolysaccharides		chemical - endogenous non-mammalian		0.31	0.000373	CASP4,CD83,CFLAR,CMPK2,CXCL1,CXCL2,CXCL3,ETS2,FOSL1,IFIT2,MAFF,MET,MKI67,PTPRJ,SERPINB2,TNFAIP3,TPM3,TSC22D1	424 (19)	3
cyclophosphamide		chemical drug		0.311	0.0349	CD44,CLU,FADD,FGA,FGB,LAMC2,THBS1,UGCG,UPP1		1
nitroprusside		chemical drug		0.314	0.0306	CAV1,CFLAR,CXCL3,IGF1,MDM2,SLC1A4,VEGFA		3
NFATC2	2.419	transcription regulator		0.316	0.0104	ACPP,ATM,CCNF,CFLAR,CMPK2,CXCL3,DAB2,IFIT2,IRF7,ISG20,MDM2,NR4A1,RGS2,SLC3A2,SOCS1,SOCS2,TCF4,TSC22D1		3
ADRB		group		0.318	5.26e-05	ACAT2,ATF5,BNIP3L,CASP4,CASP6,CDK6,CFLAR,CXCL2,DDIT3,DDIT4,FDPS,HSPD1,KLF4,LSS,LTBP1,NCL,NR4A1,PCNA,RAN,SLC7A11,SMAD6,SRXN1	318 (12)	4
rifampin		chemical drug		0.33	0.0359	ABHD2,CARS,CD59,CEACAM6,CTNNAL1,CYP1A1,CYP3A5,DSE,GPRC5B,GRK3,HMGB3,IFRD1,PCK2,PFAS,SLC39A10		0
DOCK8		other		0.333	0.0234	ATM,CMPK2,DAB2,IFIT2,IRF7,ISG20,SOCS1,TCF4,TSC22D1		1
17-alpha-ethinylestradiol		chemical drug		0.339	0.0125	AARS,AQP3,ARRDC3,ASNS,CXCL3,F3,IGF1,JAK1,LDLR,MDM2,PCNA,PLK3,SERPINB5,SOCS1,TFF1,TGM2,VEGFA		6
ALOX12		enzyme		0.339	0.00454	CXCL3,FOSL1,PDGFRA,VEGFA	418 (16)	2
Lh		complex		0.349	0.0101	ACPP,ARHGAP35,ARL4C,BNIP3L,CASP4,CD55,CFLAR,CYFIP2,DAB2,DHCR7,DYRK3,EGFR,GPRC5B,MAP1LC3B,PER1,PHB,PRKX,RUNX1,THBS1,TNFAIP3,TPM1,TRIB1,UPP1,VCL,VEGFA		3
troglitazone		chemical drug		0.358	0.000241	ABHD2,ACADM,AK2,APC,AQP3,BIRC3,CARS,CAV1,CD59,CEACAM6,CFLAR,COL4A1,CTNNAL1,CXCL1,CXCL3,CYP1A1,CYP3A5,DDIT3,FOSL1,GRK3,HIPK2,HMGB1,HMGB3,HSPA5,IFRD1,IRS1,KLF4,KRT13,MKI67,NDRG1,NR4A1,PCNA,PDGFRA,PFAS,PNPLA8,PPARA,PTEN,SERPINB5,SLC39A10,TRIB3,VEGFA	471 (23)	10
IL18		cytokine		0.366	0.0271	AQP3,BCL6,CD44,CD83,CFLAR,CTH,CXCL3,DDIT4,FOSL2,GADD45B,MMP1,PTEN,SLC2A3,SMAD3,SOCS2,TLR4,VEGFA		6
POU5F1		transcription regulator		0.367	0.0213	ANKRD17,BCL2L11,BFAR,BID,BIK,BIRC3,BNIP3L,CARD6,CASP6,CCNF,CRADD,FADD,FAM208A,IER5,IRF6,IRS1,KLF2,KLF4,NF2,OVOL1,PCSK6,PDGFRA,PHB,PPARA,SPRR1A,TET1,TET2,TNFRSF1A,TXNRD1,VEGFA		5
SDC1		enzyme		0.371	0.000702	CFLAR,CXCL2,CXCL3,GALNT3,TGM2	287 (12)	0
oblimersen		biologic drug		0.378	0.048	GADD45B,IFIT1,IFRD1,IRF7,MAFF,PCF11,TRIM14		1
PTPRJ	3.328	phosphatase		0.378	0.0404	ACPP,CXCL2,CXCL3,HBEGF,MET,PLAUR,TSC22D1		1
lomustine		chemical drug		0.384	2.39e-05	ANXA1,ASNS,BIRC3,CD44,CDCP1,CLU,FGA,FGB,ITGB4,LAMC2,POLH,TES,TUBB,UPP1		2
STAT1		transcription regulator		0.386	0.0356	APOBEC3B,BCL2L11,BCL6,BTG1,CASP4,CASP6,CMPK2,CXCL2,CXCL3,CYP3A5,HAPLN3,IFIT1,IFIT2,IGF1,IRF7,KLF4,MDM2,PARP9,PDGFA,PIM1,RNF213,RUNX1,SMAD3,SOAT1,SOCS1,SPRR1A,TFF1,TLR4,WARS,ZNF652		8
phorbol 12,13-dibutyrate		chemical - endogenous non-mammalian		0.391	0.0178	CCNG2,CD55,ITGA2,MDM2,PRNP,RRM2		3
salmeterol		chemical drug		0.391	0.00104	CFTR,DDIT4,RGS2,SLPI,TLR4	332 (10)	0
F2RL1	2.042	g-protein coupled receptor		0.401	0.0135	CAV1,CXCL1,CXCL2,F2RL1,F3,HBEGF,ITGB4,SERPINB2,VEGFA		4
MYD88		other		0.401	0.0111	ACPP,APOBEC3B,ATM,CASP4,CD44,CD83,CFLAR,CMPK2,CXCL1,CXCL2,CXCL3,DNMT3A,ETS2,FANCF,FBXO32,HSPA5,IFIT2,IGF1,IRF7,MAFF,MET,MKI67,OLR1,SOCS1,TNFAIP3,TSC22D1		5
CAV1	2.585	transmembrane receptor		0.421	0.00193	ATM,BCL2L11,CAV1,FGB,HSPA8,MDM2,MMP1,NPM1,NR4A1,PCNA,PTEN,RALA,SLC12A2,SLC2A3,SPRR1A,THBS1,TJP2,TNFRSF1A	503 (22)	4
mir-10		microrna		0.423	0.0407	APC,BMPR2,CD44,HDAC4,KLF4,MKNK2,PRDM1,SRSF1,TBC1D1,VEGFA		5
EIF2AK2		kinase		0.437	0.0464	CEBPB,DDIT3,DDX58,IFIT1,ISG20,NEDD9,PARP9,PLSCR1,TNFAIP3,ZNF292		5
BMI1		transcription regulator		0.44	0.000418	ATM,CDKN2D,CUL1,CYFIP2,FAM45A,MET,NID1,PARP9,SELENON,SERPINB5,SMAD3,VEZT	270 (7)	2
cobalt chloride		chemical reagent		0.442	0.000901	ATP7A,BACH1,CLU,CYP1A1,DDIT4,GAST,MDM2,MEF2D,NDRG1,PLAUR,SLC1A3,TFRC,VEGFA	405 (18)	3
SIRT6		enzyme		0.447	0.00629	BIRC3,DBP,GSK3B,IGF1,LIPH,LSS,NAPEPLD,PIGA,PTEN	402 (17)	3
PTPRE		phosphatase		0.447	0.00104	ACPP,CXCL2,CXCL3,MET,TSC22D1		1
BHLHA15		transcription regulator		0.447	0.000702	ARRDC3,CCPG1,CLU,NUPR1,REG1A		0
miR-145-5p (and other miRNAs w/seed UCCAGUU)		mature microrna		0.455	0.00708	C11orf58,EIF4EBP2,IRS1,KLF4,MDM2,MMP1,PADI1,TPM3,USP46	325 (7)	3
CSF1		cytokine		0.464	0.0432	BCL2L11,CXCL2,CXCL3,ETS2,F2RL1,HSPA5,IGF1,IRF7,PCNA,PTPRJ,RIPK1,RUNX1,SERPINB2,SLC7A5,THBS1,TNFAIP3,TNFRSF1A,VEGFA		6
RETNLB		other		0.469	0.0435	IGF1,IRS1,JAK1,MID1,NR4A1,PTEN,SOCS2,STK17B,STOM		5
PTGER4		g-protein coupled receptor		0.471	0.00414	ARRDC3,CCNG2,CD44,CDK6,CMPK2,DDX58,HERPUD1,IFIT2,IRF7,ISG20,LPAR6,MAFF,OLR1,PDCD4,RNF144B,RNF213,S100P,ZDHHC14	277 (7)	3
rotenone		chemical toxicant		0.479	0.0234	BIRC3,CFLAR,CXCL2,DDIT3,DNAJB9,MEF2D,MMP1,PDK1		1
ARRB2		other		0.492	0.0375	CXCL2,CXCL3,F3,GSK3B,VEGFA		3
ceruletide		biologic drug		0.493	0.0091	CFLAR,CXCL2,CXCL3,DDIT3,HSPA5	353 (18)	1
CSF2		cytokine		0.497	0.000585	ANXA1,ATM,ATXN1,BCL2L11,BID,BIRC3,CARD6,CCNF,CD83,CXCL1,CXCL2,DDIT3,F2RL1,F3,FANCA,FOSL1,GRK3,HBEGF,HMGB1,HSPD1,IGF1,ILF3,MAP3K20,MDM2,MET,MKI67,MMP1,NDST1,NFATC2,NR4A1,OSMR,PIM1,PRNP,RRM2,SOCS1,SOCS2,STEAP3,TCF4,TGM2,THBS1,TLR4,TNFAIP3,TNFRSF1A,TNFSF15,UPP1,UTP11	502 (20)	14
GATA6		transcription regulator		0.528	0.0206	ATP6V1C1,BMPR2,CALML4,CAV1,COL4A1,DAB2,IRF6,KLF2,LAMB2,LGR5,LRRFIP1,LTBP1,NF2,OVOL1,PDGFRA,PRDM1,SLPI,SPRR1A,SUCLA2		2
ELANE		peptidase		0.537	0.0155	CXCL2,EGFR,F2RL1,HSPA5,SLPI,TLR4		1
TBX2		transcription regulator		0.541	0.0405	ATF5,CDC6,DBP,DDIT3,EZH2,PHTF2,PTEN,TCEA2,TRIB3		4
ATF6		transcription regulator		0.543	0.00447	CEBPB,CHKA,DDIT3,FDPS,HERPUD1,HSPA5,PPARA,PRNP,RAN,VEGFA	365 (17)	3
miR-22-3p (miRNAs w/seed AGCUGCC)		mature microrna		0.555	0.0217	KAT6A,MTHFD2,PDSS1,PPARA,ZCCHC14		0
STAT5a/b		group		0.557	0.0312	BCL2L11,BCL6,EMP1,EPHA4,IGF1,PIM1,PRDM1,SLC2A3,SOCS1,STK17B,WDR3		3
anisomycin		chemical - endogenous non-mammalian		0.575	0.00492	ADRB1,CFLAR,CYP1A1,HSPA5,IRS1,LDLR,NR4A1,PLAUR,VEGFA	399 (22)	2
EP300		transcription regulator		0.593	9.62e-05	ACADM,BCL6,CA2,CAMK2D,CARD6,CCNG2,CD59,CFLAR,CHKA,CXCL3,CYP1A1,DHFR,FOSL2,FRMD4A,GAST,GSK3B,HLA-B,IGF1,IGFBP6,IRF6,LAMC2,MDM2,MKI67,MMP1,NDRG1,NR4A1,OLR1,PDGFA,PPARA,PSG5,PTEN,RMND5A,RNF39,SDC4,SERPINB5,SLC43A1,SLC7A11,SMAD6,STOM,TFF1,TIPARP,TM2D2,TNFAIP3,TULP4,VEGFA,XIST,YPEL2	447 (21)	8
VEGFA	4.698	growth factor		0.594	0.00388	ACADM,ANP32A,ARG2,CAV1,CD55,CD83,CREBBP,CXCL2,ETS2,ETV5,F3,GRB10,HBEGF,HSPA5,ITGA2,MDH2,MKI67,MMP1,MRPS12,NFATC2,NR4A1,PCNA,PIM1,RUNX1,SLC12A6,SLC25A17,TBC1D8,THBS1,TJP2,VEGFA	405 (20)	6
BCR (complex)		complex		0.597	0.0299	BCL2L11,BCL6,BIK,CCNG2,CD44,CDK6,CFLAR,HSPA5,JAK1,KLF4,KLF9,PIM1,PRDM1,TNFSF9		6
cisplatin		chemical drug		0.6	5.32e-08	ACADM,AIFM1,ANGEL2,ANK1,ANXA1,AQP3,ASNS,ATXN1,BCL2L11,BCL2L13,BIRC3,BNIP3L,CARD6,CASP6,CAV1,CCNG2,CD44,CDCP1,CFLAR,CHKA,CLIP4,CLU,CXCL3,DDIT3,DDIT4,DNMT3A,DOCK1,ECE1,ENDOG,ERCC4,F3,FANCF,FGA,FGB,FOSL1,HIPK2,HMGB1,HSPA5,ITGB4,LAMB3,LAMC2,MAP1LC3B,MBNL2,MDM2,MET,MKRN1,NREP,NTN4,OMA1,PEX6,PLEKHM1,PLK3,PPARA,PTEN,PURB,RNF144B,RRM2,RRP1B,RUNX1,RXRA,SAT1,SLC25A36,SLC2A3,SLC30A6,SMOX,STK17B,SUSD2,TES,TH…	402 (18)	11
TOB1		transcription regulator		0.6	0.025	ATM,KAT8,MBNL2,MKI67,RBBP6,SON,STAG1		0
PTH		other		0.604	0.00626	CEBPB,CXCL2,EGFR,ESAM,FOSL2,GALNT3,HDAC4,IGF1,IL33,MMP1,NR4A1,PDGFA,PHLDB2,RGS2,RUNX1,SDC4,SMAD3,TJP2	427 (24)	5
TLR4	-2.327	transmembrane receptor		0.606	0.000495	ACPP,APOBEC3B,ATM,CAST,CD44,CDK6,CERS6,CFLAR,CMPK2,CXCL2,CXCL3,CYP3A5,DAB2,DNMT3A,F3,FBXO32,HBEGF,HMGB1,HSPA5,IFIT2,IRAK4,IRF7,ISG20,MARCH3,MET,MMP1,NR4A1,PRDM1,RUNX1,RXRA,SERPINB5,SLC7A11,SOCS1,TCF4,TFRC,TLR4,TNFAIP3,TPM1,TSC22D1,UGCG	396 (18)	8
vancomycin		biologic drug		0.62	0.000222	ANXA1,ASNS,BIRC3,CD44,CDCP1,CLU,CXCL2,FGA,FGB,GPX8,ITGB4,LAMC2,TES,TUBB,UPP1		2
BCL2L1		other		0.625	0.00561	AIFM1,CD44,CDC6,CFLAR,CXCL1,CXCL3,DHFR,ECM1,THBS1,TNFRSF1A	461 (22)	2
CTNNB1		transcription regulator		0.625	0.00186	ANXA1,ATM,BCL2L11,CALM1 (includes others),CD44,CDKN2D,CLDN2,CLU,COL4A1,CRYBG1,CXCL2,CYFIP2,CYP1A1,DDIT3,ECM1,EGFR,EHD1,EIF5A,FOSL1,FUT2,FZD3,GADD45B,GAST,GJB2,GPR1,GRHL2,IFIT1,ILF3,IRS1,JMY,LAMC2,LGR5,MAP1LC3B,MEF2D,MFGE8,MMP1,NKD1,NR4A1,NRG1,PCNA,PCSK6,PIK3R1,PLAUR,PRDM1,PTEN,PTPRJ,RAB18,SEMA5A,SF3A1,SIM2,SLC12A2,SMAD6,SP5,SRPK1,SRSF1,SSH1,STARD7,SYK,TCF4,TFF1,TGM2,TNFRSF1A,TSC22D1,TSEN2,UGCG,US…	402 (18)	11
E. coli B4 lipopolysaccharide		chemical toxicant		0.629	0.00232	ANXA1,BAZ1A,BID,BIK,CALML4,CASP6,CD83,CLDN1,CRADD,CXCL2,CXCL3,CYP3A5,DDX58,ETS2,F3,FADD,IL33,LRRFIP1,PABPC1L,PANK1,PARP9,PDLIM5,PIM1,PLAUR,PPARA,RHBDF2,SOCS1,TLR4,TNFAIP3,TNFRSF1A	392 (18)	5
CDX2		transcription regulator		0.633	0.00377	APC,CAV1,CCK,CDKN2D,CLDN1,CLDN2,CLU,FUT2,HBP1,ITGB4,KLF4,KMT2A,LAMC2,PARD3,PRDM1,PTEN	275 (7)	4
MAPK7		kinase		0.637	0.00888	CXCL2,CXCL3,KLF2,KLF4,MEF2D,NR4A1,SERPINB2,VEGFA	368 (18)	2
2,4,5,2',4',5'-hexachlorobiphenyl		chemical toxicant		0.653	0.0373	CCK,CYP3A5,DHFR,GADD45B,IL1RAP,INSIG2,MBNL2,MYO5B,PPP1R10,RALGAPA1,SLC1A4,SYNCRIP		0
SYVN1		transporter		0.655	7.3e-05	CALM1 (includes others),CD44,CDA,DAB2,DAG1,F3,GPRC5A,HNRNPM,ITGB4,OLR1,PPP1R15B,PTPRJ,SETX,SLC2A3,SLC30A1,SLC39A10,SLC3A2,SLC7A5,STOM,TFRC,TNS4		3
bisphenol A		chemical - endogenous non-mammalian		0.658	0.0362	CLU,HSPA1A/HSPA1B,IGF1,MAP1LC3B,MBNL2,MDH2,MECP2,NR4A1,PCNA,PPP1R10,RALGAPA1,SRD5A1,SRSF3,STK17B,SYNCRIP,TFF1		4
CHUK		kinase		0.659	0.0327	CASP4,CEBPB,CLU,CXCL2,CXCL3,F3,GADD45B,IFIT2,IGFBP6,MXD1,NAGLU,NID1,NOCT,OVOL1,PCDH7,PCNA,PLSCR1,SERPINB2,TNFAIP3,VEGFA		5
carrageenan		chemical - endogenous non-mammalian		0.665	0.0225	CXCL2,CXCL3,F2RL1,FOSL1,FOSL2,GRB10,VEGFA		3
dexamethasone		chemical drug		0.67	9.24e-08	ABHD2,ACACA,ACADM,AGPAT3,ALDH1B1,ANXA1,ARG2,ARHGEF2,ARL4C,ARMC8,ASNS,ATG4B,ATP11A,BCL2L11,BCL6,BIRC3,BLZF1,BTG1,CA2,CARS,CASP6,CAV1,CCL26,CCNG2,CD44,CD55,CD59,CD83,CEACAM6,CEBPB,CFLAR,CHD4,CHI3L1,CMPK2,COG2,COL4A1,CPA4,CPEB4,CTNNAL1,CUL1,CXCL1,CXCL2,CXCL3,CYP1A1,CYP3A5,DDIT3,DDIT4,DDX19A,DHCR24,DHFR,DHX9,DST,DUSP10,DUSP16,EGFR,EHF,EHHADH,EIF4EBP1,ERRFI1,ETV5,F2RL1,F3,FBXO32,FGA,FGB,FILIP1L,FLNB,F…	528 (20)	23
TO-901317		chemical reagent		0.674	0.0271	ABCA5,ACACA,ACSL5,AGPAT3,ARG2,CASP4,CYP3A5,DHCR7,EHHADH,FBXO3,FDPS,GBE1,IGF1,LDLR,LIPG,NR1D1,SIGMAR1,SMAD3,TGM2,THRA,TLR4,VEGFA		4
HRAS		enzyme		0.679	0.000164	ADARB1,AKAP2,ASNS,ATXN1,BCL2L11,BIRC3,CAV1,CD44,CDKN2D,CEBPB,CLU,COL4A1,CSTA,CXCL1,CYP1A1,DDIT3,EGFR,EIF4EBP1,FOSL1,FOSL2,GJB2,HLA-B,HMGB1,HSPA8,ITGB4,KLF3,LGALS7/LGALS7B,LIPG,MDM2,MET,MFGE8,MMP1,MRPL12,MTHFD1L,NID1,NOP58,PCNA,PDCD4,PDGFA,PDGFRA,PDLIM5,PLAUR,PRNP,PTEN,RRM2,SERP1,SERPINB2,SHROOM3,SIM2,SMAD3,SOAT1,SOCS2,TENM3,TGM2,THBS1,TSC22D1,UBASH3B,VCL,VEGFA	488 (21)	17
cyclosporin A		biologic drug		0.681	8.97e-06	ACPP,AIFM1,ANG,ANXA1,ASNS,BCL2L11,BIRC3,CAV1,CD44,CD55,CD83,CFLAR,CLU,CXCL1,CYP3A5,DDIT4,EGFR,ELL2,F3,FADD,FGA,FGB,HERPUD1,HS2ST1,HSPA5,HSPD1,ITGB4,LAMC2,LDLR,LYPD3,MARF1,MDH2,MMP1,MYH4,NR4A1,PA2G4,PARD3,PCNA,PDCD4,PRKACB,PTEN,RUNX1,RXRA,SLC23A2,SOCS1,SRSF1,TARDBP,TLE3,TUBB,UPP1,VEGFA	390 (19)	9
EGFR	3.934	kinase		0.692	2.54e-11	ANXA1,BCL2L11,BCL6,BTG1,CASP4,CAV1,CBX5,CCNG2,CCT5,CDCP1,CDK6,CEBPB,CHI3L1,CHKA,CLDN2,CLK1,CUL1,DAG1,DDIT3,EGFR,EIF5A,F2RL1,F3,FOSL1,FOSL2,GAST,HBEGF,HERPUD1,HIRA,HMGB3,HNRNPD,HSPA5,IGF1,IL33,ITGA2,LYAR,MET,MMP1,NCL,NUDC,OSMR,PA2G4,PBX1,PCNA,PDK1,PLAUR,PTEN,RHEBL1,RRAS,RUNX1,S100A2,SLC2A3,SLC7A11,SLPI,SRSF1,TGM2,THBS1,TUBA4A,VCL,VEGFA,YPEL5	498 (22)	13
GnRH analog		biologic drug		0.707	0.00383	ACACA,ARHGEF9,C21orf33/LOC102724023,CADM4,CIAO1,CRADD,CTNS,EIF4EBP1,FADD,FAM214B,HELZ,KLF7,MARF1,MAST3,MIPEP,MKI67,NCOA6,NDRG1,PDLIM5,RALA,RALGPS1,RAN,RIPK1,SERPINB5,SLC2A3,SLC7A11,SMARCE1,SRSF3,THRA,TPM1,TSC1,VCL,ZCCHC14		2
TLR7/8		group		0.707	0.00289	CA2,CFLAR,PLAUR,RRP7A,SLC7A11,TNFAIP3,TRIB3,ZNF544		2
ethionine		chemical toxicant		0.707	0.00207	ANXA1,CD44,CLU,FGA,FGB,LAMC2,TES,UPP1		1
SOX4		transcription regulator		0.712	0.0346	ALDH1B1,BCAR3,BMPR2,CHAC1,EIF4E3,EMP1,EZH2,HDAC8,HIPK2,IGF1,KDM7A,LMO7,MAGI1,NREP,OVOS2,RNASE4,TES,TIAM1		3
HTT		transcription regulator		0.721	0.000913	ACADM,ACAT2,ATP5MC1,BCL2L11,BCL6,BID,CALML4,CAST,CBX5,CCK,CEBPB,CHKA,CLDN1,COL4A1,CREBBP,CYFIP2,DBP,DDIT3,DHCR7,FDPS,FOSL1,GCLC,GNB5,HAPLN3,HBEGF,HOMER1,HSPA5,HSPA8,HSPD1,KLF4,KLF9,LDLR,MAST3,MDH2,NR1D2,NR4A1,NREP,OPRL1,PCNA,PER1,PER2,PLAUR,PPARA,PRKACB,PURB,RRS1,SEPHS1,SFPQ,SLC12A2,SLC1A3,SLMAP,SOCS2,SPTAN1,SRSF2,TFRC,TGM2,THRA,TIAM1,TM4SF1,TUBA4A,TUBB,UBE2N,UQCR11,VSNL1	424 (21)	9
EGR2		transcription regulator		0.725	0.00511	BCL2L11,BCL6,BNIP3L,CAST,CHKA,DHCR7,DMBT1,EPHA4,HOMER1,HSPA5,NCL,PRDM1,RALGAPA1,SLC12A2,SLC1A3,SOCS1,TFRC,VEGFA	394 (16)	3
captopril		chemical drug		0.726	0.0405	ANXA1,ASNS,CD44,CLU,F3,FGA,IGFBP6,LAMC2,UPP1		2
PRNP	2.187	other		0.732	0.000968	CD44,DAB2,ETS2,FOSL1,HSPA1A/HSPA1B,HSPA5,HSPA8,IRS1,MDM2,PLAUR,PRNP,TCF4	450 (21)	5
FOS		transcription regulator		0.734	4.84e-05	AQP3,ATF7IP,BCAR3,BCL2L11,CA2,CAMK2D,CAST,CD44,CFLAR,CHI3L1,CLDN2,CLU,CREBBP,CSTA,CTH,DOCK1,ERCC4,F3,FGA,FMN1,FOSL1,FZD3,GIT2,GSK3B,HLA-B,HSPA5,IGFBP6,ITGB4,KRT13,KRT15,LTBP1,LY6K,MAP3K20,MDM2,MET,MMP1,MSLN,MT2A,MXD1,MYO5B,NR4A1,PHLDA1,PLAUR,PRDM1,RIPK1,RUNX1,RXRA,SERPINB2,SLC19A1,SLPI,TFF1,TIPARP,TPP1,TSC1,TUBB,UGCG,VEGFA	447 (19)	9
phenylbutazone		chemical drug		0.736	0.00311	ANXA1,ASNS,CD44,CDCP1,CLU,FGB,ITGB4,LAMC2,TUBB,UPP1		2
mir-27		microrna		0.736	0.0404	EGFR,IGF1,MET,PHB,PPARA,RUNX1,TRIM27		2
RASSF1		other		0.745	0.00303	BMPR2,CASP4,CAV1,CLU,COL4A1,DAB2,EGFR,EMP1,HBEGF,KLF4,PCDH7,TGM2,TUBB	391 (16)	3
fenamic acid		chemical reagent		0.747	0.000232	ANXA1,ASNS,BIRC3,CD44,CDCP1,CLU,FGA,FGB,ITGB4,LAMC2,TES,TUBB,UPP1		2
TRAF2		enzyme		0.748	0.00386	BIRC3,CFLAR,CHKA,CXCL3,CYLD,EGFR,KLF2,NDRG1,PRNP,PTPN14,RIPK1,TNFAIP3	341 (15)	2
camptothecin		chemical drug		0.756	8.68e-15	ABCF2,AKAP2,APBB2,APPBP2,ASPM,ATM,BFAR,BID,BIRC3,BNIP3L,CASP4,CAST,CD59,CD83,CDK6,CFLAR,CHAC1,CRYBG1,CXCL1,CXCL2,CXCL3,DENND5B,DUSP10,DYRK3,EGFR,F2RL1,F3,FADD,GADD45B,GAPVD1,GIT2,GRB10,HBEGF,HLA-B,HLA-F,IER5,IL1RAP,LAMB2,LDLR,LGALS7/LGALS7B,MAFF,MBNL2,MDM2,MFSD5,MICAL3,MKL2,MMP1,MYO10,NCL,NECTIN1,NR4A1,PARD3,PBX1,PCNA,POLH,PTEN,RIPK1,RRM2,RSL1D1,RSRP1,SAT1,SDC4,SERPINB2,SLC30A1,SLPI,SMG8,SOCS1,SP…	434 (18)	12
ERBB2		kinase		0.758	8.11e-07	ANG,ASPM,BIRC3,C4BPB,CD59,CDC16,CDC6,CDCP1,CDK6,CEBPB,CHD4,CLU,COL4A1,CRADD,CRYBG1,CUL1,CXCL3,DAG1,DDIT3,DHFR,EGFR,EHF,EHHADH,EIF4EBP1,ELL2,EMP1,ETV5,ETV6,GALNT3,GBE1,GSK3B,HBEGF,HSPA1A/HSPA1B,IGFBP6,IRF6,ITGA2,JAK1,KLF4,KRT81,LAMC2,LRRFIP1,MDM2,MKI67,MKNK2,MLXIP,MMP1,MYO10,NDRG1,NDST1,NEDD9,NID1,NRG1,PBX1,PCK2,PCNA,PDCD4,PLAUR,POLR1B,POLR3K,PTEN,RAB18,RAD51C,RETREG1,RRM2,S100P,SERP1,SHMT1,SHROOM…	463 (22)	16
FOXO1		transcription regulator		0.759	8.15e-05	ACACA,ACSL5,ASPM,BCL2L11,BCL2L13,BID,BIRC3,CA2,CASP6,CAV1,CCNF,CCNG2,CFLAR,COL4A1,DDIT4,EIF4EBP1,FBXO32,FDPS,FLNB,GABARAPL1,GADD45B,HSPA5,HSPD1,IGF1,IRS1,KLF2,KLF4,KLF7,MAVS,MMP1,MRPL57,MRPS12,NPC1,OVOL1,PCK2,PIK3IP1,PLSCR1,PRDM1,PTEN,RPS6KA3,SERPINB2,SERPINB5,SLC25A37,THBS1,TNFSF9,TOMM40,TRIB3	427 (20)	9
IL13		cytokine		0.759	0.0326	ARG2,BID,CA2,CASP6,CCL26,CD44,CEBPB,CHI3L1,CLDN2,CLEC4A,CTNNAL1,CXCL1,CXCL2,CXCL3,DHCR24,DUSP10,EGFR,F3,FZR1,IGF1,JAK1,LTBP1,MMP1,NID1,PDGFA,PHLDA1,SLPI,SOCS1,SPRR1A,TGM2,THBS1,TLR4,TNFRSF1A		7
Pdgf (complex)		complex		0.76	0.0069	CAV1,CD44,CDK6,COL4A1,CXCL3,EGFR,ERRFI1,F3,LDLR,MMP1,PCNA,PLAUR,VEGFA	421 (19)	5
CREB3		transcription regulator		0.762	0.0137	ANXA1,DDIT3,HSPA5,INSIG2		1
FOSB		transcription regulator		0.762	0.0178	CEBPB,FOSL1,MMP1,MT2A,SERPINB2,SMAD3		2
CRTC1		transcription regulator		0.762	0.000455	MMP1,MT2A,NEDD9,PER1,PTEN	251 (8)	1
ZBTB17		transcription regulator		0.762	0.00265	CAMK2N1,DDIT3,LDLR,NOCT,OSMR,SOCS1,SPTBN1		1
ETS1		transcription regulator		0.771	0.013	ARL4C,CAV1,CD44,CDK6,ETS2,HS2ST1,HSPA1A/HSPA1B,HSPA8,JAK1,MDM2,MET,MMP1,PHF12,PRDM1,RUNX1,SERPINB5,SP100,SRD5A1,TRPC1,ULBP2,VEGFA,ZNF302		8
7-ketocholesterol		chemical - endogenous mammalian		0.784	0.0301	CYP1A1,DDIT3,FDPS,HSPA5		1
MAP3K14		kinase		0.788	0.046	BIRC3,CD44,CFLAR,CXCL1,CXCL2,EGFR,PTEN,TNFAIP3		4
NFE2L2		transcription regulator		0.791	0.0225	ACSL5,AGPAT3,ANG,APPBP2,CUL1,CXCL2,CXCL3,DDIT3,DHCR7,ETV6,GBE1,GCLC,GSPT1,HERPUD1,HM13,HMBS,IFRD1,MAFF,MAP1LC3B,NOCT,OSGIN1,PSAT1,PSMD12,RAN,RRS1,RUVBL1,S100P,SAT1,SLC1A4,SLC3A1,SLC7A11,SRXN1,TXNRD1,UBE2K,VEGFA,VSNL1		3
miR-30a-3p (and other miRNAs w/seed UUUCAGU)		mature microrna		0.816	0.00206	ARMC8,CDK6,HELZ,MCCC2,THBS1,VEZT		1
oxymatrine		chemical drug		0.816	0.00206	AIFM1,CLDN1,CREBBP,PPARA,SMAD3,TLR4		2
Cdk		group		0.816	0.00319	ATP5MC1,CXCL2,DDIT4,FADD,NEDD9,PHLDA1,RGS2		0
prostaglandin E2		chemical - endogenous mammalian		0.823	0.0247	AQP3,BCL2L11,BIRC3,BTG1,CASP4,CASP6,CD44,CD55,CD83,CEBPB,CXCL1,CXCL3,EGFR,F2RL1,FOSL1,FOSL2,GCNT1,IGF1,KLF4,MMP1,NEDD9,NR4A1,PRDM1,RGS2,SOCS2,TCF4,THBS1,VEGFA		11
FN1		enzyme		0.833	0.000884	BIRC3,BNIP3L,CACTIN,CD83,CDK6,CEBPB,CXCL1,CXCL2,CXCL3,DHCR24,EGFR,EIF5A,F3,HLA-B,IRS1,KIF21B,MMP1,PCNA,PDGFRA,PLAUR,SDC4,TCF4,TFF1,TGM2,THBS1	469 (22)	8
PRKAA1		kinase		0.839	0.0261	BIRC3,BTG1,CA2,CLU,CYP3A5,GJB2,IGF1,PDGFRA,PRKACB,RGS2,RHOU,SMAD3,TGM2,TNFSF15,TTYH1		3
triamterene		chemical drug		0.851	0.000145	ANXA1,ASNS,BIRC3,CD44,CDCP1,CLU,FGA,FGB,ITGB4,LAMC2,TES,TUBB,UPP1		2
6-hydroxydopamine		chemical toxicant		0.859	0.00427	DDIT3,DDIT4,HERPUD1,HSPA1A/HSPA1B,HSPA4,HSPA5,HSPA8,HSPBP1,MDM2,MEF2D,SERP1,TRIB3	217 (5)	4
indomethacin		chemical drug		0.867	0.00173	ANXA1,ASNS,BIRC3,CBX4,CD44,CD55,CEBPB,CLDN1,CLU,FGA,FGB,IGF1,ITGB4,LAMC2,LDLR,MMP1,PCNA,PIM1,PLAUR,PPARA,RXRA,SLC7A5,TES,TUBB,UAP1,UPP1,VEGFA	426 (22)	9
ABL1		kinase		0.87	0.00963	BCL2L11,CAV1,DHFR,MDM2,MMP1,TFF1,VEGFA	482 (23)	3
bardoxolone		chemical drug		0.871	2.28e-05	CEBPB,CFLAR,DDIT3,GCLC,HERPUD1,IRS1,MDH2,MMP1,PCNA,TXNRD1	471 (11)	4
CCND1		transcription regulator		0.876	0.000315	AFAP1,AQP3,ARHGEF2,ASPM,C11orf58,CD44,CDC6,CDK6,DHCR24,EGFR,ERRFI1,ESCO2,GPRC5A,HSPA1A/HSPA1B,HSPA8,KLHL24,KMT2A,LAMB2,LNP1,MAFF,MBLAC2,MESD,NOP58,PCNA,PDCD4,RGS2,RNF170,RRM2,SRGAP2,STOM,TCF4,THNSL1,TIAM1,TSC1,TUBB,UAP1,YLPM1	373 (16)	7
BRCA1		transcription regulator		0.88	2.75e-06	ATM,ATP11C,BACH1,CYP1A1,DDIT3,DDIT4,DDX58,EGFR,GADD45B,GTF2H1,HNRNPD,IFIT1,IFIT2,IRF7,JAK1,MDM2,NEDD9,PCNA,PHLDA1,PLSCR1,PTEN,RUVBL2,S100A2,SAT1,SFPQ,SMAD3,TFF1,VEGFA	448 (20)	9
PER1	4.632	transcription regulator		0.882	0.0074	BCL2L11,DBP,PER1,PER2,PER3	274 (10)	1
miR-483-3p (miRNAs w/seed CACUCCU)		mature microrna		0.886	0.0488	HMGB3,IER5,MKI67,PUDP,RAN,SLC7A1		0
mir-486		microrna		0.896	0.000923	ADARB1,ANKRD12,EMP1,PTEN,UBASH3B,WDFY3		1
green tea polyphenol		chemical drug		0.896	0.0155	ANXA1,CAV1,HMGB1,IGF1,PIK3R1,VEGFA		3
linsidomine		chemical drug		0.897	0.0099	GCLC,MMP1,NR4A1,PDGFA,SLC23A2,VEGFA	460 (20)	2
sirolimus		chemical drug		0.902	0.000715	ACACA,ACADM,AQP3,ASNS,ATP2B4,ATP5MC1,BCL2L11,BID,CDA,CEBPB,CFLAR,DDIT3,DDIT4,EIF4A1,ERCC8,F3,GCLC,HLA-B,HMGB1,HSPA4,HSPA5,HSPD1,IRF7,IRS1,KLF2,MAP1LC3B,MAPK1IP1L,MMP1,NCL,NPM1,PCDH1,PCNA,PDCD4,PDGFRA,PIK3R1,PIM1,PLAUR,PRNP,PYGB,RAN,RPS14,RPS4X,SLC2A3,SLC3A2,SRSF3,TMPO,TPM3,TRIM25,VEGFA,ZNF689	440 (22)	13
pyrrolidine dithiocarbamate		chemical reagent		0.906	0.00186	ANXA1,BIRC3,CFTR,CXCL1,CXCL2,CXCL3,GCLC,IGF1,IRF7,MMP1,NR4A1,PDGFRA,PPARA,TLR4,VEGFA	414 (17)	4
EHF	3.491	transcription regulator		0.923	0.0435	CYP1A1,EHF,MET,MMP1,PLAUR,RBPJ,SCEL,SPRR2D,TCF4,VEGFA		3
PD 0325901		chemical drug		0.927	0.0137	BCL2L11,CHKA,DDIT4,TSC1		1
miR-486-5p (and other miRNAs w/seed CCUGUAC)		mature microrna		0.928	0.000681	ADARB1,ANKRD12,EMP1,PTEN,UBASH3B,WDFY3		1
potassium chloride		chemical drug		0.958	0.00471	ATP2B4,BCL2L11,CASP6,CRADD,DDIT3,HERPUD1,HSPA5,IGF1,NR4A1,PIK3R1,PTEN,RYR2	399 (21)	5
THPO		cytokine		0.97	0.0193	CD44,CXCL1,KMT2A,MDM2,PIM1,RUNX1,SH2B3,VEGFA		5
hexachlorobenzene		chemical toxicant		0.971	0.000557	AIFM1,ANXA1,ASNS,CD44,CLU,FGA,FGB,ITGB4,LAMC2,TES,UPP1		1
gentamicin C		chemical drug		0.971	0.00133	ANXA1,ASNS,BIRC3,CD44,CLU,FGA,FGB,LAMC2,TES,TUBB,UPP1		2
PD 153035		chemical drug		0.975	0.0355	DDIT3,HSPA5,KRT13,VEGFA		2
IGF1	-2.67	growth factor		0.984	0.000101	ABCF2,ACACA,ATM,BCL2L11,BIRC3,CCNG2,CD44,CEBPB,CFLAR,CLU,CYFIP2,DDIT3,DDIT4,ERRFI1,ETV6,F3,FBXO32,HSPA4,HSPA5,IGF1,IGFBP6,IRS1,KLHL24,MDM2,MKI67,MMP1,NR4A1,NUPR1,OSMR,PCK2,PCNA,PDGFRA,PHLDA1,PIM1,PLAUR,PRNP,PTEN,SLC12A6,SLC23A2,SLPI,SRD5A1,SRSF3,TFF1,THBS1,TLR4,TOMM40,TPM3,UGCG,VEGFA,WDR45	489 (21)	14
CEBPD		transcription regulator		0.99	0.0356	ASNS,AURKC,CEBPB,CLU,CXCL1,CXCL3,CYP1A1,DDIT3,IGF1,PDGFA,PDGFRA		6
NCL	-2.171	other		1	0.000714	HSPA1A/HSPA1B,ILF3,KLF2,MDM2,PDCD4,PDGFA,PTEN		4
CDK4/6		group		1	0.00356	AFAP1,ARHGEF2,C11orf58,CDC6,CDK6,ERRFI1,KMT2A,LAMB2,NOP58,TUBB,YLPM1		2
NFAT (complex)		complex		1	0.0133	CFLAR,F3,IL33,NR4A1,SLC1A3		1
STAT1/3/5 dimer		complex		1	0.00454	CHI3L1,MMP1,MT2A,SOCS2		1
TRPC4AP		transporter		1	0.000781	HSPD1,NOLC1,NOP56,NPM1	173 (3)	0
Pro-inflammatory Cytokine		group		1	0.0215	CD55,CLU,F3,GCLC,HSPA5,LIPG,NR4A1,OLR1,SDC4		1
NFKBIB		transcription regulator		1	0.0157	BCL2L11,CARD6,CASP6,CFLAR,CRADD,CXCL1,CXCL2,VEGFA		3
CETP		enzyme		1	0.0477	DDIT3,HERPUD1,HSPA5,LDLR		1
monorden		chemical - endogenous non-mammalian		1	0.0108	DDIT3,EGFR,HSPA5,IRS1		2
phenacetin		chemical drug		1	0.000793	ANXA1,BIRC3,CD44,CLU,FGA,FGB,LAMC2,TES,UPP1		1
PD184352		chemical drug		1.004	0.0301	BCL2L11,CFLAR,CXCL3,HSPA5		1
9,10-dimethyl-1,2-benzanthracene		chemical toxicant		1.01	0.0306	CXCL2,CXCL3,CYP1A1,EGFR,GCLC,HBEGF,RUNX1		0
miR-26a-5p (and other miRNAs w/seed UCAAGUA)		mature microrna		1.013	0.0251	CDK6,CXCL3,EZH2,GSK3B,PTEN		4
nitric oxide		chemical - endogenous mammalian		1.014	0.00863	CD44,DAG1,DDIT3,ECE1,GCLC,MDM2,MKI67,NDRG1,NID1,RHBDF2,SERPINB5,SLC16A4,SLC23A2,TFRC,THBS1,TXNRD1,VCL,VEGFA	463 (20)	5
F2R		g-protein coupled receptor		1.027	0.000424	BCL2L11,CASP4,CD44,CD55,CXCL3,ECE1,F3,LAMB3,NR4A1,PLAUR,SERPINB5,TFF1,TGM2,THBS1,TNFAIP3,VEGFA	431 (19)	5
VTN		other		1.04	0.0375	CXCL3,F3,IRS1,MMP1,PLAUR		2
topotecan		chemical drug		1.041	0.00849	BTG1,CD83,CFLAR,HSPA1A/HSPA1B,HSPA8,HSPD1,IRS1,ITGA2,KIAA0040,MBNL2,MDM2,PLK3,PRNP,SFPQ,SLC7A5,SON,SRSF3,VCL,VEGFA,VPS13B	279 (7)	5
prednisolone		chemical drug		1.043	0.0138	ALS2,APC,ATG4B,BID,BIRC3,BTG1,CFLAR,CYP1A1,DUSP10,FADD,GABARAPL1,HSPA8,IGF1,ISG20,KLF9,MAP1LC3B,PRNP,PTEN,SOCS1,TGM2,TNFAIP3,TUBA4A,ULK1		5
PSEN1		peptidase		1.044	0.0455	CAMK2D,CLEC16A,CXCL2,CYFIP2,DBP,EGFR,EMP1,GADD45B,HOMER1,HSPA5,HSPA8,HSPD1,IGF1,IRF7,LATS1,MTHFD1L,NUPR1,PDGFRA,PER3,PIK3R1,QDPR,RBPJ,RYR2,SLC38A2,SOCS1,SPTAN1,TIPARP,TPM3,TUBA4A,TUBB,VSNL1,WARS		4
WT1		transcription regulator		1.055	2.53e-06	APC,ASNS,COL4A1,EGFR,ELK4,FDPS,FOXK2,GRB10,HBEGF,HCFC1R1,IGF1,IL1RAP,KLF4,KPNA1,LSS,MDM2,MSLN,NDRG1,PCK2,PDGFA,PHLDA1,PLAUR,RBPJ,SLC2A3,SMAD3,SMIM29,TARDBP,THBS1,TM4SF1,TSC22D1,TSPAN5,VEGFA,WARS,WDR74	274 (7)	7
EZH2	2.027	transcription regulator		1.059	0.000489	ABL2,ADRB1,APPBP2,BCL2L11,BIRC3,C4BPB,CDK6,COL4A1,CUL1,CXCL1,CXCL2,EGFR,EZH2,KLF2,KLF4,KRT81,LAMB3,LAMC2,LYPD6B,MYH4,NDRG1,NKD1,PARP9,PDGFRA,PER1,PER2,PIK3IP1,PRDM1,PTEN,RAD51C,RUNX1,SELENON,SLC1A3,SLC7A11,SMAD3,SOCS1,VEGFA,ZMYM4	352 (11)	9
simvastatin		chemical drug		1.06	0.00124	ANXA1,ARHGEF2,CD55,CFLAR,CXCL2,CXCL3,F3,FGA,GSK3B,ITGB4,KLF2,KLF4,LDLR,MAP1LC3B,MKI67,MMP1,NFIX,OLR1,PPARA,RHOU,SDC4,SOAT1,SOCS4,TLR4,VEGFA	404 (20)	5
caspase		group		1.067	0.0375	CDK6,EGFR,HERPUD1,PTEN,THBS1		2
HOXA5		transcription regulator		1.067	0.0301	GADD45B,IGF1,MDM2,SAT1		2
SP3		transcription regulator		1.069	0.00318	ASNS,CHI3L1,DHFR,DNMT3A,EGFR,F3,FOSL1,HDAC4,HSPA5,IGF1,ITGA2,KLF4,KRT81,LDLR,MET,PADI1,PLAUR,PTDSS1,RRAS,SLC19A1,SLC2A3,TFF1,TXNRD1,VEGFA	417 (12)	6
thioacetamide		chemical toxicant		1.072	0.000239	ANXA1,ARG2,ASNS,ATM,BIRC3,CD44,CD55,CDCP1,CLU,CYP1A1,EMP1,FGA,FGB,HSPA4,IGF1,ITGB4,LAMC2,LTBP1,MET,PCSK6,PDGFRA,SLC7A11,SPRR1A,STEAP3,TCF4,TES,TGM2,TRIM25,UPP1,VSNL1	401 (11)	5
FOSL1	3.764	transcription regulator		1.076	0.0151	CD44,FOSL1,GCLC,LY6K,MET,MMP1,MT2A,PLAUR,PRDM1,SERPINB2		2
cocaine		chemical drug		1.084	0.0262	CXCL2,DNMT3A,FOSL1,GADD45B,HOMER1,HSPA4,IFIT1,LAMC2,MECP2,MKNK2,NR4A1,PER1,SEC24A,SIGMAR1,THBS1,TIPARP,TUBB,UBASH3B,VEGFA		3
APC	-2.088	enzyme		1.091	0.00377	CCK,CD44,CD55,CLU,CXCL2,CXCL3,IGF1,KLF4,LGR5,MDH2,MXD1,PPARA,PTEN,TIAM1,TIGAR,VEGFA	413 (16)	5
cryptotanshinone		chemical drug		1.091	0.0171	DDIT3,GCLC,MTDH,TLR4		1
lipid		chemical - endogenous mammalian		1.091	0.0142	CCK,CLU,DHCR7,FDPS,LDLR,PCK2,PPARA		0
AKT1		kinase		1.093	0.0464	ACAT2,ATP5MC1,BCL2L11,BIRC3,CFLAR,CLU,COL4A1,DHCR7,FBXO32,GCLC,HNRNPM,IRS1,LSS,MDM2,MT2A,NFATC2,PDGFRA,PHLDA1,PIK3R1,PPARA,SLC3A2,TFF1,THBS1,VEGFA		7
TCR		complex		1.093	3.76e-06	AK2,BCL2L11,BIRC3,CD44,CFLAR,DDX58,DKC1,EBNA1BP2,ELL2,ETV5,GADD45B,GLUD1,HSPA5,HSPD1,IFIT1,IFIT2,IRF7,ISG20,KLF2,MARF1,MDH2,NFATC2,NIP7,NOP58,NR4A1,PA2G4,PDCD4,PHB,PIK3R1,PIM1,PRDM1,PRKACB,PTEN,RIPK1,RPS4X,RRS1,RUNX1,SLC2A3,SOCS1,SOCS2,SYNCRIP,TLE3,TLR4,TNFAIP3,TNFRSF1A,TSC22D1	452 (21)	10
NFKBIA		transcription regulator		1.094	1.81e-06	AK2,ANKRD49,ATP11A,BID,BIRC3,C21orf33/LOC102724023,CASP4,CDC6,CDKN2D,CEBPB,CFLAR,CFTR,CHI3L1,CLU,CXCL1,CXCL2,CXCL3,DAG1,DDIT3,F3,GADD45B,HSPA5,HSPA8,IGFBP6,IL33,IPO9,ITGA2,MDM2,MFGE8,MMP1,NAGLU,NID1,NOCT,NR4A1,PCDH7,PCNA,PDGFA,PIK3R1,PIM1,PTEN,RIPK1,SAT1,SDC4,SERPINB2,SLC12A2,SOAT1,SPTBN1,TFRC,TLR4,TMPO,TNFAIP3,TRPC1,VEGFA	447 (21)	14
TP73		transcription regulator		1.095	0.0026	ATM,BCL2L11,BID,BLZF1,CASP4,CCNG2,CD55,CD83,CLMN,CTH,CXCL1,CXCL2,CXCL3,DBP,DDIT3,DDIT4,DHFR,EGFR,HBEGF,HIST1H2BH,HSPA1A/HSPA1B,ITGB4,LTBP1,MDM2,MFAP3,NUPR1,PDGFA,PTEN,RNF144B,RUNX1,S100A2,SAT1,THBS1,TNFRSF1A,TPP1,ULK1,VEGFA	472 (21)	8
PDGF-DD		complex		1.103	0.0477	BIK,CLU,GSK3B,PDGFRA		2
tamoxifen		chemical drug		1.103	3.09e-05	ACACA,ANG,BID,CA2,CAV1,CDK6,CFLAR,CLU,CYP3A5,EGFR,EIF4EBP1,EPHA4,ETV5,FADD,GJB2,IGF1,IRS1,ISG20,KLHL24,LDLR,LSS,MAFF,MDM2,MET,MKI67,MMP1,PCNA,PPARA,SLC2A3,SLC7A5,SMAD3,TFF1,TLR4,UGCG,VEGFA	421 (21)	10
Interferon alpha		group		1.112	3.02e-06	APOBEC3A,APOBEC3B,AQP3,AUTS2,BCL2L13,BCL6,BCR,CD83,CDKN2D,CTH,CXCL1,CXCL2,CXCL3,DAG1,DDIT4,DDX58,DRAP1,EGFR,F3,FOSL2,HLA-B,HLA-F,HSPA1A/HSPA1B,IFIT1,IFIT2,IRF7,ISG20,JAK1,LAMP3,MCRS1,MDM2,NF2,NPM1,PARP9,PIM1,PLSCR1,PNPT1,RBCK1,RIPK1,RNF213,SAMD9,SAT1,SF3A1,SLC2A3,SOCS1,SOCS2,SP100,TLR4,TRANK1,ULBP2,WARS,ZNRF3	384 (16)	12
GLI1		transcription regulator		1.116	0.000618	ASPM,BID,CAV1,CCL26,CLU,CMPK2,DRG2,GAST,IGF1,IGFBP6,IRS1,KLF4,KRT15,NREP,PDGFA,PDGFRA,PIM1,REG4,RXRA,SH2B3,TFF1,TSC22D1,ULK1,VEGFA,VIL1	343 (10)	8
CLOCK		transcription regulator		1.119	0.00414	DBP,DDIT3,DNAJB9,EGFR,GADD45B,LGALS7/LGALS7B,MGAT2,MKNK2,NOCT,NR2C1,PA2G4,PER1,PER2,PER3,PIGA,PPARA,RSL1D1,TBRG4	273 (8)	1
REL		transcription regulator		1.126	0.0333	ATP11A,ATXN1,CAMK2D,CD59,CDC6,DGCR2,DHFR,ENDOG,ETV5,EZH2,F3,FOSL1,GADD45B,GPT2,HBEGF,IRF6,KAT6A,NR4A1,PIBF1,SH2B3,TNFAIP3,TWNK		3
MYB		transcription regulator		1.126	0.0118	AURKC,BIRC3,CASP6,CBX4,COL4A1,ESAM,HSPA5,HSPA8,IGF1,KLF4,MMP1,PCNA,SDC4,SOCS2,TULP4		4
allopurinol		chemical drug		1.127	0.000508	ANXA1,ASNS,BIRC3,CD44,CDCP1,CLU,FGA,FGB,GAST,ITGB4,LAMC2,TES,TUBB,UPP1	268 (7)	2
doxorubicin		chemical drug		1.128	6.02e-08	ABCF2,ANXA1,ASNS,ATM,BCL2L11,BIK,BIRC3,BNIP3L,BTG1,CA2,CAMK2D,CD44,CDCP1,CFLAR,CLU,DDIT3,DNMT3A,EGFR,EIF5A,F3,FGA,FGB,GCLC,HBEGF,HIPK2,HMGB1,IGFBP6,IRF7,ITGB4,LAMC2,MBNL2,MDM2,MET,NDRG1,OSGIN1,PANK1,PCNA,PTEN,RRM2,RRP1B,RUNX1,RYR2,SERPINB5,SMAD3,SSBP1,SVIL,TERF2,TES,TNFRSF1A,TUBB,UBE2N,UGCG,UPP1,VEGFA	384 (16)	12
CREBBP	-2.374	transcription regulator		1.129	0.00518	BCL6,CA2,CAMK2D,CARD6,CCL26,CD44,CD59,CDC6,DHFR,EHHADH,ESAM,FDPS,FOSL2,FRMD4A,HLA-B,IRF6,KLF2,LDLR,MDM2,NDRG1,NR4A1,PCNA,RGS2,RMND5A,RNF39,SDC4,SLC43A1,SLC7A11,STOM,TFF1,TIPARP,TM2D2,TNFAIP3,TULP4,VEGFA,XIST,YPEL2	415 (18)	6
epothilone B		chemical drug		1.131	0.0137	MDM2,MKI67,TBC1D1,THBS1		1
IL2		cytokine		1.134	0.000184	ANXA1,ATF5,ATM,BCL6,BIRC3,CAMK2N1,CARD6,CCNG2,CD44,CD59,CD83,CDC6,CDK6,CFLAR,CXCL3,CYP1A1,DARS2,DKC1,EMP1,EPHA4,GADD45B,GCNT1,HSPA1A/HSPA1B,HSPA5,HSPD1,ISG20,ITGA2,JAK1,LDLR,MAP3K20,NDRG1,PCNA,PDCD4,PHB,PHLDA1,PIM1,POLR1B,POLR3K,PRDM1,PRKX,PTPRJ,RGS2,RREB1,RUFY1,RXRA,SLC2A3,SLC30A1,SOCS1,SOCS2,STK17B,TNFRSF1A,TNFSF9,TRIB3,UPP1,VEGFA,WDR3	464 (18)	11
lapatinib/pazopanib		chemical drug		1.134	0.000116	EGFR,MET,PHLDA1,PRDM1,VCPIP1,VPS13B,ZNF507		1
PIK3R1	-2.779	kinase		1.136	0.000901	ATF5,DDIT3,DNAJB9,F3,HSPA5,IRF7,MKI67,PDGFRA,PDK1,PIK3R1,PTEN,TRIB3,VEGFA	430 (21)	7
PRKD1		kinase		1.142	0.00689	CFLAR,CXCL2,CXCL3,F3,MEF2D,MMP1,NR4A1,TNFAIP3	376 (18)	2
JUN		transcription regulator		1.149	1.85e-06	ACAT2,ANXA1,ASNS,BCL2L11,BIRC3,BTG1,CALM1 (includes others),CAV1,CD44,CFLAR,CLDN2,CLU,CSTA,CXCL1,CXCL3,EGFR,EIF4A1,ERCC4,F3,FOSL1,GCLC,GSK3B,HLA-B,HOMER1,IGFBP6,ITGB4,KRT15,LGR5,LTBP1,MDM2,MET,MMP1,MT2A,NR4A1,PDCD4,PDK1,PLAUR,PTEN,RXRA,SERP1,SERPINB2,SERPINB5,SF3B3,SLC19A1,SLC38A2,SLC7A1,SPRR1A,SRSF2,SVIL,SYK,TFF1,THBS1,TNFSF15,VEGFA	441 (22)	11
IRF8		transcription regulator		1.153	0.0435	ARID5B,BCL6,CD83,DAB2,DDX58,ETV6,FANCF,IFIT2,JAK1,KLF4,MDM2,PCDH7,PRDM1,TLR4		4
MAP2K2		kinase		1.154	0.0133	ETV5,IRS1,PCNA,PDGFRA,VEGFA		4
okadaic acid		chemical toxicant		1.167	0.0082	ANXA1,BCL2L11,BCL6,CCNG2,CXCL2,FOSL2,KLF4,MMP1,NDRG1,PIM1,RXRA,SRSF3	458 (20)	5
IGFBP5		other		1.177	0.0355	F3,IGF1,IRS1,TNFRSF1A		3
PROC		peptidase		1.179	0.00603	CLU,CXCL2,CXCL3,NR4A1,PCNA,THBS1,TLR4,TNFAIP3	426 (21)	2
MAPK9		kinase		1.185	0.015	ACACA,BCL2L11,BIRC3,CAV1,CEBPB,CYP1A1,FOSL1,FOSL2,GADD45B,ISG20,ITGB4,LMO7,NCL,PPARA,PTEN,THRA,TNFAIP3		6
sodium arsenite		chemical drug		1.188	0.00137	CDK6,DDIT3,GADD45B,GCLC,HSPA4,OLR1,SOCS1,SRSF3,TFF1,VEGFA	470 (17)	3
LDL		complex		1.188	8.94e-05	APOBEC3B,ARG2,CASP6,CFLAR,CXCL2,DDIT3,ECE1,F3,FDPS,GCLC,HAS3,HSPA5,IFIT2,IGF1,IRAK4,IRF7,LAMB3,LDLR,MKI67,MMP1,NPC1,NR4A1,OLR1,PTEN,RYR2,SMAD3,SOCS1,TLR4,TNFAIP3,UBE2K,VEGFA	436 (21)	7
mir-29		microrna		1.203	0.00356	CDK6,CLDN1,DNMT3A,HBP1,IGF1,NID1,OLR1,PIK3R1,PTEN,THBS1,TNFAIP3	391 (18)	6
AR		ligand-dependent nuclear receptor		1.208	0.000585	ACPP,AQP3,BMPR2,CAST,CAV1,CCDC85B,CEBPB,CFLAR,DDIT4,DHCR24,DHCR7,DNAJB9,EGFR,ELK4,ETS2,HSPA5,IGF1,ITGA2,ITGB4,MTHFD2,NDRG1,NPC1,NUPR1,OVOS2,PDGFA,PDGFRA,PER1,PIGA,PTEN,SCEL,SERP1,SERPINB5,SLC2A3,SLC43A1,SLC7A11,SMAD3,SP5,SPINK1,SRD5A1,TFF1,THBS1,TRIM25,TRMT12,VCL,VEGFA,VSNL1	508 (23)	9
Jnk		group		1.214	0.00575	ADARB1,BCL2L11,BIRC3,BTG1,CD44,CD55,CD83,CFLAR,CLDN2,CXCL3,DDIT3,F2RL1,F3,FBXO32,HSPA5,IGF1,MMP1,NR4A1,PLAUR,PLSCR1,PTEN,RXRA,TGM2	416 (20)	8
PRMT1		enzyme		1.218	0.00219	ARG2,CXCL3,GCLC,KLHL24,MT2A,SPINK1,TFF1	259 (7)	0
C5		cytokine		1.228	0.00892	BCL6,CD55,CD59,CXCL1,CXCL2,CXCL3,DAG1,F3,HSPA5,MET,MMP1,NFIX,PLK3,TNFAIP3,VEGFA	421 (19)	5
ITGA6		transmembrane receptor		1.246	0.021	ITGA2,ITGB4,LGR5,VEGFA		2
IGF2		growth factor		1.247	9.38e-08	ARHGEF2,CASP6,CCNG2,CDC6,DDIT3,DHCR7,FEM1A,HBEGF,IGF1,IGFBP6,KLF9,MDM2,MEF2D,MMP1,NDRG1,PDCD4,PHLDA1,PIK3R1,PIM1,PMS1,PTEN,RRM2,SAT1,SLC30A1,SLC38A2,THRA,TOMM40,VEGFA,XRN1,ZFAND5	424 (21)	8
ANXA2		other		1.264	0.0155	ANG,CDK6,MDM2,MMP1,PTEN,ULK1		3
SASH1		other		1.265	0.0104	ACPP,ATM,CMPK2,IFIT2,IRF7,ISG20,MET,SOCS1,TCF4,TSC22D1		2
IL15		cytokine		1.268	0.000905	ANXA1,AQP3,BCL2L11,BTG1,CALM1 (includes others),CAMK2D,CD44,CD55,CD59,CD83,CDK6,CREBBP,CXCL2,DARS2,GCNT1,GPRC5A,HSPA8,IFIT1,IL1RAP,KLF2,MKI67,MSLN,PA2G4,PCNA,PDCD4,PDCD5,PDK1,PIK3R1,PIM1,PRDM1,PTPRJ,RBPJ,SMAD3,SOCS1,SOCS2,SP100,TFRC,TIGAR,TJP2,TNFRSF1A,TXNRD1,UPP1,VEGFA	445 (20)	12
fluticasone propionate		chemical drug		1.272	1.75e-05	CD83,CHI3L1,CLEC4A,CXCL1,CXCL2,DDIT4,EMP1,GADD45B,GJB2,HLA-F,IFIT1,KLF9,MFGE8,MT2A,OLR1,PHLDA1,SDC4,SERPINB2,SLC1A3,SLPI,TGM2,THBS1,TPM3,TSC22D1,WARS,ZCCHC6	362 (7)	2
EGF		growth factor		1.284	9.89e-05	AQP3,ARHGEF2,ATM,CAV1,CD44,CEBPB,CFLAR,CLDN2,CLU,CXCL2,CYP1A1,DDIT3,EGFR,ERRFI1,ETS2,F3,FOSL1,FUT2,GAST,GFPT1,GLG1,GSK3B,HAS3,HBEGF,HIRA,IGF1,IRS1,ITGA2,KRT15,MAP3K20,MEF2D,MET,MMP1,NCL,NR4A1,PCNA,PDCD4,PER1,PLAUR,PLSCR1,RALA,RRM2,RUNX1,RXRA,SH2B3,SMAD3,TFF1,TGM2,THBS1,ULK1,VCL,VEGFA,VIL1	451 (21)	14
OSMR	2.826	transmembrane receptor		1.287	0.0217	BIRC3,CFLAR,FGB,OSMR,PIM1		1
cholesterol		chemical - endogenous mammalian		1.302	0.0124	CAV1,CXCL2,CXCL3,CYP3A5,DDIT3,DHCR7,F3,FBXO3,FDPS,HBEGF,HNRNPD,HSPA5,JAK1,LDLR,MAP1LC3B,MMP1,NR4A1,PSAT1,SLC1A3,SLC7A5,THBS1,TLR4		4
FOXL2		transcription regulator		1.306	0.000485	BID,CXCL2,CXCL3,GPRC5B,IGF1,MAFF,NFATC2,RGS2,SERPINB2,SMAD6,TNFAIP3,TNFRSF1A		3
proteasome inhibitor PSI		chemical - protease inhibitor		1.307	0.00178	CD55,CXCL2,CYP1A1,DDIT3,HSPA5,SMAD3,SYK	372 (13)	2
pirinixic acid		chemical toxicant		1.316	0.0123	ACACA,ACADM,ACAT2,ACSL5,AQP3,ASNS,ATP11A,CCK,CLU,CXCL3,CYP1A1,CYP3A5,EGFR,EHHADH,ENDOG,F3,FGB,GADD45B,GBE1,HSPD1,KPNA1,LAMB3,LDLR,MET,NPC1,NR1D1,NR2C1,PCK2,PCNA,PDCD4,PDCD5,PHLDA1,PPARA,PSMC2,RXRA,THRA,TIAM1,UBE2K,VEGFA		6
KRAS		enzyme		1.318	3.47e-06	BIRC3,CAV1,CBX5,CCT5,CD44,CEBPB,CLU,COL4A1,DDIT3,DHFR,DNMT3A,EGFR,EIF5A,ETV5,EZH2,F2RL1,F3,FOSL1,GCLC,GCNT3,HBEGF,HIRA,HNRNPD,HSPA5,IFIT1,IL33,LAMB3,LIPG,LYAR,MAP1LC3B,MDM2,MET,MSLN,NCL,NKD1,NPC1,NR4A1,NUDC,PA2G4,PHLDB2,PIM1,PPFIBP1,PRPH,PTEN,RHEBL1,RNASE4,SDC4,SERPINB2,SLC3A2,SOAT1,SP100,STOM,THBS1,TLE3,TRIB1,TUBA4A,UPP1,VEGFA	407 (21)	14
POR		enzyme		1.32	0.0143	AASDH,ACAT2,ASNS,ATF5,CAPRIN2,CYP1A1,DHCR24,DHCR7,EHHADH,FDPS,GADD45B,LDLR,LSS,NOCT,PRNP,SDC4,SLC23A2,SUSD2,VEGFA		1
S100A9		other		1.342	0.0033	BACE2,CXCL3,DDIT4,DYRK3,ETV5,FOSL1,GJB2,GPRC5A,IGF1,IL33,ITGB4,LTBP1,MMP1,NRG1,OLR1,PER1,PHLDA1,PIK3IP1,PLK3,SDCBP2	357 (12)	1
UPF2		other		1.342	0.033	CAMK2N1,CLU,CYFIP2,SERPINB5,TNFAIP3		1
methyl methanesulfonate		chemical toxicant		1.352	0.0142	APC,BTG1,DDIT3,GADD45B,KLF4,MDM2,TNFSF9		4
KITLG		growth factor		1.36	0.0446	BCL2L11,BIK,BTG1,CA2,CXCL2,CXCL3,DHCR24,FRK,KLHL24,LDLR,NPM1,PDCD4,PIK3IP1,PIM1,PLSCR1,SF3A1,SOCS1,SYK,TNFRSF1A,UGCG,XRCC4		2
vitamin K3		chemical drug		1.361	0.00708	BID,CFLAR,DDIT3,HSPA5,MAP1LC3B,SPRR2D	313 (15)	2
IRAK3		kinase		1.362	0.00362	CXCL2,CXCL3,ETS2,SOCS1,TNFAIP3	421 (18)	1
CD 437		chemical drug		1.374	0.0444	AK2,CEBPB,EIF4A1,EIF5A,F3,HMGB1,HSPA8,NPM1,NR4A1,PURB,RBMX,S100P,SLC25A37,SLC38A7,SRSF3,SSBP1,UBE2N,UGCG,WDR45		3
DPP-23		chemical reagent		1.387	0.00468	DDIT3,DNAJB9,HSPA1A/HSPA1B,HSPA5,PADI1		2
ionomycin		chemical reagent		1.393	0.0398	BID,CCNG2,EIF4EBP1,EIF4EBP2,ETS2,GRK3,HSPA4,HSPA5,LDLR,NCL,NR4A1,PIM1,PTPRJ,RBPJ,RGS2,SLC3A2,SOCS2		3
D-glucose		chemical - endogenous mammalian		1.398	1.3e-06	AARS,ACACA,ACADM,ADARB1,ANXA1,ASNS,ATF5,ATP2B4,BCL2L11,CARS,CAV1,CCPG1,CD55,CD59,CEBPB,CFLAR,CLU,COL4A1,CXCL2,DDIT3,DDIT4,ERO1B,FBXO32,FUT1,GABARAPL1,GFPT1,HERPUD1,HMGB1,HSPA5,HSPD1,IGF1,LDLR,MDH2,MMP1,NR4A1,PCK2,PCNA,PDCD4,PDGFRA,PDK1,PHB,PIGA,PLAUR,PLK3,PPARA,RGS2,RPS14,RRM2,SARS,SERPINB2,SERPINB5,SLC16A4,SLC1A3,SLC3A2,SLC7A1,SRSF1,SRSF2,SUCLA2,SUSD2,SVIL,TFRC,TGM2,THBS1,TLR4,TXNRD1,VCL,VEGFA,W…	476 (20)	10
JUND		transcription regulator		1.404	0.000199	CLU,CSTA,F3,FOSL1,ITGB4,LY6K,MMP1,NR4A1,PLAUR,SAT1,SERPINB2,SOCS1,VEGFA	445 (16)	2
3-deazaneplanocin		chemical drug		1.407	1.63e-05	AKNA,CEBPB,DUSP10,EZH2,FBXO32,FZR1,LAMB3,NUPR1,PPP1R18,SLPI,TNS3,TRIM14,USP53,ZKSCAN5	348 (7)	2
F7		peptidase		1.407	0.00265	CXCL2,F3,FOSL1,HBEGF,PLAUR,SERPINB2,VEGFA	420 (24)	2
miR-16-5p (and other miRNAs w/seed AGCAGCA)		mature microrna		1.411	6.37e-06	ABCF2,ASXL2,C17orf80,CCNF,CDK6,EGFR,GFPT1,GRB10,GTF2H1,HSPA1A/HSPA1B,IFRD1,IGF1,ITGA2,LDAH,OMA1,OSGEPL1,PDCD4,PHLDB2,PMS1,PSAT1,RAD51C,SEC24A,SLC12A2,SLC35B3,SLC7A1,TNFSF9,TPM3,TRMT13,UTP15,VEGFA		5
TNFSF11		cytokine		1.415	2.31e-06	CA2,CAV1,CD44,CD83,CIAO1,CREBRF,CXCL3,CYP1A1,DAB2,DUSP16,EHD1,F3,FOSL1,GADD45B,GCLC,GRB10,GTF2H1,HIPK2,IFRD1,IGF1,ILF3,MMP1,NFATC2,PA2G4,PCDH7,PDGFA,PIM1,PLAUR,PRDM1,RRAS,SDC4,SIGMAR1,SOCS1,SRXN1,TLR4,TSPAN5	471 (20)	6
FGF2		growth factor		1.419	0.0315	ANG,AQP3,BCL6,CAV1,CCK,CFLAR,CXCL2,DDIT3,EGFR,ERRFI1,ETV5,F3,FOSL1,FUT2,HBEGF,HIRA,IGF1,IRS1,MDM2,MEF2D,MET,MKI67,MMP1,NR4A1,PCNA,PDGFA,PDGFRA,PLAUR,RUNX1,SPINK1,THBS1,VEGFA		10
epigallocatechin-gallate		chemical drug		1.424	0.00281	APC,CA2,CASP6,CEBPB,CFLAR,CXCL1,CXCL3,EGFR,F3,FADD,FOSL1,FOSL2,GADD45B,GCLC,GJB2,HMGB1,LDLR,MDM2,MKI67,MMP1,PCNA,SOCS1,TFRC,TLR4,VEGFA	440 (18)	9
cis-urocanic acid		chemical drug		1.454	0.000229	CD55,CLDN1,EGFR,GADD45B,HSPA1A/HSPA1B,SERPINB2,TNFAIP3	265 (7)	3
bleomycin		chemical drug		1.455	0.0287	CXCL1,CXCL2,EGFR,FOSL1,HBEGF,IGF1,JAK1,LTBP1,MID1,NR4A1,PCNA,PTEN,SDC4,SOCS2,STK17B,STOM,THBS1,TNFRSF1A		6
MSTN		growth factor		1.463	0.00379	ATG4B,CXCL1,FBXO32,IGF1,MAP1LC3B,MYH4,SMAD3,ULK1,VEGFA	406 (14)	5
TRAF6		enzyme		1.463	0.0234	BIRC3,CXCL1,CXCL2,CYLD,EGFR,GABARAPL1,MAP1LC3B,TNFAIP3		4
HIF1A		transcription regulator		1.463	0.000459	ABCF2,ASNS,ATP7A,BID,BNIP3L,CARS,CAV1,CD44,CDCP1,CHKA,CLDN1,CXCL2,CXCL3,DDIT4,EGFR,EIF5A,GADD45B,GBE1,HSPA4,HSPA5,IGF1,MAFF,MET,MMP1,NDRG1,NPM1,NR4A1,PDGFA,PDK1,PLAUR,PPARA,PTEN,RIOK3,SDC4,SLC16A4,SLC25A37,SLC2A3,SRD5A1,SSBP1,TCF4,TFRC,THBS1,VEGFA	441 (22)	9
tretinoin		chemical - endogenous mammalian		1.471	8.49e-05	ABHD2,AFDN,ANXA1,ARHGAP29,ASNS,BCL6,BID,BIRC3,BLZF1,BMPR2,BNIP3L,BTG1,CA2,CALM1 (includes others),CASP6,CCK,CCPG1,CCT5,CD44,CDK6,CDKN2D,CEACAM6,CEBPB,CFTR,CHKA,CLDN1,COL4A1,CXCL1,CXCL2,CYP1A1,DAB2,DDIT3,DDX58,DNAAF2,ECE1,EGFR,EHD1,EIF4A1,EIF4EBP1,EIF4EBP2,ELK4,ERRFI1,ETV6,F3,FERMT1,FOSL1,FOSL2,GPRC5A,GRB10,HBEGF,HLA-B,HNRNPD,HSPBP1,HSPD1,IFIT1,IFIT2,IGF1,IGFBP6,ILF3,IRS1,ITGA2,JAK1,KLF9,KRT15,MDM…	494 (20)	28
arsenic		chemical toxicant		1.491	0.0217	BIRC3,EGFR,GCLC,SPINK1,TFF1		0
E2F1		transcription regulator		1.497	4.75e-07	ACSL5,ATG4B,ATM,ATP5MC1,BCL2L11,BCS1L,BID,CA2,CALM1 (includes others),CASP6,CAV1,CBX5,CCNF,CD44,CDC6,CDKN2D,CFLAR,CRADD,DDIT3,DHFR,DUSP10,EYA3,EZH2,HMGB1,HNRNPD,HSPA8,HSPD1,IGF1,IRS1,JMY,MDM2,MGEA5,MMP1,MYH4,NCL,NUDC,PA2G4,PCNA,PDCD5,PDK1,PHB,PIK3R1,PSAT1,RAN,RRM2,RRP1B,RSL1D1,RUVBL1,SLC3A2,SRSF1,SRSF2,STK17B,THBS1,TNFSF9,TRMT13,TXNRD1,ULK1,UQCR11,VEGFA	436 (18)	11
Creb		group		1.501	0.00299	ABL2,ARHGEF9,CCK,CD59,CFLAR,CLMN,CTH,DDX28,EIF4EBP2,ETV5,FLNB,FOSL1,GDA,GRK3,IGF1,LDLR,MMP1,NEDD9,NR4A1,OSBPL3,PCNA,PER1,PER2,PPFIBP1,RGS2,RIPK1,RYR2,SERPINB2,SLC7A11,TCAF1,TFF1,VEGFA	458 (20)	3
TLR3		transmembrane receptor		1.518	0.00229	ARG2,ARRDC4,BCAR3,CAST,CFLAR,CLU,CMPK2,CTH,CXCL2,CXCL3,DDX58,GADD45B,IFIT1,IFIT2,IL33,IRF7,ISG20,LIPG,MMP1,NR4A1,PHLDA1,PIK3R1,RIPK1,SLPI,SOCS1,TLR4,TNFRSF1A,WDR92	345 (16)	3
GH1		growth factor		1.524	0.0469	APC,CEBPB,CLU,DDIT3,GAST,GTF2H1,IGF1,LDLR,PTEN,SOCS1,SOCS2,TNFRSF1A		6
NKX2-3		transcription regulator		1.528	0.025	ASNS,BTG1,C1orf74,CMPK2,DDX58,F2RL1,FAR2,HLA-B,HLA-F,KLF2,KLF4,KRT81,MTURN,PARP9,PLSCR1,PNPT1,PSAT1,RNF213,SAMD9,TIPARP,YPEL2		3
carbamylcholine		chemical drug		1.528	0.0259	ARG2,ECE1,GAST,NR4A1,RGS2,VEGFA		1
ECSIT		transcription regulator		1.539	0.000913	CD44,CD83,CFLAR,IRF7,PIM1,PLAUR,TNFAIP3	323 (14)	3
palmitic acid		chemical - endogenous mammalian		1.545	0.0168	ACACA,ACADM,BCL2L11,BIRC3,CXCL2,CXCL3,DDIT3,F2RL1,FBXO32,GCLC,HSPA5,IRS1,MAP1LC3B,NR4A1,OLR1,PPARA,PTEN,TLR4,TRIB3		8
IKBKG		kinase		1.553	0.000582	BIRC3,CEBPB,CFLAR,CLU,CXCL2,CXCL3,IGFBP6,IRF7,NAGLU,NID1,NOCT,PCDH7,PPARA,PTEN,RYR2,SERPINB2,TNFAIP3,TRPC1,VEGFA	407 (17)	4
PTEN	-3.548	phosphatase		1.557	1.98e-05	ACACA,ANXA1,ATP5MC1,BACE2,BCL2L11,BTG1,CA2,CBX4,CDK6,CDKN2D,CEBPB,CSTF3,CXCL2,DHFR,DRAP1,EGFR,EHHADH,EIF4EBP1,ETS2,F3,GYS1,HSPA1A/HSPA1B,IFRD1,IGF1,IGFBP6,KLHL24,LRRFIP1,MDM2,MEF2D,MET,MKI67,MRPL12,MT2A,NDRG1,PA2G4,PDCD4,PIK3R1,PIM1,PTEN,RAD51C,RBBP6,RUNX1,SAT1,SDC4,SMAD6,SMOX,SOAT1,SUCLA2,THBS1,VEGFA,VIL1,WDR45	448 (23)	14
tanespimycin		chemical drug		1.573	0.000706	BIRC3,CALM1 (includes others),CAV1,CDK6,CFLAR,DDIT3,EIF4A1,HNRNPM,HSPA1A/HSPA1B,HSPA5,HSPA8,PDGFRA,RBMX,SRSF2,STK38,TNFAIP3,VEGFA	391 (20)	7
2-aminopurine		chemical reagent		1.581	0.0111	CXCL1,DDX58,IFIT1,IFIT2,IGF1		4
STAT3		transcription regulator		1.589	0.0154	ARG2,BCL2L11,BCL6,BNIP3L,CD83,CDKN2D,CEBPB,CFLAR,CHI3L1,CMPK2,CXCL2,CXCL3,DDIT3,F3,FGA,FGB,FLRT3,HNRNPD,IFIT1,IFIT2,IRF7,ISG20,KLF4,NDRG1,NFATC2,NPM1,PDK1,PEX1,PHB,PHLDA1,PIM1,PLAUR,PLSCR1,PRDM1,RBPJ,REG1A,ROR1,RUNX1,SLC1A3,SLC39A10,SMAD6,SOCS1,TCF4,THBS1,TNS4,TRIM14,VEGFA,WARS		10
YAP1		transcription regulator		1.591	0.0483	BCL2L11,CCNF,CDK6,EGFR,FBXO32,JAK1,MSLN,NF2,NUPR1,PTEN,SLC2A3		4
benzo(a)pyrene		chemical toxicant		1.591	0.0084	ANXA1,BCL2L11,CRADD,CYP1A1,GCLC,HSPA1A/HSPA1B,IGF1,IGFBP6,IL1RAP,KLF2,MAFF,MDM2,MMP1,NR4A1,PCNA,PDSS1,RSRP1,SEMA5A,SLC1A4,THBS1,TM2D2,TXNRD1,VEGFA	380 (18)	6
lysophosphatidylcholine		chemical - other		1.596	0.011	CXCL1,F3,HBEGF,MMP1,OLR1,PLAUR,RGS2		2
S100A8		other		1.606	0.00275	ARG2,CXCL2,CXCL3,DDIT4,DYRK3,ETV5,FOSL1,GJB2,GPRC5A,IGF1,IL33,ITGB4,LTBP1,MMP1,NRG1,OLR1,PER1,PHLDA1,PIK3IP1,PLK3,SDCBP2	494 (20)	1
calcitriol		chemical drug		1.611	0.00791	ACADSB,ACAT2,AGPAT5,ATM,C6orf203,CA2,CDC6,CEBPB,COL4A1,CXCL2,CXCL3,CYP1A1,DUSP10,EGFR,EHF,ERRFI1,ETV5,EZH2,F2RL1,F3,FDPS,GDPD5,GLUD1,HBEGF,HSPD1,IGF1,IRF7,KLF4,LTBP1,MMP1,NEDD9,NUPR1,PADI1,PCNA,PDCD4,PNPT1,PTEN,RRM2,RXRA,SLC25A36,SOAT1,THBS1,THEM4,THRA,TJP2,TLR4,TNFAIP3,VCL,VEGFA	514 (20)	12
E2F2		transcription regulator		1.616	0.0299	CASP6,CDC6,CDKN2D,DHFR,ECE1,EZH2,JMY,PCNA,RRM2		3
EGR1		transcription regulator		1.62	2.3e-05	BCL2L11,CASP6,CAV1,CD44,CDKN2D,CLU,CXCL2,CXCL3,EGFR,EIF4EBP1,F3,FOSL1,GADD45B,HBEGF,LDLR,MAP1LC3B,MXD1,NDRG1,NR4A1,PDGFA,PTEN,SLC12A2,SOCS1,THBS1,TIAM1,TLR4,VEGFA	489 (19)	8
L-dopa		chemical - endogenous mammalian		1.627	1.53e-05	ARG2,ATXN1,BACH1,C1GALT1C1,CAPN10,CASK,CCNG2,CCNYL1,CHAC1,CLIP4,COA4,COL4A1,CRY2,CYLD,DBP,ECE1,EIF4EBP2,ETS2,FADD,FDPS,FOSL1,GABARAPL1,GADD45B,GNB5,GRB10,HBEGF,HOMER1,ITPKA,KIAA0556,KLF9,LAT2,LDAH,LTBP1,LYAR,MAPKAP1,MBNL2,MFAP3,MXD1,MYO5B,NAGLU,NOCT,OMA1,PA2G4,PDCD4,PDGFA,PER1,PER2,PIK3R1,PLPP6,PPP1R2,RNF135,SEC14L1,SELENON,SERAC1,SF3A1,SH3PXD2B,SLC38A2,SLMAP,TCF4,TIAM1,TMEM199,TMEM41B,TMEM70,TRI…		5
diethylstilbestrol		chemical drug		1.628	0.00028	AQP3,CD55,CLU,DNMT3A,EGFR,EMP1,FDPS,GJB2,GSPT1,HBEGF,IGF1,IGFBP6,KLF4,KRT13,MDM2,MFGE8,PCNA,PDGFA,PDGFRA,RUNX1,SERPINB2,SERPINB5,SLPI,SOCS2,TBC1D1,TFF1,VEGFA	424 (16)	8
farnesol		chemical reagent		1.628	0.00593	DDIT3,HERPUD1,HSPA5,PHLDA1,PPARA	138 (7)	1
ELK1		transcription regulator		1.633	0.0193	BMPR2,FOSL1,INSIG2,MTHFD2,NUPR1,SLC7A11,THBS1,TIPARP		1
tridecanoic acid		chemical - endogenous mammalian		1.633	8.48e-06	CCK,CD59,DDIT3,KLF4,MXD1,PTEN		3
methylprednisolone		chemical drug		1.635	0.000601	ANXA1,ASNS,BTG1,CD44,CXCL3,DAB2,DDIT4,ECE1,EMP1,F3,FBXO30,FBXO32,GCLC,GDA,GLUD1,HMBS,HNMT,HSPA1A/HSPA1B,IGF1,IRF7,ITGA2,KLF9,KRT15,LAMB2,LDLR,MAP1LC3B,MIPEP,MMP1,MTDH,NCL,NOLC1,NPM1,PCNA,PDK1,PER2,PLAUR,PSAT1,QDPR,RGS2,RUVBL1,SCEL,SCLY,SDC4,SLC19A1,SLC2A3,SLC30A1,TFRC,TRIM29,TUBA4A,UGCG,WDR74,ZNF180	496 (20)	8
cytokine		group		1.642	0.0438	ANG,CLU,CXCL1,CXCL3,DDIT3,F3,LIPG,MMP1,PCNA,PLAUR,PRPH,SOCS1,SOCS2,TLR4,UPP1		5
ANGPT2		growth factor		1.642	0.00145	ARHGEF2,ARL4C,BCL2L11,BCR,CEBPB,DDIT3,EGFR,GSK3B,HDAC4,HSPA1A/HSPA1B,HSPA4,HSPA5,HSPD1,LMNB2,MFGE8,MMP1,OLR1,PDCD4,PHLDA1,SRXN1,THBS1,TMEM41B,VCPIP1	442 (22)	6
YY1		transcription regulator		1.664	0.00327	BCL2L11,BIK,CDC6,CEBPB,CFTR,CLU,DNMT3A,EGFR,FDPS,HSPA5,KLF2,LDLR,MDM2,MKI67,MYH4,PCNA,PDGFA,PDGFRA,POLH,SFPQ,SLC23A2,SRSF1,SRSF5,SYNCRIP,TBC1D14,TCF4,TGM2,VEGFA,XIST	465 (22)	8
EGR3		transcription regulator		1.664	0.023	B3GALT6,BCL6,LMO7,PABPC1L,SOCS1,ZNF292		0
MAP2K1		kinase		1.691	0.000104	BCL2L11,BIRC3,CD44,CFLAR,CLDN2,CSTA,CXCL3,DAB2,ETV5,F3,FOSL1,GPRC5B,HSPA5,IRS1,ITGB4,LDLR,MMP1,PCNA,PDGFRA,PIM1,PLAUR,SMAD3,TGM2,THBS1,VEGFA	396 (20)	9
SRA1		transcription regulator		1.709	0.00123	CAV1,MMP1,PPARA,SLC2A3,THBS1,TMEM65	444 (14)	0
azetidyl-2-carboxylic acid		chemical reagent		1.709	3.35e-05	ASNS,CLU,DDIT3,HSPA1A/HSPA1B,HSPA5,HSPA8		2
NR3C1		ligand-dependent nuclear receptor		1.738	6e-08	ABHD2,ANXA1,ATG4B,ATXN1,BCL2L11,BCL6,BIRC3,BNIP3L,BTG1,CARD6,CASP4,CASP6,CAV1,CBX4,CD83,CEBPB,CORO2A,CPEB4,CUL1,CXCL2,CXCL3,CYP3A5,DAG1,DDIT4,DUSP16,EMP1,ENDOG,ERRFI1,F2RL1,F3,FADD,GADD45B,HERPUD1,IFIT2,IGF1,IL1RAP,JADE1,KLF9,KRT15,MAP3K20,MDM2,MDM4,MKNK2,MMP1,MT2A,NMT1,OLR1,PDCD4,PDGFA,PER1,PIK3R1,PPARA,PRKACB,PRPH,PTEN,RGS2,RIPK1,S100P,SLC43A1,SON,STK17B,STOM,THBS1,TIPARP,TLE3,TM2D2,TNFAIP3,TNF…	526 (20)	11
Tlr		group		1.751	0.282	BCL6,CASP4,CD83,CXCL3,HBEGF,IL33,IRF7,SOCS1,TNFAIP3		1
bee venom		chemical - endogenous non-mammalian		1.754	0.00237	CREBBP,DDIT3,EHD1,ETS2,IFRD1,KLF2,KLF4,MKI67,NUPR1,RGS2,SERPINB2,SLC7A11,TNFAIP3,TSC22D1		3
1-methyl-4-phenylpyridinium		chemical toxicant		1.757	0.000923	BCL2L11,DDIT3,DDIT4,TFRC,TRIB3,TRPC1	374 (15)	4
ARNTL		transcription regulator		1.758	0.00456	ACACA,DBP,NR1D1,PER1,PER2,PER3,PPARA,RYR2	217 (9)	1
arachidonic acid		chemical - endogenous mammalian		1.767	9.13e-05	ACACA,AQP3,CD83,CLU,DDIT3,DNAJB9,EGFR,F3,FOSL1,INSIG2,LDLR,RGS2,RPS14,RXRA,SOAT1,SRSF3,TNFRSF1A	429 (22)	4
EIF2AK3		kinase		1.779	3.76e-12	AARS,ABCF2,ANG,ASNS,ATF5,BIRC3,CARS,CBX4,CEBPB,DDIT3,DNAJB9,EIF4EBP1,ERO1B,ETS2,FOSL1,HERPUD1,HSPA5,IGF1,KLF4,MAP1LC3B,NDRG1,NUPR1,PCK2,PRDM1,SARS,SLC1A4,TBCE,VEGFA,WARS	424 (19)	7
8-chlorophenylthio-adenosine 3',5'-cyclic monophosphate		chemical - kinase inhibitor		1.779	0.00249	ACADM,ADRB1,BCL2L11,BID,BIRC3,CEBPB,DDIT3,IGF1,TFF1	329 (14)	4
nitrofurantoin		chemical drug		1.78	0.0245	ACADM,ASNS,CASP6,CLU,CXCL3,DDIT3,EHHADH,FGA,FGB,HSPA5,IFRD1,IGF1,ITGB4,MET,PCNA,TUBB,VEGFA		6
STAT4		transcription regulator		1.781	0.00505	ATP7A,BCL2L11,CXCL2,CXCL3,DDX58,ERRFI1,ETV5,GBE1,GLG1,IFIT2,ISG20,KLF9,LRRFIP1,NDRG1,PBX4,PDK1,PER1,PRDM1,SAT1,SERPINB5,SLC2A3,SRPK1,TSPAN5,VEGFA	331 (13)	3
ATF2		transcription regulator		1.783	0.022	ASNS,CCL26,DDIT3,DUSP10,MMP1,MT2A,NUPR1,PDGFRA,PTEN,SERPINB5,ZNF268		3
cigarette smoke		chemical toxicant		1.786	0.00775	BIK,CCT5,CXCL2,CXCL3,CYP1A1,CYP3A5,DDIT3,DDIT4,FOSL1,GCLC,HAS3,HSPA5,IGF1,JAK1,KLF4,MAFF,MAP1LC3B,MMP1,NRG1,SLC1A4,SOCS2,TLR4,TXNRD1,VEGFA	430 (21)	7
CD38		enzyme		1.791	0.000776	ASNS,BCL6,BNIP3L,CD44,EIF4EBP1,ELL2,ENDOG,GBE1,LMO7,MTDH,MYADM,NDRG1,PDCD2,PDK1,PIM1,PRDM1,PSAT1,SCEL,SLC7A5,SOCS1,SOCS2	368 (16)	4
R5020		chemical reagent		1.845	0.00887	BCL6,BIRC3,CEBPB,EGFR,F3,HBEGF,LAMC2,MT2A,RGS2,TFF1,TIPARP	414 (16)	2
crocidolite asbestos		chemical toxicant		1.876	0.000409	CD44,CXCL2,EGFR,FOSL1,FOSL2,GCLC,MET,TNFRSF1A	443 (16)	3
IL12 (family)		group		1.877	0.0306	AQP3,BCL2L11,BCL6,CD44,CFLAR,CTH,DDIT4,ETV5,FOSL2,NFATC2,PIM1,SLC2A3,SOCS2		6
RAF1		kinase		1.878	1.49e-10	ACAT2,ANXA1,BCL2L11,BCL6,BTG1,CA2,CD44,CDC6,CLDN1,CLK1,CSTA,CXCL3,EMP1,HBEGF,HMGB3,ITGA2,ITGB4,LPGAT1,MET,MKI67,MMP1,MXD1,NOP56,OSMR,PCSK6,PHLDA1,PLAUR,PPP1R10,PRDM1,RAN,RRM2,SERPINB2,SNRPD1,TGM2,TIAM1,TOMM40,TSC22D1,TUBA4A,VEGFA,YPEL5	462 (19)	7
fulvestrant		chemical drug		1.892	0.0197	ADRB1,ASNS,BIK,BMPR2,CASP4,CAST,CAV1,CLK1,DDIT4,EGFR,FOSL2,GJB2,GTSE1,IGF1,IRS1,LDLR,PCNA,PDCD4,PTEN,SLC7A5,TFF1,TFRC,TTC9,TUBA4A,VEGFA		8
methapyrilene		chemical drug		1.897	0.0104	ACADM,CXCL3,DDIT3,EHHADH,FGA,GCLC,GSK3B,HSPA5,IFRD1,IGF1,MIPEP,PPP1R2,SERP1,SLC3A2,TUBB,TXNRD1		4
IFNG		cytokine		1.898	0.00157	ANKS1A,ARG2,ASNS,AUTS2,BACH1,BCL2L11,BID,BIRC3,BTG1,CALCOCO2,CARD6,CASP4,CASP6,CAV1,CCL26,CD44,CD55,CD83,CEBPB,CERS6,CFLAR,CFTR,CHAC1,CMPK2,CXCL1,CXCL2,CXCL3,CYLD,DBP,DDIT3,DDX58,DHX9,DTX3L,ECE1,EHF,ERCC8,ETS2,F2RL1,F3,GJB2,GNB5,GPRC5B,HBEGF,HIRA,HLA-B,HLA-F,HMGB1,HSPA1A/HSPA1B,HSPA8,HSPD1,IFIT1,IFIT2,IGF1,IRF7,ISG20,KLF2,KLF4,KRT15,LAMB2,LAMC2,LAMP3,LAT2,MAFF,MDM2,MLKL,MMP1,NEDD9,NR1D1,NUPR1,PAR…	383 (16)	21
ZAP70		kinase		1.915	0.0564	ANG,ANXA1,BCL2L11,HS2ST1,LYPD3,SEC14L1,SLC23A2		1
Zn2+		chemical - endogenous mammalian		1.922	0.0253	BCL2L11,MT2A,PTEN,SLC30A1		2
spironolactone		chemical drug		1.923	0.529	ACACA,CYP3A5,ULBP2,ULBP3,VEGFA		2
ERK1/2		group		1.941	0.075	BCL2L11,BIRC3,CAV1,CCK,CCL26,CD44,CEBPB,CFLAR,CXCL1,CXCL3,DDIT3,ECE1,F3,FOSL1,HBEGF,HSPA5,IFIT1,ITGA2,LDLR,MMP1,PCNA,PDGFRA,PLAUR,SLC12A6,VEGFA		11
NF1		other		1.951	0.0289	MXD1,NCL,NPM1,PDGFA,XIST		1
platelet activating factor		chemical - endogenous mammalian		1.951	0.101	F3,MMP1,NR4A1,PLAUR,THBS1,VEGFA		2
epoxomicin		chemical - protease inhibitor		1.951	0.0872	BCL2L11,CFLAR,DDIT3,HSPA5		2
RAS		group		1.954	9.08e-05	ARG2,ARHGEF2,BCL2L11,CAV1,CCK,CDK6,FOSL1,IGF1,LDLR,MET,MMP1,NPM1,PDCD4,PDGFA,PLAUR,PRDM1,PTEN,TGM2,UPP1,VEGFA	458 (19)	7
butyric acid		chemical - endogenous mammalian		1.961	3.39e-05	ANXA1,ATP2B4,CALM1 (includes others),CCK,CD44,CD83,CDC16,CDC6,CDK6,CFLAR,CLDN1,CLU,COL4A1,CREBBP,CUL1,CYP1A1,DAG1,DHCR24,GCLC,GPRC5A,HMGB1,IFIT1,IRS1,KLF4,KRT13,MDM2,MKI67,MT2A,MXD1,NCL,NF2,NFATC2,NPM1,NR4A1,PCNA,PHB,PLSCR1,PRDM1,PTEN,RXRA,S100P,SAT1,SERPINB2,SRSF2,SYK,TGM2,THRA,TUBA4A,VEGFA	454 (22)	12
mir-132		microrna		1.961	0.0872	ARHGAP32,IRAK4,PCNA,PTEN		2
miR-217-5p (and other miRNAs w/seed ACUGCAU)		mature microrna		1.964	0.00318	ACACA,IRS1,PPARA,PTEN		3
ARG1		enzyme		1.964	0.0171	DDIT3,GSK3B,IGF1,RPTOR		3
Notch		group		1.969	1	GADD45B,SMAD3,SMAD6,VEGFA		2
FOXO4		transcription regulator		1.969	0.0254	ACACA,BCL2L11,BCL6,CAV1,CCNG2,COL4A1,DHCR24,FLNB,GADD45B,OVOL1,VEGFA		3
deoxycholate		chemical - endogenous mammalian		1.97	0.000863	CAV1,CFLAR,DDIT3,GJB2,HSPA5,LDLR,NR4A1,PLAUR,SERPINB5,SLC1A3	323 (15)	1
EPAS1		transcription regulator		1.978	1.75e-05	ABCF2,ACACA,ARG2,BIRC3,CAV1,CDCP1,CEBPB,CHKA,CLDN1,CXCL2,DDIT3,DMXL1,EGFR,EIF5A,GADD45B,GBE1,HSPA4,HSPA5,LDLR,MAFF,MYH4,NDRG1,OMA1,SLC16A4,SLC2A3,SLC7A5,TNFAIP3,TNFSF15,VEGFA	396 (17)	6
hydrogen peroxide		chemical - endogenous mammalian		1.978	2.63e-07	ACAT2,BCL2L11,BIRC3,CAV1,CCNF,CD55,CD59,CDC6,CFLAR,CLU,CREBBP,CXCL3,CYP1A1,DDIT3,DDIT4,DHCR7,DUSP10,DUSP16,EGFR,EID1,ETS2,F2RL1,FBXO32,FDPS,FOSL1,GADD45B,HBEGF,HMGB1,HSPA5,IER5,IFIT2,IRS1,ITGA2,KCNQ1OT1,KLF2,KLF4,LDLR,MAPKAP1,MDM2,MMP1,NR4A1,OSGIN1,PDCD4,PDGFRA,PIM1,PLAUR,PTEN,RAN,RIOK3,RIPK1,RSL1D1,SLC30A1,SLC7A11,TFRC,TGM2,TLR4,TNFAIP3,TRIB3,TUBA4A,VEGFA	480 (22)	14
DKK1		growth factor		1.98	0.499	CD44,GSK3B,TCF4,TTYH1		3
HOXC6		transcription regulator		1.982	0.109	ERRFI1,IRAK4,PDGFRA,RUNX1,SLC1A3		1
CCL11		cytokine		1.982	0.276	CCL26,CXCL2,CXCL3,ITGA2,PDGFA		2
CLU	2.61	other		1.987	0.116	ATP7A,CLU,HSPA5,SMAD3		1
PITX2		transcription regulator		1.987	1	FZD3,IRF6,KCTD20,RDH14,TRIO		0
PAK1		kinase		1.992	0.138	F3,FOSL1,NF2,VEGFA		2
miR-27a-3p (and other miRNAs w/seed UCACAGU)		mature microrna		1.998	0.00963	FADD,IGF1,PHB,RUNX1,RXRA,SMAD3,TRIM27		3
ST3-Hel2A-2		chemical reagent		2	0.00318	BCL6,DDIT3,HERPUD1,PHLDA1		1
3-deoxy-2-octulosonic acid(2)-lipid A		chemical - endogenous non-mammalian	Activated	2	0.0171	DHCR24,DHCR7,LSS,SOAT1		0
VitaminD3-VDR-RXR		complex	Activated	2	0.306	IGFBP6,KLF4,MXD1,PDGFA		2
PLIN5		other	Activated	2	0.0872	ACADM,GCLC,PPARA,TXNRD1		0
SH3TC2		other	Activated	2	0.0965	DHCR24,DHCR7,FDPS,LSS		0
48s		complex	Activated	2	0.0108	ATF5,DDIT3,HSPA5,VEGFA		2
BMS-754807		chemical drug	Activated	2	0.00212	EGFR,EPHA4,MET,MKI67		1
LTBR		transmembrane receptor	Activated	2	0.348	CLU,GDA,MFGE8,PRNP		0
IDO1		enzyme	Activated	2	0.0301	SLC1A4,SLC3A2,SLC7A11,SLC7A5		0
KAT2B		transcription regulator	Activated	2	0.0488	HLA-B,HSPA5,KLF2,NR2C1,PSG5,TFF1		0
CNB-001		chemical reagent	Activated	2	0.00318	ASNS,DDIT3,HERPUD1,SLC7A11		1
CDK2		kinase	Activated	2	0.0715	CDC6,DHFR,MT2A,PCNA,TNFAIP3		2
CD5		transmembrane receptor	Activated	2	0.404	CEBPB,LDLR,PCK2,PIM1		2
NEDD9	3.127	other	Activated	2	0.211	DDIT4,ERRFI1,ITGA2,MKNK2		1
dimethylnitrosamine		chemical toxicant	Activated	2	0.292	COL4A1,NR4A1,PCNA,TGM2		1
acetaldehyde		chemical - endogenous mammalian	Activated	2	0.0355	CEBPB,KLF9,PPARA,SMOX		1
norepinephrine		chemical - endogenous mammalian	Activated	2.012	0.217	ADRB1,CEBPB,CRY2,FOSL2,GRK3,LAMB3,NR4A1,PCDH1,PCNA,PER1,TBC1D1,TFRC,VEGFA		5
SMAD3	2.28	transcription regulator	Activated	2.022	0.35	BCL2L11,CCNG2,CD59,CXCL3,GADD45B,GAST,HBEGF,MEF2D,MMP1,MXD1,PCNA,SMAD3,THBS1,TPM1,TPM3,VEGFA		4
IGF1R		transmembrane receptor	Activated	2.022	1	ACADM,ATM,ATP5MC1,BCL2L11,CEBPB,CLU,COL4A1,DDIT3,GRB10,HSPA5,IGF1,IRS1,NR4A1,RAB18,SDC4,VEGFA		6
ADCYAP1		other	Activated	2.033	1	CEBPB,CREBBP,CXCL2,CXCL3,DNMT3A,NFATC2,SLC1A3,TCF4,TMPO,TSC22D1,TTYH1,TXNRD1		3
IL6		cytokine	Activated	2.044	0.00228	ANG,ANXA1,ARL4C,BCL2L11,BCL6,CASP4,CCK,CD44,CD83,CDC6,CDKN2D,CEBPB,CFLAR,CLDN2,CLU,CXCL1,CXCL2,CXCL3,CYP1A1,CYP3A5,DHFR,DUSP16,EGFR,ETS2,EZH2,F3,FGA,FGB,GADD45B,HSPA5,IFIT1,IFIT2,IGF1,IGFBP6,IRS1,JAK1,LDLR,MEF2D,MET,MKI67,MMP1,NSD2,PCNA,PDGFA,PHB,PIM1,PRNP,PRPH,REG1A,ROR1,RRM2,SLC12A2,SMOX,SOCS1,SOCS2,STOM,TFRC,TGM2,THBS1,TLR4,TNFRSF1A,TNS4,VEGFA,WARS	431 (19)	18
copper gluconate		chemical drug	Activated	2.06	0.00019	BRCC3,ERCC4,FANCF,PMS1,POLH,PRMT6,RAD51C,RUVBL1		0
disulfiram		chemical drug	Activated	2.06	0.00019	BRCC3,ERCC4,FANCF,PMS1,POLH,PRMT6,RAD51C,RUVBL1		0
ARNT2		transcription regulator	Activated	2.065	0.0482	ANG,EGFR,EIF5A,ELK4,ELL2,HOMER1,LAMB3,LRRFIP1,MDM4,NFATC2,NUDC,RYR2,SLC2A3,SMAD3,SNX5,SPRR1A,SRSF1,VEGFA,ZDHHC14		3
SRC		kinase	Activated	2.066	0.155	CA2,CAV1,CYP1A1,EGFR,F3,FOSL1,LDLR,MMP1,PLAUR,VEGFA		2
Vegf		group	Activated	2.096	2.71e-06	ANP32A,ASNS,BCL2L11,BMP2K,CA2,CALM1 (includes others),CCNF,CD44,CDC6,CFLAR,CHI3L1,CLDN1,CXCL1,DDIT3,DKC1,DNAJB9,EHF,EMP1,EPHA4,ETV5,F3,FOSL1,GJB2,GPRC5B,GRB10,HBEGF,HERPUD1,HOMER1,ISG20,ITGA2,KMT2A,LATS1,LDLR,LPAR6,MAGI1,MET,MID1,MKI67,NOLC1,NPC1,NR4A1,NRG1,OSMR,OVOS2,PADI1,PDGFA,PHLDA1,PLAUR,RGS2,SERPINB2,SLC7A1,SOCS2,TBC1D8,TNFSF15,TRIB1,TUBGCP3,UGCG,VEGFA	499 (25)	11
CD40		transmembrane receptor	Activated	2.123	0.127	BCL2L11,BCL6,BIK,BIRC3,CD44,CD83,CDK6,CFLAR,CUL1,F3,HSPA5,KLF4,KLF9,MET,PIM1,PRDM1,TNFAIP3,VEGFA		9
IL1		group	Activated	2.125	0.0174	ACACA,CD55,CD59,CEACAM6,CHI3L1,CXCL1,CXCL3,CYP1A1,EGFR,F3,GAST,HMGB1,IGF1,IL33,LAMB2,LDLR,MMP1,NFATC2,NRG1,PDGFA,PDGFRA,PPARA,RXRA,SDC4,SERPINB2,SLC2A3,TGM2,TLR4,TNFAIP3,UGCG,VEGFA		10
BMP6		growth factor	Activated	2.143	0.00159	ACADM,CD44,CDKN2D,ERRFI1,ETV5,FOSL1,HBEGF,KLF4,PCSK6,SCEL,SLC39A10,TXNRD1,VCL,VEGFA	268 (7)	3
MAP2K1/2		group	Activated	2.145	8.33e-05	ARG2,BCL2L11,CHI3L1,CXCL3,DDIT3,FOSL1,GCLC,HERPUD1,HSPA5,JAK1,PCNA,PDGFA,PHLDA1,PPARA,VEGFA	453 (21)	6
CpG ODN 2006		chemical reagent	Activated	2.15	0.325	BIRC3,IFIT1,IRF7,TLR4,TNFSF15		1
homocysteine		chemical - endogenous mammalian	Activated	2.15	0.00427	CLU,DDIT3,F3,FDPS,FOSL2,HERPUD1,HSPA5,NDRG1,OLR1,PHLDA1,TRIB3,VEGFA	386 (15)	5
forskolin		chemical toxicant	Activated	2.159	2.14e-06	ACPP,ADSL,AQP3,ARL4C,ATP6V1C1,BCL2L11,BNIP3L,CALM1 (includes others),CASP4,CCDC85B,CCK,CD44,CD55,CEBPB,CFTR,CLU,CXCL1,CXCL2,CXCL3,CYFIP2,CYP3A5,DAB2,DDIT3,DDIT4,DHCR7,DYRK3,ECM1,EIF5A,ELL2,FOSL1,FOSL2,GADD45B,GAST,GPRC5B,GTSE1,HAS3,HOMER1,HSPA1A/HSPA1B,IGF1,IGFBP6,KLF4,MAP1LC3B,MDM2,MET,MFGE8,NPC1,NR4A1,PCNA,PER1,PRKX,PTEN,RGS2,RRM2,RUNX1,SAT1,SERPINB2,SLC7A11,SMAD3,SRXN1,SSBP1,STARD7,TFF1,THBS1,…	464 (20)	18
leukotriene D4		chemical - endogenous mammalian	Activated	2.163	9.26e-05	ARID5B,CXCL2,F3,FOSL2,HBEGF,KLF2,KLF4,MMP1,NDRG1,NEDD9,NR4A1,RGS2	387 (19)	3
KLF5		transcription regulator	Activated	2.173	0.241	ACADM,PCNA,PDGFA,RUNX1,TBC1D14		2
IFIH1		enzyme	Activated	2.177	0.0857	CXCL2,IFIT1,IRF7,PHLDA1,PTPRJ		1
FBXO32	2.475	enzyme	Activated	2.178	0.0686	BCL2L11,CXCL2,CXCL3,DNAJB9,GCLC,HERPUD1,HSPA5,SERP1,SERPINB2		1
Ap1		complex	Activated	2.181	0.0037	BCL2L11,CALM1 (includes others),CD44,CLU,DDIT3,F2RL1,F3,FOSL1,HMBS,IFRD1,IGF1,ITGA2,MET,MMP1,MT2A,NDRG1,PRDM1,TLR4,VEGFA	433 (21)	9
NLRP12		other	Activated	2.183	0.065	CREBBP,CXCL2,HLA-B,HLA-F,TLR4		0
let-7		microrna	Activated	2.187	0.00409	ALDH1B1,APC,BOP1,CCNF,CD44,CDC16,CDC6,CDK6,EIF4A1,EZH2,FOSL1,LSM6,MRTO4,NOLC1,PA2G4,PLAUR,RRM2,RRP1B,SIGMAR1,THBS1,TLR4,TRIB1	220 (6)	6
AMPK		complex	Activated	2.19	1	ACACA,BCL2L11,CLDN1,FBXO32,VEGFA		4
JUNB		transcription regulator	Activated	2.19	0.0197	ACAT2,CAV1,CFLAR,CLU,CXCL2,CXCL3,FOSL1,ITGB4,MMP1,PLAUR,SERP1,SERPINB2,SLC7A1,SPTAN1		0
etoposide		chemical drug	Activated	2.194	0.00145	BCL2L11,BIRC3,CA2,CFLAR,CYP3A5,DDIT4,DHX9,FANCA,IFIT2,IRF7,LPAR6,MDM2,MMP1,NR4A1,PCNA,RAN,RNF144B,S100A2,SERPINB5,SLC2A3,SVIL,TNFAIP3,TNFRSF1A	452 (19)	4
LIF		cytokine	Activated	2.199	0.309	ACACA,CEBPB,CXCL2,FGB,GPCPD1,HBEGF,IGF1,MMP1,PIM1,PRPH,RHOU,SOCS1,SOCS2,SPRR1A,VEGFA		6
dithiothreitol		chemical reagent	Activated	2.2	0.00708	CCNG2,DDIT3,ERO1B,HSPA5,PHLDA1,VEGFA	364 (18)	2
PDGF-AA		complex	Activated	2.205	0.0026	HBEGF,IGF1,LDLR,PCNA,PDGFA,PDGFRA	235 (7)	4
aldosterone		chemical - endogenous mammalian	Activated	2.208	0.322	EGFR,IRS1,NFATC2,OLR1,PDGFA,PER1,PLAUR,RGS2,RPTOR,SLC12A2		3
PDGFB		growth factor	Activated	2.213	0.174	KLF2,NR4A1,PHLDA1,PTEN,THBS1,VEGFA		2
isotretinoin		biologic drug	Activated	2.219	0.483	MMP1,OLR1,S100A2,S100P,TFRC		1
TGFA		growth factor	Activated	2.222	0.00349	BIRC3,CEBPB,CXCL2,EGFR,ERRFI1,FOSL2,GJB2,LAMC2,PRNP,SERPINB5,SLPI,VEGFA	557 (26)	3
brefeldin A		chemical - endogenous non-mammalian	Activated	2.225	0.000734	CD44,CEBPB,CXCL3,DDIT3,GADD45B,HLA-B,HSPA5,KLF4,PRNP,THBS1	405 (17)	4
dexamethasone phosphate		chemical drug	Activated	2.236	0.0133	BCL6,DDIT4,ERRFI1,THBS1,TIPARP		0
diosgenin		chemical - endogenous non-mammalian	Activated	2.236	0.0133	BID,CYP3A5,F3,MDM2,VEGFA		3
tert-butyl-hydroquinone		chemical reagent	Activated	2.26	0.00627	AGL,BACH1,CYP1A1,FOSL1,FOSL2,GBE1,GCLC,HERPUD1,HSPA5,HSPA8,OSGIN1,TXNRD1		1
nicotine		chemical drug	Activated	2.264	0.171	CA2,CD44,CXCL3,DHFR,HOMER1,HSPA8,IGF1,JAK1,LDLR,PCNA,PLAUR,RBBP6,RYR2,TNFSF9,TRPC1		4
FOXO3		transcription regulator	Activated	2.273	4.64e-09	ANXA1,ATG4B,BCL2L11,BCL2L13,BCL6,BNIP3L,BTG1,CASP4,CAV1,CCNG2,CDC6,CFLAR,CLDN1,COL4A1,DDIT3,DDIT4,EIF4EBP1,FBXO32,FLNB,GABARAPL1,GADD45B,GCLC,HBP1,IGF1,JAK1,MET,MKI67,MTHFD2,MXD1,NDRG1,NOLC1,NTN4,NUPR1,OVOL1,PCNA,PIK3IP1,PRDM1,PRNP,PTEN,RUVBL1,SH2B3,SLC1A4,SLC7A1,STK4,TFF1,TNFRSF1A,TSC1,VEGFA	451 (22)	10
Salmonella enterica serotype abortus equi lipopolysaccharide		chemical toxicant	Activated	2.278	3.49e-08	ABL2,ARRDC4,ASNS,BIRC3,CFLAR,CXCL1,CXCL2,CXCL3,ETS2,EZH2,F3,FOSL1,GADD45B,GJB2,GPRC5A,HOMER1,IFIT2,LAMP3,MAFF,MMP1,NOCT,OSGIN1,PDSS1,PHLDA1,RHOU,SERPINB2,SLC1A3,THBS1,TMPO,TNFSF15,TNFSF9	417 (19)	3
bucladesine		chemical toxicant	Activated	2.315	0.28	ANXA1,CD44,CEBPB,CLU,CXCL3,CYP3A5,ERRFI1,F3,FOSL2,GADD45B,IGF1,IGFBP6,LAMB3,LDLR,MMP1,NR4A1,PCDH1,PDGFRA,RGS2,SIGMAR1,SMAD3,TBC1D1		7
5-fluorouracil		chemical drug	Activated	2.317	0.318	BCL2L11,BNIP3L,CFLAR,CLU,EIF4A1,FDPS,HSPA8,MDM2,NCL,NOP56,RBMX,RPS4X,SAT1,SPINK1,SRSF2,THBS1,TLR4,TSC22D1		3
PAF1		other	Activated	2.333	0.00249	BIRC3,DDX58,ISG20,KLF4,MXD1,PLAUR,RAET1L,SDC4,ULBP2		2
GPER1		g-protein coupled receptor	Activated	2.333	0.00379	DDIT3,DDIT4,ERRFI1,HSPA5,IGF1,MT2A,NOP58,TNFAIP3,TUFT1	467 (18)	3
PPRC1		transcription regulator	Activated	2.343	0.00288	CLDN1,DDIT4,ERRFI1,LAMB3,PHLDA1,SPINK1,SPRR2D,ST6GALNAC3,SUN3		1
DDIT3	5.501	transcription regulator	Activated	2.35	0.00311	ATF5,BCL2L11,CASP4,CFLAR,DDIT3,HSPA5,HSPD1,SARS,TRIB3,WARS	340 (17)	3
Tgf beta		group	Activated	2.368	0.0734	AKT1S1,BACH1,CDK6,CFLAR,CLU,CXCL2,CXCL3,DAB2,GADD45B,GCLC,IGF1,JAK1,MET,MMP1,MXD1,NEDD9,PDGFA,PTEN,RUNX1,RYR2,VEGFA		8
CREM		transcription regulator	Activated	2.377	0.0827	ADRB1,CEBPB,ERRFI1,GADD45B,HSPA4,LDLR,LSS,MKNK2,NR4A1,PER1,RYR2,THBS1,TIPARP,VEGFA		2
4-hydroxytamoxifen		chemical drug	Activated	2.38	1.39e-05	AQP3,BCL2L11,CA2,CD55,CEBPB,CLU,CYP1A1,DDIT3,DDIT4,EGFR,EIF5A,ERRFI1,FADD,FOSL2,IGF1,KRT13,MKI67,MT2A,NEDD9,PDCD5,PTPRH,S100P,TFF1,TM4SF1,TNFAIP3,TPM1,TUFT1	408 (18)	6
INS		other	Activated	2.387	0.00206	ACACA,ACADM,AQP3,CEBPB,DDIT3,EIF4EBP1,ERRFI1,F3,FOSL1,FOSL2,GRB10,HSPA5,IGF1,IRS1,NR4A1,SERPINB5,TRIB3,UGCG,VEGFA	461 (22)	10
EIF2AK4	-2.093	kinase	Activated	2.401	0.00708	ASNS,CHAC1,DDIT3,PCK2,PSAT1,PSPH	37 (3)	1
EIF4E		translation regulator	Activated	2.409	0.0104	BIK,CEBPB,CRADD,EGFR,EIF4EBP1,FOSL1,LSM6,PA2G4,PCNA,PDGFRA,PHB,PIM1,PLAUR,SRXN1,SVIL,UPP1		5
NFKB1		transcription regulator	Activated	2.417	1	BIRC3,CD59,CFTR,CHI3L1,CXCL2,CXCL3,EGFR,EHF,MDM2,NR4A1,PDGFA,PLK3,SDC4,TNFAIP3,TNFSF15,VEGFA		4
poly rI:rC-RNA		biologic drug	Activated	2.422	0.000289	AFAP1,ANXA1,BIRC3,CCL26,CD44,CD83,CEBPB,CFLAR,CXCL1,CXCL2,CXCL3,DDX58,DNMT3A,EHF,GADD45B,HBEGF,HLA-B,HLA-F,IFIT1,IFIT2,IGF1,IGFBP6,IRF7,ISG20,KLF4,LIPG,MMP1,NR4A1,OLR1,PCK2,PHLDA1,PIM1,PLAUR,PTPRJ,RGS2,RNPC3,SAT1,SDC4,SLPI,SOCS1,SYK,THBS1,TIPARP,TLR4,TNFAIP3,TRIM25,VEGFA	391 (18)	10
P38 MAPK		group	Activated	2.428	6.35e-07	ANK1,ARG2,BNIP3L,CAV1,CCK,CCL26,CCNF,CCNG2,CD44,CD55,CD83,CEBPB,CFLAR,CXCL1,CXCL2,CXCL3,CYP1A1,DDIT3,F3,FADD,FBXO32,GCLC,HBP1,HOMER1,HSPA5,IRF6,IRF7,ITGB4,KLF4,MMP1,NFATC2,NR4A1,PCNA,PLAUR,PRDM1,PTEN,RUNX1,SERPINB2,SERPINB5,SMAD3,TERF2,THBS1,TJP2,TNFRSF1A,TRIB1,ULBP2,ULK1,VEGFA	458 (21)	11
mycophenolic acid		chemical drug	Activated	2.429	2.52e-08	BIRC3,C1orf116,CD55,CD59,CDK6,CLDN1,CLU,CXCL3,HBEGF,HNRNPD,HSPA5,LDLR,OLR1,PCNA,PDLIM5,SERPINB2,SLC30A1,TNFAIP3,TUFT1,UGCG,USP53	350 (14)	4
NRG1	2.752	growth factor	Activated	2.429	0.147	ARHGEF2,CAV1,DAG1,DDIT3,ERRFI1,GDA,GLG1,NR4A1,NRG1,NUP214,PDCD4,PDGFA,PLAUR,RUNX1,SLC2A3,TFF1,VCL,VEGFA		3
SMARCA4		transcription regulator	Activated	2.443	2.08e-06	ABHD2,ACSL5,ARL4C,ARRDC4,ASNS,ATP2B4,BNIP3L,C6orf203,CCDC85B,CD44,CDC6,CDKN2D,CEBPB,CLK1,CRYBG1,CYP1A1,DHFR,EHF,EPHA4,ETS2,F3,FLNB,FOSL2,FUT1,GADD45B,GCLC,GYS1,HAPLN3,HDAC4,HKDC1,HLA-B,HLA-F,HNMT,IFIT1,IGF1,IL20RB,IRF6,KRT15,MAFF,MFGE8,MMP1,MXD1,NECTIN1,PCDH1,PDK1,PER3,PLAUR,PSG5,RAD1,RGS2,RRM2,S100A2,SERPINB2,SERPINB5,SLC23A2,SMAD6,SOCS2,SPINK1,SYK,TFF1,TMPRSS13,TPM1,TRIM36,TUBB,TXNRD1,ULBP2,WDR…	448 (17)	9
JAK1/2		group	Activated	2.449	0.262	CCK,GDA,IRF7,ITPKA,LMO7,MYO5B		0
dalfampridine		chemical drug	Activated	2.449	0.0362	GADD45B,HSPA8,KLF4,MAFF,NR4A1,TIPARP		1
bicuculline		chemical - endogenous non-mammalian	Activated	2.449	0.0694	GADD45B,HSPA8,KLF4,MAFF,NR4A1,TIPARP		1
TGM2	-6.005	enzyme	Activated	2.473	0.000618	BCL6,BIRC3,CA2,CDK6,CFLAR,DNAAF2,EHD1,FERMT1,HLA-B,IFIT1,IFIT2,MDN1,MT2A,PARP9,PHLDA1,PIM1,PLSCR1,RNF213,RTKN2,SACS,SERPINB2,SLPI,THBS1,TRMT13,TSPAN14,TTC27,WDR3	286 (7)	3
decitabine		chemical drug	Activated	2.481	4.83e-05	APC,BCL2L11,BIRC3,BMPR2,BTG1,CAV1,CCNG2,CD44,CDA,CDKN2D,CEACAM6,CELA3B,CFTR,CHI3L1,CLU,CXCL3,CYP1A1,CYP3A5,DMBT1,DST,EHF,FILIP1L,GADD45B,HBEGF,HLA-B,HNRNPD,HSPA1A/HSPA1B,IFIT2,IRF7,ITGA2,KLF4,KRT15,LDLR,MECP2,MKI67,MMP1,NDRG1,NSD2,PCNA,PER2,RNASE4,S100A2,S100P,SAT1,SERPINB5,SLC19A1,SLC2A3,SLC30A1,SOCS1,SYK,TFF1,TFRC,THBS1,TJP2,TUBA4A	506 (22)	9
AGT		growth factor	Activated	2.483	0.00374	ACAT2,ANXA1,ARHGEF9,BACH1,CAV1,CD44,COL4A1,CREB5,CXCL2,CXCL3,DAB2,DHFR,EGFR,ERRFI1,F3,GFPT1,GSK3B,HBEGF,HSPA1A/HSPA1B,IGF1,ITGA2,LDLR,LSS,NCL,NDRG1,NR4A1,NREP,NRG1,OLR1,PDGFA,PIK3R1,PPFIBP1,PTEN,RGS2,RRAS,SERPINB2,SLC9A8,SOCS1,TFRC,UGCG,VEGFA,ZNF268	411 (18)	11
UCP1		transporter	Activated	2.5	2.68e-05	AARS,ACACA,ARHGEF2,ASNS,ATF5,CCDC6,CTH,DDIT3,EIF4EBP1,FBXO32,FUT1,MTHFD1L,MTHFD2,MYH4,NUPR1,PCK2,PSAT1,PSPH,SHMT1,SLC3A2,SMOX,TRIB3	271 (7)	4
ERN1		kinase	Activated	2.522	0.00125	ACACA,ANG,CEBPB,CREB3L2,CXCL2,DDIT3,DNAJB9,ERO1B,HSPA5,LGR5,MAP1LC3B,PIGA,SERPINB2,SLC7A1,TCN1,VEGFA,WARS	438 (18)	6
TET2	3.141	enzyme	Activated	2.53	0.244	BCL2L11,CMPK2,FOSL2,IFIT2,ITGA2,KLF2,MAFF,SEC14L1,SERAC1,SH2B3		3
Pkc(s)		group	Activated	2.532	0.000161	AQP3,ARG2,BCL2L11,BIK,CD55,CDC6,CLDN1,CYP1A1,DBP,DDIT3,EGFR,F3,FOSL1,GADD45B,HSPA5,IRF6,IRS1,MMP1,NR1D1,NR4A1,OVOL1,PER1,PER2,PHLDA1,PPARA,RGS2,ULBP2,VEGFA	519 (24)	6
25-hydroxycholesterol		chemical reagent	Activated	2.537	0.000418	ACAT2,ASNS,CHAC1,DDIT3,FDPS,FOSL1,FOSL2,HSPA5,LDLR,MAFF,NR4A1,TRIB3	297 (11)	3
TLR9		transmembrane receptor	Activated	2.538	0.0159	ARG2,ARRDC4,CAST,CD83,CERS6,CTH,CXCL3,GADD45B,IFIT1,IFIT2,IL33,IRAK4,IRF7,ISG20,LIPG,NR4A1,PHLDA1,PRDM1,SOCS1,TLR4,UAP1,UGCG,WDR92		1
carbonyl cyanide m-chlorophenyl hydrazone		chemical toxicant	Activated	2.538	0.00118	CLDN1,DDIT4,ERRFI1,LAMB3,MAP1LC3B,PHLDA1,SPINK1,SPRR2D,ST6GALNAC3,SUN3	202 (7)	2
A23187		chemical reagent	Activated	2.541	0.0373	BCL2L11,CD83,DDIT3,DDIT4,FOSL1,HERPUD1,HSPA5,IGF1,NR4A1,S100A2,TLR4,VEGFA		4
Gsk3		group	Activated	2.559	0.112	BCL2L11,CFLAR,DDIT3,EGFR,IRS1,LDLR,NR4A1,TNFAIP3		4
PRKCD		kinase	Activated	2.563	1.23e-05	APOBEC3A,ARHGAP32,BIRC3,CEBPB,DDIT3,ETS2,FOSL1,FOSL2,GPRC5A,GRHL2,KHDC1,LAMB3,LDLR,LIPG,MAP1LC3B,NEDD4,NOCT,NR4A1,PDCD4,PLSCR1,SERPINB2,SMAD6,SOCS1,TFF1,TRPC1,TTC9,UGCG,VEGFA	469 (20)	5
TP53		transcription regulator	Activated	2.569	1.06e-10	ALDH1B1,ANK1,ANXA1,APBB2,APC,AQP3,ARHGEF2,ASNS,ASPM,ATG4B,ATL3,ATXN1,BCL2L11,BID,BIK,BIRC3,BLZF1,BOP1,BTG1,CAMK2D,CAMK2N1,CARS,CASP4,CASP6,CAV1,CCNG2,CD44,CD59,CDC16,CDC6,CDKN2D,CEBPB,CERS6,CFLAR,CLU,COL4A1,CXCL1,CXCL3,CYFIP2,CYP1A1,DBP,DDIT3,DDIT4,DDX39A,DHCR24,DHCR7,DHFR,DMRT1,EGFR,EIF4A1,ELK4,EZH2,F3,FDPS,FOSL1,FRMD4A,FUT1,GADD45B,GDA,GRK3,GSK3B,GTF2H1,GTSE1,HBEGF,HLA-B,HMGB1,HOMEZ,HSPA1A/HSPA…	425 (22)	29
TP63		transcription regulator	Activated	2.576	4.04e-10	AKT1S1,APC,ATM,BCL2L11,CAST,CDK6,CFLAR,COL4A1,CSTA,DDIT4,DST,DUSP10,EGFR,EMP1,F3,FANCA,FOSL1,FUT1,GCNT3,GRHL2,HAS3,HBEGF,HBP1,HIRA,HSPA8,IGFBP6,IL1RAP,ITGA2,ITGB4,MAFF,MDM2,MFGE8,PCNA,PNPT1,PPARA,PRNP,PTEN,RBBP6,REXO4,RUNX1,S100A2,SEPHS1,SERPINB2,SERPINB5,SH2B3,SLC7A11,SMAD3,THBS1,TNFRSF1A,TNS4,TPM1,TPP1,ULBP2,ULK1,VEGFA,VIL1,WDFY2	456 (20)	11
MAPK8		kinase	Activated	2.578	0.217	ADARB1,BCL2L11,BIRC3,CEBPB,CSTA,CYP1A1,FOSL1,FOSL2,MAP3K9,MMP1,PLAUR,PTEN,TNFAIP3		5
NR1I3		ligand-dependent nuclear receptor	Activated	2.592	0.0456	CYP3A5,EIF4EBP1,FAM107B,GADD45B,INSIG2,MAFF,MDM2,NEDD9,SAT1,TNFRSF1A,TUBA4A		2
TGFB2		growth factor	Activated	2.595	0.111	CD59,CFLAR,HBEGF,LIPG,NFATC2,PTEN,RUNX1,SMAD3,THBS1,VEGFA		4
5-hydroxytryptamine		chemical - endogenous mammalian	Activated	2.608	0.147	F3,HBEGF,IGF1,NR4A1,SERPINB2,THBS1,TNFRSF1A		2
Insulin		group	Activated	2.628	0.00114	ACACA,ACADM,ARG2,ATP7A,CCNG2,CEBPB,CFLAR,COL4A1,CTH,CXCL1,CYP1A1,DDIT4,EGFR,ERRFI1,FBXO32,FER,FGB,GCLC,GRB10,GSK3B,HSPA5,IGF1,INSIG2,IRS1,KLF4,MDH2,MGEA5,NR4A1,PER2,PIK3R1,PPARA,PTEN,SLC2A3,SLC38A2,SLC3A1,SLC7A1,SRD5A1,SRSF3,VEGFA	425 (21)	10
IL3		cytokine	Activated	2.649	0.00279	ARHGAP29,ATF5,BCL2L11,BIRC3,BNIP3L,CCT5,CD83,DDIT3,ELK4,FOSL2,GADD45B,HBEGF,HSPA5,IL33,KLF9,LAMP3,MDM2,MID1,MMP1,NCL,NEDD9,PIM1,RALA,RAN,RBPJ,RPS14,SERPINB2,SLC2A3,SLC3A2,SOCS1,SSBP1,TLR4,VEGFA,ZFAND5	467 (23)	6
TREM1		transmembrane receptor	Activated	2.681	3.82e-06	ABL2,ARRDC4,ASNS,CD83,CEBPB,CXCL1,CXCL2,CXCL3,ETS2,F3,FOSL1,GADD45B,GPRC5A,HBEGF,HOMER1,IFIT2,LAMP3,MAFF,MMP1,NPC1,OSGIN1,PHLDA1,RHOU,SERPINB2,SLC1A3,SPINK1,THBS1,TLR4,TMPO,TNFSF15	416 (18)	3
CD40LG		cytokine	Activated	2.702	0.00105	AKAP2,ATF5,BCL6,BIRC3,BTG1,CA2,CAST,CCNG2,CD44,CD83,CDK6,CFLAR,CLU,CXCL1,CXCL2,EGFR,F3,FOSL2,GATB,GRSF1,HSPA1A/HSPA1B,IFIT1,IFIT2,IL1RAP,ITPA,LAMP3,MT2A,ORC5,PIM1,PLAUR,PRDM1,RGS2,SOCS1,STK4,TFRC,TGM2,TNFAIP3,TNFSF9,TUBB,VEGFA	439 (20)	12
isoproterenol		chemical drug	Activated	2.724	0.108	ADRB1,BCL2L11,CAV1,CYP1A1,FOSL1,FOSL2,MEF2D,NR4A1,PDGFA,PRNP,RAB18,TUBB,VEGFA		5
tributyrin		chemical drug	Activated	2.755	3.7e-08	BIRC3,C1orf116,CD55,CLDN1,CXCL3,HBEGF,HDAC4,HNRNPD,HSPA5,NDRG1,OLR1,PDLIM5,SERPINB2,SLC30A1,TNFAIP3,TUFT1,UGCG,USP53		2
PRKCE		kinase	Activated	2.762	0.00226	BIRC3,CAV1,CD55,CEBPB,EGFR,HSPA5,LDLR,PDCD4,PDGFA,PIM1,RGS2,VEGFA	505 (22)	4
GnRH-A		chemical reagent	Activated	2.779	0.0702	EIF2AK1,FER,FOSL1,GADD45B,KLF4,NR4A1,PER1,RGS2		1
HGF		growth factor	Activated	2.787	3.42e-08	AIFM1,ANP32A,ASNS,ATM,BIRC3,BMP2K,CALM1 (includes others),CAV1,CCL26,CCNF,CCNG2,CD44,CDC6,CFLAR,COL4A1,CXCL2,DDIT3,DKC1,EHF,EMP1,EPHA4,ERRFI1,F3,FOSL1,GRB10,HBEGF,HOMER1,IGF1,ISG20,ITGA2,KMT2A,LAMC2,LATS1,LDLR,MDM2,MET,MID1,MKI67,MMP1,NEK4,NOLC1,NPC1,NR4A1,NRG1,OSMR,PCNA,PDGFA,PHB,PHLDA1,PIM1,PLAUR,RGS2,SERPINB2,SLC7A1,SOCS2,TBC1D8,THBS1,TNFAIP3,TNFRSF1A,TNFSF15,TRIB1,TUBGCP3,VEGFA	435 (22)	13
NFkB (complex)		complex	Activated	2.797	0.000417	ALDH1B1,BID,BIRC3,CAMK2D,CASP4,CCK,CD44,CD83,CEBPB,CFLAR,CFTR,CLU,CRADD,CXCL1,CXCL2,CXCL3,CYLD,CYP3A5,DBP,DDIT3,DMBT1,EGFR,EHF,ELL2,F2RL1,F3,GADD45B,GAST,GCLC,HLA-F,IRF7,KLF3,LGALS7/LGALS7B,MDM2,MMP1,NR1D1,OLR1,PLK3,PPARA,RBPJ,RRAS,RUNX1,SCLY,SDC4,SERPINB2,SLC3A1,SLC7A1,SLC7A5,SLPI,SMAD3,SOAT1,SOCS1,TFRC,TGM2,TLR4,TNFAIP3,TNFRSF1A,TRIB3,VEGFA,VSNL1	444 (22)	13
PDGF BB		complex	Activated	2.812	2.98e-06	ACAT2,ADARB1,ARG2,CALM1 (includes others),CASP4,CBX4,CD44,CEBPB,CTH,CXCL2,DAB2,DDIT3,EGFR,ETS2,F3,FOSL1,GDA,HBEGF,HDAC4,IGF1,LAMB2,LDLR,MMP1,NR4A1,OLR1,PCNA,PDGFA,PDGFRA,PHLDA1,PIM1,RGS2,RPS14,SAT1,SLC2A3,SLC7A1,SYK,TGM2,THBS1,TNFAIP3,TRIB1,TRIB3,VEGFA	441 (21)	12
Nfat (family)		group	Activated	2.828	0.22	CFLAR,ELL2,F2RL1,HBEGF,KIF13A,PDGFA,SDC4,SLC7A1		2
H2AFB3 (includes others)		other	Activated	2.828	0.0113	AQP3,ATF5,BCL2L11,BIK,CHAC1,LIPH,PRPH,SUN3		1
OSM		cytokine	Activated	2.866	7.17e-08	ACSL5,ANXA1,ARHGEF12,ARHGEF2,ARL4C,ASNS,ATP2B4,CADM4,CASK,CASP4,CCNG2,CDA,CHI3L1,CXCL1,CXCL2,CXCL3,CYP3A5,DHCR24,DYRK3,ECM1,EIF4EBP1,ETS2,F3,FGA,FGB,GFPT1,HBEGF,HLA-B,HLA-F,HSPA5,IGFBP6,IL33,IRF7,IRS1,ISG20,LDLR,LRRFIP1,MKNK2,MMP1,MT2A,NEDD4,OSMR,PCNA,PDCD4,PDGFA,PDLIM5,PRDM1,PTEN,RNASE4,RUNX1,S100P,SLPI,SOCS1,SON,SRPK1,STK4,TCN1,TECR,TM4SF1,TPM1,UAP1,ULBP2,USP46,VEGFA,VRK2	450 (19)	8
XBP1		transcription regulator	Activated	2.878	0.0173	ACACA,APBB2,BFAR,BLZF1,COG3,CXCL2,DDIT3,DNAJB9,ERO1B,HERPUD1,HM13,HSPA13,HSPA5,KLF4,MAP1LC3B,MGAT2,PIGA,PRDM1,PRNP,SEC63,SERP1		4
AGN194204		chemical drug	Activated	2.887	0.0104	ACAT2,ARL4C,BNIP3L,CAMK2D,CCNG2,CHKA,CRYBG1,DHCR7,EMP1,EZH2,FDPS,LSS,MKI67,PDCD4,PHLDA1,PIM1,PRNP,SLC3A2		2
5-N-ethylcarboxamido adenosine		chemical reagent	Activated	2.887	0.195	ARG2,DUSP16,GCLC,IFIT2,NR4A1,RGS2,SRXN1,THBS1,VEGFA		1
kainic acid		chemical toxicant	Activated	2.914	0.104	CEBPB,ERRFI1,FOSL1,FOSL2,GADD45B,HBEGF,HOMER1,NR4A1,OPRL1,PCNA,PER1,TIPARP,VEGFA		4
cyclic AMP		chemical - endogenous mammalian	Activated	2.939	0.523	ARG2,BLZF1,CA2,CEBPB,DDIT3,F3,FOSL2,HBEGF,IGF1,IL33,MMP1,NR4A1,PER1,PRNP,RXRA,SERPINB2		6
CREB1		transcription regulator	Activated	2.95	0.00539	ARHGAP35,ATF5,ATP2B4,CARS,CCK,CDA,CEBPB,CXCL2,CYFIP2,ECM1,ERRFI1,ETV6,GADD45B,GDA,HERPUD1,HOMER1,HSPA4,HSPA5,IRF7,KLF4,KLF7,LDLR,LSS,MKI67,MKNK2,MMP1,NEURL1B,NR4A1,NREP,PCNA,PDGFRA,PER1,PER2,RBMX,RGS2,SAT1,SEC63,SIK2,SLC19A1,SLC2A3,SMAD6,SOCS2,SRD5A1,SRXN1,TFF1,TFRC,TIPARP,UPP1,VEGFA,YPEL4	433 (19)	7
5-azacytidine		chemical drug	Activated	2.967	2.26e-06	ATM,CAV1,CCL26,CD44,CLDN1,ETV5,F3,FOSL1,GSK3B,HBEGF,HSPA5,HSPA8,HSPD1,IRF7,KRT81,MAFF,MECP2,MEF2D,RRM2,SLC3A2,SLC7A5,TFF1,TGM2,THBS1,TUBB,UPP1	378 (13)	6
ESR2		ligand-dependent nuclear receptor	Activated	2.972	0.000517	ANK1,APC,AQP3,ARID5B,ARRDC4,ATF5,BID,BMPR2,CA2,CAV1,CLDN1,DHCR7,DUSP10,EGFR,F2RL1,FADD,GCLC,IGF1,ITGA2,KLF4,LRP11,LTBP1,MKI67,MMP1,MXD1,NDRG1,NEDD9,PDGFA,PIBF1,PLAUR,PSAT1,PTPRH,RALA,SOCS2,SPTAN1,SRXN1,SUCLA2,TFF1,TGM2,TNS3,TPM1,TRIB1,ULBP2,VEGFA	490 (20)	10
1,4-bis[2-(3,5-dichloropyridyloxy)]benzene		chemical toxicant	Activated	2.985	0.0057	ACACA,ACADM,CDK6,CYP3A5,EIF4EBP1,FAM107B,GADD45B,INSIG2,MAFF,MDM2,NEDD9,PPARA,SAT1,TNFRSF1A,TUBA4A	271 (7)	4
CRNDE	2.668	other	Activated	3	0.000361	ABL2,DUSP10,EGFR,GADD45B,NR4A1,PDGFA,RRAS,TIAM1,VEGFA	311 (7)	2
ERK		group	Activated	3.031	2.92e-05	ACSL5,ARG2,BCAR3,BCL2L11,CAV1,CCK,CFLAR,CLU,CXCL1,CXCL2,CYP1A1,EGFR,EZH2,FOSL1,FOSL2,GCLC,HAS3,HBEGF,HOMER1,IRS1,LDLR,MAFF,MMP1,NDRG1,PRDM1,RRS1,SERPINB2,SPTBN1,TGM2,THBS1,UGCG,VEGFA	470 (22)	6
SP1		transcription regulator	Activated	3.035	2.75e-05	ABHD2,ANK1,ASNS,ATM,ATP7A,BACE2,BNIP3L,CAV1,CCNG2,CD55,CD59,CDK6,CDKN2D,CEBPB,CHI3L1,CTH,CXCL3,DHCR24,DHFR,DNMT3A,DRG2,EGFR,F3,FOSL1,HBEGF,HDAC4,HSPA5,IGF1,ITGA2,KLF4,KRT81,LDLR,MECP2,MET,MMP1,NDRG1,PADI1,PDGFA,PDGFRA,PDK1,PIGM,PIM1,PLAUR,PRNP,PSG5,PTDSS1,RRAS,SLC19A1,SLC2A3,SLC7A1,SMAD3,SOAT1,SOCS1,TFF1,TNFAIP3,TRIB1,TXNRD1,UGCG,VEGFA	482 (20)	13
IL5		cytokine	Activated	3.048	0.00708	ASNS,ATXN1,BCL6,BNIP3L,CASP4,CD55,EIF4EBP1,ELL2,ENDOG,FOSL2,HBEGF,HSPA5,IRF7,LMO7,MTDH,MYADM,NDRG1,PDCD2,PDK1,PIM1,PRDM1,PSAT1,SCEL,SFPQ,SLC7A5,SOCS1,SOCS2,UPP1	446 (17)	4
Cg		complex	Activated	3.064	0.0129	ACPP,BTG1,CCDC86,CDC6,CEBPB,CLU,CXCL3,DHCR7,EMP1,F2RL1,GJB2,IGF1,IL33,KLF4,KLHDC4,LDLR,MARCH3,MMP1,NR4A1,PCNA,PHLDA1,PLAUR,PPARA,RGS2,RUNX1,SACS,SDC4,SMAD6,SPRR1A,SRXN1,TM4SF1,UPP1,VEGFA		6
SNCA		enzyme	Activated	3.065	0.0637	CCK,DDIT3,DNAJB9,EGFR,GDA,GSK3B,HSPA5,IGF1,IRF7,ITPA,ITPKA,LMO7,MDH2,MEF2D,MMP1,MYO5B,PBX1,PLSCR1,PYGB,TRIB3		4
TGFB3		growth factor	Activated	3.087	0.138	CD59,F2RL1,FOSL2,MMP1,MYO10,PLAUR,PTEN,THBS1,TPM1,VEGFA		4
TGFB1		growth factor	Activated	3.102	7.85e-08	ACPP,ARHGAP35,ARHGEF2,ARID5B,ASNS,ASPM,ATG4B,ATM,ATXN1,BCL2L11,BCL6,BNIP3L,BTG1,C21orf33/LOC102724023,C4BPB,CALCOCO2,CALM1 (includes others),CALML4,CAMK2N1,CARS,CASP4,CAV1,CCDC28A,CCDC85B,CCNG2,CCT5,CD44,CD55,CD59,CD83,CEBPB,CHD4,CHI3L1,CLU,COL4A1,CXCL1,CXCL2,CXCL3,DAB2,DBP,DDIT4,DKC1,DNMT3A,ECE1,ECM1,ESAM,F2RL1,F3,FERMT1,FGA,FGB,FILIP1L,FLNB,FOSL2,GADD45B,GCLC,GCNT1,GDPD5,GGPS1,GJB2,GNB5,GPRC5A,…	541 (20)	26
arsenic trioxide		chemical drug	Activated	3.118	6.52e-05	ACAT2,BACH1,BNIP3L,CD44,CDK6,CFLAR,CTH,DDIT3,DHCR24,DHCR7,DNMT3A,FDPS,GCLC,HSPA5,LSS,MT2A,PTEN,SHMT1,SLC7A11,TFRC,TXNRD1,VEGFA	381 (20)	6
PGR		ligand-dependent nuclear receptor	Activated	3.171	5e-08	ADARB1,ATXN1,BCL6,BIRC3,BTG1,CD44,CD59,CDC6,CEBPB,CREB3L2,DST,EGFR,ELL2,F2RL1,F3,GPRC5A,GRB10,HBEGF,IRS1,ITGB4,KLF4,KLF9,LAMB2,MYO10,NDRG1,NEDD9,NOP16,NPC1,PCDH1,PCNA,PDGFA,PPM1H,RUNX1,S100P,SLC7A5,TBC1D8,TFF1,TIPARP,TM4SF1,UGCG,URB2,VCL	422 (18)	9
PPARG		ligand-dependent nuclear receptor	Activated	3.201	0.000183	ACACA,ACADM,ACSL5,AQP3,BCL6,CA2,CAV1,CCPG1,CDK6,CEBPB,CXCL1,CXCL2,CXCL3,EGFR,EHHADH,EIF4EBP1,FDPS,FOSL1,IGF1,IGFBP6,INSIG2,IRAK4,IRS1,KLF4,LAMB3,LDLR,MKI67,MKNK2,MRTO4,NDRG1,NR1D1,NR4A1,OLR1,PCK2,PCNA,PEX6,PPARA,PRDM1,PTEN,RNF144B,SAT1,SOCS1,SPRR1A,STXBP5,TCF4,TLR4,TRIB3,TUBB,VEGFA	466 (24)	14
IL1B		cytokine	Activated	3.239	3.16e-07	ACPP,ANXA1,ATF5,BIRC3,CASP4,CD44,CD55,CD83,CEBPB,CFLAR,CFTR,CHI3L1,CMPK2,CXCL1,CXCL2,CXCL3,CYP1A1,CYP3A5,DAB2,DBP,DDIT3,DDIT4,DNMT3A,EHF,EIF4EBP1,ERRFI1,ETS2,F2RL1,F3,FGB,FOSL1,GADD45B,GAST,GCLC,GSK3B,GYS1,HBEGF,HMGB1,HOMER1,HSPA1A/HSPA1B,HSPA5,IFIT1,IFRD1,IGF1,IGFBP6,IL1RAP,IL33,IRF7,IRS1,ISG20,LAMB3,LAMC2,LDLR,MMP1,MT2A,MTDH,NFATC2,NOCT,NR1D1,NR4A1,OLR1,OSMR,PCDH7,PCSK6,PDGFRA,PDK1,PHLDA1,PIM1,…	431 (20)	19
progesterone		chemical - endogenous mammalian	Activated	3.325	1.1e-06	ACPP,ADARB1,BCL6,BIRC3,BMP2K,CA2,CAPRIN2,CAV1,CEBPB,CFTR,CREB3L2,CYP1A1,CYP3A5,DBP,DDIT3,EGFR,ELL2,ERRFI1,F2RL1,F3,GABARAPL1,GJB2,GRB10,HBEGF,HSPA8,IGF1,IRS1,ISG20,ITGA2,KLF9,KRT15,LAMB3,LGR5,LMO7,MDM2,MMP1,MT2A,MYO10,NDRG1,NEDD9,NOP16,NPC1,NR4A1,PCDH1,PCNA,PDGFA,PDK1,PER2,PIK3R1,PPM1H,PRNP,RNASE4,RRM2,S100P,SLC2A3,SOCS1,SPINK1,SRD5A1,TBC1D8,TIAM1,TIPARP,TJP2,TNFRSF1A,TRPC1,UGCG,URB2,VEGFA	440 (17)	14
F2		peptidase	Activated	3.37	7.37e-05	ALDH1B1,BIRC3,CD44,CD55,CFLAR,CLU,COL4A1,CXCL1,CXCL3,DST,ECE1,EIF4A1,ELL2,F2RL1,F3,FOSL1,FOSL2,HBEGF,IGF1,KIF13A,MMP1,PDGFA,PDGFRA,PLAUR,SDC4,SLC2A3,SLC7A1,THBS1,TNFAIP3,TOMM40,TRIO,TRPC1,VEGFA	423 (16)	11
tunicamycin		chemical - endogenous non-mammalian	Activated	3.396	4.16e-08	ACACA,ASNS,BIRC3,CASP4,CEBPB,CHAC1,CREB3L2,CXCL2,CXCL3,DDIT3,DDIT4,DNAJB9,EIF4EBP1,ERO1B,GADD45B,GPT2,HERPUD1,HSPA5,IFRD1,KLF4,MTDH,NDRG1,PCK2,PCNA,PHLDA1,PIGA,PPARA,PRNP,RIPK1,RRS1,SIGMAR1,SLC7A11,VEGFA,WARS	329 (16)	8
CST5		other	Activated	3.429	4.7e-10	ACAT2,ADSL,ARHGAP29,ARHGEF2,CAV1,CD44,CREBBP,DHX9,DKC1,DOCK5,DRAP1,EBNA1BP2,FER,GDA,GPRC5A,GRSF1,HS2ST1,LYAR,MRM3,MRTO4,MYO10,MYO5B,NCL,NF2,NIP7,NOL9,PDLIM5,PIP4K2A,PRKACB,PYGB,RNPC3,RRP1,RRP15,RRS1,RSL1D1,RUNX1,SLC1A3,SLC7A11,SRSF1,TARDBP,TBL3,TOMM40,TSPAN5,VSNL1,WDR3,WDR36		1
EDN1		cytokine	Activated	3.441	0.000985	ANXA1,COL4A1,EGFR,ERRFI1,FOSL1,GAST,HBEGF,HSPA5,HSPA8,ITGA2,MMP1,NPM1,NRG1,OLR1,PDGFA,PLAUR,PPARA,SERPINB2,SOCS1,TGM2,THBS1,TPM3,VCL,VEGFA	436 (21)	3
thapsigargin		chemical toxicant	Activated	3.505	5.35e-09	ASNS,BCL6,BIRC3,CAPN10,CAV1,CCNG2,CD83,CEBPB,CHAC1,CLU,CREB3L2,CXCL2,CXCL3,DDIT3,DDIT4,DNAJB9,EIF4EBP1,ERRFI1,GADD45B,HERPUD1,HSPA5,IGF1,KLF4,KPNA1,MET,NR4A1,OLR1,PCK2,PCNA,PRNP,RIPK1,TGM2,VCL	402 (20)	8
deferoxamine		chemical drug	Activated	3.561	2.67e-05	BACH1,CD59,CFLAR,CYP3A5,DDIT3,DUSP10,DUSP16,ECM1,EGFR,F3,GADD45B,GTPBP1,HSPA13,HSPA1A/HSPA1B,IGF1,ISG20,MAP1LC3B,MDM2,MMP1,NDRG1,NFATC2,PLAUR,SHMT1,SLC2A14,SLC2A3,TFRC,TSC22D1,VEGFA	417 (19)	9
phorbol myristate acetate		chemical drug	Activated	3.809	5.8e-08	ANXA1,APOBEC3A,ARHGAP32,ATM,ATP2B4,BIRC3,BNIP3L,CA2,CAV1,CD44,CD55,CDKN2D,CFLAR,CFTR,CLDN1,CREBBP,CSTA,CXCL2,CXCL3,CYP1A1,DAB2,DBP,DDIT4,DMBT1,DMRT1,ECE1,ECM1,EGFR,EIF4A1,EIF4EBP1,EIF4EBP2,EIF5A,EPHA4,ERRFI1,ETS2,F3,FAHD1,FOSL1,FOSL2,GCLC,GPRC5A,GRHL2,HBEGF,HMBS,HSPA4,HSPA5,IGF1,IGFBP6,ILF3,IRAK4,IRF7,ITGA2,KHDC1,KLF2,KLF4,KRTAP3-1,LAMB3,LDLR,LIPG,LRRFIP1,MARS2,MECP2,MMP1,MRPL12,MRPS12,MT2A,NOCT,…	546 (19)	17
tosedostat		chemical drug	Activated	3.97	2.06e-12	ASNS,ATF5,CARS,CCNG2,CEBPB,CHAC1,CTH,DDIT3,DDIT4,PSAT1,SARS,SLC38A2,SLC7A11,TRIB3,VEGFA,WARS		4
lipopolysaccharide		chemical drug	Activated	4.14	5.45e-06	ABCF2,ACADM,AKAP2,ANXA1,APOBEC3A,APOBEC3B,AQP3,ARG2,ARL4C,ATP5MC1,BCL2L11,BCL6,BID,BIRC3,BLZF1,BTG1,CALM1 (includes others),CARD6,CASP4,CAV1,CCNF,CCNG2,CD44,CD55,CD59,CD83,CEBPB,CFLAR,CFTR,CHI3L1,CLDN1,CMPK2,COL4A1,CREBBP,CTH,CXCL1,CXCL2,CXCL3,CYP1A1,CYP3A5,DAG1,DDIT3,DDIT4,DDX58,DHCR24,DMBT1,DNAJB9,DUSP16,DYRK3,EHD1,EHF,EHHADH,ETS2,ETV5,ETV6,F2RL1,F3,FBXO32,FGB,GADD45B,GCLC,GJB2,GTSE1,HBEGF,HERP…	520 (21)	24
Ca2+		chemical - endogenous mammalian	Activated	4.225	0.000156	CCK,CD83,CEBPB,CYP1A1,DBP,DDIT3,EGFR,FOSL1,FOSL2,GAST,HBEGF,HOMER1,HSPA5,IL33,KLF4,MEF2D,MXD1,NDRG1,NFATC2,NR1D1,NR4A1,PADI1,PER1,PER2,PPARA,SERPINB2,TCF4,TLR4,TNFSF9,TRPC1,UGCG,VEGFA	415 (20)	7
TNF		cytokine	Activated	4.612	5.14e-10	ACACA,ACADM,ADRB1,AK2,ANXA1,APC,APOBEC3B,AQP3,ARID5B,ARRDC3,ATP2B4,AURKC,BCL2L11,BCL2L13,BCL6,BID,BIK,BIRC3,BTG1,C21orf33/LOC102724023,CA2,CARD6,CASP4,CASP6,CAV1,CCK,CCL26,CD44,CD55,CD59,CD83,CEBPB,CERS6,CFLAR,CFTR,CHI3L1,CLU,CRADD,CXCL1,CXCL2,CXCL3,CYLD,CYP1A1,DAG1,DDIT3,DDX58,DMBT1,DUSP10,DUSP16,EGFR,EHD1,EHF,EMP1,ETV5,ETV6,F2RL1,F3,FADD,FBXO32,FDPS,FERMT1,FOSL1,FOSL2,FRMD4A,GADD45B,GAST,GCLC,G…	523 (19)	34
ATF4		transcription regulator	Activated	5.409	4.2e-13	AARS,ASNS,ATF5,CARS,CEBPB,CHAC1,CTH,DDIT3,DDIT4,EIF4EBP1,GRB10,GYS1,HERPUD1,HSPA5,KLF4,KLF9,MAP1LC3B,MT2A,MTHFD2,NDRG1,NUPR1,OSMR,PCK2,PSAT1,PSPH,RBPJ,SARS,SIGMAR1,SLC1A4,SLC38A2,SLC3A2,SLC7A1,SLC7A11,SLC7A5,TRIB3,VEGFA,WARS	334 (10)	7
NUPR1	2.252	transcription regulator	Activated	7.02	8.66e-15	ABHD15,ABL2,ACTR3B,ALG8,ANK1,ANP32A,AP5M1,APOBEC3B,ASPM,BRCC3,BRI3BP,BTG1,C3orf62,C6orf203,CAMK2N1,CCNF,CEBPB,CHD4,CREB5,CXCL3,DDIT3,DENND5B,DHCR24,DIDO1,ELL2,ETV6,FBXO3,GPCPD1,GPR1,GTSE1,HBEGF,HDAC8,HNRNPM,IFIT2,JADE2,KBTBD7,KLF4,MAGI1,MKI67,MKKS,MKL2,MXD1,NAPEPLD,NDRG1,NR1D1,NR1D2,NUPR1,OSGEPL1,PARP9,PDK1,PER3,PHLDA1,PIK3R1,PIM1,PLK3,POLH,PRNP,PTPRJ,RANBP6,RTN4IP1,SAT1,SHROOM3,SIGMAR1,SIPA1L2,S…		6
prostaglandin A2		chemical - endogenous non-mammalian			0.0493	IGF1,LPAR6,PCNA		2
trapidil		chemical drug			0.0106	PDGFA,PIM1		2
histidinol		chemical - endogenous mammalian			0.000185	ASNS,GPT2,SLC7A1,SLC7A5		0
branched chain amino acids		chemical drug			0.00652	CD83,PPARA,VEGFA		1
inositol		chemical drug			0.0326	CD55,CD59		0
ginsenoside Rb1		chemical - endogenous non-mammalian			0.0493	HBEGF,PPARA,TFF1		0
estrone		chemical - endogenous mammalian			0.0493	IGF1,IRS1,PIK3R1		3
cholesterol sulfate		chemical - endogenous mammalian			0.0143	FOSL1,FOSL2,NR1D1		1
heparan sulfate		chemical - endogenous mammalian			0.00996	CXCL2,CXCL3,PRNP	405 (21)	0
lonafarnib		chemical drug			0.0493	BIRC3,CFLAR,DDIT3		1
C9orf116		other			0.0326	MDM2,PTEN		2
Sos		group			0.000575	AQP3,ATF7IP,BCAR3,CA2,CAMK2D,CAST,CD44,CHI3L1,CREBBP,DOCK1,FMN1,GIT2,GSK3B,KRT13,MAP3K20,MET,MXD1,MYO5B,PHLDA1,RIPK1,RUNX1,SLPI,TIPARP,TPP1,UGCG	222 (7)	3
Rsk		group			0.0204	CEBPB,CXCL2		1
RNA polymerase II		complex			0.0432	ASNS,CBX5,CD83,CXCL2,CYP1A1,DDIT3,DHFR,ELK4,FOSL1,FOSL2,GADD45B,GAST,HSPA1A/HSPA1B,IGF1,KMT2A,LDLR,OSGIN1,PBX1,PCNA,SLC9A8,TFF1,WDR36,XIST,ZNF268		5
tyrosine kinase		group			0.0204	CD44,CYP1A1		1
Tropomyosin		group			0.0106	TPM1,TPM3		0
Gα12/13		group			0.0106	IGF1,MMP1		1
C8		complex			0.0143	CFLAR,CXCL2,CXCL3		0
Erm		group			0.0326	CAV1,CD44		1
palbociclib		chemical drug			0.0326	CDC6,CDK6		1
benoxaprofen		chemical drug			0.0204	CYP1A1,EHHADH		0
JUN/JUNB/JUND		group			0.0414	FOSL1,MMP1,PDCD4,PTEN		1
maslinic acid		chemical - endogenous non-mammalian			0.00129	BID,CD44,CDK6,CEBPB,DOCK1,GPRC5A,GSK3B,JAK1,NCL,PIK3R1,PLAUR,SLC1A3,THBS1	262 (7)	6
grape seed extract		chemical drug			0.0423	CDK6,HSPA8,HSPD1,MKI67,PCNA		2
coal tar		chemical drug			0.0256	CCL26,CYP1A1,GCLC		0
vanillyl-N-nonylamide		chemical drug			0.0039	CCNG2,DDIT3,HSPA5	192 (7)	1
BICC1		other			0.047	EGFR,HBEGF		0
I kappa b kinase		complex			0.0405	FANCA,FANCF,RAD51C		0
HOXA-AS2		other			0.000856	DDIT3,KLF2,PLK3		1
PDE8A		enzyme			0.0204	FDPS,LDLR		0
PRMT7		enzyme			0.0106	BCL6,PRDM1		0
EIF2A		translation regulator			0.000185	ATF5,DDIT3,HSPA5,PCK2	78 (4)	1
ATF6B		transcription regulator			0.0204	DDIT3,HSPA5		1
USE1		other			0.0204	DDIT3,HSPA5		1
BPIFA1		other			0.0405	CXCL2,CXCL3,PTEN		1
ZMPSTE24		peptidase			0.018	CXCL2,CXCL3,DDIT4,GADD45B,IGF1,SOCS1,SOCS2		2
RNASEH2A		enzyme			0.0362	DDX58,IFIT2,IRF7,ISG20,PARP9,TLR4		1
EDEM1		enzyme			0.0106	DDIT3,HSPA5		1
ADGRG1		g-protein coupled receptor			0.00369	IGF1,VEGFA		2
PRMT6	-3.805	enzyme			0.00996	THBS1,THEM4,WDR5		0
Laminin (complex)		complex			0.0402	BIRC3,EGFR,ETS2,ETV5,MMP1,SDC4		0
IPPK		kinase			0.0106	CUL1,RIPK1		0
EPM2A		phosphatase			0.0106	GSK3B,MAP1LC3B		2
SHARPIN		other			0.000455	CASP4,MLKL,RBCK1,RIPK1,TNFAIP3		1
CA4		enzyme			0.0289	ANK1,CA2,DDIT3,HSPA5,KRT13		1
NCEH1	2.497	enzyme			0.00369	DDIT3,HSPA5		1
ZMYND10		other			0.047	THBS1,VEGFA		1
NSD2	2.076	enzyme			0.0259	BACE2,CA2,HDAC4,IGF1,IRF7,RRAS		1
SBDS		other			0.000822	AKNA,CHAC1,CTH,DDIT3,FBXL16,FBXO32,GADD45B,HSPA5,LGR5,MAFF,MT2A,PCDH7,PUDP,TRIB3	105 (4)	2
TRIM65		other			0.000856	IMMP1L,PDCD4,PTEN		1
SMAD1/5		group			0.00996	CEBPB,PDGFA,PLAUR		2
Collagen Alpha1		group			0.0256	EGFR,PCNA,PLAUR		1
proanthocyanidin derivative		chemical - other			0.0204	CYP1A1,MFGE8		0
ALDH1A1		enzyme			0.0493	ACACA,ACADM,PPARA		1
IL7R		transmembrane receptor			0.0162	AP4E1,ARHGAP32,C1orf116,ETS2,EZH2,FBXL16,KCNQ1OT1,PCSK6,PIM1,SDCBP2,SOCS2		3
PRKDC		kinase			0.00401	ATM,BIRC3,ITGB4,MDM2,NR1D1,TFF1	363 (13)	1
7S NGF		complex			0.0326	CLU,GCLC		0
Hspg		group			0.0106	MMP1,VEGFA		1
BCOR		transcription regulator			0.0074	ARID5B,DDX58,ETV6,PRDM1,TLR4		1
FLII		other			0.0204	CLDN1,TFF1		1
PDGFD		growth factor			0.047	MMP1,VEGFA		1
bitertanol		chemical drug			0.0204	CYP1A1,CYP3A5		0
E2F5		transcription regulator			0.00325	CASP6,DHFR,DUSP10,PA2G4,PCNA,SERPINB2		1
HOXA11		transcription regulator			0.0493	ANXA1,KLF2,PDGFA		1
Pdi		group			0.0106	DDIT3,HSPA5		1
NELFB		other			0.0326	GADD45B,MKNK2,VEGFA		1
H6PD		enzyme			0.0039	DDIT3,HSPA5,MAP1LC3B	105 (6)	2
TFPI		other			0.047	F3,ITGA2		2
MXD1	3.47	transcription regulator			0.0256	BCL6,EIF4A1,MXD1		1
PRKD2		kinase			0.047	F3,ITGA2		2
SIRT2		transcription regulator			0.0253	DHCR7,KRT15,LSS,NEDD4		0
MBNL1		other			0.0204	NEDD4,PTEN		1
RPS11		other			0.0204	PDCD4,PTEN		1
TOP1		enzyme			0.0326	ASNS,F3,MECP2		1
CNGB3		ion channel			0.047	DDIT3,HSPA5		1
PTK6		kinase			0.047	EGFR,PCNA		1
HSP90AA1		enzyme			0.0256	CFLAR,GJB2,GRK3		0
PSME3		peptidase			0.0204	ACACA,MDM2		2
ERN2		kinase			0.0326	DDIT3,HSPA5		1
MBTPS1		peptidase			0.0405	ACACA,FDPS,LDLR		1
IL31RA		transmembrane receptor			0.0326	SOCS1,SOCS2		1
G0S2		other			0.0204	HSPD1,SLC19A1		0
HOTAIRM1		other			0.0171	GRB10,KLF2,SPINK1,TES		0
entolimod		biologic drug			0.047	CXCL2,CXCL3		0
PTBP1		enzyme			0.0405	CD44,CDKN2D,LDLR		1
TPM3	-3.328	other			0.0143	IGF1,MMP1,VEGFA		2
KRT19		other			0.047	HSPA5,PTEN		1
HAO1		enzyme			0.0106	HSPA5,PDGFRA		1
LY96		transmembrane receptor			0.0108	CXCL2,CXCL3,MMP1,TLR4		0
TFRC	-2.124	transporter			0.0287	ATF5,BCL2L11,CHAC1,DDIT3,DDIT4,HERPUD1,HSPA5,SLC2A14,SPRR1A,SRXN1		2
CLDN6		other			0.0133	CLDN1,EIF2AK4,HSPA5,KLF4,SPRR1A		2
TERT		enzyme			0.000764	AKAP2,ASNS,CAV1,EGFR,HLA-B,HMGB1,IFIT1,IFIT2,LIPG,MFGE8,MMP1,MTHFD1L,NOP58,RRM2,SERP1,SERPINB2,SMAD3,TERF2,UBASH3B	264 (7)	3
miR-520g-3p (and other miRNAs w/seed CAAAGUG)		mature microrna			0.0106	SMAD6,VEGFA		1
miR-494-3p (miRNAs w/seed GAAACAU)		mature microrna			0.00652	NCL,PTEN,VSNL1		1
mir-130		microrna			0.0493	GTF2H1,KLF4,PPARA		1
mir-7		microrna			0.0493	KLF4,MAPKAP1,MKNK2		1
miR-183-5p (miRNAs w/seed AUGGCAC)		mature microrna			0.0326	PDCD4,SRSF2		0
miR-132-3p (and other miRNAs w/seed AACAGUC)		mature microrna			0.0493	ARHGAP32,CAPN8,MECP2		0
miR-140-5p (and other miRNAs w/seed AGUGGUU)		mature microrna			0.00996	HDAC4,SMAD3,VEGFA		2
miR-127-3p (miRNAs w/seed CGGAUCC)		mature microrna			0.0204	BCL6,PRDM1		0
mir-194		microrna			0.00134	MDM2,SLC7A5,SOCS2,THBS1		2
mir-320		microrna			0.047	IGF1,TFRC		2
miR-150-5p (and other miRNAs w/seed CUCCCAA)		mature microrna			0.0256	BACH1,CEBPB,VEGFA		2
mir-32		microrna			0.000856	BCL2L11,MDM2,TSC1		2
TRIM28		transcription regulator			0.0174	ATF7IP,BCL2L11,HMBS,KLF2,ZNF180,ZNF302,ZNF790,ZNF793		1
AMBP		transporter			0.0195	CXCL2,CXCL3,TNFRSF1A		0
RIPK4		kinase			0.0326	IRF6,OVOL1		0
SUZ12		enzyme			0.0435	ABL2,CCPG1,FBXO32,HNRNPM,ILF3,KLF4,LAMB3,LAMC2,NKD1,PTEN,RAN,SLC7A5,SRD5A1,TNS3		2
WSB1		enzyme			0.0326	HIPK2,VEGFA		1
YWHAZ		enzyme			0.0171	FOSL1,HSPA5,MMP1,SMAD3		1
APAF1		other			0.0326	DDIT3,HSPA5		1
KRT14		other			0.0259	ARHGEF9,CXCL1,GJB2,HSPA5,KRT15,MMP1		1
ATN1		transcription regulator			0.0334	BCL6,DBP,GTF2H1,HBEGF,NREP,OPRL1,PRKACB,SOCS2,THRA,TIAM1,TM4SF1,TUBA4A,TUBB,VSNL1		2
ibrutinib		chemical drug			0.0405	CD44,CDK6,UGCG		2
EIF2S1		translation regulator			0.000923	CEBPB,CFLAR,GCLC,IFRD1,MAP1LC3B,PHLDA1	266 (7)	2
PER2	2.034	transcription regulator			0.00624	DBP,PER1,PER2,PER3	74 (4)	0
ATP2B2		transporter			0.047	DDIT3,HSPA5		1
PTGES3		enzyme			0.0143	NUPR1,TFF1,TM4SF1		0
EIF4E2		translation regulator			0.00369	EGFR,PDGFRA		1
ELK4	2.445	transcription regulator			0.0405	FOSL1,INSIG2,NR4A1		0
SDC4	2.244	other			0.047	KLF2,KLF4		1
DR1		transcription regulator			0.0326	DHFR,ETS2		0
CRY2	2.169	enzyme			0.0405	DBP,PER1,PER2		0
PSMB1		peptidase			0.0326	REG1A,SERPINB2		0
PIK3R2		kinase			0.00454	CASP6,IRF7,MKI67,PIK3R1		1
AIMP2		other			0.0256	CDKN2D,EGFR,MKI67		0
WFS1		enzyme			0.0326	DDIT3,HSPA5		1
MYBL2		transcription regulator			0.011	BCL2L11,BIRC3,CASP6,CBX4,CCNG2,CLU,HSPA8		1
MCM7		enzyme			0.00652	EGFR,LMNB2,MET		1
ADRA1A		g-protein coupled receptor			0.0306	CEBPB,CYP1A1,NFIX,NR4A1,PCNA,TMPO,VEGFA		3
KCNE3		ion channel			0.00856	ACPP,CHKA,HSPA1A/HSPA1B,KLF4,NR4A1,OSGIN1,PER1,PHLDA1,PLK3,PRDM1		2
ONECUT1		transcription regulator			0.00105	ABL2,ACPP,AKIRIN2,ARHGAP32,BNIP3L,CLCN4,CLDN2,COA4,CRADD,CXCL1,CXCL3,EHF,EID1,EIF4A1,HBP1,HSPA1A/HSPA1B,IRF6,KLF3,LAMC2,MON1B,NOLC1,PEX6,PPFIBP1,SLC1A3,SPINK1,TRMT12,TUBGCP3,USP46,WDR12,WDR5B,YPEL5		3
GTF2B		transcription regulator			0.0202	ASNS,ETS2,HIST1H2BH,IGF1,TFF1,TNFAIP3		2
ZNF410		other			0.00369	MMP1,SERPINB2		0
USP8		peptidase			0.0195	EGFR,HNRNPD,MET		1
KHDRBS1		transcription regulator			0.00652	CD44,ECE1,SRSF1		1
TRIM8		other			0.0106	IFIT2,SOCS1		0
ATF1		transcription regulator			0.0402	CCK,CEBPB,FOSL1,HLA-B,PCNA,THBS1		2
EPB41		other			0.0039	EPB41L2,SPTAN1,TNFRSF1A		0
PTPRR		phosphatase			0.047	DNMT3A,FOSL1		0
MAFK		transcription regulator			0.0301	GCLC,HMBS,PRDM1,TXNRD1		0
DNAJA3		other			0.047	EGFR,VEGFA		1
DST	2.107	other			0.00369	DDIT3,HSPA5		1
DYNLL1		other			0.047	BCL2L11,TFF1		1
HTRA1		peptidase			0.047	EGFR,MMP1		0
BCL6B		transcription regulator			0.0195	ATM,TNFRSF1A,VEGFA		1
CCL22		cytokine			0.0326	CXCL2,CXCL3		0
HNRNPA2B1		other			0.0171	ACSL5,CLDN1,DSE,GPRC5B,HIPK2,HMGB3,HNMT,PBX1,PHACTR2,RIMKLB,ROR1,SRSF1,STOM,TNS3,UBASH3B,VIL1		1
NKX3-1		transcription regulator			0.0404	CA2,PIK3R1,PIM1,RUNX1,SDC4,SOAT1,VIL1		2
GJB1		transporter			0.0326	GJB2,VEGFA		1
E2F4		transcription regulator			0.00134	BCL2L11,CALM1 (includes others),CASP4,CASP6,CBX5,CDC6,CRADD,DDX28,DHFR,HMGB1,HMGB3,IER5,MKI67,MRTO4,NCL,NPM1,PCNA,PLSCR1,PSAT1,RRM2,SFPQ,SLC3A2,SRSF2,SSX2IP,TMPO,TRMT13		3
BCAR3	2.133	other			0.00204	IRS1,RALA,RRAS		1
SND1		enzyme			0.00708	ADIRF,CDC6,DHFR,EMP1,KRT81,LTBP1		0
CDK6	-3.923	kinase			0.00212	CDK6,DHFR,TSC1,VEGFA	360 (17)	2
CNOT7		transcription regulator			0.0099	CEACAM6,CLDN1,CMPK2,CSTA,PLSCR1,SLC7A11		1
SLC9A1		ion channel			0.047	CA2,SLC12A2		0
OXSR1		kinase			0.047	MDM2,SLC12A2		1
TACC3		other			0.00204	ATM,TUBGCP3,TUBGCP4		0
E2F6		transcription regulator			0.0334	CBX5,CDC6,DHFR,METTL2B,RRM2,RYR2,SRSF1,WDR36		1
RBP3		transporter			0.0405	DDIT3,RIPK1,TNFRSF1A		1
C9		other			0.0143	CFLAR,CXCL2,CXCL3		0
TBP		transcription regulator			0.0496	ASNS,ETS2,HIST1H2BH,LDLR,NKD1,TFF1,TNFAIP3,ZNF268		1
RBM3		other			0.00369	CD44,DDIT3	38 (3)	2
PEMT		enzyme			0.00996	DDIT3,HERPUD1,PTDSS1	152 (7)	1
ATP2A1		transporter			0.0204	DDIT3,HSPA5		1
APLP2		other			0.000856	EGFR,GSK3B,PRNP	276 (7)	1
FOSL2	4.135	transcription regulator			0.00888	CEBPB,F3,FOSL1,ITGB4,LY6K,MMP1,SERPINB2,TFF1	368 (11)	2
GJA8		transporter			0.047	DDIT3,TRIB3		2
PTP4A2		phosphatase			0.0204	PTEN,VCL		1
RPS5		other			0.0204	PDCD4,PTEN		1
SIN3B		transcription regulator			1.66e-06	BCL6,CCNG2,DDIT3,DHFR,FBXO32,GADD45B,NCL,RRM2,SRD5A1	265 (7)	2
NBEAL2		other			0.0405	CXCL2,CXCL3,THBS1		0
GOPC		transporter			0.0106	ADRB1,CFTR		0
NPFF		other			0.0493	ADRB1,CEBPB,PIK3R1		2
SLC37A4		transporter			0.00204	DDIT3,HSPA5,MAP1LC3B	105 (6)	2
GRB10	4.506	other			0.0204	IGF1,IRS1		2
NAA10		enzyme			0.0326	EGFR,VEGFA		1
MVP		other			0.00832	CD83,CXCL2,CXCL3,IRF7	311 (10)	0
TAZ		enzyme			0.011	ANXA1,ARHGAP29,CAMK2N1,CAV1,CD44,F2RL1,IRS1,MET,UPP1		4
RTKN		other			0.0326	BIRC3,TNFAIP3		1
SMAD5		transcription regulator			0.0186	DIDO1,PDGFA,RUNX1,SMAD6,VEGFA		2
TNFAIP8		other			0.0326	CXCL3,MMP1		0
GTF2I		transcription regulator			0.0493	DNAAF4,HSPA5,THBS1		0
ADRB1	2.277	g-protein coupled receptor			0.021	DDIT3,HSPA5,RYR2,THBS1		1
TNFRSF14		transmembrane receptor			0.047	F2RL1,MMP1		1
YWHAE		other			0.000224	ATXN1,FOSL1,MMP1		0
RPL22		other			0.00624	BCL2L11,DDIT3,DNAJB9,HSPA5	262 (10)	2
CYP1A1	2.888	enzyme			0.0181	CDKN2D,CYP1A1,DAG1,IGF1,LMNB2,LYAR,MID1,MYO10,PRPH,SOCS2,TMPO,TSC22D1		2
SRSF6		other			0.0326	BCL2L11,VEGFA		2
CYP51A1		enzyme			0.0405	DHCR24,LSS,RXRA		1
RPS18		other			0.0204	PDCD4,PTEN		1
PEX5L		ion channel			0.0405	DHCR7,FDPS,LSS		0
PAX3		transcription regulator			7e-05	ANXA1,ASNS,ATP2B4,CDC6,CLU,F2RL1,F3,FILIP1L,GPR1,GTF2H1,IRS1,LAMB3,LY6K,MDM2,MET,NEDD9,PCNA,PPP1R2,PPP1R7,PTPN14,SHMT1,SRSF3,TJP2,TRIM14,TRPC1,TSC22D1,URB2	290 (7)	6
CUL4B		other			0.023	CDC6,COL4A1,PTEN,RUNX1,SOCS1,TPM3		1
KLKB1		peptidase			0.0326	F3,KLF4		2
CLEC4E		other			0.047	CXCL2,CXCL3		0
ST14		peptidase			0.0493	CLDN2,CXCL2,MMP1		0
CRY1		enzyme			0.0405	DBP,PER1,PER2		0
ERO1A		enzyme			0.0106	CXCL2,CXCL3		0
ADAM15		peptidase			0.0493	CD44,EGFR,VEGFA		2
CDK7		kinase			0.00624	EGFR,MET,TFF1,TNFAIP3		2
CSTB		peptidase			0.0204	CASP4,CEBPB		1
N-lauroyl-L-phenylalanine		chemical reagent			0.00204	KLF2,KLF3,NR4A1		0
CTH	7.739	enzyme			0.000856	ASNS,DDIT3,HSPA5		1
TFF3		other			0.0326	APC,CD55,CLDN1		2
TNRC6A		other			0.00996	BCL2L11,LATS1,PTEN		2
IFNLR1		transmembrane receptor			0.016	CMPK2,CXCL2,CXCL3,IFIT2,IRF7,THBS1,TNFAIP3		1
pevonedistat		chemical drug			0.00212	BCL2L11,CDC6,CFLAR,DDIT3	337 (11)	2
C7		other			0.0143	CFLAR,CXCL2,CXCL3		0
BAG1		other			0.0158	BCL2L11,EGFR,FRK,MT2A,UAP1		1
COP1		enzyme			0.00212	ACACA,CEBPB,ETV5,TRIB3		3
DIABLO		other			0.00996	BIRC3,CFLAR,MKI67	97 (5)	0
HELLS		enzyme			0.0171	CDC6,HSPD1,KMT2A,PCNA		1
PPP1R15A		other			0.0301	CEBPB,DDIT3,HSPA5,MAP1LC3B		3
Muc1		transmembrane receptor			0.0326	CXCL2,PDGFA		1
ZKSCAN3		transcription regulator			0.0204	ITGB4,VEGFA		1
ILF2		transcription regulator			0.0326	EGFR,ILF3		0
SRSF2	-2.617	transcription regulator			0.0444	DDIT3,PPARA,RRM2,RYR2,SRSF1,SRSF2		2
HPSE		enzyme			0.0326	F3,IRS1,PLAUR		2
NME1		kinase			0.0488	BOP1,GRSF1,MET,NOP58,PA2G4,SF3A1		1
GADD45GIP1		other			0.00996	DDIT3,GCLC,HSPD1		1
TAS1R3		g-protein coupled receptor			0.0256	DDIT4,SLC3A2,SLC7A11		0
GNA15		enzyme			0.00634	ADARB1,CASP4,CTH,CXCL2,DAB2,DDIT3,FOSL1,GDA,LAMB2,OLR1,RGS2,SLC7A1,TRIB3	335 (12)	2
LPCAT1		enzyme			0.00369	DDIT3,DNAJB9	249 (8)	1
RPS12		other			0.0326	PDCD4,PTEN		1
RPS15		other			0.0326	PDCD4,PTEN		1
CC-122		chemical drug			0.0204	DDX58,IRF7		1
COG112 peptide		chemical reagent			0.047	CXCL2,CXCL3		0
tomatidine		chemical - endogenous non-mammalian			0.0143	EIF4EBP1,SARS,SLC38A2		1
TUG1		other			0.0493	DDIT3,HSPA5,KLF2		1
hydroxyl radical		chemical toxicant			0.0106	CAV1,KLF4		1
cholestyramine		chemical drug			0.00996	CCK,DHCR7,SOAT1		0
phenylmethylsulfonyl fluoride		chemical - protease inhibitor			0.0204	EGFR,TLR4		0
EGTA acetoxymethyl ester		chemical reagent			0.047	SERPINB2,VEGFA		1
neocuproine		chemical reagent			0.00369	CXCL1,VEGFA		2
phenylacetate		chemical - endogenous mammalian			0.0204	CAV1,SERPINB5		0
ebselen		chemical drug			0.0405	GCLC,TLR4,VEGFA		1
N-(3-(aminomethyl)benzyl)acetamidine		chemical reagent			0.0423	ATM,CASP4,CFLAR,MDM2,RIPK1		1
delta-aminolevulinic acid		chemical - endogenous mammalian			0.047	F3,JAK1		2
edaravone		chemical drug			0.0195	CXCL3,DDIT3,HSPA5		1
acetazolamide		chemical drug			0.047	DDIT3,HSPA5		1
BB-2116		chemical - protease inhibitor			0.0106	EGFR,HBEGF		0
emricasan		chemical drug			0.047	CXCL2,CXCL3		0
arzoxifene		chemical drug			0.000856	IGF1,PCNA,TFF1	172 (6)	2
clopidogrel		chemical drug			0.0326	EGFR,F3		1
pyruvic acid		chemical - endogenous mammalian			0.0493	NR4A1,SLC2A3,VEGFA		1
2-morpholin-4-yl-6-thianthren-1-yl-pyran-4-one		chemical reagent			0.047	CFLAR,RRM2		1
ritonavir		chemical drug			0.00246	ABHD2,ACAT2,CARS,CD59,CEACAM6,CTNNAL1,CYP1A1,CYP3A5,DHCR7,FDPS,GRK3,HMGB3,IFRD1,LDLR,MET,PFAS,SLC39A10,VEGFA		2
methylselenic acid		chemical reagent			2.34e-08	ABCA5,ACPP,ATF5,ATP11A,BACH1,BIRC3,CAMK2N1,CD44,CDC6,CDKN2D,CFLAR,CLU,CREB3L2,DDIT3,DHCR24,DHFR,DNAJB9,DUSP10,H1F0,IGF1,ITGB4,JAK1,KLF4,LMNB2,MKI67,MXD1,NDRG1,NREP,PATZ1,PCNA,PTEN,RRM2,SAT1,SERPINB5,SMARCE1,TNFAIP3,TUBA4A,ULBP2,VEGFA,ZNF75D	494 (20)	11
pyridoxamine		chemical - endogenous mammalian			0.047	DDIT3,PCNA		2
clomipramine		chemical drug			0.0195	CCK,LSS,SLC2A3		0
Complement		complex			0.0405	CLU,F3,PDGFA		2
risedronic acid		chemical drug			0.047	HSPA8,HSPD1		0
polyamines		chemical - other			0.0493	CD44,DDIT3,SAT1		2
pyruvaldehyde		chemical - endogenous mammalian			0.0493	ARG2,HBEGF,OLR1		0
oxazepam		chemical drug			0.00369	GADD45B,TSC22D1		0
RP 73401		chemical toxicant			0.00996	CEBPB,CXCL2,VCL	397 (11)	1
1-chloro-2-(2,2,2-trichloro-1-(4-chlorophenyl)ethyl)benzene		chemical toxicant			0.0405	CYP3A5,GADD45B,INSIG2		0
semaxinib		chemical drug			0.0474	F3,PCNA,S100P,SLPI,THBS1		2
nitrendipine		chemical drug			0.0204	CYP3A5,LDLR		0
nickel subsulfide		chemical toxicant			0.0106	NDRG1,VEGFA		1
zinc protoporphyrin IX		chemical - endogenous mammalian			0.0493	GCLC,IGF1,MET		2
retinaldehyde		chemical - endogenous mammalian			0.0204	CD44,EGFR		1
cyanocobalamin		chemical - endogenous mammalian			0.0186	APC,EGFR,PER1,PER2,PRNP		1
tyrphostin		chemical drug			0.000781	APC,CFLAR,CXCL2,DDIT3	332 (10)	2
astressin 2B		biologic drug			0.0195	CXCL2,SLC2A3,VEGFA		1
glutathione diethyl ester		chemical reagent			0.0106	GCLC,PLAUR		0
indolo(3,2-b)carbazole		chemical reagent			0.00369	CYP1A1,SOCS2		1
heme		chemical - endogenous mammalian			0.0133	CD55,PER1,PER2,PRDM1,SLC48A1		0
ginkgolide A		chemical - endogenous non-mammalian			0.00369	CYP3A5,PRNP		0
naringenin		chemical - endogenous non-mammalian			0.0375	CXCL1,CYP1A1,HSPA5,LDLR,TLR4		1
hesperetin		chemical drug			0.0256	DHCR24,LDLR,PCNA		1
myristic acid		chemical - endogenous mammalian			0.0326	F2RL1,RXRA		2
KB-R7785		chemical - protease inhibitor			0.00369	EGFR,HBEGF		0
penicillamine		chemical drug			0.047	DDIT3,HSPA5		1
mimosine		chemical drug			0.0256	RXRA,SHMT1,VEGFA		2
mannose		chemical - endogenous mammalian			0.0405	HSPA5,NR4A1,THBS1		0
onapristone		chemical drug			0.0493	HBEGF,RUNX1,VEGFA		1
trestolone		chemical drug			0.0256	IGF1,PCNA,PDGFRA		3
steroid hormone		chemical - other			0.0204	AIFM1,CREBRF		0
Fe2+		chemical - endogenous mammalian			0.0326	GCLC,TFRC,TLR4		1
Cd2+		chemical toxicant			0.0493	CXCL3,DDIT3,PTEN		2
copper		chemical - endogenous mammalian			0.0405	ATP7A,MMP1,TFF1		0
PC-SPES		chemical drug			0.0333	ANXA1,CDC6,CLU,DAG1,HERPUD1,HLA-B,HSPA5,PA2G4,RAN,TPM1,TUBA4A		0

## Sheet: Detail
Upstream Regulator	Expr Fold Change	Molecule Type	Predicted Activation State	Activation z-score	p-value of overlap	Target molecules in dataset	Entrez Gene Name	Location	Type(s)	Corrected_p-value	P value	Regulation	FCAbsolute	Fold_Change	Log_FC	Mechanistic Network
MMP3		peptidase	Inhibited	-3.441	1.36e-06	CACTIN	cactin, spliceosome C complex subunit	Nucleus	other	2.45216e-12	9.08371e-14	down	2.11916	-2.11916	-1.08349
MMP3		peptidase	Inhibited	-3.441	1.36e-06	CPSF6	cleavage and polyadenylation specific factor 6	Nucleus	other	1.3167e-16	3.59186e-19	down	5.08064	-5.08064	-2.34501
MMP3		peptidase	Inhibited	-3.441	1.36e-06	CSTF3	cleavage stimulation factor subunit 3	Nucleus	other	6.45667e-16	2.93006e-18	down	3.02136	-3.02136	-1.5952
MMP3		peptidase	Inhibited	-3.441	1.36e-06	DDX39A	DExD-box helicase 39A	Nucleus	enzyme	5.36809e-15	5.27784e-17	down	3.18761	-3.18761	-1.67247
MMP3		peptidase	Inhibited	-3.441	1.36e-06	EFTUD2	elongation factor Tu GTP binding domain containing 2	Nucleus	enzyme	2.26118e-13	5.18255e-15	down	2.10851	-2.10851	-1.07623
MMP3		peptidase	Inhibited	-3.441	1.36e-06	MTPAP	mitochondrial poly(A) polymerase	Cytoplasm	enzyme	2.84853e-10	2.35659e-11	down	3.24527	-3.24527	-1.69834
MMP3		peptidase	Inhibited	-3.441	1.36e-06	NDRG1	N-myc downstream regulated 1	Nucleus	kinase	5.49203e-18	4.0605e-21	up	5.2325	5.2325	2.3875
MMP3		peptidase	Inhibited	-3.441	1.36e-06	PNPT1	polyribonucleotide nucleotidyltransferase 1	Cytoplasm	enzyme	1.60829e-09	1.68849e-10	down	2.62119	-2.62119	-1.39022
MMP3		peptidase	Inhibited	-3.441	1.36e-06	PRPF31	pre-mRNA processing factor 31	Nucleus	other	8.01897e-12	3.7086e-13	down	2.01163	-2.01163	-1.00836
MMP3		peptidase	Inhibited	-3.441	1.36e-06	RBM15B	RNA binding motif protein 15B	Nucleus	other	2.40457e-12	8.87677e-14	down	2.23611	-2.23611	-1.16099
MMP3		peptidase	Inhibited	-3.441	1.36e-06	RBM8A	RNA binding motif protein 8A	Nucleus	other	4.36166e-10	3.8397e-11	up	2.4162	2.4162	1.27274
MMP3		peptidase	Inhibited	-3.441	1.36e-06	SCAF4	SR-related CTD associated factor 4	Nucleus	other	4.21381e-13	1.08074e-14	down	2.19764	-2.19764	-1.13595
MMP3		peptidase	Inhibited	-3.441	1.36e-06	SF3A1	splicing factor 3a subunit 1	Nucleus	other	6.6578e-09	8.3579e-10	down	2.12491	-2.12491	-1.0874
MMP3		peptidase	Inhibited	-3.441	1.36e-06	SFPQ	splicing factor proline and glutamine rich	Nucleus	other	9.63498e-19	4.17588e-22	down	6.96778	-6.96778	-2.8007
MMP3		peptidase	Inhibited	-3.441	1.36e-06	SRSF1	serine and arginine rich splicing factor 1	Nucleus	other	7.96598e-16	3.89932e-18	down	3.81356	-3.81356	-1.93114
MMP3		peptidase	Inhibited	-3.441	1.36e-06	SRSF2	serine and arginine rich splicing factor 2	Nucleus	transcription regulator	8.11176e-15	8.87198e-17	down	2.61684	-2.61684	-1.38782
MMP3		peptidase	Inhibited	-3.441	1.36e-06	SRSF3	serine and arginine rich splicing factor 3	Nucleus	other	7.48495e-16	3.49211e-18	down	5.13088	-5.13088	-2.35921
MMP3		peptidase	Inhibited	-3.441	1.36e-06	SYNCRIP	synaptotagmin binding cytoplasmic RNA interacting protein	Nucleus	other	6.96989e-14	1.24564e-15	down	2.15549	-2.15549	-1.10801
MMP3		peptidase	Inhibited	-3.441	1.36e-06	TARDBP	TAR DNA binding protein	Nucleus	transcription regulator	5.23469e-15	5.05799e-17	down	2.01783	-2.01783	-1.01281
MMP3		peptidase	Inhibited	-3.441	1.36e-06	TSEN2	tRNA splicing endonuclease subunit 2	Cytoplasm	enzyme	1.30182e-13	2.68171e-15	down	4.5139	-4.5139	-2.17437
MMP3		peptidase	Inhibited	-3.441	1.36e-06	WDR33	WD repeat domain 33	Nucleus	other	7.17194e-09	9.09474e-10	down	2.41062	-2.41062	-1.26941
PD98059		chemical - kinase inhibitor	Inhibited	-3.287	1.98e-11	ACAT2	acetyl-CoA acetyltransferase 2	Cytoplasm	enzyme	3.00597e-15	2.35273e-17	down	2.26325	-2.26325	-1.17839	472 (23)
PD98059		chemical - kinase inhibitor	Inhibited	-3.287	1.98e-11	ANXA1	annexin A1	Plasma Membrane	enzyme	3.97415e-14	6.3426e-16	up	2.30186	2.30186	1.2028	472 (23)
PD98059		chemical - kinase inhibitor	Inhibited	-3.287	1.98e-11	APOBEC3B	apolipoprotein B mRNA editing enzyme catalytic subunit 3B	Cytoplasm	enzyme	1.58588e-13	3.39219e-15	up	2.18556	2.18556	1.128	472 (23)
PD98059		chemical - kinase inhibitor	Inhibited	-3.287	1.98e-11	BCL2L11	BCL2 like 11	Cytoplasm	other	1.02685e-09	1.01339e-10	up	2.20474	2.20474	1.14061	472 (23)
PD98059		chemical - kinase inhibitor	Inhibited	-3.287	1.98e-11	BCL6	B cell CLL/lymphoma 6	Nucleus	transcription regulator	3.19693e-11	1.89377e-12	up	2.39469	2.39469	1.25984	472 (23)
PD98059		chemical - kinase inhibitor	Inhibited	-3.287	1.98e-11	CA2	carbonic anhydrase 2	Cytoplasm	enzyme	1.205e-15	6.85079e-18	up	13.3088	13.3088	3.73431	472 (23)
PD98059		chemical - kinase inhibitor	Inhibited	-3.287	1.98e-11	CAV1	caveolin 1	Plasma Membrane	transmembrane receptor	6.25536e-13	1.74947e-14	up	2.58512	2.58512	1.37023	472 (23)
PD98059		chemical - kinase inhibitor	Inhibited	-3.287	1.98e-11	CCK	cholecystokinin	Extracellular Space	other	1.68911e-16	5.17865e-19	up	4.56122	4.56122	2.18942	472 (23)
PD98059		chemical - kinase inhibitor	Inhibited	-3.287	1.98e-11	CD44	CD44 molecule (Indian blood group)	Plasma Membrane	other	1.24837e-07	2.23646e-08	down	2.19728	-2.19728	-1.13572	472 (23)
PD98059		chemical - kinase inhibitor	Inhibited	-3.287	1.98e-11	CD55	CD55 molecule (Cromer blood group)	Plasma Membrane	other	6.75656e-15	7.02803e-17	up	2.79732	2.79732	1.48404	472 (23)
PD98059		chemical - kinase inhibitor	Inhibited	-3.287	1.98e-11	CD83	CD83 molecule	Plasma Membrane	transmembrane receptor	3.21916e-09	3.71126e-10	up	2.03056	2.03056	1.02188	472 (23)
PD98059		chemical - kinase inhibitor	Inhibited	-3.287	1.98e-11	CEBPB	CCAAT/enhancer binding protein beta	Nucleus	transcription regulator	1.80281e-14	2.37623e-16	up	2.03533	2.03533	1.02526	472 (23)
PD98059		chemical - kinase inhibitor	Inhibited	-3.287	1.98e-11	CFLAR	CASP8 and FADD like apoptosis regulator	Cytoplasm	other	1.43206e-15	8.61628e-18	up	2.24343	2.24343	1.16571	472 (23)
PD98059		chemical - kinase inhibitor	Inhibited	-3.287	1.98e-11	CLU	clusterin	Cytoplasm	other	1.37993e-14	1.70626e-16	up	2.6103	2.6103	1.38422	472 (23)
PD98059		chemical - kinase inhibitor	Inhibited	-3.287	1.98e-11	COL4A1	collagen type IV alpha 1 chain	Extracellular Space	other	1.92477e-08	2.75437e-09	up	2.04658	2.04658	1.03322	472 (23)
PD98059		chemical - kinase inhibitor	Inhibited	-3.287	1.98e-11	CXCL1	C-X-C motif chemokine ligand 1	Extracellular Space	cytokine	7.18085e-10	6.76749e-11	down	2.34721	-2.34721	-1.23095	472 (23)
PD98059		chemical - kinase inhibitor	Inhibited	-3.287	1.98e-11	CXCL2	C-X-C motif chemokine ligand 2	Extracellular Space	cytokine	4.30937e-12	1.7974e-13	down	3.93671	-3.93671	-1.97699	472 (23)
PD98059		chemical - kinase inhibitor	Inhibited	-3.287	1.98e-11	CXCL3	C-X-C motif chemokine ligand 3	Extracellular Space	cytokine	1.14161e-12	3.59736e-14	down	3.70585	-3.70585	-1.8898	472 (23)
PD98059		chemical - kinase inhibitor	Inhibited	-3.287	1.98e-11	CYP1A1	cytochrome P450 family 1 subfamily A member 1	Cytoplasm	enzyme	5.86738e-16	2.49809e-18	up	2.88758	2.88758	1.52986	472 (23)
PD98059		chemical - kinase inhibitor	Inhibited	-3.287	1.98e-11	DDIT3	DNA damage inducible transcript 3	Nucleus	transcription regulator	8.24086e-16	4.05488e-18	up	5.50112	5.50112	2.45973	472 (23)
PD98059		chemical - kinase inhibitor	Inhibited	-3.287	1.98e-11	ECE1	endothelin converting enzyme 1	Plasma Membrane	peptidase	1.49173e-14	1.87873e-16	up	2.73389	2.73389	1.45096	472 (23)
PD98059		chemical - kinase inhibitor	Inhibited	-3.287	1.98e-11	EGFR	epidermal growth factor receptor	Plasma Membrane	kinase	1.73701e-14	2.25851e-16	up	3.93396	3.93396	1.97598	472 (23)
PD98059		chemical - kinase inhibitor	Inhibited	-3.287	1.98e-11	EMP1	epithelial membrane protein 1	Plasma Membrane	other	1.90895e-16	6.32682e-19	up	2.92455	2.92455	1.54822	472 (23)
PD98059		chemical - kinase inhibitor	Inhibited	-3.287	1.98e-11	ERRFI1	ERBB receptor feedback inhibitor 1	Cytoplasm	other	2.75975e-17	4.82103e-20	up	2.09308	2.09308	1.06563	472 (23)
PD98059		chemical - kinase inhibitor	Inhibited	-3.287	1.98e-11	F3	coagulation factor III, tissue factor	Plasma Membrane	transmembrane receptor	1.60036e-09	1.67772e-10	up	2.56638	2.56638	1.35974	472 (23)
PD98059		chemical - kinase inhibitor	Inhibited	-3.287	1.98e-11	FOSL1	FOS like 1, AP-1 transcription factor subunit	Nucleus	transcription regulator	7.76065e-16	3.69988e-18	up	3.76419	3.76419	1.91234	472 (23)
PD98059		chemical - kinase inhibitor	Inhibited	-3.287	1.98e-11	GFPT1	glutamine--fructose-6-phosphate transaminase 1	Cytoplasm	enzyme	2.0332e-17	2.95463e-20	up	2.96853	2.96853	1.56975	472 (23)
PD98059		chemical - kinase inhibitor	Inhibited	-3.287	1.98e-11	GSK3B	glycogen synthase kinase 3 beta	Nucleus	kinase	5.73549e-14	9.76776e-16	down	2.31804	-2.31804	-1.2129	472 (23)
PD98059		chemical - kinase inhibitor	Inhibited	-3.287	1.98e-11	HBEGF	heparin binding EGF like growth factor	Extracellular Space	growth factor	1.69253e-12	5.83824e-14	up	3.42471	3.42471	1.77598	472 (23)
PD98059		chemical - kinase inhibitor	Inhibited	-3.287	1.98e-11	HMGB3	high mobility group box 3	Nucleus	other	1.65531e-13	3.58713e-15	down	3.00061	-3.00061	-1.58526	472 (23)
PD98059		chemical - kinase inhibitor	Inhibited	-3.287	1.98e-11	HSPA5	heat shock protein family A (Hsp70) member 5	Cytoplasm	enzyme	4.67754e-19	1.90803e-22	up	2.52689	2.52689	1.33736	472 (23)
PD98059		chemical - kinase inhibitor	Inhibited	-3.287	1.98e-11	IGF1	insulin like growth factor 1	Extracellular Space	growth factor	1.34301e-12	4.37008e-14	down	2.66992	-2.66992	-1.4168	472 (23)
PD98059		chemical - kinase inhibitor	Inhibited	-3.287	1.98e-11	ITGA2	integrin subunit alpha 2	Plasma Membrane	transmembrane receptor	2.9923e-14	4.44399e-16	up	2.06518	2.06518	1.04627	472 (23)
PD98059		chemical - kinase inhibitor	Inhibited	-3.287	1.98e-11	LDLR	low density lipoprotein receptor	Plasma Membrane	transporter	3.93774e-15	3.32295e-17	up	2.40281	2.40281	1.26472	472 (23)
PD98059		chemical - kinase inhibitor	Inhibited	-3.287	1.98e-11	LIPG	lipase G, endothelial type	Extracellular Space	enzyme	4.78263e-14	7.84017e-16	up	2.26496	2.26496	1.17948	472 (23)
PD98059		chemical - kinase inhibitor	Inhibited	-3.287	1.98e-11	LPGAT1	lysophosphatidylglycerol acyltransferase 1	Cytoplasm	enzyme	8.55536e-12	4.00242e-13	up	2.23871	2.23871	1.16267	472 (23)
PD98059		chemical - kinase inhibitor	Inhibited	-3.287	1.98e-11	MDM2	MDM2 proto-oncogene	Nucleus	transcription regulator	2.17397e-12	7.87582e-14	down	3.77978	-3.77978	-1.9183	472 (23)
PD98059		chemical - kinase inhibitor	Inhibited	-3.287	1.98e-11	MET	MET proto-oncogene, receptor tyrosine kinase	Plasma Membrane	kinase	5.67723e-14	9.65407e-16	up	5.09639	5.09639	2.34948	472 (23)
PD98059		chemical - kinase inhibitor	Inhibited	-3.287	1.98e-11	MKI67	marker of proliferation Ki-67	Nucleus	other	1.73923e-11	9.28056e-13	down	5.41482	-5.41482	-2.43691	472 (23)
PD98059		chemical - kinase inhibitor	Inhibited	-3.287	1.98e-11	MMP1	matrix metallopeptidase 1	Extracellular Space	peptidase	1.56417e-16	4.62584e-19	up	10.3475	10.3475	3.37121	472 (23)
PD98059		chemical - kinase inhibitor	Inhibited	-3.287	1.98e-11	MXD1	MAX dimerization protein 1	Nucleus	transcription regulator	6.60046e-17	1.37986e-19	up	3.47044	3.47044	1.79512	472 (23)
PD98059		chemical - kinase inhibitor	Inhibited	-3.287	1.98e-11	MYH4	myosin heavy chain 4	Cytoplasm	enzyme	1.9874e-19	3.7321e-23	up	7.68144	7.68144	2.94138	472 (23)
PD98059		chemical - kinase inhibitor	Inhibited	-3.287	1.98e-11	NOP56	NOP56 ribonucleoprotein	Nucleus	other	4.78668e-16	1.90374e-18	down	2.1139	-2.1139	-1.07991	472 (23)
PD98059		chemical - kinase inhibitor	Inhibited	-3.287	1.98e-11	NPC1	NPC intracellular cholesterol transporter 1	Cytoplasm	transporter	2.50381e-14	3.59383e-16	up	2.40833	2.40833	1.26803	472 (23)
PD98059		chemical - kinase inhibitor	Inhibited	-3.287	1.98e-11	NR4A1	nuclear receptor subfamily 4 group A member 1	Nucleus	ligand-dependent nuclear receptor	2.23547e-11	1.24642e-12	up	2.03722	2.03722	1.0266	472 (23)
PD98059		chemical - kinase inhibitor	Inhibited	-3.287	1.98e-11	OSMR	oncostatin M receptor	Plasma Membrane	transmembrane receptor	1.25832e-16	3.33635e-19	up	2.82592	2.82592	1.49872	472 (23)
PD98059		chemical - kinase inhibitor	Inhibited	-3.287	1.98e-11	PCNA	proliferating cell nuclear antigen	Nucleus	enzyme	1.56774e-09	1.63953e-10	up	2.17915	2.17915	1.12377	472 (23)
PD98059		chemical - kinase inhibitor	Inhibited	-3.287	1.98e-11	PCSK6	proprotein convertase subtilisin/kexin type 6	Extracellular Space	peptidase	3.73617e-10	3.22809e-11	up	2.52802	2.52802	1.33801	472 (23)
PD98059		chemical - kinase inhibitor	Inhibited	-3.287	1.98e-11	PDGFA	platelet derived growth factor subunit A	Extracellular Space	growth factor	2.7149e-10	2.23022e-11	up	2.39252	2.39252	1.25853	472 (23)
PD98059		chemical - kinase inhibitor	Inhibited	-3.287	1.98e-11	PDGFRA	platelet derived growth factor receptor alpha	Plasma Membrane	kinase	3.90186e-15	3.28272e-17	up	5.24246	5.24246	2.39024	472 (23)
PD98059		chemical - kinase inhibitor	Inhibited	-3.287	1.98e-11	PER1	period circadian regulator 1	Nucleus	transcription regulator	7.15634e-15	7.5351e-17	up	4.63211	4.63211	2.21167	472 (23)
PD98059		chemical - kinase inhibitor	Inhibited	-3.287	1.98e-11	PHLDA1	pleckstrin homology like domain family A member 1	Cytoplasm	other	2.89174e-16	9.95271e-19	up	4.02483	4.02483	2.00893	472 (23)
PD98059		chemical - kinase inhibitor	Inhibited	-3.287	1.98e-11	PIK3R1	phosphoinositide-3-kinase regulatory subunit 1	Cytoplasm	kinase	2.06134e-13	4.64569e-15	down	2.77904	-2.77904	-1.47459	472 (23)
PD98059		chemical - kinase inhibitor	Inhibited	-3.287	1.98e-11	PIM1	Pim-1 proto-oncogene, serine/threonine kinase	Cytoplasm	kinase	3.1181e-15	2.48818e-17	up	2.63267	2.63267	1.39653	472 (23)
PD98059		chemical - kinase inhibitor	Inhibited	-3.287	1.98e-11	PLAUR	plasminogen activator, urokinase receptor	Plasma Membrane	transmembrane receptor	6.46293e-16	2.94938e-18	up	2.53937	2.53937	1.34447	472 (23)
PD98059		chemical - kinase inhibitor	Inhibited	-3.287	1.98e-11	PPP1R10	protein phosphatase 1 regulatory subunit 10	Nucleus	other	1.77068e-14	2.3068e-16	down	5.88303	-5.88303	-2.55656	472 (23)
PD98059		chemical - kinase inhibitor	Inhibited	-3.287	1.98e-11	RAN	RAN, member RAS oncogene family	Nucleus	enzyme	8.84034e-12	4.16278e-13	down	2.08239	-2.08239	-1.05824	472 (23)
PD98059		chemical - kinase inhibitor	Inhibited	-3.287	1.98e-11	RNASE4	ribonuclease A family member 4	Extracellular Space	enzyme	2.94839e-11	1.72135e-12	up	2.62202	2.62202	1.39068	472 (23)
PD98059		chemical - kinase inhibitor	Inhibited	-3.287	1.98e-11	RRM2	ribonucleotide reductase regulatory subunit M2	Nucleus	enzyme	1.20625e-13	2.45716e-15	down	2.20963	-2.20963	-1.14381	472 (23)
PD98059		chemical - kinase inhibitor	Inhibited	-3.287	1.98e-11	RUNX1	runt related transcription factor 1	Nucleus	transcription regulator	8.11275e-15	8.91443e-17	down	3.6926	-3.6926	-1.88464	472 (23)
PD98059		chemical - kinase inhibitor	Inhibited	-3.287	1.98e-11	SERPINB2	serpin family B member 2	Extracellular Space	other	1.05041e-13	2.07275e-15	up	4.70839	4.70839	2.23523	472 (23)
PD98059		chemical - kinase inhibitor	Inhibited	-3.287	1.98e-11	SERPINB5	serpin family B member 5	Extracellular Space	other	4.14162e-18	2.63972e-21	up	3.37052	3.37052	1.75297	472 (23)
PD98059		chemical - kinase inhibitor	Inhibited	-3.287	1.98e-11	SIGMAR1	sigma non-opioid intracellular receptor 1	Plasma Membrane	transmembrane receptor	4.90684e-13	1.31353e-14	down	2.34587	-2.34587	-1.23012	472 (23)
PD98059		chemical - kinase inhibitor	Inhibited	-3.287	1.98e-11	SLC38A2	solute carrier family 38 member 2	Plasma Membrane	transporter	1.38886e-13	2.89641e-15	up	3.01491	3.01491	1.59212	472 (23)
PD98059		chemical - kinase inhibitor	Inhibited	-3.287	1.98e-11	SLC3A2	solute carrier family 3 member 2	Plasma Membrane	transporter	2.03339e-17	3.00674e-20	up	2.34881	2.34881	1.23193	472 (23)
PD98059		chemical - kinase inhibitor	Inhibited	-3.287	1.98e-11	SMAD3	SMAD family member 3	Nucleus	transcription regulator	7.27874e-14	1.31568e-15	up	2.27966	2.27966	1.18882	472 (23)
PD98059		chemical - kinase inhibitor	Inhibited	-3.287	1.98e-11	SNRPD1	small nuclear ribonucleoprotein D1 polypeptide	Nucleus	other	3.31804e-13	8.10391e-15	down	2.58427	-2.58427	-1.36976	472 (23)
PD98059		chemical - kinase inhibitor	Inhibited	-3.287	1.98e-11	SOAT1	sterol O-acyltransferase 1	Cytoplasm	enzyme	1.22942e-11	6.14649e-13	up	3.63338	3.63338	1.86131	472 (23)
PD98059		chemical - kinase inhibitor	Inhibited	-3.287	1.98e-11	SOCS2	suppressor of cytokine signaling 2	Cytoplasm	other	9.59609e-14	1.86225e-15	down	2.02741	-2.02741	-1.01964	472 (23)
PD98059		chemical - kinase inhibitor	Inhibited	-3.287	1.98e-11	SPRR1A	small proline rich protein 1A	Plasma Membrane	other	2.43395e-08	3.59036e-09	up	2.03634	2.03634	1.02598	472 (23)
PD98059		chemical - kinase inhibitor	Inhibited	-3.287	1.98e-11	STOM	stomatin	Plasma Membrane	other	1.31473e-16	3.55297e-19	up	9.32651	9.32651	3.22134	472 (23)
PD98059		chemical - kinase inhibitor	Inhibited	-3.287	1.98e-11	THBS1	thrombospondin 1	Extracellular Space	other	1.80615e-13	3.99611e-15	up	3.21272	3.21272	1.68379	472 (23)
PD98059		chemical - kinase inhibitor	Inhibited	-3.287	1.98e-11	TOMM40	translocase of outer mitochondrial membrane 40	Cytoplasm	ion channel	3.06155e-12	1.18484e-13	down	2.26396	-2.26396	-1.17885	472 (23)
PD98059		chemical - kinase inhibitor	Inhibited	-3.287	1.98e-11	TSC22D1	TSC22 domain family member 1	Nucleus	transcription regulator	1.45079e-14	1.81237e-16	up	2.25278	2.25278	1.17171	472 (23)
PD98059		chemical - kinase inhibitor	Inhibited	-3.287	1.98e-11	TUBA4A	tubulin alpha 4a	Cytoplasm	other	4.88836e-10	4.36319e-11	up	2.3169	2.3169	1.21219	472 (23)
PD98059		chemical - kinase inhibitor	Inhibited	-3.287	1.98e-11	VEGFA	vascular endothelial growth factor A	Extracellular Space	growth factor	3.6356e-15	3.02164e-17	up	4.69774	4.69774	2.23197	472 (23)
TAL1		transcription regulator	Inhibited	-3.185	0.0809	AFDN	afadin, adherens junction formation factor	Nucleus	other	3.95753e-10	3.43549e-11	up	2.6523	2.6523	1.40725
TAL1		transcription regulator	Inhibited	-3.185	0.0809	ASPM	abnormal spindle microtubule assembly	Nucleus	other	4.85212e-15	4.50278e-17	down	3.12372	-3.12372	-1.64327
TAL1		transcription regulator	Inhibited	-3.185	0.0809	BCL6	B cell CLL/lymphoma 6	Nucleus	transcription regulator	3.19693e-11	1.89377e-12	up	2.39469	2.39469	1.25984
TAL1		transcription regulator	Inhibited	-3.185	0.0809	CCNG2	cyclin G2	Nucleus	other	8.50472e-14	1.60233e-15	up	2.37244	2.37244	1.24637
TAL1		transcription regulator	Inhibited	-3.185	0.0809	CDK6	cyclin dependent kinase 6	Nucleus	kinase	2.24744e-17	3.55245e-20	down	3.92299	-3.92299	-1.97195
TAL1		transcription regulator	Inhibited	-3.185	0.0809	CYLD	CYLD lysine 63 deubiquitinase	Nucleus	transcription regulator	7.83607e-10	7.48204e-11	up	2.33448	2.33448	1.2231
TAL1		transcription regulator	Inhibited	-3.185	0.0809	DOCK1	dedicator of cytokinesis 1	Cytoplasm	other	1.80374e-12	6.30463e-14	down	2.42952	-2.42952	-1.28067
TAL1		transcription regulator	Inhibited	-3.185	0.0809	HLA-B	major histocompatibility complex, class I, B	Plasma Membrane	transmembrane receptor	1.39437e-15	8.35401e-18	up	2.12073	2.12073	1.08456
TAL1		transcription regulator	Inhibited	-3.185	0.0809	HLA-F	major histocompatibility complex, class I, F	Plasma Membrane	transmembrane receptor	2.89957e-10	2.4062e-11	up	2.30628	2.30628	1.20557
TAL1		transcription regulator	Inhibited	-3.185	0.0809	HMGB3	high mobility group box 3	Nucleus	other	1.65531e-13	3.58713e-15	down	3.00061	-3.00061	-1.58526
TAL1		transcription regulator	Inhibited	-3.185	0.0809	MSLN	mesothelin	Extracellular Space	other	1.55527e-13	3.31559e-15	up	2.21838	2.21838	1.14951
TAL1		transcription regulator	Inhibited	-3.185	0.0809	PTDSS1	phosphatidylserine synthase 1	Cytoplasm	enzyme	1.03012e-12	3.18459e-14	down	2.03551	-2.03551	-1.02539
TAL1		transcription regulator	Inhibited	-3.185	0.0809	RUNX1	runt related transcription factor 1	Nucleus	transcription regulator	8.11275e-15	8.91443e-17	down	3.6926	-3.6926	-1.88464
TAL1		transcription regulator	Inhibited	-3.185	0.0809	SERPINB2	serpin family B member 2	Extracellular Space	other	1.05041e-13	2.07275e-15	up	4.70839	4.70839	2.23523
TAL1		transcription regulator	Inhibited	-3.185	0.0809	SLC2A3	solute carrier family 2 member 3	Plasma Membrane	transporter	2.78807e-13	6.61051e-15	up	2.00441	2.00441	1.00318
TAL1		transcription regulator	Inhibited	-3.185	0.0809	SYK	spleen associated tyrosine kinase	Cytoplasm	kinase	1.59613e-08	2.23809e-09	down	2.52895	-2.52895	-1.33854
TAL1		transcription regulator	Inhibited	-3.185	0.0809	TNFAIP3	TNF alpha induced protein 3	Nucleus	enzyme	1.59838e-13	3.42708e-15	up	2.91416	2.91416	1.54308
TAL1		transcription regulator	Inhibited	-3.185	0.0809	ZBTB21	zinc finger and BTB domain containing 21	Nucleus	other	4.39949e-09	5.26607e-10	up	2.18826	2.18826	1.12978
TAL1		transcription regulator	Inhibited	-3.185	0.0809	ZNF827	zinc finger protein 827	Other	other	3.7178e-11	2.24922e-12	down	2.75894	-2.75894	-1.46411
MGEA5	2.75	enzyme	Inhibited	-3.153	0.000181	ACADM	acyl-CoA dehydrogenase medium chain	Cytoplasm	enzyme	2.86666e-09	3.25846e-10	down	2.07369	-2.07369	-1.0522	301 (7)
MGEA5	2.75	enzyme	Inhibited	-3.153	0.000181	AIFM1	apoptosis inducing factor mitochondria associated 1	Cytoplasm	enzyme	4.80587e-13	1.28037e-14	down	2.19906	-2.19906	-1.13689	301 (7)
MGEA5	2.75	enzyme	Inhibited	-3.153	0.000181	AKT1S1	AKT1 substrate 1	Cytoplasm	other	1.75734e-10	1.3629e-11	down	2.21693	-2.21693	-1.14856	301 (7)
MGEA5	2.75	enzyme	Inhibited	-3.153	0.000181	ARHGAP29	Rho GTPase activating protein 29	Cytoplasm	other	4.69687e-11	2.9577e-12	up	2.48252	2.48252	1.3118	301 (7)
MGEA5	2.75	enzyme	Inhibited	-3.153	0.000181	BACH1	BTB domain and CNC homolog 1	Nucleus	transcription regulator	9.23827e-13	2.78863e-14	up	2.03087	2.03087	1.0221	301 (7)
MGEA5	2.75	enzyme	Inhibited	-3.153	0.000181	BCL2L13	BCL2 like 13	Cytoplasm	other	2.47967e-11	1.40976e-12	down	2.18509	-2.18509	-1.12769	301 (7)
MGEA5	2.75	enzyme	Inhibited	-3.153	0.000181	C1RL	complement C1r subcomponent like	Extracellular Space	peptidase	1.11122e-13	2.22674e-15	down	4.8099	-4.8099	-2.26601	301 (7)
MGEA5	2.75	enzyme	Inhibited	-3.153	0.000181	CAV1	caveolin 1	Plasma Membrane	transmembrane receptor	6.25536e-13	1.74947e-14	up	2.58512	2.58512	1.37023	301 (7)
MGEA5	2.75	enzyme	Inhibited	-3.153	0.000181	CCNG2	cyclin G2	Nucleus	other	8.50472e-14	1.60233e-15	up	2.37244	2.37244	1.24637	301 (7)
MGEA5	2.75	enzyme	Inhibited	-3.153	0.000181	CD44	CD44 molecule (Indian blood group)	Plasma Membrane	other	1.24837e-07	2.23646e-08	down	2.19728	-2.19728	-1.13572	301 (7)
MGEA5	2.75	enzyme	Inhibited	-3.153	0.000181	CD55	CD55 molecule (Cromer blood group)	Plasma Membrane	other	6.75656e-15	7.02803e-17	up	2.79732	2.79732	1.48404	301 (7)
MGEA5	2.75	enzyme	Inhibited	-3.153	0.000181	CDK6	cyclin dependent kinase 6	Nucleus	kinase	2.24744e-17	3.55245e-20	down	3.92299	-3.92299	-1.97195	301 (7)
MGEA5	2.75	enzyme	Inhibited	-3.153	0.000181	CEBPB	CCAAT/enhancer binding protein beta	Nucleus	transcription regulator	1.80281e-14	2.37623e-16	up	2.03533	2.03533	1.02526	301 (7)
MGEA5	2.75	enzyme	Inhibited	-3.153	0.000181	CLDN1	claudin 1	Plasma Membrane	other	1.03436e-13	2.03845e-15	up	2.6909	2.6909	1.42809	301 (7)
MGEA5	2.75	enzyme	Inhibited	-3.153	0.000181	CREB3L2	cAMP responsive element binding protein 3 like 2	Nucleus	transcription regulator	5.22944e-15	5.03959e-17	up	4.80149	4.80149	2.26348	301 (7)
MGEA5	2.75	enzyme	Inhibited	-3.153	0.000181	CREB5	cAMP responsive element binding protein 5	Nucleus	transcription regulator	1.43104e-12	4.72087e-14	up	2.32804	2.32804	1.21911	301 (7)
MGEA5	2.75	enzyme	Inhibited	-3.153	0.000181	CYFIP2	cytoplasmic FMR1 interacting protein 2	Cytoplasm	other	1.58335e-09	1.65787e-10	up	2.36261	2.36261	1.24038	301 (7)
MGEA5	2.75	enzyme	Inhibited	-3.153	0.000181	DAB2	DAB2, clathrin adaptor protein	Plasma Membrane	other	9.58654e-15	1.08587e-16	down	3.19759	-3.19759	-1.67698	301 (7)
MGEA5	2.75	enzyme	Inhibited	-3.153	0.000181	DHCR7	7-dehydrocholesterol reductase	Cytoplasm	enzyme	7.45054e-14	1.36118e-15	down	2.03945	-2.03945	-1.02818	301 (7)
MGEA5	2.75	enzyme	Inhibited	-3.153	0.000181	DST	dystonin	Plasma Membrane	other	1.4249e-14	1.77276e-16	up	2.10717	2.10717	1.07531	301 (7)
MGEA5	2.75	enzyme	Inhibited	-3.153	0.000181	EPHA4	EPH receptor A4	Plasma Membrane	kinase	8.32118e-14	1.55502e-15	up	3.18543	3.18543	1.67149	301 (7)
MGEA5	2.75	enzyme	Inhibited	-3.153	0.000181	FDPS	farnesyl diphosphate synthase	Cytoplasm	enzyme	1.68772e-15	1.0886e-17	down	2.09203	-2.09203	-1.06491	301 (7)
MGEA5	2.75	enzyme	Inhibited	-3.153	0.000181	FLNB	filamin B	Cytoplasm	other	3.94718e-19	1.50948e-22	up	2.91423	2.91423	1.54312	301 (7)
MGEA5	2.75	enzyme	Inhibited	-3.153	0.000181	GALNT6	polypeptide N-acetylgalactosaminyltransferase 6	Cytoplasm	enzyme	2.58623e-12	9.72541e-14	down	2.19545	-2.19545	-1.13452	301 (7)
MGEA5	2.75	enzyme	Inhibited	-3.153	0.000181	GPT2	glutamic--pyruvic transaminase 2	Cytoplasm	enzyme	9.30083e-16	4.84895e-18	up	2.839	2.839	1.50538	301 (7)
MGEA5	2.75	enzyme	Inhibited	-3.153	0.000181	HIPK2	homeodomain interacting protein kinase 2	Nucleus	kinase	2.1303e-10	1.6907e-11	down	2.05322	-2.05322	-1.03789	301 (7)
MGEA5	2.75	enzyme	Inhibited	-3.153	0.000181	IGF1	insulin like growth factor 1	Extracellular Space	growth factor	1.34301e-12	4.37008e-14	down	2.66992	-2.66992	-1.4168	301 (7)
MGEA5	2.75	enzyme	Inhibited	-3.153	0.000181	ITGA2	integrin subunit alpha 2	Plasma Membrane	transmembrane receptor	2.9923e-14	4.44399e-16	up	2.06518	2.06518	1.04627	301 (7)
MGEA5	2.75	enzyme	Inhibited	-3.153	0.000181	JAK1	Janus kinase 1	Cytoplasm	kinase	9.53151e-13	2.89901e-14	up	2.49216	2.49216	1.3174	301 (7)
MGEA5	2.75	enzyme	Inhibited	-3.153	0.000181	KRT81	keratin 81	Cytoplasm	other	2.53629e-12	9.50528e-14	up	3.09218	3.09218	1.62862	301 (7)
MGEA5	2.75	enzyme	Inhibited	-3.153	0.000181	LSS	lanosterol synthase	Cytoplasm	enzyme	7.22803e-12	3.27458e-13	down	2.23927	-2.23927	-1.16303	301 (7)
MGEA5	2.75	enzyme	Inhibited	-3.153	0.000181	MDM2	MDM2 proto-oncogene	Nucleus	transcription regulator	2.17397e-12	7.87582e-14	down	3.77978	-3.77978	-1.9183	301 (7)
MGEA5	2.75	enzyme	Inhibited	-3.153	0.000181	MYO10	myosin X	Cytoplasm	enzyme	1.18294e-15	6.69522e-18	up	3.63386	3.63386	1.8615	301 (7)
MGEA5	2.75	enzyme	Inhibited	-3.153	0.000181	PDCD2	programmed cell death 2	Nucleus	other	4.08774e-11	2.5168e-12	down	2.07528	-2.07528	-1.0533	301 (7)
MGEA5	2.75	enzyme	Inhibited	-3.153	0.000181	PDK1	pyruvate dehydrogenase kinase 1	Cytoplasm	kinase	5.07563e-10	4.54845e-11	up	2.01755	2.01755	1.0126	301 (7)
MGEA5	2.75	enzyme	Inhibited	-3.153	0.000181	PIK3R1	phosphoinositide-3-kinase regulatory subunit 1	Cytoplasm	kinase	2.06134e-13	4.64569e-15	down	2.77904	-2.77904	-1.47459	301 (7)
MGEA5	2.75	enzyme	Inhibited	-3.153	0.000181	RPS6KA3	ribosomal protein S6 kinase A3	Cytoplasm	kinase	5.91074e-10	5.4234e-11	down	2.08095	-2.08095	-1.05724	301 (7)
MGEA5	2.75	enzyme	Inhibited	-3.153	0.000181	S100A2	S100 calcium binding protein A2	Nucleus	other	2.73086e-13	6.45398e-15	up	2.18184	2.18184	1.12554	301 (7)
MGEA5	2.75	enzyme	Inhibited	-3.153	0.000181	SOCS1	suppressor of cytokine signaling 1	Cytoplasm	other	9.36232e-08	1.61759e-08	up	2.2018	2.2018	1.13868	301 (7)
MGEA5	2.75	enzyme	Inhibited	-3.153	0.000181	SOCS2	suppressor of cytokine signaling 2	Cytoplasm	other	9.59609e-14	1.86225e-15	down	2.02741	-2.02741	-1.01964	301 (7)
MGEA5	2.75	enzyme	Inhibited	-3.153	0.000181	TAF5L	TATA-box binding protein associated factor 5 like	Nucleus	transcription regulator	5.9634e-12	2.61804e-13	down	2.50795	-2.50795	-1.32651	301 (7)
MGEA5	2.75	enzyme	Inhibited	-3.153	0.000181	THBS1	thrombospondin 1	Extracellular Space	other	1.80615e-13	3.99611e-15	up	3.21272	3.21272	1.68379	301 (7)
MGEA5	2.75	enzyme	Inhibited	-3.153	0.000181	THRA	thyroid hormone receptor, alpha	Nucleus	ligand-dependent nuclear receptor	6.37926e-11	4.21066e-12	down	2.10751	-2.10751	-1.07554	301 (7)
MGEA5	2.75	enzyme	Inhibited	-3.153	0.000181	TSPAN5	tetraspanin 5	Plasma Membrane	other	4.86273e-11	3.0795e-12	up	2.38672	2.38672	1.25503	301 (7)
MGEA5	2.75	enzyme	Inhibited	-3.153	0.000181	TUBA4A	tubulin alpha 4a	Cytoplasm	other	4.88836e-10	4.36319e-11	up	2.3169	2.3169	1.21219	301 (7)
HDL-cholesterol		complex	Inhibited	-2.879	1.08e-06	CEBPB	CCAAT/enhancer binding protein beta	Nucleus	transcription regulator	1.80281e-14	2.37623e-16	up	2.03533	2.03533	1.02526
HDL-cholesterol		complex	Inhibited	-2.879	1.08e-06	CHAC1	ChaC glutathione specific gamma-glutamylcyclotransferase 1	Cytoplasm	enzyme	1.81131e-13	4.01755e-15	up	2.28072	2.28072	1.18949
HDL-cholesterol		complex	Inhibited	-2.879	1.08e-06	DHCR7	7-dehydrocholesterol reductase	Cytoplasm	enzyme	7.45054e-14	1.36118e-15	down	2.03945	-2.03945	-1.02818
HDL-cholesterol		complex	Inhibited	-2.879	1.08e-06	EIF4EBP1	eukaryotic translation initiation factor 4E binding protein 1	Cytoplasm	translation regulator	4.36753e-16	1.70363e-18	up	2.61373	2.61373	1.38611
HDL-cholesterol		complex	Inhibited	-2.879	1.08e-06	FOSL2	FOS like 2, AP-1 transcription factor subunit	Nucleus	transcription regulator	1.90491e-16	6.26487e-19	up	4.13469	4.13469	2.04778
HDL-cholesterol		complex	Inhibited	-2.879	1.08e-06	GPT2	glutamic--pyruvic transaminase 2	Cytoplasm	enzyme	9.30083e-16	4.84895e-18	up	2.839	2.839	1.50538
HDL-cholesterol		complex	Inhibited	-2.879	1.08e-06	HNRNPD	heterogeneous nuclear ribonucleoprotein D	Nucleus	transcription regulator	1.88056e-09	2.02168e-10	down	2.09288	-2.09288	-1.06549
HDL-cholesterol		complex	Inhibited	-2.879	1.08e-06	KLHL24	kelch like family member 24	Plasma Membrane	other	6.91887e-14	1.23123e-15	up	3.36219	3.36219	1.7494
HDL-cholesterol		complex	Inhibited	-2.879	1.08e-06	NUPR1	nuclear protein 1, transcriptional regulator	Nucleus	transcription regulator	9.84402e-08	1.71512e-08	up	2.25202	2.25202	1.17122
HDL-cholesterol		complex	Inhibited	-2.879	1.08e-06	RPTOR	regulatory associated protein of MTOR complex 1	Cytoplasm	other	2.1243e-09	2.32122e-10	down	2.35929	-2.35929	-1.23835
HDL-cholesterol		complex	Inhibited	-2.879	1.08e-06	SLC30A1	solute carrier family 30 member 1	Plasma Membrane	transporter	5.07638e-18	3.62377e-21	up	5.23125	5.23125	2.38716
HDL-cholesterol		complex	Inhibited	-2.879	1.08e-06	TRIB3	tribbles pseudokinase 3	Nucleus	kinase	1.12757e-09	1.12605e-10	up	3.10497	3.10497	1.63458
ALDH2		enzyme	Inhibited	-2.714	2.76e-08	ATF5	activating transcription factor 5	Nucleus	transcription regulator	6.25967e-14	1.08839e-15	up	3.19462	3.19462	1.67564
ALDH2		enzyme	Inhibited	-2.714	2.76e-08	CTH	cystathionine gamma-lyase	Cytoplasm	enzyme	2.62281e-17	4.34639e-20	up	7.73869	7.73869	2.95209
ALDH2		enzyme	Inhibited	-2.714	2.76e-08	GCLC	glutamate-cysteine ligase catalytic subunit	Cytoplasm	enzyme	1.86635e-12	6.59689e-14	up	2.62326	2.62326	1.39136
ALDH2		enzyme	Inhibited	-2.714	2.76e-08	MTHFD2	methylenetetrahydrofolate dehydrogenase (NADP+ dependent) 2, methenyltetrahydrofolate cyclohydrolase	Cytoplasm	enzyme	5.07638e-18	3.57437e-21	up	2.76028	2.76028	1.46482
ALDH2		enzyme	Inhibited	-2.714	2.76e-08	PSAT1	phosphoserine aminotransferase 1	Cytoplasm	enzyme	1.41354e-19	1.4415e-23	up	5.30457	5.30457	2.40724
ALDH2		enzyme	Inhibited	-2.714	2.76e-08	PSPH	phosphoserine phosphatase	Cytoplasm	phosphatase	8.40513e-15	9.27856e-17	up	2.08019	2.08019	1.05672
ALDH2		enzyme	Inhibited	-2.714	2.76e-08	SHMT1	serine hydroxymethyltransferase 1	Cytoplasm	enzyme	2.48532e-12	9.26357e-14	down	2.5294	-2.5294	-1.33879
ALDH2		enzyme	Inhibited	-2.714	2.76e-08	SLC1A4	solute carrier family 1 member 4	Plasma Membrane	transporter	1.57295e-11	8.24489e-13	up	3.06253	3.06253	1.61472
ALDH2		enzyme	Inhibited	-2.714	2.76e-08	SLC3A2	solute carrier family 3 member 2	Plasma Membrane	transporter	2.03339e-17	3.00674e-20	up	2.34881	2.34881	1.23193
ALDH2		enzyme	Inhibited	-2.714	2.76e-08	SLC7A11	solute carrier family 7 member 11	Plasma Membrane	transporter	3.05776e-15	2.40885e-17	up	3.39552	3.39552	1.76363
ALDH2		enzyme	Inhibited	-2.714	2.76e-08	SLC7A5	solute carrier family 7 member 5	Plasma Membrane	transporter	3.26846e-13	7.94118e-15	up	2.86312	2.86312	1.51759
genistein		chemical drug	Inhibited	-2.676	0.000364	ACPP	acid phosphatase, prostate	Extracellular Space	phosphatase	2.7131e-08	4.04295e-09	up	2.16617	2.16617	1.11515	421 (22)
genistein		chemical drug	Inhibited	-2.676	0.000364	ATP6V1C1	ATPase H+ transporting V1 subunit C1	Cytoplasm	transporter	1.50317e-08	2.0928e-09	down	2.37046	-2.37046	-1.24517	421 (22)
genistein		chemical drug	Inhibited	-2.676	0.000364	BMP2K	BMP2 inducible kinase	Nucleus	kinase	1.54112e-12	5.17454e-14	up	2.3916	2.3916	1.25798	421 (22)
genistein		chemical drug	Inhibited	-2.676	0.000364	CD44	CD44 molecule (Indian blood group)	Plasma Membrane	other	1.24837e-07	2.23646e-08	down	2.19728	-2.19728	-1.13572	421 (22)
genistein		chemical drug	Inhibited	-2.676	0.000364	CFLAR	CASP8 and FADD like apoptosis regulator	Cytoplasm	other	1.43206e-15	8.61628e-18	up	2.24343	2.24343	1.16571	421 (22)
genistein		chemical drug	Inhibited	-2.676	0.000364	CFTR	cystic fibrosis transmembrane conductance regulator	Plasma Membrane	ion channel	4.41856e-17	8.67401e-20	down	3.73277	-3.73277	-1.90025	421 (22)
genistein		chemical drug	Inhibited	-2.676	0.000364	CHST14	carbohydrate sulfotransferase 14	Cytoplasm	enzyme	5.32239e-11	3.41673e-12	down	2.31462	-2.31462	-1.21078	421 (22)
genistein		chemical drug	Inhibited	-2.676	0.000364	CLN5	CLN5, intracellular trafficking protein	Cytoplasm	other	9.22201e-09	1.20236e-09	down	2.1651	-2.1651	-1.11443	421 (22)
genistein		chemical drug	Inhibited	-2.676	0.000364	CLU	clusterin	Cytoplasm	other	1.37993e-14	1.70626e-16	up	2.6103	2.6103	1.38422	421 (22)
genistein		chemical drug	Inhibited	-2.676	0.000364	CTNS	cystinosin, lysosomal cystine transporter	Cytoplasm	transporter	1.18032e-09	1.18592e-10	down	3.39052	-3.39052	-1.76151	421 (22)
genistein		chemical drug	Inhibited	-2.676	0.000364	CXCL2	C-X-C motif chemokine ligand 2	Extracellular Space	cytokine	4.30937e-12	1.7974e-13	down	3.93671	-3.93671	-1.97699	421 (22)
genistein		chemical drug	Inhibited	-2.676	0.000364	CXCL3	C-X-C motif chemokine ligand 3	Extracellular Space	cytokine	1.14161e-12	3.59736e-14	down	3.70585	-3.70585	-1.8898	421 (22)
genistein		chemical drug	Inhibited	-2.676	0.000364	CYP1A1	cytochrome P450 family 1 subfamily A member 1	Cytoplasm	enzyme	5.86738e-16	2.49809e-18	up	2.88758	2.88758	1.52986	421 (22)
genistein		chemical drug	Inhibited	-2.676	0.000364	F3	coagulation factor III, tissue factor	Plasma Membrane	transmembrane receptor	1.60036e-09	1.67772e-10	up	2.56638	2.56638	1.35974	421 (22)
genistein		chemical drug	Inhibited	-2.676	0.000364	GCLC	glutamate-cysteine ligase catalytic subunit	Cytoplasm	enzyme	1.86635e-12	6.59689e-14	up	2.62326	2.62326	1.39136	421 (22)
genistein		chemical drug	Inhibited	-2.676	0.000364	GFPT1	glutamine--fructose-6-phosphate transaminase 1	Cytoplasm	enzyme	2.0332e-17	2.95463e-20	up	2.96853	2.96853	1.56975	421 (22)
genistein		chemical drug	Inhibited	-2.676	0.000364	GJB2	gap junction protein beta 2	Plasma Membrane	transporter	1.51481e-11	7.86679e-13	up	2.24314	2.24314	1.16552	421 (22)
genistein		chemical drug	Inhibited	-2.676	0.000364	HS2ST1	heparan sulfate 2-O-sulfotransferase 1	Cytoplasm	enzyme	3.48601e-12	1.39533e-13	down	2.40476	-2.40476	-1.26589	421 (22)
genistein		chemical drug	Inhibited	-2.676	0.000364	HSPA1A/HSPA1B	heat shock protein family A (Hsp70) member 1A	Cytoplasm	enzyme	5.65643e-08	9.19473e-09	down	2.40077	-2.40077	-1.2635	421 (22)
genistein		chemical drug	Inhibited	-2.676	0.000364	HSPA5	heat shock protein family A (Hsp70) member 5	Cytoplasm	enzyme	4.67754e-19	1.90803e-22	up	2.52689	2.52689	1.33736	421 (22)
genistein		chemical drug	Inhibited	-2.676	0.000364	IFIT2	interferon induced protein with tetratricopeptide repeats 2	Cytoplasm	other	1.81985e-14	2.41744e-16	down	2.50128	-2.50128	-1.32267	421 (22)
genistein		chemical drug	Inhibited	-2.676	0.000364	IGF1	insulin like growth factor 1	Extracellular Space	growth factor	1.34301e-12	4.37008e-14	down	2.66992	-2.66992	-1.4168	421 (22)
genistein		chemical drug	Inhibited	-2.676	0.000364	IRF7	interferon regulatory factor 7	Nucleus	transcription regulator	5.31551e-13	1.44862e-14	up	2.33747	2.33747	1.22495	421 (22)
genistein		chemical drug	Inhibited	-2.676	0.000364	LDLR	low density lipoprotein receptor	Plasma Membrane	transporter	3.93774e-15	3.32295e-17	up	2.40281	2.40281	1.26472	421 (22)
genistein		chemical drug	Inhibited	-2.676	0.000364	MMP1	matrix metallopeptidase 1	Extracellular Space	peptidase	1.56417e-16	4.62584e-19	up	10.3475	10.3475	3.37121	421 (22)
genistein		chemical drug	Inhibited	-2.676	0.000364	NAGLU	N-acetyl-alpha-glucosaminidase	Cytoplasm	enzyme	7.94519e-10	7.60003e-11	down	2.01497	-2.01497	-1.01076	421 (22)
genistein		chemical drug	Inhibited	-2.676	0.000364	NPC1	NPC intracellular cholesterol transporter 1	Cytoplasm	transporter	2.50381e-14	3.59383e-16	up	2.40833	2.40833	1.26803	421 (22)
genistein		chemical drug	Inhibited	-2.676	0.000364	OSBPL3	oxysterol binding protein like 3	Cytoplasm	transporter	3.01346e-14	4.49539e-16	up	2.00174	2.00174	1.00125	421 (22)
genistein		chemical drug	Inhibited	-2.676	0.000364	PCNA	proliferating cell nuclear antigen	Nucleus	enzyme	1.56774e-09	1.63953e-10	up	2.17915	2.17915	1.12377	421 (22)
genistein		chemical drug	Inhibited	-2.676	0.000364	PDCD4	programmed cell death 4	Nucleus	other	2.12682e-15	1.48662e-17	up	3.36846	3.36846	1.75209	421 (22)
genistein		chemical drug	Inhibited	-2.676	0.000364	PER1	period circadian regulator 1	Nucleus	transcription regulator	7.15634e-15	7.5351e-17	up	4.63211	4.63211	2.21167	421 (22)
genistein		chemical drug	Inhibited	-2.676	0.000364	PIK3R1	phosphoinositide-3-kinase regulatory subunit 1	Cytoplasm	kinase	2.06134e-13	4.64569e-15	down	2.77904	-2.77904	-1.47459	421 (22)
genistein		chemical drug	Inhibited	-2.676	0.000364	PIM1	Pim-1 proto-oncogene, serine/threonine kinase	Cytoplasm	kinase	3.1181e-15	2.48818e-17	up	2.63267	2.63267	1.39653	421 (22)
genistein		chemical drug	Inhibited	-2.676	0.000364	PLK3	polo like kinase 3	Nucleus	kinase	2.41365e-14	3.4275e-16	up	2.88847	2.88847	1.53031	421 (22)
genistein		chemical drug	Inhibited	-2.676	0.000364	PTEN	phosphatase and tensin homolog	Cytoplasm	phosphatase	5.66703e-13	1.56037e-14	down	3.54785	-3.54785	-1.82695	421 (22)
genistein		chemical drug	Inhibited	-2.676	0.000364	RXRA	retinoid X receptor alpha	Nucleus	ligand-dependent nuclear receptor	8.8995e-13	2.66368e-14	down	2.74863	-2.74863	-1.45871	421 (22)
genistein		chemical drug	Inhibited	-2.676	0.000364	SOCS1	suppressor of cytokine signaling 1	Cytoplasm	other	9.36232e-08	1.61759e-08	up	2.2018	2.2018	1.13868	421 (22)
genistein		chemical drug	Inhibited	-2.676	0.000364	STK17B	serine/threonine kinase 17b	Nucleus	kinase	7.3277e-13	2.11068e-14	up	3.41724	3.41724	1.77283	421 (22)
genistein		chemical drug	Inhibited	-2.676	0.000364	TFF1	trefoil factor 1	Extracellular Space	other	3.51623e-12	1.41011e-13	up	3.40682	3.40682	1.76843	421 (22)
genistein		chemical drug	Inhibited	-2.676	0.000364	TICAM2	toll like receptor adaptor molecule 2	Plasma Membrane	other	3.87058e-11	2.36139e-12	down	2.15117	-2.15117	-1.10512	421 (22)
genistein		chemical drug	Inhibited	-2.676	0.000364	TPP1	tripeptidyl peptidase 1	Cytoplasm	peptidase	4.22064e-14	6.82206e-16	down	2.66678	-2.66678	-1.4151	421 (22)
genistein		chemical drug	Inhibited	-2.676	0.000364	VEGFA	vascular endothelial growth factor A	Extracellular Space	growth factor	3.6356e-15	3.02164e-17	up	4.69774	4.69774	2.23197	421 (22)
CSHL1		growth factor	Inhibited	-2.601	0.0657	BCL6	B cell CLL/lymphoma 6	Nucleus	transcription regulator	3.19693e-11	1.89377e-12	up	2.39469	2.39469	1.25984
CSHL1		growth factor	Inhibited	-2.601	0.0657	CYP3A5	cytochrome P450 family 3 subfamily A member 5	Cytoplasm	enzyme	8.63142e-10	8.33786e-11	up	2.73329	2.73329	1.45064
CSHL1		growth factor	Inhibited	-2.601	0.0657	GSK3B	glycogen synthase kinase 3 beta	Nucleus	kinase	5.73549e-14	9.76776e-16	down	2.31804	-2.31804	-1.2129
CSHL1		growth factor	Inhibited	-2.601	0.0657	IGF1	insulin like growth factor 1	Extracellular Space	growth factor	1.34301e-12	4.37008e-14	down	2.66992	-2.66992	-1.4168
CSHL1		growth factor	Inhibited	-2.601	0.0657	PIK3R1	phosphoinositide-3-kinase regulatory subunit 1	Cytoplasm	kinase	2.06134e-13	4.64569e-15	down	2.77904	-2.77904	-1.47459
CSHL1		growth factor	Inhibited	-2.601	0.0657	SOCS2	suppressor of cytokine signaling 2	Cytoplasm	other	9.59609e-14	1.86225e-15	down	2.02741	-2.02741	-1.01964
CSHL1		growth factor	Inhibited	-2.601	0.0657	SRD5A1	steroid 5 alpha-reductase 1	Cytoplasm	enzyme	6.48306e-08	1.07209e-08	down	2.08669	-2.08669	-1.06122
miR-199a-5p (and other miRNAs w/seed CCAGUGU)		mature microrna	Inhibited	-2.54	0.00946	CMPK2	cytidine/uridine monophosphate kinase 2	Cytoplasm	kinase	1.27271e-08	1.72846e-09	down	2.4923	-2.4923	-1.31748
miR-199a-5p (and other miRNAs w/seed CCAGUGU)		mature microrna	Inhibited	-2.54	0.00946	COL4A1	collagen type IV alpha 1 chain	Extracellular Space	other	1.92477e-08	2.75437e-09	up	2.04658	2.04658	1.03322
miR-199a-5p (and other miRNAs w/seed CCAGUGU)		mature microrna	Inhibited	-2.54	0.00946	GPRC5A	G protein-coupled receptor class C group 5 member A	Plasma Membrane	G-protein coupled receptor	4.58052e-16	1.79839e-18	up	2.54041	2.54041	1.34506
miR-199a-5p (and other miRNAs w/seed CCAGUGU)		mature microrna	Inhibited	-2.54	0.00946	ITGB4	integrin subunit beta 4	Plasma Membrane	transmembrane receptor	6.38114e-13	1.7879e-14	up	2.18062	2.18062	1.12474
miR-199a-5p (and other miRNAs w/seed CCAGUGU)		mature microrna	Inhibited	-2.54	0.00946	KLF2	Kruppel like factor 2	Nucleus	transcription regulator	1.27669e-15	7.32345e-18	up	2.72552	2.72552	1.44653
miR-199a-5p (and other miRNAs w/seed CCAGUGU)		mature microrna	Inhibited	-2.54	0.00946	KLF4	Kruppel like factor 4	Nucleus	transcription regulator	1.25576e-15	7.17135e-18	up	2.70089	2.70089	1.43343
miR-199a-5p (and other miRNAs w/seed CCAGUGU)		mature microrna	Inhibited	-2.54	0.00946	LAMC2	laminin subunit gamma 2	Extracellular Space	other	5.76411e-12	2.50703e-13	up	2.3457	2.3457	1.23002
miR-199a-5p (and other miRNAs w/seed CCAGUGU)		mature microrna	Inhibited	-2.54	0.00946	MMP1	matrix metallopeptidase 1	Extracellular Space	peptidase	1.56417e-16	4.62584e-19	up	10.3475	10.3475	3.37121
miR-199a-5p (and other miRNAs w/seed CCAGUGU)		mature microrna	Inhibited	-2.54	0.00946	NECTIN1	nectin cell adhesion molecule 1	Plasma Membrane	other	1.05159e-08	1.39493e-09	up	2.11925	2.11925	1.08356
miR-199a-5p (and other miRNAs w/seed CCAGUGU)		mature microrna	Inhibited	-2.54	0.00946	NEDD9	neural precursor cell expressed, developmentally down-regulated 9	Nucleus	other	8.4142e-12	3.92565e-13	up	3.12683	3.12683	1.6447
TFAP2A		transcription regulator	Inhibited	-2.525	0.00956	ANXA1	annexin A1	Plasma Membrane	enzyme	3.97415e-14	6.3426e-16	up	2.30186	2.30186	1.2028	444 (16)
TFAP2A		transcription regulator	Inhibited	-2.525	0.00956	BIRC3	baculoviral IAP repeat containing 3	Cytoplasm	enzyme	8.83103e-09	1.14531e-09	up	2.16593	2.16593	1.11499	444 (16)
TFAP2A		transcription regulator	Inhibited	-2.525	0.00956	CXCL1	C-X-C motif chemokine ligand 1	Extracellular Space	cytokine	7.18085e-10	6.76749e-11	down	2.34721	-2.34721	-1.23095	444 (16)
TFAP2A		transcription regulator	Inhibited	-2.525	0.00956	CXCL2	C-X-C motif chemokine ligand 2	Extracellular Space	cytokine	4.30937e-12	1.7974e-13	down	3.93671	-3.93671	-1.97699	444 (16)
TFAP2A		transcription regulator	Inhibited	-2.525	0.00956	EGFR	epidermal growth factor receptor	Plasma Membrane	kinase	1.73701e-14	2.25851e-16	up	3.93396	3.93396	1.97598	444 (16)
TFAP2A		transcription regulator	Inhibited	-2.525	0.00956	KLF4	Kruppel like factor 4	Nucleus	transcription regulator	1.25576e-15	7.17135e-18	up	2.70089	2.70089	1.43343	444 (16)
TFAP2A		transcription regulator	Inhibited	-2.525	0.00956	MT2A	metallothionein 2A	Cytoplasm	other	1.30277e-14	1.59425e-16	up	2.16892	2.16892	1.11698	444 (16)
TFAP2A		transcription regulator	Inhibited	-2.525	0.00956	PLAUR	plasminogen activator, urokinase receptor	Plasma Membrane	transmembrane receptor	6.46293e-16	2.94938e-18	up	2.53937	2.53937	1.34447	444 (16)
TFAP2A		transcription regulator	Inhibited	-2.525	0.00956	SLC19A1	solute carrier family 19 member 1	Plasma Membrane	transporter	3.66813e-08	5.66996e-09	down	2.42958	-2.42958	-1.28071	444 (16)
TFAP2A		transcription regulator	Inhibited	-2.525	0.00956	TPM1	tropomyosin 1	Cytoplasm	other	2.18083e-10	1.73692e-11	up	2.27798	2.27798	1.18775	444 (16)
TFAP2A		transcription regulator	Inhibited	-2.525	0.00956	TPM3	tropomyosin 3	Cytoplasm	other	6.85597e-10	6.4148e-11	down	3.32841	-3.32841	-1.73483	444 (16)
TFAP2A		transcription regulator	Inhibited	-2.525	0.00956	VEGFA	vascular endothelial growth factor A	Extracellular Space	growth factor	3.6356e-15	3.02164e-17	up	4.69774	4.69774	2.23197	444 (16)
TFAP2A		transcription regulator	Inhibited	-2.525	0.00956	XRN1	5'-3' exoribonuclease 1	Cytoplasm	enzyme	9.05535e-07	1.98103e-07	up	2.08004	2.08004	1.05661	444 (16)
N-acetyl-L-cysteine		chemical drug	Inhibited	-2.485	0.105	BCL2L11	BCL2 like 11	Cytoplasm	other	1.02685e-09	1.01339e-10	up	2.20474	2.20474	1.14061
N-acetyl-L-cysteine		chemical drug	Inhibited	-2.485	0.105	BIRC3	baculoviral IAP repeat containing 3	Cytoplasm	enzyme	8.83103e-09	1.14531e-09	up	2.16593	2.16593	1.11499
N-acetyl-L-cysteine		chemical drug	Inhibited	-2.485	0.105	CASP4	caspase 4	Cytoplasm	peptidase	9.79296e-08	1.70398e-08	up	2.20669	2.20669	1.14188
N-acetyl-L-cysteine		chemical drug	Inhibited	-2.485	0.105	CAV1	caveolin 1	Plasma Membrane	transmembrane receptor	6.25536e-13	1.74947e-14	up	2.58512	2.58512	1.37023
N-acetyl-L-cysteine		chemical drug	Inhibited	-2.485	0.105	CFLAR	CASP8 and FADD like apoptosis regulator	Cytoplasm	other	1.43206e-15	8.61628e-18	up	2.24343	2.24343	1.16571
N-acetyl-L-cysteine		chemical drug	Inhibited	-2.485	0.105	CFTR	cystic fibrosis transmembrane conductance regulator	Plasma Membrane	ion channel	4.41856e-17	8.67401e-20	down	3.73277	-3.73277	-1.90025
N-acetyl-L-cysteine		chemical drug	Inhibited	-2.485	0.105	CXCL3	C-X-C motif chemokine ligand 3	Extracellular Space	cytokine	1.14161e-12	3.59736e-14	down	3.70585	-3.70585	-1.8898
N-acetyl-L-cysteine		chemical drug	Inhibited	-2.485	0.105	DDIT3	DNA damage inducible transcript 3	Nucleus	transcription regulator	8.24086e-16	4.05488e-18	up	5.50112	5.50112	2.45973
N-acetyl-L-cysteine		chemical drug	Inhibited	-2.485	0.105	FBXO32	F-box protein 32	Cytoplasm	enzyme	1.87316e-08	2.67335e-09	up	2.47485	2.47485	1.30734
N-acetyl-L-cysteine		chemical drug	Inhibited	-2.485	0.105	GCLC	glutamate-cysteine ligase catalytic subunit	Cytoplasm	enzyme	1.86635e-12	6.59689e-14	up	2.62326	2.62326	1.39136
N-acetyl-L-cysteine		chemical drug	Inhibited	-2.485	0.105	HBEGF	heparin binding EGF like growth factor	Extracellular Space	growth factor	1.69253e-12	5.83824e-14	up	3.42471	3.42471	1.77598
N-acetyl-L-cysteine		chemical drug	Inhibited	-2.485	0.105	HSPA5	heat shock protein family A (Hsp70) member 5	Cytoplasm	enzyme	4.67754e-19	1.90803e-22	up	2.52689	2.52689	1.33736
N-acetyl-L-cysteine		chemical drug	Inhibited	-2.485	0.105	MAP1LC3B	microtubule associated protein 1 light chain 3 beta	Cytoplasm	other	2.37479e-14	3.3481e-16	up	3.15035	3.15035	1.65551
N-acetyl-L-cysteine		chemical drug	Inhibited	-2.485	0.105	OSGIN1	oxidative stress induced growth inhibitor 1	Other	growth factor	8.82804e-12	4.15249e-13	up	2.22373	2.22373	1.15298
N-acetyl-L-cysteine		chemical drug	Inhibited	-2.485	0.105	PCNA	proliferating cell nuclear antigen	Nucleus	enzyme	1.56774e-09	1.63953e-10	up	2.17915	2.17915	1.12377
N-acetyl-L-cysteine		chemical drug	Inhibited	-2.485	0.105	PLAUR	plasminogen activator, urokinase receptor	Plasma Membrane	transmembrane receptor	6.46293e-16	2.94938e-18	up	2.53937	2.53937	1.34447
N-acetyl-L-cysteine		chemical drug	Inhibited	-2.485	0.105	SPRR2D	small proline rich protein 2D	Cytoplasm	other	1.50133e-16	4.28689e-19	up	12.0891	12.0891	3.59564
N-acetyl-L-cysteine		chemical drug	Inhibited	-2.485	0.105	VEGFA	vascular endothelial growth factor A	Extracellular Space	growth factor	3.6356e-15	3.02164e-17	up	4.69774	4.69774	2.23197
TANK		other	Inhibited	-2.449	0.023	ATM	ATM serine/threonine kinase	Nucleus	kinase	1.92213e-10	1.51079e-11	up	2.52849	2.52849	1.33828
TANK		other	Inhibited	-2.449	0.023	CXCL2	C-X-C motif chemokine ligand 2	Extracellular Space	cytokine	4.30937e-12	1.7974e-13	down	3.93671	-3.93671	-1.97699
TANK		other	Inhibited	-2.449	0.023	CXCL3	C-X-C motif chemokine ligand 3	Extracellular Space	cytokine	1.14161e-12	3.59736e-14	down	3.70585	-3.70585	-1.8898
TANK		other	Inhibited	-2.449	0.023	DNMT3A	DNA methyltransferase 3 alpha	Nucleus	enzyme	1.14706e-08	1.54115e-09	up	2.25439	2.25439	1.17274
TANK		other	Inhibited	-2.449	0.023	IFIT1	interferon induced protein with tetratricopeptide repeats 1	Cytoplasm	other	7.4306e-14	1.35336e-15	down	2.29595	-2.29595	-1.19909
TANK		other	Inhibited	-2.449	0.023	TSC22D1	TSC22 domain family member 1	Nucleus	transcription regulator	1.45079e-14	1.81237e-16	up	2.25278	2.25278	1.17171
STUB1		enzyme	Inhibited	-2.412	0.0259	ATXN1	ataxin 1	Nucleus	transcription regulator	3.05463e-14	4.57136e-16	up	2.97768	2.97768	1.57419
STUB1		enzyme	Inhibited	-2.412	0.0259	KLHL24	kelch like family member 24	Plasma Membrane	other	6.91887e-14	1.23123e-15	up	3.36219	3.36219	1.7494
STUB1		enzyme	Inhibited	-2.412	0.0259	PCNA	proliferating cell nuclear antigen	Nucleus	enzyme	1.56774e-09	1.63953e-10	up	2.17915	2.17915	1.12377
STUB1		enzyme	Inhibited	-2.412	0.0259	RIPK1	receptor interacting serine/threonine kinase 1	Plasma Membrane	kinase	1.46511e-10	1.10488e-11	down	2.35845	-2.35845	-1.23784
STUB1		enzyme	Inhibited	-2.412	0.0259	TFF1	trefoil factor 1	Extracellular Space	other	3.51623e-12	1.41011e-13	up	3.40682	3.40682	1.76843
STUB1		enzyme	Inhibited	-2.412	0.0259	VEGFA	vascular endothelial growth factor A	Extracellular Space	growth factor	3.6356e-15	3.02164e-17	up	4.69774	4.69774	2.23197
PTPN1		phosphatase	Inhibited	-2.4	0.0141	ATM	ATM serine/threonine kinase	Nucleus	kinase	1.92213e-10	1.51079e-11	up	2.52849	2.52849	1.33828
PTPN1		phosphatase	Inhibited	-2.4	0.0141	CFLAR	CASP8 and FADD like apoptosis regulator	Cytoplasm	other	1.43206e-15	8.61628e-18	up	2.24343	2.24343	1.16571
PTPN1		phosphatase	Inhibited	-2.4	0.0141	CXCL2	C-X-C motif chemokine ligand 2	Extracellular Space	cytokine	4.30937e-12	1.7974e-13	down	3.93671	-3.93671	-1.97699
PTPN1		phosphatase	Inhibited	-2.4	0.0141	CXCL3	C-X-C motif chemokine ligand 3	Extracellular Space	cytokine	1.14161e-12	3.59736e-14	down	3.70585	-3.70585	-1.8898
PTPN1		phosphatase	Inhibited	-2.4	0.0141	IRS1	insulin receptor substrate 1	Cytoplasm	enzyme	1.68367e-13	3.66146e-15	down	4.26678	-4.26678	-2.09315
PTPN1		phosphatase	Inhibited	-2.4	0.0141	MET	MET proto-oncogene, receptor tyrosine kinase	Plasma Membrane	kinase	5.67723e-14	9.65407e-16	up	5.09639	5.09639	2.34948
PTPN1		phosphatase	Inhibited	-2.4	0.0141	PIK3R1	phosphoinositide-3-kinase regulatory subunit 1	Cytoplasm	kinase	2.06134e-13	4.64569e-15	down	2.77904	-2.77904	-1.47459
PTPN1		phosphatase	Inhibited	-2.4	0.0141	SOCS1	suppressor of cytokine signaling 1	Cytoplasm	other	9.36232e-08	1.61759e-08	up	2.2018	2.2018	1.13868
TRIB3	3.105	kinase	Inhibited	-2.359	1.33e-07	ASNS	asparagine synthetase (glutamine-hydrolyzing)	Cytoplasm	enzyme	8.12844e-21	2.07231e-25	up	6.2883	6.2883	2.65267	290 (10)
TRIB3	3.105	kinase	Inhibited	-2.359	1.33e-07	CTH	cystathionine gamma-lyase	Cytoplasm	enzyme	2.62281e-17	4.34639e-20	up	7.73869	7.73869	2.95209	290 (10)
TRIB3	3.105	kinase	Inhibited	-2.359	1.33e-07	DDIT3	DNA damage inducible transcript 3	Nucleus	transcription regulator	8.24086e-16	4.05488e-18	up	5.50112	5.50112	2.45973	290 (10)
TRIB3	3.105	kinase	Inhibited	-2.359	1.33e-07	DDIT4	DNA damage inducible transcript 4	Cytoplasm	other	1.9874e-19	3.09427e-23	up	4.52771	4.52771	2.17878	290 (10)
TRIB3	3.105	kinase	Inhibited	-2.359	1.33e-07	HERPUD1	homocysteine inducible ER protein with ubiquitin like domain 1	Cytoplasm	other	2.91139e-19	1.03915e-22	up	4.71638	4.71638	2.23768	290 (10)
TRIB3	3.105	kinase	Inhibited	-2.359	1.33e-07	JAK1	Janus kinase 1	Cytoplasm	kinase	9.53151e-13	2.89901e-14	up	2.49216	2.49216	1.3174	290 (10)
TRIB3	3.105	kinase	Inhibited	-2.359	1.33e-07	MTHFD2	methylenetetrahydrofolate dehydrogenase (NADP+ dependent) 2, methenyltetrahydrofolate cyclohydrolase	Cytoplasm	enzyme	5.07638e-18	3.57437e-21	up	2.76028	2.76028	1.46482	290 (10)
TRIB3	3.105	kinase	Inhibited	-2.359	1.33e-07	PCK2	phosphoenolpyruvate carboxykinase 2, mitochondrial	Cytoplasm	kinase	1.11075e-16	2.87377e-19	up	3.97411	3.97411	1.99063	290 (10)
TRIB3	3.105	kinase	Inhibited	-2.359	1.33e-07	PSAT1	phosphoserine aminotransferase 1	Cytoplasm	enzyme	1.41354e-19	1.4415e-23	up	5.30457	5.30457	2.40724	290 (10)
TRIB3	3.105	kinase	Inhibited	-2.359	1.33e-07	PSPH	phosphoserine phosphatase	Cytoplasm	phosphatase	8.40513e-15	9.27856e-17	up	2.08019	2.08019	1.05672	290 (10)
TRIB3	3.105	kinase	Inhibited	-2.359	1.33e-07	TRIB3	tribbles pseudokinase 3	Nucleus	kinase	1.12757e-09	1.12605e-10	up	3.10497	3.10497	1.63458	290 (10)
CD24		other	Inhibited	-2.333	2.54e-05	APOBEC3B	apolipoprotein B mRNA editing enzyme catalytic subunit 3B	Cytoplasm	enzyme	1.58588e-13	3.39219e-15	up	2.18556	2.18556	1.128
CD24		other	Inhibited	-2.333	2.54e-05	ASPM	abnormal spindle microtubule assembly	Nucleus	other	4.85212e-15	4.50278e-17	down	3.12372	-3.12372	-1.64327
CD24		other	Inhibited	-2.333	2.54e-05	BIK	BCL2 interacting killer	Cytoplasm	other	2.96804e-12	1.14563e-13	up	2.31076	2.31076	1.20837
CD24		other	Inhibited	-2.333	2.54e-05	CAV1	caveolin 1	Plasma Membrane	transmembrane receptor	6.25536e-13	1.74947e-14	up	2.58512	2.58512	1.37023
CD24		other	Inhibited	-2.333	2.54e-05	CFTR	cystic fibrosis transmembrane conductance regulator	Plasma Membrane	ion channel	4.41856e-17	8.67401e-20	down	3.73277	-3.73277	-1.90025
CD24		other	Inhibited	-2.333	2.54e-05	CHAC1	ChaC glutathione specific gamma-glutamylcyclotransferase 1	Cytoplasm	enzyme	1.81131e-13	4.01755e-15	up	2.28072	2.28072	1.18949
CD24		other	Inhibited	-2.333	2.54e-05	ECM1	extracellular matrix protein 1	Extracellular Space	transporter	1.79997e-11	9.67349e-13	up	3.06816	3.06816	1.61737
CD24		other	Inhibited	-2.333	2.54e-05	HS2ST1	heparan sulfate 2-O-sulfotransferase 1	Cytoplasm	enzyme	3.48601e-12	1.39533e-13	down	2.40476	-2.40476	-1.26589
CD24		other	Inhibited	-2.333	2.54e-05	ISG20	interferon stimulated exonuclease gene 20	Nucleus	enzyme	2.34119e-13	5.42562e-15	up	2.53691	2.53691	1.34307
CD24		other	Inhibited	-2.333	2.54e-05	LAT2	linker for activation of T cells family member 2	Plasma Membrane	other	7.97294e-15	8.67949e-17	up	5.81212	5.81212	2.53906
CD24		other	Inhibited	-2.333	2.54e-05	RBBP6	RB binding protein 6, ubiquitin ligase	Nucleus	enzyme	7.69883e-12	3.53302e-13	down	2.73846	-2.73846	-1.45336
CD24		other	Inhibited	-2.333	2.54e-05	RSBN1	round spermatid basic protein 1	Nucleus	other	9.85909e-12	4.73801e-13	down	2.55346	-2.55346	-1.35245
CD24		other	Inhibited	-2.333	2.54e-05	SFPQ	splicing factor proline and glutamine rich	Nucleus	other	9.63498e-19	4.17588e-22	down	6.96778	-6.96778	-2.8007
CD24		other	Inhibited	-2.333	2.54e-05	SLC30A1	solute carrier family 30 member 1	Plasma Membrane	transporter	5.07638e-18	3.62377e-21	up	5.23125	5.23125	2.38716
CD24		other	Inhibited	-2.333	2.54e-05	THBS1	thrombospondin 1	Extracellular Space	other	1.80615e-13	3.99611e-15	up	3.21272	3.21272	1.68379
CD24		other	Inhibited	-2.333	2.54e-05	TUFT1	tuftelin 1	Cytoplasm	other	3.15485e-10	2.65907e-11	up	2.1646	2.1646	1.1141
CD24		other	Inhibited	-2.333	2.54e-05	ULBP2	UL16 binding protein 2	Plasma Membrane	transmembrane receptor	9.44902e-13	2.8667e-14	up	2.61611	2.61611	1.38742
CD24		other	Inhibited	-2.333	2.54e-05	VPS13B	vacuolar protein sorting 13 homolog B	Nucleus	transporter	3.58543e-12	1.44792e-13	down	3.73233	-3.73233	-1.90008
CD24		other	Inhibited	-2.333	2.54e-05	ZNF302	zinc finger protein 302	Nucleus	other	1.15111e-10	8.29058e-12	down	2.64828	-2.64828	-1.40505
MYC		transcription regulator	Inhibited	-2.314	9.24e-07	ABCF2	ATP binding cassette subfamily F member 2	Cytoplasm	transporter	6.01207e-11	3.92385e-12	down	2.11914	-2.11914	-1.08348	488 (20)
MYC		transcription regulator	Inhibited	-2.314	9.24e-07	ACACA	acetyl-CoA carboxylase alpha	Cytoplasm	enzyme	2.03413e-14	2.77182e-16	down	2.21799	-2.21799	-1.14925	488 (20)
MYC		transcription regulator	Inhibited	-2.314	9.24e-07	ADARB1	adenosine deaminase, RNA specific B1	Nucleus	enzyme	5.50947e-12	2.38223e-13	down	2.33514	-2.33514	-1.22351	488 (20)
MYC		transcription regulator	Inhibited	-2.314	9.24e-07	AK2	adenylate kinase 2	Cytoplasm	kinase	4.16093e-10	3.63315e-11	down	2.20191	-2.20191	-1.13875	488 (20)
MYC		transcription regulator	Inhibited	-2.314	9.24e-07	ANKRD17	ankyrin repeat domain 17	Nucleus	other	2.84114e-11	1.64769e-12	down	2.31681	-2.31681	-1.21214	488 (20)
MYC		transcription regulator	Inhibited	-2.314	9.24e-07	ASNS	asparagine synthetase (glutamine-hydrolyzing)	Cytoplasm	enzyme	8.12844e-21	2.07231e-25	up	6.2883	6.2883	2.65267	488 (20)
MYC		transcription regulator	Inhibited	-2.314	9.24e-07	BCL6	B cell CLL/lymphoma 6	Nucleus	transcription regulator	3.19693e-11	1.89377e-12	up	2.39469	2.39469	1.25984	488 (20)
MYC		transcription regulator	Inhibited	-2.314	9.24e-07	BOP1	block of proliferation 1	Nucleus	other	1.97696e-12	7.0764e-14	down	2.03812	-2.03812	-1.02724	488 (20)
MYC		transcription regulator	Inhibited	-2.314	9.24e-07	CAMK2N1	calcium/calmodulin dependent protein kinase II inhibitor 1	Plasma Membrane	kinase	1.17565e-16	3.08718e-19	up	2.15826	2.15826	1.10987	488 (20)
MYC		transcription regulator	Inhibited	-2.314	9.24e-07	CAST	calpastatin	Cytoplasm	peptidase	2.55267e-11	1.45843e-12	up	2.51544	2.51544	1.33081	488 (20)
MYC		transcription regulator	Inhibited	-2.314	9.24e-07	CAV1	caveolin 1	Plasma Membrane	transmembrane receptor	6.25536e-13	1.74947e-14	up	2.58512	2.58512	1.37023	488 (20)
MYC		transcription regulator	Inhibited	-2.314	9.24e-07	CBX4	chromobox 4	Nucleus	transcription regulator	2.68467e-15	2.04649e-17	up	3.42501	3.42501	1.77611	488 (20)
MYC		transcription regulator	Inhibited	-2.314	9.24e-07	CCNG2	cyclin G2	Nucleus	other	8.50472e-14	1.60233e-15	up	2.37244	2.37244	1.24637	488 (20)
MYC		transcription regulator	Inhibited	-2.314	9.24e-07	CD44	CD44 molecule (Indian blood group)	Plasma Membrane	other	1.24837e-07	2.23646e-08	down	2.19728	-2.19728	-1.13572	488 (20)
MYC		transcription regulator	Inhibited	-2.314	9.24e-07	CDK6	cyclin dependent kinase 6	Nucleus	kinase	2.24744e-17	3.55245e-20	down	3.92299	-3.92299	-1.97195	488 (20)
MYC		transcription regulator	Inhibited	-2.314	9.24e-07	CFLAR	CASP8 and FADD like apoptosis regulator	Cytoplasm	other	1.43206e-15	8.61628e-18	up	2.24343	2.24343	1.16571	488 (20)
MYC		transcription regulator	Inhibited	-2.314	9.24e-07	CHKA	choline kinase alpha	Cytoplasm	kinase	2.11436e-15	1.46082e-17	down	2.51624	-2.51624	-1.33127	488 (20)
MYC		transcription regulator	Inhibited	-2.314	9.24e-07	CLU	clusterin	Cytoplasm	other	1.37993e-14	1.70626e-16	up	2.6103	2.6103	1.38422	488 (20)
MYC		transcription regulator	Inhibited	-2.314	9.24e-07	COL4A1	collagen type IV alpha 1 chain	Extracellular Space	other	1.92477e-08	2.75437e-09	up	2.04658	2.04658	1.03322	488 (20)
MYC		transcription regulator	Inhibited	-2.314	9.24e-07	CUL1	cullin 1	Nucleus	enzyme	1.07214e-17	1.23002e-20	down	3.36331	-3.36331	-1.74988	488 (20)
MYC		transcription regulator	Inhibited	-2.314	9.24e-07	CYFIP2	cytoplasmic FMR1 interacting protein 2	Cytoplasm	other	1.58335e-09	1.65787e-10	up	2.36261	2.36261	1.24038	488 (20)
MYC		transcription regulator	Inhibited	-2.314	9.24e-07	DDIT3	DNA damage inducible transcript 3	Nucleus	transcription regulator	8.24086e-16	4.05488e-18	up	5.50112	5.50112	2.45973	488 (20)
MYC		transcription regulator	Inhibited	-2.314	9.24e-07	DDIT4	DNA damage inducible transcript 4	Cytoplasm	other	1.9874e-19	3.09427e-23	up	4.52771	4.52771	2.17878	488 (20)
MYC		transcription regulator	Inhibited	-2.314	9.24e-07	DHFR	dihydrofolate reductase	Nucleus	enzyme	3.88286e-10	3.36547e-11	up	2.65108	2.65108	1.40658	488 (20)
MYC		transcription regulator	Inhibited	-2.314	9.24e-07	DKC1	dyskerin pseudouridine synthase 1	Nucleus	enzyme	2.55346e-14	3.69114e-16	down	2.26757	-2.26757	-1.18115	488 (20)
MYC		transcription regulator	Inhibited	-2.314	9.24e-07	ECM1	extracellular matrix protein 1	Extracellular Space	transporter	1.79997e-11	9.67349e-13	up	3.06816	3.06816	1.61737	488 (20)
MYC		transcription regulator	Inhibited	-2.314	9.24e-07	EFTUD2	elongation factor Tu GTP binding domain containing 2	Nucleus	enzyme	2.26118e-13	5.18255e-15	down	2.10851	-2.10851	-1.07623	488 (20)
MYC		transcription regulator	Inhibited	-2.314	9.24e-07	EIF4A1	eukaryotic translation initiation factor 4A1	Cytoplasm	translation regulator	1.47804e-16	4.10733e-19	down	2.48517	-2.48517	-1.31335	488 (20)
MYC		transcription regulator	Inhibited	-2.314	9.24e-07	EIF4EBP1	eukaryotic translation initiation factor 4E binding protein 1	Cytoplasm	translation regulator	4.36753e-16	1.70363e-18	up	2.61373	2.61373	1.38611	488 (20)
MYC		transcription regulator	Inhibited	-2.314	9.24e-07	EMP1	epithelial membrane protein 1	Plasma Membrane	other	1.90895e-16	6.32682e-19	up	2.92455	2.92455	1.54822	488 (20)
MYC		transcription regulator	Inhibited	-2.314	9.24e-07	EZH2	enhancer of zeste 2 polycomb repressive complex 2 subunit	Nucleus	transcription regulator	5.10525e-10	4.5802e-11	up	2.02651	2.02651	1.019	488 (20)
MYC		transcription regulator	Inhibited	-2.314	9.24e-07	F3	coagulation factor III, tissue factor	Plasma Membrane	transmembrane receptor	1.60036e-09	1.67772e-10	up	2.56638	2.56638	1.35974	488 (20)
MYC		transcription regulator	Inhibited	-2.314	9.24e-07	FBXO32	F-box protein 32	Cytoplasm	enzyme	1.87316e-08	2.67335e-09	up	2.47485	2.47485	1.30734	488 (20)
MYC		transcription regulator	Inhibited	-2.314	9.24e-07	FOSL1	FOS like 1, AP-1 transcription factor subunit	Nucleus	transcription regulator	7.76065e-16	3.69988e-18	up	3.76419	3.76419	1.91234	488 (20)
MYC		transcription regulator	Inhibited	-2.314	9.24e-07	GADD45B	growth arrest and DNA damage inducible beta	Cytoplasm	other	2.37905e-14	3.36498e-16	up	2.25219	2.25219	1.17133	488 (20)
MYC		transcription regulator	Inhibited	-2.314	9.24e-07	GCLC	glutamate-cysteine ligase catalytic subunit	Cytoplasm	enzyme	1.86635e-12	6.59689e-14	up	2.62326	2.62326	1.39136	488 (20)
MYC		transcription regulator	Inhibited	-2.314	9.24e-07	GFPT1	glutamine--fructose-6-phosphate transaminase 1	Cytoplasm	enzyme	2.0332e-17	2.95463e-20	up	2.96853	2.96853	1.56975	488 (20)
MYC		transcription regulator	Inhibited	-2.314	9.24e-07	GLG1	golgi glycoprotein 1	Cytoplasm	other	8.99184e-11	6.23083e-12	up	2.80844	2.80844	1.48977	488 (20)
MYC		transcription regulator	Inhibited	-2.314	9.24e-07	GLUD1	glutamate dehydrogenase 1	Cytoplasm	enzyme	9.53432e-17	2.26058e-19	up	2.18273	2.18273	1.12614	488 (20)
MYC		transcription regulator	Inhibited	-2.314	9.24e-07	HLA-B	major histocompatibility complex, class I, B	Plasma Membrane	transmembrane receptor	1.39437e-15	8.35401e-18	up	2.12073	2.12073	1.08456	488 (20)
MYC		transcription regulator	Inhibited	-2.314	9.24e-07	HNRNPD	heterogeneous nuclear ribonucleoprotein D	Nucleus	transcription regulator	1.88056e-09	2.02168e-10	down	2.09288	-2.09288	-1.06549	488 (20)
MYC		transcription regulator	Inhibited	-2.314	9.24e-07	HSPD1	heat shock protein family D (Hsp60) member 1	Cytoplasm	enzyme	1.1615e-14	1.38033e-16	up	7.33793	7.33793	2.87537	488 (20)
MYC		transcription regulator	Inhibited	-2.314	9.24e-07	IER5	immediate early response 5	Other	other	7.95214e-16	3.87227e-18	up	2.14278	2.14278	1.09948	488 (20)
MYC		transcription regulator	Inhibited	-2.314	9.24e-07	IFIT1	interferon induced protein with tetratricopeptide repeats 1	Cytoplasm	other	7.4306e-14	1.35336e-15	down	2.29595	-2.29595	-1.19909	488 (20)
MYC		transcription regulator	Inhibited	-2.314	9.24e-07	IL1RAP	interleukin 1 receptor accessory protein	Plasma Membrane	transmembrane receptor	1.22391e-11	6.11381e-13	up	2.32238	2.32238	1.21561	488 (20)
MYC		transcription regulator	Inhibited	-2.314	9.24e-07	IRF6	interferon regulatory factor 6	Nucleus	transcription regulator	8.74705e-12	4.10548e-13	up	2.0001	2.0001	1.00007	488 (20)
MYC		transcription regulator	Inhibited	-2.314	9.24e-07	IRF7	interferon regulatory factor 7	Nucleus	transcription regulator	5.31551e-13	1.44862e-14	up	2.33747	2.33747	1.22495	488 (20)
MYC		transcription regulator	Inhibited	-2.314	9.24e-07	IRS1	insulin receptor substrate 1	Cytoplasm	enzyme	1.68367e-13	3.66146e-15	down	4.26678	-4.26678	-2.09315	488 (20)
MYC		transcription regulator	Inhibited	-2.314	9.24e-07	KLF4	Kruppel like factor 4	Nucleus	transcription regulator	1.25576e-15	7.17135e-18	up	2.70089	2.70089	1.43343	488 (20)
MYC		transcription regulator	Inhibited	-2.314	9.24e-07	LAMB2	laminin subunit beta 2	Extracellular Space	enzyme	2.71981e-11	1.56987e-12	up	2.02282	2.02282	1.01637	488 (20)
MYC		transcription regulator	Inhibited	-2.314	9.24e-07	LAMB3	laminin subunit beta 3	Extracellular Space	transporter	3.32308e-18	1.94857e-21	up	3.12672	3.12672	1.64465	488 (20)
MYC		transcription regulator	Inhibited	-2.314	9.24e-07	LGR5	leucine rich repeat containing G protein-coupled receptor 5	Plasma Membrane	transmembrane receptor	6.63129e-17	1.42012e-19	down	5.01908	-5.01908	-2.32742	488 (20)
MYC		transcription regulator	Inhibited	-2.314	9.24e-07	MDM2	MDM2 proto-oncogene	Nucleus	transcription regulator	2.17397e-12	7.87582e-14	down	3.77978	-3.77978	-1.9183	488 (20)
MYC		transcription regulator	Inhibited	-2.314	9.24e-07	MKI67	marker of proliferation Ki-67	Nucleus	other	1.73923e-11	9.28056e-13	down	5.41482	-5.41482	-2.43691	488 (20)
MYC		transcription regulator	Inhibited	-2.314	9.24e-07	MRPL12	mitochondrial ribosomal protein L12	Cytoplasm	other	7.54239e-13	2.18826e-14	down	2.18426	-2.18426	-1.12714	488 (20)
MYC		transcription regulator	Inhibited	-2.314	9.24e-07	NCL	nucleolin	Nucleus	other	1.7722e-15	1.18375e-17	down	2.17104	-2.17104	-1.11839	488 (20)
MYC		transcription regulator	Inhibited	-2.314	9.24e-07	NDRG1	N-myc downstream regulated 1	Nucleus	kinase	5.49203e-18	4.0605e-21	up	5.2325	5.2325	2.3875	488 (20)
MYC		transcription regulator	Inhibited	-2.314	9.24e-07	NF2	neurofibromin 2	Plasma Membrane	other	9.58654e-15	1.0876e-16	down	2.89725	-2.89725	-1.53468	488 (20)
MYC		transcription regulator	Inhibited	-2.314	9.24e-07	NOCT	nocturnin	Nucleus	transcription regulator	3.61434e-10	3.0998e-11	up	2.9936	2.9936	1.58188	488 (20)
MYC		transcription regulator	Inhibited	-2.314	9.24e-07	NOLC1	nucleolar and coiled-body phosphoprotein 1	Nucleus	transcription regulator	7.31681e-16	3.37636e-18	down	2.33272	-2.33272	-1.22201	488 (20)
MYC		transcription regulator	Inhibited	-2.314	9.24e-07	NOP56	NOP56 ribonucleoprotein	Nucleus	other	4.78668e-16	1.90374e-18	down	2.1139	-2.1139	-1.07991	488 (20)
MYC		transcription regulator	Inhibited	-2.314	9.24e-07	NOP58	NOP58 ribonucleoprotein	Nucleus	enzyme	1.25456e-12	4.01895e-14	down	2.17132	-2.17132	-1.11857	488 (20)
MYC		transcription regulator	Inhibited	-2.314	9.24e-07	NPM1	nucleophosmin 1	Nucleus	transcription regulator	2.0349e-17	3.16461e-20	down	2.59292	-2.59292	-1.37458	488 (20)
MYC		transcription regulator	Inhibited	-2.314	9.24e-07	NUDC	nuclear distribution C, dynein complex regulator	Cytoplasm	other	1.27182e-14	1.55314e-16	down	2.32061	-2.32061	-1.21451	488 (20)
MYC		transcription regulator	Inhibited	-2.314	9.24e-07	OVOL1	ovo like transcriptional repressor 1	Nucleus	transcription regulator	3.52683e-14	5.47521e-16	up	3.92788	3.92788	1.97375	488 (20)
MYC		transcription regulator	Inhibited	-2.314	9.24e-07	PA2G4	proliferation-associated 2G4	Nucleus	transcription regulator	9.37038e-12	4.45538e-13	down	2.70964	-2.70964	-1.4381	488 (20)
MYC		transcription regulator	Inhibited	-2.314	9.24e-07	PCNA	proliferating cell nuclear antigen	Nucleus	enzyme	1.56774e-09	1.63953e-10	up	2.17915	2.17915	1.12377	488 (20)
MYC		transcription regulator	Inhibited	-2.314	9.24e-07	PDCD4	programmed cell death 4	Nucleus	other	2.12682e-15	1.48662e-17	up	3.36846	3.36846	1.75209	488 (20)
MYC		transcription regulator	Inhibited	-2.314	9.24e-07	PDGFRA	platelet derived growth factor receptor alpha	Plasma Membrane	kinase	3.90186e-15	3.28272e-17	up	5.24246	5.24246	2.39024	488 (20)
MYC		transcription regulator	Inhibited	-2.314	9.24e-07	PDK1	pyruvate dehydrogenase kinase 1	Cytoplasm	kinase	5.07563e-10	4.54845e-11	up	2.01755	2.01755	1.0126	488 (20)
MYC		transcription regulator	Inhibited	-2.314	9.24e-07	PFAS	phosphoribosylformylglycinamidine synthase	Cytoplasm	enzyme	5.99695e-13	1.6665e-14	down	2.51074	-2.51074	-1.32811	488 (20)
MYC		transcription regulator	Inhibited	-2.314	9.24e-07	PHB	prohibitin	Nucleus	transcription regulator	4.95166e-11	3.14844e-12	down	2.67873	-2.67873	-1.42155	488 (20)
MYC		transcription regulator	Inhibited	-2.314	9.24e-07	PLAUR	plasminogen activator, urokinase receptor	Plasma Membrane	transmembrane receptor	6.46293e-16	2.94938e-18	up	2.53937	2.53937	1.34447	488 (20)
MYC		transcription regulator	Inhibited	-2.314	9.24e-07	PLSCR1	phospholipid scramblase 1	Plasma Membrane	enzyme	1.73717e-11	9.26072e-13	up	2.9947	2.9947	1.58241	488 (20)
MYC		transcription regulator	Inhibited	-2.314	9.24e-07	POLR1B	RNA polymerase I subunit B	Nucleus	enzyme	2.24682e-09	2.47228e-10	down	2.14722	-2.14722	-1.10247	488 (20)
MYC		transcription regulator	Inhibited	-2.314	9.24e-07	PPARA	peroxisome proliferator activated receptor alpha	Nucleus	ligand-dependent nuclear receptor	1.18927e-10	8.61999e-12	down	2.74687	-2.74687	-1.45779	488 (20)
MYC		transcription regulator	Inhibited	-2.314	9.24e-07	PRDM1	PR/SET domain 1	Nucleus	transcription regulator	1.30392e-12	4.21519e-14	up	2.74204	2.74204	1.45525	488 (20)
MYC		transcription regulator	Inhibited	-2.314	9.24e-07	PRKACB	protein kinase cAMP-activated catalytic subunit beta	Cytoplasm	kinase	2.22739e-11	1.23908e-12	down	2.23902	-2.23902	-1.16287	488 (20)
MYC		transcription regulator	Inhibited	-2.314	9.24e-07	PRPH	peripherin	Plasma Membrane	other	4.93866e-14	8.13372e-16	up	4.84556	4.84556	2.27666	488 (20)
MYC		transcription regulator	Inhibited	-2.314	9.24e-07	PSAT1	phosphoserine aminotransferase 1	Cytoplasm	enzyme	1.41354e-19	1.4415e-23	up	5.30457	5.30457	2.40724	488 (20)
MYC		transcription regulator	Inhibited	-2.314	9.24e-07	PTEN	phosphatase and tensin homolog	Cytoplasm	phosphatase	5.66703e-13	1.56037e-14	down	3.54785	-3.54785	-1.82695	488 (20)
MYC		transcription regulator	Inhibited	-2.314	9.24e-07	RRM2	ribonucleotide reductase regulatory subunit M2	Nucleus	enzyme	1.20625e-13	2.45716e-15	down	2.20963	-2.20963	-1.14381	488 (20)
MYC		transcription regulator	Inhibited	-2.314	9.24e-07	RRP1B	ribosomal RNA processing 1B	Nucleus	transcription regulator	7.92962e-15	8.61212e-17	down	2.46331	-2.46331	-1.3006	488 (20)
MYC		transcription regulator	Inhibited	-2.314	9.24e-07	RRS1	ribosome biogenesis regulator homolog	Nucleus	other	3.38589e-14	5.19787e-16	down	2.37182	-2.37182	-1.246	488 (20)
MYC		transcription regulator	Inhibited	-2.314	9.24e-07	RUVBL1	RuvB like AAA ATPase 1	Nucleus	transcription regulator	2.92883e-15	2.27741e-17	down	2.99678	-2.99678	-1.58341	488 (20)
MYC		transcription regulator	Inhibited	-2.314	9.24e-07	RUVBL2	RuvB like AAA ATPase 2	Nucleus	transcription regulator	3.20018e-16	1.11775e-18	down	2.06008	-2.06008	-1.0427	488 (20)
MYC		transcription regulator	Inhibited	-2.314	9.24e-07	SAT1	spermidine/spermine N1-acetyltransferase 1	Cytoplasm	enzyme	1.68911e-16	5.30346e-19	up	2.07211	2.07211	1.0511	488 (20)
MYC		transcription regulator	Inhibited	-2.314	9.24e-07	SCEL	sciellin	Cytoplasm	other	1.34478e-10	9.96656e-12	up	2.95977	2.95977	1.56548	488 (20)
MYC		transcription regulator	Inhibited	-2.314	9.24e-07	SHMT1	serine hydroxymethyltransferase 1	Cytoplasm	enzyme	2.48532e-12	9.26357e-14	down	2.5294	-2.5294	-1.33879	488 (20)
MYC		transcription regulator	Inhibited	-2.314	9.24e-07	SLC2A3	solute carrier family 2 member 3	Plasma Membrane	transporter	2.78807e-13	6.61051e-15	up	2.00441	2.00441	1.00318	488 (20)
MYC		transcription regulator	Inhibited	-2.314	9.24e-07	SLC3A2	solute carrier family 3 member 2	Plasma Membrane	transporter	2.03339e-17	3.00674e-20	up	2.34881	2.34881	1.23193	488 (20)
MYC		transcription regulator	Inhibited	-2.314	9.24e-07	SLC7A5	solute carrier family 7 member 5	Plasma Membrane	transporter	3.26846e-13	7.94118e-15	up	2.86312	2.86312	1.51759	488 (20)
MYC		transcription regulator	Inhibited	-2.314	9.24e-07	SNRPD1	small nuclear ribonucleoprotein D1 polypeptide	Nucleus	other	3.31804e-13	8.10391e-15	down	2.58427	-2.58427	-1.36976	488 (20)
MYC		transcription regulator	Inhibited	-2.314	9.24e-07	SPRR1A	small proline rich protein 1A	Plasma Membrane	other	2.43395e-08	3.59036e-09	up	2.03634	2.03634	1.02598	488 (20)
MYC		transcription regulator	Inhibited	-2.314	9.24e-07	SRD5A1	steroid 5 alpha-reductase 1	Cytoplasm	enzyme	6.48306e-08	1.07209e-08	down	2.08669	-2.08669	-1.06122	488 (20)
MYC		transcription regulator	Inhibited	-2.314	9.24e-07	SRSF1	serine and arginine rich splicing factor 1	Nucleus	other	7.96598e-16	3.89932e-18	down	3.81356	-3.81356	-1.93114	488 (20)
MYC		transcription regulator	Inhibited	-2.314	9.24e-07	SRSF2	serine and arginine rich splicing factor 2	Nucleus	transcription regulator	8.11176e-15	8.87198e-17	down	2.61684	-2.61684	-1.38782	488 (20)
MYC		transcription regulator	Inhibited	-2.314	9.24e-07	SUCLA2	succinate-CoA ligase ADP-forming beta subunit	Cytoplasm	enzyme	7.35389e-12	3.33427e-13	down	2.02045	-2.02045	-1.01468	488 (20)
MYC		transcription regulator	Inhibited	-2.314	9.24e-07	TES	testin LIM domain protein	Plasma Membrane	other	4.4982e-11	2.80851e-12	up	3.31025	3.31025	1.72694	488 (20)
MYC		transcription regulator	Inhibited	-2.314	9.24e-07	TFRC	transferrin receptor	Plasma Membrane	transporter	6.80808e-15	7.09898e-17	down	2.12399	-2.12399	-1.08678	488 (20)
MYC		transcription regulator	Inhibited	-2.314	9.24e-07	THBS1	thrombospondin 1	Extracellular Space	other	1.80615e-13	3.99611e-15	up	3.21272	3.21272	1.68379	488 (20)
MYC		transcription regulator	Inhibited	-2.314	9.24e-07	TIAM1	T cell lymphoma invasion and metastasis 1	Cytoplasm	other	2.42274e-14	3.44659e-16	up	2.83899	2.83899	1.50538	488 (20)
MYC		transcription regulator	Inhibited	-2.314	9.24e-07	TNS3	tensin 3	Plasma Membrane	phosphatase	2.08108e-11	1.14708e-12	up	2.76199	2.76199	1.46571	488 (20)
MYC		transcription regulator	Inhibited	-2.314	9.24e-07	TXNRD1	thioredoxin reductase 1	Cytoplasm	enzyme	2.58884e-14	3.76208e-16	up	2.04418	2.04418	1.03152	488 (20)
MYC		transcription regulator	Inhibited	-2.314	9.24e-07	ULBP3	UL16 binding protein 3	Plasma Membrane	transmembrane receptor	1.72184e-09	1.82878e-10	up	2.93053	2.93053	1.55116	488 (20)
MYC		transcription regulator	Inhibited	-2.314	9.24e-07	VEGFA	vascular endothelial growth factor A	Extracellular Space	growth factor	3.6356e-15	3.02164e-17	up	4.69774	4.69774	2.23197	488 (20)
MYC		transcription regulator	Inhibited	-2.314	9.24e-07	XIST	X inactive specific transcript (non-protein coding)	Nucleus	other	1.62118e-12	5.51511e-14	up	2.15834	2.15834	1.10992	488 (20)
SYK	-2.529	kinase	Inhibited	-2.308	0.00161	BCL2L11	BCL2 like 11	Cytoplasm	other	1.02685e-09	1.01339e-10	up	2.20474	2.20474	1.14061	495 (20)
SYK	-2.529	kinase	Inhibited	-2.308	0.00161	BIRC3	baculoviral IAP repeat containing 3	Cytoplasm	enzyme	8.83103e-09	1.14531e-09	up	2.16593	2.16593	1.11499	495 (20)
SYK	-2.529	kinase	Inhibited	-2.308	0.00161	CFTR	cystic fibrosis transmembrane conductance regulator	Plasma Membrane	ion channel	4.41856e-17	8.67401e-20	down	3.73277	-3.73277	-1.90025	495 (20)
SYK	-2.529	kinase	Inhibited	-2.308	0.00161	FOSL1	FOS like 1, AP-1 transcription factor subunit	Nucleus	transcription regulator	7.76065e-16	3.69988e-18	up	3.76419	3.76419	1.91234	495 (20)
SYK	-2.529	kinase	Inhibited	-2.308	0.00161	ITGB4	integrin subunit beta 4	Plasma Membrane	transmembrane receptor	6.38114e-13	1.7879e-14	up	2.18062	2.18062	1.12474	495 (20)
SYK	-2.529	kinase	Inhibited	-2.308	0.00161	JMY	junction mediating and regulatory protein, p53 cofactor	Nucleus	transcription regulator	1.67625e-12	5.76927e-14	up	3.49861	3.49861	1.80678	495 (20)
SYK	-2.529	kinase	Inhibited	-2.308	0.00161	KLF2	Kruppel like factor 2	Nucleus	transcription regulator	1.27669e-15	7.32345e-18	up	2.72552	2.72552	1.44653	495 (20)
SYK	-2.529	kinase	Inhibited	-2.308	0.00161	PIM1	Pim-1 proto-oncogene, serine/threonine kinase	Cytoplasm	kinase	3.1181e-15	2.48818e-17	up	2.63267	2.63267	1.39653	495 (20)
SYK	-2.529	kinase	Inhibited	-2.308	0.00161	TSC22D1	TSC22 domain family member 1	Nucleus	transcription regulator	1.45079e-14	1.81237e-16	up	2.25278	2.25278	1.17171	495 (20)
SYK	-2.529	kinase	Inhibited	-2.308	0.00161	USP53	ubiquitin specific peptidase 53	Extracellular Space	enzyme	2.7952e-15	2.1631e-17	up	2.28251	2.28251	1.19062	495 (20)
SYK	-2.529	kinase	Inhibited	-2.308	0.00161	VEGFA	vascular endothelial growth factor A	Extracellular Space	growth factor	3.6356e-15	3.02164e-17	up	4.69774	4.69774	2.23197	495 (20)
SYK	-2.529	kinase	Inhibited	-2.308	0.00161	YPEL2	yippee like 2	Nucleus	other	8.15841e-09	1.04913e-09	up	2.17358	2.17358	1.12007	495 (20)
SYK	-2.529	kinase	Inhibited	-2.308	0.00161	YPEL5	yippee like 5	Nucleus	other	1.52484e-17	2.03368e-20	up	2.96785	2.96785	1.56942	495 (20)
MNT		transcription regulator	Inhibited	-2.236	0.000681	BCL6	B cell CLL/lymphoma 6	Nucleus	transcription regulator	3.19693e-11	1.89377e-12	up	2.39469	2.39469	1.25984
MNT		transcription regulator	Inhibited	-2.236	0.000681	CCNG2	cyclin G2	Nucleus	other	8.50472e-14	1.60233e-15	up	2.37244	2.37244	1.24637
MNT		transcription regulator	Inhibited	-2.236	0.000681	DDIT3	DNA damage inducible transcript 3	Nucleus	transcription regulator	8.24086e-16	4.05488e-18	up	5.50112	5.50112	2.45973
MNT		transcription regulator	Inhibited	-2.236	0.000681	FBXO32	F-box protein 32	Cytoplasm	enzyme	1.87316e-08	2.67335e-09	up	2.47485	2.47485	1.30734
MNT		transcription regulator	Inhibited	-2.236	0.000681	GADD45B	growth arrest and DNA damage inducible beta	Cytoplasm	other	2.37905e-14	3.36498e-16	up	2.25219	2.25219	1.17133
MNT		transcription regulator	Inhibited	-2.236	0.000681	NCL	nucleolin	Nucleus	other	1.7722e-15	1.18375e-17	down	2.17104	-2.17104	-1.11839
alvocidib		chemical drug	Inhibited	-2.234	0.0474	BIRC3	baculoviral IAP repeat containing 3	Cytoplasm	enzyme	8.83103e-09	1.14531e-09	up	2.16593	2.16593	1.11499
alvocidib		chemical drug	Inhibited	-2.234	0.0474	CFLAR	CASP8 and FADD like apoptosis regulator	Cytoplasm	other	1.43206e-15	8.61628e-18	up	2.24343	2.24343	1.16571
alvocidib		chemical drug	Inhibited	-2.234	0.0474	EGFR	epidermal growth factor receptor	Plasma Membrane	kinase	1.73701e-14	2.25851e-16	up	3.93396	3.93396	1.97598
alvocidib		chemical drug	Inhibited	-2.234	0.0474	PCNA	proliferating cell nuclear antigen	Nucleus	enzyme	1.56774e-09	1.63953e-10	up	2.17915	2.17915	1.12377
alvocidib		chemical drug	Inhibited	-2.234	0.0474	VEGFA	vascular endothelial growth factor A	Extracellular Space	growth factor	3.6356e-15	3.02164e-17	up	4.69774	4.69774	2.23197
ZFP36		transcription regulator	Inhibited	-2.216	0.000253	BIRC3	baculoviral IAP repeat containing 3	Cytoplasm	enzyme	8.83103e-09	1.14531e-09	up	2.16593	2.16593	1.11499	395 (19)
ZFP36		transcription regulator	Inhibited	-2.216	0.000253	CDC6	cell division cycle 6	Nucleus	other	4.26607e-15	3.71965e-17	up	2.21253	2.21253	1.1457	395 (19)
ZFP36		transcription regulator	Inhibited	-2.216	0.000253	CXCL2	C-X-C motif chemokine ligand 2	Extracellular Space	cytokine	4.30937e-12	1.7974e-13	down	3.93671	-3.93671	-1.97699	395 (19)
ZFP36		transcription regulator	Inhibited	-2.216	0.000253	CXCL3	C-X-C motif chemokine ligand 3	Extracellular Space	cytokine	1.14161e-12	3.59736e-14	down	3.70585	-3.70585	-1.8898	395 (19)
ZFP36		transcription regulator	Inhibited	-2.216	0.000253	FOSL1	FOS like 1, AP-1 transcription factor subunit	Nucleus	transcription regulator	7.76065e-16	3.69988e-18	up	3.76419	3.76419	1.91234	395 (19)
ZFP36		transcription regulator	Inhibited	-2.216	0.000253	MMP1	matrix metallopeptidase 1	Extracellular Space	peptidase	1.56417e-16	4.62584e-19	up	10.3475	10.3475	3.37121	395 (19)
ZFP36		transcription regulator	Inhibited	-2.216	0.000253	MXD1	MAX dimerization protein 1	Nucleus	transcription regulator	6.60046e-17	1.37986e-19	up	3.47044	3.47044	1.79512	395 (19)
ZFP36		transcription regulator	Inhibited	-2.216	0.000253	PIM1	Pim-1 proto-oncogene, serine/threonine kinase	Cytoplasm	kinase	3.1181e-15	2.48818e-17	up	2.63267	2.63267	1.39653	395 (19)
ZFP36		transcription regulator	Inhibited	-2.216	0.000253	PLAUR	plasminogen activator, urokinase receptor	Plasma Membrane	transmembrane receptor	6.46293e-16	2.94938e-18	up	2.53937	2.53937	1.34447	395 (19)
ZFP36		transcription regulator	Inhibited	-2.216	0.000253	PRDM1	PR/SET domain 1	Nucleus	transcription regulator	1.30392e-12	4.21519e-14	up	2.74204	2.74204	1.45525	395 (19)
ZFP36		transcription regulator	Inhibited	-2.216	0.000253	SOCS1	suppressor of cytokine signaling 1	Cytoplasm	other	9.36232e-08	1.61759e-08	up	2.2018	2.2018	1.13868	395 (19)
ZFP36		transcription regulator	Inhibited	-2.216	0.000253	SPRYD7	SPRY domain containing 7	Other	other	4.66687e-07	9.58502e-08	up	2.0339	2.0339	1.02425	395 (19)
ZFP36		transcription regulator	Inhibited	-2.216	0.000253	TFF1	trefoil factor 1	Extracellular Space	other	3.51623e-12	1.41011e-13	up	3.40682	3.40682	1.76843	395 (19)
ZFP36		transcription regulator	Inhibited	-2.216	0.000253	TFRC	transferrin receptor	Plasma Membrane	transporter	6.80808e-15	7.09898e-17	down	2.12399	-2.12399	-1.08678	395 (19)
ZFP36		transcription regulator	Inhibited	-2.216	0.000253	TLR4	toll like receptor 4	Plasma Membrane	transmembrane receptor	2.19232e-11	1.21454e-12	down	2.3272	-2.3272	-1.21859	395 (19)
LONP1		peptidase	Inhibited	-2.213	0.105	GLUD1	glutamate dehydrogenase 1	Cytoplasm	enzyme	9.53432e-17	2.26058e-19	up	2.18273	2.18273	1.12614
LONP1		peptidase	Inhibited	-2.213	0.105	GPT2	glutamic--pyruvic transaminase 2	Cytoplasm	enzyme	9.30083e-16	4.84895e-18	up	2.839	2.839	1.50538
LONP1		peptidase	Inhibited	-2.213	0.105	HSPD1	heat shock protein family D (Hsp60) member 1	Cytoplasm	enzyme	1.1615e-14	1.38033e-16	up	7.33793	7.33793	2.87537
LONP1		peptidase	Inhibited	-2.213	0.105	MDH2	malate dehydrogenase 2	Cytoplasm	enzyme	1.5141e-07	2.77351e-08	down	2.06896	-2.06896	-1.0489
LONP1		peptidase	Inhibited	-2.213	0.105	MTHFD2	methylenetetrahydrofolate dehydrogenase (NADP+ dependent) 2, methenyltetrahydrofolate cyclohydrolase	Cytoplasm	enzyme	5.07638e-18	3.57437e-21	up	2.76028	2.76028	1.46482
LONP1		peptidase	Inhibited	-2.213	0.105	SARS	seryl-tRNA synthetase	Cytoplasm	enzyme	4.94181e-16	1.99063e-18	up	2.07186	2.07186	1.05092
LONP1		peptidase	Inhibited	-2.213	0.105	TPM3	tropomyosin 3	Cytoplasm	other	6.85597e-10	6.4148e-11	down	3.32841	-3.32841	-1.73483
calphostin C		chemical - kinase inhibitor	Inhibited	-2.213	0.202	CLU	clusterin	Cytoplasm	other	1.37993e-14	1.70626e-16	up	2.6103	2.6103	1.38422
calphostin C		chemical - kinase inhibitor	Inhibited	-2.213	0.202	ECE1	endothelin converting enzyme 1	Plasma Membrane	peptidase	1.49173e-14	1.87873e-16	up	2.73389	2.73389	1.45096
calphostin C		chemical - kinase inhibitor	Inhibited	-2.213	0.202	GFPT1	glutamine--fructose-6-phosphate transaminase 1	Cytoplasm	enzyme	2.0332e-17	2.95463e-20	up	2.96853	2.96853	1.56975
calphostin C		chemical - kinase inhibitor	Inhibited	-2.213	0.202	HSPA5	heat shock protein family A (Hsp70) member 5	Cytoplasm	enzyme	4.67754e-19	1.90803e-22	up	2.52689	2.52689	1.33736
calphostin C		chemical - kinase inhibitor	Inhibited	-2.213	0.202	LDLR	low density lipoprotein receptor	Plasma Membrane	transporter	3.93774e-15	3.32295e-17	up	2.40281	2.40281	1.26472
calphostin C		chemical - kinase inhibitor	Inhibited	-2.213	0.202	VEGFA	vascular endothelial growth factor A	Extracellular Space	growth factor	3.6356e-15	3.02164e-17	up	4.69774	4.69774	2.23197
MYCN		transcription regulator	Inhibited	-2.205	0.00777	ABCF2	ATP binding cassette subfamily F member 2	Cytoplasm	transporter	6.01207e-11	3.92385e-12	down	2.11914	-2.11914	-1.08348	333 (11)
MYCN		transcription regulator	Inhibited	-2.205	0.00777	BID	BH3 interacting domain death agonist	Cytoplasm	other	2.58401e-08	3.83676e-09	down	2.22235	-2.22235	-1.15209	333 (11)
MYCN		transcription regulator	Inhibited	-2.205	0.00777	CAV1	caveolin 1	Plasma Membrane	transmembrane receptor	6.25536e-13	1.74947e-14	up	2.58512	2.58512	1.37023	333 (11)
MYCN		transcription regulator	Inhibited	-2.205	0.00777	CCNG2	cyclin G2	Nucleus	other	8.50472e-14	1.60233e-15	up	2.37244	2.37244	1.24637	333 (11)
MYCN		transcription regulator	Inhibited	-2.205	0.00777	CLU	clusterin	Cytoplasm	other	1.37993e-14	1.70626e-16	up	2.6103	2.6103	1.38422	333 (11)
MYCN		transcription regulator	Inhibited	-2.205	0.00777	COL4A1	collagen type IV alpha 1 chain	Extracellular Space	other	1.92477e-08	2.75437e-09	up	2.04658	2.04658	1.03322	333 (11)
MYCN		transcription regulator	Inhibited	-2.205	0.00777	DNMT3A	DNA methyltransferase 3 alpha	Nucleus	enzyme	1.14706e-08	1.54115e-09	up	2.25439	2.25439	1.17274	333 (11)
MYCN		transcription regulator	Inhibited	-2.205	0.00777	EGFR	epidermal growth factor receptor	Plasma Membrane	kinase	1.73701e-14	2.25851e-16	up	3.93396	3.93396	1.97598	333 (11)
MYCN		transcription regulator	Inhibited	-2.205	0.00777	EIF4A1	eukaryotic translation initiation factor 4A1	Cytoplasm	translation regulator	1.47804e-16	4.10733e-19	down	2.48517	-2.48517	-1.31335	333 (11)
MYCN		transcription regulator	Inhibited	-2.205	0.00777	EIF5A	eukaryotic translation initiation factor 5A	Cytoplasm	translation regulator	6.43877e-16	2.90392e-18	down	2.16734	-2.16734	-1.11593	333 (11)
MYCN		transcription regulator	Inhibited	-2.205	0.00777	EZH2	enhancer of zeste 2 polycomb repressive complex 2 subunit	Nucleus	transcription regulator	5.10525e-10	4.5802e-11	up	2.02651	2.02651	1.019	333 (11)
MYCN		transcription regulator	Inhibited	-2.205	0.00777	HSPD1	heat shock protein family D (Hsp60) member 1	Cytoplasm	enzyme	1.1615e-14	1.38033e-16	up	7.33793	7.33793	2.87537	333 (11)
MYCN		transcription regulator	Inhibited	-2.205	0.00777	ITGA2	integrin subunit alpha 2	Plasma Membrane	transmembrane receptor	2.9923e-14	4.44399e-16	up	2.06518	2.06518	1.04627	333 (11)
MYCN		transcription regulator	Inhibited	-2.205	0.00777	MDM2	MDM2 proto-oncogene	Nucleus	transcription regulator	2.17397e-12	7.87582e-14	down	3.77978	-3.77978	-1.9183	333 (11)
MYCN		transcription regulator	Inhibited	-2.205	0.00777	NCL	nucleolin	Nucleus	other	1.7722e-15	1.18375e-17	down	2.17104	-2.17104	-1.11839	333 (11)
MYCN		transcription regulator	Inhibited	-2.205	0.00777	NDRG1	N-myc downstream regulated 1	Nucleus	kinase	5.49203e-18	4.0605e-21	up	5.2325	5.2325	2.3875	333 (11)
MYCN		transcription regulator	Inhibited	-2.205	0.00777	NPM1	nucleophosmin 1	Nucleus	transcription regulator	2.0349e-17	3.16461e-20	down	2.59292	-2.59292	-1.37458	333 (11)
MYCN		transcription regulator	Inhibited	-2.205	0.00777	PDK1	pyruvate dehydrogenase kinase 1	Cytoplasm	kinase	5.07563e-10	4.54845e-11	up	2.01755	2.01755	1.0126	333 (11)
MYCN		transcription regulator	Inhibited	-2.205	0.00777	PHB	prohibitin	Nucleus	transcription regulator	4.95166e-11	3.14844e-12	down	2.67873	-2.67873	-1.42155	333 (11)
MYCN		transcription regulator	Inhibited	-2.205	0.00777	PTDSS1	phosphatidylserine synthase 1	Cytoplasm	enzyme	1.03012e-12	3.18459e-14	down	2.03551	-2.03551	-1.02539	333 (11)
MYCN		transcription regulator	Inhibited	-2.205	0.00777	RPS4X	ribosomal protein S4, X-linked	Cytoplasm	other	5.67185e-09	6.97703e-10	down	2.59534	-2.59534	-1.37592	333 (11)
MYCN		transcription regulator	Inhibited	-2.205	0.00777	SLC38A2	solute carrier family 38 member 2	Plasma Membrane	transporter	1.38886e-13	2.89641e-15	up	3.01491	3.01491	1.59212	333 (11)
MYCN		transcription regulator	Inhibited	-2.205	0.00777	TGM2	transglutaminase 2	Cytoplasm	enzyme	8.82497e-15	9.89952e-17	down	6.0048	-6.0048	-2.58612	333 (11)
MYCN		transcription regulator	Inhibited	-2.205	0.00777	TNFRSF1A	TNF receptor superfamily member 1A	Plasma Membrane	transmembrane receptor	2.79729e-09	3.16714e-10	up	2.11808	2.11808	1.08276	333 (11)
MYCN		transcription regulator	Inhibited	-2.205	0.00777	TPM1	tropomyosin 1	Cytoplasm	other	2.18083e-10	1.73692e-11	up	2.27798	2.27798	1.18775	333 (11)
MYCN		transcription regulator	Inhibited	-2.205	0.00777	TUBB	tubulin beta class I	Cytoplasm	other	1.11075e-16	2.87239e-19	down	2.70104	-2.70104	-1.43351	333 (11)
MYCN		transcription regulator	Inhibited	-2.205	0.00777	WDR5	WD repeat domain 5	Nucleus	enzyme	3.12656e-12	1.21638e-13	down	2.01867	-2.01867	-1.01341	333 (11)
MYCN		transcription regulator	Inhibited	-2.205	0.00777	ZFAND5	zinc finger AN1-type containing 5	Nucleus	other	1.18321e-10	8.57001e-12	down	3.81444	-3.81444	-1.93147	333 (11)
CIP2A		other	Inhibited	-2.2	0.325	GRSF1	G-rich RNA sequence binding factor 1	Cytoplasm	other	4.85129e-11	3.06854e-12	down	3.24138	-3.24138	-1.69661
CIP2A		other	Inhibited	-2.2	0.325	NCL	nucleolin	Nucleus	other	1.7722e-15	1.18375e-17	down	2.17104	-2.17104	-1.11839
CIP2A		other	Inhibited	-2.2	0.325	PLAUR	plasminogen activator, urokinase receptor	Plasma Membrane	transmembrane receptor	6.46293e-16	2.94938e-18	up	2.53937	2.53937	1.34447
CIP2A		other	Inhibited	-2.2	0.325	SAT1	spermidine/spermine N1-acetyltransferase 1	Cytoplasm	enzyme	1.68911e-16	5.30346e-19	up	2.07211	2.07211	1.0511
CIP2A		other	Inhibited	-2.2	0.325	TUBA4A	tubulin alpha 4a	Cytoplasm	other	4.88836e-10	4.36319e-11	up	2.3169	2.3169	1.21219
PNPLA2		enzyme	Inhibited	-2.194	0.0933	ACADM	acyl-CoA dehydrogenase medium chain	Cytoplasm	enzyme	2.86666e-09	3.25846e-10	down	2.07369	-2.07369	-1.0522
PNPLA2		enzyme	Inhibited	-2.194	0.0933	HSPA5	heat shock protein family A (Hsp70) member 5	Cytoplasm	enzyme	4.67754e-19	1.90803e-22	up	2.52689	2.52689	1.33736
PNPLA2		enzyme	Inhibited	-2.194	0.0933	IRS1	insulin receptor substrate 1	Cytoplasm	enzyme	1.68367e-13	3.66146e-15	down	4.26678	-4.26678	-2.09315
PNPLA2		enzyme	Inhibited	-2.194	0.0933	PPARA	peroxisome proliferator activated receptor alpha	Nucleus	ligand-dependent nuclear receptor	1.18927e-10	8.61999e-12	down	2.74687	-2.74687	-1.45779
PNPLA2		enzyme	Inhibited	-2.194	0.0933	ULK1	unc-51 like autophagy activating kinase 1	Cytoplasm	kinase	1.28227e-15	7.42082e-18	up	3.59369	3.59369	1.84547
amino acids		chemical - endogenous mammalian	Inhibited	-2.182	0.0158	ASNS	asparagine synthetase (glutamine-hydrolyzing)	Cytoplasm	enzyme	8.12844e-21	2.07231e-25	up	6.2883	6.2883	2.65267
amino acids		chemical - endogenous mammalian	Inhibited	-2.182	0.0158	DDIT3	DNA damage inducible transcript 3	Nucleus	transcription regulator	8.24086e-16	4.05488e-18	up	5.50112	5.50112	2.45973
amino acids		chemical - endogenous mammalian	Inhibited	-2.182	0.0158	IGF1	insulin like growth factor 1	Extracellular Space	growth factor	1.34301e-12	4.37008e-14	down	2.66992	-2.66992	-1.4168
amino acids		chemical - endogenous mammalian	Inhibited	-2.182	0.0158	SLC38A2	solute carrier family 38 member 2	Plasma Membrane	transporter	1.38886e-13	2.89641e-15	up	3.01491	3.01491	1.59212
amino acids		chemical - endogenous mammalian	Inhibited	-2.182	0.0158	SLC7A1	solute carrier family 7 member 1	Plasma Membrane	transporter	1.04673e-12	3.23967e-14	up	4.14351	4.14351	2.05085
dextran sulfate		chemical drug	Inhibited	-2.178	0.0405	ATM	ATM serine/threonine kinase	Nucleus	kinase	1.92213e-10	1.51079e-11	up	2.52849	2.52849	1.33828
dextran sulfate		chemical drug	Inhibited	-2.178	0.0405	CCNF	cyclin F	Nucleus	enzyme	3.25351e-12	1.27962e-13	down	2.09979	-2.09979	-1.07024
dextran sulfate		chemical drug	Inhibited	-2.178	0.0405	CD83	CD83 molecule	Plasma Membrane	transmembrane receptor	3.21916e-09	3.71126e-10	up	2.03056	2.03056	1.02188
dextran sulfate		chemical drug	Inhibited	-2.178	0.0405	CXCL2	C-X-C motif chemokine ligand 2	Extracellular Space	cytokine	4.30937e-12	1.7974e-13	down	3.93671	-3.93671	-1.97699
dextran sulfate		chemical drug	Inhibited	-2.178	0.0405	CXCL3	C-X-C motif chemokine ligand 3	Extracellular Space	cytokine	1.14161e-12	3.59736e-14	down	3.70585	-3.70585	-1.8898
dextran sulfate		chemical drug	Inhibited	-2.178	0.0405	FANCA	Fanconi anemia complementation group A	Nucleus	other	8.56062e-13	2.54261e-14	up	2.57089	2.57089	1.36227
dextran sulfate		chemical drug	Inhibited	-2.178	0.0405	FANCF	Fanconi anemia complementation group F	Nucleus	other	2.00026e-11	1.09488e-12	down	3.46296	-3.46296	-1.79201
dextran sulfate		chemical drug	Inhibited	-2.178	0.0405	IRF7	interferon regulatory factor 7	Nucleus	transcription regulator	5.31551e-13	1.44862e-14	up	2.33747	2.33747	1.22495
dextran sulfate		chemical drug	Inhibited	-2.178	0.0405	MKI67	marker of proliferation Ki-67	Nucleus	other	1.73923e-11	9.28056e-13	down	5.41482	-5.41482	-2.43691
dextran sulfate		chemical drug	Inhibited	-2.178	0.0405	NDST1	N-deacetylase and N-sulfotransferase 1	Cytoplasm	enzyme	6.78178e-11	4.53513e-12	up	2.32909	2.32909	1.21976
dextran sulfate		chemical drug	Inhibited	-2.178	0.0405	NFATC2	nuclear factor of activated T cells 2	Nucleus	transcription regulator	2.45483e-11	1.39314e-12	up	2.4188	2.4188	1.27429
dextran sulfate		chemical drug	Inhibited	-2.178	0.0405	OSMR	oncostatin M receptor	Plasma Membrane	transmembrane receptor	1.25832e-16	3.33635e-19	up	2.82592	2.82592	1.49872
dextran sulfate		chemical drug	Inhibited	-2.178	0.0405	PCNA	proliferating cell nuclear antigen	Nucleus	enzyme	1.56774e-09	1.63953e-10	up	2.17915	2.17915	1.12377
dextran sulfate		chemical drug	Inhibited	-2.178	0.0405	PDGFA	platelet derived growth factor subunit A	Extracellular Space	growth factor	2.7149e-10	2.23022e-11	up	2.39252	2.39252	1.25853
dextran sulfate		chemical drug	Inhibited	-2.178	0.0405	RRM2	ribonucleotide reductase regulatory subunit M2	Nucleus	enzyme	1.20625e-13	2.45716e-15	down	2.20963	-2.20963	-1.14381
dextran sulfate		chemical drug	Inhibited	-2.178	0.0405	SERPINB2	serpin family B member 2	Extracellular Space	other	1.05041e-13	2.07275e-15	up	4.70839	4.70839	2.23523
dextran sulfate		chemical drug	Inhibited	-2.178	0.0405	SERPINB5	serpin family B member 5	Extracellular Space	other	4.14162e-18	2.63972e-21	up	3.37052	3.37052	1.75297
dextran sulfate		chemical drug	Inhibited	-2.178	0.0405	STEAP3	STEAP3 metalloreductase	Cytoplasm	transporter	7.87254e-15	8.53006e-17	down	4.03156	-4.03156	-2.01134
dextran sulfate		chemical drug	Inhibited	-2.178	0.0405	TGM2	transglutaminase 2	Cytoplasm	enzyme	8.82497e-15	9.89952e-17	down	6.0048	-6.0048	-2.58612
dextran sulfate		chemical drug	Inhibited	-2.178	0.0405	THBS1	thrombospondin 1	Extracellular Space	other	1.80615e-13	3.99611e-15	up	3.21272	3.21272	1.68379
dextran sulfate		chemical drug	Inhibited	-2.178	0.0405	TLR4	toll like receptor 4	Plasma Membrane	transmembrane receptor	2.19232e-11	1.21454e-12	down	2.3272	-2.3272	-1.21859
dextran sulfate		chemical drug	Inhibited	-2.178	0.0405	VEGFA	vascular endothelial growth factor A	Extracellular Space	growth factor	3.6356e-15	3.02164e-17	up	4.69774	4.69774	2.23197
GW9662		chemical reagent	Inhibited	-2.178	0.173	ACACA	acetyl-CoA carboxylase alpha	Cytoplasm	enzyme	2.03413e-14	2.77182e-16	down	2.21799	-2.21799	-1.14925
GW9662		chemical reagent	Inhibited	-2.178	0.173	CAV1	caveolin 1	Plasma Membrane	transmembrane receptor	6.25536e-13	1.74947e-14	up	2.58512	2.58512	1.37023
GW9662		chemical reagent	Inhibited	-2.178	0.173	CD83	CD83 molecule	Plasma Membrane	transmembrane receptor	3.21916e-09	3.71126e-10	up	2.03056	2.03056	1.02188
GW9662		chemical reagent	Inhibited	-2.178	0.173	CEACAM6	carcinoembryonic antigen related cell adhesion molecule 6	Plasma Membrane	other	4.76877e-17	9.48308e-20	up	2.71835	2.71835	1.44273
GW9662		chemical reagent	Inhibited	-2.178	0.173	HSPA5	heat shock protein family A (Hsp70) member 5	Cytoplasm	enzyme	4.67754e-19	1.90803e-22	up	2.52689	2.52689	1.33736
GW9662		chemical reagent	Inhibited	-2.178	0.173	KLF4	Kruppel like factor 4	Nucleus	transcription regulator	1.25576e-15	7.17135e-18	up	2.70089	2.70089	1.43343
GW9662		chemical reagent	Inhibited	-2.178	0.173	NR1D1	nuclear receptor subfamily 1 group D member 1	Nucleus	ligand-dependent nuclear receptor	6.62079e-11	4.40047e-12	up	2.23151	2.23151	1.15802
GW9662		chemical reagent	Inhibited	-2.178	0.173	REG1A	regenerating family member 1 alpha	Extracellular Space	growth factor	2.97333e-15	2.3196e-17	down	4.98677	-4.98677	-2.31811
KN 93		chemical - kinase inhibitor	Inhibited	-2.177	0.0289	CCK	cholecystokinin	Extracellular Space	other	1.68911e-16	5.17865e-19	up	4.56122	4.56122	2.18942
KN 93		chemical - kinase inhibitor	Inhibited	-2.177	0.0289	CD83	CD83 molecule	Plasma Membrane	transmembrane receptor	3.21916e-09	3.71126e-10	up	2.03056	2.03056	1.02188
KN 93		chemical - kinase inhibitor	Inhibited	-2.177	0.0289	CFLAR	CASP8 and FADD like apoptosis regulator	Cytoplasm	other	1.43206e-15	8.61628e-18	up	2.24343	2.24343	1.16571
KN 93		chemical - kinase inhibitor	Inhibited	-2.177	0.0289	MMP1	matrix metallopeptidase 1	Extracellular Space	peptidase	1.56417e-16	4.62584e-19	up	10.3475	10.3475	3.37121
KN 93		chemical - kinase inhibitor	Inhibited	-2.177	0.0289	NR4A1	nuclear receptor subfamily 4 group A member 1	Nucleus	ligand-dependent nuclear receptor	2.23547e-11	1.24642e-12	up	2.03722	2.03722	1.0266
PPARGC1B		transcription regulator	Inhibited	-2.155	0.0193	ACACA	acetyl-CoA carboxylase alpha	Cytoplasm	enzyme	2.03413e-14	2.77182e-16	down	2.21799	-2.21799	-1.14925
PPARGC1B		transcription regulator	Inhibited	-2.155	0.0193	ACADM	acyl-CoA dehydrogenase medium chain	Cytoplasm	enzyme	2.86666e-09	3.25846e-10	down	2.07369	-2.07369	-1.0522
PPARGC1B		transcription regulator	Inhibited	-2.155	0.0193	DHCR24	24-dehydrocholesterol reductase	Cytoplasm	enzyme	1.67012e-14	2.14557e-16	down	2.11208	-2.11208	-1.07866
PPARGC1B		transcription regulator	Inhibited	-2.155	0.0193	FBXO32	F-box protein 32	Cytoplasm	enzyme	1.87316e-08	2.67335e-09	up	2.47485	2.47485	1.30734
PPARGC1B		transcription regulator	Inhibited	-2.155	0.0193	FDPS	farnesyl diphosphate synthase	Cytoplasm	enzyme	1.68772e-15	1.0886e-17	down	2.09203	-2.09203	-1.06491
PPARGC1B		transcription regulator	Inhibited	-2.155	0.0193	GGPS1	geranylgeranyl diphosphate synthase 1	Cytoplasm	enzyme	5.01345e-10	4.48761e-11	down	2.02464	-2.02464	-1.01766
PPARGC1B		transcription regulator	Inhibited	-2.155	0.0193	LSS	lanosterol synthase	Cytoplasm	enzyme	7.22803e-12	3.27458e-13	down	2.23927	-2.23927	-1.16303
PPARGC1B		transcription regulator	Inhibited	-2.155	0.0193	VEGFA	vascular endothelial growth factor A	Extracellular Space	growth factor	3.6356e-15	3.02164e-17	up	4.69774	4.69774	2.23197
staurosporine		chemical - kinase inhibitor	Inhibited	-2.13	0.00192	CA2	carbonic anhydrase 2	Cytoplasm	enzyme	1.205e-15	6.85079e-18	up	13.3088	13.3088	3.73431	419 (19)
staurosporine		chemical - kinase inhibitor	Inhibited	-2.13	0.00192	CFTR	cystic fibrosis transmembrane conductance regulator	Plasma Membrane	ion channel	4.41856e-17	8.67401e-20	down	3.73277	-3.73277	-1.90025	419 (19)
staurosporine		chemical - kinase inhibitor	Inhibited	-2.13	0.00192	CYP1A1	cytochrome P450 family 1 subfamily A member 1	Cytoplasm	enzyme	5.86738e-16	2.49809e-18	up	2.88758	2.88758	1.52986	419 (19)
staurosporine		chemical - kinase inhibitor	Inhibited	-2.13	0.00192	EGFR	epidermal growth factor receptor	Plasma Membrane	kinase	1.73701e-14	2.25851e-16	up	3.93396	3.93396	1.97598	419 (19)
staurosporine		chemical - kinase inhibitor	Inhibited	-2.13	0.00192	FOSL1	FOS like 1, AP-1 transcription factor subunit	Nucleus	transcription regulator	7.76065e-16	3.69988e-18	up	3.76419	3.76419	1.91234	419 (19)
staurosporine		chemical - kinase inhibitor	Inhibited	-2.13	0.00192	IFIT2	interferon induced protein with tetratricopeptide repeats 2	Cytoplasm	other	1.81985e-14	2.41744e-16	down	2.50128	-2.50128	-1.32267	419 (19)
staurosporine		chemical - kinase inhibitor	Inhibited	-2.13	0.00192	IGF1	insulin like growth factor 1	Extracellular Space	growth factor	1.34301e-12	4.37008e-14	down	2.66992	-2.66992	-1.4168	419 (19)
staurosporine		chemical - kinase inhibitor	Inhibited	-2.13	0.00192	IL1RAP	interleukin 1 receptor accessory protein	Plasma Membrane	transmembrane receptor	1.22391e-11	6.11381e-13	up	2.32238	2.32238	1.21561	419 (19)
staurosporine		chemical - kinase inhibitor	Inhibited	-2.13	0.00192	MMP1	matrix metallopeptidase 1	Extracellular Space	peptidase	1.56417e-16	4.62584e-19	up	10.3475	10.3475	3.37121	419 (19)
staurosporine		chemical - kinase inhibitor	Inhibited	-2.13	0.00192	NEDD9	neural precursor cell expressed, developmentally down-regulated 9	Nucleus	other	8.4142e-12	3.92565e-13	up	3.12683	3.12683	1.6447	419 (19)
staurosporine		chemical - kinase inhibitor	Inhibited	-2.13	0.00192	NR4A1	nuclear receptor subfamily 4 group A member 1	Nucleus	ligand-dependent nuclear receptor	2.23547e-11	1.24642e-12	up	2.03722	2.03722	1.0266	419 (19)
staurosporine		chemical - kinase inhibitor	Inhibited	-2.13	0.00192	PHB	prohibitin	Nucleus	transcription regulator	4.95166e-11	3.14844e-12	down	2.67873	-2.67873	-1.42155	419 (19)
staurosporine		chemical - kinase inhibitor	Inhibited	-2.13	0.00192	PIM1	Pim-1 proto-oncogene, serine/threonine kinase	Cytoplasm	kinase	3.1181e-15	2.48818e-17	up	2.63267	2.63267	1.39653	419 (19)
staurosporine		chemical - kinase inhibitor	Inhibited	-2.13	0.00192	PRDM1	PR/SET domain 1	Nucleus	transcription regulator	1.30392e-12	4.21519e-14	up	2.74204	2.74204	1.45525	419 (19)
staurosporine		chemical - kinase inhibitor	Inhibited	-2.13	0.00192	SMAD3	SMAD family member 3	Nucleus	transcription regulator	7.27874e-14	1.31568e-15	up	2.27966	2.27966	1.18882	419 (19)
staurosporine		chemical - kinase inhibitor	Inhibited	-2.13	0.00192	VEGFA	vascular endothelial growth factor A	Extracellular Space	growth factor	3.6356e-15	3.02164e-17	up	4.69774	4.69774	2.23197	419 (19)
INSR		kinase	Inhibited	-2.123	0.000311	ACADM	acyl-CoA dehydrogenase medium chain	Cytoplasm	enzyme	2.86666e-09	3.25846e-10	down	2.07369	-2.07369	-1.0522	455 (19)
INSR		kinase	Inhibited	-2.123	0.000311	ACSL5	acyl-CoA synthetase long chain family member 5	Cytoplasm	enzyme	5.96312e-15	6.05069e-17	up	4.32811	4.32811	2.11374	455 (19)
INSR		kinase	Inhibited	-2.123	0.000311	ARHGEF2	Rho/Rac guanine nucleotide exchange factor 2	Cytoplasm	other	4.83978e-10	4.31365e-11	up	2.13358	2.13358	1.09327	455 (19)
INSR		kinase	Inhibited	-2.123	0.000311	ATP5MC1	ATP synthase membrane subunit c locus 1	Cytoplasm	transporter	1.58481e-12	5.35758e-14	down	2.06818	-2.06818	-1.04836	455 (19)
INSR		kinase	Inhibited	-2.123	0.000311	CASP6	caspase 6	Cytoplasm	peptidase	4.46654e-13	1.15965e-14	down	2.07017	-2.07017	-1.04975	455 (19)
INSR		kinase	Inhibited	-2.123	0.000311	CCNG2	cyclin G2	Nucleus	other	8.50472e-14	1.60233e-15	up	2.37244	2.37244	1.24637	455 (19)
INSR		kinase	Inhibited	-2.123	0.000311	CD83	CD83 molecule	Plasma Membrane	transmembrane receptor	3.21916e-09	3.71126e-10	up	2.03056	2.03056	1.02188	455 (19)
INSR		kinase	Inhibited	-2.123	0.000311	CDC6	cell division cycle 6	Nucleus	other	4.26607e-15	3.71965e-17	up	2.21253	2.21253	1.1457	455 (19)
INSR		kinase	Inhibited	-2.123	0.000311	DAG1	dystroglycan 1	Plasma Membrane	transmembrane receptor	4.22064e-14	6.81941e-16	down	2.16187	-2.16187	-1.11228	455 (19)
INSR		kinase	Inhibited	-2.123	0.000311	DHCR7	7-dehydrocholesterol reductase	Cytoplasm	enzyme	7.45054e-14	1.36118e-15	down	2.03945	-2.03945	-1.02818	455 (19)
INSR		kinase	Inhibited	-2.123	0.000311	FDPS	farnesyl diphosphate synthase	Cytoplasm	enzyme	1.68772e-15	1.0886e-17	down	2.09203	-2.09203	-1.06491	455 (19)
INSR		kinase	Inhibited	-2.123	0.000311	FEM1A	fem-1 homolog A	Nucleus	transcription regulator	9.90085e-11	6.97431e-12	down	2.28755	-2.28755	-1.1938	455 (19)
INSR		kinase	Inhibited	-2.123	0.000311	GRB10	growth factor receptor bound protein 10	Cytoplasm	other	8.02069e-18	7.56592e-21	up	4.50565	4.50565	2.17174	455 (19)
INSR		kinase	Inhibited	-2.123	0.000311	HBEGF	heparin binding EGF like growth factor	Extracellular Space	growth factor	1.69253e-12	5.83824e-14	up	3.42471	3.42471	1.77598	455 (19)
INSR		kinase	Inhibited	-2.123	0.000311	HSPD1	heat shock protein family D (Hsp60) member 1	Cytoplasm	enzyme	1.1615e-14	1.38033e-16	up	7.33793	7.33793	2.87537	455 (19)
INSR		kinase	Inhibited	-2.123	0.000311	IGF1	insulin like growth factor 1	Extracellular Space	growth factor	1.34301e-12	4.37008e-14	down	2.66992	-2.66992	-1.4168	455 (19)
INSR		kinase	Inhibited	-2.123	0.000311	IRS1	insulin receptor substrate 1	Cytoplasm	enzyme	1.68367e-13	3.66146e-15	down	4.26678	-4.26678	-2.09315	455 (19)
INSR		kinase	Inhibited	-2.123	0.000311	KLF9	Kruppel like factor 9	Nucleus	transcription regulator	3.13323e-11	1.84764e-12	up	2.25657	2.25657	1.17413	455 (19)
INSR		kinase	Inhibited	-2.123	0.000311	LAT2	linker for activation of T cells family member 2	Plasma Membrane	other	7.97294e-15	8.67949e-17	up	5.81212	5.81212	2.53906	455 (19)
INSR		kinase	Inhibited	-2.123	0.000311	LSS	lanosterol synthase	Cytoplasm	enzyme	7.22803e-12	3.27458e-13	down	2.23927	-2.23927	-1.16303	455 (19)
INSR		kinase	Inhibited	-2.123	0.000311	MDH2	malate dehydrogenase 2	Cytoplasm	enzyme	1.5141e-07	2.77351e-08	down	2.06896	-2.06896	-1.0489	455 (19)
INSR		kinase	Inhibited	-2.123	0.000311	MDM2	MDM2 proto-oncogene	Nucleus	transcription regulator	2.17397e-12	7.87582e-14	down	3.77978	-3.77978	-1.9183	455 (19)
INSR		kinase	Inhibited	-2.123	0.000311	NDRG1	N-myc downstream regulated 1	Nucleus	kinase	5.49203e-18	4.0605e-21	up	5.2325	5.2325	2.3875	455 (19)
INSR		kinase	Inhibited	-2.123	0.000311	OLR1	oxidized low density lipoprotein receptor 1	Plasma Membrane	transmembrane receptor	1.09199e-11	5.34246e-13	up	2.44068	2.44068	1.28728	455 (19)
INSR		kinase	Inhibited	-2.123	0.000311	PDCD4	programmed cell death 4	Nucleus	other	2.12682e-15	1.48662e-17	up	3.36846	3.36846	1.75209	455 (19)
INSR		kinase	Inhibited	-2.123	0.000311	PHLDA1	pleckstrin homology like domain family A member 1	Cytoplasm	other	2.89174e-16	9.95271e-19	up	4.02483	4.02483	2.00893	455 (19)
INSR		kinase	Inhibited	-2.123	0.000311	PIM1	Pim-1 proto-oncogene, serine/threonine kinase	Cytoplasm	kinase	3.1181e-15	2.48818e-17	up	2.63267	2.63267	1.39653	455 (19)
INSR		kinase	Inhibited	-2.123	0.000311	PMS1	PMS1 homolog 1, mismatch repair system component	Nucleus	enzyme	7.54206e-12	3.42646e-13	down	2.47939	-2.47939	-1.30999	455 (19)
INSR		kinase	Inhibited	-2.123	0.000311	PPARA	peroxisome proliferator activated receptor alpha	Nucleus	ligand-dependent nuclear receptor	1.18927e-10	8.61999e-12	down	2.74687	-2.74687	-1.45779	455 (19)
INSR		kinase	Inhibited	-2.123	0.000311	RAB18	RAB18, member RAS oncogene family	Cytoplasm	enzyme	1.87458e-08	2.67585e-09	up	2.33032	2.33032	1.22053	455 (19)
INSR		kinase	Inhibited	-2.123	0.000311	RRM2	ribonucleotide reductase regulatory subunit M2	Nucleus	enzyme	1.20625e-13	2.45716e-15	down	2.20963	-2.20963	-1.14381	455 (19)
INSR		kinase	Inhibited	-2.123	0.000311	RUVBL2	RuvB like AAA ATPase 2	Nucleus	transcription regulator	3.20018e-16	1.11775e-18	down	2.06008	-2.06008	-1.0427	455 (19)
INSR		kinase	Inhibited	-2.123	0.000311	SAT1	spermidine/spermine N1-acetyltransferase 1	Cytoplasm	enzyme	1.68911e-16	5.30346e-19	up	2.07211	2.07211	1.0511	455 (19)
INSR		kinase	Inhibited	-2.123	0.000311	SLC30A1	solute carrier family 30 member 1	Plasma Membrane	transporter	5.07638e-18	3.62377e-21	up	5.23125	5.23125	2.38716	455 (19)
INSR		kinase	Inhibited	-2.123	0.000311	SOCS2	suppressor of cytokine signaling 2	Cytoplasm	other	9.59609e-14	1.86225e-15	down	2.02741	-2.02741	-1.01964	455 (19)
INSR		kinase	Inhibited	-2.123	0.000311	SUCLA2	succinate-CoA ligase ADP-forming beta subunit	Cytoplasm	enzyme	7.35389e-12	3.33427e-13	down	2.02045	-2.02045	-1.01468	455 (19)
INSR		kinase	Inhibited	-2.123	0.000311	THRA	thyroid hormone receptor, alpha	Nucleus	ligand-dependent nuclear receptor	6.37926e-11	4.21066e-12	down	2.10751	-2.10751	-1.07554	455 (19)
INSR		kinase	Inhibited	-2.123	0.000311	TNFRSF1A	TNF receptor superfamily member 1A	Plasma Membrane	transmembrane receptor	2.79729e-09	3.16714e-10	up	2.11808	2.11808	1.08276	455 (19)
INSR		kinase	Inhibited	-2.123	0.000311	TOMM40	translocase of outer mitochondrial membrane 40	Cytoplasm	ion channel	3.06155e-12	1.18484e-13	down	2.26396	-2.26396	-1.17885	455 (19)
INSR		kinase	Inhibited	-2.123	0.000311	TSC22D1	TSC22 domain family member 1	Nucleus	transcription regulator	1.45079e-14	1.81237e-16	up	2.25278	2.25278	1.17171	455 (19)
INSR		kinase	Inhibited	-2.123	0.000311	XRN1	5'-3' exoribonuclease 1	Cytoplasm	enzyme	9.05535e-07	1.98103e-07	up	2.08004	2.08004	1.05661	455 (19)
INSR		kinase	Inhibited	-2.123	0.000311	ZFAND5	zinc finger AN1-type containing 5	Nucleus	other	1.18321e-10	8.57001e-12	down	3.81444	-3.81444	-1.93147	455 (19)
CBX5	-2.625	transcription regulator	Inhibited	-2.111	0.0523	CDC6	cell division cycle 6	Nucleus	other	4.26607e-15	3.71965e-17	up	2.21253	2.21253	1.1457
CBX5	-2.625	transcription regulator	Inhibited	-2.111	0.0523	CPA4	carboxypeptidase A4	Extracellular Space	peptidase	2.25881e-09	2.4895e-10	up	2.08673	2.08673	1.06124
CBX5	-2.625	transcription regulator	Inhibited	-2.111	0.0523	GCNT3	glucosaminyl (N-acetyl) transferase 3, mucin type	Plasma Membrane	enzyme	6.28941e-18	4.81038e-21	up	3.59474	3.59474	1.84589
CBX5	-2.625	transcription regulator	Inhibited	-2.111	0.0523	IGFL2	IGF like family member 2	Extracellular Space	other	1.51449e-18	7.72224e-22	up	2.82702	2.82702	1.49928
CBX5	-2.625	transcription regulator	Inhibited	-2.111	0.0523	LAMB3	laminin subunit beta 3	Extracellular Space	transporter	3.32308e-18	1.94857e-21	up	3.12672	3.12672	1.64465
CBX5	-2.625	transcription regulator	Inhibited	-2.111	0.0523	OLR1	oxidized low density lipoprotein receptor 1	Plasma Membrane	transmembrane receptor	1.09199e-11	5.34246e-13	up	2.44068	2.44068	1.28728
CBX5	-2.625	transcription regulator	Inhibited	-2.111	0.0523	RNF39	ring finger protein 39	Cytoplasm	other	4.74185e-11	2.99085e-12	up	2.02278	2.02278	1.01634
CBX5	-2.625	transcription regulator	Inhibited	-2.111	0.0523	S100P	S100 calcium binding protein P	Cytoplasm	other	5.10786e-20	3.90668e-24	up	3.7981	3.7981	1.92528
CBX5	-2.625	transcription regulator	Inhibited	-2.111	0.0523	SLC2A10	solute carrier family 2 member 10	Plasma Membrane	transporter	7.06949e-10	6.64522e-11	down	2.14251	-2.14251	-1.0993
CBX5	-2.625	transcription regulator	Inhibited	-2.111	0.0523	SLC2A3	solute carrier family 2 member 3	Plasma Membrane	transporter	2.78807e-13	6.61051e-15	up	2.00441	2.00441	1.00318
CBX5	-2.625	transcription regulator	Inhibited	-2.111	0.0523	TICAM2	toll like receptor adaptor molecule 2	Plasma Membrane	other	3.87058e-11	2.36139e-12	down	2.15117	-2.15117	-1.10512
CBX5	-2.625	transcription regulator	Inhibited	-2.111	0.0523	TM4SF1	transmembrane 4 L six family member 1	Plasma Membrane	other	1.38741e-14	1.71905e-16	up	2.00859	2.00859	1.00618
FGF8		growth factor	Inhibited	-2.03	0.106	ELL2	elongation factor for RNA polymerase II 2	Nucleus	transcription regulator	5.48339e-12	2.36816e-13	up	3.4738	3.4738	1.79652
FGF8		growth factor	Inhibited	-2.03	0.106	ERRFI1	ERBB receptor feedback inhibitor 1	Cytoplasm	other	2.75975e-17	4.82103e-20	up	2.09308	2.09308	1.06563
FGF8		growth factor	Inhibited	-2.03	0.106	ETV5	ETS variant 5	Nucleus	transcription regulator	1.55527e-13	3.31275e-15	up	2.95343	2.95343	1.56239
FGF8		growth factor	Inhibited	-2.03	0.106	FBXL16	F-box and leucine rich repeat protein 16	Cytoplasm	enzyme	7.62319e-08	1.28796e-08	up	2.0447	2.0447	1.03189
FGF8		growth factor	Inhibited	-2.03	0.106	LAMB3	laminin subunit beta 3	Extracellular Space	transporter	3.32308e-18	1.94857e-21	up	3.12672	3.12672	1.64465
FGF8		growth factor	Inhibited	-2.03	0.106	MKI67	marker of proliferation Ki-67	Nucleus	other	1.73923e-11	9.28056e-13	down	5.41482	-5.41482	-2.43691
FGF8		growth factor	Inhibited	-2.03	0.106	RTKN2	rhotekin 2	Plasma Membrane	other	1.28807e-07	2.31514e-08	up	2.11426	2.11426	1.08015
FGF8		growth factor	Inhibited	-2.03	0.106	SLPI	secretory leukocyte peptidase inhibitor	Cytoplasm	other	2.91096e-17	5.26917e-20	up	3.09335	3.09335	1.62917
FGF8		growth factor	Inhibited	-2.03	0.106	THBS1	thrombospondin 1	Extracellular Space	other	1.80615e-13	3.99611e-15	up	3.21272	3.21272	1.68379
RARA		ligand-dependent nuclear receptor	Inhibited	-2.024	0.00345	ABHD2	abhydrolase domain containing 2	Cytoplasm	enzyme	4.10863e-12	1.69377e-13	up	2.94222	2.94222	1.5569	400 (17)
RARA		ligand-dependent nuclear receptor	Inhibited	-2.024	0.00345	ACACA	acetyl-CoA carboxylase alpha	Cytoplasm	enzyme	2.03413e-14	2.77182e-16	down	2.21799	-2.21799	-1.14925	400 (17)
RARA		ligand-dependent nuclear receptor	Inhibited	-2.024	0.00345	ASPM	abnormal spindle microtubule assembly	Nucleus	other	4.85212e-15	4.50278e-17	down	3.12372	-3.12372	-1.64327	400 (17)
RARA		ligand-dependent nuclear receptor	Inhibited	-2.024	0.00345	ATF5	activating transcription factor 5	Nucleus	transcription regulator	6.25967e-14	1.08839e-15	up	3.19462	3.19462	1.67564	400 (17)
RARA		ligand-dependent nuclear receptor	Inhibited	-2.024	0.00345	CCPG1	cell cycle progression 1	Other	other	1.79716e-12	6.2721e-14	up	2.70487	2.70487	1.43556	400 (17)
RARA		ligand-dependent nuclear receptor	Inhibited	-2.024	0.00345	CD44	CD44 molecule (Indian blood group)	Plasma Membrane	other	1.24837e-07	2.23646e-08	down	2.19728	-2.19728	-1.13572	400 (17)
RARA		ligand-dependent nuclear receptor	Inhibited	-2.024	0.00345	CEACAM6	carcinoembryonic antigen related cell adhesion molecule 6	Plasma Membrane	other	4.76877e-17	9.48308e-20	up	2.71835	2.71835	1.44273	400 (17)
RARA		ligand-dependent nuclear receptor	Inhibited	-2.024	0.00345	CEBPB	CCAAT/enhancer binding protein beta	Nucleus	transcription regulator	1.80281e-14	2.37623e-16	up	2.03533	2.03533	1.02526	400 (17)
RARA		ligand-dependent nuclear receptor	Inhibited	-2.024	0.00345	CLMN	calmin	Cytoplasm	other	7.55093e-10	7.17092e-11	down	2.61473	-2.61473	-1.38666	400 (17)
RARA		ligand-dependent nuclear receptor	Inhibited	-2.024	0.00345	COBL	cordon-bleu WH2 repeat protein	Plasma Membrane	other	8.47714e-15	9.37967e-17	down	2.87316	-2.87316	-1.52264	400 (17)
RARA		ligand-dependent nuclear receptor	Inhibited	-2.024	0.00345	ELL2	elongation factor for RNA polymerase II 2	Nucleus	transcription regulator	5.48339e-12	2.36816e-13	up	3.4738	3.4738	1.79652	400 (17)
RARA		ligand-dependent nuclear receptor	Inhibited	-2.024	0.00345	FOSL2	FOS like 2, AP-1 transcription factor subunit	Nucleus	transcription regulator	1.90491e-16	6.26487e-19	up	4.13469	4.13469	2.04778	400 (17)
RARA		ligand-dependent nuclear receptor	Inhibited	-2.024	0.00345	HLA-B	major histocompatibility complex, class I, B	Plasma Membrane	transmembrane receptor	1.39437e-15	8.35401e-18	up	2.12073	2.12073	1.08456	400 (17)
RARA		ligand-dependent nuclear receptor	Inhibited	-2.024	0.00345	HNRNPD	heterogeneous nuclear ribonucleoprotein D	Nucleus	transcription regulator	1.88056e-09	2.02168e-10	down	2.09288	-2.09288	-1.06549	400 (17)
RARA		ligand-dependent nuclear receptor	Inhibited	-2.024	0.00345	IGFBP6	insulin like growth factor binding protein 6	Extracellular Space	other	5.96312e-15	6.04723e-17	up	2.3861	2.3861	1.25465	400 (17)
RARA		ligand-dependent nuclear receptor	Inhibited	-2.024	0.00345	IRF6	interferon regulatory factor 6	Nucleus	transcription regulator	8.74705e-12	4.10548e-13	up	2.0001	2.0001	1.00007	400 (17)
RARA		ligand-dependent nuclear receptor	Inhibited	-2.024	0.00345	KRT15	keratin 15	Cytoplasm	other	7.50629e-13	2.17205e-14	up	2.94998	2.94998	1.56071	400 (17)
RARA		ligand-dependent nuclear receptor	Inhibited	-2.024	0.00345	NCOA5	nuclear receptor coactivator 5	Nucleus	other	8.25894e-10	7.92963e-11	down	2.22541	-2.22541	-1.15407	400 (17)
RARA		ligand-dependent nuclear receptor	Inhibited	-2.024	0.00345	NEDD9	neural precursor cell expressed, developmentally down-regulated 9	Nucleus	other	8.4142e-12	3.92565e-13	up	3.12683	3.12683	1.6447	400 (17)
RARA		ligand-dependent nuclear receptor	Inhibited	-2.024	0.00345	NR2C1	nuclear receptor subfamily 2 group C member 1	Nucleus	transcription regulator	2.10525e-10	1.66707e-11	up	2.01644	2.01644	1.01181	400 (17)
RARA		ligand-dependent nuclear receptor	Inhibited	-2.024	0.00345	NSD2	nuclear receptor binding SET domain protein 2	Nucleus	enzyme	5.07913e-08	8.16566e-09	up	2.07617	2.07617	1.05393	400 (17)
RARA		ligand-dependent nuclear receptor	Inhibited	-2.024	0.00345	OVOS2	ovostatin 2	Extracellular Space	other	1.79491e-08	2.5484e-09	down	2.31191	-2.31191	-1.20908	400 (17)
RARA		ligand-dependent nuclear receptor	Inhibited	-2.024	0.00345	RUNX1	runt related transcription factor 1	Nucleus	transcription regulator	8.11275e-15	8.91443e-17	down	3.6926	-3.6926	-1.88464	400 (17)
RARA		ligand-dependent nuclear receptor	Inhibited	-2.024	0.00345	SAMD9	sterile alpha motif domain containing 9	Cytoplasm	other	7.08041e-08	1.18416e-08	down	2.09881	-2.09881	-1.06957	400 (17)
RARA		ligand-dependent nuclear receptor	Inhibited	-2.024	0.00345	SFPQ	splicing factor proline and glutamine rich	Nucleus	other	9.63498e-19	4.17588e-22	down	6.96778	-6.96778	-2.8007	400 (17)
RARA		ligand-dependent nuclear receptor	Inhibited	-2.024	0.00345	SLC25A36	solute carrier family 25 member 36	Cytoplasm	transporter	8.57521e-18	8.74486e-21	up	2.81686	2.81686	1.49409	400 (17)
RARA		ligand-dependent nuclear receptor	Inhibited	-2.024	0.00345	SLC7A11	solute carrier family 7 member 11	Plasma Membrane	transporter	3.05776e-15	2.40885e-17	up	3.39552	3.39552	1.76363	400 (17)
RARA		ligand-dependent nuclear receptor	Inhibited	-2.024	0.00345	SMAD3	SMAD family member 3	Nucleus	transcription regulator	7.27874e-14	1.31568e-15	up	2.27966	2.27966	1.18882	400 (17)
RARA		ligand-dependent nuclear receptor	Inhibited	-2.024	0.00345	SP100	SP100 nuclear antigen	Nucleus	transcription regulator	2.66714e-08	3.97038e-09	down	2.19842	-2.19842	-1.13647	400 (17)
RARA		ligand-dependent nuclear receptor	Inhibited	-2.024	0.00345	TFF1	trefoil factor 1	Extracellular Space	other	3.51623e-12	1.41011e-13	up	3.40682	3.40682	1.76843	400 (17)
RARA		ligand-dependent nuclear receptor	Inhibited	-2.024	0.00345	TTC9	tetratricopeptide repeat domain 9	Extracellular Space	other	4.49379e-13	1.17202e-14	up	3.12863	3.12863	1.64553	400 (17)
RARA		ligand-dependent nuclear receptor	Inhibited	-2.024	0.00345	ZNF544	zinc finger protein 544	Nucleus	other	9.20798e-13	2.77244e-14	down	2.14219	-2.14219	-1.09909	400 (17)
oleic acid		chemical - endogenous mammalian	Inhibited	-2.015	0.000521	ACACA	acetyl-CoA carboxylase alpha	Cytoplasm	enzyme	2.03413e-14	2.77182e-16	down	2.21799	-2.21799	-1.14925	440 (23)
oleic acid		chemical - endogenous mammalian	Inhibited	-2.015	0.000521	ACADM	acyl-CoA dehydrogenase medium chain	Cytoplasm	enzyme	2.86666e-09	3.25846e-10	down	2.07369	-2.07369	-1.0522	440 (23)
oleic acid		chemical - endogenous mammalian	Inhibited	-2.015	0.000521	AQP3	aquaporin 3 (Gill blood group)	Plasma Membrane	transporter	1.86344e-15	1.2542e-17	up	2.02372	2.02372	1.01701	440 (23)
oleic acid		chemical - endogenous mammalian	Inhibited	-2.015	0.000521	CLU	clusterin	Cytoplasm	other	1.37993e-14	1.70626e-16	up	2.6103	2.6103	1.38422	440 (23)
oleic acid		chemical - endogenous mammalian	Inhibited	-2.015	0.000521	DDIT3	DNA damage inducible transcript 3	Nucleus	transcription regulator	8.24086e-16	4.05488e-18	up	5.50112	5.50112	2.45973	440 (23)
oleic acid		chemical - endogenous mammalian	Inhibited	-2.015	0.000521	GADD45B	growth arrest and DNA damage inducible beta	Cytoplasm	other	2.37905e-14	3.36498e-16	up	2.25219	2.25219	1.17133	440 (23)
oleic acid		chemical - endogenous mammalian	Inhibited	-2.015	0.000521	GCLC	glutamate-cysteine ligase catalytic subunit	Cytoplasm	enzyme	1.86635e-12	6.59689e-14	up	2.62326	2.62326	1.39136	440 (23)
oleic acid		chemical - endogenous mammalian	Inhibited	-2.015	0.000521	HSPA5	heat shock protein family A (Hsp70) member 5	Cytoplasm	enzyme	4.67754e-19	1.90803e-22	up	2.52689	2.52689	1.33736	440 (23)
oleic acid		chemical - endogenous mammalian	Inhibited	-2.015	0.000521	IGF1	insulin like growth factor 1	Extracellular Space	growth factor	1.34301e-12	4.37008e-14	down	2.66992	-2.66992	-1.4168	440 (23)
oleic acid		chemical - endogenous mammalian	Inhibited	-2.015	0.000521	LDLR	low density lipoprotein receptor	Plasma Membrane	transporter	3.93774e-15	3.32295e-17	up	2.40281	2.40281	1.26472	440 (23)
oleic acid		chemical - endogenous mammalian	Inhibited	-2.015	0.000521	NR4A1	nuclear receptor subfamily 4 group A member 1	Nucleus	ligand-dependent nuclear receptor	2.23547e-11	1.24642e-12	up	2.03722	2.03722	1.0266	440 (23)
oleic acid		chemical - endogenous mammalian	Inhibited	-2.015	0.000521	OLR1	oxidized low density lipoprotein receptor 1	Plasma Membrane	transmembrane receptor	1.09199e-11	5.34246e-13	up	2.44068	2.44068	1.28728	440 (23)
oleic acid		chemical - endogenous mammalian	Inhibited	-2.015	0.000521	PIK3IP1	phosphoinositide-3-kinase interacting protein 1	Cytoplasm	other	8.90333e-14	1.69332e-15	up	3.78253	3.78253	1.91935	440 (23)
oleic acid		chemical - endogenous mammalian	Inhibited	-2.015	0.000521	PPARA	peroxisome proliferator activated receptor alpha	Nucleus	ligand-dependent nuclear receptor	1.18927e-10	8.61999e-12	down	2.74687	-2.74687	-1.45779	440 (23)
oleic acid		chemical - endogenous mammalian	Inhibited	-2.015	0.000521	PTEN	phosphatase and tensin homolog	Cytoplasm	phosphatase	5.66703e-13	1.56037e-14	down	3.54785	-3.54785	-1.82695	440 (23)
oleic acid		chemical - endogenous mammalian	Inhibited	-2.015	0.000521	RXRA	retinoid X receptor alpha	Nucleus	ligand-dependent nuclear receptor	8.8995e-13	2.66368e-14	down	2.74863	-2.74863	-1.45871	440 (23)
oleic acid		chemical - endogenous mammalian	Inhibited	-2.015	0.000521	SOAT1	sterol O-acyltransferase 1	Cytoplasm	enzyme	1.22942e-11	6.14649e-13	up	3.63338	3.63338	1.86131	440 (23)
SOX11		transcription regulator	Inhibited	-2.003	0.0247	CASP6	caspase 6	Cytoplasm	peptidase	4.46654e-13	1.15965e-14	down	2.07017	-2.07017	-1.04975
SOX11		transcription regulator	Inhibited	-2.003	0.0247	CAV1	caveolin 1	Plasma Membrane	transmembrane receptor	6.25536e-13	1.74947e-14	up	2.58512	2.58512	1.37023
SOX11		transcription regulator	Inhibited	-2.003	0.0247	FAM45A	family with sequence similarity 45 member A	Other	other	9.93698e-13	3.04767e-14	down	2.08886	-2.08886	-1.06272
SOX11		transcription regulator	Inhibited	-2.003	0.0247	HMGB3	high mobility group box 3	Nucleus	other	1.65531e-13	3.58713e-15	down	3.00061	-3.00061	-1.58526
SOX11		transcription regulator	Inhibited	-2.003	0.0247	HSPD1	heat shock protein family D (Hsp60) member 1	Cytoplasm	enzyme	1.1615e-14	1.38033e-16	up	7.33793	7.33793	2.87537
SOX11		transcription regulator	Inhibited	-2.003	0.0247	NREP	neuronal regeneration related protein	Cytoplasm	other	1.15879e-08	1.55868e-09	down	2.10204	-2.10204	-1.07179
SOX11		transcription regulator	Inhibited	-2.003	0.0247	PDGFA	platelet derived growth factor subunit A	Extracellular Space	growth factor	2.7149e-10	2.23022e-11	up	2.39252	2.39252	1.25853
SOX11		transcription regulator	Inhibited	-2.003	0.0247	PRDM1	PR/SET domain 1	Nucleus	transcription regulator	1.30392e-12	4.21519e-14	up	2.74204	2.74204	1.45525
SOX11		transcription regulator	Inhibited	-2.003	0.0247	SETMAR	SET domain and mariner transposase fusion gene	Nucleus	enzyme	9.74583e-09	1.2796e-09	down	2.365	-2.365	-1.24184
SOX11		transcription regulator	Inhibited	-2.003	0.0247	TIAM1	T cell lymphoma invasion and metastasis 1	Cytoplasm	other	2.42274e-14	3.44659e-16	up	2.83899	2.83899	1.50538
THOC5		other	Inhibited	-2	0.00212	C11orf58	chromosome 11 open reading frame 58	Other	other	1.13639e-10	8.15266e-12	down	2.74378	-2.74378	-1.45616
THOC5		other	Inhibited	-2	0.00212	DTD2	D-tyrosyl-tRNA deacylase 2 (putative)	Other	other	3.26326e-11	1.94095e-12	down	2.03746	-2.03746	-1.02677
THOC5		other	Inhibited	-2	0.00212	TMBIM4	transmembrane BAX inhibitor motif containing 4	Nucleus	other	2.81617e-08	4.21018e-09	down	2.33201	-2.33201	-1.22158
THOC5		other	Inhibited	-2	0.00212	TMCC1	transmembrane and coiled-coil domain family 1	Cytoplasm	other	9.35571e-14	1.79448e-15	down	3.49383	-3.49383	-1.80481
GNE		kinase	Inhibited	-2	0.00041	ASNS	asparagine synthetase (glutamine-hydrolyzing)	Cytoplasm	enzyme	8.12844e-21	2.07231e-25	up	6.2883	6.2883	2.65267
GNE		kinase	Inhibited	-2	0.00041	CHAC1	ChaC glutathione specific gamma-glutamylcyclotransferase 1	Cytoplasm	enzyme	1.81131e-13	4.01755e-15	up	2.28072	2.28072	1.18949
GNE		kinase	Inhibited	-2	0.00041	DDIT3	DNA damage inducible transcript 3	Nucleus	transcription regulator	8.24086e-16	4.05488e-18	up	5.50112	5.50112	2.45973
GNE		kinase	Inhibited	-2	0.00041	TRIB3	tribbles pseudokinase 3	Nucleus	kinase	1.12757e-09	1.12605e-10	up	3.10497	3.10497	1.63458
HSP90B1		other	Inhibited	-2	0.473	EIF5A	eukaryotic translation initiation factor 5A	Cytoplasm	translation regulator	6.43877e-16	2.90392e-18	down	2.16734	-2.16734	-1.11593
HSP90B1		other	Inhibited	-2	0.473	HSPA5	heat shock protein family A (Hsp70) member 5	Cytoplasm	enzyme	4.67754e-19	1.90803e-22	up	2.52689	2.52689	1.33736
HSP90B1		other	Inhibited	-2	0.473	RPS14	ribosomal protein S14	Cytoplasm	translation regulator	8.51978e-16	4.279e-18	down	2.73643	-2.73643	-1.45229
HSP90B1		other	Inhibited	-2	0.473	TLR4	toll like receptor 4	Plasma Membrane	transmembrane receptor	2.19232e-11	1.21454e-12	down	2.3272	-2.3272	-1.21859
GLI2		transcription regulator	Inhibited	-2	1	CLU	clusterin	Cytoplasm	other	1.37993e-14	1.70626e-16	up	2.6103	2.6103	1.38422
GLI2		transcription regulator	Inhibited	-2	1	CSTA	cystatin A	Cytoplasm	other	1.54209e-09	1.60916e-10	up	3.6626	3.6626	1.87287
GLI2		transcription regulator	Inhibited	-2	1	CXCL2	C-X-C motif chemokine ligand 2	Extracellular Space	cytokine	4.30937e-12	1.7974e-13	down	3.93671	-3.93671	-1.97699
GLI2		transcription regulator	Inhibited	-2	1	CXCL3	C-X-C motif chemokine ligand 3	Extracellular Space	cytokine	1.14161e-12	3.59736e-14	down	3.70585	-3.70585	-1.8898
GLI2		transcription regulator	Inhibited	-2	1	GAST	gastrin	Extracellular Space	other	5.88508e-09	7.26483e-10	up	2.93992	2.93992	1.55578
GLI2		transcription regulator	Inhibited	-2	1	UGCG	UDP-glucose ceramide glucosyltransferase	Cytoplasm	enzyme	2.12682e-15	1.48971e-17	up	2.00052	2.00052	1.00038
IL2RG		transmembrane receptor	Inhibited	-2	0.432	BCL6	B cell CLL/lymphoma 6	Nucleus	transcription regulator	3.19693e-11	1.89377e-12	up	2.39469	2.39469	1.25984
IL2RG		transmembrane receptor	Inhibited	-2	0.432	IRF7	interferon regulatory factor 7	Nucleus	transcription regulator	5.31551e-13	1.44862e-14	up	2.33747	2.33747	1.22495
IL2RG		transmembrane receptor	Inhibited	-2	0.432	KLF2	Kruppel like factor 2	Nucleus	transcription regulator	1.27669e-15	7.32345e-18	up	2.72552	2.72552	1.44653
IL2RG		transmembrane receptor	Inhibited	-2	0.432	SPRR1A	small proline rich protein 1A	Plasma Membrane	other	2.43395e-08	3.59036e-09	up	2.03634	2.03634	1.02598
ACVRL1		kinase	Inhibited	-2	0.0529	BMPR2	bone morphogenetic protein receptor type 2	Plasma Membrane	kinase	2.36517e-18	1.32658e-21	down	10.6878	-10.6878	-3.4179
ACVRL1		kinase	Inhibited	-2	0.0529	PLAUR	plasminogen activator, urokinase receptor	Plasma Membrane	transmembrane receptor	6.46293e-16	2.94938e-18	up	2.53937	2.53937	1.34447
ACVRL1		kinase	Inhibited	-2	0.0529	SMAD6	SMAD family member 6	Nucleus	transcription regulator	1.75462e-10	1.3599e-11	down	2.3429	-2.3429	-1.22829
ACVRL1		kinase	Inhibited	-2	0.0529	TLR4	toll like receptor 4	Plasma Membrane	transmembrane receptor	2.19232e-11	1.21454e-12	down	2.3272	-2.3272	-1.21859
ACVRL1		kinase	Inhibited	-2	0.0529	VEGFA	vascular endothelial growth factor A	Extracellular Space	growth factor	3.6356e-15	3.02164e-17	up	4.69774	4.69774	2.23197
AIP		transcription regulator	Inhibited	-2	0.175	CYP1A1	cytochrome P450 family 1 subfamily A member 1	Cytoplasm	enzyme	5.86738e-16	2.49809e-18	up	2.88758	2.88758	1.52986
AIP		transcription regulator	Inhibited	-2	0.175	F2RL1	F2R like trypsin receptor 1	Plasma Membrane	G-protein coupled receptor	1.31187e-13	2.70575e-15	up	2.04156	2.04156	1.02967
AIP		transcription regulator	Inhibited	-2	0.175	GPRC5A	G protein-coupled receptor class C group 5 member A	Plasma Membrane	G-protein coupled receptor	4.58052e-16	1.79839e-18	up	2.54041	2.54041	1.34506
AIP		transcription regulator	Inhibited	-2	0.175	PPARA	peroxisome proliferator activated receptor alpha	Nucleus	ligand-dependent nuclear receptor	1.18927e-10	8.61999e-12	down	2.74687	-2.74687	-1.45779
AIP		transcription regulator	Inhibited	-2	0.175	RGS2	regulator of G protein signaling 2	Nucleus	other	6.57882e-13	1.85168e-14	up	3.58074	3.58074	1.84026
RETN		other		-1.99	0.306	ACACA	acetyl-CoA carboxylase alpha	Cytoplasm	enzyme	2.03413e-14	2.77182e-16	down	2.21799	-2.21799	-1.14925
RETN		other		-1.99	0.306	CXCL3	C-X-C motif chemokine ligand 3	Extracellular Space	cytokine	1.14161e-12	3.59736e-14	down	3.70585	-3.70585	-1.8898
RETN		other		-1.99	0.306	LDLR	low density lipoprotein receptor	Plasma Membrane	transporter	3.93774e-15	3.32295e-17	up	2.40281	2.40281	1.26472
RETN		other		-1.99	0.306	PTEN	phosphatase and tensin homolog	Cytoplasm	phosphatase	5.66703e-13	1.56037e-14	down	3.54785	-3.54785	-1.82695
GLRX		enzyme		-1.982	0.000781	CXCL2	C-X-C motif chemokine ligand 2	Extracellular Space	cytokine	4.30937e-12	1.7974e-13	down	3.93671	-3.93671	-1.97699	329 (11)
GLRX		enzyme		-1.982	0.000781	CXCL3	C-X-C motif chemokine ligand 3	Extracellular Space	cytokine	1.14161e-12	3.59736e-14	down	3.70585	-3.70585	-1.8898	329 (11)
GLRX		enzyme		-1.982	0.000781	PDGFA	platelet derived growth factor subunit A	Extracellular Space	growth factor	2.7149e-10	2.23022e-11	up	2.39252	2.39252	1.25853	329 (11)
GLRX		enzyme		-1.982	0.000781	VEGFA	vascular endothelial growth factor A	Extracellular Space	growth factor	3.6356e-15	3.02164e-17	up	4.69774	4.69774	2.23197	329 (11)
W7		chemical reagent		-1.982	0.021	BIRC3	baculoviral IAP repeat containing 3	Cytoplasm	enzyme	8.83103e-09	1.14531e-09	up	2.16593	2.16593	1.11499
W7		chemical reagent		-1.982	0.021	CD83	CD83 molecule	Plasma Membrane	transmembrane receptor	3.21916e-09	3.71126e-10	up	2.03056	2.03056	1.02188
W7		chemical reagent		-1.982	0.021	EGFR	epidermal growth factor receptor	Plasma Membrane	kinase	1.73701e-14	2.25851e-16	up	3.93396	3.93396	1.97598
W7		chemical reagent		-1.982	0.021	NR4A1	nuclear receptor subfamily 4 group A member 1	Nucleus	ligand-dependent nuclear receptor	2.23547e-11	1.24642e-12	up	2.03722	2.03722	1.0266
SEL1L		other		-1.98	0.00362	DDIT3	DNA damage inducible transcript 3	Nucleus	transcription regulator	8.24086e-16	4.05488e-18	up	5.50112	5.50112	2.45973	78 (4)
SEL1L		other		-1.98	0.00362	HERPUD1	homocysteine inducible ER protein with ubiquitin like domain 1	Cytoplasm	other	2.91139e-19	1.03915e-22	up	4.71638	4.71638	2.23768	78 (4)
SEL1L		other		-1.98	0.00362	HSPA5	heat shock protein family A (Hsp70) member 5	Cytoplasm	enzyme	4.67754e-19	1.90803e-22	up	2.52689	2.52689	1.33736	78 (4)
SEL1L		other		-1.98	0.00362	PTEN	phosphatase and tensin homolog	Cytoplasm	phosphatase	5.66703e-13	1.56037e-14	down	3.54785	-3.54785	-1.82695	78 (4)
SEL1L		other		-1.98	0.00362	SERP1	stress associated endoplasmic reticulum protein 1	Cytoplasm	other	3.20529e-14	4.82666e-16	up	2.09917	2.09917	1.06982	78 (4)
trans-hydroxytamoxifen		chemical drug		-1.979	0.000706	ADIRF	adipogenesis regulatory factor	Nucleus	other	1.33364e-09	1.36104e-10	up	2.02874	2.02874	1.02058	343 (10)
trans-hydroxytamoxifen		chemical drug		-1.979	0.000706	BIK	BCL2 interacting killer	Cytoplasm	other	2.96804e-12	1.14563e-13	up	2.31076	2.31076	1.20837	343 (10)
trans-hydroxytamoxifen		chemical drug		-1.979	0.000706	CLU	clusterin	Cytoplasm	other	1.37993e-14	1.70626e-16	up	2.6103	2.6103	1.38422	343 (10)
trans-hydroxytamoxifen		chemical drug		-1.979	0.000706	DDIT4	DNA damage inducible transcript 4	Cytoplasm	other	1.9874e-19	3.09427e-23	up	4.52771	4.52771	2.17878	343 (10)
trans-hydroxytamoxifen		chemical drug		-1.979	0.000706	GCLC	glutamate-cysteine ligase catalytic subunit	Cytoplasm	enzyme	1.86635e-12	6.59689e-14	up	2.62326	2.62326	1.39136	343 (10)
trans-hydroxytamoxifen		chemical drug		-1.979	0.000706	GPRC5A	G protein-coupled receptor class C group 5 member A	Plasma Membrane	G-protein coupled receptor	4.58052e-16	1.79839e-18	up	2.54041	2.54041	1.34506	343 (10)
trans-hydroxytamoxifen		chemical drug		-1.979	0.000706	INSIG2	insulin induced gene 2	Cytoplasm	other	4.79648e-13	1.2742e-14	up	2.17701	2.17701	1.12235	343 (10)
trans-hydroxytamoxifen		chemical drug		-1.979	0.000706	IRF6	interferon regulatory factor 6	Nucleus	transcription regulator	8.74705e-12	4.10548e-13	up	2.0001	2.0001	1.00007	343 (10)
trans-hydroxytamoxifen		chemical drug		-1.979	0.000706	KRT81	keratin 81	Cytoplasm	other	2.53629e-12	9.50528e-14	up	3.09218	3.09218	1.62862	343 (10)
trans-hydroxytamoxifen		chemical drug		-1.979	0.000706	LAMB2	laminin subunit beta 2	Extracellular Space	enzyme	2.71981e-11	1.56987e-12	up	2.02282	2.02282	1.01637	343 (10)
trans-hydroxytamoxifen		chemical drug		-1.979	0.000706	NDRG1	N-myc downstream regulated 1	Nucleus	kinase	5.49203e-18	4.0605e-21	up	5.2325	5.2325	2.3875	343 (10)
trans-hydroxytamoxifen		chemical drug		-1.979	0.000706	SMAD3	SMAD family member 3	Nucleus	transcription regulator	7.27874e-14	1.31568e-15	up	2.27966	2.27966	1.18882	343 (10)
trans-hydroxytamoxifen		chemical drug		-1.979	0.000706	SRD5A1	steroid 5 alpha-reductase 1	Cytoplasm	enzyme	6.48306e-08	1.07209e-08	down	2.08669	-2.08669	-1.06122	343 (10)
trans-hydroxytamoxifen		chemical drug		-1.979	0.000706	TFF1	trefoil factor 1	Extracellular Space	other	3.51623e-12	1.41011e-13	up	3.40682	3.40682	1.76843	343 (10)
trans-hydroxytamoxifen		chemical drug		-1.979	0.000706	TM4SF1	transmembrane 4 L six family member 1	Plasma Membrane	other	1.38741e-14	1.71905e-16	up	2.00859	2.00859	1.00618	343 (10)
trans-hydroxytamoxifen		chemical drug		-1.979	0.000706	TPM1	tropomyosin 1	Cytoplasm	other	2.18083e-10	1.73692e-11	up	2.27798	2.27798	1.18775	343 (10)
trans-hydroxytamoxifen		chemical drug		-1.979	0.000706	TTC9	tetratricopeptide repeat domain 9	Extracellular Space	other	4.49379e-13	1.17202e-14	up	3.12863	3.12863	1.64553	343 (10)
SELENOS		other		-1.969	0.0108	CAV1	caveolin 1	Plasma Membrane	transmembrane receptor	6.25536e-13	1.74947e-14	up	2.58512	2.58512	1.37023
SELENOS		other		-1.969	0.0108	CEBPB	CCAAT/enhancer binding protein beta	Nucleus	transcription regulator	1.80281e-14	2.37623e-16	up	2.03533	2.03533	1.02526
SELENOS		other		-1.969	0.0108	DDIT3	DNA damage inducible transcript 3	Nucleus	transcription regulator	8.24086e-16	4.05488e-18	up	5.50112	5.50112	2.45973
SELENOS		other		-1.969	0.0108	HSPA5	heat shock protein family A (Hsp70) member 5	Cytoplasm	enzyme	4.67754e-19	1.90803e-22	up	2.52689	2.52689	1.33736
MAP3K7		kinase		-1.941	0.0194	BIRC3	baculoviral IAP repeat containing 3	Cytoplasm	enzyme	8.83103e-09	1.14531e-09	up	2.16593	2.16593	1.11499
MAP3K7		kinase		-1.941	0.0194	CXCL2	C-X-C motif chemokine ligand 2	Extracellular Space	cytokine	4.30937e-12	1.7974e-13	down	3.93671	-3.93671	-1.97699
MAP3K7		kinase		-1.941	0.0194	DDX58	DExD/H-box helicase 58	Cytoplasm	enzyme	3.40639e-09	3.95316e-10	down	2.04646	-2.04646	-1.03313
MAP3K7		kinase		-1.941	0.0194	IFIT1	interferon induced protein with tetratricopeptide repeats 1	Cytoplasm	other	7.4306e-14	1.35336e-15	down	2.29595	-2.29595	-1.19909
MAP3K7		kinase		-1.941	0.0194	IFIT2	interferon induced protein with tetratricopeptide repeats 2	Cytoplasm	other	1.81985e-14	2.41744e-16	down	2.50128	-2.50128	-1.32267
MAP3K7		kinase		-1.941	0.0194	IRF7	interferon regulatory factor 7	Nucleus	transcription regulator	5.31551e-13	1.44862e-14	up	2.33747	2.33747	1.22495
MAP3K7		kinase		-1.941	0.0194	MMP1	matrix metallopeptidase 1	Extracellular Space	peptidase	1.56417e-16	4.62584e-19	up	10.3475	10.3475	3.37121
MAP3K7		kinase		-1.941	0.0194	RGS2	regulator of G protein signaling 2	Nucleus	other	6.57882e-13	1.85168e-14	up	3.58074	3.58074	1.84026
MAP3K7		kinase		-1.941	0.0194	SLPI	secretory leukocyte peptidase inhibitor	Cytoplasm	other	2.91096e-17	5.26917e-20	up	3.09335	3.09335	1.62917
MAP3K7		kinase		-1.941	0.0194	SPTBN1	spectrin beta, non-erythrocytic 1	Plasma Membrane	other	3.28874e-12	1.30044e-13	up	3.90775	3.90775	1.96634
testosterone propionate		chemical drug		-1.941	0.0202	CLU	clusterin	Cytoplasm	other	1.37993e-14	1.70626e-16	up	2.6103	2.6103	1.38422
testosterone propionate		chemical drug		-1.941	0.0202	DMBT1	deleted in malignant brain tumors 1	Plasma Membrane	transmembrane receptor	1.70049e-15	1.10134e-17	down	2.91866	-2.91866	-1.54531
testosterone propionate		chemical drug		-1.941	0.0202	FBXO32	F-box protein 32	Cytoplasm	enzyme	1.87316e-08	2.67335e-09	up	2.47485	2.47485	1.30734
testosterone propionate		chemical drug		-1.941	0.0202	FDPS	farnesyl diphosphate synthase	Cytoplasm	enzyme	1.68772e-15	1.0886e-17	down	2.09203	-2.09203	-1.06491
testosterone propionate		chemical drug		-1.941	0.0202	LDLR	low density lipoprotein receptor	Plasma Membrane	transporter	3.93774e-15	3.32295e-17	up	2.40281	2.40281	1.26472
testosterone propionate		chemical drug		-1.941	0.0202	SERPINB5	serpin family B member 5	Extracellular Space	other	4.14162e-18	2.63972e-21	up	3.37052	3.37052	1.75297
testosterone propionate		chemical drug		-1.941	0.0202	SRD5A1	steroid 5 alpha-reductase 1	Cytoplasm	enzyme	6.48306e-08	1.07209e-08	down	2.08669	-2.08669	-1.06122
leucine		chemical - endogenous mammalian		-1.941	0.00144	ACACA	acetyl-CoA carboxylase alpha	Cytoplasm	enzyme	2.03413e-14	2.77182e-16	down	2.21799	-2.21799	-1.14925	365 (15)
leucine		chemical - endogenous mammalian		-1.941	0.00144	ASNS	asparagine synthetase (glutamine-hydrolyzing)	Cytoplasm	enzyme	8.12844e-21	2.07231e-25	up	6.2883	6.2883	2.65267	365 (15)
leucine		chemical - endogenous mammalian		-1.941	0.00144	BTG1	BTG anti-proliferation factor 1	Nucleus	transcription regulator	3.94134e-14	6.27012e-16	up	2.42751	2.42751	1.27948	365 (15)
leucine		chemical - endogenous mammalian		-1.941	0.00144	DDIT3	DNA damage inducible transcript 3	Nucleus	transcription regulator	8.24086e-16	4.05488e-18	up	5.50112	5.50112	2.45973	365 (15)
leucine		chemical - endogenous mammalian		-1.941	0.00144	HERPUD1	homocysteine inducible ER protein with ubiquitin like domain 1	Cytoplasm	other	2.91139e-19	1.03915e-22	up	4.71638	4.71638	2.23768	365 (15)
leucine		chemical - endogenous mammalian		-1.941	0.00144	NR4A1	nuclear receptor subfamily 4 group A member 1	Nucleus	ligand-dependent nuclear receptor	2.23547e-11	1.24642e-12	up	2.03722	2.03722	1.0266	365 (15)
leucine		chemical - endogenous mammalian		-1.941	0.00144	PPARA	peroxisome proliferator activated receptor alpha	Nucleus	ligand-dependent nuclear receptor	1.18927e-10	8.61999e-12	down	2.74687	-2.74687	-1.45779	365 (15)
trinitrobenzenesulfonic acid		chemical reagent		-1.94	1	CD44	CD44 molecule (Indian blood group)	Plasma Membrane	other	1.24837e-07	2.23646e-08	down	2.19728	-2.19728	-1.13572
trinitrobenzenesulfonic acid		chemical reagent		-1.94	1	CLDN1	claudin 1	Plasma Membrane	other	1.03436e-13	2.03845e-15	up	2.6909	2.6909	1.42809
trinitrobenzenesulfonic acid		chemical reagent		-1.94	1	CXCL2	C-X-C motif chemokine ligand 2	Extracellular Space	cytokine	4.30937e-12	1.7974e-13	down	3.93671	-3.93671	-1.97699
trinitrobenzenesulfonic acid		chemical reagent		-1.94	1	CXCL3	C-X-C motif chemokine ligand 3	Extracellular Space	cytokine	1.14161e-12	3.59736e-14	down	3.70585	-3.70585	-1.8898
thalidomide		chemical drug		-1.939	0.00452	BIRC3	baculoviral IAP repeat containing 3	Cytoplasm	enzyme	8.83103e-09	1.14531e-09	up	2.16593	2.16593	1.11499	434 (21)
thalidomide		chemical drug		-1.939	0.00452	CAV1	caveolin 1	Plasma Membrane	transmembrane receptor	6.25536e-13	1.74947e-14	up	2.58512	2.58512	1.37023	434 (21)
thalidomide		chemical drug		-1.939	0.00452	CFLAR	CASP8 and FADD like apoptosis regulator	Cytoplasm	other	1.43206e-15	8.61628e-18	up	2.24343	2.24343	1.16571	434 (21)
thalidomide		chemical drug		-1.939	0.00452	GADD45B	growth arrest and DNA damage inducible beta	Cytoplasm	other	2.37905e-14	3.36498e-16	up	2.25219	2.25219	1.17133	434 (21)
thalidomide		chemical drug		-1.939	0.00452	PIM1	Pim-1 proto-oncogene, serine/threonine kinase	Cytoplasm	kinase	3.1181e-15	2.48818e-17	up	2.63267	2.63267	1.39653	434 (21)
thalidomide		chemical drug		-1.939	0.00452	PLAUR	plasminogen activator, urokinase receptor	Plasma Membrane	transmembrane receptor	6.46293e-16	2.94938e-18	up	2.53937	2.53937	1.34447	434 (21)
thalidomide		chemical drug		-1.939	0.00452	VEGFA	vascular endothelial growth factor A	Extracellular Space	growth factor	3.6356e-15	3.02164e-17	up	4.69774	4.69774	2.23197	434 (21)
SB203580		chemical - kinase inhibitor		-1.915	0.0226	ANXA1	annexin A1	Plasma Membrane	enzyme	3.97415e-14	6.3426e-16	up	2.30186	2.30186	1.2028
SB203580		chemical - kinase inhibitor		-1.915	0.0226	APOBEC3B	apolipoprotein B mRNA editing enzyme catalytic subunit 3B	Cytoplasm	enzyme	1.58588e-13	3.39219e-15	up	2.18556	2.18556	1.128
SB203580		chemical - kinase inhibitor		-1.915	0.0226	BCL2L11	BCL2 like 11	Cytoplasm	other	1.02685e-09	1.01339e-10	up	2.20474	2.20474	1.14061
SB203580		chemical - kinase inhibitor		-1.915	0.0226	CCK	cholecystokinin	Extracellular Space	other	1.68911e-16	5.17865e-19	up	4.56122	4.56122	2.18942
SB203580		chemical - kinase inhibitor		-1.915	0.0226	CD55	CD55 molecule (Cromer blood group)	Plasma Membrane	other	6.75656e-15	7.02803e-17	up	2.79732	2.79732	1.48404
SB203580		chemical - kinase inhibitor		-1.915	0.0226	CD83	CD83 molecule	Plasma Membrane	transmembrane receptor	3.21916e-09	3.71126e-10	up	2.03056	2.03056	1.02188
SB203580		chemical - kinase inhibitor		-1.915	0.0226	CXCL1	C-X-C motif chemokine ligand 1	Extracellular Space	cytokine	7.18085e-10	6.76749e-11	down	2.34721	-2.34721	-1.23095
SB203580		chemical - kinase inhibitor		-1.915	0.0226	CXCL3	C-X-C motif chemokine ligand 3	Extracellular Space	cytokine	1.14161e-12	3.59736e-14	down	3.70585	-3.70585	-1.8898
SB203580		chemical - kinase inhibitor		-1.915	0.0226	CYP1A1	cytochrome P450 family 1 subfamily A member 1	Cytoplasm	enzyme	5.86738e-16	2.49809e-18	up	2.88758	2.88758	1.52986
SB203580		chemical - kinase inhibitor		-1.915	0.0226	DDIT3	DNA damage inducible transcript 3	Nucleus	transcription regulator	8.24086e-16	4.05488e-18	up	5.50112	5.50112	2.45973
SB203580		chemical - kinase inhibitor		-1.915	0.0226	EHF	ETS homologous factor	Nucleus	transcription regulator	3.54468e-11	2.13183e-12	up	3.49106	3.49106	1.80366
SB203580		chemical - kinase inhibitor		-1.915	0.0226	ETS2	ETS proto-oncogene 2, transcription factor	Nucleus	transcription regulator	1.18503e-14	1.41996e-16	down	2.48113	-2.48113	-1.311
SB203580		chemical - kinase inhibitor		-1.915	0.0226	F3	coagulation factor III, tissue factor	Plasma Membrane	transmembrane receptor	1.60036e-09	1.67772e-10	up	2.56638	2.56638	1.35974
SB203580		chemical - kinase inhibitor		-1.915	0.0226	HSPA5	heat shock protein family A (Hsp70) member 5	Cytoplasm	enzyme	4.67754e-19	1.90803e-22	up	2.52689	2.52689	1.33736
SB203580		chemical - kinase inhibitor		-1.915	0.0226	IFIT1	interferon induced protein with tetratricopeptide repeats 1	Cytoplasm	other	7.4306e-14	1.35336e-15	down	2.29595	-2.29595	-1.19909
SB203580		chemical - kinase inhibitor		-1.915	0.0226	IFIT2	interferon induced protein with tetratricopeptide repeats 2	Cytoplasm	other	1.81985e-14	2.41744e-16	down	2.50128	-2.50128	-1.32267
SB203580		chemical - kinase inhibitor		-1.915	0.0226	IRF7	interferon regulatory factor 7	Nucleus	transcription regulator	5.31551e-13	1.44862e-14	up	2.33747	2.33747	1.22495
SB203580		chemical - kinase inhibitor		-1.915	0.0226	ISG20	interferon stimulated exonuclease gene 20	Nucleus	enzyme	2.34119e-13	5.42562e-15	up	2.53691	2.53691	1.34307
SB203580		chemical - kinase inhibitor		-1.915	0.0226	MMP1	matrix metallopeptidase 1	Extracellular Space	peptidase	1.56417e-16	4.62584e-19	up	10.3475	10.3475	3.37121
SB203580		chemical - kinase inhibitor		-1.915	0.0226	MXD1	MAX dimerization protein 1	Nucleus	transcription regulator	6.60046e-17	1.37986e-19	up	3.47044	3.47044	1.79512
SB203580		chemical - kinase inhibitor		-1.915	0.0226	NR4A1	nuclear receptor subfamily 4 group A member 1	Nucleus	ligand-dependent nuclear receptor	2.23547e-11	1.24642e-12	up	2.03722	2.03722	1.0266
SB203580		chemical - kinase inhibitor		-1.915	0.0226	PDGFA	platelet derived growth factor subunit A	Extracellular Space	growth factor	2.7149e-10	2.23022e-11	up	2.39252	2.39252	1.25853
SB203580		chemical - kinase inhibitor		-1.915	0.0226	PDGFRA	platelet derived growth factor receptor alpha	Plasma Membrane	kinase	3.90186e-15	3.28272e-17	up	5.24246	5.24246	2.39024
SB203580		chemical - kinase inhibitor		-1.915	0.0226	PLAUR	plasminogen activator, urokinase receptor	Plasma Membrane	transmembrane receptor	6.46293e-16	2.94938e-18	up	2.53937	2.53937	1.34447
SB203580		chemical - kinase inhibitor		-1.915	0.0226	PPARA	peroxisome proliferator activated receptor alpha	Nucleus	ligand-dependent nuclear receptor	1.18927e-10	8.61999e-12	down	2.74687	-2.74687	-1.45779
SB203580		chemical - kinase inhibitor		-1.915	0.0226	RUNX1	runt related transcription factor 1	Nucleus	transcription regulator	8.11275e-15	8.91443e-17	down	3.6926	-3.6926	-1.88464
SB203580		chemical - kinase inhibitor		-1.915	0.0226	SLPI	secretory leukocyte peptidase inhibitor	Cytoplasm	other	2.91096e-17	5.26917e-20	up	3.09335	3.09335	1.62917
SB203580		chemical - kinase inhibitor		-1.915	0.0226	SMAD3	SMAD family member 3	Nucleus	transcription regulator	7.27874e-14	1.31568e-15	up	2.27966	2.27966	1.18882
SB203580		chemical - kinase inhibitor		-1.915	0.0226	STK17B	serine/threonine kinase 17b	Nucleus	kinase	7.3277e-13	2.11068e-14	up	3.41724	3.41724	1.77283
SB203580		chemical - kinase inhibitor		-1.915	0.0226	TGM2	transglutaminase 2	Cytoplasm	enzyme	8.82497e-15	9.89952e-17	down	6.0048	-6.0048	-2.58612
SB203580		chemical - kinase inhibitor		-1.915	0.0226	THBS1	thrombospondin 1	Extracellular Space	other	1.80615e-13	3.99611e-15	up	3.21272	3.21272	1.68379
SB203580		chemical - kinase inhibitor		-1.915	0.0226	VEGFA	vascular endothelial growth factor A	Extracellular Space	growth factor	3.6356e-15	3.02164e-17	up	4.69774	4.69774	2.23197
vitamin E		chemical drug		-1.912	0.0927	CAV1	caveolin 1	Plasma Membrane	transmembrane receptor	6.25536e-13	1.74947e-14	up	2.58512	2.58512	1.37023
vitamin E		chemical drug		-1.912	0.0927	CD44	CD44 molecule (Indian blood group)	Plasma Membrane	other	1.24837e-07	2.23646e-08	down	2.19728	-2.19728	-1.13572
vitamin E		chemical drug		-1.912	0.0927	F3	coagulation factor III, tissue factor	Plasma Membrane	transmembrane receptor	1.60036e-09	1.67772e-10	up	2.56638	2.56638	1.35974
vitamin E		chemical drug		-1.912	0.0927	PCNA	proliferating cell nuclear antigen	Nucleus	enzyme	1.56774e-09	1.63953e-10	up	2.17915	2.17915	1.12377
vitamin E		chemical drug		-1.912	0.0927	PPARA	peroxisome proliferator activated receptor alpha	Nucleus	ligand-dependent nuclear receptor	1.18927e-10	8.61999e-12	down	2.74687	-2.74687	-1.45779
vitamin E		chemical drug		-1.912	0.0927	TNFRSF1A	TNF receptor superfamily member 1A	Plasma Membrane	transmembrane receptor	2.79729e-09	3.16714e-10	up	2.11808	2.11808	1.08276
vitamin E		chemical drug		-1.912	0.0927	VEGFA	vascular endothelial growth factor A	Extracellular Space	growth factor	3.6356e-15	3.02164e-17	up	4.69774	4.69774	2.23197
SCD		enzyme		-1.901	0.139	ACACA	acetyl-CoA carboxylase alpha	Cytoplasm	enzyme	2.03413e-14	2.77182e-16	down	2.21799	-2.21799	-1.14925
SCD		enzyme		-1.901	0.139	CEBPB	CCAAT/enhancer binding protein beta	Nucleus	transcription regulator	1.80281e-14	2.37623e-16	up	2.03533	2.03533	1.02526
SCD		enzyme		-1.901	0.139	CXCL3	C-X-C motif chemokine ligand 3	Extracellular Space	cytokine	1.14161e-12	3.59736e-14	down	3.70585	-3.70585	-1.8898
SCD		enzyme		-1.901	0.139	DDIT3	DNA damage inducible transcript 3	Nucleus	transcription regulator	8.24086e-16	4.05488e-18	up	5.50112	5.50112	2.45973
SCD		enzyme		-1.901	0.139	HERPUD1	homocysteine inducible ER protein with ubiquitin like domain 1	Cytoplasm	other	2.91139e-19	1.03915e-22	up	4.71638	4.71638	2.23768
SCD		enzyme		-1.901	0.139	HSPA5	heat shock protein family A (Hsp70) member 5	Cytoplasm	enzyme	4.67754e-19	1.90803e-22	up	2.52689	2.52689	1.33736
VCAN		other		-1.895	0.000658	ANG	angiogenin	Extracellular Space	enzyme	3.81506e-11	2.32265e-12	up	2.29127	2.29127	1.19615	398 (20)
VCAN		other		-1.895	0.000658	CD59	CD59 molecule (CD59 blood group)	Plasma Membrane	other	1.06495e-17	1.19462e-20	up	3.17411	3.17411	1.66635	398 (20)
VCAN		other		-1.895	0.000658	CEBPB	CCAAT/enhancer binding protein beta	Nucleus	transcription regulator	1.80281e-14	2.37623e-16	up	2.03533	2.03533	1.02526	398 (20)
VCAN		other		-1.895	0.000658	CLU	clusterin	Cytoplasm	other	1.37993e-14	1.70626e-16	up	2.6103	2.6103	1.38422	398 (20)
VCAN		other		-1.895	0.000658	CXCL2	C-X-C motif chemokine ligand 2	Extracellular Space	cytokine	4.30937e-12	1.7974e-13	down	3.93671	-3.93671	-1.97699	398 (20)
VCAN		other		-1.895	0.000658	DAG1	dystroglycan 1	Plasma Membrane	transmembrane receptor	4.22064e-14	6.81941e-16	down	2.16187	-2.16187	-1.11228	398 (20)
VCAN		other		-1.895	0.000658	EGFR	epidermal growth factor receptor	Plasma Membrane	kinase	1.73701e-14	2.25851e-16	up	3.93396	3.93396	1.97598	398 (20)
VCAN		other		-1.895	0.000658	F3	coagulation factor III, tissue factor	Plasma Membrane	transmembrane receptor	1.60036e-09	1.67772e-10	up	2.56638	2.56638	1.35974	398 (20)
VCAN		other		-1.895	0.000658	HAS3	hyaluronan synthase 3	Plasma Membrane	enzyme	3.95133e-09	4.67826e-10	up	2.26319	2.26319	1.17836	398 (20)
VCAN		other		-1.895	0.000658	IFIT1	interferon induced protein with tetratricopeptide repeats 1	Cytoplasm	other	7.4306e-14	1.35336e-15	down	2.29595	-2.29595	-1.19909	398 (20)
VCAN		other		-1.895	0.000658	IFIT2	interferon induced protein with tetratricopeptide repeats 2	Cytoplasm	other	1.81985e-14	2.41744e-16	down	2.50128	-2.50128	-1.32267	398 (20)
VCAN		other		-1.895	0.000658	MDM2	MDM2 proto-oncogene	Nucleus	transcription regulator	2.17397e-12	7.87582e-14	down	3.77978	-3.77978	-1.9183	398 (20)
VCAN		other		-1.895	0.000658	MSLN	mesothelin	Extracellular Space	other	1.55527e-13	3.31559e-15	up	2.21838	2.21838	1.14951	398 (20)
VCAN		other		-1.895	0.000658	RBPJ	recombination signal binding protein for immunoglobulin kappa J region	Nucleus	transcription regulator	8.63988e-11	5.95611e-12	up	2.13885	2.13885	1.09683	398 (20)
VCAN		other		-1.895	0.000658	RGS2	regulator of G protein signaling 2	Nucleus	other	6.57882e-13	1.85168e-14	up	3.58074	3.58074	1.84026	398 (20)
VCAN		other		-1.895	0.000658	RNASE4	ribonuclease A family member 4	Extracellular Space	enzyme	2.94839e-11	1.72135e-12	up	2.62202	2.62202	1.39068	398 (20)
VCAN		other		-1.895	0.000658	RXRA	retinoid X receptor alpha	Nucleus	ligand-dependent nuclear receptor	8.8995e-13	2.66368e-14	down	2.74863	-2.74863	-1.45871	398 (20)
VCAN		other		-1.895	0.000658	SMAD3	SMAD family member 3	Nucleus	transcription regulator	7.27874e-14	1.31568e-15	up	2.27966	2.27966	1.18882	398 (20)
VCAN		other		-1.895	0.000658	TTC27	tetratricopeptide repeat domain 27	Other	other	5.6799e-10	5.18408e-11	down	2.05327	-2.05327	-1.03792	398 (20)
VCAN		other		-1.895	0.000658	VCL	vinculin	Plasma Membrane	enzyme	4.43841e-09	5.31604e-10	up	2.57644	2.57644	1.36538	398 (20)
VCAN		other		-1.895	0.000658	VEGFA	vascular endothelial growth factor A	Extracellular Space	growth factor	3.6356e-15	3.02164e-17	up	4.69774	4.69774	2.23197	398 (20)
Hdac		group		-1.836	0.0841	BCL6	B cell CLL/lymphoma 6	Nucleus	transcription regulator	3.19693e-11	1.89377e-12	up	2.39469	2.39469	1.25984
Hdac		group		-1.836	0.0841	CCNG2	cyclin G2	Nucleus	other	8.50472e-14	1.60233e-15	up	2.37244	2.37244	1.24637
Hdac		group		-1.836	0.0841	DDIT3	DNA damage inducible transcript 3	Nucleus	transcription regulator	8.24086e-16	4.05488e-18	up	5.50112	5.50112	2.45973
Hdac		group		-1.836	0.0841	EGFR	epidermal growth factor receptor	Plasma Membrane	kinase	1.73701e-14	2.25851e-16	up	3.93396	3.93396	1.97598
Hdac		group		-1.836	0.0841	EZH2	enhancer of zeste 2 polycomb repressive complex 2 subunit	Nucleus	transcription regulator	5.10525e-10	4.5802e-11	up	2.02651	2.02651	1.019
Hdac		group		-1.836	0.0841	FBXO32	F-box protein 32	Cytoplasm	enzyme	1.87316e-08	2.67335e-09	up	2.47485	2.47485	1.30734
Hdac		group		-1.836	0.0841	FOSL1	FOS like 1, AP-1 transcription factor subunit	Nucleus	transcription regulator	7.76065e-16	3.69988e-18	up	3.76419	3.76419	1.91234
Hdac		group		-1.836	0.0841	GADD45B	growth arrest and DNA damage inducible beta	Cytoplasm	other	2.37905e-14	3.36498e-16	up	2.25219	2.25219	1.17133
Hdac		group		-1.836	0.0841	IGF1	insulin like growth factor 1	Extracellular Space	growth factor	1.34301e-12	4.37008e-14	down	2.66992	-2.66992	-1.4168
Hdac		group		-1.836	0.0841	KLF9	Kruppel like factor 9	Nucleus	transcription regulator	3.13323e-11	1.84764e-12	up	2.25657	2.25657	1.17413
Hdac		group		-1.836	0.0841	MXD1	MAX dimerization protein 1	Nucleus	transcription regulator	6.60046e-17	1.37986e-19	up	3.47044	3.47044	1.79512
Hdac		group		-1.836	0.0841	NR4A1	nuclear receptor subfamily 4 group A member 1	Nucleus	ligand-dependent nuclear receptor	2.23547e-11	1.24642e-12	up	2.03722	2.03722	1.0266
Hdac		group		-1.836	0.0841	PBX1	PBX homeobox 1	Nucleus	transcription regulator	9.2931e-16	4.80956e-18	down	4.26947	-4.26947	-2.09406
Hdac		group		-1.836	0.0841	PSG5	pregnancy specific beta-1-glycoprotein 5	Extracellular Space	other	1.22134e-10	8.89914e-12	up	2.23718	2.23718	1.16168
Hdac		group		-1.836	0.0841	SIM2	single-minded family bHLH transcription factor 2	Nucleus	transcription regulator	2.9734e-10	2.48188e-11	down	2.14542	-2.14542	-1.10126
bisindolylmaleimide I		chemical - kinase inhibitor		-1.823	0.000728	AQP3	aquaporin 3 (Gill blood group)	Plasma Membrane	transporter	1.86344e-15	1.2542e-17	up	2.02372	2.02372	1.01701	366 (19)
bisindolylmaleimide I		chemical - kinase inhibitor		-1.823	0.000728	BIRC3	baculoviral IAP repeat containing 3	Cytoplasm	enzyme	8.83103e-09	1.14531e-09	up	2.16593	2.16593	1.11499	366 (19)
bisindolylmaleimide I		chemical - kinase inhibitor		-1.823	0.000728	CD44	CD44 molecule (Indian blood group)	Plasma Membrane	other	1.24837e-07	2.23646e-08	down	2.19728	-2.19728	-1.13572	366 (19)
bisindolylmaleimide I		chemical - kinase inhibitor		-1.823	0.000728	CD55	CD55 molecule (Cromer blood group)	Plasma Membrane	other	6.75656e-15	7.02803e-17	up	2.79732	2.79732	1.48404	366 (19)
bisindolylmaleimide I		chemical - kinase inhibitor		-1.823	0.000728	CLDN1	claudin 1	Plasma Membrane	other	1.03436e-13	2.03845e-15	up	2.6909	2.6909	1.42809	366 (19)
bisindolylmaleimide I		chemical - kinase inhibitor		-1.823	0.000728	CLU	clusterin	Cytoplasm	other	1.37993e-14	1.70626e-16	up	2.6103	2.6103	1.38422	366 (19)
bisindolylmaleimide I		chemical - kinase inhibitor		-1.823	0.000728	EGFR	epidermal growth factor receptor	Plasma Membrane	kinase	1.73701e-14	2.25851e-16	up	3.93396	3.93396	1.97598	366 (19)
bisindolylmaleimide I		chemical - kinase inhibitor		-1.823	0.000728	EIF4EBP1	eukaryotic translation initiation factor 4E binding protein 1	Cytoplasm	translation regulator	4.36753e-16	1.70363e-18	up	2.61373	2.61373	1.38611	366 (19)
bisindolylmaleimide I		chemical - kinase inhibitor		-1.823	0.000728	HSPA5	heat shock protein family A (Hsp70) member 5	Cytoplasm	enzyme	4.67754e-19	1.90803e-22	up	2.52689	2.52689	1.33736	366 (19)
bisindolylmaleimide I		chemical - kinase inhibitor		-1.823	0.000728	IGF1	insulin like growth factor 1	Extracellular Space	growth factor	1.34301e-12	4.37008e-14	down	2.66992	-2.66992	-1.4168	366 (19)
bisindolylmaleimide I		chemical - kinase inhibitor		-1.823	0.000728	MMP1	matrix metallopeptidase 1	Extracellular Space	peptidase	1.56417e-16	4.62584e-19	up	10.3475	10.3475	3.37121	366 (19)
bisindolylmaleimide I		chemical - kinase inhibitor		-1.823	0.000728	NR4A1	nuclear receptor subfamily 4 group A member 1	Nucleus	ligand-dependent nuclear receptor	2.23547e-11	1.24642e-12	up	2.03722	2.03722	1.0266	366 (19)
bisindolylmaleimide I		chemical - kinase inhibitor		-1.823	0.000728	PCNA	proliferating cell nuclear antigen	Nucleus	enzyme	1.56774e-09	1.63953e-10	up	2.17915	2.17915	1.12377	366 (19)
bisindolylmaleimide I		chemical - kinase inhibitor		-1.823	0.000728	PDCD4	programmed cell death 4	Nucleus	other	2.12682e-15	1.48662e-17	up	3.36846	3.36846	1.75209	366 (19)
bisindolylmaleimide I		chemical - kinase inhibitor		-1.823	0.000728	TJP2	tight junction protein 2	Plasma Membrane	kinase	2.09395e-15	1.44138e-17	up	2.36027	2.36027	1.23895	366 (19)
bisindolylmaleimide I		chemical - kinase inhibitor		-1.823	0.000728	VEGFA	vascular endothelial growth factor A	Extracellular Space	growth factor	3.6356e-15	3.02164e-17	up	4.69774	4.69774	2.23197	366 (19)
glutamine		chemical - endogenous mammalian		-1.796	3.69e-06	AARS	alanyl-tRNA synthetase	Cytoplasm	enzyme	5.4309e-16	2.27072e-18	up	2.58478	2.58478	1.37004	407 (20)
glutamine		chemical - endogenous mammalian		-1.796	3.69e-06	ASNS	asparagine synthetase (glutamine-hydrolyzing)	Cytoplasm	enzyme	8.12844e-21	2.07231e-25	up	6.2883	6.2883	2.65267	407 (20)
glutamine		chemical - endogenous mammalian		-1.796	3.69e-06	ATF5	activating transcription factor 5	Nucleus	transcription regulator	6.25967e-14	1.08839e-15	up	3.19462	3.19462	1.67564	407 (20)
glutamine		chemical - endogenous mammalian		-1.796	3.69e-06	BCL2L11	BCL2 like 11	Cytoplasm	other	1.02685e-09	1.01339e-10	up	2.20474	2.20474	1.14061	407 (20)
glutamine		chemical - endogenous mammalian		-1.796	3.69e-06	CARS	cysteinyl-tRNA synthetase	Cytoplasm	enzyme	1.06132e-13	2.10241e-15	up	2.47775	2.47775	1.30903	407 (20)
glutamine		chemical - endogenous mammalian		-1.796	3.69e-06	CEBPB	CCAAT/enhancer binding protein beta	Nucleus	transcription regulator	1.80281e-14	2.37623e-16	up	2.03533	2.03533	1.02526	407 (20)
glutamine		chemical - endogenous mammalian		-1.796	3.69e-06	CXCL1	C-X-C motif chemokine ligand 1	Extracellular Space	cytokine	7.18085e-10	6.76749e-11	down	2.34721	-2.34721	-1.23095	407 (20)
glutamine		chemical - endogenous mammalian		-1.796	3.69e-06	DDIT3	DNA damage inducible transcript 3	Nucleus	transcription regulator	8.24086e-16	4.05488e-18	up	5.50112	5.50112	2.45973	407 (20)
glutamine		chemical - endogenous mammalian		-1.796	3.69e-06	HSPA1A/HSPA1B	heat shock protein family A (Hsp70) member 1A	Cytoplasm	enzyme	5.65643e-08	9.19473e-09	down	2.40077	-2.40077	-1.2635	407 (20)
glutamine		chemical - endogenous mammalian		-1.796	3.69e-06	HSPA5	heat shock protein family A (Hsp70) member 5	Cytoplasm	enzyme	4.67754e-19	1.90803e-22	up	2.52689	2.52689	1.33736	407 (20)
glutamine		chemical - endogenous mammalian		-1.796	3.69e-06	KLF4	Kruppel like factor 4	Nucleus	transcription regulator	1.25576e-15	7.17135e-18	up	2.70089	2.70089	1.43343	407 (20)
glutamine		chemical - endogenous mammalian		-1.796	3.69e-06	NR4A1	nuclear receptor subfamily 4 group A member 1	Nucleus	ligand-dependent nuclear receptor	2.23547e-11	1.24642e-12	up	2.03722	2.03722	1.0266	407 (20)
glutamine		chemical - endogenous mammalian		-1.796	3.69e-06	PCK2	phosphoenolpyruvate carboxykinase 2, mitochondrial	Cytoplasm	kinase	1.11075e-16	2.87377e-19	up	3.97411	3.97411	1.99063	407 (20)
glutamine		chemical - endogenous mammalian		-1.796	3.69e-06	PCNA	proliferating cell nuclear antigen	Nucleus	enzyme	1.56774e-09	1.63953e-10	up	2.17915	2.17915	1.12377	407 (20)
glutamine		chemical - endogenous mammalian		-1.796	3.69e-06	PHB	prohibitin	Nucleus	transcription regulator	4.95166e-11	3.14844e-12	down	2.67873	-2.67873	-1.42155	407 (20)
glutamine		chemical - endogenous mammalian		-1.796	3.69e-06	SRSF1	serine and arginine rich splicing factor 1	Nucleus	other	7.96598e-16	3.89932e-18	down	3.81356	-3.81356	-1.93114	407 (20)
glutamine		chemical - endogenous mammalian		-1.796	3.69e-06	SRSF2	serine and arginine rich splicing factor 2	Nucleus	transcription regulator	8.11176e-15	8.87198e-17	down	2.61684	-2.61684	-1.38782	407 (20)
glutamine		chemical - endogenous mammalian		-1.796	3.69e-06	VEGFA	vascular endothelial growth factor A	Extracellular Space	growth factor	3.6356e-15	3.02164e-17	up	4.69774	4.69774	2.23197	407 (20)
glutamine		chemical - endogenous mammalian		-1.796	3.69e-06	WARS	tryptophanyl-tRNA synthetase	Cytoplasm	enzyme	1.08585e-11	5.30691e-13	up	2.0636	2.0636	1.04517	407 (20)
4-phenylbutyric acid		chemical - endogenous mammalian		-1.792	0.0645	CFLAR	CASP8 and FADD like apoptosis regulator	Cytoplasm	other	1.43206e-15	8.61628e-18	up	2.24343	2.24343	1.16571
4-phenylbutyric acid		chemical - endogenous mammalian		-1.792	0.0645	DDIT3	DNA damage inducible transcript 3	Nucleus	transcription regulator	8.24086e-16	4.05488e-18	up	5.50112	5.50112	2.45973
4-phenylbutyric acid		chemical - endogenous mammalian		-1.792	0.0645	EHHADH	enoyl-CoA hydratase and 3-hydroxyacyl CoA dehydrogenase	Cytoplasm	enzyme	1.46637e-08	2.03371e-09	down	2.24037	-2.24037	-1.16374
4-phenylbutyric acid		chemical - endogenous mammalian		-1.792	0.0645	HSPA4	heat shock protein family A (Hsp70) member 4	Cytoplasm	other	1.88669e-12	6.684e-14	down	3.01439	-3.01439	-1.59187
4-phenylbutyric acid		chemical - endogenous mammalian		-1.792	0.0645	HSPA5	heat shock protein family A (Hsp70) member 5	Cytoplasm	enzyme	4.67754e-19	1.90803e-22	up	2.52689	2.52689	1.33736
4-phenylbutyric acid		chemical - endogenous mammalian		-1.792	0.0645	LPAR6	lysophosphatidic acid receptor 6	Plasma Membrane	G-protein coupled receptor	6.68173e-07	1.4173e-07	down	2.0378	-2.0378	-1.02701
4-phenylbutyric acid		chemical - endogenous mammalian		-1.792	0.0645	MXD1	MAX dimerization protein 1	Nucleus	transcription regulator	6.60046e-17	1.37986e-19	up	3.47044	3.47044	1.79512
4-phenylbutyric acid		chemical - endogenous mammalian		-1.792	0.0645	OLR1	oxidized low density lipoprotein receptor 1	Plasma Membrane	transmembrane receptor	1.09199e-11	5.34246e-13	up	2.44068	2.44068	1.28728
4-phenylbutyric acid		chemical - endogenous mammalian		-1.792	0.0645	YPEL5	yippee like 5	Nucleus	other	1.52484e-17	2.03368e-20	up	2.96785	2.96785	1.56942
hyaluronic acid		chemical - endogenous mammalian		-1.767	0.0197	CD44	CD44 molecule (Indian blood group)	Plasma Membrane	other	1.24837e-07	2.23646e-08	down	2.19728	-2.19728	-1.13572
hyaluronic acid		chemical - endogenous mammalian		-1.767	0.0197	CD83	CD83 molecule	Plasma Membrane	transmembrane receptor	3.21916e-09	3.71126e-10	up	2.03056	2.03056	1.02188
hyaluronic acid		chemical - endogenous mammalian		-1.767	0.0197	CXCL2	C-X-C motif chemokine ligand 2	Extracellular Space	cytokine	4.30937e-12	1.7974e-13	down	3.93671	-3.93671	-1.97699
hyaluronic acid		chemical - endogenous mammalian		-1.767	0.0197	CXCL3	C-X-C motif chemokine ligand 3	Extracellular Space	cytokine	1.14161e-12	3.59736e-14	down	3.70585	-3.70585	-1.8898
hyaluronic acid		chemical - endogenous mammalian		-1.767	0.0197	FRK	fyn related Src family tyrosine kinase	Nucleus	kinase	2.31978e-14	3.24097e-16	up	5.23936	5.23936	2.38939
hyaluronic acid		chemical - endogenous mammalian		-1.767	0.0197	MET	MET proto-oncogene, receptor tyrosine kinase	Plasma Membrane	kinase	5.67723e-14	9.65407e-16	up	5.09639	5.09639	2.34948
hyaluronic acid		chemical - endogenous mammalian		-1.767	0.0197	MMP1	matrix metallopeptidase 1	Extracellular Space	peptidase	1.56417e-16	4.62584e-19	up	10.3475	10.3475	3.37121
hyaluronic acid		chemical - endogenous mammalian		-1.767	0.0197	NR4A1	nuclear receptor subfamily 4 group A member 1	Nucleus	ligand-dependent nuclear receptor	2.23547e-11	1.24642e-12	up	2.03722	2.03722	1.0266
hyaluronic acid		chemical - endogenous mammalian		-1.767	0.0197	PCNA	proliferating cell nuclear antigen	Nucleus	enzyme	1.56774e-09	1.63953e-10	up	2.17915	2.17915	1.12377
hyaluronic acid		chemical - endogenous mammalian		-1.767	0.0197	PDCD4	programmed cell death 4	Nucleus	other	2.12682e-15	1.48662e-17	up	3.36846	3.36846	1.75209
hyaluronic acid		chemical - endogenous mammalian		-1.767	0.0197	PTEN	phosphatase and tensin homolog	Cytoplasm	phosphatase	5.66703e-13	1.56037e-14	down	3.54785	-3.54785	-1.82695
hyaluronic acid		chemical - endogenous mammalian		-1.767	0.0197	TLR4	toll like receptor 4	Plasma Membrane	transmembrane receptor	2.19232e-11	1.21454e-12	down	2.3272	-2.3272	-1.21859
hyaluronic acid		chemical - endogenous mammalian		-1.767	0.0197	TNFAIP3	TNF alpha induced protein 3	Nucleus	enzyme	1.59838e-13	3.42708e-15	up	2.91416	2.91416	1.54308
COL18A1		other		-1.765	0.0435	APC	APC, WNT signaling pathway regulator	Nucleus	enzyme	7.52204e-08	1.26799e-08	down	2.08765	-2.08765	-1.06188
COL18A1		other		-1.765	0.0435	DDIT4	DNA damage inducible transcript 4	Cytoplasm	other	1.9874e-19	3.09427e-23	up	4.52771	4.52771	2.17878
COL18A1		other		-1.765	0.0435	EGFR	epidermal growth factor receptor	Plasma Membrane	kinase	1.73701e-14	2.25851e-16	up	3.93396	3.93396	1.97598
COL18A1		other		-1.765	0.0435	F2RL1	F2R like trypsin receptor 1	Plasma Membrane	G-protein coupled receptor	1.31187e-13	2.70575e-15	up	2.04156	2.04156	1.02967
COL18A1		other		-1.765	0.0435	F3	coagulation factor III, tissue factor	Plasma Membrane	transmembrane receptor	1.60036e-09	1.67772e-10	up	2.56638	2.56638	1.35974
COL18A1		other		-1.765	0.0435	MMP1	matrix metallopeptidase 1	Extracellular Space	peptidase	1.56417e-16	4.62584e-19	up	10.3475	10.3475	3.37121
COL18A1		other		-1.765	0.0435	PDCD5	programmed cell death 5	Nucleus	other	3.02995e-11	1.77514e-12	up	2.05033	2.05033	1.03585
COL18A1		other		-1.765	0.0435	THBS1	thrombospondin 1	Extracellular Space	other	1.80615e-13	3.99611e-15	up	3.21272	3.21272	1.68379
COL18A1		other		-1.765	0.0435	TNFRSF1A	TNF receptor superfamily member 1A	Plasma Membrane	transmembrane receptor	2.79729e-09	3.16714e-10	up	2.11808	2.11808	1.08276
COL18A1		other		-1.765	0.0435	VEGFA	vascular endothelial growth factor A	Extracellular Space	growth factor	3.6356e-15	3.02164e-17	up	4.69774	4.69774	2.23197
raloxifene		chemical drug		-1.748	0.00011	ADIRF	adipogenesis regulatory factor	Nucleus	other	1.33364e-09	1.36104e-10	up	2.02874	2.02874	1.02058	468 (23)
raloxifene		chemical drug		-1.748	0.00011	BIK	BCL2 interacting killer	Cytoplasm	other	2.96804e-12	1.14563e-13	up	2.31076	2.31076	1.20837	468 (23)
raloxifene		chemical drug		-1.748	0.00011	CLK1	CDC like kinase 1	Nucleus	kinase	1.34621e-12	4.39309e-14	up	2.13254	2.13254	1.09257	468 (23)
raloxifene		chemical drug		-1.748	0.00011	CLU	clusterin	Cytoplasm	other	1.37993e-14	1.70626e-16	up	2.6103	2.6103	1.38422	468 (23)
raloxifene		chemical drug		-1.748	0.00011	DDIT4	DNA damage inducible transcript 4	Cytoplasm	other	1.9874e-19	3.09427e-23	up	4.52771	4.52771	2.17878	468 (23)
raloxifene		chemical drug		-1.748	0.00011	FLNB	filamin B	Cytoplasm	other	3.94718e-19	1.50948e-22	up	2.91423	2.91423	1.54312	468 (23)
raloxifene		chemical drug		-1.748	0.00011	GPRC5A	G protein-coupled receptor class C group 5 member A	Plasma Membrane	G-protein coupled receptor	4.58052e-16	1.79839e-18	up	2.54041	2.54041	1.34506	468 (23)
raloxifene		chemical drug		-1.748	0.00011	HSPA1A/HSPA1B	heat shock protein family A (Hsp70) member 1A	Cytoplasm	enzyme	5.65643e-08	9.19473e-09	down	2.40077	-2.40077	-1.2635	468 (23)
raloxifene		chemical drug		-1.748	0.00011	IGF1	insulin like growth factor 1	Extracellular Space	growth factor	1.34301e-12	4.37008e-14	down	2.66992	-2.66992	-1.4168	468 (23)
raloxifene		chemical drug		-1.748	0.00011	IRF6	interferon regulatory factor 6	Nucleus	transcription regulator	8.74705e-12	4.10548e-13	up	2.0001	2.0001	1.00007	468 (23)
raloxifene		chemical drug		-1.748	0.00011	KRT81	keratin 81	Cytoplasm	other	2.53629e-12	9.50528e-14	up	3.09218	3.09218	1.62862	468 (23)
raloxifene		chemical drug		-1.748	0.00011	LAMB2	laminin subunit beta 2	Extracellular Space	enzyme	2.71981e-11	1.56987e-12	up	2.02282	2.02282	1.01637	468 (23)
raloxifene		chemical drug		-1.748	0.00011	LDLR	low density lipoprotein receptor	Plasma Membrane	transporter	3.93774e-15	3.32295e-17	up	2.40281	2.40281	1.26472	468 (23)
raloxifene		chemical drug		-1.748	0.00011	MKI67	marker of proliferation Ki-67	Nucleus	other	1.73923e-11	9.28056e-13	down	5.41482	-5.41482	-2.43691	468 (23)
raloxifene		chemical drug		-1.748	0.00011	NDRG1	N-myc downstream regulated 1	Nucleus	kinase	5.49203e-18	4.0605e-21	up	5.2325	5.2325	2.3875	468 (23)
raloxifene		chemical drug		-1.748	0.00011	PCNA	proliferating cell nuclear antigen	Nucleus	enzyme	1.56774e-09	1.63953e-10	up	2.17915	2.17915	1.12377	468 (23)
raloxifene		chemical drug		-1.748	0.00011	PDGFRA	platelet derived growth factor receptor alpha	Plasma Membrane	kinase	3.90186e-15	3.28272e-17	up	5.24246	5.24246	2.39024	468 (23)
raloxifene		chemical drug		-1.748	0.00011	PLK3	polo like kinase 3	Nucleus	kinase	2.41365e-14	3.4275e-16	up	2.88847	2.88847	1.53031	468 (23)
raloxifene		chemical drug		-1.748	0.00011	SMAD3	SMAD family member 3	Nucleus	transcription regulator	7.27874e-14	1.31568e-15	up	2.27966	2.27966	1.18882	468 (23)
raloxifene		chemical drug		-1.748	0.00011	SOCS1	suppressor of cytokine signaling 1	Cytoplasm	other	9.36232e-08	1.61759e-08	up	2.2018	2.2018	1.13868	468 (23)
raloxifene		chemical drug		-1.748	0.00011	TFRC	transferrin receptor	Plasma Membrane	transporter	6.80808e-15	7.09898e-17	down	2.12399	-2.12399	-1.08678	468 (23)
raloxifene		chemical drug		-1.748	0.00011	TM4SF1	transmembrane 4 L six family member 1	Plasma Membrane	other	1.38741e-14	1.71905e-16	up	2.00859	2.00859	1.00618	468 (23)
raloxifene		chemical drug		-1.748	0.00011	TTC9	tetratricopeptide repeat domain 9	Extracellular Space	other	4.49379e-13	1.17202e-14	up	3.12863	3.12863	1.64553	468 (23)
raloxifene		chemical drug		-1.748	0.00011	TUBA4A	tubulin alpha 4a	Cytoplasm	other	4.88836e-10	4.36319e-11	up	2.3169	2.3169	1.21219	468 (23)
hymecromone		chemical drug		-1.718	0.0423	CAV1	caveolin 1	Plasma Membrane	transmembrane receptor	6.25536e-13	1.74947e-14	up	2.58512	2.58512	1.37023
hymecromone		chemical drug		-1.718	0.0423	CD44	CD44 molecule (Indian blood group)	Plasma Membrane	other	1.24837e-07	2.23646e-08	down	2.19728	-2.19728	-1.13572
hymecromone		chemical drug		-1.718	0.0423	EGFR	epidermal growth factor receptor	Plasma Membrane	kinase	1.73701e-14	2.25851e-16	up	3.93396	3.93396	1.97598
hymecromone		chemical drug		-1.718	0.0423	FADD	Fas associated via death domain	Cytoplasm	other	3.83803e-14	6.07643e-16	down	2.26566	-2.26566	-1.17993
hymecromone		chemical drug		-1.718	0.0423	HAS3	hyaluronan synthase 3	Plasma Membrane	enzyme	3.95133e-09	4.67826e-10	up	2.26319	2.26319	1.17836
WNT3A		cytokine		-1.713	0.0254	ARRDC4	arrestin domain containing 4	Plasma Membrane	other	9.67204e-12	4.6284e-13	up	3.13274	3.13274	1.64743
WNT3A		cytokine		-1.713	0.0254	CD44	CD44 molecule (Indian blood group)	Plasma Membrane	other	1.24837e-07	2.23646e-08	down	2.19728	-2.19728	-1.13572
WNT3A		cytokine		-1.713	0.0254	CEBPB	CCAAT/enhancer binding protein beta	Nucleus	transcription regulator	1.80281e-14	2.37623e-16	up	2.03533	2.03533	1.02526
WNT3A		cytokine		-1.713	0.0254	DDIT4	DNA damage inducible transcript 4	Cytoplasm	other	1.9874e-19	3.09427e-23	up	4.52771	4.52771	2.17878
WNT3A		cytokine		-1.713	0.0254	ETV5	ETS variant 5	Nucleus	transcription regulator	1.55527e-13	3.31275e-15	up	2.95343	2.95343	1.56239
WNT3A		cytokine		-1.713	0.0254	GSK3B	glycogen synthase kinase 3 beta	Nucleus	kinase	5.73549e-14	9.76776e-16	down	2.31804	-2.31804	-1.2129
WNT3A		cytokine		-1.713	0.0254	HAS3	hyaluronan synthase 3	Plasma Membrane	enzyme	3.95133e-09	4.67826e-10	up	2.26319	2.26319	1.17836
WNT3A		cytokine		-1.713	0.0254	IRS1	insulin receptor substrate 1	Cytoplasm	enzyme	1.68367e-13	3.66146e-15	down	4.26678	-4.26678	-2.09315
WNT3A		cytokine		-1.713	0.0254	KLF4	Kruppel like factor 4	Nucleus	transcription regulator	1.25576e-15	7.17135e-18	up	2.70089	2.70089	1.43343
WNT3A		cytokine		-1.713	0.0254	LGR5	leucine rich repeat containing G protein-coupled receptor 5	Plasma Membrane	transmembrane receptor	6.63129e-17	1.42012e-19	down	5.01908	-5.01908	-2.32742
WNT3A		cytokine		-1.713	0.0254	NKD1	naked cuticle homolog 1	Other	other	2.8866e-09	3.28709e-10	down	2.58299	-2.58299	-1.36904
WNT3A		cytokine		-1.713	0.0254	NRG1	neuregulin 1	Plasma Membrane	growth factor	8.34107e-10	8.01911e-11	up	2.75179	2.75179	1.46037
WNT3A		cytokine		-1.713	0.0254	PDGFA	platelet derived growth factor subunit A	Extracellular Space	growth factor	2.7149e-10	2.23022e-11	up	2.39252	2.39252	1.25853
WNT3A		cytokine		-1.713	0.0254	PDGFRA	platelet derived growth factor receptor alpha	Plasma Membrane	kinase	3.90186e-15	3.28272e-17	up	5.24246	5.24246	2.39024
WNT3A		cytokine		-1.713	0.0254	PRDM1	PR/SET domain 1	Nucleus	transcription regulator	1.30392e-12	4.21519e-14	up	2.74204	2.74204	1.45525
WNT3A		cytokine		-1.713	0.0254	RHOU	ras homolog family member U	Cytoplasm	enzyme	8.57521e-18	8.52064e-21	up	3.83884	3.83884	1.94067
WNT3A		cytokine		-1.713	0.0254	RUNX1	runt related transcription factor 1	Nucleus	transcription regulator	8.11275e-15	8.91443e-17	down	3.6926	-3.6926	-1.88464
WNT3A		cytokine		-1.713	0.0254	SDC4	syndecan 4	Plasma Membrane	other	1.68911e-16	5.33982e-19	up	2.24412	2.24412	1.16615
WNT3A		cytokine		-1.713	0.0254	SLC7A1	solute carrier family 7 member 1	Plasma Membrane	transporter	1.04673e-12	3.23967e-14	up	4.14351	4.14351	2.05085
WNT3A		cytokine		-1.713	0.0254	SLPI	secretory leukocyte peptidase inhibitor	Cytoplasm	other	2.91096e-17	5.26917e-20	up	3.09335	3.09335	1.62917
WNT3A		cytokine		-1.713	0.0254	TCF4	transcription factor 4	Nucleus	transcription regulator	1.62118e-12	5.51775e-14	down	3.61221	-3.61221	-1.85288
WNT3A		cytokine		-1.713	0.0254	THBS1	thrombospondin 1	Extracellular Space	other	1.80615e-13	3.99611e-15	up	3.21272	3.21272	1.68379
WNT3A		cytokine		-1.713	0.0254	TRIB3	tribbles pseudokinase 3	Nucleus	kinase	1.12757e-09	1.12605e-10	up	3.10497	3.10497	1.63458
WNT3A		cytokine		-1.713	0.0254	VEGFA	vascular endothelial growth factor A	Extracellular Space	growth factor	3.6356e-15	3.02164e-17	up	4.69774	4.69774	2.23197
pimagedine		chemical drug		-1.706	0.000543	CASP6	caspase 6	Cytoplasm	peptidase	4.46654e-13	1.15965e-14	down	2.07017	-2.07017	-1.04975	271 (9)
pimagedine		chemical drug		-1.706	0.000543	CAST	calpastatin	Cytoplasm	peptidase	2.55267e-11	1.45843e-12	up	2.51544	2.51544	1.33081	271 (9)
pimagedine		chemical drug		-1.706	0.000543	CAV1	caveolin 1	Plasma Membrane	transmembrane receptor	6.25536e-13	1.74947e-14	up	2.58512	2.58512	1.37023	271 (9)
pimagedine		chemical drug		-1.706	0.000543	CFLAR	CASP8 and FADD like apoptosis regulator	Cytoplasm	other	1.43206e-15	8.61628e-18	up	2.24343	2.24343	1.16571	271 (9)
pimagedine		chemical drug		-1.706	0.000543	COL4A1	collagen type IV alpha 1 chain	Extracellular Space	other	1.92477e-08	2.75437e-09	up	2.04658	2.04658	1.03322	271 (9)
pimagedine		chemical drug		-1.706	0.000543	GADD45B	growth arrest and DNA damage inducible beta	Cytoplasm	other	2.37905e-14	3.36498e-16	up	2.25219	2.25219	1.17133	271 (9)
pimagedine		chemical drug		-1.706	0.000543	HBEGF	heparin binding EGF like growth factor	Extracellular Space	growth factor	1.69253e-12	5.83824e-14	up	3.42471	3.42471	1.77598	271 (9)
pimagedine		chemical drug		-1.706	0.000543	MDM2	MDM2 proto-oncogene	Nucleus	transcription regulator	2.17397e-12	7.87582e-14	down	3.77978	-3.77978	-1.9183	271 (9)
pimagedine		chemical drug		-1.706	0.000543	VEGFA	vascular endothelial growth factor A	Extracellular Space	growth factor	3.6356e-15	3.02164e-17	up	4.69774	4.69774	2.23197	271 (9)
U0126		chemical - kinase inhibitor		-1.686	3.65e-12	APOBEC3A	apolipoprotein B mRNA editing enzyme catalytic subunit 3A	Cytoplasm	enzyme	1.56831e-16	4.67806e-19	up	2.47809	2.47809	1.30923	448 (21)
U0126		chemical - kinase inhibitor		-1.686	3.65e-12	AQP3	aquaporin 3 (Gill blood group)	Plasma Membrane	transporter	1.86344e-15	1.2542e-17	up	2.02372	2.02372	1.01701	448 (21)
U0126		chemical - kinase inhibitor		-1.686	3.65e-12	ARG2	arginase 2	Cytoplasm	enzyme	1.00888e-10	7.12983e-12	up	2.0523	2.0523	1.03724	448 (21)
U0126		chemical - kinase inhibitor		-1.686	3.65e-12	ARHGEF2	Rho/Rac guanine nucleotide exchange factor 2	Cytoplasm	other	4.83978e-10	4.31365e-11	up	2.13358	2.13358	1.09327	448 (21)
U0126		chemical - kinase inhibitor		-1.686	3.65e-12	ATG4B	autophagy related 4B cysteine peptidase	Cytoplasm	peptidase	5.79579e-12	2.52229e-13	down	2.68222	-2.68222	-1.42343	448 (21)
U0126		chemical - kinase inhibitor		-1.686	3.65e-12	BCL2L11	BCL2 like 11	Cytoplasm	other	1.02685e-09	1.01339e-10	up	2.20474	2.20474	1.14061	448 (21)
U0126		chemical - kinase inhibitor		-1.686	3.65e-12	BIRC3	baculoviral IAP repeat containing 3	Cytoplasm	enzyme	8.83103e-09	1.14531e-09	up	2.16593	2.16593	1.11499	448 (21)
U0126		chemical - kinase inhibitor		-1.686	3.65e-12	CAV1	caveolin 1	Plasma Membrane	transmembrane receptor	6.25536e-13	1.74947e-14	up	2.58512	2.58512	1.37023	448 (21)
U0126		chemical - kinase inhibitor		-1.686	3.65e-12	CCNG2	cyclin G2	Nucleus	other	8.50472e-14	1.60233e-15	up	2.37244	2.37244	1.24637	448 (21)
U0126		chemical - kinase inhibitor		-1.686	3.65e-12	CD44	CD44 molecule (Indian blood group)	Plasma Membrane	other	1.24837e-07	2.23646e-08	down	2.19728	-2.19728	-1.13572	448 (21)
U0126		chemical - kinase inhibitor		-1.686	3.65e-12	CEBPB	CCAAT/enhancer binding protein beta	Nucleus	transcription regulator	1.80281e-14	2.37623e-16	up	2.03533	2.03533	1.02526	448 (21)
U0126		chemical - kinase inhibitor		-1.686	3.65e-12	CFLAR	CASP8 and FADD like apoptosis regulator	Cytoplasm	other	1.43206e-15	8.61628e-18	up	2.24343	2.24343	1.16571	448 (21)
U0126		chemical - kinase inhibitor		-1.686	3.65e-12	CFTR	cystic fibrosis transmembrane conductance regulator	Plasma Membrane	ion channel	4.41856e-17	8.67401e-20	down	3.73277	-3.73277	-1.90025	448 (21)
U0126		chemical - kinase inhibitor		-1.686	3.65e-12	CLDN2	claudin 2	Plasma Membrane	other	1.82455e-07	3.41475e-08	down	2.02647	-2.02647	-1.01897	448 (21)
U0126		chemical - kinase inhibitor		-1.686	3.65e-12	COL4A1	collagen type IV alpha 1 chain	Extracellular Space	other	1.92477e-08	2.75437e-09	up	2.04658	2.04658	1.03322	448 (21)
U0126		chemical - kinase inhibitor		-1.686	3.65e-12	CRY2	cryptochrome circadian regulator 2	Nucleus	enzyme	6.50641e-11	4.30786e-12	up	2.16938	2.16938	1.11728	448 (21)
U0126		chemical - kinase inhibitor		-1.686	3.65e-12	CXCL1	C-X-C motif chemokine ligand 1	Extracellular Space	cytokine	7.18085e-10	6.76749e-11	down	2.34721	-2.34721	-1.23095	448 (21)
U0126		chemical - kinase inhibitor		-1.686	3.65e-12	CXCL2	C-X-C motif chemokine ligand 2	Extracellular Space	cytokine	4.30937e-12	1.7974e-13	down	3.93671	-3.93671	-1.97699	448 (21)
U0126		chemical - kinase inhibitor		-1.686	3.65e-12	CXCL3	C-X-C motif chemokine ligand 3	Extracellular Space	cytokine	1.14161e-12	3.59736e-14	down	3.70585	-3.70585	-1.8898	448 (21)
U0126		chemical - kinase inhibitor		-1.686	3.65e-12	CYP1A1	cytochrome P450 family 1 subfamily A member 1	Cytoplasm	enzyme	5.86738e-16	2.49809e-18	up	2.88758	2.88758	1.52986	448 (21)
U0126		chemical - kinase inhibitor		-1.686	3.65e-12	DAB2	DAB2, clathrin adaptor protein	Plasma Membrane	other	9.58654e-15	1.08587e-16	down	3.19759	-3.19759	-1.67698	448 (21)
U0126		chemical - kinase inhibitor		-1.686	3.65e-12	DBP	D-box binding PAR bZIP transcription factor	Nucleus	transcription regulator	1.77092e-15	1.17839e-17	up	2.71658	2.71658	1.44179	448 (21)
U0126		chemical - kinase inhibitor		-1.686	3.65e-12	DDIT3	DNA damage inducible transcript 3	Nucleus	transcription regulator	8.24086e-16	4.05488e-18	up	5.50112	5.50112	2.45973	448 (21)
U0126		chemical - kinase inhibitor		-1.686	3.65e-12	DUSP10	dual specificity phosphatase 10	Nucleus	phosphatase	7.7261e-10	7.36879e-11	up	2.23499	2.23499	1.16027	448 (21)
U0126		chemical - kinase inhibitor		-1.686	3.65e-12	EGFR	epidermal growth factor receptor	Plasma Membrane	kinase	1.73701e-14	2.25851e-16	up	3.93396	3.93396	1.97598	448 (21)
U0126		chemical - kinase inhibitor		-1.686	3.65e-12	EHF	ETS homologous factor	Nucleus	transcription regulator	3.54468e-11	2.13183e-12	up	3.49106	3.49106	1.80366	448 (21)
U0126		chemical - kinase inhibitor		-1.686	3.65e-12	EIF4EBP1	eukaryotic translation initiation factor 4E binding protein 1	Cytoplasm	translation regulator	4.36753e-16	1.70363e-18	up	2.61373	2.61373	1.38611	448 (21)
U0126		chemical - kinase inhibitor		-1.686	3.65e-12	EMP1	epithelial membrane protein 1	Plasma Membrane	other	1.90895e-16	6.32682e-19	up	2.92455	2.92455	1.54822	448 (21)
U0126		chemical - kinase inhibitor		-1.686	3.65e-12	ERRFI1	ERBB receptor feedback inhibitor 1	Cytoplasm	other	2.75975e-17	4.82103e-20	up	2.09308	2.09308	1.06563	448 (21)
U0126		chemical - kinase inhibitor		-1.686	3.65e-12	ETV5	ETS variant 5	Nucleus	transcription regulator	1.55527e-13	3.31275e-15	up	2.95343	2.95343	1.56239	448 (21)
U0126		chemical - kinase inhibitor		-1.686	3.65e-12	F3	coagulation factor III, tissue factor	Plasma Membrane	transmembrane receptor	1.60036e-09	1.67772e-10	up	2.56638	2.56638	1.35974	448 (21)
U0126		chemical - kinase inhibitor		-1.686	3.65e-12	FOSL1	FOS like 1, AP-1 transcription factor subunit	Nucleus	transcription regulator	7.76065e-16	3.69988e-18	up	3.76419	3.76419	1.91234	448 (21)
U0126		chemical - kinase inhibitor		-1.686	3.65e-12	GADD45B	growth arrest and DNA damage inducible beta	Cytoplasm	other	2.37905e-14	3.36498e-16	up	2.25219	2.25219	1.17133	448 (21)
U0126		chemical - kinase inhibitor		-1.686	3.65e-12	GCLC	glutamate-cysteine ligase catalytic subunit	Cytoplasm	enzyme	1.86635e-12	6.59689e-14	up	2.62326	2.62326	1.39136	448 (21)
U0126		chemical - kinase inhibitor		-1.686	3.65e-12	GRK3	G protein-coupled receptor kinase 3	Cytoplasm	kinase	5.92239e-10	5.43711e-11	up	2.03611	2.03611	1.02582	448 (21)
U0126		chemical - kinase inhibitor		-1.686	3.65e-12	GSK3B	glycogen synthase kinase 3 beta	Nucleus	kinase	5.73549e-14	9.76776e-16	down	2.31804	-2.31804	-1.2129	448 (21)
U0126		chemical - kinase inhibitor		-1.686	3.65e-12	HBEGF	heparin binding EGF like growth factor	Extracellular Space	growth factor	1.69253e-12	5.83824e-14	up	3.42471	3.42471	1.77598	448 (21)
U0126		chemical - kinase inhibitor		-1.686	3.65e-12	HERPUD1	homocysteine inducible ER protein with ubiquitin like domain 1	Cytoplasm	other	2.91139e-19	1.03915e-22	up	4.71638	4.71638	2.23768	448 (21)
U0126		chemical - kinase inhibitor		-1.686	3.65e-12	HMGB3	high mobility group box 3	Nucleus	other	1.65531e-13	3.58713e-15	down	3.00061	-3.00061	-1.58526	448 (21)
U0126		chemical - kinase inhibitor		-1.686	3.65e-12	HSPA5	heat shock protein family A (Hsp70) member 5	Cytoplasm	enzyme	4.67754e-19	1.90803e-22	up	2.52689	2.52689	1.33736	448 (21)
U0126		chemical - kinase inhibitor		-1.686	3.65e-12	IL1RAP	interleukin 1 receptor accessory protein	Plasma Membrane	transmembrane receptor	1.22391e-11	6.11381e-13	up	2.32238	2.32238	1.21561	448 (21)
U0126		chemical - kinase inhibitor		-1.686	3.65e-12	LDLR	low density lipoprotein receptor	Plasma Membrane	transporter	3.93774e-15	3.32295e-17	up	2.40281	2.40281	1.26472	448 (21)
U0126		chemical - kinase inhibitor		-1.686	3.65e-12	MDM2	MDM2 proto-oncogene	Nucleus	transcription regulator	2.17397e-12	7.87582e-14	down	3.77978	-3.77978	-1.9183	448 (21)
U0126		chemical - kinase inhibitor		-1.686	3.65e-12	MET	MET proto-oncogene, receptor tyrosine kinase	Plasma Membrane	kinase	5.67723e-14	9.65407e-16	up	5.09639	5.09639	2.34948	448 (21)
U0126		chemical - kinase inhibitor		-1.686	3.65e-12	METTL3	methyltransferase like 3	Nucleus	enzyme	1.76394e-11	9.45292e-13	down	2.19562	-2.19562	-1.13463	448 (21)
U0126		chemical - kinase inhibitor		-1.686	3.65e-12	MMP1	matrix metallopeptidase 1	Extracellular Space	peptidase	1.56417e-16	4.62584e-19	up	10.3475	10.3475	3.37121	448 (21)
U0126		chemical - kinase inhibitor		-1.686	3.65e-12	NR4A1	nuclear receptor subfamily 4 group A member 1	Nucleus	ligand-dependent nuclear receptor	2.23547e-11	1.24642e-12	up	2.03722	2.03722	1.0266	448 (21)
U0126		chemical - kinase inhibitor		-1.686	3.65e-12	NREP	neuronal regeneration related protein	Cytoplasm	other	1.15879e-08	1.55868e-09	down	2.10204	-2.10204	-1.07179	448 (21)
U0126		chemical - kinase inhibitor		-1.686	3.65e-12	OSMR	oncostatin M receptor	Plasma Membrane	transmembrane receptor	1.25832e-16	3.33635e-19	up	2.82592	2.82592	1.49872	448 (21)
U0126		chemical - kinase inhibitor		-1.686	3.65e-12	PER1	period circadian regulator 1	Nucleus	transcription regulator	7.15634e-15	7.5351e-17	up	4.63211	4.63211	2.21167	448 (21)
U0126		chemical - kinase inhibitor		-1.686	3.65e-12	PER2	period circadian regulator 2	Nucleus	transcription regulator	9.29612e-09	1.21321e-09	up	2.03424	2.03424	1.02449	448 (21)
U0126		chemical - kinase inhibitor		-1.686	3.65e-12	PHLDA1	pleckstrin homology like domain family A member 1	Cytoplasm	other	2.89174e-16	9.95271e-19	up	4.02483	4.02483	2.00893	448 (21)
U0126		chemical - kinase inhibitor		-1.686	3.65e-12	PLAUR	plasminogen activator, urokinase receptor	Plasma Membrane	transmembrane receptor	6.46293e-16	2.94938e-18	up	2.53937	2.53937	1.34447	448 (21)
U0126		chemical - kinase inhibitor		-1.686	3.65e-12	PRSS22	protease, serine 22	Extracellular Space	peptidase	2.31107e-13	5.33655e-15	up	2.03371	2.03371	1.02412	448 (21)
U0126		chemical - kinase inhibitor		-1.686	3.65e-12	PTPRJ	protein tyrosine phosphatase, receptor type J	Plasma Membrane	phosphatase	5.32289e-15	5.18393e-17	up	3.32839	3.32839	1.73482	448 (21)
U0126		chemical - kinase inhibitor		-1.686	3.65e-12	RUNX1	runt related transcription factor 1	Nucleus	transcription regulator	8.11275e-15	8.91443e-17	down	3.6926	-3.6926	-1.88464	448 (21)
U0126		chemical - kinase inhibitor		-1.686	3.65e-12	SERPINB2	serpin family B member 2	Extracellular Space	other	1.05041e-13	2.07275e-15	up	4.70839	4.70839	2.23523	448 (21)
U0126		chemical - kinase inhibitor		-1.686	3.65e-12	SH2B3	SH2B adaptor protein 3	Plasma Membrane	other	8.27827e-12	3.84746e-13	up	2.26527	2.26527	1.17968	448 (21)
U0126		chemical - kinase inhibitor		-1.686	3.65e-12	SLC2A3	solute carrier family 2 member 3	Plasma Membrane	transporter	2.78807e-13	6.61051e-15	up	2.00441	2.00441	1.00318	448 (21)
U0126		chemical - kinase inhibitor		-1.686	3.65e-12	SMAD3	SMAD family member 3	Nucleus	transcription regulator	7.27874e-14	1.31568e-15	up	2.27966	2.27966	1.18882	448 (21)
U0126		chemical - kinase inhibitor		-1.686	3.65e-12	SOCS1	suppressor of cytokine signaling 1	Cytoplasm	other	9.36232e-08	1.61759e-08	up	2.2018	2.2018	1.13868	448 (21)
U0126		chemical - kinase inhibitor		-1.686	3.65e-12	SPRR1A	small proline rich protein 1A	Plasma Membrane	other	2.43395e-08	3.59036e-09	up	2.03634	2.03634	1.02598	448 (21)
U0126		chemical - kinase inhibitor		-1.686	3.65e-12	SVIL	supervillin	Plasma Membrane	other	1.32639e-10	9.80998e-12	up	3.1848	3.1848	1.6712	448 (21)
U0126		chemical - kinase inhibitor		-1.686	3.65e-12	SYK	spleen associated tyrosine kinase	Cytoplasm	kinase	1.59613e-08	2.23809e-09	down	2.52895	-2.52895	-1.33854	448 (21)
U0126		chemical - kinase inhibitor		-1.686	3.65e-12	TGM2	transglutaminase 2	Cytoplasm	enzyme	8.82497e-15	9.89952e-17	down	6.0048	-6.0048	-2.58612	448 (21)
U0126		chemical - kinase inhibitor		-1.686	3.65e-12	THBS1	thrombospondin 1	Extracellular Space	other	1.80615e-13	3.99611e-15	up	3.21272	3.21272	1.68379	448 (21)
U0126		chemical - kinase inhibitor		-1.686	3.65e-12	TPM1	tropomyosin 1	Cytoplasm	other	2.18083e-10	1.73692e-11	up	2.27798	2.27798	1.18775	448 (21)
U0126		chemical - kinase inhibitor		-1.686	3.65e-12	TPM3	tropomyosin 3	Cytoplasm	other	6.85597e-10	6.4148e-11	down	3.32841	-3.32841	-1.73483	448 (21)
U0126		chemical - kinase inhibitor		-1.686	3.65e-12	TRIB1	tribbles pseudokinase 1	Cytoplasm	kinase	3.35217e-16	1.19647e-18	up	3.62337	3.62337	1.85733	448 (21)
U0126		chemical - kinase inhibitor		-1.686	3.65e-12	TSC22D1	TSC22 domain family member 1	Nucleus	transcription regulator	1.45079e-14	1.81237e-16	up	2.25278	2.25278	1.17171	448 (21)
U0126		chemical - kinase inhibitor		-1.686	3.65e-12	TUBA4A	tubulin alpha 4a	Cytoplasm	other	4.88836e-10	4.36319e-11	up	2.3169	2.3169	1.21219	448 (21)
U0126		chemical - kinase inhibitor		-1.686	3.65e-12	UTP14C	UTP14C, small subunit processome component	Nucleus	other	2.46295e-07	4.75146e-08	down	2.15051	-2.15051	-1.10468	448 (21)
U0126		chemical - kinase inhibitor		-1.686	3.65e-12	VEGFA	vascular endothelial growth factor A	Extracellular Space	growth factor	3.6356e-15	3.02164e-17	up	4.69774	4.69774	2.23197	448 (21)
TAF4		transcription regulator		-1.668	0.000368	ABL2	ABL proto-oncogene 2, non-receptor tyrosine kinase	Cytoplasm	kinase	1.83776e-09	1.96782e-10	up	2.32228	2.32228	1.21554
TAF4		transcription regulator		-1.668	0.000368	BCL6	B cell CLL/lymphoma 6	Nucleus	transcription regulator	3.19693e-11	1.89377e-12	up	2.39469	2.39469	1.25984
TAF4		transcription regulator		-1.668	0.000368	CLDN1	claudin 1	Plasma Membrane	other	1.03436e-13	2.03845e-15	up	2.6909	2.6909	1.42809
TAF4		transcription regulator		-1.668	0.000368	EGFR	epidermal growth factor receptor	Plasma Membrane	kinase	1.73701e-14	2.25851e-16	up	3.93396	3.93396	1.97598
TAF4		transcription regulator		-1.668	0.000368	EHF	ETS homologous factor	Nucleus	transcription regulator	3.54468e-11	2.13183e-12	up	3.49106	3.49106	1.80366
TAF4		transcription regulator		-1.668	0.000368	GJB2	gap junction protein beta 2	Plasma Membrane	transporter	1.51481e-11	7.86679e-13	up	2.24314	2.24314	1.16552
TAF4		transcription regulator		-1.668	0.000368	HBEGF	heparin binding EGF like growth factor	Extracellular Space	growth factor	1.69253e-12	5.83824e-14	up	3.42471	3.42471	1.77598
TAF4		transcription regulator		-1.668	0.000368	KLF4	Kruppel like factor 4	Nucleus	transcription regulator	1.25576e-15	7.17135e-18	up	2.70089	2.70089	1.43343
TAF4		transcription regulator		-1.668	0.000368	MAFF	MAF bZIP transcription factor F	Nucleus	transcription regulator	4.65952e-13	1.23188e-14	up	2.40393	2.40393	1.2654
TAF4		transcription regulator		-1.668	0.000368	MXD1	MAX dimerization protein 1	Nucleus	transcription regulator	6.60046e-17	1.37986e-19	up	3.47044	3.47044	1.79512
TAF4		transcription regulator		-1.668	0.000368	PDGFA	platelet derived growth factor subunit A	Extracellular Space	growth factor	2.7149e-10	2.23022e-11	up	2.39252	2.39252	1.25853
TAF4		transcription regulator		-1.668	0.000368	RUNX1	runt related transcription factor 1	Nucleus	transcription regulator	8.11275e-15	8.91443e-17	down	3.6926	-3.6926	-1.88464
TAF4		transcription regulator		-1.668	0.000368	SPRR1A	small proline rich protein 1A	Plasma Membrane	other	2.43395e-08	3.59036e-09	up	2.03634	2.03634	1.02598
TAF4		transcription regulator		-1.668	0.000368	TFF1	trefoil factor 1	Extracellular Space	other	3.51623e-12	1.41011e-13	up	3.40682	3.40682	1.76843
TAF4		transcription regulator		-1.668	0.000368	THBS1	thrombospondin 1	Extracellular Space	other	1.80615e-13	3.99611e-15	up	3.21272	3.21272	1.68379
H89		chemical - kinase inhibitor		-1.658	0.022	CD55	CD55 molecule (Cromer blood group)	Plasma Membrane	other	6.75656e-15	7.02803e-17	up	2.79732	2.79732	1.48404
H89		chemical - kinase inhibitor		-1.658	0.022	CD83	CD83 molecule	Plasma Membrane	transmembrane receptor	3.21916e-09	3.71126e-10	up	2.03056	2.03056	1.02188
H89		chemical - kinase inhibitor		-1.658	0.022	CEBPB	CCAAT/enhancer binding protein beta	Nucleus	transcription regulator	1.80281e-14	2.37623e-16	up	2.03533	2.03533	1.02526
H89		chemical - kinase inhibitor		-1.658	0.022	CREBBP	CREB binding protein	Nucleus	transcription regulator	1.37652e-10	1.02496e-11	down	2.3738	-2.3738	-1.2472
H89		chemical - kinase inhibitor		-1.658	0.022	DMRT1	doublesex and mab-3 related transcription factor 1	Nucleus	transcription regulator	9.87009e-09	1.29818e-09	up	2.1791	2.1791	1.12373
H89		chemical - kinase inhibitor		-1.658	0.022	EGFR	epidermal growth factor receptor	Plasma Membrane	kinase	1.73701e-14	2.25851e-16	up	3.93396	3.93396	1.97598
H89		chemical - kinase inhibitor		-1.658	0.022	IGF1	insulin like growth factor 1	Extracellular Space	growth factor	1.34301e-12	4.37008e-14	down	2.66992	-2.66992	-1.4168
H89		chemical - kinase inhibitor		-1.658	0.022	MKI67	marker of proliferation Ki-67	Nucleus	other	1.73923e-11	9.28056e-13	down	5.41482	-5.41482	-2.43691
H89		chemical - kinase inhibitor		-1.658	0.022	MMP1	matrix metallopeptidase 1	Extracellular Space	peptidase	1.56417e-16	4.62584e-19	up	10.3475	10.3475	3.37121
H89		chemical - kinase inhibitor		-1.658	0.022	NFATC2	nuclear factor of activated T cells 2	Nucleus	transcription regulator	2.45483e-11	1.39314e-12	up	2.4188	2.4188	1.27429
H89		chemical - kinase inhibitor		-1.658	0.022	NR4A1	nuclear receptor subfamily 4 group A member 1	Nucleus	ligand-dependent nuclear receptor	2.23547e-11	1.24642e-12	up	2.03722	2.03722	1.0266
H89		chemical - kinase inhibitor		-1.658	0.022	RUNX1	runt related transcription factor 1	Nucleus	transcription regulator	8.11275e-15	8.91443e-17	down	3.6926	-3.6926	-1.88464
H89		chemical - kinase inhibitor		-1.658	0.022	SIGMAR1	sigma non-opioid intracellular receptor 1	Plasma Membrane	transmembrane receptor	4.90684e-13	1.31353e-14	down	2.34587	-2.34587	-1.23012
H89		chemical - kinase inhibitor		-1.658	0.022	SMAD3	SMAD family member 3	Nucleus	transcription regulator	7.27874e-14	1.31568e-15	up	2.27966	2.27966	1.18882
H89		chemical - kinase inhibitor		-1.658	0.022	VEGFA	vascular endothelial growth factor A	Extracellular Space	growth factor	3.6356e-15	3.02164e-17	up	4.69774	4.69774	2.23197
ADIPOQ		other		-1.647	0.0271	ACACA	acetyl-CoA carboxylase alpha	Cytoplasm	enzyme	2.03413e-14	2.77182e-16	down	2.21799	-2.21799	-1.14925
ADIPOQ		other		-1.647	0.0271	ACSL5	acyl-CoA synthetase long chain family member 5	Cytoplasm	enzyme	5.96312e-15	6.05069e-17	up	4.32811	4.32811	2.11374
ADIPOQ		other		-1.647	0.0271	CASP6	caspase 6	Cytoplasm	peptidase	4.46654e-13	1.15965e-14	down	2.07017	-2.07017	-1.04975
ADIPOQ		other		-1.647	0.0271	CXCL1	C-X-C motif chemokine ligand 1	Extracellular Space	cytokine	7.18085e-10	6.76749e-11	down	2.34721	-2.34721	-1.23095
ADIPOQ		other		-1.647	0.0271	CXCL3	C-X-C motif chemokine ligand 3	Extracellular Space	cytokine	1.14161e-12	3.59736e-14	down	3.70585	-3.70585	-1.8898
ADIPOQ		other		-1.647	0.0271	F3	coagulation factor III, tissue factor	Plasma Membrane	transmembrane receptor	1.60036e-09	1.67772e-10	up	2.56638	2.56638	1.35974
ADIPOQ		other		-1.647	0.0271	GSK3B	glycogen synthase kinase 3 beta	Nucleus	kinase	5.73549e-14	9.76776e-16	down	2.31804	-2.31804	-1.2129
ADIPOQ		other		-1.647	0.0271	HBEGF	heparin binding EGF like growth factor	Extracellular Space	growth factor	1.69253e-12	5.83824e-14	up	3.42471	3.42471	1.77598
ADIPOQ		other		-1.647	0.0271	LDLR	low density lipoprotein receptor	Plasma Membrane	transporter	3.93774e-15	3.32295e-17	up	2.40281	2.40281	1.26472
ADIPOQ		other		-1.647	0.0271	MMP1	matrix metallopeptidase 1	Extracellular Space	peptidase	1.56417e-16	4.62584e-19	up	10.3475	10.3475	3.37121
ADIPOQ		other		-1.647	0.0271	PCNA	proliferating cell nuclear antigen	Nucleus	enzyme	1.56774e-09	1.63953e-10	up	2.17915	2.17915	1.12377
ADIPOQ		other		-1.647	0.0271	PDCD4	programmed cell death 4	Nucleus	other	2.12682e-15	1.48662e-17	up	3.36846	3.36846	1.75209
ADIPOQ		other		-1.647	0.0271	PPARA	peroxisome proliferator activated receptor alpha	Nucleus	ligand-dependent nuclear receptor	1.18927e-10	8.61999e-12	down	2.74687	-2.74687	-1.45779
ADIPOQ		other		-1.647	0.0271	PTEN	phosphatase and tensin homolog	Cytoplasm	phosphatase	5.66703e-13	1.56037e-14	down	3.54785	-3.54785	-1.82695
ADIPOQ		other		-1.647	0.0271	SLC2A3	solute carrier family 2 member 3	Plasma Membrane	transporter	2.78807e-13	6.61051e-15	up	2.00441	2.00441	1.00318
ADIPOQ		other		-1.647	0.0271	SOAT1	sterol O-acyltransferase 1	Cytoplasm	enzyme	1.22942e-11	6.14649e-13	up	3.63338	3.63338	1.86131
ADIPOQ		other		-1.647	0.0271	TNFAIP3	TNF alpha induced protein 3	Nucleus	enzyme	1.59838e-13	3.42708e-15	up	2.91416	2.91416	1.54308
SAFB		other		-1.633	0.0441	IGF1	insulin like growth factor 1	Extracellular Space	growth factor	1.34301e-12	4.37008e-14	down	2.66992	-2.66992	-1.4168
SAFB		other		-1.633	0.0441	ISG20	interferon stimulated exonuclease gene 20	Nucleus	enzyme	2.34119e-13	5.42562e-15	up	2.53691	2.53691	1.34307
SAFB		other		-1.633	0.0441	NEDD9	neural precursor cell expressed, developmentally down-regulated 9	Nucleus	other	8.4142e-12	3.92565e-13	up	3.12683	3.12683	1.6447
SAFB		other		-1.633	0.0441	NUPR1	nuclear protein 1, transcriptional regulator	Nucleus	transcription regulator	9.84402e-08	1.71512e-08	up	2.25202	2.25202	1.17122
SAFB		other		-1.633	0.0441	RBM8A	RNA binding motif protein 8A	Nucleus	other	4.36166e-10	3.8397e-11	up	2.4162	2.4162	1.27274
SAFB		other		-1.633	0.0441	S100P	S100 calcium binding protein P	Cytoplasm	other	5.10786e-20	3.90668e-24	up	3.7981	3.7981	1.92528
SAFB		other		-1.633	0.0441	TFF1	trefoil factor 1	Extracellular Space	other	3.51623e-12	1.41011e-13	up	3.40682	3.40682	1.76843
miR-30c-5p (and other miRNAs w/seed GUAAACA)		mature microrna		-1.599	0.000989	BCL6	B cell CLL/lymphoma 6	Nucleus	transcription regulator	3.19693e-11	1.89377e-12	up	2.39469	2.39469	1.25984
miR-30c-5p (and other miRNAs w/seed GUAAACA)		mature microrna		-1.599	0.000989	CDCP1	CUB domain containing protein 1	Plasma Membrane	other	8.56981e-13	2.54752e-14	down	2.61926	-2.61926	-1.38916
miR-30c-5p (and other miRNAs w/seed GUAAACA)		mature microrna		-1.599	0.000989	HNRNPM	heterogeneous nuclear ribonucleoprotein M	Nucleus	other	7.61038e-15	8.18779e-17	down	3.08535	-3.08535	-1.62543
miR-30c-5p (and other miRNAs w/seed GUAAACA)		mature microrna		-1.599	0.000989	IFRD1	interferon related developmental regulator 1	Nucleus	other	1.05708e-16	2.58718e-19	up	2.54055	2.54055	1.34514
miR-30c-5p (and other miRNAs w/seed GUAAACA)		mature microrna		-1.599	0.000989	ITGA2	integrin subunit alpha 2	Plasma Membrane	transmembrane receptor	2.9923e-14	4.44399e-16	up	2.06518	2.06518	1.04627
miR-30c-5p (and other miRNAs w/seed GUAAACA)		mature microrna		-1.599	0.000989	LMNB2	lamin B2	Nucleus	other	8.33406e-14	1.55956e-15	down	2.02392	-2.02392	-1.01715
miR-30c-5p (and other miRNAs w/seed GUAAACA)		mature microrna		-1.599	0.000989	MET	MET proto-oncogene, receptor tyrosine kinase	Plasma Membrane	kinase	5.67723e-14	9.65407e-16	up	5.09639	5.09639	2.34948
miR-30c-5p (and other miRNAs w/seed GUAAACA)		mature microrna		-1.599	0.000989	MYO10	myosin X	Cytoplasm	enzyme	1.18294e-15	6.69522e-18	up	3.63386	3.63386	1.8615
miR-30c-5p (and other miRNAs w/seed GUAAACA)		mature microrna		-1.599	0.000989	NCEH1	neutral cholesterol ester hydrolase 1	Plasma Membrane	enzyme	5.36203e-14	8.9677e-16	up	2.49709	2.49709	1.32025
miR-30c-5p (and other miRNAs w/seed GUAAACA)		mature microrna		-1.599	0.000989	NCL	nucleolin	Nucleus	other	1.7722e-15	1.18375e-17	down	2.17104	-2.17104	-1.11839
miR-30c-5p (and other miRNAs w/seed GUAAACA)		mature microrna		-1.599	0.000989	SLC38A2	solute carrier family 38 member 2	Plasma Membrane	transporter	1.38886e-13	2.89641e-15	up	3.01491	3.01491	1.59212
miR-30c-5p (and other miRNAs w/seed GUAAACA)		mature microrna		-1.599	0.000989	SLC7A1	solute carrier family 7 member 1	Plasma Membrane	transporter	1.04673e-12	3.23967e-14	up	4.14351	4.14351	2.05085
miR-30c-5p (and other miRNAs w/seed GUAAACA)		mature microrna		-1.599	0.000989	SLC7A11	solute carrier family 7 member 11	Plasma Membrane	transporter	3.05776e-15	2.40885e-17	up	3.39552	3.39552	1.76363
miR-30c-5p (and other miRNAs w/seed GUAAACA)		mature microrna		-1.599	0.000989	THEM4	thioesterase superfamily member 4	Plasma Membrane	enzyme	6.90235e-14	1.22653e-15	down	4.28279	-4.28279	-2.09855
miR-30c-5p (and other miRNAs w/seed GUAAACA)		mature microrna		-1.599	0.000989	TMEM41B	transmembrane protein 41B	Other	other	4.22679e-16	1.6164e-18	up	2.33334	2.33334	1.2224
miR-30c-5p (and other miRNAs w/seed GUAAACA)		mature microrna		-1.599	0.000989	UAP1	UDP-N-acetylglucosamine pyrophosphorylase 1	Nucleus	enzyme	5.31551e-13	1.44867e-14	up	2.00073	2.00073	1.00052
caffeic acid phenethyl ester		chemical drug		-1.556	0.0456	ATM	ATM serine/threonine kinase	Nucleus	kinase	1.92213e-10	1.51079e-11	up	2.52849	2.52849	1.33828
caffeic acid phenethyl ester		chemical drug		-1.556	0.0456	CD44	CD44 molecule (Indian blood group)	Plasma Membrane	other	1.24837e-07	2.23646e-08	down	2.19728	-2.19728	-1.13572
caffeic acid phenethyl ester		chemical drug		-1.556	0.0456	CD83	CD83 molecule	Plasma Membrane	transmembrane receptor	3.21916e-09	3.71126e-10	up	2.03056	2.03056	1.02188
caffeic acid phenethyl ester		chemical drug		-1.556	0.0456	DDIT3	DNA damage inducible transcript 3	Nucleus	transcription regulator	8.24086e-16	4.05488e-18	up	5.50112	5.50112	2.45973
caffeic acid phenethyl ester		chemical drug		-1.556	0.0456	EGFR	epidermal growth factor receptor	Plasma Membrane	kinase	1.73701e-14	2.25851e-16	up	3.93396	3.93396	1.97598
caffeic acid phenethyl ester		chemical drug		-1.556	0.0456	F3	coagulation factor III, tissue factor	Plasma Membrane	transmembrane receptor	1.60036e-09	1.67772e-10	up	2.56638	2.56638	1.35974
caffeic acid phenethyl ester		chemical drug		-1.556	0.0456	IGFBP6	insulin like growth factor binding protein 6	Extracellular Space	other	5.96312e-15	6.04723e-17	up	2.3861	2.3861	1.25465
caffeic acid phenethyl ester		chemical drug		-1.556	0.0456	MKI67	marker of proliferation Ki-67	Nucleus	other	1.73923e-11	9.28056e-13	down	5.41482	-5.41482	-2.43691
caffeic acid phenethyl ester		chemical drug		-1.556	0.0456	OLR1	oxidized low density lipoprotein receptor 1	Plasma Membrane	transmembrane receptor	1.09199e-11	5.34246e-13	up	2.44068	2.44068	1.28728
caffeic acid phenethyl ester		chemical drug		-1.556	0.0456	PCNA	proliferating cell nuclear antigen	Nucleus	enzyme	1.56774e-09	1.63953e-10	up	2.17915	2.17915	1.12377
caffeic acid phenethyl ester		chemical drug		-1.556	0.0456	RXRA	retinoid X receptor alpha	Nucleus	ligand-dependent nuclear receptor	8.8995e-13	2.66368e-14	down	2.74863	-2.74863	-1.45871
RIPK1	-2.358	kinase		-1.532	0.0251	CFLAR	CASP8 and FADD like apoptosis regulator	Cytoplasm	other	1.43206e-15	8.61628e-18	up	2.24343	2.24343	1.16571
RIPK1	-2.358	kinase		-1.532	0.0251	CXCL1	C-X-C motif chemokine ligand 1	Extracellular Space	cytokine	7.18085e-10	6.76749e-11	down	2.34721	-2.34721	-1.23095
RIPK1	-2.358	kinase		-1.532	0.0251	CXCL2	C-X-C motif chemokine ligand 2	Extracellular Space	cytokine	4.30937e-12	1.7974e-13	down	3.93671	-3.93671	-1.97699
RIPK1	-2.358	kinase		-1.532	0.0251	EGFR	epidermal growth factor receptor	Plasma Membrane	kinase	1.73701e-14	2.25851e-16	up	3.93396	3.93396	1.97598
RIPK1	-2.358	kinase		-1.532	0.0251	MDM2	MDM2 proto-oncogene	Nucleus	transcription regulator	2.17397e-12	7.87582e-14	down	3.77978	-3.77978	-1.9183
bexarotene		chemical drug		-1.522	0.00339	ADIRF	adipogenesis regulatory factor	Nucleus	other	1.33364e-09	1.36104e-10	up	2.02874	2.02874	1.02058	406 (18)
bexarotene		chemical drug		-1.522	0.00339	ASNS	asparagine synthetase (glutamine-hydrolyzing)	Cytoplasm	enzyme	8.12844e-21	2.07231e-25	up	6.2883	6.2883	2.65267	406 (18)
bexarotene		chemical drug		-1.522	0.00339	CCK	cholecystokinin	Extracellular Space	other	1.68911e-16	5.17865e-19	up	4.56122	4.56122	2.18942	406 (18)
bexarotene		chemical drug		-1.522	0.00339	CTH	cystathionine gamma-lyase	Cytoplasm	enzyme	2.62281e-17	4.34639e-20	up	7.73869	7.73869	2.95209	406 (18)
bexarotene		chemical drug		-1.522	0.00339	DDIT4	DNA damage inducible transcript 4	Cytoplasm	other	1.9874e-19	3.09427e-23	up	4.52771	4.52771	2.17878	406 (18)
bexarotene		chemical drug		-1.522	0.00339	EGFR	epidermal growth factor receptor	Plasma Membrane	kinase	1.73701e-14	2.25851e-16	up	3.93396	3.93396	1.97598	406 (18)
bexarotene		chemical drug		-1.522	0.00339	EHHADH	enoyl-CoA hydratase and 3-hydroxyacyl CoA dehydrogenase	Cytoplasm	enzyme	1.46637e-08	2.03371e-09	down	2.24037	-2.24037	-1.16374	406 (18)
bexarotene		chemical drug		-1.522	0.00339	HERPUD1	homocysteine inducible ER protein with ubiquitin like domain 1	Cytoplasm	other	2.91139e-19	1.03915e-22	up	4.71638	4.71638	2.23768	406 (18)
bexarotene		chemical drug		-1.522	0.00339	IGFBP6	insulin like growth factor binding protein 6	Extracellular Space	other	5.96312e-15	6.04723e-17	up	2.3861	2.3861	1.25465	406 (18)
bexarotene		chemical drug		-1.522	0.00339	KRT15	keratin 15	Cytoplasm	other	7.50629e-13	2.17205e-14	up	2.94998	2.94998	1.56071	406 (18)
bexarotene		chemical drug		-1.522	0.00339	MAFF	MAF bZIP transcription factor F	Nucleus	transcription regulator	4.65952e-13	1.23188e-14	up	2.40393	2.40393	1.2654	406 (18)
bexarotene		chemical drug		-1.522	0.00339	MMP1	matrix metallopeptidase 1	Extracellular Space	peptidase	1.56417e-16	4.62584e-19	up	10.3475	10.3475	3.37121	406 (18)
bexarotene		chemical drug		-1.522	0.00339	MTHFD2	methylenetetrahydrofolate dehydrogenase (NADP+ dependent) 2, methenyltetrahydrofolate cyclohydrolase	Cytoplasm	enzyme	5.07638e-18	3.57437e-21	up	2.76028	2.76028	1.46482	406 (18)
bexarotene		chemical drug		-1.522	0.00339	PER2	period circadian regulator 2	Nucleus	transcription regulator	9.29612e-09	1.21321e-09	up	2.03424	2.03424	1.02449	406 (18)
bexarotene		chemical drug		-1.522	0.00339	PIK3R1	phosphoinositide-3-kinase regulatory subunit 1	Cytoplasm	kinase	2.06134e-13	4.64569e-15	down	2.77904	-2.77904	-1.47459	406 (18)
bexarotene		chemical drug		-1.522	0.00339	PLAUR	plasminogen activator, urokinase receptor	Plasma Membrane	transmembrane receptor	6.46293e-16	2.94938e-18	up	2.53937	2.53937	1.34447	406 (18)
bexarotene		chemical drug		-1.522	0.00339	SLC7A1	solute carrier family 7 member 1	Plasma Membrane	transporter	1.04673e-12	3.23967e-14	up	4.14351	4.14351	2.05085	406 (18)
bexarotene		chemical drug		-1.522	0.00339	SLC7A5	solute carrier family 7 member 5	Plasma Membrane	transporter	3.26846e-13	7.94118e-15	up	2.86312	2.86312	1.51759	406 (18)
bexarotene		chemical drug		-1.522	0.00339	SRSF2	serine and arginine rich splicing factor 2	Nucleus	transcription regulator	8.11176e-15	8.87198e-17	down	2.61684	-2.61684	-1.38782	406 (18)
bexarotene		chemical drug		-1.522	0.00339	TGM2	transglutaminase 2	Cytoplasm	enzyme	8.82497e-15	9.89952e-17	down	6.0048	-6.0048	-2.58612	406 (18)
bexarotene		chemical drug		-1.522	0.00339	TM4SF1	transmembrane 4 L six family member 1	Plasma Membrane	other	1.38741e-14	1.71905e-16	up	2.00859	2.00859	1.00618	406 (18)
bexarotene		chemical drug		-1.522	0.00339	UAP1	UDP-N-acetylglucosamine pyrophosphorylase 1	Nucleus	enzyme	5.31551e-13	1.44867e-14	up	2.00073	2.00073	1.00052	406 (18)
H-7		chemical - kinase inhibitor		-1.516	0.0362	CYP1A1	cytochrome P450 family 1 subfamily A member 1	Cytoplasm	enzyme	5.86738e-16	2.49809e-18	up	2.88758	2.88758	1.52986
H-7		chemical - kinase inhibitor		-1.516	0.0362	ECE1	endothelin converting enzyme 1	Plasma Membrane	peptidase	1.49173e-14	1.87873e-16	up	2.73389	2.73389	1.45096
H-7		chemical - kinase inhibitor		-1.516	0.0362	IFIT2	interferon induced protein with tetratricopeptide repeats 2	Cytoplasm	other	1.81985e-14	2.41744e-16	down	2.50128	-2.50128	-1.32267
H-7		chemical - kinase inhibitor		-1.516	0.0362	MMP1	matrix metallopeptidase 1	Extracellular Space	peptidase	1.56417e-16	4.62584e-19	up	10.3475	10.3475	3.37121
H-7		chemical - kinase inhibitor		-1.516	0.0362	PIM1	Pim-1 proto-oncogene, serine/threonine kinase	Cytoplasm	kinase	3.1181e-15	2.48818e-17	up	2.63267	2.63267	1.39653
H-7		chemical - kinase inhibitor		-1.516	0.0362	SMAD3	SMAD family member 3	Nucleus	transcription regulator	7.27874e-14	1.31568e-15	up	2.27966	2.27966	1.18882
berberine		chemical drug		-1.515	0.00294	ACACA	acetyl-CoA carboxylase alpha	Cytoplasm	enzyme	2.03413e-14	2.77182e-16	down	2.21799	-2.21799	-1.14925	488 (21)
berberine		chemical drug		-1.515	0.00294	AIFM1	apoptosis inducing factor mitochondria associated 1	Cytoplasm	enzyme	4.80587e-13	1.28037e-14	down	2.19906	-2.19906	-1.13689	488 (21)
berberine		chemical drug		-1.515	0.00294	BIRC3	baculoviral IAP repeat containing 3	Cytoplasm	enzyme	8.83103e-09	1.14531e-09	up	2.16593	2.16593	1.11499	488 (21)
berberine		chemical drug		-1.515	0.00294	CFLAR	CASP8 and FADD like apoptosis regulator	Cytoplasm	other	1.43206e-15	8.61628e-18	up	2.24343	2.24343	1.16571	488 (21)
berberine		chemical drug		-1.515	0.00294	CYP1A1	cytochrome P450 family 1 subfamily A member 1	Cytoplasm	enzyme	5.86738e-16	2.49809e-18	up	2.88758	2.88758	1.52986	488 (21)
berberine		chemical drug		-1.515	0.00294	CYP3A5	cytochrome P450 family 3 subfamily A member 5	Cytoplasm	enzyme	8.63142e-10	8.33786e-11	up	2.73329	2.73329	1.45064	488 (21)
berberine		chemical drug		-1.515	0.00294	ENDOG	endonuclease G	Cytoplasm	enzyme	3.38271e-11	2.02149e-12	down	2.14965	-2.14965	-1.1041	488 (21)
berberine		chemical drug		-1.515	0.00294	GRK3	G protein-coupled receptor kinase 3	Cytoplasm	kinase	5.92239e-10	5.43711e-11	up	2.03611	2.03611	1.02582	488 (21)
berberine		chemical drug		-1.515	0.00294	LDLR	low density lipoprotein receptor	Plasma Membrane	transporter	3.93774e-15	3.32295e-17	up	2.40281	2.40281	1.26472	488 (21)
berberine		chemical drug		-1.515	0.00294	MDM2	MDM2 proto-oncogene	Nucleus	transcription regulator	2.17397e-12	7.87582e-14	down	3.77978	-3.77978	-1.9183	488 (21)
berberine		chemical drug		-1.515	0.00294	MMP1	matrix metallopeptidase 1	Extracellular Space	peptidase	1.56417e-16	4.62584e-19	up	10.3475	10.3475	3.37121	488 (21)
berberine		chemical drug		-1.515	0.00294	PCNA	proliferating cell nuclear antigen	Nucleus	enzyme	1.56774e-09	1.63953e-10	up	2.17915	2.17915	1.12377	488 (21)
berberine		chemical drug		-1.515	0.00294	PPARA	peroxisome proliferator activated receptor alpha	Nucleus	ligand-dependent nuclear receptor	1.18927e-10	8.61999e-12	down	2.74687	-2.74687	-1.45779	488 (21)
berberine		chemical drug		-1.515	0.00294	SAT1	spermidine/spermine N1-acetyltransferase 1	Cytoplasm	enzyme	1.68911e-16	5.30346e-19	up	2.07211	2.07211	1.0511	488 (21)
berberine		chemical drug		-1.515	0.00294	VEGFA	vascular endothelial growth factor A	Extracellular Space	growth factor	3.6356e-15	3.02164e-17	up	4.69774	4.69774	2.23197	488 (21)
glutathione		chemical - endogenous mammalian		-1.51	0.0213	BCL2L11	BCL2 like 11	Cytoplasm	other	1.02685e-09	1.01339e-10	up	2.20474	2.20474	1.14061
glutathione		chemical - endogenous mammalian		-1.51	0.0213	DDIT3	DNA damage inducible transcript 3	Nucleus	transcription regulator	8.24086e-16	4.05488e-18	up	5.50112	5.50112	2.45973
glutathione		chemical - endogenous mammalian		-1.51	0.0213	EGFR	epidermal growth factor receptor	Plasma Membrane	kinase	1.73701e-14	2.25851e-16	up	3.93396	3.93396	1.97598
glutathione		chemical - endogenous mammalian		-1.51	0.0213	GCLC	glutamate-cysteine ligase catalytic subunit	Cytoplasm	enzyme	1.86635e-12	6.59689e-14	up	2.62326	2.62326	1.39136
glutathione		chemical - endogenous mammalian		-1.51	0.0213	NDRG1	N-myc downstream regulated 1	Nucleus	kinase	5.49203e-18	4.0605e-21	up	5.2325	5.2325	2.3875
glutathione		chemical - endogenous mammalian		-1.51	0.0213	PCNA	proliferating cell nuclear antigen	Nucleus	enzyme	1.56774e-09	1.63953e-10	up	2.17915	2.17915	1.12377
glutathione		chemical - endogenous mammalian		-1.51	0.0213	SLC7A11	solute carrier family 7 member 11	Plasma Membrane	transporter	3.05776e-15	2.40885e-17	up	3.39552	3.39552	1.76363
glutathione		chemical - endogenous mammalian		-1.51	0.0213	VEGFA	vascular endothelial growth factor A	Extracellular Space	growth factor	3.6356e-15	3.02164e-17	up	4.69774	4.69774	2.23197
methylmercury		chemical toxicant		-1.508	0.00197	ATF5	activating transcription factor 5	Nucleus	transcription regulator	6.25967e-14	1.08839e-15	up	3.19462	3.19462	1.67564
methylmercury		chemical toxicant		-1.508	0.00197	CDK6	cyclin dependent kinase 6	Nucleus	kinase	2.24744e-17	3.55245e-20	down	3.92299	-3.92299	-1.97195
methylmercury		chemical toxicant		-1.508	0.00197	CYP1A1	cytochrome P450 family 1 subfamily A member 1	Cytoplasm	enzyme	5.86738e-16	2.49809e-18	up	2.88758	2.88758	1.52986
methylmercury		chemical toxicant		-1.508	0.00197	DHCR24	24-dehydrocholesterol reductase	Cytoplasm	enzyme	1.67012e-14	2.14557e-16	down	2.11208	-2.11208	-1.07866
methylmercury		chemical toxicant		-1.508	0.00197	ECE1	endothelin converting enzyme 1	Plasma Membrane	peptidase	1.49173e-14	1.87873e-16	up	2.73389	2.73389	1.45096
methylmercury		chemical toxicant		-1.508	0.00197	FBXO3	F-box protein 3	Cytoplasm	enzyme	3.6301e-10	3.12072e-11	up	3.04882	3.04882	1.60825
methylmercury		chemical toxicant		-1.508	0.00197	MDM2	MDM2 proto-oncogene	Nucleus	transcription regulator	2.17397e-12	7.87582e-14	down	3.77978	-3.77978	-1.9183
methylmercury		chemical toxicant		-1.508	0.00197	MFGE8	milk fat globule-EGF factor 8 protein	Extracellular Space	other	8.56062e-13	2.54168e-14	up	3.28727	3.28727	1.71689
methylmercury		chemical toxicant		-1.508	0.00197	PTEN	phosphatase and tensin homolog	Cytoplasm	phosphatase	5.66703e-13	1.56037e-14	down	3.54785	-3.54785	-1.82695
methylmercury		chemical toxicant		-1.508	0.00197	STOM	stomatin	Plasma Membrane	other	1.31473e-16	3.55297e-19	up	9.32651	9.32651	3.22134
methylmercury		chemical toxicant		-1.508	0.00197	TNFRSF1A	TNF receptor superfamily member 1A	Plasma Membrane	transmembrane receptor	2.79729e-09	3.16714e-10	up	2.11808	2.11808	1.08276
IgG		complex		-1.453	0.0147	CEBPB	CCAAT/enhancer binding protein beta	Nucleus	transcription regulator	1.80281e-14	2.37623e-16	up	2.03533	2.03533	1.02526
IgG		complex		-1.453	0.0147	DDIT3	DNA damage inducible transcript 3	Nucleus	transcription regulator	8.24086e-16	4.05488e-18	up	5.50112	5.50112	2.45973
IgG		complex		-1.453	0.0147	DHCR7	7-dehydrocholesterol reductase	Cytoplasm	enzyme	7.45054e-14	1.36118e-15	down	2.03945	-2.03945	-1.02818
IgG		complex		-1.453	0.0147	EMP1	epithelial membrane protein 1	Plasma Membrane	other	1.90895e-16	6.32682e-19	up	2.92455	2.92455	1.54822
IgG		complex		-1.453	0.0147	GPRC5A	G protein-coupled receptor class C group 5 member A	Plasma Membrane	G-protein coupled receptor	4.58052e-16	1.79839e-18	up	2.54041	2.54041	1.34506
IgG		complex		-1.453	0.0147	HSPA5	heat shock protein family A (Hsp70) member 5	Cytoplasm	enzyme	4.67754e-19	1.90803e-22	up	2.52689	2.52689	1.33736
IgG		complex		-1.453	0.0147	KRT13	keratin 13	Cytoplasm	other	2.43456e-10	1.96942e-11	up	2.82585	2.82585	1.49869
IgG		complex		-1.453	0.0147	KRT15	keratin 15	Cytoplasm	other	7.50629e-13	2.17205e-14	up	2.94998	2.94998	1.56071
IgG		complex		-1.453	0.0147	LDLR	low density lipoprotein receptor	Plasma Membrane	transporter	3.93774e-15	3.32295e-17	up	2.40281	2.40281	1.26472
IgG		complex		-1.453	0.0147	LGALS7/LGALS7B	galectin 7	Extracellular Space	other	1.15047e-15	6.30612e-18	up	2.97603	2.97603	1.57339
IgG		complex		-1.453	0.0147	PIM1	Pim-1 proto-oncogene, serine/threonine kinase	Cytoplasm	kinase	3.1181e-15	2.48818e-17	up	2.63267	2.63267	1.39653
IgG		complex		-1.453	0.0147	PLAUR	plasminogen activator, urokinase receptor	Plasma Membrane	transmembrane receptor	6.46293e-16	2.94938e-18	up	2.53937	2.53937	1.34447
IgG		complex		-1.453	0.0147	SLC2A3	solute carrier family 2 member 3	Plasma Membrane	transporter	2.78807e-13	6.61051e-15	up	2.00441	2.00441	1.00318
IgG		complex		-1.453	0.0147	TNFAIP3	TNF alpha induced protein 3	Nucleus	enzyme	1.59838e-13	3.42708e-15	up	2.91416	2.91416	1.54308
IgG		complex		-1.453	0.0147	TNFSF15	TNF superfamily member 15	Extracellular Space	cytokine	3.12834e-12	1.21929e-13	up	3.91293	3.91293	1.96825
IgG		complex		-1.453	0.0147	TRIM29	tripartite motif containing 29	Cytoplasm	transcription regulator	1.66049e-10	1.27594e-11	up	3.58489	3.58489	1.84193
IgG		complex		-1.453	0.0147	UGCG	UDP-glucose ceramide glucosyltransferase	Cytoplasm	enzyme	2.12682e-15	1.48971e-17	up	2.00052	2.00052	1.00038
IgG		complex		-1.453	0.0147	VEGFA	vascular endothelial growth factor A	Extracellular Space	growth factor	3.6356e-15	3.02164e-17	up	4.69774	4.69774	2.23197
phytohemagglutinin		chemical drug		-1.449	0.0292	BCR	BCR, RhoGEF and GTPase activating protein	Cytoplasm	kinase	2.79496e-09	3.16379e-10	down	2.36509	-2.36509	-1.2419
phytohemagglutinin		chemical drug		-1.449	0.0292	BTG1	BTG anti-proliferation factor 1	Nucleus	transcription regulator	3.94134e-14	6.27012e-16	up	2.42751	2.42751	1.27948
phytohemagglutinin		chemical drug		-1.449	0.0292	CD44	CD44 molecule (Indian blood group)	Plasma Membrane	other	1.24837e-07	2.23646e-08	down	2.19728	-2.19728	-1.13572
phytohemagglutinin		chemical drug		-1.449	0.0292	CD83	CD83 molecule	Plasma Membrane	transmembrane receptor	3.21916e-09	3.71126e-10	up	2.03056	2.03056	1.02188
phytohemagglutinin		chemical drug		-1.449	0.0292	CLCN4	chloride voltage-gated channel 4	Plasma Membrane	ion channel	1.34169e-11	6.82227e-13	down	2.62898	-2.62898	-1.3945
phytohemagglutinin		chemical drug		-1.449	0.0292	DHX9	DExH-box helicase 9	Nucleus	enzyme	5.01053e-13	1.34753e-14	down	2.61311	-2.61311	-1.38577
phytohemagglutinin		chemical drug		-1.449	0.0292	DRG2	developmentally regulated GTP binding protein 2	Cytoplasm	other	3.98312e-06	1.00675e-06	down	2.00885	-2.00885	-1.00637
phytohemagglutinin		chemical drug		-1.449	0.0292	EIF5A	eukaryotic translation initiation factor 5A	Cytoplasm	translation regulator	6.43877e-16	2.90392e-18	down	2.16734	-2.16734	-1.11593
phytohemagglutinin		chemical drug		-1.449	0.0292	FOSL2	FOS like 2, AP-1 transcription factor subunit	Nucleus	transcription regulator	1.90491e-16	6.26487e-19	up	4.13469	4.13469	2.04778
phytohemagglutinin		chemical drug		-1.449	0.0292	GCLC	glutamate-cysteine ligase catalytic subunit	Cytoplasm	enzyme	1.86635e-12	6.59689e-14	up	2.62326	2.62326	1.39136
phytohemagglutinin		chemical drug		-1.449	0.0292	GYS1	glycogen synthase 1	Cytoplasm	enzyme	4.34214e-09	5.18288e-10	down	2.19177	-2.19177	-1.13209
phytohemagglutinin		chemical drug		-1.449	0.0292	KLF2	Kruppel like factor 2	Nucleus	transcription regulator	1.27669e-15	7.32345e-18	up	2.72552	2.72552	1.44653
phytohemagglutinin		chemical drug		-1.449	0.0292	KRT13	keratin 13	Cytoplasm	other	2.43456e-10	1.96942e-11	up	2.82585	2.82585	1.49869
phytohemagglutinin		chemical drug		-1.449	0.0292	LAMB2	laminin subunit beta 2	Extracellular Space	enzyme	2.71981e-11	1.56987e-12	up	2.02282	2.02282	1.01637
phytohemagglutinin		chemical drug		-1.449	0.0292	MET	MET proto-oncogene, receptor tyrosine kinase	Plasma Membrane	kinase	5.67723e-14	9.65407e-16	up	5.09639	5.09639	2.34948
phytohemagglutinin		chemical drug		-1.449	0.0292	NAGLU	N-acetyl-alpha-glucosaminidase	Cytoplasm	enzyme	7.94519e-10	7.60003e-11	down	2.01497	-2.01497	-1.01076
phytohemagglutinin		chemical drug		-1.449	0.0292	NOP56	NOP56 ribonucleoprotein	Nucleus	other	4.78668e-16	1.90374e-18	down	2.1139	-2.1139	-1.07991
phytohemagglutinin		chemical drug		-1.449	0.0292	NUP214	nucleoporin 214	Nucleus	other	1.00043e-10	7.05745e-12	down	2.10535	-2.10535	-1.07406
phytohemagglutinin		chemical drug		-1.449	0.0292	PARD3	par-3 family cell polarity regulator	Plasma Membrane	other	1.29149e-10	9.51562e-12	down	2.87845	-2.87845	-1.52529
phytohemagglutinin		chemical drug		-1.449	0.0292	PCNA	proliferating cell nuclear antigen	Nucleus	enzyme	1.56774e-09	1.63953e-10	up	2.17915	2.17915	1.12377
phytohemagglutinin		chemical drug		-1.449	0.0292	PRKX	protein kinase, X-linked	Cytoplasm	kinase	4.74641e-09	5.72609e-10	down	2.01929	-2.01929	-1.01385
phytohemagglutinin		chemical drug		-1.449	0.0292	PTPRJ	protein tyrosine phosphatase, receptor type J	Plasma Membrane	phosphatase	5.32289e-15	5.18393e-17	up	3.32839	3.32839	1.73482
phytohemagglutinin		chemical drug		-1.449	0.0292	RIPK1	receptor interacting serine/threonine kinase 1	Plasma Membrane	kinase	1.46511e-10	1.10488e-11	down	2.35845	-2.35845	-1.23784
phytohemagglutinin		chemical drug		-1.449	0.0292	RXRA	retinoid X receptor alpha	Nucleus	ligand-dependent nuclear receptor	8.8995e-13	2.66368e-14	down	2.74863	-2.74863	-1.45871
phytohemagglutinin		chemical drug		-1.449	0.0292	SARS	seryl-tRNA synthetase	Cytoplasm	enzyme	4.94181e-16	1.99063e-18	up	2.07186	2.07186	1.05092
phytohemagglutinin		chemical drug		-1.449	0.0292	SRSF1	serine and arginine rich splicing factor 1	Nucleus	other	7.96598e-16	3.89932e-18	down	3.81356	-3.81356	-1.93114
phytohemagglutinin		chemical drug		-1.449	0.0292	TMPO	thymopoietin	Nucleus	other	1.84729e-10	1.44396e-11	down	2.16576	-2.16576	-1.11488
SP600125		chemical - kinase inhibitor		-1.439	0.000482	ACAT2	acetyl-CoA acetyltransferase 2	Cytoplasm	enzyme	3.00597e-15	2.35273e-17	down	2.26325	-2.26325	-1.17839	468 (20)
SP600125		chemical - kinase inhibitor		-1.439	0.000482	APOBEC3B	apolipoprotein B mRNA editing enzyme catalytic subunit 3B	Cytoplasm	enzyme	1.58588e-13	3.39219e-15	up	2.18556	2.18556	1.128	468 (20)
SP600125		chemical - kinase inhibitor		-1.439	0.000482	BCL2L11	BCL2 like 11	Cytoplasm	other	1.02685e-09	1.01339e-10	up	2.20474	2.20474	1.14061	468 (20)
SP600125		chemical - kinase inhibitor		-1.439	0.000482	CD44	CD44 molecule (Indian blood group)	Plasma Membrane	other	1.24837e-07	2.23646e-08	down	2.19728	-2.19728	-1.13572	468 (20)
SP600125		chemical - kinase inhibitor		-1.439	0.000482	CD83	CD83 molecule	Plasma Membrane	transmembrane receptor	3.21916e-09	3.71126e-10	up	2.03056	2.03056	1.02188	468 (20)
SP600125		chemical - kinase inhibitor		-1.439	0.000482	CEBPB	CCAAT/enhancer binding protein beta	Nucleus	transcription regulator	1.80281e-14	2.37623e-16	up	2.03533	2.03533	1.02526	468 (20)
SP600125		chemical - kinase inhibitor		-1.439	0.000482	CXCL1	C-X-C motif chemokine ligand 1	Extracellular Space	cytokine	7.18085e-10	6.76749e-11	down	2.34721	-2.34721	-1.23095	468 (20)
SP600125		chemical - kinase inhibitor		-1.439	0.000482	CXCL2	C-X-C motif chemokine ligand 2	Extracellular Space	cytokine	4.30937e-12	1.7974e-13	down	3.93671	-3.93671	-1.97699	468 (20)
SP600125		chemical - kinase inhibitor		-1.439	0.000482	CXCL3	C-X-C motif chemokine ligand 3	Extracellular Space	cytokine	1.14161e-12	3.59736e-14	down	3.70585	-3.70585	-1.8898	468 (20)
SP600125		chemical - kinase inhibitor		-1.439	0.000482	CYP1A1	cytochrome P450 family 1 subfamily A member 1	Cytoplasm	enzyme	5.86738e-16	2.49809e-18	up	2.88758	2.88758	1.52986	468 (20)
SP600125		chemical - kinase inhibitor		-1.439	0.000482	DDIT4	DNA damage inducible transcript 4	Cytoplasm	other	1.9874e-19	3.09427e-23	up	4.52771	4.52771	2.17878	468 (20)
SP600125		chemical - kinase inhibitor		-1.439	0.000482	F3	coagulation factor III, tissue factor	Plasma Membrane	transmembrane receptor	1.60036e-09	1.67772e-10	up	2.56638	2.56638	1.35974	468 (20)
SP600125		chemical - kinase inhibitor		-1.439	0.000482	IRS1	insulin receptor substrate 1	Cytoplasm	enzyme	1.68367e-13	3.66146e-15	down	4.26678	-4.26678	-2.09315	468 (20)
SP600125		chemical - kinase inhibitor		-1.439	0.000482	ITGA2	integrin subunit alpha 2	Plasma Membrane	transmembrane receptor	2.9923e-14	4.44399e-16	up	2.06518	2.06518	1.04627	468 (20)
SP600125		chemical - kinase inhibitor		-1.439	0.000482	ITGB4	integrin subunit beta 4	Plasma Membrane	transmembrane receptor	6.38114e-13	1.7879e-14	up	2.18062	2.18062	1.12474	468 (20)
SP600125		chemical - kinase inhibitor		-1.439	0.000482	LDLR	low density lipoprotein receptor	Plasma Membrane	transporter	3.93774e-15	3.32295e-17	up	2.40281	2.40281	1.26472	468 (20)
SP600125		chemical - kinase inhibitor		-1.439	0.000482	MMP1	matrix metallopeptidase 1	Extracellular Space	peptidase	1.56417e-16	4.62584e-19	up	10.3475	10.3475	3.37121	468 (20)
SP600125		chemical - kinase inhibitor		-1.439	0.000482	MTHFD2	methylenetetrahydrofolate dehydrogenase (NADP+ dependent) 2, methenyltetrahydrofolate cyclohydrolase	Cytoplasm	enzyme	5.07638e-18	3.57437e-21	up	2.76028	2.76028	1.46482	468 (20)
SP600125		chemical - kinase inhibitor		-1.439	0.000482	NR4A1	nuclear receptor subfamily 4 group A member 1	Nucleus	ligand-dependent nuclear receptor	2.23547e-11	1.24642e-12	up	2.03722	2.03722	1.0266	468 (20)
SP600125		chemical - kinase inhibitor		-1.439	0.000482	PCK2	phosphoenolpyruvate carboxykinase 2, mitochondrial	Cytoplasm	kinase	1.11075e-16	2.87377e-19	up	3.97411	3.97411	1.99063	468 (20)
SP600125		chemical - kinase inhibitor		-1.439	0.000482	PER1	period circadian regulator 1	Nucleus	transcription regulator	7.15634e-15	7.5351e-17	up	4.63211	4.63211	2.21167	468 (20)
SP600125		chemical - kinase inhibitor		-1.439	0.000482	PLSCR1	phospholipid scramblase 1	Plasma Membrane	enzyme	1.73717e-11	9.26072e-13	up	2.9947	2.9947	1.58241	468 (20)
SP600125		chemical - kinase inhibitor		-1.439	0.000482	THBS1	thrombospondin 1	Extracellular Space	other	1.80615e-13	3.99611e-15	up	3.21272	3.21272	1.68379	468 (20)
SP600125		chemical - kinase inhibitor		-1.439	0.000482	TLR4	toll like receptor 4	Plasma Membrane	transmembrane receptor	2.19232e-11	1.21454e-12	down	2.3272	-2.3272	-1.21859	468 (20)
SP600125		chemical - kinase inhibitor		-1.439	0.000482	TPM1	tropomyosin 1	Cytoplasm	other	2.18083e-10	1.73692e-11	up	2.27798	2.27798	1.18775	468 (20)
SP600125		chemical - kinase inhibitor		-1.439	0.000482	VEGFA	vascular endothelial growth factor A	Extracellular Space	growth factor	3.6356e-15	3.02164e-17	up	4.69774	4.69774	2.23197	468 (20)
miR-155-5p (miRNAs w/seed UAAUGCU)		mature microrna		-1.421	0.000841	ATP6V1C1	ATPase H+ transporting V1 subunit C1	Cytoplasm	transporter	1.50317e-08	2.0928e-09	down	2.37046	-2.37046	-1.24517
miR-155-5p (miRNAs w/seed UAAUGCU)		mature microrna		-1.421	0.000841	BACH1	BTB domain and CNC homolog 1	Nucleus	transcription regulator	9.23827e-13	2.78863e-14	up	2.03087	2.03087	1.0221
miR-155-5p (miRNAs w/seed UAAUGCU)		mature microrna		-1.421	0.000841	BCL2L11	BCL2 like 11	Cytoplasm	other	1.02685e-09	1.01339e-10	up	2.20474	2.20474	1.14061
miR-155-5p (miRNAs w/seed UAAUGCU)		mature microrna		-1.421	0.000841	CEBPB	CCAAT/enhancer binding protein beta	Nucleus	transcription regulator	1.80281e-14	2.37623e-16	up	2.03533	2.03533	1.02526
miR-155-5p (miRNAs w/seed UAAUGCU)		mature microrna		-1.421	0.000841	CLDN1	claudin 1	Plasma Membrane	other	1.03436e-13	2.03845e-15	up	2.6909	2.6909	1.42809
miR-155-5p (miRNAs w/seed UAAUGCU)		mature microrna		-1.421	0.000841	CXCL1	C-X-C motif chemokine ligand 1	Extracellular Space	cytokine	7.18085e-10	6.76749e-11	down	2.34721	-2.34721	-1.23095
miR-155-5p (miRNAs w/seed UAAUGCU)		mature microrna		-1.421	0.000841	CXCL2	C-X-C motif chemokine ligand 2	Extracellular Space	cytokine	4.30937e-12	1.7974e-13	down	3.93671	-3.93671	-1.97699
miR-155-5p (miRNAs w/seed UAAUGCU)		mature microrna		-1.421	0.000841	CXCL3	C-X-C motif chemokine ligand 3	Extracellular Space	cytokine	1.14161e-12	3.59736e-14	down	3.70585	-3.70585	-1.8898
miR-155-5p (miRNAs w/seed UAAUGCU)		mature microrna		-1.421	0.000841	EGFR	epidermal growth factor receptor	Plasma Membrane	kinase	1.73701e-14	2.25851e-16	up	3.93396	3.93396	1.97598
miR-155-5p (miRNAs w/seed UAAUGCU)		mature microrna		-1.421	0.000841	FADD	Fas associated via death domain	Cytoplasm	other	3.83803e-14	6.07643e-16	down	2.26566	-2.26566	-1.17993
miR-155-5p (miRNAs w/seed UAAUGCU)		mature microrna		-1.421	0.000841	LCLAT1	lysocardiolipin acyltransferase 1	Cytoplasm	enzyme	4.78664e-07	9.85054e-08	up	2.0104	2.0104	1.00748
miR-155-5p (miRNAs w/seed UAAUGCU)		mature microrna		-1.421	0.000841	LY6K	lymphocyte antigen 6 family member K	Nucleus	other	9.1669e-11	6.37784e-12	up	3.11546	3.11546	1.63944
miR-155-5p (miRNAs w/seed UAAUGCU)		mature microrna		-1.421	0.000841	MET	MET proto-oncogene, receptor tyrosine kinase	Plasma Membrane	kinase	5.67723e-14	9.65407e-16	up	5.09639	5.09639	2.34948
miR-155-5p (miRNAs w/seed UAAUGCU)		mature microrna		-1.421	0.000841	MYO10	myosin X	Cytoplasm	enzyme	1.18294e-15	6.69522e-18	up	3.63386	3.63386	1.8615
miR-155-5p (miRNAs w/seed UAAUGCU)		mature microrna		-1.421	0.000841	PDLIM5	PDZ and LIM domain 5	Cytoplasm	other	9.19356e-11	6.39874e-12	up	3.12436	3.12436	1.64356
miR-155-5p (miRNAs w/seed UAAUGCU)		mature microrna		-1.421	0.000841	PIK3R1	phosphoinositide-3-kinase regulatory subunit 1	Cytoplasm	kinase	2.06134e-13	4.64569e-15	down	2.77904	-2.77904	-1.47459
miR-155-5p (miRNAs w/seed UAAUGCU)		mature microrna		-1.421	0.000841	PTPRJ	protein tyrosine phosphatase, receptor type J	Plasma Membrane	phosphatase	5.32289e-15	5.18393e-17	up	3.32839	3.32839	1.73482
miR-155-5p (miRNAs w/seed UAAUGCU)		mature microrna		-1.421	0.000841	RIPK1	receptor interacting serine/threonine kinase 1	Plasma Membrane	kinase	1.46511e-10	1.10488e-11	down	2.35845	-2.35845	-1.23784
miR-155-5p (miRNAs w/seed UAAUGCU)		mature microrna		-1.421	0.000841	SLC30A1	solute carrier family 30 member 1	Plasma Membrane	transporter	5.07638e-18	3.62377e-21	up	5.23125	5.23125	2.38716
miR-155-5p (miRNAs w/seed UAAUGCU)		mature microrna		-1.421	0.000841	SOCS1	suppressor of cytokine signaling 1	Cytoplasm	other	9.36232e-08	1.61759e-08	up	2.2018	2.2018	1.13868
miR-155-5p (miRNAs w/seed UAAUGCU)		mature microrna		-1.421	0.000841	TXNRD1	thioredoxin reductase 1	Cytoplasm	enzyme	2.58884e-14	3.76208e-16	up	2.04418	2.04418	1.03152
napabucasin		chemical drug		-1.414	0.0394	ATM	ATM serine/threonine kinase	Nucleus	kinase	1.92213e-10	1.51079e-11	up	2.52849	2.52849	1.33828
napabucasin		chemical drug		-1.414	0.0394	ATXN1	ataxin 1	Nucleus	transcription regulator	3.05463e-14	4.57136e-16	up	2.97768	2.97768	1.57419
napabucasin		chemical drug		-1.414	0.0394	CD44	CD44 molecule (Indian blood group)	Plasma Membrane	other	1.24837e-07	2.23646e-08	down	2.19728	-2.19728	-1.13572
napabucasin		chemical drug		-1.414	0.0394	GSK3B	glycogen synthase kinase 3 beta	Nucleus	kinase	5.73549e-14	9.76776e-16	down	2.31804	-2.31804	-1.2129
napabucasin		chemical drug		-1.414	0.0394	ITGA2	integrin subunit alpha 2	Plasma Membrane	transmembrane receptor	2.9923e-14	4.44399e-16	up	2.06518	2.06518	1.04627
napabucasin		chemical drug		-1.414	0.0394	KLF4	Kruppel like factor 4	Nucleus	transcription regulator	1.25576e-15	7.17135e-18	up	2.70089	2.70089	1.43343
napabucasin		chemical drug		-1.414	0.0394	LATS1	large tumor suppressor kinase 1	Nucleus	kinase	2.88228e-08	4.32077e-09	up	2.07686	2.07686	1.0544
napabucasin		chemical drug		-1.414	0.0394	PLAUR	plasminogen activator, urokinase receptor	Plasma Membrane	transmembrane receptor	6.46293e-16	2.94938e-18	up	2.53937	2.53937	1.34447
asoprisnil		chemical drug		-1.408	0.0202	AQP3	aquaporin 3 (Gill blood group)	Plasma Membrane	transporter	1.86344e-15	1.2542e-17	up	2.02372	2.02372	1.01701
asoprisnil		chemical drug		-1.408	0.0202	EGFR	epidermal growth factor receptor	Plasma Membrane	kinase	1.73701e-14	2.25851e-16	up	3.93396	3.93396	1.97598
asoprisnil		chemical drug		-1.408	0.0202	IGF1	insulin like growth factor 1	Extracellular Space	growth factor	1.34301e-12	4.37008e-14	down	2.66992	-2.66992	-1.4168
asoprisnil		chemical drug		-1.408	0.0202	LAMB3	laminin subunit beta 3	Extracellular Space	transporter	3.32308e-18	1.94857e-21	up	3.12672	3.12672	1.64465
asoprisnil		chemical drug		-1.408	0.0202	PCNA	proliferating cell nuclear antigen	Nucleus	enzyme	1.56774e-09	1.63953e-10	up	2.17915	2.17915	1.12377
asoprisnil		chemical drug		-1.408	0.0202	SLC3A1	solute carrier family 3 member 1	Plasma Membrane	transporter	1.53462e-15	9.62464e-18	up	6.83037	6.83037	2.77196
SIN3A		transcription regulator		-1.408	0.0334	BCL6	B cell CLL/lymphoma 6	Nucleus	transcription regulator	3.19693e-11	1.89377e-12	up	2.39469	2.39469	1.25984
SIN3A		transcription regulator		-1.408	0.0334	CCNG2	cyclin G2	Nucleus	other	8.50472e-14	1.60233e-15	up	2.37244	2.37244	1.24637
SIN3A		transcription regulator		-1.408	0.0334	CYP1A1	cytochrome P450 family 1 subfamily A member 1	Cytoplasm	enzyme	5.86738e-16	2.49809e-18	up	2.88758	2.88758	1.52986
SIN3A		transcription regulator		-1.408	0.0334	DDIT3	DNA damage inducible transcript 3	Nucleus	transcription regulator	8.24086e-16	4.05488e-18	up	5.50112	5.50112	2.45973
SIN3A		transcription regulator		-1.408	0.0334	FBXO32	F-box protein 32	Cytoplasm	enzyme	1.87316e-08	2.67335e-09	up	2.47485	2.47485	1.30734
SIN3A		transcription regulator		-1.408	0.0334	GADD45B	growth arrest and DNA damage inducible beta	Cytoplasm	other	2.37905e-14	3.36498e-16	up	2.25219	2.25219	1.17133
SIN3A		transcription regulator		-1.408	0.0334	NCL	nucleolin	Nucleus	other	1.7722e-15	1.18375e-17	down	2.17104	-2.17104	-1.11839
SIN3A		transcription regulator		-1.408	0.0334	TFF1	trefoil factor 1	Extracellular Space	other	3.51623e-12	1.41011e-13	up	3.40682	3.40682	1.76843
mifepristone		chemical drug		-1.391	0.00564	ANXA1	annexin A1	Plasma Membrane	enzyme	3.97415e-14	6.3426e-16	up	2.30186	2.30186	1.2028	492 (20)
mifepristone		chemical drug		-1.391	0.00564	CA2	carbonic anhydrase 2	Cytoplasm	enzyme	1.205e-15	6.85079e-18	up	13.3088	13.3088	3.73431	492 (20)
mifepristone		chemical drug		-1.391	0.00564	CAV1	caveolin 1	Plasma Membrane	transmembrane receptor	6.25536e-13	1.74947e-14	up	2.58512	2.58512	1.37023	492 (20)
mifepristone		chemical drug		-1.391	0.00564	CEBPB	CCAAT/enhancer binding protein beta	Nucleus	transcription regulator	1.80281e-14	2.37623e-16	up	2.03533	2.03533	1.02526	492 (20)
mifepristone		chemical drug		-1.391	0.00564	CFTR	cystic fibrosis transmembrane conductance regulator	Plasma Membrane	ion channel	4.41856e-17	8.67401e-20	down	3.73277	-3.73277	-1.90025	492 (20)
mifepristone		chemical drug		-1.391	0.00564	CHI3L1	chitinase 3 like 1	Extracellular Space	enzyme	1.44676e-15	8.74162e-18	up	4.91831	4.91831	2.29816	492 (20)
mifepristone		chemical drug		-1.391	0.00564	CLU	clusterin	Cytoplasm	other	1.37993e-14	1.70626e-16	up	2.6103	2.6103	1.38422	492 (20)
mifepristone		chemical drug		-1.391	0.00564	CYP3A5	cytochrome P450 family 3 subfamily A member 5	Cytoplasm	enzyme	8.63142e-10	8.33786e-11	up	2.73329	2.73329	1.45064	492 (20)
mifepristone		chemical drug		-1.391	0.00564	DDIT4	DNA damage inducible transcript 4	Cytoplasm	other	1.9874e-19	3.09427e-23	up	4.52771	4.52771	2.17878	492 (20)
mifepristone		chemical drug		-1.391	0.00564	F3	coagulation factor III, tissue factor	Plasma Membrane	transmembrane receptor	1.60036e-09	1.67772e-10	up	2.56638	2.56638	1.35974	492 (20)
mifepristone		chemical drug		-1.391	0.00564	HBEGF	heparin binding EGF like growth factor	Extracellular Space	growth factor	1.69253e-12	5.83824e-14	up	3.42471	3.42471	1.77598	492 (20)
mifepristone		chemical drug		-1.391	0.00564	HSPA4	heat shock protein family A (Hsp70) member 4	Cytoplasm	other	1.88669e-12	6.684e-14	down	3.01439	-3.01439	-1.59187	492 (20)
mifepristone		chemical drug		-1.391	0.00564	HSPA5	heat shock protein family A (Hsp70) member 5	Cytoplasm	enzyme	4.67754e-19	1.90803e-22	up	2.52689	2.52689	1.33736	492 (20)
mifepristone		chemical drug		-1.391	0.00564	ITGA2	integrin subunit alpha 2	Plasma Membrane	transmembrane receptor	2.9923e-14	4.44399e-16	up	2.06518	2.06518	1.04627	492 (20)
mifepristone		chemical drug		-1.391	0.00564	ITGB4	integrin subunit beta 4	Plasma Membrane	transmembrane receptor	6.38114e-13	1.7879e-14	up	2.18062	2.18062	1.12474	492 (20)
mifepristone		chemical drug		-1.391	0.00564	KLF4	Kruppel like factor 4	Nucleus	transcription regulator	1.25576e-15	7.17135e-18	up	2.70089	2.70089	1.43343	492 (20)
mifepristone		chemical drug		-1.391	0.00564	LAMB3	laminin subunit beta 3	Extracellular Space	transporter	3.32308e-18	1.94857e-21	up	3.12672	3.12672	1.64465	492 (20)
mifepristone		chemical drug		-1.391	0.00564	LAMC2	laminin subunit gamma 2	Extracellular Space	other	5.76411e-12	2.50703e-13	up	2.3457	2.3457	1.23002	492 (20)
mifepristone		chemical drug		-1.391	0.00564	LDLR	low density lipoprotein receptor	Plasma Membrane	transporter	3.93774e-15	3.32295e-17	up	2.40281	2.40281	1.26472	492 (20)
mifepristone		chemical drug		-1.391	0.00564	MDM2	MDM2 proto-oncogene	Nucleus	transcription regulator	2.17397e-12	7.87582e-14	down	3.77978	-3.77978	-1.9183	492 (20)
mifepristone		chemical drug		-1.391	0.00564	MMP1	matrix metallopeptidase 1	Extracellular Space	peptidase	1.56417e-16	4.62584e-19	up	10.3475	10.3475	3.37121	492 (20)
mifepristone		chemical drug		-1.391	0.00564	NDRG1	N-myc downstream regulated 1	Nucleus	kinase	5.49203e-18	4.0605e-21	up	5.2325	5.2325	2.3875	492 (20)
mifepristone		chemical drug		-1.391	0.00564	NR4A1	nuclear receptor subfamily 4 group A member 1	Nucleus	ligand-dependent nuclear receptor	2.23547e-11	1.24642e-12	up	2.03722	2.03722	1.0266	492 (20)
mifepristone		chemical drug		-1.391	0.00564	PCNA	proliferating cell nuclear antigen	Nucleus	enzyme	1.56774e-09	1.63953e-10	up	2.17915	2.17915	1.12377	492 (20)
mifepristone		chemical drug		-1.391	0.00564	PDGFRA	platelet derived growth factor receptor alpha	Plasma Membrane	kinase	3.90186e-15	3.28272e-17	up	5.24246	5.24246	2.39024	492 (20)
mifepristone		chemical drug		-1.391	0.00564	RGS2	regulator of G protein signaling 2	Nucleus	other	6.57882e-13	1.85168e-14	up	3.58074	3.58074	1.84026	492 (20)
mifepristone		chemical drug		-1.391	0.00564	SPINK1	serine peptidase inhibitor, Kazal type 1	Extracellular Space	other	1.47639e-07	2.69804e-08	up	2.00734	2.00734	1.00528	492 (20)
mifepristone		chemical drug		-1.391	0.00564	TENM3	teneurin transmembrane protein 3	Plasma Membrane	other	3.24204e-10	2.74826e-11	down	2.77151	-2.77151	-1.47067	492 (20)
mifepristone		chemical drug		-1.391	0.00564	TFF1	trefoil factor 1	Extracellular Space	other	3.51623e-12	1.41011e-13	up	3.40682	3.40682	1.76843	492 (20)
mibolerone		chemical drug		-1.387	0.0372	CLU	clusterin	Cytoplasm	other	1.37993e-14	1.70626e-16	up	2.6103	2.6103	1.38422
mibolerone		chemical drug		-1.387	0.0372	EIF4A1	eukaryotic translation initiation factor 4A1	Cytoplasm	translation regulator	1.47804e-16	4.10733e-19	down	2.48517	-2.48517	-1.31335
mibolerone		chemical drug		-1.387	0.0372	F3	coagulation factor III, tissue factor	Plasma Membrane	transmembrane receptor	1.60036e-09	1.67772e-10	up	2.56638	2.56638	1.35974
mibolerone		chemical drug		-1.387	0.0372	FDPS	farnesyl diphosphate synthase	Cytoplasm	enzyme	1.68772e-15	1.0886e-17	down	2.09203	-2.09203	-1.06491
mibolerone		chemical drug		-1.387	0.0372	FOSL2	FOS like 2, AP-1 transcription factor subunit	Nucleus	transcription regulator	1.90491e-16	6.26487e-19	up	4.13469	4.13469	2.04778
mibolerone		chemical drug		-1.387	0.0372	HSPA5	heat shock protein family A (Hsp70) member 5	Cytoplasm	enzyme	4.67754e-19	1.90803e-22	up	2.52689	2.52689	1.33736
mibolerone		chemical drug		-1.387	0.0372	IGF1	insulin like growth factor 1	Extracellular Space	growth factor	1.34301e-12	4.37008e-14	down	2.66992	-2.66992	-1.4168
mibolerone		chemical drug		-1.387	0.0372	IRF7	interferon regulatory factor 7	Nucleus	transcription regulator	5.31551e-13	1.44862e-14	up	2.33747	2.33747	1.22495
mibolerone		chemical drug		-1.387	0.0372	LDLR	low density lipoprotein receptor	Plasma Membrane	transporter	3.93774e-15	3.32295e-17	up	2.40281	2.40281	1.26472
mibolerone		chemical drug		-1.387	0.0372	LSS	lanosterol synthase	Cytoplasm	enzyme	7.22803e-12	3.27458e-13	down	2.23927	-2.23927	-1.16303
mibolerone		chemical drug		-1.387	0.0372	MMP1	matrix metallopeptidase 1	Extracellular Space	peptidase	1.56417e-16	4.62584e-19	up	10.3475	10.3475	3.37121
mibolerone		chemical drug		-1.387	0.0372	PCNA	proliferating cell nuclear antigen	Nucleus	enzyme	1.56774e-09	1.63953e-10	up	2.17915	2.17915	1.12377
mibolerone		chemical drug		-1.387	0.0372	S100P	S100 calcium binding protein P	Cytoplasm	other	5.10786e-20	3.90668e-24	up	3.7981	3.7981	1.92528
mibolerone		chemical drug		-1.387	0.0372	SERP1	stress associated endoplasmic reticulum protein 1	Cytoplasm	other	3.20529e-14	4.82666e-16	up	2.09917	2.09917	1.06982
26s Proteasome		complex		-1.363	0.00222	ATF5	activating transcription factor 5	Nucleus	transcription regulator	6.25967e-14	1.08839e-15	up	3.19462	3.19462	1.67564	407 (18)
26s Proteasome		complex		-1.363	0.00222	BCL2L11	BCL2 like 11	Cytoplasm	other	1.02685e-09	1.01339e-10	up	2.20474	2.20474	1.14061	407 (18)
26s Proteasome		complex		-1.363	0.00222	BIRC3	baculoviral IAP repeat containing 3	Cytoplasm	enzyme	8.83103e-09	1.14531e-09	up	2.16593	2.16593	1.11499	407 (18)
26s Proteasome		complex		-1.363	0.00222	CDC6	cell division cycle 6	Nucleus	other	4.26607e-15	3.71965e-17	up	2.21253	2.21253	1.1457	407 (18)
26s Proteasome		complex		-1.363	0.00222	CFLAR	CASP8 and FADD like apoptosis regulator	Cytoplasm	other	1.43206e-15	8.61628e-18	up	2.24343	2.24343	1.16571	407 (18)
26s Proteasome		complex		-1.363	0.00222	CXCL3	C-X-C motif chemokine ligand 3	Extracellular Space	cytokine	1.14161e-12	3.59736e-14	down	3.70585	-3.70585	-1.8898	407 (18)
26s Proteasome		complex		-1.363	0.00222	DDIT3	DNA damage inducible transcript 3	Nucleus	transcription regulator	8.24086e-16	4.05488e-18	up	5.50112	5.50112	2.45973	407 (18)
26s Proteasome		complex		-1.363	0.00222	DDX58	DExD/H-box helicase 58	Cytoplasm	enzyme	3.40639e-09	3.95316e-10	down	2.04646	-2.04646	-1.03313	407 (18)
26s Proteasome		complex		-1.363	0.00222	EGFR	epidermal growth factor receptor	Plasma Membrane	kinase	1.73701e-14	2.25851e-16	up	3.93396	3.93396	1.97598	407 (18)
26s Proteasome		complex		-1.363	0.00222	FOSL1	FOS like 1, AP-1 transcription factor subunit	Nucleus	transcription regulator	7.76065e-16	3.69988e-18	up	3.76419	3.76419	1.91234	407 (18)
26s Proteasome		complex		-1.363	0.00222	HBEGF	heparin binding EGF like growth factor	Extracellular Space	growth factor	1.69253e-12	5.83824e-14	up	3.42471	3.42471	1.77598	407 (18)
26s Proteasome		complex		-1.363	0.00222	MAP1LC3B	microtubule associated protein 1 light chain 3 beta	Cytoplasm	other	2.37479e-14	3.3481e-16	up	3.15035	3.15035	1.65551	407 (18)
26s Proteasome		complex		-1.363	0.00222	MDM4	MDM4, p53 regulator	Nucleus	enzyme	1.02311e-14	1.1842e-16	up	2.83194	2.83194	1.50179	407 (18)
26s Proteasome		complex		-1.363	0.00222	PRNP	prion protein	Plasma Membrane	other	3.28874e-12	1.29915e-13	up	2.18652	2.18652	1.12863	407 (18)
26s Proteasome		complex		-1.363	0.00222	PSMC2	proteasome 26S subunit, ATPase 2	Nucleus	peptidase	4.59218e-06	1.17123e-06	down	2.18507	-2.18507	-1.12768	407 (18)
26s Proteasome		complex		-1.363	0.00222	PTEN	phosphatase and tensin homolog	Cytoplasm	phosphatase	5.66703e-13	1.56037e-14	down	3.54785	-3.54785	-1.82695	407 (18)
26s Proteasome		complex		-1.363	0.00222	TGM2	transglutaminase 2	Cytoplasm	enzyme	8.82497e-15	9.89952e-17	down	6.0048	-6.0048	-2.58612	407 (18)
26s Proteasome		complex		-1.363	0.00222	ULBP2	UL16 binding protein 2	Plasma Membrane	transmembrane receptor	9.44902e-13	2.8667e-14	up	2.61611	2.61611	1.38742	407 (18)
26s Proteasome		complex		-1.363	0.00222	ULBP3	UL16 binding protein 3	Plasma Membrane	transmembrane receptor	1.72184e-09	1.82878e-10	up	2.93053	2.93053	1.55116	407 (18)
PPARGC1A		transcription regulator		-1.353	0.0159	ACACA	acetyl-CoA carboxylase alpha	Cytoplasm	enzyme	2.03413e-14	2.77182e-16	down	2.21799	-2.21799	-1.14925
PPARGC1A		transcription regulator		-1.353	0.0159	ACADM	acyl-CoA dehydrogenase medium chain	Cytoplasm	enzyme	2.86666e-09	3.25846e-10	down	2.07369	-2.07369	-1.0522
PPARGC1A		transcription regulator		-1.353	0.0159	CALM1 (includes others)	calmodulin 1	Cytoplasm	other	4.99592e-15	4.72288e-17	down	3.17888	-3.17888	-1.66852
PPARGC1A		transcription regulator		-1.353	0.0159	CEBPB	CCAAT/enhancer binding protein beta	Nucleus	transcription regulator	1.80281e-14	2.37623e-16	up	2.03533	2.03533	1.02526
PPARGC1A		transcription regulator		-1.353	0.0159	CYP1A1	cytochrome P450 family 1 subfamily A member 1	Cytoplasm	enzyme	5.86738e-16	2.49809e-18	up	2.88758	2.88758	1.52986
PPARGC1A		transcription regulator		-1.353	0.0159	CYP3A5	cytochrome P450 family 3 subfamily A member 5	Cytoplasm	enzyme	8.63142e-10	8.33786e-11	up	2.73329	2.73329	1.45064
PPARGC1A		transcription regulator		-1.353	0.0159	EGFR	epidermal growth factor receptor	Plasma Membrane	kinase	1.73701e-14	2.25851e-16	up	3.93396	3.93396	1.97598
PPARGC1A		transcription regulator		-1.353	0.0159	ENDOG	endonuclease G	Cytoplasm	enzyme	3.38271e-11	2.02149e-12	down	2.14965	-2.14965	-1.1041
PPARGC1A		transcription regulator		-1.353	0.0159	FBXO32	F-box protein 32	Cytoplasm	enzyme	1.87316e-08	2.67335e-09	up	2.47485	2.47485	1.30734
PPARGC1A		transcription regulator		-1.353	0.0159	GSK3B	glycogen synthase kinase 3 beta	Nucleus	kinase	5.73549e-14	9.76776e-16	down	2.31804	-2.31804	-1.2129
PPARGC1A		transcription regulator		-1.353	0.0159	INSIG2	insulin induced gene 2	Cytoplasm	other	4.79648e-13	1.2742e-14	up	2.17701	2.17701	1.12235
PPARGC1A		transcription regulator		-1.353	0.0159	LDLR	low density lipoprotein receptor	Plasma Membrane	transporter	3.93774e-15	3.32295e-17	up	2.40281	2.40281	1.26472
PPARGC1A		transcription regulator		-1.353	0.0159	MDH2	malate dehydrogenase 2	Cytoplasm	enzyme	1.5141e-07	2.77351e-08	down	2.06896	-2.06896	-1.0489
PPARGC1A		transcription regulator		-1.353	0.0159	NCEH1	neutral cholesterol ester hydrolase 1	Plasma Membrane	enzyme	5.36203e-14	8.9677e-16	up	2.49709	2.49709	1.32025
PPARGC1A		transcription regulator		-1.353	0.0159	OLR1	oxidized low density lipoprotein receptor 1	Plasma Membrane	transmembrane receptor	1.09199e-11	5.34246e-13	up	2.44068	2.44068	1.28728
PPARGC1A		transcription regulator		-1.353	0.0159	PCK2	phosphoenolpyruvate carboxykinase 2, mitochondrial	Cytoplasm	kinase	1.11075e-16	2.87377e-19	up	3.97411	3.97411	1.99063
PPARGC1A		transcription regulator		-1.353	0.0159	PIK3R1	phosphoinositide-3-kinase regulatory subunit 1	Cytoplasm	kinase	2.06134e-13	4.64569e-15	down	2.77904	-2.77904	-1.47459
PPARGC1A		transcription regulator		-1.353	0.0159	PPARA	peroxisome proliferator activated receptor alpha	Nucleus	ligand-dependent nuclear receptor	1.18927e-10	8.61999e-12	down	2.74687	-2.74687	-1.45779
PPARGC1A		transcription regulator		-1.353	0.0159	RXRA	retinoid X receptor alpha	Nucleus	ligand-dependent nuclear receptor	8.8995e-13	2.66368e-14	down	2.74863	-2.74863	-1.45871
PPARGC1A		transcription regulator		-1.353	0.0159	SOCS1	suppressor of cytokine signaling 1	Cytoplasm	other	9.36232e-08	1.61759e-08	up	2.2018	2.2018	1.13868
PPARGC1A		transcription regulator		-1.353	0.0159	THRA	thyroid hormone receptor, alpha	Nucleus	ligand-dependent nuclear receptor	6.37926e-11	4.21066e-12	down	2.10751	-2.10751	-1.07554
PPARGC1A		transcription regulator		-1.353	0.0159	TIGAR	TP53 induced glycolysis regulatory phosphatase	Cytoplasm	enzyme	2.60683e-13	6.10768e-15	down	4.96647	-4.96647	-2.31222
PPARGC1A		transcription regulator		-1.353	0.0159	TRIB3	tribbles pseudokinase 3	Nucleus	kinase	1.12757e-09	1.12605e-10	up	3.10497	3.10497	1.63458
PPARGC1A		transcription regulator		-1.353	0.0159	VEGFA	vascular endothelial growth factor A	Extracellular Space	growth factor	3.6356e-15	3.02164e-17	up	4.69774	4.69774	2.23197
actinomycin D		chemical drug		-1.352	0.000265	BCL2L11	BCL2 like 11	Cytoplasm	other	1.02685e-09	1.01339e-10	up	2.20474	2.20474	1.14061	468 (21)
actinomycin D		chemical drug		-1.352	0.000265	BIK	BCL2 interacting killer	Cytoplasm	other	2.96804e-12	1.14563e-13	up	2.31076	2.31076	1.20837	468 (21)
actinomycin D		chemical drug		-1.352	0.000265	BIRC3	baculoviral IAP repeat containing 3	Cytoplasm	enzyme	8.83103e-09	1.14531e-09	up	2.16593	2.16593	1.11499	468 (21)
actinomycin D		chemical drug		-1.352	0.000265	CAV1	caveolin 1	Plasma Membrane	transmembrane receptor	6.25536e-13	1.74947e-14	up	2.58512	2.58512	1.37023	468 (21)
actinomycin D		chemical drug		-1.352	0.000265	CCK	cholecystokinin	Extracellular Space	other	1.68911e-16	5.17865e-19	up	4.56122	4.56122	2.18942	468 (21)
actinomycin D		chemical drug		-1.352	0.000265	CD55	CD55 molecule (Cromer blood group)	Plasma Membrane	other	6.75656e-15	7.02803e-17	up	2.79732	2.79732	1.48404	468 (21)
actinomycin D		chemical drug		-1.352	0.000265	CERS6	ceramide synthase 6	Nucleus	transcription regulator	4.20838e-14	6.77006e-16	up	3.6257	3.6257	1.85826	468 (21)
actinomycin D		chemical drug		-1.352	0.000265	CFLAR	CASP8 and FADD like apoptosis regulator	Cytoplasm	other	1.43206e-15	8.61628e-18	up	2.24343	2.24343	1.16571	468 (21)
actinomycin D		chemical drug		-1.352	0.000265	CXCL1	C-X-C motif chemokine ligand 1	Extracellular Space	cytokine	7.18085e-10	6.76749e-11	down	2.34721	-2.34721	-1.23095	468 (21)
actinomycin D		chemical drug		-1.352	0.000265	CYP1A1	cytochrome P450 family 1 subfamily A member 1	Cytoplasm	enzyme	5.86738e-16	2.49809e-18	up	2.88758	2.88758	1.52986	468 (21)
actinomycin D		chemical drug		-1.352	0.000265	DMRT1	doublesex and mab-3 related transcription factor 1	Nucleus	transcription regulator	9.87009e-09	1.29818e-09	up	2.1791	2.1791	1.12373	468 (21)
actinomycin D		chemical drug		-1.352	0.000265	ERRFI1	ERBB receptor feedback inhibitor 1	Cytoplasm	other	2.75975e-17	4.82103e-20	up	2.09308	2.09308	1.06563	468 (21)
actinomycin D		chemical drug		-1.352	0.000265	F3	coagulation factor III, tissue factor	Plasma Membrane	transmembrane receptor	1.60036e-09	1.67772e-10	up	2.56638	2.56638	1.35974	468 (21)
actinomycin D		chemical drug		-1.352	0.000265	FADD	Fas associated via death domain	Cytoplasm	other	3.83803e-14	6.07643e-16	down	2.26566	-2.26566	-1.17993	468 (21)
actinomycin D		chemical drug		-1.352	0.000265	FGB	fibrinogen beta chain	Extracellular Space	other	1.7519e-11	9.36605e-13	down	2.72044	-2.72044	-1.44384	468 (21)
actinomycin D		chemical drug		-1.352	0.000265	FOSL2	FOS like 2, AP-1 transcription factor subunit	Nucleus	transcription regulator	1.90491e-16	6.26487e-19	up	4.13469	4.13469	2.04778	468 (21)
actinomycin D		chemical drug		-1.352	0.000265	GDA	guanine deaminase	Cytoplasm	enzyme	2.30033e-12	8.39812e-14	up	2.04954	2.04954	1.0353	468 (21)
actinomycin D		chemical drug		-1.352	0.000265	HBEGF	heparin binding EGF like growth factor	Extracellular Space	growth factor	1.69253e-12	5.83824e-14	up	3.42471	3.42471	1.77598	468 (21)
actinomycin D		chemical drug		-1.352	0.000265	HOMER1	homer scaffolding protein 1	Plasma Membrane	other	6.12571e-08	1.0045e-08	down	2.20226	-2.20226	-1.13899	468 (21)
actinomycin D		chemical drug		-1.352	0.000265	IRAK4	interleukin 1 receptor associated kinase 4	Cytoplasm	kinase	9.58073e-08	1.66119e-08	down	2.20026	-2.20026	-1.13768	468 (21)
actinomycin D		chemical drug		-1.352	0.000265	IRS1	insulin receptor substrate 1	Cytoplasm	enzyme	1.68367e-13	3.66146e-15	down	4.26678	-4.26678	-2.09315	468 (21)
actinomycin D		chemical drug		-1.352	0.000265	JMY	junction mediating and regulatory protein, p53 cofactor	Nucleus	transcription regulator	1.67625e-12	5.76927e-14	up	3.49861	3.49861	1.80678	468 (21)
actinomycin D		chemical drug		-1.352	0.000265	MDM2	MDM2 proto-oncogene	Nucleus	transcription regulator	2.17397e-12	7.87582e-14	down	3.77978	-3.77978	-1.9183	468 (21)
actinomycin D		chemical drug		-1.352	0.000265	NPM1	nucleophosmin 1	Nucleus	transcription regulator	2.0349e-17	3.16461e-20	down	2.59292	-2.59292	-1.37458	468 (21)
actinomycin D		chemical drug		-1.352	0.000265	PLAUR	plasminogen activator, urokinase receptor	Plasma Membrane	transmembrane receptor	6.46293e-16	2.94938e-18	up	2.53937	2.53937	1.34447	468 (21)
actinomycin D		chemical drug		-1.352	0.000265	RGS2	regulator of G protein signaling 2	Nucleus	other	6.57882e-13	1.85168e-14	up	3.58074	3.58074	1.84026	468 (21)
actinomycin D		chemical drug		-1.352	0.000265	SLC30A1	solute carrier family 30 member 1	Plasma Membrane	transporter	5.07638e-18	3.62377e-21	up	5.23125	5.23125	2.38716	468 (21)
actinomycin D		chemical drug		-1.352	0.000265	THRA	thyroid hormone receptor, alpha	Nucleus	ligand-dependent nuclear receptor	6.37926e-11	4.21066e-12	down	2.10751	-2.10751	-1.07554	468 (21)
actinomycin D		chemical drug		-1.352	0.000265	VEGFA	vascular endothelial growth factor A	Extracellular Space	growth factor	3.6356e-15	3.02164e-17	up	4.69774	4.69774	2.23197	468 (21)
DUSP5		phosphatase		-1.342	0.00593	CA2	carbonic anhydrase 2	Cytoplasm	enzyme	1.205e-15	6.85079e-18	up	13.3088	13.3088	3.73431	254 (7)
DUSP5		phosphatase		-1.342	0.00593	PRDM1	PR/SET domain 1	Nucleus	transcription regulator	1.30392e-12	4.21519e-14	up	2.74204	2.74204	1.45525	254 (7)
DUSP5		phosphatase		-1.342	0.00593	SERPINB2	serpin family B member 2	Extracellular Space	other	1.05041e-13	2.07275e-15	up	4.70839	4.70839	2.23523	254 (7)
DUSP5		phosphatase		-1.342	0.00593	SLPI	secretory leukocyte peptidase inhibitor	Cytoplasm	other	2.91096e-17	5.26917e-20	up	3.09335	3.09335	1.62917	254 (7)
DUSP5		phosphatase		-1.342	0.00593	SRXN1	sulfiredoxin 1	Cytoplasm	enzyme	6.80933e-14	1.20479e-15	up	2.11883	2.11883	1.08327	254 (7)
erlotinib		chemical drug		-1.326	0.00397	BCL2L11	BCL2 like 11	Cytoplasm	other	1.02685e-09	1.01339e-10	up	2.20474	2.20474	1.14061	415 (19)
erlotinib		chemical drug		-1.326	0.00397	CXCL1	C-X-C motif chemokine ligand 1	Extracellular Space	cytokine	7.18085e-10	6.76749e-11	down	2.34721	-2.34721	-1.23095	415 (19)
erlotinib		chemical drug		-1.326	0.00397	F3	coagulation factor III, tissue factor	Plasma Membrane	transmembrane receptor	1.60036e-09	1.67772e-10	up	2.56638	2.56638	1.35974	415 (19)
erlotinib		chemical drug		-1.326	0.00397	IRAK4	interleukin 1 receptor associated kinase 4	Cytoplasm	kinase	9.58073e-08	1.66119e-08	down	2.20026	-2.20026	-1.13768	415 (19)
erlotinib		chemical drug		-1.326	0.00397	MMP1	matrix metallopeptidase 1	Extracellular Space	peptidase	1.56417e-16	4.62584e-19	up	10.3475	10.3475	3.37121	415 (19)
erlotinib		chemical drug		-1.326	0.00397	PTEN	phosphatase and tensin homolog	Cytoplasm	phosphatase	5.66703e-13	1.56037e-14	down	3.54785	-3.54785	-1.82695	415 (19)
erlotinib		chemical drug		-1.326	0.00397	RIPK1	receptor interacting serine/threonine kinase 1	Plasma Membrane	kinase	1.46511e-10	1.10488e-11	down	2.35845	-2.35845	-1.23784	415 (19)
erlotinib		chemical drug		-1.326	0.00397	SLC2A3	solute carrier family 2 member 3	Plasma Membrane	transporter	2.78807e-13	6.61051e-15	up	2.00441	2.00441	1.00318	415 (19)
erlotinib		chemical drug		-1.326	0.00397	TLR4	toll like receptor 4	Plasma Membrane	transmembrane receptor	2.19232e-11	1.21454e-12	down	2.3272	-2.3272	-1.21859	415 (19)
erlotinib		chemical drug		-1.326	0.00397	TNFRSF1A	TNF receptor superfamily member 1A	Plasma Membrane	transmembrane receptor	2.79729e-09	3.16714e-10	up	2.11808	2.11808	1.08276	415 (19)
LY294002		chemical - kinase inhibitor		-1.32	1.43e-05	ACACA	acetyl-CoA carboxylase alpha	Cytoplasm	enzyme	2.03413e-14	2.77182e-16	down	2.21799	-2.21799	-1.14925	429 (19)
LY294002		chemical - kinase inhibitor		-1.32	1.43e-05	AGL	amylo-alpha-1, 6-glucosidase, 4-alpha-glucanotransferase	Cytoplasm	enzyme	2.46587e-12	9.15334e-14	down	2.14181	-2.14181	-1.09883	429 (19)
LY294002		chemical - kinase inhibitor		-1.32	1.43e-05	AQP3	aquaporin 3 (Gill blood group)	Plasma Membrane	transporter	1.86344e-15	1.2542e-17	up	2.02372	2.02372	1.01701	429 (19)
[truncated: 15,351 more rows]
