# Supplementary material for: Role and mechanism of NCAPD3 in promoting malignant behaviors in gastric cancer
Source: Front Pharmacol. 2024 Apr 22;15:1341039. doi: 10.3389/fphar.2024.1341039 (PMC11070777; doi:10.3389/fphar.2024.1341039)
Supplement: Supplementary file 12 [file DataSheet5.ZIP › raw data of data 3b_1.xlsx]

## Sheet: report
一.实验参数：
细胞名	AGS
基因名称	NCAPD3，Human
接种细胞数 cell/well	1500
培养体系	96孔板，100 μl/well
检测时间	分板后24至120小时
二.实验分组：
shCtrl	正常目的细胞、加阴性对照病毒感染的细胞组
shNCAPD3	正常目的细胞、加NCAPD3基因shRNA病毒感染后的细胞组
三.实验结果：
shRNA慢病毒感染AGS细胞，培养5天后，经MTT处理4小时，shNCAPD3组与对照组（shCtrl）在酶标仪对波长490nm的光的吸收率随时间变化的对比。OD490在这里反映了具有活力的细胞的数量。
shRNA慢病毒感染AGS细胞，培养5天后，经MTT处理4小时，shNCAPD3组与对照组（shCtrl）在酶标仪对波长490nm的光的吸收率变化倍数随时间变化的对比。OD490在这里反映了具有活力的细胞的数量。
四.实验结论（仅供参考）：
MTT检测结果表明：相比shCtrl组，shNCAPD3组细胞增殖减缓。

## Sheet: data analysis
MTT OD490值 及 OD490/fold（OD490/fold 为各实验组day1~day5相对day1的OD490倍数，表示各天的增殖倍数）
	Time(day)	shCtrl			shNCAPD3
OD490	1	0.108	0.109	0.108	0.11	0.12	0.124
	2	0.175	0.18	0.175	0.141	0.139	0.136
	3	0.288	0.294	0.313	0.152	0.159	0.156
	4	0.463	0.497	0.508	0.242	0.244	0.241
	5	0.811	0.825	0.818	0.358	0.346	0.343
	Time(day)	shCtrl			shNCAPD3
OD490/fold	1	0.998	1.005	0.997	0.934	1.015	1.051
	2	1.611	1.656	1.611	1.192	1.176	1.151
	3	2.654	2.712	2.885	1.289	1.347	1.326
	4	4.27	4.577	4.68	2.048	2.068	2.04
	5	7.468	7.599	7.537	3.031	2.933	2.908
MTT OD490值 及 OD490/fold均值及标准差（table 1为OD490数据统计值，table 2为OD490/fold数据统计值）
table1	time(day)	shCtrl	shNCAPD3
AVERAGE	1	0.109	0.118
	2	0.176	0.138
	3	0.298	0.156
	4	0.489	0.242
	5	0.818	0.349
STDEV	1	0.0005	0.0071
	2	0.0028	0.0024
	3	0.0131	0.0034
	4	0.0232	0.0017
	5	0.0071	0.0077
table2	time(day)	shCtrl	shNCAPD3
AVERAGE	1	1	1
	2	1.626	1.173
	3	2.75	1.321
	4	4.509	2.052
	5	7.534	2.957
STDEV	1	0.0045	0.0599
	2	0.0258	0.0205
	3	0.1203	0.0292
	4	0.2134	0.0143
	5	0.0655	0.0649
day4 MTT 数据 T-Test 分析：
配对比较				p value
shCtrl vs shNCAPD3				0.00241276
day5 MTT 数据 T-Test 分析：
配对比较				p value
shCtrl vs shNCAPD3				1.09401e-07
备注 1.TTest分析简要说明： t 检验是用t分布理论来推论差异发生的概率，从而比较两个平均数的差异是否显著。 本报告t检验分析的具体做法为： - 将需要进行分析的两组先进行F检验（即方差齐性检验）， - 如果F检验值>0.05，则按等方差双样本检验得到TTest值，如果F检验值<0.05，则按异方差双样本检验得到TTest值。 - TTest值<0.05，表明两个实验组统计学有显著性差异，TTest值>0.05，表明两个实验组统计学无显著性差异。 2.数据判断标准（仅供参考）： - 实验组与对照组相比，P>0.05，判断为阴性结果； - 实验组与对照组相比，P<0.05，且测定值差异>50%，判断为强阳性结果； - 实验组与对照组相比，P<0.05，且测定值差异为20%~50%，判断为阳性结果； - 实验组与对照组相比，P<0.05，但测定值差异<20%，不建议判断为阳性结果。
