# Supplementary material for: Role and mechanism of NCAPD3 in promoting malignant behaviors in gastric cancer
Source: Front Pharmacol. 2024 Apr 22;15:1341039. doi: 10.3389/fphar.2024.1341039 (PMC11070777; doi:10.3389/fphar.2024.1341039)
Supplement: Supplementary file 12 [file DataSheet5.ZIP › raw data of figure 2a.xlsx]

## Sheet: 实验报告
一. 实验目的：
本实验使用real-time quantitative PCR的方法检测目的基因在不同工具细胞中mRNA的表达丰度。
二. 实验参数：
1. 基因信息
基因名	编号	物种
NCAPD3	NM_015261	Human
2.细胞信息
细胞名	细胞中文名	物种
AGS	人胃腺癌细胞	人
MGC-803	人胃癌细胞	人
BGC-823	人胃腺癌细胞	人
SGC-7901	人胃腺癌细胞	人
3.引物信息
内参基因	上游引物序列	下游引物序列	扩增片段大小 (bp)
GAPDH	TGACTTCAACAGCGACACCCA	CACCCTGTTGCTGTAGCCAAA	121
目的基因	上游引物序列	下游引物序列	扩增片段大小 (bp)
NCAPD3	TCTAACCGTTCCGAACCCTCA	GGTCTTCTCATCCCTGATCCTC	117
三. 实验结果
Sample	Average ΔCt		STDEV
AGS	7.55		0.13
MGC-803	6.91333		0.0493288
BGC-823	7.37		0.0655744
SGC-7901	7.59333		0.110151
目的基因在不同工具细胞中mRNA的表达丰度
备注：ΔCt=目的基因Ct值-内参基因Ct值，ΔCt相对较大的细胞，目的基因表达丰度相对越低： 当ΔCt值≤12时，该细胞中基因表达丰度为高； 当12<ΔCt值<16时，该细胞中基因表达丰度为中； 当ΔCt值≥16时，该细胞中基因表达丰度为低。
四.实验结论（仅供参考）
从定量PCR结果可以看出，基因NCAPD3在4株细胞中表达丰度都为高。

## Sheet: 数据处理
一、扩增曲线
二、原始数据
	Include	Color	Pos	Name	Cp	Concentration	Standard	Status		Include	Color	Pos	Name	Tm1	Tm2	Status
	TRUE	255	A1	1	14.04		0			TRUE	255	A1	1	84.99
	TRUE	255	A2	1	13.83		0			TRUE	255	A2	1	85.01
	TRUE	255	A3	1	13.84		0			TRUE	255	A3	1	85.01
	TRUE	255	A4	1	12.74		0			TRUE	255	A4	1	85.09
	TRUE	255	A5	1	12.66		0			TRUE	255	A5	1	85.06
	TRUE	255	A6	1	12.71		0			TRUE	255	A6	1	84.96
	TRUE	255	A7	1	12.87		0			TRUE	255	A7	1	84.96
	TRUE	255	A8	1	12.82		0			TRUE	255	A8	1	84.96
	TRUE	255	A9	1	12.77		0			TRUE	255	A9	1	84.96
	TRUE	255	A10	1	12.78		0			TRUE	255	A10	1	84.96
	TRUE	255	A11	1	12.75		0			TRUE	255	A11	1	85.05
	TRUE	255	A12	1	12.71		0			TRUE	255	A12	1	85.23
	TRUE	255	J1	10	21.51		0			TRUE	255	J1	10	82.39
	TRUE	255	J2	10	21.53		0			TRUE	255	J2	10	82.41
	TRUE	255	J3	10	21.32		0			TRUE	255	J3	10	82.39
	TRUE	255	J4	10	19.63		0			TRUE	255	J4	10	82.36
	TRUE	255	J5	10	19.63		0			TRUE	255	J5	10	82.38
	TRUE	255	J6	10	19.59		0			TRUE	255	J6	10	82.38
	TRUE	255	J7	10	20.18		0			TRUE	255	J7	10	82.39
	TRUE	255	J8	10	20.18		0			TRUE	255	J8	10	82.38
	TRUE	255	J9	10	20.21		0			TRUE	255	J9	10	82.38
	TRUE	255	J10	10	20.26		0			TRUE	255	J10	10	82.36
	TRUE	255	J11	10	20.45		0			TRUE	255	J11	10	82.34
	TRUE	255	J12	10	20.31		0			TRUE	255	J12	10	82.34
三、数据分析（2-∆∆Ct法）
	细胞名称	数据分析
		GAPDH	NCAPD3	∆Ct	∆Ct 均值	STDEV.
	AGS	14.04	21.51	7.47	7.55	0.13
		13.83	21.53	7.7
		13.84	21.32	7.48
	MGC-803	12.74	19.63	6.89	6.91333	0.0493288
		12.66	19.63	6.97
		12.71	19.59	6.88
	BGC-823	12.87	20.18	7.31	7.37	0.0655744
		12.82	20.18	7.36
		12.77	20.21	7.44
	SGC-7901	12.78	20.26	7.48	7.59333	0.110151
		12.75	20.45	7.7
		12.71	20.31	7.6
四、熔解曲线
RT 763	GAPDH
GAPDH	溶解曲线图
RT13071	NCAPD3
NCAPD3	溶解曲线图
五、备注
ΔCt=目的基因Ct值-内参基因Ct值；
•当ΔCt值≤12时，该细胞中基因表达丰度为高；
•当12<ΔCt值<16时，该细胞中基因表达丰度为中；
• 当ΔCt值≥16时，该细胞中基因表达丰度为低。
