# Supplementary material for: Role and mechanism of NCAPD3 in promoting malignant behaviors in gastric cancer
Source: Front Pharmacol. 2024 Apr 22;15:1341039. doi: 10.3389/fphar.2024.1341039 (PMC11070777; doi:10.3389/fphar.2024.1341039)
Supplement: Supplementary file 12 [file DataSheet5.ZIP › raw data of figure 2b.xlsx]

## Sheet: 数据处理
一、扩增曲线
扩增曲线图
二、原始数据
		Include	Color	Pos	Name	Cp	Concentration	Standard	Status		Include	Color	Pos	Name	Tm1	Tm2	Status
		TRUE	255	M13	1	13.58		0			TRUE	255	M13	1	85.01
		TRUE	255	M14	1	13.15		0			TRUE	255	M14	1	84.99
		TRUE	255	M15	1	13.09		0			TRUE	255	M15	1	85.03
		TRUE	255	N13	1	13.19		0			TRUE	255	N13	1	85
		TRUE	255	N14	1	12.92		0			TRUE	255	N14	1	84.99
		TRUE	255	N15	1	13.1		0			TRUE	255	N15	1	85.06
		TRUE	255	M16	2	21.43		0			TRUE	255	M16	2	82.49
		TRUE	255	M17	2	21.56		0			TRUE	255	M17	2	82.54
		TRUE	255	M18	2	21.63		0			TRUE	255	M18	2	82.54
		TRUE	255	N16	2	20.27		0			TRUE	255	N16	2	82.51
		TRUE	255	N17	2	20.15		0			TRUE	255	N17	2	82.51
		TRUE	255	N18	2	20.33		0			TRUE	255	N18	2	82.55
三、数据分析（2-∆∆Ct法）
	样品NO.	分组标记	数据分析								复孔差异
			GAPDH	NCAPD3	∆Ct	-∆∆Ct	2-∆∆Ct	表达丰度	STDEV.	p value	内参基因	目的基因
	D242	NC	13.58	21.43	7.85	0.416667	1.33484	1.02256	0.273244		0.49	0.2
			13.15	21.56	8.41	-0.143333	0.905425
			13.09	21.63	8.54	-0.273333	0.827406
	D243	OE	13.19	20.27	7.08	1.18667	2.27626	2.12641	0.129777	0.00320581	0.27	0.18
			12.92	20.15	7.23	1.03667	2.05148
			13.1	20.33	7.23	1.03667	2.05148
四、熔解曲线
RT 763	GAPDH
GAPDH溶解曲线图
RT00013071	NCAPD3
GENE溶解曲线图

## Sheet: 统计图
					relative mRNA level (NCAPD3/GAPDH)
	Sample	Average (2-ΔΔCt)	STDEV
	NC	1.02256	0.273244
	OE	2.12641	0.129777
	p value(NC vs OE)	0.00320581
