# Supplementary material for: Role and mechanism of NCAPD3 in promoting malignant behaviors in gastric cancer
Source: Front Pharmacol. 2024 Apr 22;15:1341039. doi: 10.3389/fphar.2024.1341039 (PMC11070777; doi:10.3389/fphar.2024.1341039)
Supplement: Supplementary file 12 [file DataSheet5.ZIP › raw data of figure 2c.xlsx]

## Sheet: data analysis
MTT OD490值 及 OD490/fold（OD490/fold 为各实验组day1~day5相对day1的OD490倍数，表示各天的增殖倍数）
	Time(day)	NC			OE
OD490	1	0.117	0.134	0.135	0.143	0.147	0.152
	2	0.178	0.193	0.189	0.218	0.222	0.243
	3	0.261	0.283	0.281	0.332	0.349	0.338
	4	0.352	0.379	0.384	0.479	0.482	0.461
	5	0.535	0.541	0.582	0.718	0.739	0.698
	Time(day)	NC			OE
OD490/fold	1	0.911	1.038	1.051	0.972	0.995	1.033
	2	1.384	1.498	1.47	1.48	1.508	1.646
	3	2.032	2.2	2.181	2.251	2.366	2.289
	4	2.734	2.946	2.984	3.246	3.266	3.122
	5	4.156	4.205	4.524	4.868	5.006	4.727
MTT OD490值 及 OD490/fold均值及标准差（table 1为OD490数据统计值，table 2为OD490/fold数据统计值）
table1	time(day)	NC	OE
AVERAGE	1	0.129	0.148
	2	0.187	0.228
	3	0.275	0.34
	4	0.372	0.474
	5	0.553	0.718
STDEV	1	0.01	0.0045
	2	0.0077	0.0131
	3	0.0119	0.0087
	4	0.0173	0.0115
	5	0.0257	0.0206
table2	time(day)	NC	OE
AVERAGE	1	1	1
	2	1.451	1.545
	3	2.138	2.302
	4	2.888	3.211
	5	4.295	4.867
STDEV	1	0.0774	0.0307
	2	0.0596	0.0889
	3	0.0923	0.0587
	4	0.1344	0.0781
	5	0.1999	0.1396
day4 MTT 数据 T-Test 分析：
配对比较				p value
NC vs OE				0.0226484
day5 MTT 数据 T-Test 分析：
配对比较				p value
NC vs OE				0.0153153
备注 1.TTest分析简要说明： t 检验是用t分布理论来推论差异发生的概率，从而比较两个平均数的差异是否显著。 本报告t检验分析的具体做法为： - 将需要进行分析的两组先进行F检验（即方差齐性检验）， - 如果F检验值>0.05，则按等方差双样本检验得到TTest值，如果F检验值<0.05，则按异方差双样本检验得到TTest值。 - TTest值<0.05，表明两个实验组统计学有显著性差异，TTest值>0.05，表明两个实验组统计学无显著性差异。
