# Supplementary material for: Role and mechanism of NCAPD3 in promoting malignant behaviors in gastric cancer
Source: Front Pharmacol. 2024 Apr 22;15:1341039. doi: 10.3389/fphar.2024.1341039 (PMC11070777; doi:10.3389/fphar.2024.1341039)
Supplement: Supplementary file 12 [file DataSheet5.ZIP › raw data of figure 2D/原始数据.xls]

## Sheet: Batch Analysis Statistics
Plot 3: A02: Gated on P2	Count	Events / μL	% of This Plot	% of All	Mean APC-A	CV APC-A	Median APC-A
This Plot	7904	439	1	0.191859	1888.77	1.1045
M1 (6,041.0 / 16,777,215.0)	389	22	0.0492156	0.00944244	8251.2	0.271003
Plot 2: A02: Gated on P2	Count	Events / μL	% of This Plot	% of All	Mean APC-A	Mean FITC-A	CV APC-A	CV FITC-A	Median APC-A	Median FITC-A
This Plot	7904	439	1	0.191859	1888.77	210415	1.1045	1.00844
Q1-UL	6971	387	0.881959	0.169211	1574.01	208971	0.939408	0.890986
Q1-UR	373	21	0.0471913	0.00905406	8257.9	542207	0.266593	0.675537
Q1-LL	552	31	0.0698381	0.013399	1440.5	7437.7	0.836867	0.575812
Q1-LR	8	0	0.00101215	0.000194189	10135.6	4175.88	0.292334	0.757281
Plot 3: A03: Gated on P2	Count	Events / μL	% of This Plot	% of All	Mean APC-A	CV APC-A	Median APC-A
This Plot	8282	414	1	0.185441	1870.6	1.08599
M1 (6,041.0 / 16,777,215.0)	370	19	0.0446752	0.00828463	8144.73	0.320769
Plot 2: A03: Gated on P2	Count	Events / μL	% of This Plot	% of All	Mean APC-A	Mean FITC-A	CV APC-A	CV FITC-A	Median APC-A	Median FITC-A
This Plot	8282	414	1	0.185441	1870.6	214963	1.08599	1.01797
Q1-UL	7374	369	0.890365	0.16511	1601.02	214110	0.916206	0.880721
Q1-UR	349	17	0.0421396	0.00781442	8195.84	565653	0.322667	0.77646
Q1-LL	548	27	0.0661676	0.0122702	1338.4	7298.96	0.847742	0.576378
Q1-LR	11	1	0.00132818	0.0002463	8418.18	5882.55	0.225146	0.743588
Plot 3: A06: Gated on P2	Count	Events / μL	% of This Plot	% of All	Mean APC-A	CV APC-A	Median APC-A
This Plot	8326	438	1	0.196433	1923.2	1.0815
M1 (6,041.0 / 16,777,215.0)	406	21	0.0487629	0.00957863	8186.16	0.280061
Plot 2: A06: Gated on P2	Count	Events / μL	% of This Plot	% of All	Mean APC-A	Mean FITC-A	CV APC-A	CV FITC-A	Median APC-A	Median FITC-A
This Plot	8326	438	1	0.196433	1923.2	215769	1.0815	1.00301
Q1-UL	7357	387	0.883618	0.173571	1619.84	217255	0.920873	0.9181
Q1-UR	379	20	0.0455201	0.00894163	8132.49	511452	0.248004	0.622845
Q1-LL	571	30	0.0685804	0.0134714	1436.71	7345.84	0.881294	0.596909
Q1-LR	19	1	0.00228201	0.000448261	10149.5	5615.74	0.496234	0.622713
Plot 3: B01: Gated on P2	Count	Events / μL	% of This Plot	% of All	Mean APC-A	CV APC-A	Median APC-A
This Plot	8312	693	1	0.268536	1806.65	1.05829
M1 (6,041.0 / 16,777,215.0)	302	25	0.036333	0.00975673	7860.19	0.328025
Plot 2: B01: Gated on P2	Count	Events / μL	% of This Plot	% of All	Mean APC-A	Mean FITC-A	CV APC-A	CV FITC-A	Median APC-A	Median FITC-A
This Plot	8312	693	1	0.268536	1806.65	201482	1.05829	0.785861
Q1-UL	7880	657	0.948027	0.25458	1585.14	194693	0.921877	0.74779
Q1-UR	291	24	0.0350096	0.00940135	7916.92	479172	0.328992	0.445576
Q1-LL	139	12	0.0167228	0.00449068	1487.34	7869.48	0.894109	0.638361
Q1-LR	2	0	0.000240616	6.46141e-05	7680.5	3612.5	0.173101	0.780208
Plot 3: B02: Gated on P2	Count	Events / μL	% of This Plot	% of All	Mean APC-A	CV APC-A	Median APC-A
This Plot	8075	673	1	0.27334	1848.84	1.02766
M1 (6,041.0 / 16,777,215.0)	316	26	0.0391331	0.0106966	7775.5	0.20236
Plot 2: B02: Gated on P2	Count	Events / μL	% of This Plot	% of All	Mean APC-A	Mean FITC-A	CV APC-A	CV FITC-A	Median APC-A	Median FITC-A
This Plot	8075	673	1	0.27334	1848.84	205660	1.02766	0.773155
Q1-UL	7657	638	0.948235	0.25919	1604.23	197136	0.916921	0.73384
Q1-UR	307	26	0.0380186	0.010392	7793.37	489759	0.201941	0.439655
Q1-LL	104	9	0.0128793	0.00352041	1930.82	8095.52	0.845243	0.653232
Q1-LR	7	1	0.000866873	0.000236951	7485.14	4896.71	0.197393	0.898432
Plot 3: B03: Gated on P2	Count	Events / μL	% of This Plot	% of All	Mean APC-A	CV APC-A	Median APC-A
This Plot	8084	674	1	0.271157	1792.71	1.02628
M1 (6,041.0 / 16,777,215.0)	286	24	0.0353785	0.00959313	7707.87	0.207306
Plot 2: B03: Gated on P2	Count	Events / μL	% of This Plot	% of All	Mean APC-A	Mean FITC-A	CV APC-A	CV FITC-A	Median APC-A	Median FITC-A
This Plot	8084	674	1	0.271157	1792.71	201517	1.02628	0.819722
Q1-UL	7688	641	0.951014	0.257874	1580.19	194270	0.917657	0.782175
Q1-UR	274	23	0.0338941	0.00919062	7765.62	491234	0.206719	0.477497
Q1-LL	116	10	0.0143493	0.00389092	1514.49	7691.07	0.89732	0.683579
Q1-LR	6	1	0.000742207	0.000201254	6718	3739	0.0623147	1.03278
