# Supplementary material for: Role and mechanism of NCAPD3 in promoting malignant behaviors in gastric cancer
Source: Front Pharmacol. 2024 Apr 22;15:1341039. doi: 10.3389/fphar.2024.1341039 (PMC11070777; doi:10.3389/fphar.2024.1341039)
Supplement: Supplementary file 12 [file DataSheet5.ZIP › raw data of figure 3a_1.xlsx]

## Sheet: 实验报告
一. 实验目的：
本实验使用real-time quantitative PCR的方法检测细胞中目的基因敲减后mRNA的表达量，进而判断靶点的干扰效果。
二. 实验参数：
1. 基因信息
基因名	编号	物种
NCAPD3	NM_015261	人
2.细胞信息
细胞名	细胞中文名	物种
AGS	人胃腺癌细胞	人
3.RNA干扰靶点信息
靶点编号	靶点序列
PSC42496-11	TGATTAACAGTCCTACGTT
4.引物信息
内参基因	上游引物序列	下游引物序列	扩增片段大小 (bp)
GAPDH	TGACTTCAACAGCGACACCCA	CACCCTGTTGCTGTAGCCAAA	121
目的基因	上游引物序列	下游引物序列	扩增片段大小 (bp)
NCAPD3	TCTAACCGTTCCGAACCCTCA	GGTCTTCTCATCCCTGATCCTC	117
三. 实验分组：
shCtrl	正常目的细胞、加阴性对照病毒感染的细胞组
shNCAPD3	正常目的细胞、加目的基因shRNA病毒感染的细胞组
四. 实验结果
Sample	Average (2-ΔΔCt)	STDEV	P-value
shCtrl	1.00969	0.176067	0.0221157
shNCAPD3	0.344025	0.0119595
目的基因敲减后mRNA表达丰度比较
五.实验结论（仅供参考）
从定量PCR结果可以看出，经shRNA慢病毒感染后，实验组AGS细胞中NCAPD3基因在mRNA水平的表达量受到抑制（p<0.05），敲减效率达到65.6%。

## Sheet: 数据处理
一、扩增曲线
二、原始数据
	Include	Color	Pos	Name	Cp	Concentration	Standard	Status		Include	Color	Pos	Name	Tm1	Status
	TRUE	255	A13	1	13.98		0			TRUE	255	A13	1	85.26
	TRUE	255	A14	1	13.83		0			TRUE	255	A14	1	85.27
	TRUE	255	A15	1	13.75		0			TRUE	255	A15	1	85.24
	TRUE	255	K19	24	14.89		0			TRUE	255	K19	24	85.36
	TRUE	255	K20	24	14.72		0			TRUE	255	K20	24	85.35
	TRUE	255	K21	24	14.61		0			TRUE	255	K21	24	85.33
	TRUE	255	L19	24	21.2		0			TRUE	255	L19	24	82.65
	TRUE	255	L20	24	21.43		0			TRUE	255	L20	24	82.63
	TRUE	255	L21	24	21.42		0			TRUE	255	L21	24	82.63
	TRUE	255	M19	24	23.88		0			TRUE	255	M19	24	82.66
	TRUE	255	M20	24	23.81		0			TRUE	255	M20	24	82.67
	TRUE	255	M21	24	23.64		0			TRUE	255	M21	24	82.68
三、数据分析（2-∆∆Ct法）
	分组标记	样品编号	数据分析								复孔差异
			GAPDH	NCAPD3	∆Ct	-∆∆Ct	2-∆∆Ct	表达丰度	STDEV.	p value	内参基因	目的基因	敲减效率
	shCtrl	2829	13.98	21.2	7.22	0.276667	1.21139	1.00969	0.176067		0.23	0.23
			13.83	21.43	7.6	-0.103333	0.93088
			13.75	21.42	7.67	-0.173333	0.886791
	shNCAPD3	2836	14.89	23.88	8.99	-1.49333	0.355191	0.344025	0.0119595	0.0221157	0.28	0.24	0.655975
			14.72	23.81	9.09	-1.59333	0.331405
			14.61	23.64	9.03	-1.53333	0.345478
四、熔解曲线
RT 763	GAPDH
GAPDH溶解曲线图
RT13071	NCAPD3
GENE溶解曲线图
五、备注
本实验采用2-∆∆Ct法分析数据： ΔCt=目的基因Ct值-内参基因Ct值； -ΔΔCt=对照组ΔCt平均值-各样品ΔCt值； 2-ΔΔCt反映各样品相对对照组样品目的基因的相对表达水平
