# Supplementary material for: Role and mechanism of NCAPD3 in promoting malignant behaviors in gastric cancer
Source: Front Pharmacol. 2024 Apr 22;15:1341039. doi: 10.3389/fphar.2024.1341039 (PMC11070777; doi:10.3389/fphar.2024.1341039)
Supplement: Supplementary file 12 [file DataSheet5.ZIP › raw data of figure 3a_3.xlsx]

## Sheet: 实验报告
一. 实验目的：
本实验使用real-time quantitative PCR的方法检测细胞中目的基因敲减后mRNA的表达量，进而判断靶点的干扰效果。
二. 实验参数：
1. 基因信息
基因名	编号	物种
NCAPD3	NM_015261	人
2.细胞信息
细胞名	细胞中文名	物种
MGC-803	人胃癌细胞	人
3.RNA干扰靶点信息
靶点编号	靶点序列
PSC42496	TGATTAACAGTCCTACGTT
4.引物信息
内参基因	上游引物序列	下游引物序列	扩增片段大小 (bp)
GAPDH	TGACTTCAACAGCGACACCCA	CACCCTGTTGCTGTAGCCAAA	121
目的基因	上游引物序列	下游引物序列	扩增片段大小 (bp)
NCAPD3	TCTAACCGTTCCGAACCCTCA	GGTCTTCTCATCCCTGATCCTC	117
三. 实验分组：
shCtrl	正常目的细胞、加阴性对照病毒感染的细胞组
shNCAPD3	正常目的细胞、加NCAPD3基因shRNA病毒感染的细胞组
四. 实验结果
Sample	Average (2-ΔΔCt)	STDEV	P-value
shCtrl	1.00177	0.0738818
shNCAPD3	0.445829	0.0430969	0.000354666
目的基因敲减后mRNA表达丰度比较
五.实验结论（仅供参考）
从定量PCR结果可以看出，经shRNA慢病毒感染后，实验组MGC-803细胞中NCAPD3基因在mRNA水平的表达量受到抑制（p<0.05），敲减效率达到55.4%。

## Sheet: 数据处理
一、扩增曲线
扩增曲线图
二、原始数据
		Include	Color	Pos	Name	Cp	Concentration	Standard	Status		Include	Color	Pos	Name	Tm1	Tm2	Status
		TRUE	255	N1	1	14.05		0			TRUE	255	N1	1	85.09
		TRUE	255	N2	1	13.91		0			TRUE	255	N2	1	85.04
		TRUE	255	N3	1	13.61		0			TRUE	255	N3	1	84.98
		TRUE	255	O1	1	13.23		0			TRUE	255	O1	1	85.03
		TRUE	255	O2	1	13.11		0			TRUE	255	O2	1	85.02
		TRUE	255	O3	1	13.12		0			TRUE	255	O3	1	85
		TRUE	255	N4	2	19.51		0			TRUE	255	N4	2	82.47
		TRUE	255	N5	2	19.2		0			TRUE	255	N5	2	82.41
		TRUE	255	N6	2	19.09		0			TRUE	255	N6	2	82.38
		TRUE	255	O4	2	19.68		0			TRUE	255	O4	2	82.43
		TRUE	255	O5	2	19.67		0			TRUE	255	O5	2	82.42
		TRUE	255	O6	2	19.85		0			TRUE	255	O6	2	82.43
三、数据分析（2-∆∆Ct法）
	样品NO.	分组标记	数据分析								复孔差异
			GAPDH	NCAPD3	∆Ct	-∆∆Ct	2-∆∆Ct	表达丰度	STDEV.	p value	内参基因	目的基因	敲减效率
	D340	shCtrl	14.05	19.51	5.46	-0.05	0.965936	1.00177	0.0738818		0.44	0.42
			13.91	19.2	5.29	0.12	1.08673
			13.61	19.09	5.48	-0.07	0.952638
	D341	shNCAPD3	13.23	19.68	6.45	-1.04	0.486327	0.445829	0.0430969	0.000354666	0.12	0.18	0.554171
			13.11	19.67	6.56	-1.15	0.450625
			13.12	19.85	6.73	-1.32	0.400535							纵坐标：Relative mRNA expression of NCAPD3
四、熔解曲线
RT763	GAPDH
GAPDH溶解曲线图
RT00013071	NCAPD3
GENE溶解曲线图
