# Supplementary material for: Role and mechanism of NCAPD3 in promoting malignant behaviors in gastric cancer
Source: Front Pharmacol. 2024 Apr 22;15:1341039. doi: 10.3389/fphar.2024.1341039 (PMC11070777; doi:10.3389/fphar.2024.1341039)
Supplement: Supplementary file 12 [file DataSheet5.ZIP › raw data of figure 3b_3.xlsx]

## Sheet: report
一.实验参数：
细胞名	AGS-cas9
基因名称	NCAPD3，Human
接种细胞数 cell/well	1500
培养体系	96孔板，100 μl/well
检测时间	分板后24至120小时
二.实验分组：
sgCtrl	正常目的细胞、加阴性对照病毒感染的细胞组
sgNCAPD3	正常目的细胞、加NCAPD3基因sgRNA病毒感染后的细胞组
三.实验结果：
AGS-cas9细胞 sgNCAPD3组与对照组（sgCtrl）在酶标仪对波长490nm的光的吸收率随时间变化的对比。OD490在这里反映了具有活力的细胞的数量。
AGS-cas9细胞 sgNCAPD3组与对照组（sgCtrl）在酶标仪对波长490nm的光的吸收率变化倍数随时间变化的对比。OD490在这里反映了具有活力的细胞的数量。
四.实验结论（仅供参考）：
MTT检测结果表明：相比sgCtrl组，sgNCAPD3组细胞增殖减缓。

## Sheet: data analysis
MTT OD490值 及 OD490/fold（OD490/fold 为各实验组day1~day5相对day1的OD490倍数，表示各天的增殖倍数）
	Time(day)	sgCtrl			sgNCAPD3			横坐标
OD490	1	0.137	0.137	0.14	0.132	0.13	0.138
	2	0.257	0.245	0.239	0.219	0.229	0.224
	3	0.477	0.481	0.47	0.327	0.315	0.319
	4	0.76	0.778	0.777	0.445	0.433	0.411
	5	1.221	1.222	1.207	0.59	0.619	0.593
	Time(day)	sgCtrl			sgNCAPD3
OD490/fold	1	0.992	0.995	1.013	0.99	0.977	1.032
	2	1.868	1.783	1.736	1.642	1.719	1.679
	3	3.463	3.495	3.416	2.458	2.363	2.392
	4	5.521	5.649	5.646	3.342	3.249	3.085
	5	8.87	8.877	8.765	4.428	4.65	4.452
MTT OD490值 及 OD490/fold均值及标准差（table 1为OD490数据统计值，table 2为OD490/fold数据统计值）
table1	time(day)	sgCtrl	sgNCAPD3
AVERAGE	1	0.138	0.133
	2	0.247	0.224
	3	0.476	0.32
	4	0.772	0.43
	5	1.217	0.601
STDEV	1	0.0016	0.0038
	2	0.0092	0.0052
	3	0.0055	0.0065
	4	0.0101	0.0174
	5	0.0087	0.0162
table2	time(day)	sgCtrl	sgNCAPD3
AVERAGE	1	1	1
	2	1.795	1.68
	3	3.458	2.404
	4	5.605	3.225
	5	8.837	4.51
STDEV	1	0.0117	0.0287
	2	0.0667	0.0387
	3	0.0398	0.0485
	4	0.0734	0.1304
	5	0.063	0.122
day4 MTT 数据 T-Test 分析：
配对比较				p value
sgCtrl vs sgNCAPD3				1.03279e-05
day5 MTT 数据 T-Test 分析：
配对比较				p value
sgCtrl vs sgNCAPD3				6.73651e-07
备注 1.TTest分析简要说明： t 检验是用t分布理论来推论差异发生的概率，从而比较两个平均数的差异是否显著。 本报告t检验分析的具体做法为： - 将需要进行分析的两组先进行F检验（即方差齐性检验）， - 如果F检验值>0.05，则按等方差双样本检验得到TTest值，如果F检验值<0.05，则按异方差双样本检验得到TTest值。 - TTest值<0.05，表明两个实验组统计学有显著性差异，TTest值>0.05，表明两个实验组统计学无显著性差异。 2.数据判断标准（仅供参考）： - 实验组与对照组相比，P>0.05，判断为阴性结果； - 实验组与对照组相比，P<0.05，且测定值差异>50%，判断为强阳性结果； - 实验组与对照组相比，P<0.05，且测定值差异为20%~50%，判断为阳性结果； - 实验组与对照组相比，P<0.05，但测定值差异<20%，不建议判断为阳性结果。
