# Supplementary material for: Role and mechanism of NCAPD3 in promoting malignant behaviors in gastric cancer
Source: Front Pharmacol. 2024 Apr 22;15:1341039. doi: 10.3389/fphar.2024.1341039 (PMC11070777; doi:10.3389/fphar.2024.1341039)
Supplement: Supplementary file 12 [file DataSheet5.ZIP › raw data of Figure1a &1b-STAD.xlsx]

## Sheet: RAW
bcr_patient_barcode	Fold Change of Cancer/Normal(Normalized)	Raw Count in Cancer	Raw Count in Normal	Normalized Count in Cancer	Normalized Count in Normal	form_completion_date	histological_type	neoplasm_histologic_grade	tissue_prospective_collection_indicator	tissue_retrospective_collection_indicator	gender	days_to_birth	race	ethnicity	country_of_procurement	city_of_procurement	other_dx	history_of_neoadjuvant_treatment	year_of_initial_pathologic_diagnosis	primary_lymph_node_presentation_assessment	lymph_node_examined_count	number_of_lymphnodes_positive_by_he	residual_tumor	system_version	pathologic_T	pathologic_N	pathologic_M	pathologic_stage	vital_status	days_to_last_followup	days_to_death	person_neoplasm_cancer_status	patient_death_reason	reflux_history	antireflux_treatment	family_history_of_stomach_cancer	number_of_relatives_with_stomach_cancer	radiation_therapy	primary_therapy_outcome_success	new_tumor_event_after_initial_treatment	age_at_initial_pathologic_diagnosis	anatomic_neoplasm_subdivision	antireflux_treatment_type	barretts_esophagus	clinical_M	clinical_N	clinical_T	clinical_stage	days_to_initial_pathologic_diagnosis
TCGA-BR-6453	1.10842	907	862	562.363	507.357	2011-06-21	Stomach, Adenocarcinoma, Not Otherwise Specified (NOS)	G3	YES	NO	MALE	-20061	WHITE	NOT HISPANIC OR LATINO	Russia	Tver	No	No	2011	YES	2	1	R0	7th	T2	N1	M0	Stage IIA	Alive	0	[Not Applicable]	TUMOR FREE	[Not Available]	[Not Available]	[Not Available]	NO	[Not Available]	[Not Available]	[Not Available]	[Not Available]	54	Fundus/Body	[Not Available]	[Not Available]	[Not Applicable]	[Not Applicable]	[Not Applicable]	[Not Applicable]	0
TCGA-BR-6454	1.7747	1371	667	780.307	439.684	2011-06-21	Stomach, Adenocarcinoma, Not Otherwise Specified (NOS)	G3	YES	NO	MALE	-21501	WHITE	NOT HISPANIC OR LATINO	Russia	Tver	No	No	2011	YES	5	0	R0	7th	T3	N0	M0	Stage IIA	Alive	0	[Not Applicable]	[Not Available]	[Not Available]	[Not Available]	[Not Available]	NO	[Not Available]	[Not Available]	[Not Available]	[Not Available]	58	Cardia/Proximal	[Not Available]	[Not Available]	[Not Applicable]	[Not Applicable]	[Not Applicable]	[Not Applicable]	0
TCGA-BR-6457	0.730284	587	555	342.324	468.755	2011-08-23	Stomach, Adenocarcinoma, Not Otherwise Specified (NOS)	G3	YES	NO	MALE	-25396	WHITE	NOT HISPANIC OR LATINO	Ukraine	Kiev	No	No	2011	YES	15	0	R0	7th	T3	N0	M0	Stage IIA	Alive	41	[Not Applicable]	TUMOR FREE	[Not Available]	[Not Available]	[Not Available]	NO	[Not Available]	[Not Available]	[Not Available]	[Not Available]	69	Fundus/Body	[Not Available]	[Not Available]	[Not Applicable]	[Not Applicable]	[Not Applicable]	[Not Applicable]	0
TCGA-BR-6458	2.75364	4135	657	1320.78	479.65	2011-06-21	Stomach, Adenocarcinoma, Not Otherwise Specified (NOS)	G3	YES	NO	FEMALE	-21069	WHITE	NOT HISPANIC OR LATINO	Ukraine	Kiev	No	No	2011	YES	15	1	R0	7th	T3	N1	M0	Stage IIB	Alive	41	[Not Applicable]	TUMOR FREE	[Not Available]	[Not Available]	[Not Available]	NO	[Not Available]	[Not Available]	[Not Available]	[Not Available]	57	Fundus/Body	[Not Available]	[Not Available]	[Not Applicable]	[Not Applicable]	[Not Applicable]	[Not Applicable]	0
TCGA-BR-6564	0.591015	360	921	256.273	433.616	2011-08-23	Stomach, Adenocarcinoma, Diffuse Type	G3	YES	NO	FEMALE	-17129	WHITE	NOT HISPANIC OR LATINO	Russia	Tver	No	No	2011	YES	7	3	R0	7th	T3	N2	M0	Stage IIIA	Alive	25	[Not Applicable]	TUMOR FREE	[Not Available]	[Not Available]	[Not Available]	NO	[Not Available]	[Not Available]	[Not Available]	[Not Available]	46	Fundus/Body	[Not Available]	[Not Available]	[Not Applicable]	[Not Applicable]	[Not Applicable]	[Not Applicable]	0
TCGA-BR-6802	6.75015	2217	125	1142.34	169.232	2011-08-25	Stomach, Adenocarcinoma, Not Otherwise Specified (NOS)	G3	YES	NO	MALE	-23915	WHITE	NOT HISPANIC OR LATINO	Russia	Tver	No	No	2011	YES	3	3	R0	7th	T3	N2	M0	Stage IIIA	Alive	23	[Not Applicable]	TUMOR FREE	[Not Available]	[Not Available]	[Not Available]	NO	[Not Available]	[Not Available]	[Not Available]	[Not Available]	65	Fundus/Body	[Not Available]	[Not Available]	[Not Applicable]	[Not Applicable]	[Not Applicable]	[Not Applicable]	0
TCGA-BR-6852	2.61218	3054	882	1593.32	609.958	2011-10-06	Stomach, Adenocarcinoma, Not Otherwise Specified (NOS)	G3	YES	NO	FEMALE	-23469	WHITE	NOT HISPANIC OR LATINO	Ukraine	Kiev	No	No	2011	YES	15	0	R0	7th	T3	N0	M0	Stage IIA	Alive	8	[Not Applicable]	TUMOR FREE	[Not Available]	[Not Available]	[Not Available]	NO	0	[Not Available]	[Not Available]	[Not Available]	64	Gastroesophageal Junction	[Not Available]	[Not Available]	[Not Applicable]	[Not Applicable]	[Not Applicable]	[Not Applicable]	0
TCGA-BR-7704	2.79843	2503	1372	1153.46	412.18	2012-01-18	Stomach, Intestinal Adenocarcinoma, Not Otherwise Specified (NOS)	G3	YES	NO	FEMALE	-25300	WHITE	NOT HISPANIC OR LATINO	Russia	Tver	No	No	2011	YES	3	0	R0	7th	T3	N0	M0	Stage II	Alive	38	[Not Applicable]	TUMOR FREE	[Not Available]	[Not Available]	[Not Available]	NO	[Not Available]	[Not Available]	[Not Available]	[Not Available]	69	Fundus/Body	[Not Available]	[Not Available]	[Not Applicable]	[Not Applicable]	[Not Applicable]	[Not Applicable]	0
TCGA-BR-7715	2.96906	3286	785	1442.49	485.842	2011-05-02	Stomach, Adenocarcinoma, Not Otherwise Specified (NOS)	G2	YES	NO	MALE	-23861	WHITE	NOT HISPANIC OR LATINO	Russia	Tver	No	No	2011	YES	9	0	R0	7th	T3	N0	M0	Stage IIA	Alive	32	[Not Applicable]	TUMOR FREE	[Not Available]	[Not Available]	[Not Available]	[Not Available]	[Not Available]	[Not Available]	[Not Available]	[Not Available]	65	Fundus/Body	[Not Available]	[Not Available]	[Not Applicable]	[Not Applicable]	[Not Applicable]	[Not Applicable]	0
TCGA-BR-7716	2.32146	5259	1402	1387.34	597.613	2011-05-02	Stomach, Adenocarcinoma, Not Otherwise Specified (NOS)	G2	YES	NO	FEMALE	-22829	WHITE	NOT HISPANIC OR LATINO	[Not Available]	Tver	No	No	2011	YES	4	1	R0	7th	T3	N1	M0	Stage IIB	Alive	25	[Not Applicable]	TUMOR FREE	[Not Available]	[Not Available]	[Not Available]	NO	[Not Available]	[Not Available]	[Not Available]	[Not Available]	62	Fundus/Body	[Not Available]	[Not Available]	[Not Applicable]	[Not Applicable]	[Not Applicable]	[Not Applicable]	0
TCGA-BR-7717	0.970815	971	1052	529.444	545.36	2011-05-02	Stomach, Adenocarcinoma, Not Otherwise Specified (NOS)	G2	YES	NO	MALE	-23102	WHITE	NOT HISPANIC OR LATINO	Russia	Tver	No	No	2011	YES	6	2	R0	6th	T4	N1	M0	Stage IV	Alive	21	[Not Applicable]	[Not Available]	[Not Available]	[Not Available]	[Not Available]	NO	[Not Available]	[Not Available]	[Not Available]	[Not Available]	63	Cardia/Proximal	[Not Available]	[Not Available]	[Not Applicable]	[Not Applicable]	[Not Applicable]	[Not Applicable]	0
TCGA-BR-7851	4.21792	6803	1195	2228.3	528.293	2012-02-20	Stomach, Intestinal Adenocarcinoma, Not Otherwise Specified (NOS)	G3	YES	NO	MALE	-27091	WHITE	NOT HISPANIC OR LATINO	Russia	Tver	No	No	2011	YES	10	0	R0	7th	T4a	N0	M0	Stage IIB	Alive	30	[Not Applicable]	TUMOR FREE	[Not Available]	[Not Available]	[Not Available]	NO	[Not Available]	[Not Available]	[Not Available]	[Not Available]	74	Fundus/Body	[Not Available]	[Not Available]	[Not Applicable]	[Not Applicable]	[Not Applicable]	[Not Applicable]	0
TCGA-CG-5720	1.632	1952	571	805.364	493.483	2011-03-22	Stomach, Adenocarcinoma, Not Otherwise Specified (NOS)	G3	NO	YES	MALE	-26176	[Not Available]	[Not Available]	Germany	Hamburg	No	No	2003	YES	60	0	R0	5th	T2	N0	M0	Stage IB	Dead	[Not Available]	30	TUMOR FREE	[Not Available]	NO	[Not Available]	NO	0	[Not Available]	[Not Available]	[Not Available]	71	Cardia/Proximal	[Not Available]	No	[Not Applicable]	[Not Applicable]	[Not Applicable]	[Not Applicable]	0
TCGA-CG-5721	3.5288	2922	207	1250.79	354.452	2011-03-22	Stomach, Intestinal Adenocarcinoma, Not Otherwise Specified (NOS)	G3	NO	YES	MALE	-21244	[Not Available]	[Not Available]	Germany	Hamburg	No	No	2005	YES	24	1	R0	5th	T4	N1	M0	Stage IV	Alive	183	[Not Applicable]	TUMOR FREE	[Not Available]	NO	YES	NO	0	[Not Available]	[Not Available]	[Not Available]	58	Antrum/Distal	Proton Pump Inhibitors	No	[Not Applicable]	[Not Applicable]	[Not Applicable]	[Not Applicable]	0
TCGA-CG-5722	3.41589	2404	410	1560.03	456.697	2011-03-22	Stomach, Intestinal Adenocarcinoma, Not Otherwise Specified (NOS)	G3	NO	YES	FEMALE	-24472	[Not Available]	[Not Available]	Hamburg/Germany	Hamburg	No	No	2005	YES	21	15	R2	5th	T3	N2	M1	Stage IV	Alive	30	[Not Applicable]	WITH TUMOR	[Not Available]	NO	YES	NO	0	[Not Available]	[Not Available]	[Not Available]	67	Fundus/Body	Proton Pump Inhibitors	No	[Not Applicable]	[Not Applicable]	[Not Applicable]	[Not Applicable]	0
TCGA-CG-5734	1.96076	530	397	510.106	260.157	2011-03-22	Stomach, Intestinal Adenocarcinoma, Not Otherwise Specified (NOS)	G3	NO	YES	MALE	-25079	[Not Available]	[Not Available]	Germany	Hamburg	No	No	2005	YES	[Not Available]	4	R0	5th	T3	N1	M0	Stage IIIA	Dead	[Not Available]	243	[Not Available]	[Not Available]	NO	[Not Available]	NO	0	[Not Available]	[Not Available]	[Not Available]	68	Fundus/Body	[Not Available]	No	[Not Applicable]	[Not Applicable]	[Not Applicable]	[Not Applicable]	0
TCGA-FP-7735	2.40711	1981	634	735.474	305.542	2012-03-09	Stomach, Adenocarcinoma, Not Otherwise Specified (NOS)	G2	YES	NO	MALE	-28232	BLACK OR AFRICAN AMERICAN	NOT HISPANIC OR LATINO	Texas, USA	Tyler	No	No	2011	YES	18	0	R0	7th	T2	N0	MX	Stage IB	Alive	12	[Not Applicable]	TUMOR FREE	[Not Available]	YES	YES	[Not Available]	[Not Available]	[Not Available]	[Not Available]	[Not Available]	77	Fundus/Body	Proton Pump Inhibitors	[Not Available]	[Not Applicable]	[Not Applicable]	[Not Applicable]	[Not Applicable]	0
TCGA-FP-7829	2.13149	1616	1203	781.526	366.656	2012-03-09	Stomach, Intestinal Adenocarcinoma, Mucinous Type	G2	YES	NO	MALE	-25534	WHITE	NOT HISPANIC OR LATINO	Minnesota, USA	Minneapolis	No	No	2011	YES	17	2	R0	7th	T3	N1	M0	Stage IIB	Alive	6	[Not Applicable]	TUMOR FREE	[Not Available]	[Not Available]	[Not Available]	[Not Available]	[Not Available]	[Not Available]	[Not Available]	[Not Available]	69	Gastroesophageal Junction	[Not Available]	[Not Available]	[Not Applicable]	[Not Applicable]	[Not Applicable]	[Not Applicable]	0
TCGA-HU-8238	3.61678	1621	607	1021.59	282.457	2013-03-11	Stomach, Intestinal Adenocarcinoma, Tubular Type	G2	NO	YES	MALE	-20708	ASIAN	NOT HISPANIC OR LATINO	[Not Available]	Daegu	No	No	2011	YES	46	1	R0	7th	T3	N2	M0	[Discrepancy]	Alive	46	[Not Applicable]	TUMOR FREE	[Not Available]	[Unknown]	[Not Available]	NO	[Not Available]	NO	Complete Remission/Response	NO	56	Antrum/Distal	[Not Available]	Yes	[Not Applicable]	[Not Applicable]	[Not Applicable]	[Not Applicable]	0
TCGA-HU-A4G3	1.14897	1023	778	399.606	347.796	2013-03-10	Stomach, Intestinal Adenocarcinoma, Tubular Type	G2	NO	YES	MALE	-20064	ASIAN	NOT HISPANIC OR LATINO	[Not Available]	Daegu	No	No	2011	YES	53	5	R0	7th	T2	N2	M0	Stage IIB	Alive	170	[Not Applicable]	TUMOR FREE	[Not Available]	[Unknown]	[Not Available]	NO	[Not Available]	NO	Stable Disease	NO	54	Antrum/Distal	[Not Available]	No	[Not Applicable]	[Not Applicable]	[Not Applicable]	[Not Applicable]	0
TCGA-HU-A4GC	2.32571	1816	550	648.653	278.905	2013-03-11	Stomach, Adenocarcinoma, Diffuse Type	G3	NO	YES	MALE	-27267	ASIAN	NOT HISPANIC OR LATINO	[Not Available]	Daegu	No	No	2011	YES	29	3	R0	7th	T4a	N2	M0	Stage IIIB	Alive	99	[Not Applicable]	TUMOR FREE	[Not Available]	[Unknown]	[Not Available]	NO	[Not Available]	NO	Stable Disease	NO	74	Antrum/Distal	[Not Available]	No	[Not Applicable]	[Not Applicable]	[Not Applicable]	[Not Applicable]	0
TCGA-HU-A4GH	2.36634	3063	751	903.007	381.606	2013-03-11	Stomach, Intestinal Adenocarcinoma, Tubular Type	G2	NO	YES	MALE	-27473	ASIAN	NOT HISPANIC OR LATINO	[Not Available]	Daegu	No	No	2011	YES	39	0	R0	7th	T1b	N0	M0	Stage IA	Alive	358	[Not Applicable]	TUMOR FREE	[Not Available]	[Unknown]	[Not Available]	NO	[Not Available]	NO	Complete Remission/Response	NO	75	Fundus/Body	[Not Available]	No	[Not Applicable]	[Not Applicable]	[Not Applicable]	[Not Applicable]	0
TCGA-HU-A4GN	8.03917	9011	576	1916.62	238.411	2013-03-11	Stomach, Intestinal Adenocarcinoma, Tubular Type	G2	NO	YES	MALE	-22288	ASIAN	NOT HISPANIC OR LATINO	[Not Available]	Daegu	No	No	2011	YES	47	1	R0	7th	T2	N1	M0	Stage IIA	Alive	640	[Not Applicable]	TUMOR FREE	[Not Available]	[Unknown]	[Not Available]	NO	[Not Available]	NO	Complete Remission/Response	NO	61	Antrum/Distal	[Not Available]	Yes	[Not Applicable]	[Not Applicable]	[Not Applicable]	[Not Applicable]	0
TCGA-HU-A4GP	3.62828	3604	961	1302.49	358.984	2013-03-11	Stomach, Adenocarcinoma, Diffuse Type	G2	NO	YES	FEMALE	-22711	ASIAN	NOT HISPANIC OR LATINO	[Not Available]	Daegu	No	No	2011	YES	63	2	R0	7th	T2	N1	M0	Stage IIA	Alive	273	[Not Applicable]	TUMOR FREE	[Not Available]	[Unknown]	[Not Available]	NO	[Not Available]	NO	Complete Remission/Response	NO	62	Antrum/Distal	[Not Available]	No	[Not Applicable]	[Not Applicable]	[Not Applicable]	[Not Applicable]	0
TCGA-HU-A4GY	1.70342	1787	716	745.507	437.653	2013-03-11	Stomach, Adenocarcinoma, Diffuse Type	G3	NO	YES	FEMALE	-28113	ASIAN	NOT HISPANIC OR LATINO	[Not Available]	Daegu	No	No	2012	YES	62	1	R0	7th	T4	N1	M0	Stage IIIA	Alive	8	[Not Applicable]	TUMOR FREE	[Not Available]	[Unknown]	[Unknown]	NO	[Not Available]	[Unknown]	[Not Applicable]	NO	76	Antrum/Distal	[Not Available]	Yes	[Not Applicable]	[Not Applicable]	[Not Applicable]	[Not Applicable]	0
TCGA-HU-A4HB	2.01271	2450	1031	758.514	376.862	2013-03-11	Stomach, Adenocarcinoma, Diffuse Type	G3	NO	YES	MALE	-25131	ASIAN	NOT HISPANIC OR LATINO	[Not Available]	Daegu	No	No	2012	YES	43	5	R0	7th	T2	N2	M0	Stage IIB	Alive	268	[Not Applicable]	TUMOR FREE	[Not Available]	[Unknown]	[Unknown]	NO	[Not Available]	NO	Complete Remission/Response	NO	68	Antrum/Distal	[Not Available]	No	[Not Applicable]	[Not Applicable]	[Not Applicable]	[Not Applicable]	0
[truncated: 16 more columns]
