# Supplementary material for: Role and mechanism of NCAPD3 in promoting malignant behaviors in gastric cancer
Source: Front Pharmacol. 2024 Apr 22;15:1341039. doi: 10.3389/fphar.2024.1341039 (PMC11070777; doi:10.3389/fphar.2024.1341039)
Supplement: Supplementary file 12 [file DataSheet5.ZIP › raw data of figure1d 1e 1f+talbe 1.xlsx]

## Sheet: Sheet3
patient label	gender	age（years）	Pathology number	Tumor label	Paraneoplastic label	Date of Operation	TNM	degree of differentiation	type	Metastasis(0=no 1=yes)	date of Metastasis	Survival Situation	death time	Cut-off time	OS	DFS	NCAPD3 expression in tumor	NCAPD3 expression in paracancerous tissue
1	female	25	2014-00381	6	10	2014-01-03	pT4aN3aM0	low	carcinoma	no		alive		2020-09-01	6.66575	6.66575	high expression	low expression
2	male	63	2014-01400	6	7	2014-01-15	pT4bN3M0	low	carcinoma	no		die	2015-03-01	2020-09-01	1.12329	6.63288	low expression	low expression
3	male	61	2014-01536	5	9	2014-01-16	pT2N0M0	moderate	carcinoma	no		alive		2020-09-01	6.63014	6.63014	low expression	high expression
4	male	53	2014-01667	6	10	2014-01-06	pT1bN0M0	low	Signet ring cell	no		alive		2020-09-01	6.65753	6.65753	low expression	low expression
5	male	66	2014-02109	6	9	2014-01-21	pT4aN2M0	low	carcinoma	no		alive		2020-09-01	6.61644	6.61644	low expression	low expression
6	female	70	2014-02116	4	8	2014-01-22	pT3N3aM0	moderate	carcinoma	no		die	2019-10-01	2020-09-01	5.69315	6.6137	high expression	low expression
7	male	79	2014-02247	5	7	2014-01-22	pT3N2M0	moderate	carcinoma	no		alive		2020-09-01	6.6137	6.6137	high expression	low expression
8	male	69	2014-02949	5	7	2014-02-10	pT4aN3bM0	low	carcinoma	no		die	2015-01-01	2020-09-01	0.890411	6.56164	high expression	low expression
9	male	67	2014-04507	6	9	2014-02-24	pT2N0M0	moderate	carcinoma	no		alive		2020-09-01	6.52329	6.52329	low expression	low expression
10	female	80	2014-04639	4	7	2014-02-25	pT2N1M0	moderate	carcinoma	no		alive		2020-09-01	6.52055	6.52055	high expression	low expression
11	female	55	2014-06313	4	1	2014-03-11	pT2N1M0	moderate	carcinoma	no		alive		2020-09-01	6.48219	6.48219	low expression	low expression
12	male	55	2014-08886	5	7	2014-04-02	pT3N1M0	low	carcinoma	no		alive		2020-09-01	6.42192	6.42192	low expression	low expression
13	male	54	2014-09037	6	9	2014-04-03	pT3N3M0	moderate	carcinoma	no		die	2018-12-01	2020-09-01	4.66575	6.41918	low expression	low expression
15	male	77	2014-09498	6	8	2014-04-09	pT1bN0M0	moderate	carcinoma	no		die	2014-06-30	2020-09-01	0.224658	6.40274	high expression	low expression
17	male	71	2014-11681	5	7	2014-04-29	pT4aN3bM0	moderate	carcinoma	no		die	2018-07-01	2020-09-01	4.17534	6.34795	high expression	low expression
18	male	70	2014-13136	5	8	2014-05-13	pT4N3bM0	low	carcinoma	no		alive		2020-09-01	6.30959	6.30959	high expression	high expression
19	female	70	2014-13245	6	8	2014-05-06	pT4aN3M0	low	carcinoma	no		die	2018-03-01	2020-09-01	3.82192	6.32877	high expression	low expression
20	male	46	2014-13422	5	8	2014-05-14	pT3N1M0	moderate	carcinoma	no		alive		2020-09-01	6.30685	6.30685	low expression	low expression
21	male	75	2014-14508	5	7	2014-05-23	pT4aN3M0	low	carcinoma	no		die	2015-06-01	2020-09-01	1.02466	6.28219	high expression	low expression
22	female	52	2014-14774	5	20	2014-05-27	pT2N3M0	中低分化	carcinoma	no		alive		2020-09-01	6.27123	6.27123	low expression	low expression
23	male	59	2014-15033	6	8	2014-05-29	T1bN1M0	moderate	carcinoma	no		alive		2020-09-01	6.26575	6.26575	low expression	low expression
24	female	65	2014-16174	4	6	2014-06-10	pT1bN1M0	moderate	Signet ring cell	no		alive		2020-09-01	6.23288	6.23288	low expression	high expression
26	female	36	2014-17808	5	7	2014-06-24	pT3N1M0	low	carcinoma	no		alive		2020-09-01	6.19452	6.19452	low expression	low expression
27	male	58	2014-18287	5	7	2014-06-27	pT1bN0M0	moderate	carcinoma	no		alive		2020-09-01	6.1863	6.1863	low expression	low expression
29	male	76	2014-18783	6	16	2014-07-02	T1aN0M0	moderate	carcinoma	no		alive		2020-09-01	6.1726	6.1726	low expression	low expression
30	female	74	2014-18788	9	12	2014-07-01	pT3N0M0	moderate	carcinoma	no		alive		2020-09-01	6.17534	6.17534	low expression	low expression
31	male	76	2014-18944	5	8	2014-07-03	pT1N0M0	high	carcinoma	no		alive		2020-09-01	6.16986	6.16986	low expression	low expression
32	male	74	2014-20564	5	8	2014-07-16	pT3N0M0	low	carcinoma	no		die	2015-11-01	2020-09-01	1.29589	6.13425	high expression	low expression
33	female	39	2014-20714	6	8	2014-07-18	pT4aN3M0	low	carcinoma	no		alive		2020-09-01	6.12877	6.12877	high expression	high expression
34	male	58	2014-20722	6	8	2014-07-17	pT4aN3bM0	moderate	carcinoma	no		die	2014-09-01	2020-09-01	0.126027	6.13151	high expression	high expression
35	female	43	2014-21971	4	7	2014-07-29	pT4aN2M0	low	carcinoma	no		alive		2020-09-01	6.09863	6.09863	high expression	low expression
36	male	60	2014-21976	6	8	2014-07-27	pT4aN3bM0	low	carcinoma	no		die	2014-09-01	2020-09-01	0.0986301	6.10411	low expression	low expression
37	male	45	2014-23290	5	13	2014-08-11	pT1N0M0	low	carcinoma	no		alive		2020-09-01	6.06301	6.06301	high expression	high expression
38	female	54	2014-24700	5	7	2014-08-25	pT1aN0M0	moderate	carcinoma	no		alive		2020-09-01	6.02466	6.02466	low expression	low expression
41	male	69	2014-26059	6	12	2014-09-05	pT2N1M0	low	carcinoma	yes	201904	die	2019-11-01	2020-09-01	5.1589	4.5726	high expression	high expression
42	female	48	2014-27634	5	7	2014-09-22	pT3N0M0	low	carcinoma	no		alive		2020-09-01	5.94795	5.94795	high expression	low expression
43	male	62	2014-27796	5	8	2014/09/23	pT2N1M0	moderate	carcinoma	no		alive		2020-09-01	5.94521	5.94521	high expression	low expression
44	male	76	2014-27928	5	7	2014-09-23	pT3N3aM0	moderate	carcinoma	no		alive		2020-09-01	5.94521	5.94521	low expression	low expression
45	female	56	2014-27932	9	14	2014-09-24	pT1bN1M0	high	carcinoma	no		alive		2020-09-01	5.94247	5.94247	high expression	high expression
47	male	70	2014-28760	4	7	2014-09-29	pT4aN0M0	moderate	carcinoma	no		die	2019-02-07	2020-09-01	4.36164	5.92877	low expression	low expression
48	male	51	2014-28783	7	11	2014-09-30	pT1N0M0	moderate	carcinoma	no		alive		2020-09-01	5.92603	5.92603	low expression	low expression
49	female	32	2014-29084	5	8	2014-10-08	pT3N2M0	low	carcinoma	no		alive		2020-09-01	5.90411	5.90411	high expression	low expression
51	male	51	2014-31596	9	12	2014-10-29	pT1bN1M0	low	carcinoma	no		alive		2020-09-01	5.84658	5.84658	low expression	low expression
52	male	64	2014-31768	5	16	2014-10-29	pT4aN2M0	low	carcinoma	no		alive		2020-09-01	5.84658	5.84658	low expression	high expression
53	male	54	2014-31955	5	15	2014-10-30	pT1bN1M0	low	Signet ring cell	no		alive		2020-09-01	5.84384	5.84384	low expression	low expression
54	female	68	2014-32484	4	7	2014-11-04	pT4aN3bM0	moderate	carcinoma	no		die	2015-12-01	2020-09-01	1.07397	5.83014	low expression	low expression
55	female	50	2014-33207	5	7	2014-11-11	pT3N2M0	low	carcinoma	no		alive		2020-09-01	5.81096	5.81096	high expression	low expression
56	male	68	2014-34812	6	12	2014-11-24	pT1bN0M0	moderate	carcinoma	no		alive		2020-09-01	5.77534	5.77534	low expression	low expression
58	female	51	2014-36173	4	7	2014-12-03	pT1bN0M0	low	carcinoma	no		alive		2020-09-01	5.75068	5.75068	low expression	low expression
59	male	47	2014-36856	6	9	2014-12-10	pT3N3M0	low	carcinoma	no		alive		2020-09-01	5.73151	5.73151	high expression	low expression
60	male	62	2014-37427	8	4	2014-12-15	pT4aN3M0	low	carcinoma	no		alive		2020-09-01	5.71781	5.71781	low expression	low expression
61	male	63	2013-33547	6	11	2013-12-11	pT1N0M0	high	carcinoma	no		alive		2020-09-01	6.72877	6.72877	low expression	low expression
62	female	67	2013-34290	5	8	2013-12-18	pT3N1M0	low	carcinoma	no		alive		2020-09-01	6.70959	6.70959	low expression	low expression
63	female	52	2013-34643	7	10	2013-12-21	pT1bN1M0	moderate	carcinoma	no		alive		2020-09-01	6.70137	6.70137	low expression	low expression
65	male	75	2012-00358	5	8	2012-01-06	T3N3bM0	moderate	carcinoma	no		alive		2020-09-01	8.66027	8.66027	high expression	high expression
66	male	60	2012-00368	5	7	2012-01-05	T1bN1M0	moderate/high	carcinoma	no		alive		2020-09-01	8.66301	8.66301	high expression	high expression
67	male	73	2012-00430	5	7	2012-01-06	T2N1M0	low	carcinoma	no		alive		2020-09-01	8.66027	8.66027	low expression	high expression
68	male	66	2012-00545	5	8	2012-01-06	T2N1M0	low	carcinoma	no		alive		2020-09-01	8.66027	8.66027	low expression	low expression
69	female	55	2012-00661	6	9	2012-01-10	T4aN21M0	low	carcinoma	no		alive		2020-09-01	8.64932	8.64932	high expression	low expression
70	male	72	2012-00745	5	8	2012-01-11	T3N2M0	moderate	carcinoma	yes	2012年9月发现转移	die	2013-02-01	2020-09-01	1.06027	0.641096	high expression	high expression
71	male	63	2012-00754	5	9	2012-01-10	T3N2M0	moderate	carcinoma	no		alive		2020-09-01	8.64932	8.64932	high expression	high expression
75	female	58	2012-01061	5	8	2012-01-14	T4aN3bM0	low	carcinoma	no		die	2013-07-01	2020-09-01	1.46301	8.63836	high expression	high expression
76	female	60	2012-01168	5	7	2012-01-16	T3N2M0	moderate	carcinoma	no		alive		2020-09-01	8.63288	8.63288	high expression	low expression
77	male	65	2012-01256	5	7	2012-01-16	T3N2M0	moderate	carcinoma	yes	2015年4月发生转移	die	2016-06-01	2020-09-01	4.37808	3.20822	high expression	low expression
78	female	40	2012-01258	5	7	2012-01-17	T4aN3bM0	low	carcinoma	yes	2012年6月发生转移	die	2013-12-01	2020-09-01	1.87397	0.372603	high expression	high expression
79	male	79	2012-01415	5	9	2012-01-19	T2N2M0	moderate	carcinoma	no		alive		2020-09-01	8.62466	8.62466	high expression	low expression
80	female	63	2012-01779	6	8	2012-01-31	T3N2M0	moderate	carcinoma	no		alive		2020-09-01	8.59178	8.59178	high expression	high expression
