# Supplementary material for: Role and mechanism of NCAPD3 in promoting malignant behaviors in gastric cancer
Source: Front Pharmacol. 2024 Apr 22;15:1341039. doi: 10.3389/fphar.2024.1341039 (PMC11070777; doi:10.3389/fphar.2024.1341039)
Supplement: Supplementary file 12 [file DataSheet5.ZIP › raw data of figure3b_2.xlsx]

## Sheet: report
一.实验参数：
细胞名	MGC-803
接种细胞数 cell/well	2000
培养体系	96孔板，100 μl/well
检测时间	分板后24至120小时
二.实验分组：
shCtrl	正常目的细胞、加阴性对照病毒感染的细胞组
shNCAPD3	正常目的细胞、加NCAPD3基因shRNA病毒感染的细胞组
三.实验结果：
shRNA慢病毒感染MGC-803细胞，培养5天后，经MTT处理4小时，shNCAPD3组与对照组（shCtrl）在酶标仪对波长490nm的光的吸收率随时间变化的对比。OD490在这里反映了具有活力的细胞的数量。
shRNA慢病毒感染MGC-803细胞，培养5天后，经MTT处理4小时，shNCAPD3组与对照组（shCtrl）在酶标仪对波长490nm的光的吸收率变化倍数随时间变化的对比。OD490在这里反映了具有活力的细胞的数量。
四.实验结论（仅供参考）：
MTT检测结果表明：相比shCtrl组，shNCAPD3组细胞增殖减缓(P<0.05)。

## Sheet: data analysis
MTT OD490值 及 OD490/fold（OD490/fold 为各实验组day1~day5相对day1的OD490倍数，表示各天的增殖倍数）
	Time(day)	shCtrl			shNCAPD3
OD490	1	0.196	0.175	0.167	0.191	0.201	0.199
	2	0.36	0.379	0.36	0.296	0.291	0.284
	3	0.595	0.617	0.625	0.366	0.388	0.379
	4	0.939	0.91	0.946	0.447	0.454	0.463
	5	1.28	1.28	1.297	0.546	0.557	0.559
	Time(day)	shCtrl			shNCAPD3
OD490/fold	1	1.093	0.977	0.93	0.97	1.019	1.011
	2	2.008	2.114	2.004	1.505	1.478	1.444
	3	3.319	3.441	3.483	1.859	1.974	1.925
	4	5.233	5.075	5.276	2.272	2.307	2.354
	5	7.136	7.136	7.232	2.774	2.832	2.843
MTT OD490值 及 OD490/fold均值及标准差（table 1为OD490数据统计值，table 2为OD490/fold数据统计值）
table1	time(day)	shCtrl	shNCAPD3
AVERAGE	1	0.179	0.197
	2	0.366	0.29
	3	0.612	0.378
	4	0.932	0.455
	5	1.286	0.554
STDEV	1	0.015	0.0052
	2	0.0112	0.006
	3	0.0153	0.0113
	4	0.019	0.0082
	5	0.0099	0.0073
table2	time(day)	shCtrl	shNCAPD3
AVERAGE	1	1	1
	2	2.042	1.475
	3	3.414	1.919
	4	5.195	2.311
	5	7.168	2.817
STDEV	1	0.0837	0.0264
	2	0.0623	0.0306
	3	0.0854	0.0577
	4	0.1058	0.0416
	5	0.0554	0.0371
day4 MTT 数据 T-Test 分析：
配对比较				p value
shCtrl vs shNCAPD3				1.60353e-06
day5 MTT 数据 T-Test 分析：
配对比较				p value
shCtrl vs shNCAPD3				3.66686e-08
备注 1.TTest分析简要说明： t 检验是用t分布理论来推论差异发生的概率，从而比较两个平均数的差异是否显著。 本报告t检验分析的具体做法为： - 将需要进行分析的两组先进行F检验（即方差齐性检验）， - 如果F检验值>0.05，则按等方差双样本检验得到TTest值，如果F检验值<0.05，则按异方差双样本检验得到TTest值。 - TTest值<0.05，表明两个实验组统计学有显著性差异，TTest值>0.05，表明两个实验组统计学无显著性差异。 2.数据判断标准（仅供参考）： - 实验组与对照组相比，P>0.05，判断为阴性结果； - 实验组与对照组相比，P<0.05，且测定值差异>50%，判断为强阳性结果； - 实验组与对照组相比，P<0.05，且测定值差异为20%~50%，判断为阳性结果； - 实验组与对照组相比，P<0.05，但测定值差异<20%，不建议判断为阳性结果。
